# Supplementary material for: Toxoplasma infection in male mice alters dopamine-sensitive behaviors and host gene expression patterns associated with neuropsychiatric disease
Source: PLoS Negl Trop Dis. 2022 Jul 20;16(7):e0010600. doi: 10.1371/journal.pntd.0010600 (PMC9342775; doi:10.1371/journal.pntd.0010600)
Supplement: S1 Data — (XLSM) [file pntd.0010600.s012.xlsm]

## Sheet: Clustered Heatmap
				Striatum															Hippocampus														Reactome Pathways
				No Toxo								Toxo							No Toxo							Toxo
				Saline				Cocaine				Saline				Cocaine			Saline				Cocaine			Saline				Cocaine
	Grouping by Hippocampus Expression			1				2				3				4			5				6			7				8
geneID	Type	Effect	Order	WT_S1_Str	WT_S2_Str	WT_S3_Str	WT_S4_Str	WT_C1_Str	WT_C2_Str	WT_C3_Str	WT_C4_Str	Toxo_S1_Str	Toxo_S2_Str	Toxo_S3_Str	Toxo_S4_Str	Toxo_C1_Str	Toxo_C2_Str	Toxo_C3_Str	WT_S1_Hip	WT_S2_Hip	WT_S3_Hip	WT_S4_Hip	WT_C2_Hip	WT_C3_Hip	WT_C4_Hip	Toxo_S1_Hip	Toxo_S2_Hip	Toxo_S3_Hip	Toxo_S4_Hip	Toxo_C1_Hip	Toxo_C2_Hip	Toxo_C3_Hip	Autophagy	Cell Cycle	Cell-Cell communication	Cellular responses to external stimuli	Chromatin organization	Circadian Clock	Developmental Biology	Digestion and Absorption	DNA repair	DNA Replication	ECM organization	Gene Expression	Hemostasis	Immune System	Metabolism	Metabolism of Proteins	Metabolism of RNA
ENSMUSG00000036052	C x T	1.1	1	3077.63	3173.96	3562.75	3421.99	4926.92	5245.04	5906.91	5515.45	2962.92	2892.9	3160.45	3494.82	6016.7	5598.06	5807.1	4148.1	3878.38	4218.4	4063.92	4875.9	4621.13	4680.12	3983.57	3758.12	4170.93	4114.69	5713.55	5377.73	5912.59
ENSMUSG00000026864	C x T	1.2	2	10284.5	10194	11126	12638.5	11142.2	10196.3	9317.64	9985.05	10908.7	10731.5	10264.1	9550.4	12054.8	13227.5	13404.3	9761.38	9923.6	10416.7	10481	10150.7	10477.9	10024.3	9688.77	9863.97	9424.98	9449.54	12089.2	12820	11968.8				X										X
ENSMUSG00000062563	C x T	1.2	3	215.256	223.024	217.965	206.417	258.749	200.407	295.125	247.679	223.601	219.748	202.624	251.547	301.478	246.957	266.024	384.204	404.924	415.7	380.169	363.719	425.298	374.134	360.526	348.535	327.015	371.173	517.866	508.704	441.289
ENSMUSG00000006362	C x T	1.2	4	1026.13	986.054	942.743	823.055	1074.56	791.653	1122.18	1164	894.402	820.035	902.308	1012.9	1372.92	1056.11	1281.82	1393.55	1468.59	1446.39	1276.77	1455.73	1433.27	1448.21	1397.66	1380.07	1431.93	1274.5	1684.82	1959.94	1930.64
ENSMUSG00000020484	C x T	1.2	5	3059.11	3109.94	3113.53	3487.31	3202.28	3225.55	3056.4	2976.52	3123.71	3164.91	2999.78	3026.95	3867.82	3629.24	3745.24	2459.34	2513.49	2670.34	2958.91	2760.49	2558.34	2681.06	2635.3	2576.13	2394.15	2484.4	3406.69	3201.97	3262.55
ENSMUSG00000008690	C x T	2.3	6	3525.89	3722.23	3615.91	3527.38	3561.54	3834.03	3845.46	3643.42	3526.52	3682.12	3453.31	3514.95	3811.29	3671.35	3351.61	3851.81	3556.42	3803.71	3806.27	3388.42	3298.4	3542.53	3254.61	3456.13	3364.29	3393.88	3608.03	3645.71	3579.73		X
ENSMUSG00000042109	C x T	2.3	7	3934.02	3308.19	3292.51	3009.16	3801.04	3978.21	3537.96	3932.23	3205.78	3335.08	3052.02	3300.3	3749.63	3247.99	3296.1	3767.15	3817.15	3926.5	3770.78	3390.14	3498.87	3444.51	3376.11	3314.33	3291.95	3594.84	3840.42	3675.44	3503.88
ENSMUSG00000052229	C x T	2.3	8	1911.85	1833.75	1822.58	1826.4	2009.05	1811.82	1632.02	1788.01	1710.08	2155.94	1401.74	1430.46	1976.73	1740.08	1800.89	1977.46	1858.7	2020.12	2193.99	1405.12	1552.24	1457.88	1808.56	1767.57	1256.53	1461.11	1931.23	1719.9	1699.65
ENSMUSG00000013646	C x T	2.3	9	1773.74	1828.59	1805.74	1810.72	1880.74	1772.83	2007.56	1847.53	1818.12	1695.01	1581.41	1812.81	1962.17	1933.55	1837.65	1804.89	1735.25	1871.15	1976.42	1675.34	1712.43	1753.32	1668.3	1725.36	1644.99	1663.1	1943.25	1881.77	1829.51
ENSMUSG00000022099	C x T	2.3	10	11819.8	14268.4	13453.6	14530.2	12002.9	13532.5	15857.2	13027.2	12167.4	12024.5	12691.7	13699.2	14327	14425.9	13099.3	11046.4	11170	11439.3	12038.3	10892.7	10362.7	10905.1	10368.3	10529.7	9748.03	10265.7	11636.5	11117.7	11950.4
ENSMUSG00000078235	C x T	2.3	11	549.328	568.917	522.761	482.51	530.328	498.75	611.456	613.508	567.795	448.875	514.474	534.956	635.501	589.509	612.792	593.671	614.299	618.014	606.897	549.01	537.711	559.13	551.161	592.077	550.971	533.177	652.09	651.846	690.664
ENSMUSG00000030811	C x T	2.3	12	2639.4	2916.86	3110.87	2821.9	2852.65	2857.39	2936.23	2845.24	2725.92	2821.89	2688.72	2914.59	3172.37	3092.08	2968.8	2333.44	2197.45	2498.23	2452.78	2162.59	2127.43	2244.8	2123.65	2277.38	2138.48	2066.06	2392	2423.5	2460.42														X		X
ENSMUSG00000035900	C x T	2.3	13	2009.06	1922.55	2065.35	1965.75	1923.51	2096.56	2027.88	2008.56	1901.02	1901.36	1748.42	1760.83	1962.17	1940.37	1885.96	1425.03	1392.54	1466.53	1521.82	1349.36	1280.58	1362.62	1280.12	1356.26	1280.31	1192.47	1442.41	1548.13	1505.44
ENSMUSG00000029120	C x T	2.3	14	24442	30218.7	27037.4	27942.1	25619.3	25876.1	30723	26655.7	25516.4	24050.3	25315.3	28892.7	30036.4	28273.7	26884.3	28393.1	26715.1	26779.9	27348.1	25246.7	24398.4	25292	25752.4	26014.6	24584.6	25312.6	26596.5	26150.9	27720.8
ENSMUSG00000011832	C x T	2.3	15	3900.08	4069.15	3918.94	3947.18	3776.45	3759.67	3976.23	3933.98	3905.05	3845.59	3501.59	3669.23	3886.66	4096.98	3782.73	3557.68	3655.18	3763.44	3956.28	3346.39	3452.97	3535.63	3479.82	3491.84	3287.99	3348.76	3851.44	3814.18	3717.63
ENSMUSG00000030357	C x T	2.3	16	3962.57	3733.58	3918.05	3514.31	3933.62	3811.36	3548.57	3948.86	3836.38	3867.03	3742.2	3867.11	3756.48	4355.31	4135.98	4152.44	4126.28	4382.46	4702.88	3867.95	3912.93	4035.4	3750.46	3850.12	3809.23	4155.7	4310.2	4427.49	4415.19				X
ENSMUSG00000024213	C x T	2.3	17	8345.62	9699.47	9047.32	8935.15	8549.4	8009.93	10082	9113.36	8447.41	8018.12	8491.98	9501.76	9861.4	9441.26	8516.36	9892.71	9912.74	9856.02	10553.1	8899.11	8986.52	9230.47	9241.33	9281.64	9453.71	9224.99	10224.1	9686.3	9722.16															X
ENSMUSG00000022114	C x T	2.3	18	1927.28	2598.85	2378.12	2681.68	2623.84	2834.71	2778.06	2461.03	2276.2	2569.98	2339.67	2795.52	3003.64	3240.03	2790.01	1912.34	1865.61	1983.89	1905.43	1774.85	1355.52	1558.66	1675.21	1759.99	1595.44	1846.64	1900.18	1917	2050.16
ENSMUSG00000022791	C x T	2.3	19	11325.3	10859	11172.9	11017.6	11073.8	11094.9	11948.1	10826.1	10871	11768.6	9894.52	10605.2	10439.5	11717.4	10359.1	8615.28	8464.89	9056.83	10137.5	7950.35	7563.56	7620.73	8203.21	8269.59	7908.81	7755.67	8924.92	8532.36	8752.24
ENSMUSG00000042628	C x T	2.3	20	2074.64	2252.95	2204.46	2273.2	2164.08	2330.52	2033.18	2100.46	2100.34	2263.14	2017.53	2059.33	2034.12	2265.86	2209.66	1974.2	1967.34	2041.26	2003.9	1903.52	1881.05	1912.08	1755.22	1896.38	1783.72	1796.4	1967.29	2031.51	2074.29
ENSMUSG00000025316	C x T	2.3	21	538.527	599.893	532.508	563.51	668.256	547.718	731.627	582.877	577.844	505.152	447.988	491.355	930.983	855.813	897.56	908.414	893.796	969.296	977.905	880.132	950.831	849.049	804.023	852.937	776.909	776.183	1129.89	1319.11	1137.7													X
ENSMUSG00000041794	C x T	2.3	22	2377.08	2570.97	2211.55	1887.37	2452.77	1989.56	2862.89	2677.21	2363.3	2005.87	2226.48	2476.9	2926.56	2405.84	2535.52	3179.99	3007.3	3286.35	3310.45	3195.41	2993.95	3049.67	2919.77	2977.7	2687.47	2939.65	3461.79	3352.82	3677.41
ENSMUSG00000030315	C x T	2.4	23	911.947	928.233	895.783	951.086	967.635	914.073	901.279	874.315	1037.61	992.886	1014.7	1090.04	1010.64	1012.86	989.839	1036.48	1020.21	1083.03	1090.12	889.568	905.866	936.024	1063.8	1046.69	1067.26	1049.95	1091.83	1175.97	1212.4
ENSMUSG00000061517	C x T	2.4	24	425.884	423.332	458.967	418.06	443.722	442.527	358.744	407.839	446.364	482.374	410.788	409.183	446.221	468.876	494.559	507.931	485.909	519.373	524.45	425.483	345.672	364.47	496.835	491.413	505.387	523.949	495.829	602.297	594.132
ENSMUSG00000025429	C x T	2.4	25	226.058	280.845	225.939	299.609	198.873	164.134	192.626	197.793	316.558	276.025	296.812	285.086	272.358	227.61	264.582	459.091	411.837	396.576	450.02	257.349	264.172	339.619	394.11	422.139	422.147	394.756	391.655	394.191	427.499
ENSMUSG00000019916	C x T	3.5	26	1931.91	2273.6	2125.6	2752.23	2430.31	2385.84	2400.76	2216.86	2120.44	2283.24	2310.38	2495.35	2927.42	3484.71	3352.33	2169.56	2200.42	2074.47	1997.03	2208.05	2204.24	2282.08	2069.32	2236.25	2359.46	2417.75	2849.76	3041.21	3126.95											X
ENSMUSG00000004328	C x T	4.6	27	220.657	171.398	228.597	167.224	719.578	1163.45	883.607	659.893	211.876	194.289	341.136	254.901	594.39	333.448	343.884	230.088	215.301	190.236	182.069	1015.67	775.653	688.903	247.924	256.53	378.545	276.842	644.077	356.754	320.624				X												X
ENSMUSG00000020108	C x T	4.6	28	1355.58	1308.2	1265.26	1309.05	2027.22	2428.46	2288.54	1981.43	1458.85	1435.06	1330.51	1410.34	1588.75	1415.73	1547.12	1829.85	1568.34	1550.07	1604.27	2481.7	2860.92	2371.81	1844.12	1827.1	1919.48	1809.73	2283.82	1832.22	1877.78													X
ENSMUSG00000000791	C x T	5.7	29	27.0035	24.7804	24.809	27.8706	52.3913	92.4955	71.5722	55.137	494.936	383.219	620.535	246.516	76.2259	120.633	337.396	22.7918	23.7029	33.2157	33.2076	87.4985	59.9539	48.3198	160.014	101.746	434.038	110.737	69.1155	39.6393	96.532														X
ENSMUSG00000020399	C x T	5.8	30	135.017	137.325	144.424	162.869	180.696	175.923	178.489	178.539	454.738	361.78	483.605	363.904	306.616	332.31	416.698	133.495	138.267	112.732	139.701	171.566	177.051	144.96	438.558	304.156	516.288	370.148	211.353	220.218	280.403
ENSMUSG00000021025	C x T	6.9	31	604.878	627.771	564.405	580.058	1118.39	1148.94	1059.44	937.329	777.159	828.075	793.081	806.627	858.183	687.382	867.281	757.555	718	660.289	689.343	993.365	1060.43	984.344	887.981	811.805	893.842	791.563	914.529	689.283	784.897														X		X
ENSMUSG00000028211	C x T	6.9	32	600.249	618.478	600.733	670.637	997.573	842.434	938.391	897.07	800.607	793.237	873.023	724.455	772.536	771.597	906.211	746.701	754.541	634.119	643.54	1077.43	1170.04	934.644	932.43	798.816	986.992	842.83	885.48	813.707	918.204													X
ENSMUSG00000027875	C x T	6.10	33	354.903	287.04	366.819	310.061	477.937	924.048	314.564	497.108	306.509	468.974	334.804	226.392	285.205	262.889	348.21	298.464	288.385	251.634	219.857	610.774	414.056	416.931	268.666	270.602	297.287	284.019	325.544	211.41	242.479															X
ENSMUSG00000045534	C x T	6.11	34	891.115	849.762	932.996	907.538	1198.58	1394.69	861.517	1091.36	816.519	1070.6	821.575	866.998	938.692	1091.39	1080.68	53.1808	71.1086	68.4446	48.0937	104.655	105.856	117.348	69.142	74.6861	79.2764	69.7231	55.0921	64.9644	48.266
ENSMUSG00000046434	C x T	6.12	35	7815.58	7522.92	7972.55	7386.59	7385.03	6957.11	6779.92	7990.49	7105.81	7389.7	7901.53	7569.88	7268.01	6879.51	7423.43	7387.79	7794.3	7505.75	6970.15	8218.85	8437.57	8411.79	7605.62	7848.53	8126.83	7734.14	7627.75	7565.6	7446.76																	X
ENSMUSG00000038393	C x T	6.12	36	567.845	587.503	654.781	645.38	1294.81	1452.72	938.391	925.076	1220.17	1090.7	956.13	826.751	823.068	959.375	1054.72	790.114	611.337	646.197	716.825	1202.68	1253.41	878.04	1119.11	780.415	1085.1	833.602	900.505	714.608	803.284														X
ENSMUSG00000074634	C x T	6.12	37	40.891	60.9185	61.1365	51.3865	70.5678	54.4091	60.0853	54.2618	42.7102	48.2374	65.6944	53.6633	64.2353	61.4547	41.814	41.2422	57.2819	62.4053	42.3683	103.797	99.2986	95.2591	84.9459	76.8509	86.2131	78.9512	59.0988	58.3578	58.6087
ENSMUSG00000031875	C x T	6.12	38	240.717	209.601	256.064	202.933	299.379	350.032	333.12	289.688	387.742	334.982	353.008	305.21	328.028	317.516	333.791	301.719	230.115	269.752	229.018	357.714	328.81	312.008	375.342	327.969	409.265	340.413	290.486	247.746	244.778
ENSMUSG00000052384	C x T	6.12	39	235.316	202.373	220.623	208.159	264.095	276.58	301.31	259.056	278.873	253.246	379.919	268.317	252.659	201.435	239.349	284.354	237.029	253.647	222.147	345.705	360.66	323.053	333.857	256.53	362.69	285.045	267.447	237.836	244.778
ENSMUSG00000000732	C x T	6.12	40	148.133	156.943	166.575	155.03	222.396	247.561	178.489	182.915	535.971	489.073	512.891	370.612	226.965	298.169	410.21	494.907	494.797	478.105	369.863	659.67	705.395	625.397	818.839	621.302	1101.94	654.167	623.041	616.611	568.85														X
ENSMUSG00000037035	C + T	C-up; T-up	41	189.024	181.723	197.586	155.03	183.904	183.177	188.208	182.04	233.65	231.807	207.373	196.207	210.692	241.266	219.884	417.849	334.803	360.34	314.899	393.743	398.131	375.514	449.423	362.606	385.482	381.427	460.77	482.278	473.467																X
ENSMUSG00000046667	C + T	C-up; T-up	42	290.866	282.91	305.683	339.673	360.324	310.132	320.749	299.315	288.085	288.084	269.109	269.994	399.115	497.327	470.768	226.832	233.078	224.458	211.841	253.059	262.298	241.599	251.875	300.909	311.16	274.791	346.579	391.989	376.935
ENSMUSG00000052137	C + T	C-up; T-up	43	417.397	399.584	380.996	465.962	521.774	389.932	437.386	423.592	363.456	347.041	440.073	412.537	523.303	608.856	598.373	383.119	412.825	354.301	381.314	400.606	455.275	418.312	384.232	451.364	436.02	442.947	550.921	628.723	548.164
ENSMUSG00000063632	C + T	C-up; T-up	44	1196.64	901.388	1049.07	949.344	1381.42	1218.76	763.437	1304.91	1001.6	1140.28	1049.53	969.294	1246.16	1115.29	1246.49	643.596	654.792	662.302	550.787	808.932	789.705	755.17	738.832	726.295	737.271	732.093	822.375	1103.29	968.768
ENSMUSG00000028214	C + T	C-up; T-up	45	67.8945	66.0811	54.0482	48.7736	107.99	85.2409	66.2705	112.024	82.0706	79.0557	91.0223	60.3713	82.2212	85.3537	103.093	65.1193	62.22	59.3857	67.5602	90.9298	88.994	75.9312	70.1298	87.675	76.3036	86.1286	107.179	121.12	121.814
ENSMUSG00000042608	C + T	C-up; T-up	46	1184.3	1230.76	1109.32	1061.7	1602.75	1664.01	1609.93	1642.73	1138.1	1200.57	1414.41	1314.75	1692.39	1672.93	1846.31	1130.91	1083.42	1165.57	1132.49	1313.34	1289.94	1294.97	1161.59	1257.76	1308.06	1212.98	1464.45	1588.87	1703.1
ENSMUSG00000060510	C + T	C-up; T-up	47	2268.29	2292.19	2332.93	2644.23	2319.12	2365.89	2289.43	2127.59	2209.21	2277.88	2423.57	2205.23	2154.02	2492.33	2561.47	1989.39	2160.91	2022.13	2046.27	2191.75	2235.16	2404.95	2198.72	2275.22	2226.68	2325.47	2325.89	2449.93	2413.3
ENSMUSG00000041328	C + T	C-up; T-up	48	1813.86	1731.53	1847.39	1904.78	1912.82	1942.41	1810.51	1797.64	1719.3	1786.12	2075.31	1992.25	1866.25	1983.62	2213.26	1657.29	1707.59	1661.79	1609.99	1894.94	1834.21	1818.21	1727.56	1779.48	1990.83	1986.08	1873.13	2131.71	2219.09													X				X
ENSMUSG00000047777	C + T	C-up; T-up	49	701.319	731.023	623.77	654.089	667.187	735.43	619.409	681.773	642.328	699.442	773.294	801.596	698.88	786.392	816.815	630.572	670.594	560.641	553.078	658.812	643.567	690.283	599.56	658.103	783.846	716.713	774.294	788.381	898.667
ENSMUSG00000039219	C + T	C-up; T-up	50	3620.01	3509.53	3525.54	3698.09	3503.8	3633.62	3222.52	3400.11	3296.22	3465.05	3510.29	3305.33	3559.49	3863.68	3828.87	3290.7	3505.06	2999.48	3082.58	3540.26	3429.55	3465.22	3385.98	3495.09	3536.72	3558.96	3511.87	4027.79	3890.01
ENSMUSG00000059839	C + T	C-up; T-up	51	525.411	569.95	505.041	559.155	570.958	420.764	565.509	610.008	571.145	452.895	579.377	600.359	667.19	664.621	709.397	657.705	733.801	623.047	649.265	742.879	711.952	781.401	712.163	688.411	700.605	764.904	813.36	875.368	952.679													X
ENSMUSG00000106990	C + T	C-up; T-up	52	376.506	290.137	305.683	263.029	335.732	268.418	268.617	320.32	284.735	276.025	331.638	377.32	348.583	409.698	463.559	327.767	383.196	319.072	304.593	345.705	386.89	365.85	369.416	390.749	367.644	414.237	426.713	519.715	561.954
ENSMUSG00000000184	C + T	C-up; T-up	53	2622.43	3646.85	3677.05	4282.5	4022.37	4564.02	4463.98	3832.46	3428.54	4051.94	4241.64	4308.16	4600.1	5404.6	5402.66	4557.27	4261.58	3831.89	3661.99	4718.91	4896.54	4923.1	4771.79	4404.31	5284.77	4490.99	4659.79	5472.42	5904.54		X											X
ENSMUSG00000040511	C + T	C-up; T-up	54	266.949	261.227	285.304	321.383	360.324	384.491	401.158	413.09	307.346	313.543	390.209	357.197	465.063	392.627	435.443	317.999	277.521	292.902	264.515	396.317	391.574	347.903	305.213	350.7	411.246	373.224	378.633	399.696	443.588			X											X
ENSMUSG00000032265	C + T	C-up; T-up	55	254.604	205.471	219.737	173.321	412.715	369.982	242.108	325.571	423.752	373.84	516.057	355.52	478.767	416.526	614.234	302.805	275.546	272.772	266.806	504.403	481.505	490.101	443.497	346.37	490.523	416.288	549.919	610.005	702.156
ENSMUSG00000034640	C + T	C-up; T-up	56	806.247	727.925	624.656	771.668	1410.29	1739.28	1240.58	1206.01	864.254	1026.38	1084.35	890.476	1298.41	1352	1469.26	798.797	856.266	691.491	697.359	1205.25	1143.81	978.822	1021.33	960.095	1163.38	1139.15	1114.86	1102.19	1358.34
ENSMUSG00000019960	C + T	C-up; T-up	57	1263.76	1629.31	1111.09	1417.05	1885.02	2165.48	2338.02	2001.56	1755.31	1605.23	1820.45	2102.93	2862.32	2380.8	2552.1	2231.42	1977.21	1947.65	2032.53	2917.47	2345.7	2658.97	2701.48	2235.17	2246.5	2534.64	3360.62	3013.69	3446.42														X
ENSMUSG00000052837	C + T	C-up; T-up	58	1584.72	1472.37	1308.68	1495.43	2686.92	4291.07	2801.92	2760.35	2071.03	2592.76	2222.53	2312.55	3211.76	2792.77	3027.91	1452.16	1332.3	1273.27	1192.04	2106.83	1640.3	1811.3	1845.1	1609.54	1479.5	1748.21	2208.69	2092.07	2413.3
ENSMUSG00000028341	C + T	C-up; T-up	59	580.961	542.072	637.06	688.927	2925.36	4033.53	2567.76	2875	603.805	708.821	783.583	858.613	2980.52	3068.18	3813.01	4216.48	4312.94	3645.68	3713.52	5742.3	5070.79	5011.46	4538.68	4453.02	4608.93	4492.02	5998.03	5769.72	6142.43													X
ENSMUSG00000023034	C + T	C-up; T-up	60	1756	1574.59	1177.54	1614.76	4608.29	5442.72	4540.86	4216.67	2343.2	3101.93	2870.76	3389.18	5018.06	5141.71	5192.87	1418.52	1464.64	1436.33	1529.84	2928.63	1930.7	2486.4	1897.46	2071.73	1753	2185	3092.17	2852.93	3725.68													X
ENSMUSG00000021250	C + T	C-up; T-up	61	391.165	329.373	242.774	229.062	1131.22	1370.2	923.369	1227.02	652.378	593.588	564.338	595.328	1655.56	992.379	1400.05	399.398	320.976	213.386	290.852	1273.02	638.883	991.247	509.676	648.362	324.042	514.721	1151.93	1141.83	1681.27				X										X
ENSMUSG00000037868	C + T	C-up; T-up	62	97.9841	145.585	139.994	202.062	605.173	951.253	594.668	589.878	224.438	320.242	245.364	258.255	713.44	831.914	797.35	48.8395	66.1705	25.1634	25.1919	288.23	103.046	189.138	100.75	76.8509	51.5297	106.635	302.506	285.183	487.257
ENSMUSG00000022807	C + T	C-up; T-up	63	928.149	973.664	856.797	899.699	928.074	1033.77	940.158	1005.59	942.975	896.411	1036.86	1007.86	1004.64	995.793	1095.82	1050.59	1142.68	991.44	1032.87	1165.79	1200.01	1141.73	1202.08	1110.55	1167.35	1159.66	1276.13	1213.4	1322.72
ENSMUSG00000025402	C + T	C-up; T-up	64	850.224	900.355	906.415	1046.02	1075.63	1241.43	1228.21	1094.86	942.137	999.585	1051.9	1019.6	1200.77	1233.65	1285.42	731.507	733.801	719.674	774.08	900.72	784.084	922.219	804.023	780.415	904.742	826.424	1019.7	975.567	1161.83
ENSMUSG00000022602	C + T	C-up; T-up	65	2819.94	2666.99	2075.98	2762.68	6721.05	6142.79	10180	6435.27	4378.22	4758.08	4725.24	5150	9844.27	10207.2	8979.2	3829.02	3697.65	2766.97	3323.05	5900.14	3349.92	4844.41	4991.07	4974.74	4282.91	5815.73	7380.34	7876.11	11706.8
ENSMUSG00000023150	C + T	C-up; T-up	66	10284.5	14609.1	12807.7	18239.6	11283.4	13197.8	12136.3	10588.1	11528.4	12628.8	13509.3	13878.7	12030	14408.8	13779.2	4257.72	4574.65	4237.52	4645.62	5047.46	4663.29	4947.95	4752.03	4984.48	4993.42	5270.25	5601.36	5571.52	5820.65
ENSMUSG00000020614	C + T	C-up; T-down	67	373.42	371.706	331.378	357.964	539.951	509.632	539.884	572.374	362.618	383.219	349.842	327.011	469.346	397.179	354.698	464.518	444.429	482.132	519.87	609.058	530.217	615.733	415.84	429.716	423.138	419.364	577.966	496.592	465.422																X
ENSMUSG00000036915	C + T	C-up; T-down	68	397.337	368.609	408.463	435.479	696.056	828.832	874.771	799.049	296.459	349.721	289.688	390.736	745.986	575.853	450.582	492.736	396.036	457.975	416.812	935.033	723.194	788.304	329.906	451.364	388.455	386.553	721.206	536.232	437.842			X
ENSMUSG00000025006	C + T	C-up; T-down	69	3020.53	3186.35	3490.98	4275.53	3139.2	3993.63	3429.28	2969.52	2775.33	3603.06	3012.44	3016.89	2842.63	3235.47	3159.12	2964.01	2902.61	3128.32	2998.99	3739.27	3369.59	3419.66	2766.67	2777.46	2941.16	2714.08	3159.28	2860.64	2955.72
ENSMUSG00000034853	C + T	C-up; T-down	70	1259.91	1072.79	1169.57	1085.21	1519.35	1947.85	1669.13	1575.34	1083.67	1069.26	1147.67	1170.53	1568.2	1131.22	1115.28	1435.88	1360.94	1557.11	1717.63	2246.65	1600.02	1728.47	1146.77	1346.51	1389.32	1340.12	1798.01	1378.57	1412.36															X
ENSMUSG00000066687	C + T	C-up; T-down	71	642.683	570.982	649.465	524.316	1318.34	905.912	1703.59	1197.26	686.713	568.129	661.693	711.039	1247.88	713.557	770.676	3037.82	3094.21	3159.52	2987.53	4014.64	4286.7	3826.93	2873.35	2917.09	3041.24	2960.16	3519.88	3636.91	3284.39
ENSMUSG00000024903	C + T	C-up; T-down	72	2.31459	0	0	0	16.0381	5.44091	18.5557	8.7519	0.837455	4.01978	1.583	1.67698	12.8471	1.13805	0.720932	5.42661	3.95048	3.01961	0	28.3083	17.7988	11.0445	0	1.08241	2.97287	2.05068	7.01172	3.30327	2.29838
ENSMUSG00000049791	C + T	C-up; T-down	73	629.567	493.543	476.688	547.832	956.943	740.871	898.628	861.187	514.198	564.109	578.585	499.74	722.005	650.964	625.048	746.701	781.207	870.655	673.312	950.474	1039.82	962.255	662.776	732.789	719.434	774.132	840.405	758.652	766.51
ENSMUSG00000031819	C + T	C-up; T-down	74	2904.8	2887.95	2920.38	2983.03	2965.99	3445.91	3226.93	2946.77	2616.21	2837.96	2503.51	2590.93	2735.57	2979.41	2660.96	3107.28	2922.37	2792.14	2877.61	3089.04	3145.7	3082.81	2694.56	2800.19	2676.57	2682.29	2984.99	2874.95	2812.07
ENSMUSG00000022718	C + T	C-up; T-down	75	1226.73	1209.08	1231.59	1266.37	1185.75	1101.78	1012.61	1131.62	1039.28	1191.19	1047.94	1066.56	1112.56	1132.36	1161.42	1090.75	1139.71	1142.42	1044.32	1181.23	1214.07	1199.71	974.903	1055.35	983.028	1004.83	1119.87	1178.17	1071.05
ENSMUSG00000035936	C + T	C-up; T-down	76	5956.2	5430.01	5179.77	5350.29	5651.84	5903.39	5128.46	5870.78	4708.17	4822.4	4434.76	4392.01	5058.31	5530.92	4738.68	5061.94	5594.87	5077.98	5059	5665.96	5398.66	5508.46	4313.48	4685.74	4335.43	4825.25	5230.74	5230.18	4905.9
ENSMUSG00000027175	C + T	C-up; T-down	77	1127.2	1075.88	1097.8	1069.54	1236.01	1037.4	1389.91	1353.04	1075.29	967.427	1004.41	969.294	1185.35	1026.52	1179.44	1489.06	1522.91	1532.96	1835.58	1760.26	1737.73	1760.22	1438.15	1428.78	1317.97	1320.64	1479.47	1569.06	1506.59
ENSMUSG00000036800	C + T	C-up; T-down	78	659.657	697.982	737.182	1060.83	640.457	584.898	759.902	642.39	542.671	663.264	683.063	719.424	680.894	648.688	803.839	883.452	1024.16	1039.75	1099.28	1137.48	1131.63	1176.24	924.528	833.453	853.213	918.705	862.442	1106.6	1076.79
ENSMUSG00000041268	C + T	C-up; T-down	79	10968	10711.3	10479.2	11379.1	9845.28	9517.97	10932.9	9496.69	8987.57	9615.31	10090.8	10243	10132	9295.59	10607.1	13006.5	13796.1	13348.7	14153.3	14758.9	14051.7	14188.1	12691.5	12198.7	11823.1	12141.1	12358.7	13605.1	14104
ENSMUSG00000063142	C + T	C-up; T-down	80	2823.02	3232.81	3084.29	3314.86	2758.56	2782.12	3619.25	2918.76	2520.74	2588.74	3025.11	3135.95	3131.26	2739.28	3265.82	3636.91	3851.72	3746.33	4310.11	4676.02	3975.69	4427.48	3505.5	3413.91	3131.42	3275.96	3314.54	4028.89	4241.66
ENSMUSG00000022829	C + T	C-up; T-down	81	1938.85	2352.08	2202.69	2596.32	2006.91	2014.95	2391.92	1946.42	1697.52	1976.39	2038.11	2175.04	2018.7	1950.62	2258.68	2513.61	2693.24	2709.6	3067.69	3242.59	3002.38	3171.16	2504.92	2309.86	2188.03	2553.1	2622.38	2804.48	3099.37
ENSMUSG00000041624	C + T	C-up; T-down	82	661.971	791.941	821.356	1093.05	748.447	743.591	838.543	682.648	564.445	758.399	763.796	763.026	704.019	685.106	824.746	580.647	563.931	593.857	703.084	753.173	663.24	748.267	504.737	454.611	472.686	554.709	509.852	613.308	659.636
ENSMUSG00000079481	C + T	C-up; T-down	83	5245.62	5495.06	5472.16	6606.21	5141.83	5332.09	4980.01	4511.61	4736.65	5846.1	4771.94	5007.46	4315.75	5241.85	5490.61	4088.41	4345.53	4582.77	4534.55	4620.26	4613.64	4847.17	4218.65	3213.67	3506.99	3662.52	4087.83	4363.63	4766.84
ENSMUSG00000020654	C + T	C-up; T-down	84	2227.4	2427.45	2327.62	2639	2241.06	2797.54	2176.32	2257.12	2165.66	2382.39	2088.76	2342.74	2067.52	2449.08	2361.05	1693.1	1555.5	1797.68	1670.68	1731.96	1720.86	1783.69	1528.04	1533.77	1363.55	1457.01	1588.66	1749.63	1726.08
ENSMUSG00000056553	C + T	C-up; T-down	85	11984.2	12341.7	12226.4	11703.1	10925.2	12739.9	11212.1	11971.7	10919.6	11406.8	11415.8	11160.3	10771	10905.9	11400.8	12586.5	12259.3	12944.1	11937.5	13082.7	12424.5	13608.2	11569.4	11416.1	10149.4	11257.2	11778.7	12172.6	12590.5														X
ENSMUSG00000022197	C + T	C-up; T-down	86	6064.99	5065.53	6851.72	7701.01	6185.38	8450.64	5779.67	5503.2	4946.01	6936.8	5041.84	4910.2	4995.79	6137.5	6063.76	2319.33	2451.27	2454.95	2581.03	2818.82	2497.45	2707.29	2155.26	1935.34	2160.28	2240.37	2386.99	2198.88	2822.41
ENSMUSG00000090053	C + T	C-up; T-down	87	328.671	300.463	311.885	281.319	337.87	355.473	388.787	351.826	288.085	272.005	295.229	340.427	350.296	315.24	356.861	437.385	460.231	427.778	474.066	557.588	475.884	575.696	400.036	353.947	404.31	450.124	419.702	451.447	490.705
ENSMUSG00000100826	C + T	C-up; T-down	88	3225.76	2625.69	3236.69	3441.15	3240.77	2994.31	3526.48	3108.68	2621.24	2631.62	2979.99	2664.72	2889.73	2750.66	2875.08	3005.26	3358.89	3280.31	3863.53	4307.16	3716.2	3860.06	2929.65	3131.4	3221.6	3167.28	3400.68	3566.44	3330.36
ENSMUSG00000047193	C + T	C-up; T-down	89	2352.39	1851.3	2058.26	2178.26	2160.87	1994.09	2070.29	1828.27	1800.53	2143.88	1921.76	1663.56	1811.43	1927.86	2024.38	1481.46	1711.55	1804.72	1981	2097.39	1836.09	1865.15	1581.38	1547.84	1423.01	1468.29	1660.78	1806.89	1842.15
ENSMUSG00000085133	C + T	C-up; T-down	90	1996.72	2088.78	2114.08	1989.27	2450.63	2315.11	3014.87	2579.19	1853.29	1645.43	2075.31	2225.35	2750.13	1736.66	1984.72	2341.04	2594.48	2661.29	3092.88	3710.97	2555.53	2976.5	2194.77	2392.12	2183.07	2218.84	2756.61	2619.5	2898.26
ENSMUSG00000019997	C + T	C-up; T-down	91	448.258	1119.25	619.339	615.767	1055.31	716.387	836.776	666.895	658.24	443.516	558.798	804.95	742.56	400.593	769.955	454.75	389.122	430.798	399.636	656.239	752.234	800.729	253.85	510.896	215.037	263.512	432.723	564.86	667.68
ENSMUSG00000043313	C + T	C-up; T-down	92	448.258	617.446	527.192	733.346	576.304	592.152	613.223	492.732	505.823	601.627	482.022	539.987	522.447	505.294	533.489	367.924	448.379	375.439	437.424	537.001	471.2	523.235	331.882	376.678	312.151	385.528	398.666	430.527	457.378
ENSMUSG00000025475	C + T	C-up; T-down	93	1914.16	1869.89	1777.39	1166.21	1801.62	1578.77	1987.23	2210.73	1801.37	1275.61	1655.02	1737.35	2096.64	1520.43	1871.54	2239.02	2668.55	2578.75	2660.04	3321.51	2926.5	3241.57	2096.98	2603.19	1741.11	2056.83	2424.05	2952.03	2863.78
ENSMUSG00000031210	C + T	C-up; T-down	94	1073.97	393.389	590.1	452.027	615.865	705.505	252.712	752.664	565.282	515.872	452.737	283.409	340.019	567.887	442.652	230.088	296.286	283.844	333.221	326.833	307.264	341	210.389	253.283	185.309	234.803	259.434	305.002	298.79
ENSMUSG00000037111	C + T	C-up; T-down	95	7206.85	8179.61	7672.19	8091.2	8497.01	8147.76	10367.4	8476.22	7572.27	6755.91	7983.05	8225.58	9462.28	8879.06	9022.46	10640.5	10939.9	10538.4	11065	11618.4	11253.5	11171.5	10039.4	10261.2	10259.4	10247.3	10955.3	11125.4	11267.8					X
ENSMUSG00000046230	C + T	C-up; T-down	96	2306.87	2564.77	2335.59	2780.97	2529.75	2238.93	2808.99	2287.75	2023.29	2255.1	2264.48	2238.77	2682.47	2385.35	2555.7	2535.31	2771.26	2643.17	2944.02	3281.19	2806.59	3060.72	2403.18	2547.99	2322.8	2307.02	2680.48	2966.34	2951.12
ENSMUSG00000068373	C + T	C-up; T-down	97	7132.78	8866.23	8212.67	10239.8	6641.93	6723.15	9908.77	6177.09	6954.23	7774.25	7165.43	8029.38	7232.89	7482.67	7852.39	7024.2	7742.94	7154.47	7751.1	8831.34	7413.67	8247.51	5997.58	6663.3	6220.23	6127.43	6350.62	7715.35	8279.92
ENSMUSG00000050423	C + T	C-up; T-down	98	249.204	282.91	272.013	242.997	524.982	408.068	629.128	454.224	237.837	239.847	175.713	264.963	495.896	340.277	330.187	312.573	249.868	298.942	278.256	493.251	504.924	503.907	242.985	268.437	207.11	220.448	496.83	344.642	420.604
ENSMUSG00000051339	C + T	C-up; T-down	99	2059.98	2630.86	2265.59	2364.65	2097.79	2072.99	2945.95	2385.77	2192.46	1954.95	2128.34	2357.83	2235.39	2018.9	2263	5316.99	4769.22	4991.42	5072.74	5506.4	5774.31	5616.15	5041.44	4575.33	4539.57	4512.52	5233.75	5000.06	5354.08
ENSMUSG00000047747	C + T	C-up; T-down	100	4727.93	5892.58	5962.14	7287.3	5156.8	6228.03	5600.3	5018.34	4557.43	5558.02	5082.21	5614.53	5355.51	5758.53	5848.2	4072.13	4142.08	4006.02	3828.03	4533.62	4394.43	4557.25	3817.63	3790.59	3639.78	4001.9	4123.89	4203.97	4339.34
ENSMUSG00000000532	C + T	C-up; T-down	101	6073.47	6966.4	6259.85	6735.99	5726.69	6094.73	6662.4	6241.86	6013.77	5834.04	6271.04	6199.79	5983.3	5763.08	5908.76	5465.68	5912.88	5688.95	5642.99	5995.36	6029.11	5911.59	5315.05	5288.64	4988.47	5390.21	5828.74	5670.62	5988.43
ENSMUSG00000031467	C + T	C-up; T-down	102	2265.21	2259.15	2060.92	2153.88	2306.29	2384.03	2152.47	2295.62	2073.54	2038.03	2047.61	2074.42	2249.95	2096.29	2149.1	2323.67	2437.45	2284.84	2339.42	2520.3	2470.29	2573.38	2190.81	2251.41	2162.26	2263.95	2472.13	2305.69	2397.21															X
ENSMUSG00000078429	C + T	C-down; T-up	103	3757.34	3861.62	3947.29	4404.43	4381.62	4267.49	4429.52	3769.44	4260.97	4581.21	4057.22	4160.59	4298.62	4792.32	4546.92	4398.81	4156.89	4270.74	4344.46	3545.4	3920.42	3705.44	4662.15	4075.26	4771.45	4445.88	4485.5	4312.98	4203.74
ENSMUSG00000000567	C + T	C-down; T-up	104	1212.07	1277.22	1329.05	1130.5	1181.48	1090	827.94	1051.1	1583.63	1469.9	1419.16	1323.14	1155.38	1391.83	1297.68	1530.3	1478.47	1559.13	1469.15	1089.44	1128.82	1029.9	1807.57	1596.55	1739.13	1479.57	1286.15	1444.63	1315.82													X
ENSMUSG00000032754	C + T	C-down; T-up	105	267.72	212.699	256.064	212.514	224.534	241.214	166.118	193.417	348.381	337.662	326.889	308.564	226.108	300.445	312.163	274.586	224.19	276.798	258.79	177.57	168.62	156.004	330.894	285.755	328.006	265.563	249.417	242.24	211.451
ENSMUSG00000027111	C + T	C-down; T-up	106	1150.35	1027.36	962.235	1068.66	1159.02	1042.84	1071.82	994.216	1307.27	1167.08	1195.16	1247.67	1330.95	1292.82	1235.68	1305.64	1259.22	1148.46	1273.34	1102.31	984.555	1046.47	1405.56	1308.63	1455.71	1320.64	1254.1	1254.14	1233.08			X								X
ENSMUSG00000070532	C + T	C-down; T-up	107	154.306	135.26	173.663	145.45	156.105	124.234	117.52	151.408	190.94	180.89	159.883	174.406	148.169	155.913	170.14	211.638	218.264	208.353	239.323	160.414	158.316	157.385	266.691	217.564	290.35	220.448	214.358	199.298	198.81
ENSMUSG00000022969	C + T	C-down; T-up	108	209.084	195.146	186.068	235.159	184.973	140.557	167.885	167.161	332.47	282.725	335.595	269.994	216.687	326.62	325.14	311.487	254.806	249.621	218.712	150.978	192.977	167.049	341.759	267.355	334.943	353.742	217.363	242.24	225.241														X
ENSMUSG00000008398	C + T	C-down; T-up	109	283.151	304.593	281.76	290.029	283.341	240.307	290.707	280.061	479.862	400.638	418.703	397.444	341.732	364.176	369.838	429.787	353.568	342.223	322.915	275.363	301.643	265.069	444.485	368.018	469.713	426.542	340.569	309.407	336.713
ENSMUSG00000022876	C + T	C-down; T-up	110	58.6362	52.6584	54.0482	76.6443	57.7373	53.5023	46.8312	44.6347	92.9575	101.834	95.7713	98.9418	52.2447	59.1786	80.7443	88.9964	69.1334	61.3988	49.2388	36.0288	43.0918	40.0364	111.615	82.2629	126.842	107.661	52.0871	51.7513	49.4152
ENSMUSG00000040289	C + T	C-down; T-up	111	2115.53	2556.51	2338.25	2634.65	2088.17	2202.66	1973.98	2123.21	2288.77	2362.29	2292.18	2342.74	2061.52	2494.6	2253.63	1877.61	1913.02	1788.62	1795.5	1503.77	1635.62	1595.94	1924.12	1844.42	1952.18	1933.79	1731.89	1762.85	1882.37
ENSMUSG00000032035	C + T	C-down; T-up	112	593.305	585.438	497.952	596.606	433.03	323.734	380.835	420.091	783.858	651.204	627.658	692.592	607.237	531.469	586.117	843.295	755.529	760.942	700.794	439.208	491.809	450.065	845.508	808.558	919.607	806.943	592.991	603.398	601.027				X
ENSMUSG00000074637	C + T	C-down; T-up	113	1785.32	1550.84	1901.43	1505.89	1481.92	1513.48	1040.89	1463.32	1817.28	1724.49	1483.27	1482.45	1386.63	1641.07	1500.98	1854.82	1743.15	1749.36	1697.02	1189.81	1080.11	1219.04	1923.14	1735.1	1769.85	1809.73	1390.32	1549.24	1556
ENSMUSG00000021457	C + T	C-down; T-up	114	226.829	161.073	161.259	168.095	161.451	185.898	185.557	156.659	369.318	293.444	349.051	333.719	306.616	339.139	408.768	223.576	178.759	156.013	217.567	175.855	118.971	179.474	369.416	245.706	375.572	311.703	210.352	237.836	259.717														X
ENSMUSG00000042129	C + T	C-down; T-up	115	548.557	352.089	337.58	333.577	435.168	434.366	424.131	480.479	951.349	777.157	854.027	672.469	525.016	714.695	759.862	392.887	285.422	313.033	461.471	349.136	281.034	294.061	780.317	442.704	699.615	588.545	407.681	388.685	507.942
ENSMUSG00000076617	C + T	C-down; T-up	116	653.485	904.486	690.222	548.703	632.972	412.602	1176.08	711.53	1441.26	1920.11	1590.12	1993.93	921.562	1168.78	1391.4	530.722	387.147	380.471	727.131	304.529	281.034	389.32	1780.9	793.404	2116.68	1288.85	617.031	472.368	989.453														X
ENSMUSG00000003644	C + T	C-down; T-up	117	751.469	626.738	645.034	618.38	592.342	669.232	627.361	640.639	1231.9	1081.32	1047.15	1002.83	780.245	897.921	990.56	639.255	570.844	666.328	688.198	549.868	490.872	543.943	1096.4	750.108	1067.26	885.894	684.144	687.081	784.897				X										X
ENSMUSG00000070031	C + T	C-down; T-up	118	65.5799	74.3413	56.7063	83.6119	73.7755	54.4091	78.641	63.8889	159.954	117.914	159.883	110.681	74.5129	114.943	133.372	68.3753	67.1581	71.4642	84.7365	65.195	55.27	63.5061	144.211	94.1694	159.544	119.965	83.139	85.8851	108.024
ENSMUSG00000021822	C + T	C-down; T-up	119	67.8945	85.699	64.6807	76.6443	51.3221	51.6887	68.0377	63.0137	195.965	123.273	154.342	144.22	113.054	113.805	112.465	128.068	132.341	128.837	170.618	120.096	100.235	109.065	186.683	161.279	183.327	172.257	123.206	125.524	170.08														X
ENSMUSG00000024910	C + T	C-down; T-up	120	3.85764	3.09755	6.20225	7.83862	10.6921	3.62727	3.53443	6.12633	106.357	71.0161	76.7753	83.849	16.2729	38.6937	89.3955	6.51193	6.91334	11.0719	11.4509	7.72046	0	8.2834	63.2156	27.0602	107.023	45.115	12.0201	5.50546	36.7741													X
ENSMUSG00000032312	C + T	C-down; T-up	121	1222.87	1036.65	928.566	928.441	1124.81	1095.44	971.968	1096.61	1306.43	1236.75	1275.1	1220.84	1096.28	1202.92	1259.47	1074.47	950.09	1015.6	1058.06	950.474	887.13	969.158	1146.77	1094.31	1251.58	1177.09	980.639	1039.43	1143.44														X
ENSMUSG00000075284	C + T	C-down; T-up	122	732.181	801.234	773.51	769.056	762.347	663.791	740.463	650.266	1303.08	1163.06	1039.24	1209.1	793.948	929.786	1043.91	733.678	713.061	691.491	845.075	633.077	607.97	744.125	1188.26	808.558	1102.93	925.882	795.329	651.846	852.7														X
ENSMUSG00000008193	C + T	C-down; T-up	123	6.17223	1.03252	3.54415	1.74192	0	0.906818	0.883607	3.50076	5.86219	5.35971	7.91498	3.35396	2.56941	7.96634	15.8605	4.34129	1.97524	1.00654	3.43526	0	0.936779	0	19.7549	2.16481	20.8101	3.07602	2.00335	1.10109	3.44757
ENSMUSG00000048277	C + T	C-down; T-up	124	229.144	212.699	221.509	244.739	277.995	265.698	249.177	242.428	467.3	361.78	435.324	360.551	258.654	307.273	405.884	253.965	222.214	237.543	280.547	204.163	224.827	196.04	440.534	229.47	413.228	295.298	234.392	243.341	256.27
ENSMUSG00000006333	C + T	C-down; T-up	125	5155.35	4752.68	5176.22	4873.01	5150.38	5079.09	4889	4940.45	6087.46	5964.01	5154.24	5403.23	4991.51	5419.39	5201.52	4819.91	4427.5	4628.06	4576.92	4082.41	4311.06	4239.72	5468.15	4719.29	5290.71	4864.21	4503.53	4312.98	4547.35																X	X
ENSMUSG00000023008	C + T	C-down; T-up	126	652.713	543.104	645.92	657.573	601.965	556.787	597.318	534.741	948.837	869.612	867.482	865.321	624.367	743.146	766.35	649.022	528.377	570.707	621.783	428.056	426.235	459.729	828.717	611.56	826.457	692.105	544.911	519.715	566.551
ENSMUSG00000003812	C + T	C-down; T-up	127	172.822	151.78	163.917	163.74	189.25	162.321	174.071	178.539	249.562	217.068	264.36	216.33	202.127	205.987	217.721	174.737	165.92	182.183	191.23	129.532	155.505	165.668	254.838	187.256	246.748	206.093	180.301	169.568	186.169
ENSMUSG00000030342	C + T	C-down; T-up	128	1178.12	1259.67	1165.14	1162.73	1210.35	1143.5	1013.5	1016.1	2191.62	2145.22	1856.06	1968.77	1267.58	1531.81	1807.38	1409.83	1274.03	1420.22	1626.03	980.498	1251.54	1134.83	2215.51	1476.4	1899.66	1727.7	1274.13	1175.97	1362.94
ENSMUSG00000031665	C + T	C-down; T-up	129	1276.88	1133.7	1159.82	1076.5	1169.72	1080.93	956.063	1150	1963	1912.08	1693.01	1676.98	1245.31	1537.5	1697.07	1099.43	987.62	1053.84	1106.16	768.614	783.147	820.057	1843.13	1219.87	1640.03	1399.59	1011.69	1151.74	1198.61
ENSMUSG00000052593	C + T	C-down; T-up	130	827.079	849.762	841.734	965.892	867.129	802.534	734.277	752.664	1077.81	1011.64	1130.26	915.631	906.146	1009.45	1038.14	748.872	683.433	790.132	809.577	642.513	668.86	686.142	1003.55	847.525	947.353	853.083	759.269	801.595	829.716
ENSMUSG00000036362	C + T	C-down; T-up	131	568.617	633.966	606.049	665.412	476.868	435.273	477.148	443.721	1154.85	887.031	989.373	917.308	683.463	775.011	800.955	609.951	591.584	585.805	538.191	391.17	433.729	421.073	1139.86	750.108	980.055	818.222	622.04	554.95	594.132
ENSMUSG00000010142	C + T	C-down; T-up	132	65.5799	77.4388	67.3388	81.87	69.4986	48.0614	54.7836	55.137	160.791	117.914	134.555	129.127	88.2164	106.977	118.233	74.8872	71.1086	82.5361	60.6897	53.1854	44.9654	37.2753	181.745	120.147	157.562	144.573	70.1172	68.2677	71.2498														X
ENSMUSG00000050493	C + T	C-down; T-up	133	32.4042	27.878	23.0369	33.9673	22.4534	14.5091	14.1377	21.8798	87.9328	61.6366	81.5243	82.172	31.6894	51.2122	78.5815	27.133	26.6657	31.2027	19.4665	15.4409	13.1149	11.0445	78.0317	42.2139	79.2764	66.6471	32.0536	27.5273	36.7741
ENSMUSG00000008496	C + T	C-down; T-up	134	668.144	506.966	629.086	533.026	435.168	461.571	503.656	483.105	727.749	732.94	649.82	732.84	531.868	607.718	594.048	371.18	377.271	390.537	407.651	343.131	310.074	283.016	589.683	429.716	563.854	435.77	395.661	335.833	389.576													X
ENSMUSG00000032812	C + T	C-down; T-up	135	803.161	739.283	826.672	788.217	827.568	779.864	706.002	665.145	1115.49	1114.82	1021.03	930.723	750.268	970.756	1069.14	558.941	487.884	631.099	681.327	493.251	515.229	423.834	896.871	653.774	900.778	718.764	589.986	590.185	645.845
ENSMUSG00000026814	C + T	C-down; T-up	136	1021.5	860.087	879.834	971.989	1090.59	1204.25	1026.75	948.706	1198.4	1130.9	1297.27	1091.71	1126.26	1254.13	1232.79	932.291	720.962	747.857	804.997	739.448	712.889	670.955	926.503	850.772	1011.77	861.286	812.358	769.663	805.583
ENSMUSG00000020437	C + T	C-down; T-up	137	79.4674	19.6178	14.1766	13.9353	24.5918	18.1364	15.0213	18.379	156.604	105.854	167.006	90.5569	41.967	72.8351	134.093	72.7166	16.7895	27.1765	17.1763	17.1566	10.3046	9.66397	115.566	46.5435	160.535	74.8498	24.0402	30.8306	41.3709
ENSMUSG00000051457	C + T	C-down; T-up	138	112.643	3.09755	4.43018	3.48383	5.34605	0.906818	3.53443	2.62557	139.018	68.3363	119.516	78.818	23.9812	48.9361	112.465	117.215	18.7648	25.1634	30.9174	18.0144	14.0517	20.7085	114.578	57.3676	179.363	89.2046	36.0603	41.8415	66.6531													X
ENSMUSG00000045817	C + T	C-down; T-up	139	1114.09	933.396	927.68	924.086	1027.51	1037.4	929.555	944.33	1424.51	1306.43	1234.74	1108.48	1120.26	1207.47	1258.75	1094	951.078	960.237	930.957	822.657	768.159	825.579	1315.67	1046.69	1276.35	1046.87	968.619	992.083	986.006
ENSMUSG00000058099	C + T	C-down; T-up	140	179.766	132.162	134.678	148.063	126.167	155.066	118.403	114.65	230.3	221.088	242.99	212.976	163.586	223.058	248.721	153.03	88.8858	114.745	88.1718	102.082	66.5113	80.0729	192.61	151.537	189.272	172.257	137.229	120.019	122.963														X
ENSMUSG00000026875	C + T	C-down; T-up	141	48.6063	29.943	55.8203	48.7736	39.5608	34.4591	14.1377	27.1309	94.6325	69.6762	82.3158	57.0173	33.4023	48.9361	83.6281	30.389	16.7895	37.2419	32.0625	17.1566	26.2298	19.3279	68.1543	44.3787	58.4664	74.8498	29.0486	25.3251	31.0282
ENSMUSG00000018774	C + T	C-down; T-up	142	381.907	388.227	404.033	383.221	418.061	466.105	364.046	389.46	540.159	448.875	524.763	556.757	453.929	506.432	496.722	276.757	201.474	251.634	211.841	217.031	221.08	172.571	370.404	235.965	359.717	315.805	228.382	223.522	222.943														X
ENSMUSG00000049988	C + T	C-down; T-up	143	34.7188	18.5853	29.2392	19.1611	21.3842	18.1364	15.0213	21.0046	87.0954	60.2967	73.6093	65.4022	37.6847	51.2122	67.0466	33.645	16.7895	23.1504	28.6272	18.8722	14.0517	13.8057	69.142	21.6481	62.4302	45.115	21.0352	23.1229	29.879
ENSMUSG00000030786	C + T	C-down; T-up	144	233.773	210.634	170.119	220.352	239.503	206.755	228.854	214.422	437.152	306.843	356.966	353.843	292.056	357.347	396.512	243.112	261.719	220.432	186.649	204.163	205.155	165.668	335.833	287.92	396.382	350.666	281.47	231.229	310.282											X			X
ENSMUSG00000025283	C + T	C-down; T-up	145	1084.77	1031.49	1098.69	1089.57	1161.16	1113.57	1148.69	1125.49	1809.74	1508.76	1969.25	1594.81	1335.24	1460.12	1818.91	1257.89	1197	1139.4	1177.15	1259.29	1035.14	981.583	1750.28	1463.41	2190.01	1600.56	1378.3	1292.68	1370.98															X
ENSMUSG00000027843	C + T	C-down; T-up	146	51.6924	22.7154	25.6951	21.7739	22.4534	17.2296	15.0213	24.5053	152.417	75.0359	110.018	82.172	47.9623	68.2829	103.814	41.2422	23.7029	28.1831	25.1919	26.5927	16.862	13.8057	97.7866	51.9555	141.707	63.5711	30.0502	40.7404	64.3547														X
ENSMUSG00000031101	C + T	C-down; T-up	147	105.699	81.5689	82.4014	89.7086	82.3292	86.1478	70.6886	80.5175	303.996	200.989	235.075	199.561	132.753	168.431	255.21	96.5936	79.0096	82.5361	85.8816	89.2142	57.1435	49.7004	258.789	138.548	271.522	180.46	114.191	105.705	178.125
ENSMUSG00000062545	C + T	C-down; T-up	148	61.7223	48.5283	52.2761	52.2575	34.2147	35.3659	41.5295	46.3851	235.325	203.669	296.812	189.499	93.3553	122.909	253.047	43.4129	34.5667	47.3073	40.0781	33.4553	19.6724	16.5668	149.149	115.818	233.865	131.244	56.0938	68.2677	118.367
ENSMUSG00000090164	C + T	C-down; T-up	149	35.4903	33.0406	33.6694	26.1287	27.7995	31.7386	27.3918	25.3805	66.9964	61.6366	96.5628	83.849	59.0965	60.3166	112.465	29.3037	34.5667	31.2027	27.4821	30.024	21.5459	16.5668	72.1053	56.2852	113.96	71.7738	31.0519	50.6502	55.1612
ENSMUSG00000024986	C + T	C-down; T-up	150	94.1265	83.6339	84.1734	67.0637	78.0523	71.6387	59.2017	59.5129	145.717	123.273	145.636	164.344	103.633	153.637	143.465	85.7404	83.9477	90.5884	72.1406	63.4793	51.5229	51.081	132.358	106.076	184.318	127.142	88.1473	94.6939	111.472
ENSMUSG00000052430	C + T	C-down; T-up	151	1107.14	1137.83	1071.22	1152.28	1195.38	978.457	1206.12	1100.99	1288.01	1343.95	1201.49	1185.62	1233.32	1323.55	1387.79	1236.18	1298.72	1198.79	1227.53	1128.04	1117.58	1097.55	1445.07	1391.98	1549.85	1401.64	1313.2	1313.6	1331.91
ENSMUSG00000073412	C + T	C-down; T-up	152	59.4077	47.4958	51.3901	42.6769	40.63	31.7386	54.7836	49.0107	166.654	124.613	117.933	107.327	84.7906	91.0439	124	52.0954	36.5419	42.2746	32.0625	29.1662	28.1034	28.9919	130.382	57.3676	117.924	65.6218	48.0804	46.2458	62.0563
ENSMUSG00000026979	C + T	C-down; T-up	153	103.385	98.0892	81.5153	93.1925	70.5678	100.657	81.2919	67.3896	272.173	253.246	258.82	202.914	119.906	161.603	244.396	60.778	38.5172	41.268	32.0625	23.1614	20.6091	26.2308	213.353	87.675	247.739	165.08	59.0988	73.7731	110.322
ENSMUSG00000022488	C + T	C-down; T-up	154	738.353	733.088	758.447	884.893	730.27	687.368	744.881	691.4	1666.54	1347.97	1638.4	1467.36	1062.02	1266.65	1606.24	665.302	558.993	558.628	554.223	505.261	517.102	462.49	1444.08	858.349	1528.05	1126.85	701.172	723.417	945.784														X
ENSMUSG00000052085	C + T	C-down; T-up	155	341.787	344.861	300.366	383.221	375.293	346.405	320.749	296.689	602.13	620.386	664.067	588.62	409.393	540.573	670.466	320.17	252.831	251.634	273.676	239.334	218.27	202.943	570.916	370.183	636.193	456.276	313.524	338.035	413.709
ENSMUSG00000018168	C + T	C-down; T-up	156	53.2355	42.3332	33.6694	51.3865	20.315	35.3659	35.3443	35.8828	113.056	91.115	87.0648	93.9108	48.8188	67.1449	128.326	16.2798	1.97524	3.01961	1.14509	0	0.936779	0	66.1788	15.1537	80.2674	38.9629	9.01507	9.90982	33.3265
ENSMUSG00000018819	C + T	C-down; T-up	157	285.466	239.544	208.219	178.546	230.949	175.016	225.32	210.046	448.039	343.021	336.387	367.258	289.487	293.617	436.164	197.529	114.564	116.758	145.426	103.797	101.172	104.923	305.213	205.657	303.232	236.854	154.258	148.647	208.004
ENSMUSG00000022148	C + T	C-down; T-up	158	153.534	102.219	147.082	142.837	151.828	137.836	145.795	132.154	568.632	463.615	592.832	486.324	273.214	396.041	537.094	171.481	111.601	111.726	117.944	124.385	131.149	71.7895	493.872	252.201	601.51	382.452	206.345	219.117	249.374			X											X
ENSMUSG00000063286	C + T	C-down; T-up	159	139.647	71.2437	100.122	126.289	158.243	77.0796	107.8	69.14	667.452	444.856	846.903	578.558	368.282	386.937	563.048	162.798	78.022	78.5099	101.913	71.1998	97.425	67.6478	564.001	300.909	965.191	455.251	292.489	242.24	271.209
ENSMUSG00000030577	C + T	C-down; T-up	160	13.8875	2.06504	7.97433	6.96766	6.41526	2.72046	3.53443	5.25114	123.943	95.1348	105.269	100.619	27.4071	54.6264	98.7676	11.9385	1.97524	4.02615	3.43526	1.71566	6.55745	1.38057	112.603	29.225	91.1679	66.6471	17.0285	15.4153	33.3265														X
ENSMUSG00000035697	C + T	C-down; T-up	161	253.061	239.544	264.039	249.094	296.171	301.971	299.543	297.565	691.738	533.291	577.794	598.682	459.068	582.681	715.885	230.088	191.598	219.425	230.163	168.134	226.701	173.951	575.854	366.936	658.985	450.124	290.486	349.046	361.995														X
ENSMUSG00000028581	C + T	C-down; T-up	162	1647.21	1472.37	1458.42	1572.08	1605.95	1480.83	1491.53	1612.1	3730.03	3044.31	3750.91	3094.03	2273.07	2578.82	3344.4	1673.57	1244.4	1413.18	1370.67	1273.88	1114.77	1185.91	3275.36	2083.63	3784.46	2612.57	1738.91	1692.38	2063.95
ENSMUSG00000024621	C + T	C-down; T-up	163	4783.48	4311.79	4374.36	4643.07	4725.91	4663.77	4751.16	4752.28	9659.21	8693.44	9004.88	8198.75	6672.76	7341.55	8576.2	4442.22	3680.86	3887.25	3852.08	3631.19	3409.88	3557.72	8287.17	5671.81	8814.55	6650.36	4962.29	4729.19	5829.85														X
ENSMUSG00000052160	C + T	C-down; T-up	164	413.539	308.723	264.039	338.802	336.801	282.927	318.099	315.944	1142.29	991.546	1290.93	877.06	566.983	755.665	1124.65	363.583	247.893	277.804	267.951	228.182	229.511	226.413	1013.42	529.297	1244.64	719.789	374.626	400.797	578.043														X	X
ENSMUSG00000040061	C + T	C-down; T-up	165	202.912	208.569	223.281	213.385	188.181	230.332	187.325	206.545	443.851	373.84	522.389	367.258	274.071	307.273	440.489	119.385	109.626	114.745	109.928	96.0768	95.5515	106.304	341.759	186.174	395.391	249.158	142.238	145.344	187.318															X
ENSMUSG00000030579	C + T	C-down; T-up	166	311.698	305.625	319.859	278.706	331.455	289.275	317.215	308.942	838.293	664.604	827.116	751.287	541.289	624.789	731.746	324.511	256.781	276.798	287.417	240.192	256.678	251.263	710.187	416.727	813.574	598.799	354.593	336.934	406.814			X				X							X
ENSMUSG00000036908	C + T	C-down; T-up	167	531.583	511.096	520.989	532.155	510.013	575.83	542.535	510.236	1760.33	1484.64	1788.79	1396.92	965.242	1089.11	1446.91	547.002	422.701	451.935	467.196	376.587	373.775	376.895	1514.21	876.75	1815.43	1133	621.038	590.185	769.958														X
ENSMUSG00000021998	C + T	C-down; T-up	168	626.481	435.722	410.235	463.349	430.892	413.509	432.084	388.584	1744.42	1280.97	1761.88	1282.89	799.943	1023.11	1662.47	680.497	404.924	406.641	428.263	384.307	349.419	371.372	1432.23	763.097	1843.18	1059.18	531.889	552.748	827.417
ENSMUSG00000024300	C + T	C-down; T-up	169	184.395	107.382	151.512	149.805	131.513	126.955	109.567	114.65	515.035	410.018	549.3	442.723	234.673	342.553	474.373	156.286	103.7	105.686	115.654	97.7924	98.3618	100.781	426.705	209.987	487.55	278.893	152.255	131.03	229.838
ENSMUSG00000020120	C + T	C-down; T-up	170	962.096	845.632	808.065	958.924	831.845	733.616	763.437	813.052	2033.34	1674.91	2051.56	1873.19	1225.61	1402.08	1653.82	807.479	696.272	609.962	672.167	616.779	586.424	575.696	1619.9	1084.57	1981.91	1516.48	848.418	785.078	1043.47
ENSMUSG00000033220	C + T	C-down; T-up	171	135.789	85.699	80.6293	83.6119	90.8828	90.6818	81.2919	76.1415	442.176	321.582	442.448	315.272	164.442	235.576	400.838	107.447	86.9105	71.4642	80.1562	58.3323	49.6493	66.2672	332.87	165.608	455.839	231.727	112.188	106.806	174.677														X
ENSMUSG00000026271	C + T	C-down; T-up	172	33.1757	14.4552	25.6951	16.5482	17.1074	17.2296	13.2541	21.0046	106.357	56.2769	103.686	60.3713	38.5412	66.0068	95.8839	30.389	18.7648	14.0915	14.8861	15.4409	16.862	16.5668	76.0562	50.8731	102.068	59.4697	25.0419	30.8306	41.3709
ENSMUSG00000044827	C + T	C-down; T-up	173	25.4604	12.3902	17.7207	23.5159	14.9689	15.4159	13.2541	11.3775	100.495	52.2571	124.265	67.0792	45.3929	42.1078	80.0234	27.133	13.8267	8.0523	12.596	11.1518	13.1149	13.8057	100.75	43.2963	99.0955	61.5204	23.0385	19.8196	40.2217														X
ENSMUSG00000026395	C + T	C-down; T-up	174	332.529	154.878	134.678	164.611	144.343	147.811	137.843	128.653	952.187	665.944	880.938	607.066	351.153	464.324	906.932	332.108	155.056	142.928	153.442	155.267	137.707	140.818	819.827	387.502	1117.8	619.306	287.481	286.284	435.543							X							X
ENSMUSG00000026177	C + T	C-down; T-up	175	158.935	91.8941	103.666	84.4829	105.852	120.607	102.498	93.6454	620.554	479.694	747.966	425.953	262.08	325.482	512.582	138.921	75.0591	74.4838	74.4307	79.778	77.7527	63.5061	428.681	237.047	613.401	338.362	169.283	135.434	193.064														X
ENSMUSG00000048865	C + T	C-down; T-up	176	202.14	146.618	170.119	183.772	163.589	159.6	186.441	172.412	546.858	431.456	626.867	441.046	282.635	392.627	491.675	232.259	150.118	151.987	141.991	149.262	122.718	117.348	450.411	296.58	616.374	412.187	230.385	195.994	274.657
ENSMUSG00000004730	C + T	C-down; T-up	177	350.274	312.853	287.962	323.125	362.462	272.952	331.353	298.44	1584.47	1145.64	1378	1148.73	681.75	937.752	1123.21	429.787	270.608	250.628	270.241	251.344	245.436	262.308	1182.33	663.515	1076.18	896.147	461.772	462.458	601.027
ENSMUSG00000051504	C + T	C-down; T-up	178	740.667	672.169	588.328	677.605	655.426	663.791	706.886	657.268	1163.23	1015.66	956.13	1093.39	942.117	1057.25	1096.54	713.056	619.238	592.851	596.591	588.47	571.435	521.854	1144.79	959.013	1174.28	1043.8	720.204	778.472	821.672														X
ENSMUSG00000042364	C + T	C-down; T-up	179	1153.44	1129.57	1065.9	1147.92	1170.78	1255.04	1044.42	1132.5	1384.31	1231.39	1264.81	1304.69	1180.22	1247.3	1245.05	1279.59	1193.04	1146.45	1257.31	1101.45	1143.81	1050.61	1455.93	1288.06	1401.21	1346.27	1218.04	1248.64	1314.67
ENSMUSG00000063234	C + T	C-down; T-up	180	35.4903	32.008	38.9856	34.8383	16.0381	23.5773	14.1377	16.6286	131.48	138.012	158.3	95.5878	23.9812	67.1449	79.3025	28.2184	22.7153	27.1765	26.337	18.0144	16.862	6.90283	81.9827	55.2028	166.481	70.7485	27.0452	24.224	45.9676														X
ENSMUSG00000032434	C + T	C-down; T-up	181	1339.37	1373.25	1274.12	1338.66	1366.45	1361.13	1338.66	1233.14	2067.68	1956.29	1985.08	1806.11	1635.86	1802.67	1819.63	1495.57	1391.56	1426.26	1392.43	1170.08	1229.99	1173.48	1894.49	1663.66	2293.07	1801.52	1534.57	1449.04	1596.23														X
ENSMUSG00000043008	C + T	C-down; T-up	182	76.3813	83.6339	74.427	60.967	50.2529	42.6205	48.5984	48.1355	189.265	182.23	222.411	201.238	113.911	109.253	162.21	72.7166	65.1829	59.3857	73.2856	42.8914	54.3332	38.6559	172.855	120.147	251.703	151.75	75.1256	75.9753	91.9353
ENSMUSG00000052056	C + T	C-down; T-up	183	179.766	195.146	206.446	195.094	173.212	137.836	147.562	172.412	340.844	334.982	324.514	291.794	198.701	258.337	327.303	245.283	191.598	195.268	182.069	178.428	185.482	131.154	350.649	274.931	374.581	266.588	202.338	220.218	253.971
ENSMUSG00000024663	C + T	C-down; T-up	184	309.383	268.455	287.962	288.287	325.04	307.411	287.172	274.81	588.731	539.99	501.81	430.984	351.153	404.007	503.931	463.432	382.209	406.641	387.04	329.406	355.976	318.911	607.462	477.341	695.651	496.265	375.628	411.808	421.753
ENSMUSG00000071715	C + T	C-down; T-up	185	49.3778	23.7479	31.8973	34.8383	28.8687	29.0182	28.2754	23.6301	132.318	108.534	157.508	78.818	71.9435	87.6298	126.163	54.2661	34.5667	36.2354	29.7723	18.0144	26.2298	20.7085	94.8234	71.4389	136.752	65.6218	43.072	41.8415	49.4152				X										X
ENSMUSG00000003206	C + T	C-down; T-up	186	19.2882	10.3252	11.5185	9.58053	10.6921	4.53409	16.7885	7.00152	35.1731	21.4388	18.2045	46.9554	22.2682	37.5556	26.6745	15.1945	7.90096	14.0915	10.3058	7.72046	14.0517	5.52227	33.5833	28.1426	31.7106	25.6335	13.0218	14.3142	14.9395														X
ENSMUSG00000027399	C + T	C-down; T-up	187	33.1757	23.7479	26.5811	21.7739	31.0071	24.4841	17.6721	22.7549	99.6572	60.2967	85.4818	41.9245	44.5365	53.4883	69.2094	23.8771	20.74	27.1765	24.0469	21.4457	24.3563	9.66397	71.1175	62.7796	98.1046	55.3684	39.0653	42.9426	35.6249														X
ENSMUSG00000029919	C + T	C-down; T-up	188	317.87	283.942	290.62	302.222	265.164	255.723	272.151	259.056	604.643	503.812	550.883	575.204	429.092	490.499	459.954	264.819	266.657	253.647	230.163	203.305	217.333	237.457	639.07	396.161	554.935	551.633	316.529	293.991	305.685															X
ENSMUSG00000023992	C + T	C-down; T-up	189	388.85	404.747	412.893	422.414	399.884	368.168	433.851	379.833	1018.35	787.877	776.46	908.923	637.214	793.22	829.071	323.426	307.15	314.04	336.656	227.325	242.626	270.591	785.256	520.638	808.62	637.762	432.723	386.483	433.245							X							X
ENSMUSG00000052336	C + T	C-down; T-up	190	2851.57	2908.6	2836.2	2976.06	2475.22	2744.03	2554.51	2612.44	5781.79	5028.74	4964.28	5007.46	3731.64	4096.98	4582.96	2678.57	2701.14	2642.16	2617.67	2323.86	2137.73	2126.07	5304.18	3708.33	5117.29	4427.42	2930.9	2735.11	3132.69
ENSMUSG00000004609	C + T	C-down; T-up	191	405.052	382.032	394.286	418.931	348.562	339.15	402.925	366.705	1172.44	928.569	1033.7	930.723	699.736	887.678	1095.1	375.521	348.63	333.164	350.397	325.117	320.378	314.769	1090.47	652.691	1290.22	919.73	548.918	535.13	650.442														X
ENSMUSG00000021665	C + T	C-down; T-up	192	2900.95	2975.72	2665.2	2926.42	3006.62	3080.46	2917.67	3113.05	5848.79	4942.99	5811.97	5671.54	4172.72	4425.87	5109.96	2659.04	2511.52	2467.02	2366.9	2373.61	2341.01	2404.95	5313.07	3535.14	5611.78	4474.58	3393.67	3009.28	3703.84														X	X
ENSMUSG00000030124	C + T	C-down; T-up	193	195.197	167.268	176.321	176.804	191.389	221.264	175.838	180.289	1238.6	927.229	910.223	1182.27	537.863	757.941	1077.79	151.945	154.069	159.033	147.716	130.39	124.592	128.393	1030.22	438.375	946.362	663.395	356.596	266.464	450.483														X
ENSMUSG00000044811	C + T	C-down; T-up	194	84.8681	74.3413	79.7433	84.4829	86.606	118.793	108.684	79.6423	309.021	227.788	288.897	238.131	203.84	198.021	260.977	81.3991	72.0962	82.5361	70.9955	62.6215	64.6378	62.1255	248.911	149.372	285.395	225.575	140.234	102.402	168.931														X
ENSMUSG00000030703	C + T	C-down; T-up	195	178.995	150.748	190.498	185.514	166.797	148.718	177.605	186.416	431.289	336.322	363.298	315.272	245.807	299.307	355.419	172.566	176.784	198.288	174.053	151.836	133.023	151.862	356.575	286.838	454.849	380.401	234.392	203.702	253.971
ENSMUSG00000015355	C + T	C-down; T-up	196	40.891	33.0406	27.4671	23.5159	36.3531	21.7636	15.9049	21.0046	145.717	97.8146	144.844	137.512	56.527	79.6634	142.744	30.389	29.6286	29.1896	26.337	24.877	15.9252	20.7085	138.284	61.6972	177.381	96.382	47.0787	30.8306	75.8466
ENSMUSG00000033192	C + T	C-down; T-up	197	427.427	423.332	417.323	412.834	435.168	375.423	409.11	410.464	1210.12	948.668	1212.58	902.215	688.602	778.426	962.444	434.129	375.296	418.72	367.573	315.681	334.43	343.761	1029.23	694.905	1245.63	925.882	548.918	472.368	669.978															X
ENSMUSG00000034116	C + T	C-down; T-up	198	212.942	194.113	169.233	187.256	175.35	164.134	182.023	158.409	575.332	414.037	563.547	499.74	323.746	334.586	478.699	179.078	143.205	176.144	123.67	149.262	125.528	127.012	452.386	265.19	582.682	389.629	220.368	193.792	283.85														X
ENSMUSG00000055994	C + T	C-down; T-up	199	108.014	134.227	101.894	110.612	120.821	190.432	97.1968	111.149	140.692	146.052	142.47	130.804	95.0682	132.014	134.093	21.7064	20.74	24.1569	21.7567	16.2987	13.1149	13.8057	50.3749	27.0602	58.4664	38.9629	21.0352	22.0218	27.5806														X		X
ENSMUSG00000074342	C + T	C-down; T-up	200	77.1529	43.3657	69.1108	58.3542	40.63	53.5023	45.9476	53.3866	211.039	160.791	178.879	147.574	102.776	101.286	114.628	46.6688	43.4553	66.4315	56.1093	42.0336	29.9769	44.1781	153.1	90.9222	191.254	120.99	49.082	58.3578	78.145
ENSMUSG00000024737	C + T	C-down; T-up	201	94.898	79.5039	76.1991	86.2248	94.0905	81.6137	65.3869	56.0122	315.721	233.147	397.332	231.423	95.9247	132.014	214.117	77.0579	51.3562	57.3726	77.866	58.3323	49.6493	53.8421	186.683	120.147	381.518	163.029	76.1273	70.4699	89.6369
ENSMUSG00000041515	C + T	C-down; T-up	202	244.575	259.162	269.355	314.416	214.911	202.221	212.949	203.044	957.211	816.015	1522.05	893.83	423.096	616.823	918.467	219.235	161.97	174.131	216.422	164.703	144.264	144.96	659.813	422.139	1483.46	570.089	237.397	268.666	371.189
ENSMUSG00000002111	C + T	C-down; T-up	203	163.564	118.74	125.817	131.515	115.475	142.371	122.821	123.402	375.18	249.226	383.085	308.564	172.151	229.886	298.466	140.007	99.7496	119.778	114.509	89.2142	94.6147	84.2146	306.2	179.68	405.301	240.955	141.236	106.806	160.887
ENSMUSG00000024965	C + T	C-down; T-up	204	178.223	162.105	172.777	193.353	184.973	196.78	157.282	195.167	471.487	340.341	559.589	378.997	318.607	274.27	423.908	179.078	130.366	159.033	139.701	143.257	141.454	114.587	369.416	219.729	490.523	298.374	172.288	154.153	216.048
ENSMUSG00000021242	C + T	C-down; T-up	205	2238.2	2315.94	2231.93	2249.68	2521.2	2489.22	2380.44	2376.14	3672.24	3277.46	3859.35	3151.04	2775.82	3178.57	3198.05	2282.43	2028.57	2275.78	2291.32	2055.36	2167.71	1974.21	3071.88	2479.79	3421.77	2862.75	2388.99	2191.17	2412.15														X
ENSMUSG00000028494	C + T	C-down; T-up	206	260.777	226.121	238.344	257.803	242.711	246.655	214.717	234.551	400.304	371.16	418.703	301.856	304.047	338.001	384.977	217.064	208.388	225.464	207.261	190.438	203.281	180.854	325.955	263.025	402.328	320.932	243.407	214.713	250.524	X
ENSMUSG00000041538	C + T	C-down; T-up	207	30.8611	18.5853	21.2649	20.032	23.5226	19.0432	15.9049	19.2542	237.837	200.989	259.611	199.561	58.24	122.909	255.931	46.6688	15.8019	30.1961	28.6272	17.1566	17.7988	15.1862	201.5	143.96	396.382	184.561	42.0703	45.1447	121.814														X
ENSMUSG00000034855	C + T	C-down; T-up	208	10.0299	1.03252	0.886036	2.61287	9.62289	4.53409	1.76721	0.87519	294.784	231.807	683.854	209.622	34.2588	95.5961	319.373	8.68257	3.95048	8.0523	6.87053	3.43131	4.6839	1.38057	129.394	86.5926	683.759	149.7	33.0553	28.6284	86.1893
ENSMUSG00000015947	C + T	C-down; T-up	209	153.534	146.618	132.019	146.321	161.451	128.768	144.028	124.277	531.784	523.911	799.413	496.386	304.903	340.277	501.047	151.945	131.353	145.948	144.281	109.802	101.172	86.9757	447.448	316.063	826.457	410.136	202.338	188.287	313.729														X
ENSMUSG00000030745	C + T	C-down; T-up	210	62.4938	58.8535	59.3644	59.2251	49.1836	55.3159	57.4345	67.3896	213.551	182.23	223.994	144.22	84.7906	137.704	198.256	60.778	37.5296	51.3334	51.529	38.6023	38.4079	28.9919	153.1	97.4166	240.802	149.7	69.1155	70.4699	94.2337														X
ENSMUSG00000091649	C + T	C-down; T-up	211	20.8313	6.19511	6.20225	7.83862	13.8997	9.06818	8.83607	13.1279	107.194	69.6762	174.921	68.7561	26.5506	29.5893	81.4653	18.4505	9.8762	9.05884	8.01562	6.86263	3.74712	6.90283	50.3749	44.3787	152.607	53.3177	21.0352	17.6175	34.4757
ENSMUSG00000070034	C + T	C-down; T-up	212	29.3181	19.6178	20.3788	26.1287	33.1455	23.5773	20.323	31.5068	152.417	120.593	194.709	135.835	67.6612	101.286	131.21	37.9863	22.7153	18.1177	19.4665	18.0144	20.6091	12.4251	106.676	83.3453	240.802	103.559	50.0837	46.2458	49.4152
ENSMUSG00000071203	C + T	C-down; T-up	213	39.348	34.0731	44.3018	38.3221	50.2529	38.9932	42.4131	39.3836	135.668	108.534	148.01	132.481	89.0729	88.7678	134.093	55.3514	32.5915	40.2615	32.0625	30.8818	32.7873	27.6113	110.627	73.6037	170.444	97.4073	55.0921	51.7513	59.7579
ENSMUSG00000025877	C + T	C-down; T-up	214	81.782	56.7885	62.0225	54.8703	52.3913	68.9182	56.5509	64.7641	272.173	226.448	603.913	259.932	148.169	166.155	299.908	54.2661	44.4429	47.3073	38.933	42.0336	42.1551	33.1336	189.647	129.889	503.405	147.649	80.1339	70.4699	128.709														X	X
ENSMUSG00000069793	C + T	C-down; T-up	215	47.8348	42.3332	54.9343	40.064	47.0452	43.5273	33.5771	35.8828	237	207.689	353.008	157.636	83.9341	93.32	221.326	30.389	30.6162	30.1961	29.7723	22.3035	28.1034	22.0891	172.855	122.312	437.011	145.598	60.1005	38.5382	121.814
ENSMUSG00000047250	C + T	C-down; T-up	216	586.362	553.429	474.029	493.833	460.829	495.123	551.371	567.998	1053.52	908.47	1139.76	942.462	750.268	820.533	963.165	471.03	482.946	458.981	451.165	445.213	445.907	451.445	833.655	659.186	1025.64	769.005	553.926	474.57	627.458															X
ENSMUSG00000049625	C + T	C-down; T-up	217	105.699	91.8941	122.273	115.837	96.2289	88.8682	85.7099	102.397	272.173	234.487	307.893	236.454	165.299	183.226	223.489	110.703	93.8239	95.6211	82.4463	73.7732	82.4366	80.0729	239.034	154.784	355.753	194.815	129.216	90.2895	141.35
ENSMUSG00000031304	C + T	C-down; T-up	218	21.6028	12.3902	13.2905	9.58053	8.55368	17.2296	8.83607	11.3775	146.555	64.3165	158.3	92.2339	41.1106	60.3166	136.977	20.6211	14.8143	10.0654	11.4509	6.0048	9.36779	6.90283	113.59	44.3787	182.336	56.3937	22.0368	13.2131	43.6693
ENSMUSG00000037731	C + T	C-down; T-up	219	96.4411	40.2682	38.0996	51.3865	60.945	43.5273	45.064	38.5084	263.798	213.048	330.846	177.76	91.6423	133.152	173.745	81.3991	40.4924	37.2419	38.933	24.0192	33.7241	30.3725	162.978	94.1694	284.404	146.624	64.1072	50.6502	98.8304
ENSMUSG00000029925	C + T	C-down; T-up	220	60.9508	58.8535	75.3131	72.2895	89.8136	75.2659	73.3394	80.5175	185.078	160.791	229.534	194.53	107.059	128.6	209.791	98.7643	69.1334	62.4053	76.7209	74.6311	72.132	56.6032	197.549	127.724	275.486	158.928	107.179	88.0873	121.814															X
ENSMUSG00000055541	C + T	C-down; T-up	221	496.093	465.665	425.297	497.317	400.954	398.093	418.83	377.207	1107.95	939.289	1289.35	882.091	647.492	749.974	949.467	463.432	372.333	347.255	359.558	362.861	349.419	321.672	1044.04	712.224	1230.77	817.196	537.899	394.191	594.132														X
ENSMUSG00000000275	C + T	C-down; T-up	222	402.738	314.918	328.719	318.77	480.075	419.857	303.077	307.192	782.183	757.059	1017.87	657.376	549.854	545.126	704.35	367.924	280.484	305.987	287.417	292.519	274.476	255.405	592.646	422.139	955.281	517.797	369.618	329.226	448.184									X					X
ENSMUSG00000003283	C + T	C-down; T-up	223	138.104	76.4063	101.894	75.7733	89.8136	97.0296	102.498	99.7717	320.745	300.144	432.95	301.856	178.146	198.021	309.28	108.532	79.9972	74.4838	56.1093	67.7684	65.5745	67.6478	279.531	160.196	421.156	225.575	125.209	83.683	155.141														X
ENSMUSG00000037405	C + T	C-down; T-up	224	85.6397	64.0161	69.1108	71.4185	64.1526	79.8	64.5033	57.7626	325.77	280.045	356.174	241.485	144.743	165.017	261.698	104.191	67.1581	70.4576	50.3839	59.1902	60.8906	63.5061	263.727	139.63	483.586	188.663	115.193	92.4917	129.859											X			X
ENSMUSG00000020272	C + T	C-down; T-up	225	331.757	270.52	276.443	250.836	230.949	260.257	275.685	259.056	497.448	426.097	466.984	461.169	374.278	377.832	445.536	328.853	262.707	314.04	306.884	271.932	280.097	245.741	461.276	370.183	475.659	392.705	335.561	323.721	365.443														X
ENSMUSG00000037318	C + T	C-down; T-up	226	31.6327	33.0406	23.923	37.4512	29.9379	33.5523	30.9262	30.6317	125.618	92.4549	118.725	114.035	80.5082	85.3537	103.093	44.4982	21.7276	36.2354	37.7879	24.0192	27.1666	19.3279	94.8234	76.8509	152.607	67.6725	61.1021	36.336	45.9676
ENSMUSG00000030468	C + T	C-down; T-up	227	9.25834	2.06504	4.43018	4.35479	1.06921	5.44091	2.65082	7.87671	54.4346	38.8579	77.5668	35.2166	25.6941	25.0371	49.7443	13.0239	2.96286	6.03923	8.01562	0.857828	1.87356	2.76113	37.5342	17.3185	75.3126	27.6842	12.0201	11.0109	14.9395														X
ENSMUSG00000038058	C + T	C-down; T-up	228	251.518	256.064	208.219	226.449	273.718	252.096	269.5	219.673	556.07	573.489	619.743	523.218	361.43	394.903	514.024	312.573	234.066	257.674	301.158	212.741	230.448	201.563	466.215	351.782	699.615	433.719	307.514	307.205	347.056														X		X
ENSMUSG00000042333	C + T	C-down; T-up	229	27.775	12.3902	19.4928	20.903	27.7995	23.5773	22.0902	18.379	122.268	79.0557	119.516	87.2029	51.3882	60.3166	90.8374	30.389	10.8638	18.1177	26.337	12.8674	18.7356	12.4251	89.8846	44.3787	174.408	54.343	32.0536	29.7295	41.3709														X
ENSMUSG00000022831	C + T	C-down; T-up	230	220.657	172.43	201.13	186.385	186.042	204.941	182.023	194.292	589.569	485.053	714.723	521.541	323.746	424.492	568.815	220.32	110.613	194.262	177.489	166.419	154.569	133.915	464.239	308.486	749.162	420.39	199.333	234.532	309.132
ENSMUSG00000038235	C + T	C-down; T-up	231	361.075	299.43	310.113	353.609	352.839	354.566	318.099	347.451	671.639	529.271	637.948	560.111	495.04	572.439	567.373	355.986	270.608	379.465	327.495	295.951	323.189	259.547	532.394	452.446	671.868	590.596	360.603	379.877	413.709			X								X
ENSMUSG00000002668	C + T	C-down; T-up	232	50.1494	50.5934	50.5041	46.1608	54.5297	40.8068	48.5984	39.3836	133.993	142.032	150.385	100.619	75.3694	101.286	137.698	39.0716	27.6534	47.3073	27.4821	27.4505	31.8505	22.0891	119.517	67.1092	178.372	68.6978	55.0921	56.1557	49.4152
ENSMUSG00000040613	C + T	C-down; T-up	233	64.0369	43.3657	59.3644	52.2575	47.0452	49.875	51.2492	53.3866	162.466	139.352	206.581	140.866	84.7906	133.152	153.558	67.29	43.4553	73.4772	48.0937	39.4601	52.4596	44.1781	171.867	102.829	214.046	134.32	97.1624	66.0655	75.8466																	X
ENSMUSG00000020573	C + T	C-down; T-up	234	197.511	211.666	197.586	205.546	198.873	217.636	171.42	196.043	463.95	407.338	473.316	372.289	266.362	273.132	381.373	171.481	193.573	169.098	162.603	174.997	141.454	143.579	376.33	292.25	451.876	276.842	197.33	157.456	227.54															X
ENSMUSG00000018381	C + T	C-down; T-up	235	31.6327	23.7479	29.2392	25.2578	28.8687	35.3659	33.5771	28.8813	74.5335	56.2769	67.2774	68.7561	39.3976	31.8654	56.9536	33.645	34.5667	33.2157	28.6272	27.4505	20.6091	22.0891	47.4117	43.2963	72.3397	44.0896	27.0452	29.7295	41.3709
ENSMUSG00000031264	C + T	C-down; T-up	236	56.3216	59.886	38.9856	41.806	60.945	33.5523	50.3656	46.3851	130.643	117.914	173.338	80.495	72.8	99.0103	124.721	67.29	56.2943	51.3334	50.3839	45.4649	40.2815	48.3198	111.615	74.6861	173.417	78.9512	49.082	55.0546	78.145														X
ENSMUSG00000026483	C + T	C-down; T-up	237	148.905	105.317	104.552	93.1925	138.997	106.098	167.002	132.154	241.187	213.048	271.484	204.591	143.887	209.401	214.838	213.808	195.549	171.111	163.748	173.281	160.189	167.049	282.495	211.069	313.142	253.259	178.298	183.882	216.048
ENSMUSG00000016087	C + T	C-down; T-up	238	169.736	174.495	173.663	149.805	197.804	186.805	152.864	142.656	338.332	243.867	280.982	278.379	250.089	252.647	302.07	210.552	191.598	155.007	153.442	169.85	149.885	164.287	334.845	245.706	320.079	272.741	171.286	209.207	217.197
ENSMUSG00000029915	C + T	C-down; T-up	239	67.8945	59.886	81.5153	68.8056	67.3602	68.9182	62.7361	59.5129	319.908	265.305	394.166	275.025	136.179	167.293	274.675	85.7404	83.9477	68.4446	57.2544	64.3371	50.5861	69.0283	307.188	154.784	450.885	206.093	78.1306	111.21	151.693														X
ENSMUSG00000001281	C + T	C-down; T-up	240	32.4042	22.7154	26.5811	21.7739	23.5226	16.3227	19.4394	26.2557	213.551	133.993	132.18	109.004	50.5318	87.6298	173.745	51.0101	26.6657	30.1961	24.0469	28.3083	24.3563	26.2308	129.394	70.3565	194.227	77.9259	30.0502	35.2349	79.2942											X			X
ENSMUSG00000042351	C + T	C-down; T-up	241	40.1195	30.9755	25.6951	34.8383	10.6921	21.7636	25.6246	15.7534	82.0706	61.6366	67.2774	57.0173	34.2588	48.9361	83.6281	20.6211	6.91334	5.03269	5.72544	3.43131	4.6839	4.1417	42.473	21.6481	67.385	33.8362	5.00837	6.60655	25.2822														X
ENSMUSG00000002699	C + T	C-down; T-up	242	145.819	113.577	125.817	124.547	103.713	92.4955	83.0591	112.024	396.116	269.325	440.073	295.148	190.136	211.677	343.884	153.03	127.403	115.752	89.3169	80.6359	69.3217	71.7895	334.845	230.553	472.686	218.397	135.226	121.12	174.677														X
ENSMUSG00000024691	C + T	C-down; T-up	243	109.557	88.7965	77.0852	70.5476	88.7444	69.825	75.9902	88.3942	249.562	199.649	254.071	204.591	121.619	155.913	209.07	118.3	90.861	74.4838	69.8504	68.6263	62.7642	55.2227	221.255	150.455	315.124	183.536	117.196	104.604	148.246
ENSMUSG00000045502	C + T	C-down; T-up	244	5.4007	2.06504	6.20225	6.96766	6.41526	3.62727	1.76721	1.75038	144.042	107.194	202.624	68.7561	21.4118	22.761	74.9769	9.7679	6.91334	5.03269	1.14509	0.857828	1.87356	1.38057	74.0808	61.6972	232.875	45.115	7.01172	12.112	26.4314
ENSMUSG00000049103	C + T	C-down; T-up	245	10.0299	12.3902	10.6324	8.70958	8.55368	8.16137	7.06886	13.1279	140.692	56.2769	122.682	73.7871	15.4165	30.7273	111.744	23.8771	14.8143	10.0654	5.72544	6.86263	7.49423	5.52227	82.9704	47.6259	152.607	59.4697	14.0234	13.2131	49.4152
ENSMUSG00000020641	C + T	C-down; T-up	246	122.673	61.9511	72.655	78.3862	110.129	66.1977	68.0377	37.6332	367.643	314.883	558.006	320.303	137.892	166.155	242.233	115.044	54.3191	44.2877	75.5758	58.3323	56.2068	59.3644	238.046	182.927	552.953	241.98	80.1339	107.907	113.77
ENSMUSG00000079017	C + T	C-down; T-up	247	27.0035	9.29266	11.5185	24.3868	36.3531	13.6023	16.7885	12.2527	169.166	103.174	384.668	160.99	39.3976	61.4547	169.419	35.8156	15.8019	11.0719	16.0312	13.7253	15.9252	12.4251	67.1665	54.1203	286.386	71.7738	18.0301	17.6175	29.879
ENSMUSG00000026285	C + T	C-down; T-up	248	2.31459	0	2.65811	3.48383	3.20763	2.72045	0	0	25.9611	28.1385	24.5364	40.2475	7.70823	7.96634	22.3489	7.59725	2.96286	1.00654	3.43526	2.57348	0	0	30.62	9.74166	42.6111	26.6588	4.0067	3.30327	4.59676														X
ENSMUSG00000060791	C + T	C-down; T-up	249	39.348	37.1706	28.3532	28.7416	29.9379	31.7386	30.0426	33.2572	92.9575	71.0161	109.227	83.849	62.5223	70.559	91.5583	51.0101	31.6038	29.1896	24.0469	32.5975	17.7988	19.3279	81.9827	53.0379	98.1046	67.6725	38.0636	33.0327	41.3709														X
ENSMUSG00000071068	C + T	C-down; T-up	250	27.0035	12.3902	22.1509	30.4835	19.2458	17.2296	11.4869	18.379	94.6325	57.6168	146.427	57.0173	46.2494	39.8317	80.7443	27.133	12.8391	19.1242	14.8861	18.0144	9.36779	15.1862	77.044	38.9666	139.725	66.6471	25.0419	30.8306	35.6249														X
ENSMUSG00000098112	C + T	C-down; T-up	251	259.234	228.186	201.13	250.836	170.004	229.425	186.441	182.04	526.759	495.773	706.808	501.417	304.903	388.075	402.28	261.563	201.474	217.412	163.748	181.86	141.454	147.721	486.957	346.37	834.384	418.339	223.373	221.319	241.33														X
ENSMUSG00000026946	C + T	C-down; T-up	252	82.5535	81.5689	96.578	84.4829	107.99	90.6818	89.2443	79.6423	224.438	187.59	263.569	164.344	125.901	133.152	172.303	146.518	119.502	101.66	108.783	103.797	89.9308	99.4008	224.218	164.526	337.916	209.169	121.203	125.524	153.992
ENSMUSG00000029771	C + T	C-down; T-up	253	172.051	128.032	155.942	149.805	143.274	165.948	144.028	161.91	376.855	349.721	456.694	323.657	250.946	267.442	338.117	182.334	146.168	142.928	144.281	122.669	107.73	111.826	332.87	213.234	487.55	302.475	171.286	173.972	208.004
ENSMUSG00000032698	C + T	C-down; T-up	254	1206.67	1465.14	1491.2	1780.24	1183.62	1288.59	1154.87	1002.09	1555.15	1772.72	1613.07	1593.13	1197.35	1745.77	1498.1	666.388	665.656	565.674	508.419	455.507	516.165	474.915	878.104	715.471	935.462	817.196	618.033	549.445	612.519													X
ENSMUSG00000050912	C + T	C-down; T-up	255	873.37	893.128	778.826	933.667	879.96	856.943	686.563	771.918	1244.46	1075.96	1084.35	1173.89	833.346	977.584	1046.07	1001.75	920.462	819.322	863.396	734.301	770.033	800.729	1192.21	981.743	1246.62	1096.09	833.393	797.19	919.353
ENSMUSG00000006519	C + T	C-down; T-up	256	149.677	136.292	139.108	135.869	186.042	142.371	141.377	115.525	429.615	349.721	507.35	353.843	226.965	279.96	343.884	184.505	135.304	156.013	125.96	102.939	121.781	135.296	335.833	179.68	485.568	308.627	212.355	117.817	197.661				X										X
ENSMUSG00000030798	C + T	C-down; T-up	257	183.624	177.593	194.928	159.385	190.319	179.55	178.489	183.79	429.615	364.46	387.043	437.692	323.746	315.24	366.954	189.931	149.131	150.981	156.877	132.106	128.339	143.579	386.208	219.729	459.803	336.312	214.358	201.5	206.854
ENSMUSG00000030844	C + T	C-down; T-up	258	1678.07	1454.82	1702.96	1572.95	1366.45	1469.05	1182.27	1347.79	2041.72	2188.1	1741.3	1762.51	1494.54	2004.1	1750.42	878.025	716.024	698.537	721.406	660.528	630.452	738.603	1272.21	883.244	1327.88	1179.14	930.555	844.537	865.341
ENSMUSG00000068335	C + T	C-down; T-up	259	47.8348	48.5283	59.3644	33.9673	53.4605	44.4341	51.2492	48.1355	159.117	140.692	129.014	122.419	77.0823	111.529	120.396	65.1193	62.22	77.5034	54.9642	45.4649	67.4481	53.8421	142.235	85.5101	184.318	102.534	63.1055	64.9644	71.2498							X
ENSMUSG00000017756	C + T	C-down; T-up	260	202.14	174.495	140.88	155.901	270.51	232.146	157.282	163.661	445.526	487.733	588.083	360.551	297.195	348.243	470.768	294.122	215.301	267.739	204.971	180.144	256.678	194.66	427.693	342.041	634.211	381.427	236.395	227.926	289.596
ENSMUSG00000027641	C + T	C-down; T-up	261	123.445	81.5689	124.045	95.8053	115.475	92.4955	83.0591	99.7717	176.703	163.471	216.079	159.313	105.346	141.118	137.698	95.5083	84.9353	100.654	83.5914	74.6311	91.8044	89.7368	153.1	121.23	207.11	139.446	84.1406	80.3797	111.472		X											X
ENSMUSG00000000486	C + T	C-down; T-up	262	55.5501	68.1462	77.0852	46.1608	45.976	44.4341	50.3656	52.5114	151.579	124.613	117.142	120.743	59.9529	71.6971	130.489	53.1808	38.5172	59.3857	52.6741	45.4649	44.0286	38.6559	106.676	63.862	121.888	75.8752	48.0804	51.7513	58.6087
ENSMUSG00000044468	C + T	C-down; T-up	263	176.68	125.967	129.361	136.74	150.759	100.657	132.541	134.779	462.275	395.278	521.597	422.599	242.381	355.071	522.675	215.979	127.403	206.34	167.183	105.513	175.178	128.393	547.21	234.882	571.781	339.388	148.248	201.5	256.27
ENSMUSG00000032053	C + T	C-down; T-up	264	3.08611	5.16259	4.43018	2.61287	2.13842	1.81364	0	0	27.636	33.4982	37.9919	31.8626	16.2729	14.7946	40.3722	5.42661	1.97524	5.03269	0	0.857828	2.81034	1.38057	103.713	11.9065	75.3126	25.6335	5.00837	4.40437	16.0887
ENSMUSG00000036526	C + T	C-down; T-up	265	17.7452	7.22762	7.97433	9.58053	5.34605	7.25455	5.30164	11.3775	51.0848	26.7985	47.4899	53.6633	16.2729	20.4849	54.7908	11.9385	5.92572	10.0654	5.72544	4.28914	6.55745	5.52227	53.3381	18.4009	44.593	38.9629	8.01339	11.0109	20.6854														X
ENSMUSG00000045322	C + T	C-down; T-up	266	77.9244	79.5039	84.1734	74.9023	67.3602	68.9182	88.3607	74.3912	301.484	269.325	355.383	211.299	133.609	154.775	241.512	79.2285	77.0343	75.4903	65.27	61.7636	64.6378	49.7004	223.23	95.2518	273.504	179.435	88.1473	83.683	126.411														X
ENSMUSG00000022817	C + T	C-down; T-up	267	1688.1	1740.82	1764.1	1740.17	2038.98	2122.86	1885.62	1924.54	3374.95	2923.72	2962.58	2979.99	2474.34	2683.52	3125.96	1995.91	1695.74	1917.45	1866.49	1756.83	1692.76	1624.93	3034.35	2214.6	3179.98	2640.25	2118.54	1994.08	2297.23											X			X
ENSMUSG00000039158	C + T	C-down; T-up	268	300.896	221.991	283.532	276.094	315.417	334.616	264.199	278.31	616.367	519.892	561.172	534.956	378.56	460.91	596.21	256.136	201.474	237.543	216.422	206.737	225.764	176.713	502.761	293.332	572.772	397.832	254.425	273.071	332.116
ENSMUSG00000027995	C + T	C-down; T-up	269	73.2952	48.5283	50.5041	58.3542	64.1526	38.0864	33.5771	40.2587	342.519	235.827	345.885	266.64	111.341	184.364	249.442	68.3753	41.48	68.4446	36.6428	38.6023	50.5861	41.417	241.997	119.065	376.563	177.384	79.1323	66.0655	155.141														X
ENSMUSG00000032359	C + T	C-down; T-up	270	405.824	320.08	312.771	343.157	361.393	309.225	341.072	336.073	881.84	718.201	953.755	731.163	590.108	695.348	855.025	447.153	297.274	327.125	294.288	259.922	329.746	294.061	896.871	547.698	1004.83	722.865	408.683	440.437	556.208														X		X
ENSMUSG00000020143	C + T	C-down; T-up	271	267.72	232.316	209.105	229.062	250.195	214.916	230.621	231.05	758.735	623.066	837.405	608.743	396.546	539.435	769.234	259.392	210.363	208.353	203.826	193.011	228.574	182.235	683.518	396.161	807.629	479.859	283.474	271.97	436.693														X
ENSMUSG00000069892	C + T	C-down; T-up	272	76.3813	65.0486	68.2248	77.5152	102.644	78.8932	70.6886	57.7626	461.438	397.958	587.292	384.028	149.882	211.677	382.094	100.935	59.2572	63.4119	61.8348	59.1902	64.6378	52.4615	400.036	222.976	777.9	299.399	105.176	112.311	180.423
ENSMUSG00000034947	C + T	C-down; T-up	273	37.0334	22.7154	33.6694	26.9997	48.1144	21.7636	31.8099	30.6317	170.003	91.115	170.964	77.141	65.9482	75.1112	121.117	43.4129	37.5296	35.2288	26.337	32.5975	30.9137	30.3725	98.7743	54.1203	162.517	92.2806	36.0603	31.9317	41.3709
ENSMUSG00000047810	C + T	C-down; T-up	274	222.972	196.178	218.851	212.514	213.842	236.68	197.044	215.297	468.138	369.82	475.69	456.138	264.649	323.206	372.722	236.6	195.549	216.406	186.649	215.315	204.218	186.377	357.563	292.25	506.378	354.768	193.323	230.128	252.822
ENSMUSG00000018008	C + T	C-down; T-up	275	557.044	480.121	620.225	539.123	470.452	505.098	441.804	493.607	1209.29	1051.84	1060.61	972.648	673.186	776.15	941.537	672.9	633.064	694.511	558.803	620.21	666.987	531.518	1161.59	821.547	1325.9	1058.15	748.251	680.475	694.111
ENSMUSG00000024401	C + T	C-down; T-up	276	2.31459	3.09755	0	1.74192	1.06921	1.81364	0	0	15.9117	10.7194	27.7024	8.3849	5.13882	6.82829	12.9768	4.34129	0.98762	2.01308	0	0.857828	1.87356	0	15.8039	4.32963	32.7015	10.2534	2.00335	2.20218	3.44757														X
ENSMUSG00000034330	C + T	C-down; T-up	277	237.631	218.894	188.726	180.288	230.949	225.798	205.88	209.17	514.198	439.496	534.261	404.152	307.473	378.97	511.861	310.402	249.868	272.772	215.277	212.741	275.413	202.943	499.798	350.7	657.003	479.859	306.512	302.8	345.906														X	X
ENSMUSG00000007041	C + T	C-down; T-up	278	320.184	300.463	325.175	298.738	350.701	359.1	337.538	291.438	676.664	553.39	738.468	565.142	419.67	490.499	615.676	391.801	277.521	303.974	295.433	271.932	290.402	237.457	570.916	404.82	712.497	454.226	325.544	263.161	350.503
ENSMUSG00000040345	C + T	C-down; T-up	279	37.8049	20.6504	24.809	29.6126	23.5226	31.7386	33.5771	30.6317	121.431	93.7949	94.1883	102.296	50.5318	63.7308	103.093	45.5835	22.7153	27.1765	25.1919	23.1614	25.293	20.7085	82.9704	37.8842	126.842	60.4951	38.0636	27.5273	37.9233														X
ENSMUSG00000036181	C + T	C-down; T-up	280	445.172	569.95	533.394	634.928	529.259	880.521	640.615	540.868	834.943	846.834	917.346	826.751	523.303	668.035	689.931	474.286	431.59	467.033	442.004	438.35	474.947	408.648	755.624	537.956	1029.6	714.662	519.869	408.505	458.527				X
ENSMUSG00000030403	C + T	C-down; T-up	281	515.381	380.999	413.779	386.705	393.469	462.477	356.094	435.845	700.95	592.248	683.854	541.664	469.346	522.365	573.862	436.299	373.32	419.726	430.553	374.013	388.763	400.364	615.364	482.753	688.714	516.771	437.732	368.866	438.991			X				X
ENSMUSG00000037706	C + T	C-down; T-up	282	8889.55	8485.23	8300.39	8054.62	9337.41	10181.8	8416.36	9253.39	10969.8	10982	10265.7	10254.7	9187.36	9508.4	10180.3	9949.15	9608.55	9612.43	9695.46	9390.65	9460.53	9401.66	11326.5	10414.9	12049	10521	10139.9	9531.05	9842.82														X
ENSMUSG00000026786	C + T	C-down; T-up	283	270.807	243.674	254.292	237.771	224.534	192.246	180.256	196.918	437.152	376.519	402.873	424.276	267.219	294.755	372.001	280.013	272.583	262.706	240.469	209.31	202.344	249.883	460.288	363.689	555.926	365.021	275.46	243.341	253.971														X
ENSMUSG00000032691	C + T	C-down; T-up	284	57.8646	33.0406	40.7577	45.2898	50.2529	53.5023	33.5771	40.2587	140.692	162.131	119.516	105.65	62.5223	88.7678	87.2327	49.9248	36.5419	47.3073	45.8035	27.4505	26.2298	35.8947	129.394	93.087	154.589	73.8245	46.077	35.2349	40.2217														X		X
ENSMUSG00000034595	C + T	C-down; T-up	285	261.548	240.577	248.976	224.707	270.51	262.071	240.341	267.808	438.827	380.539	440.865	422.599	334.88	386.937	403.722	283.269	236.041	287.87	267.951	228.182	204.218	231.935	434.607	289.003	456.83	343.489	293.491	234.532	270.06
ENSMUSG00000004837	C + T	C-down; T-up	286	197.511	155.91	155.942	154.159	188.181	178.643	168.769	168.912	249.562	238.507	256.445	236.454	190.136	220.782	275.396	183.419	159.007	178.157	172.908	138.968	143.327	142.198	241.997	195.916	300.259	221.473	156.261	137.636	175.826
ENSMUSG00000026548	C + T	C-down; T-up	287	26.232	29.943	15.0626	23.5159	29.9379	21.7636	15.0213	24.5053	92.9575	57.6168	85.4818	70.4331	41.1106	47.7981	74.9769	42.3276	31.6038	34.2223	26.337	20.5879	19.6724	17.9474	92.8479	41.1315	107.023	58.4444	26.0435	20.9207	32.1773
ENSMUSG00000017652	C + T	C-down; T-up	288	10.8014	17.5528	16.8347	14.8063	14.9689	7.25455	12.3705	12.2527	58.6219	29.4784	67.2774	13.4158	17.9859	26.1751	32.4419	20.6211	18.7648	19.1242	13.7411	9.43611	10.3046	4.1417	36.5465	22.7305	64.4121	29.7349	12.0201	11.0109	14.9395														X
ENSMUSG00000051735	C + T	C-down; T-up	289	92.5834	66.0811	92.1478	92.3215	70.5678	116.073	92.7787	87.519	192.615	154.092	168.589	152.605	99.3506	106.977	169.419	112.873	92.8363	85.5557	115.654	93.5033	83.3734	66.2672	164.953	153.702	196.209	156.877	92.154	88.0873	101.129
ENSMUSG00000062082	C + T	C-down; T-up	290	2.31459	0	0	1.74192	0	0.906818	7.06886	0.87519	10.0495	6.69963	15.0385	8.3849	4.28235	4.5522	4.32559	5.42661	2.96286	1.00654	2.29018	0.857828	0.936779	0	9.87743	7.57685	17.8372	6.15204	1.00167	1.10109	5.74595
ENSMUSG00000032440	C + T	C-down; T-up	291	1036.16	959.209	929.452	1032.08	991.157	914.98	928.671	781.545	1929.5	1674.91	1802.24	1735.67	1255.59	1331.52	1574.51	1250.29	973.793	955.204	1022.56	810.648	893.687	773.117	1648.54	1175.49	1838.22	1432.4	1027.72	896.288	1125.06
ENSMUSG00000076928	C + T	C-down; T-up	292	20.8313	16.5203	15.9487	17.4192	24.5918	21.7636	15.9049	15.7534	129.806	79.0557	77.5668	68.7561	14.56	55.7644	90.8374	43.4129	23.7029	25.1634	32.0625	20.5879	18.7356	13.8057	86.9214	43.2963	105.041	68.6978	28.0469	26.4262	45.9676														X
ENSMUSG00000031639	C + T	C-down; T-up	293	557.044	642.226	533.394	624.477	604.104	499.657	600.853	543.493	892.727	821.375	1067.73	833.459	771.68	759.079	832.676	850.892	902.684	755.91	835.914	745.453	681.975	719.275	1189.24	1032.62	1606.34	1050.97	852.425	828.021	917.054
ENSMUSG00000039682	C + T	C-down; T-up	294	2134.82	2274.64	2151.3	2186.1	2050.74	1847.19	1830.83	1781.89	3274.45	3091.21	3439.85	2941.42	2196.85	2353.49	2779.19	2329.1	2270.54	2121.78	2400.1	1836.61	1815.48	1794.74	2873.35	2681.12	3790.4	2627.95	2213.7	2136.12	2289.19
ENSMUSG00000004266	C + T	C-down; T-up	295	193.654	143.52	149.74	148.934	120.821	114.259	105.149	108.524	660.752	474.334	706.016	481.293	214.974	365.314	472.931	188.846	116.539	113.739	123.67	79.778	78.6895	96.6397	480.043	242.459	647.094	335.286	136.228	121.12	212.6														X
ENSMUSG00000021624	C + T	C-down; T-up	296	151.22	107.382	89.4897	141.966	56.6681	47.1546	56.5509	64.7641	658.24	513.192	945.049	508.125	131.896	199.159	347.489	120.471	79.9972	91.5949	99.6227	33.4553	43.0918	40.0364	539.308	276.014	978.073	386.553	67.1122	78.1775	155.141														X
ENSMUSG00000019978	C + T	C-down; T-up	297	3451.05	3827.54	3655.79	3937.6	3955.01	3607.32	4026.6	3709.93	4691.42	4656.25	4513.91	4618.4	4322.61	4503.26	4741.57	3589.16	3258.16	3184.68	3586.42	3020.41	3048.28	3155.98	4183.09	3694.25	4349.3	3779.4	3338.58	3266.94	3584.33
ENSMUSG00000029468	C + T	C-down; T-up	298	439	389.259	407.577	383.221	450.137	422.577	398.507	378.082	680.014	632.445	630.824	570.173	430.805	518.95	639.466	468.859	438.503	421.739	463.761	349.136	411.246	408.648	646.972	497.907	724.388	559.836	450.753	425.021	496.45														X
ENSMUSG00000002602	C + T	C-down; T-up	299	2285.27	2224.04	2303.69	2261.01	2674.09	2204.48	2471.45	2426.03	3734.21	3065.75	3567.28	3159.43	2657.63	2970.31	3216.08	2857.65	2519.42	2601.9	2780.27	2103.4	2369.11	2251.7	3297.09	2699.52	3814.19	2869.93	2543.25	2424.6	2732.78
ENSMUSG00000021871	C + T	C-down; T-up	300	405.824	373.771	369.477	344.028	404.161	313.759	356.094	357.078	556.07	475.674	639.531	432.661	414.532	516.674	508.978	425.446	367.395	379.465	437.424	303.671	307.264	307.866	514.614	411.315	693.669	454.226	409.685	405.202	422.902
ENSMUSG00000053158	C + T	C-down; T-up	301	164.336	118.74	133.791	146.321	163.589	164.134	134.308	126.903	345.032	270.665	352.217	295.148	253.515	246.957	316.489	166.054	109.626	147.961	144.281	108.086	118.971	115.968	252.862	168.855	397.373	223.524	146.244	155.254	144.798							X
ENSMUSG00000027422	C + T	C-down; T-up	302	2840	2498.69	2713.93	2557.13	2689.06	2599.85	2636.68	2477.66	3611.94	3578.94	3672.55	3248.31	2970.24	3112.56	3422.26	2800.13	2272.51	2496.21	2627.98	2278.39	2318.53	2229.62	3223.99	2667.05	3879.59	2892.48	2524.22	2539.12	2679.91
ENSMUSG00000029622	C + T	C-down; T-up	303	479.891	427.462	441.246	441.575	594.481	585.805	468.312	463.851	947.999	803.956	1020.24	712.716	585.826	662.345	878.095	603.439	434.553	468.04	516.435	441.782	422.487	392.081	800.072	566.099	1000.86	624.432	546.914	461.357	529.777							X							X
ENSMUSG00000036461	C + T	C-down; T-up	304	359.532	344.861	327.833	353.609	326.109	297.436	302.194	310.693	592.918	466.294	534.261	581.912	331.454	390.351	504.652	375.521	362.456	323.099	395.055	271.932	340.051	343.761	543.259	450.281	609.438	498.315	315.527	354.551	363.144													X
ENSMUSG00000042349	C + T	C-down; T-up	305	38.5764	33.0406	47.846	41.806	48.1144	28.1114	34.4607	43.7595	87.9328	62.9766	94.1883	45.2784	37.6847	55.7644	85.7909	35.8156	38.5172	30.1961	34.3526	20.5879	32.7873	26.2308	66.1788	43.2963	76.3036	49.2163	31.0519	29.7295	33.3265														X		X
ENSMUSG00000079293	C + T	C-down; T-up	306	8.48681	4.13007	3.54415	6.96766	6.41526	4.53409	5.30164	6.12633	61.9717	49.5773	79.1498	68.7561	13.7035	34.1415	58.3955	23.8771	12.8391	11.0719	12.596	1.71566	10.3046	5.52227	60.2523	15.1537	77.2945	30.7602	11.0184	14.3142	20.6854														X
ENSMUSG00000021754	C + T	C-down; T-up	307	649.627	554.462	632.63	681.96	619.072	626.612	516.027	593.379	740.311	779.837	720.263	652.345	583.256	709.005	780.048	491.651	381.221	417.713	408.796	346.563	387.827	349.283	596.597	469.765	651.058	526	399.668	513.109	437.842														X
ENSMUSG00000029217	C + T	C-down; T-up	308	94.898	60.9185	80.6293	73.1604	113.336	81.6137	64.5033	96.2709	165.816	147.392	170.964	144.22	95.9247	130.876	182.396	88.9964	73.0839	69.4511	67.5602	54.0432	61.8274	60.7449	140.26	83.3453	173.417	129.193	61.1021	101.3	95.3828														X
ENSMUSG00000066975	C + T	C-down; T-up	309	19.2882	13.4227	17.7207	10.4515	19.2458	22.6705	17.6721	16.6286	68.6713	54.937	75.9838	57.0173	29.9765	33.0034	50.4652	5.42661	14.8143	18.1177	19.4665	12.0096	11.2414	11.0445	50.3749	31.3898	72.3397	57.4191	19.0318	11.0109	27.5806
ENSMUSG00000050075	C + T	C-down; T-up	310	2.31459	2.06504	1.77207	0.870958	3.20763	2.72046	4.41804	0	17.5866	10.7194	9.49798	3.35396	8.5647	7.96634	20.907	1.08532	1.97524	2.01308	4.58035	0.857828	0.936779	0	11.8529	6.49444	23.7829	7.17738	1.00167	0	6.89515
ENSMUSG00000060183	C + T	C-down; T-up	311	6.17223	0	0.886036	0.870958	2.13842	0.906818	4.41804	2.62557	57.7844	32.1582	137.721	55.3403	13.7035	19.3468	41.814	0	0.98762	0	4.58035	0	0.936779	0	30.62	20.5657	105.041	24.6082	1.00167	4.40437	17.2379
ENSMUSG00000039934	C + T	C-down; T-up	312	205.227	157.975	225.053	190.74	205.288	163.227	211.182	190.791	310.696	285.404	400.498	241.485	239.812	269.718	297.024	284.354	326.902	293.909	329.785	282.226	324.126	225.032	461.276	349.617	589.618	392.705	313.524	340.237	288.447
ENSMUSG00000001750	C + T	C-down; T-up	313	539.298	471.861	535.166	457.253	574.166	503.284	468.312	582.001	1008.3	924.549	1002.04	875.383	704.875	737.456	975.42	378.777	371.345	444.89	502.694	368.008	353.166	374.134	734.881	526.05	898.797	638.787	504.844	535.13	515.987				X										X
ENSMUSG00000004952	C + T	C-down; T-up	314	219.114	146.618	171.891	121.063	178.558	171.389	168.769	207.42	378.53	273.345	456.694	283.409	224.395	213.953	335.233	123.727	118.514	145.948	155.732	111.518	120.845	111.826	232.12	173.185	345.843	197.891	170.285	135.434	176.975														X
ENSMUSG00000024013	C + T	C-down; T-up	315	233.773	197.211	214.421	202.933	210.634	229.425	237.69	251.18	603.805	562.769	720.263	550.049	377.703	442.701	596.21	233.344	251.843	288.876	328.64	250.486	189.229	258.166	523.504	449.199	730.334	464.479	303.507	325.923	309.132
ENSMUSG00000040247	C + T	C-down; T-up	316	40.1195	73.3088	86.8316	97.5472	59.8757	61.6637	69.805	49.0107	119.756	83.0755	121.891	103.973	53.1012	88.7678	118.233	9.7679	14.8143	26.17	20.6116	11.1518	12.1781	13.8057	35.5588	29.225	95.1317	43.0643	18.0301	23.1229	24.133														X
ENSMUSG00000021384	C + T	C-down; T-up	317	44.7487	49.5608	49.618	40.935	32.0763	46.2477	34.4607	34.1324	92.1201	68.3363	58.5709	67.0792	62.5223	61.4547	73.535	37.9863	32.5915	42.2746	41.2232	21.4457	26.2298	35.8947	60.2523	59.5324	72.3397	65.6218	47.0787	52.8524	41.3709
ENSMUSG00000067203	C + T	C-down; T-up	318	33.1757	23.7479	33.6694	24.3868	22.4534	27.2046	22.9738	21.0046	61.1342	42.8777	53.8219	53.6633	47.9623	45.522	62.721	26.0477	20.74	40.2615	41.2232	16.2987	15.9252	27.6113	55.3136	54.1203	83.2403	48.191	36.0603	30.8306	40.2217
ENSMUSG00000039377	C + T	C-down; T-up	319	26.232	23.7479	18.6068	14.8063	16.0381	24.4841	13.2541	18.379	44.3851	42.8777	56.1964	41.9245	35.1153	37.5556	61.2792	10.8532	30.6162	26.17	17.1763	12.8674	14.9885	13.8057	30.62	46.5435	50.5387	51.267	26.0435	25.3251	27.5806
ENSMUSG00000095416	C + T	C-down; T-up	320	0	0	0	0	0	0	0	0	0.837455	9.37949	4.74899	35.2166	2.56941	2.2761	10.814	0	0.98762	4.02615	0	0	0	0	7.90195	7.57685	10.9005	19.4815	2.00335	3.30327	5.74596
ENSMUSG00000098814	C + T	C-down; T-up	321	0	0	0.886036	0	0	0	0	0	33.4982	32.1582	66.4859	15.0928	5.99529	13.6566	38.2094	0	0	1.00654	0	0	0	0	32.5955	12.9889	74.3217	144.573	12.0201	11.0109	20.6854
ENSMUSG00000003429	C + T	C-down; T-up	322	2293.75	2103.24	2239.01	2048.49	2169.43	2139.18	2093.27	2179.22	2667.3	2551.22	2342.83	2471.87	2249.09	2417.22	2413.68	2382.28	2200.42	2133.86	1994.74	1956.71	1908.22	1965.93	2355.77	2169.14	2562.61	2296.76	2205.69	2099.78	2271.95																X	X
ENSMUSG00000041202	C + T	C-down; T-up	323	8.48681	4.13007	1.77207	5.22575	5.34605	1.81364	7.95246	7.87671	19.2615	21.4388	18.996	16.7698	11.1341	25.0371	26.6745	28.2184	36.5419	16.1046	9.16071	15.4409	12.1781	11.0445	38.522	34.637	53.5116	29.7349	21.0352	23.1229	22.9838															X
ENSMUSG00000002475	C + T	C-down; T-up	324	2355.48	2241.6	2112.31	2122.52	2696.55	2401.26	2360.11	2601.07	2731.78	2651.71	2489.26	2597.64	2661.05	2740.42	2589.59	2957.5	3053.72	2797.17	2907.38	2694.44	2741.95	2791.51	3070.89	3271.03	3511.95	3207.26	3037.08	2893.67	2794.83															X
ENSMUSG00000022439	C + T	C-down; T-up	325	252.29	261.227	224.167	240.384	203.15	256.63	326.051	259.056	493.261	352.401	531.887	462.846	322.033	342.553	474.373	679.411	633.064	598.89	484.372	543.005	607.97	549.466	781.305	694.905	970.145	788.487	587.983	626.521	558.507
ENSMUSG00000027962	C + T	C-down; T-up	326	1186.61	1181.2	1028.69	1103.5	1291.61	751.753	876.538	949.581	2225.96	1739.22	2108.55	1683.69	1545.93	1708.21	1915.52	1668.14	1446.86	1396.07	1166.84	929.028	1320.86	1129.3	2028.82	1651.75	2674.59	1826.13	1262.11	1373.06	1302.03											X			X
ENSMUSG00000040592	C + T	C-down; T-up	327	19.2882	5.16259	8.86036	6.0967	4.27684	4.53409	7.95246	3.50076	32.6608	30.8183	32.4514	25.1547	5.99529	14.7946	43.9768	18.4505	3.95048	8.0523	2.29018	3.43131	1.87356	5.52227	43.4607	8.65926	47.5659	32.8109	5.00837	9.90982	19.5362														X
ENSMUSG00000069830	C + T	C-down; T-up	328	6.17223	6.19511	2.65811	10.4515	8.55368	7.25455	1.76721	2.62557	33.4982	25.4586	37.2004	33.5396	11.9906	19.3468	28.8373	6.51193	4.9381	8.0523	2.29018	3.43131	0.936779	5.52227	18.7671	12.9889	40.6292	21.5321	7.01172	8.80873	9.19353														X
ENSMUSG00000024675	C + T	C-down; T-up	329	13.116	0	1.77207	0	2.13842	0.906818	1.76721	0	51.0848	24.1187	83.8988	11.7389	6.85176	14.7946	38.9303	14.1092	3.95048	2.01308	1.14509	2.57348	0	4.1417	22.7181	18.4009	62.4302	25.6335	9.01507	3.30327	16.0887
ENSMUSG00000060131	C + T	C-down; T-up	330	3.08611	0	1.77207	1.74192	2.13842	1.81364	0.883607	2.62557	22.6113	20.0989	24.5364	10.0619	5.99529	6.82829	13.6977	6.51193	3.95048	3.01961	0	2.57348	0	2.76113	11.8529	9.74166	28.7377	9.22806	2.00335	2.20218	5.74596														X
ENSMUSG00000032322	C + T	C-down; T-up	331	51.6924	28.9105	39.8716	26.1287	31.0071	35.3659	48.5984	61.2633	103.844	69.6762	79.9413	93.9108	47.1059	62.5927	77.1397	54.2661	42.4676	49.3203	45.8035	36.0288	42.1551	51.081	98.7743	89.8398	120.897	73.8245	49.082	40.7404	75.8466														X
ENSMUSG00000073403	C + T	C-down; T-up	332	6.17223	2.06503	4.43018	3.48383	9.62289	5.44091	2.65082	3.50076	20.0989	24.1187	15.83	11.7389	22.2682	15.9327	15.1396	9.7679	3.95048	8.0523	5.72544	3.43131	5.62068	4.1417	19.7549	19.4833	20.8101	15.3801	4.0067	6.60655	12.6411
ENSMUSG00000038811	C + T	C-down; T-up	333	77.1528	45.4308	53.1622	53.9994	49.1836	49.875	42.4131	42.0091	107.194	81.7355	101.312	90.5569	78.7953	64.8688	87.9536	86.8257	46.4181	39.255	54.9642	42.0336	39.3447	48.3198	82.9704	74.6861	115.942	87.1539	55.0921	46.2458	58.6087															X	X
ENSMUSG00000018927	C + T	C-down; T-up	334	64.8084	36.1381	24.809	38.3221	38.4916	33.5523	31.8099	27.1309	88.7703	77.7157	73.6093	90.5569	59.9529	71.6971	82.9071	61.8633	32.5915	35.2288	43.5133	29.1662	29.9769	28.9919	85.9337	84.4277	100.086	106.635	46.077	35.2349	60.9071
ENSMUSG00000029923	C + T	C-down; T-up	335	3.85764	4.13007	2.65811	0.870958	2.13842	0	0.883607	2.62557	14.2367	20.0989	15.0385	11.7389	5.13882	4.5522	5.04652	10.8532	1.97524	3.01961	2.29018	0.857828	1.87356	1.38057	9.87743	11.9065	14.8643	15.3801	4.0067	1.10109	4.59676																X
ENSMUSG00000039304	C + T	C-down; T-up	336	175.908	154.878	135.564	153.289	157.174	82.5205	105.149	90.1446	683.364	446.196	638.739	548.372	441.082	514.398	371.28	226.832	183.697	132.863	125.96	74.6311	80.563	69.0283	601.536	395.079	579.709	545.481	422.707	393.09	256.27
ENSMUSG00000053897	C + T	C-down; T-up	337	194.425	172.43	126.703	134.127	162.52	165.041	115.753	166.286	242.025	207.689	241.407	266.64	196.132	190.054	193.931	187.761	172.833	160.039	167.183	138.11	148.011	143.579	225.205	206.74	244.766	239.93	205.343	168.467	185.02
ENSMUSG00000020097	C + T	C-down; T-up	338	1508.34	1368.09	1402.6	1334.31	1469.09	1220.58	1267.09	1436.19	1856.64	1748.6	1771.37	1675.3	1504.82	1708.21	1850.63	1535.73	1552.54	1506.79	1469.15	1295.32	1407.98	1413.7	1896.47	1601.96	1826.33	1737.95	1554.6	1641.73	1726.08															X
ENSMUSG00000036353	C + T	C-down; T-up	339	1717.42	1864.73	1652.46	1842.95	1779.17	1441.84	1727.45	1721.5	2487.24	2039.37	1893.26	2315.91	2148.03	2414.94	2268.05	1876.52	2046.35	1712.12	1580.22	1460.88	1630	1671.87	2782.47	2151.82	2088.93	2332.65	1966.29	1958.84	2026.02
ENSMUSG00000055170	C + T	C-down; T-up	340	0	1.03252	0	0	1.06921	0	0	0.87519	31.8233	6.69963	18.996	13.4158	2.56941	4.5522	13.6977	0	0	1.00654	0	0	0	0	4.93872	6.49444	20.8101	12.3041	2.00335	1.10109	2.29838														X
ENSMUSG00000076556	C + T	C-down; T-up	341	0	0	0	0	0	0	0	0	21.7738	852.193	46.6984	167.698	37.6847	25.0371	61.2792	0	0	0	0	0	0	0	16.7916	21.6481	82.2493	83.0526	5.00837	19.8196	2.29838
ENSMUSG00000051969	C + T	C-down; T-up	342	0.771528	0	0	0	0	0.906818	0	0	30.9858	14.7392	31.6599	16.7698	6.85176	12.5185	18.7442	0	0	0	1.14509	0	0	1.38057	26.6691	11.9065	37.6563	18.4561	4.0067	5.50546	3.44757
ENSMUSG00000026222	C + T	C-down; T-up	343	129.617	112.544	107.21	110.612	254.472	114.259	156.398	112.9	411.191	282.725	468.567	335.396	220.969	261.751	368.396	151.945	124.44	115.752	128.25	96.0768	99.2986	132.534	333.857	258.695	543.044	300.425	174.291	180.579	176.975																X
ENSMUSG00000030793	C + T	C-down; T-up	344	76.3813	64.0161	69.9969	74.0314	73.7755	85.2409	53.9	68.2648	185.078	182.23	225.577	189.499	100.207	119.495	172.303	72.7166	68.1458	63.4119	69.8504	57.4745	63.701	56.6032	152.112	120.147	216.028	137.396	91.1524	99.0982	88.4877														X
ENSMUSG00000076555	C + T	C-down; T-up	345	0	0	0	0	0	0	0	0	59.4593	85.7553	28.4939	10.0619	7.70823	38.6937	65.6048	0	0	0	0	0	0	0	17.7794	27.0602	39.6382	7.17738	2.00335	2.20218	1.14919
ENSMUSG00000009185	C + T	C-down; T-up	346	4.62917	2.06503	1.77207	4.35479	7.48447	1.81364	1.76721	1.75038	86.2579	75.0359	98.1458	35.2166	33.4023	37.5556	94.442	1.08532	1.97524	4.02615	1.14509	0.857828	0	0	63.2156	53.0379	184.318	34.8616	7.01172	9.90982	12.6411
ENSMUSG00000094872	C + T	C-down; T-up	347	0	0	0	0.870958	0	0	0	0	34.3357	2.67985	27.7024	5.03094	6.85176	87.6298	15.8605	0	0	0	0	0	0	0	15.8039	30.3074	30.7196	11.2787	2.00335	4.40437	5.74596
ENSMUSG00000095007	C + T	C-down; T-up	348	0	0	0	0	1.06921	0	0	0	80.3957	83.0755	180.462	33.5396	27.4071	26.1751	50.4652	1.08532	0	0	1.14509	0	0	0	59.2646	21.6481	50.5387	72.7992	2.00335	3.30327	14.9395
ENSMUSG00000095351	C + T	C-down; T-up	349	0.771528	0	0	0	0	0	0	0	15.9117	266.645	35.6174	16.7698	100.207	27.3132	152.837	1.08532	0	0	1.14509	0	0	0	95.8111	34.637	15.8553	96.382	3.00502	4.40437	26.4314
ENSMUSG00000076490	C + T	C-down; T-up	350	0.771528	0	0	0	0	0	0	0	36.848	28.1385	19.7875	18.4468	5.13882	11.3805	22.3489	1.08532	0	0	0	0	0	1.38057	31.6078	11.9065	22.792	14.3548	3.00502	2.20218	8.04434														X
ENSMUSG00000104422	C + T	C-down; T-up	351	0	0	0	0	0	0	0	0.87519	20.9364	101.834	5.54049	3.35396	4.28235	5.69025	3.60466	1.08532	0	0	0	0	0	0	124.456	10.8241	28.7377	22.5575	4.0067	1.10109	6.89515
ENSMUSG00000020101	C + T	C-down; T-up	352	1201.27	1149.19	1189.06	1184.5	1268.08	1355.69	1359.87	1269.03	2316.4	1987.11	1939.17	2149.89	1825.14	1943.79	1898.93	1096.18	922.437	1044.79	1090.12	955.621	935.842	998.15	2155.26	1463.41	1714.35	1747.18	1410.36	1236.53	1293.99
ENSMUSG00000095442	C + T	C-down; T-up	353	0	0	0	0	0	0	0	0	85.4204	230.467	41.1579	40.2475	5.13882	9.10439	68.4885	0	0	0	0	0	0	0	96.7989	16.2361	24.7739	73.8245	5.00837	7.70764	8.04434
ENSMUSG00000034792	C + T	C-down; T-up	354	63.2653	76.4063	66.4527	62.7089	62.0142	68.0114	61.8525	58.6377	209.364	151.412	197.875	171.052	119.049	147.946	205.465	66.2046	67.1581	59.3857	60.6897	41.1758	53.3964	41.417	145.198	99.5814	192.245	142.522	83.139	95.795	121.814															X
ENSMUSG00000027863	C + T	C-down; T-up	355	4.62917	2.06504	7.08829	2.61287	5.34605	3.62727	3.53443	0.87519	40.1979	33.4982	38.7834	40.2475	11.1341	27.3132	48.3024	3.25597	0.98762	1.00654	3.43526	0	0	0	26.6691	17.3185	39.6382	16.4054	9.01507	13.2131	13.7903
ENSMUSG00000079227	C + T	C-down; T-up	356	226.058	228.186	218.851	254.32	213.842	166.855	201.462	192.542	641.491	481.034	569.879	466.2	447.078	520.088	615.676	235.515	249.868	212.379	239.323	189.58	145.201	179.474	574.867	375.595	638.175	509.594	325.544	363.36	412.56
ENSMUSG00000039699	C + T	C-down; T-up	357	6.17223	6.19511	1.77207	2.61287	5.34605	4.53409	1.76721	7.00152	199.314	179.55	281.773	134.158	50.5318	54.6264	174.465	7.59725	3.95048	5.03269	4.58035	2.57349	8.43101	4.1417	115.566	64.9444	329.988	81.0019	40.067	28.6284	41.3709
ENSMUSG00000075010	C + T	C-down; T-up	358	30.8611	41.3007	29.2392	27.8706	33.1455	23.5773	50.3656	25.3805	414.54	219.748	401.29	218.007	172.151	202.573	311.442	30.389	33.5791	32.2092	29.7723	15.4409	29.9769	22.0891	310.151	171.02	495.478	229.676	150.251	100.199	151.693
ENSMUSG00000048852	C + T	C-down; T-up	359	4.62917	4.13007	6.20225	3.48383	5.34605	6.34773	3.53443	4.37595	474	415.377	550.883	246.516	50.5318	95.5961	341.001	3.25597	3.95048	2.01308	4.58035	2.57349	2.81034	4.1417	183.72	167.773	532.143	152.776	49.082	55.0546	83.8909
ENSMUSG00000078921	C + T	C-down; T-up	360	13.116	9.29266	5.31622	9.58053	37.4223	4.53409	20.323	7.87671	1696.68	1749.94	1996.16	1240.96	401.685	559.92	1534.86	8.68257	7.90096	8.0523	11.4509	6.86263	6.55745	6.90283	1163.56	768.509	2745.94	905.375	304.509	282.981	517.136
ENSMUSG00000097194	C + T	C-down; T-up	361	2.31459	0	1.77207	1.74192	8.55368	2.72046	3.53443	2.62557	133.993	155.431	188.377	127.45	30.8329	73.9732	113.907	2.17064	0	2.01308	1.14509	0.857828	0	1.38057	97.7866	69.274	213.055	72.7992	28.0469	25.3251	44.8184
ENSMUSG00000061232	C + T	C-down; T-up	362	945.122	681.462	621.111	654.96	1028.58	790.746	974.619	699.277	18266.6	16443.6	18450.6	12106.1	5837.7	9802.02	14965.1	1229.67	763.43	789.125	780.95	719.718	947.084	672.336	13425.4	9962.47	20822	11488.9	5101.53	4446.21	7866.21														X
ENSMUSG00000073411	C + T	C-down; T-up	363	1546.14	1087.24	956.033	1027.73	1516.14	1304.91	1440.28	1222.64	23921.1	23211.6	22589.4	16746.3	7990.01	13227.5	19042	1695.27	1105.15	1099.14	1500.07	1095.45	1314.3	1129.3	16958.6	13472.7	23531.2	15515.4	7380.34	6288.33	11135.7														X
ENSMUSG00000079363	C + T	C-down; T-up	364	97.2126	68.1462	72.655	94.9344	100.506	49.875	75.1066	38.5084	3012.33	2098.33	3962.24	2470.19	1448.29	1379.32	1991.21	107.447	59.2572	58.3792	75.5758	35.171	59.0171	48.3198	1873.75	1290.23	4728.84	1736.93	1221.04	1070.26	733.184
ENSMUSG00000028268	C + T	C-down; T-up	365	229.915	161.073	133.791	195.094	420.199	128.768	210.298	194.292	3220.85	2588.74	4704.67	2569.13	1270.15	1552.3	2775.59	259.392	149.131	148.968	199.245	107.229	137.707	150.482	2098.95	1585.73	6005.19	1921.49	950.589	909.502	1300.88
ENSMUSG00000016206	C + T	C-down; T-up	366	87.9542	59.886	72.655	53.9994	82.3292	67.1046	77.7574	70.0152	539.321	495.773	621.326	420.922	251.802	326.62	431.117	86.8257	68.1458	62.4053	69.8504	46.3227	59.0171	51.081	406.95	308.486	636.193	372.199	192.321	195.994	225.241														X
ENSMUSG00000078920	C + T	C-down; T-up	367	20.8313	22.7154	21.2649	22.6449	63.0834	26.2977	33.5771	21.0046	1336.58	999.585	1690.64	903.892	344.301	364.176	1037.42	37.9863	24.6905	21.1373	24.0469	12.8674	19.6724	11.0445	610.425	422.139	2047.31	530.101	253.424	203.702	320.624
ENSMUSG00000021880	C + T	C-down; T-up	368	15.4306	7.22762	0.886036	7.83862	4.27684	5.44091	2.65082	4.37595	56.1095	50.9172	50.6559	45.2784	19.6988	28.4512	56.2327	8.68257	3.95048	2.01308	6.87053	2.57348	3.74712	1.38057	77.044	43.2963	79.2764	44.0896	18.0301	13.2131	33.3265	X													X
ENSMUSG00000022014	C + T	C-down; T-up	369	36.2618	20.6504	27.4671	25.2578	33.1455	26.2977	15.9049	27.1309	239.512	148.732	263.569	182.791	93.3553	125.185	178.791	33.645	26.6657	17.1111	24.0469	22.3035	21.5459	11.0445	164.953	98.499	239.811	132.269	76.1273	49.5491	101.129
ENSMUSG00000026535	C + T	C-down; T-up	370	0	3.09755	0.886036	2.61287	9.62289	3.62727	2.65082	0	104.682	81.7355	202.624	85.5259	42.8235	47.7981	125.442	11.9385	2.96286	4.02615	3.43526	2.57349	2.81034	1.38057	73.093	49.7907	229.902	62.5458	39.0653	30.8306	64.3547
ENSMUSG00000073902	C + T	C-down; T-up	371	20.0597	5.16259	4.43018	8.70958	6.41526	6.34773	3.53443	3.50076	211.039	175.53	306.31	155.959	41.967	70.559	202.582	16.2798	0.98762	3.01961	4.58035	3.43131	1.87356	2.76113	125.443	97.4166	395.391	123.041	32.0536	31.9317	87.3385
ENSMUSG00000023078	C + T	C-down; T-up	372	10.0299	7.22762	6.20225	3.48383	8.55368	13.6023	1.76721	6.12633	1009.97	456.915	1047.94	851.905	60.8094	183.226	898.281	9.7679	2.96286	3.01961	10.3058	0.857828	1.87356	2.76113	473.129	194.833	1350.67	378.351	41.0686	49.5491	195.362
ENSMUSG00000024334	C + T	C-down; T-up	373	8.48681	5.16259	4.43018	7.83862	7.48447	7.25455	7.06886	7.00152	351.731	250.566	342.719	253.224	54.8141	147.946	298.466	10.8532	4.9381	9.05884	5.72544	2.57349	6.55745	6.90283	260.764	139.63	415.21	193.789	33.0553	36.336	132.157														X
ENSMUSG00000024338	C + T	C-down; T-up	374	67.8945	56.7885	41.6437	55.7413	67.3602	50.7818	56.5509	47.2603	1547.62	1342.61	1888.51	1036.37	383.699	602.028	1261.63	108.532	62.22	74.4838	40.0781	54.0432	44.9654	57.9838	954.16	707.894	2306.94	841.804	304.509	254.352	513.688		X		X						X			X	X	X	X	X
ENSMUSG00000037921	C + T	C-down; T-up	375	50.9209	28.9105	22.1509	33.0964	55.5989	39.9	39.7623	28.0061	403.653	351.061	588.083	286.763	112.198	147.946	329.466	53.1808	32.5915	35.2288	27.4821	36.8866	29.0402	28.9919	285.458	217.564	676.823	284.019	93.1557	93.5928	152.842
ENSMUSG00000029298	C + T	C-down; T-up	376	203.684	162.105	163.031	188.998	306.863	137.836	203.23	165.411	1435.4	1176.46	1723.88	1085.01	639.783	681.691	1097.26	249.624	178.759	157.02	184.359	140.684	149.885	151.862	1047.01	647.279	2177.13	937.161	461.772	396.393	543.567
ENSMUSG00000046805	C + T	C-down; T-up	377	1316.23	1140.93	1096.91	1225.44	1131.22	921.328	1208.77	1019.6	8041.25	5915.78	10502.4	5741.98	3249.45	4322.31	7288.62	1252.46	973.793	1019.62	1000.81	811.506	849.659	814.534	6051.9	3481.02	10572.5	4692.98	2180.65	1900.48	3690.05
ENSMUSG00000097415	C + T	C-down; T-up	378	164.336	118.74	122.273	107.999	109.059	112.445	105.149	94.5205	1046.82	826.735	1075.65	801.596	345.158	467.738	884.583	164.969	110.613	98.6407	107.638	90.072	95.5515	88.3563	842.545	451.364	1113.83	615.204	240.402	225.724	411.41
ENSMUSG00000049109	C + T	C-down; T-up	379	0	0	0	0	0	0.906818	3.53443	0	65.3215	33.4982	32.4514	28.5086	15.4165	35.2795	64.8838	1.08532	2.96286	2.01308	0	0	0	0	48.3994	27.0602	60.4483	27.6842	3.00502	7.70764	31.0282
ENSMUSG00000039264	C + T	C-down; T-up	380	5.4007	0	4.43018	5.22574	3.20763	0.906818	2.65082	0	271.336	164.811	156.717	160.99	43.68	100.148	247.28	10.8532	2.96286	3.01961	1.14509	1.71566	1.87356	2.76113	191.622	60.6148	240.802	136.37	27.0452	23.1229	90.7861
ENSMUSG00000054435	C + T	C-down; T-up	381	8.48681	13.4227	7.08829	6.0967	11.7613	7.25455	11.4869	4.37595	248.724	129.973	165.423	155.959	53.9576	99.0103	259.535	22.7918	15.8019	8.0523	5.72544	7.72046	9.36779	13.8057	207.426	76.8509	237.829	137.396	47.0787	47.3469	97.6812
ENSMUSG00000050232	C + T	C-down; T-up	382	0	0	0	0.870958	0	0	3.53443	0.87519	56.1095	30.8183	28.4939	43.6015	11.9906	21.6229	50.4652	1.08532	1.97524	0	0	0	0.936779	0	51.3627	9.74166	38.6473	25.6335	7.01172	4.40437	13.7903
ENSMUSG00000056290	C + T	C-down; T-up	383	2.31459	1.03252	0	0	1.06921	0	0	0	198.477	124.613	149.593	100.619	21.4118	60.3166	149.954	4.34129	5.92572	1.00654	2.29018	2.57349	1.87356	1.38057	144.211	46.5435	153.598	96.382	11.0184	15.4153	74.6974
ENSMUSG00000092277	C + T	C-down; T-up	384	3.85764	1.03252	3.54414	2.61287	3.20763	2.72045	0.883607	2.62557	41.0353	46.8974	54.6134	38.5705	11.1341	22.761	34.6047	2.17064	2.96286	4.02615	3.43526	3.43131	0.936779	2.76113	52.3504	35.7194	67.385	33.8362	15.0251	9.90982	24.133
ENSMUSG00000053541	C + T	C-down; T-up	385	8.48681	1.03252	1.77207	2.61287	2.13842	4.53409	4.41803	0	118.081	103.174	134.555	90.5569	28.2635	61.4547	123.279	4.34129	1.97524	4.02615	3.43526	3.43131	2.81034	1.38057	109.64	56.2852	166.481	60.4951	23.0385	16.5164	43.6693
ENSMUSG00000079491	C + T	C-down; T-up	386	58.6362	40.2682	39.8716	26.9997	48.1144	48.9682	49.482	69.14	313.208	238.507	350.634	184.468	148.169	179.812	286.931	41.2422	46.4181	36.2354	54.9642	37.7445	40.2815	37.2753	292.372	201.328	410.256	235.828	130.218	100.199	147.096														X
ENSMUSG00000095771	C + T	C-down; T-up	387	0	1.03252	0	0	0	0	0	0	36.0106	62.9766	98.9373	253.224	90.7859	45.522	67.7676	0	0	2.01308	0	0	0	0	164.953	53.0379	78.2855	62.5458	29.0486	34.1338	37.9233
ENSMUSG00000067149	C + T	C-down; T-up	388	15.4306	2.06503	7.97433	13.9353	5.34605	8.16137	7.95246	7.87671	961.399	1053.18	1348.71	1071.59	619.228	529.193	1317.14	22.7918	14.8143	14.0915	28.6272	13.7253	7.49423	13.8057	2397.25	326.887	2473.42	1130.95	161.27	330.327	674.575													X
ENSMUSG00000076615	C + T	C-down; T-up	389	3.08611	4.13007	1.77207	2.61287	0	0.906818	1.76721	0	738.636	269.325	276.233	566.819	140.461	116.081	258.814	1.08532	0	1.00654	4.58035	0	0.936779	0	1748.31	96.3342	406.292	346.565	41.0686	66.0655	62.0563														X
ENSMUSG00000039830	C + T	C-down; T-down	390	1147.26	1099.63	1090.71	1033.83	1141.92	1420.98	1110.69	1137.75	1159.88	1315.81	860.359	1014.57	856.47	780.702	756.257	1123.31	990.583	1201.81	1542.43	1019.1	946.147	996.769	1073.68	970.919	881.95	870.514	902.509	771.865	717.095
ENSMUSG00000074738	C + T	C-down; T-down	391	1074.74	1072.79	961.349	890.99	906.69	1088.18	1145.15	1118.49	1024.21	960.727	974.334	1027.99	923.275	864.917	818.978	1075.55	1055.77	1056.86	1211.5	967.63	986.429	1000.91	1008.49	988.238	954.29	945.364	963.611	888.581	876.833
ENSMUSG00000022414	C + T	C-down; T-down	392	980.613	959.209	1111.98	1044.28	914.174	1052.82	975.502	964.46	936.275	1019.68	854.027	955.878	775.106	813.705	741.839	904.073	890.833	1015.6	977.905	867.265	835.607	748.267	880.079	833.453	833.393	822.323	755.262	777.371	701.006														X		X
ENSMUSG00000022893	C + T	C-down; T-down	393	415.854	490.446	362.389	390.189	516.428	624.798	484.217	422.717	455.576	404.658	502.601	503.094	536.15	392.627	487.35	1034.31	1038.98	1117.26	1117.61	1025.1	903.992	838.004	1030.22	892.986	1018.7	961.769	826.381	700.294	774.555																X
ENSMUSG00000030096	C + T	C-down; T-down	394	8996.79	10118.7	10164.6	11976.5	7629.88	8289.23	8056.73	7299.09	8619.93	9770.75	8993	9043.95	6526.3	7688.66	7576.27	6710.54	6039.29	6330.11	6468.6	4839.87	5206.62	5294.47	5986.71	5776.81	5717.81	5426.1	4472.48	4967.02	5188.6
ENSMUSG00000057604	C + T	C-down; T-down	395	171.279	168.3	177.207	131.515	146.482	148.718	122.821	135.654	138.18	112.554	117.142	102.296	141.318	138.842	104.535	181.249	165.92	165.072	175.198	129.532	131.149	127.012	122.48	153.702	152.607	109.711	110.184	112.311	126.411																X
ENSMUSG00000032198	C + T	C-down; T-down	396	871.056	755.803	870.974	791.7	833.984	828.832	826.173	782.42	765.434	789.217	744.8	759.672	757.976	732.904	754.815	690.265	614.299	802.21	717.97	537.858	681.975	553.607	616.352	609.395	618.356	519.848	549.919	558.253	467.721
ENSMUSG00000028854	C + T	C-down; T-down	397	3261.25	3466.16	3211	3602.28	3100.71	4014.49	3423.09	3234.7	3242.63	3682.12	3452.52	3400.91	2804.94	3233.2	3254.29	2879.36	2817.68	2938.08	2855.85	2784.51	2665.14	2705.91	2891.12	2656.23	2744.95	2553.1	2439.08	2536.91	2485.7															X
ENSMUSG00000015647	C + T	C-down; T-down	398	588.676	486.316	691.994	557.413	621.211	583.991	561.09	502.359	515.872	566.789	537.427	489.678	435.087	448.391	494.559	506.845	402.949	602.916	534.756	377.445	440.286	414.17	464.239	402.655	487.55	396.807	316.529	338.035	328.669											X
ENSMUSG00000028763	C + T	C-down; T-down	399	468.318	312.853	374.793	406.737	405.23	277.486	339.305	308.067	344.194	387.239	305.518	290.117	221.826	284.512	290.535	451.494	317.026	437.844	463.761	253.917	315.695	302.344	313.115	265.19	290.35	221.473	184.308	240.038	253.971											X				X
ENSMUSG00000045691	C + T	C-down; T-down	400	1013.79	1042.84	1001.22	955.44	886.375	1014.73	992.291	979.338	1027.56	908.47	968.002	989.418	809.364	804.601	785.815	1091.83	1046.88	1096.12	1107.3	1049.12	960.199	1096.17	1009.47	1062.92	970.145	1038.67	874.462	905.097	937.74															X
ENSMUSG00000050666	C + T	C-down; T-down	401	101.07	104.284	102.78	113.224	144.343	107.911	76.8738	95.3957	123.106	103.174	102.103	80.495	99.3506	93.32	79.3025	188.846	141.23	121.791	116.799	90.072	119.908	128.393	134.333	102.829	113.96	97.4073	76.1273	100.199	65.5039
ENSMUSG00000074064	C + T	C-down; T-down	402	972.126	922.038	961.349	918.86	886.375	992.966	896.861	920.7	969.773	964.747	949.006	945.816	859.896	852.399	803.839	1014.78	929.35	1017.61	988.211	935.033	915.233	898.749	973.915	920.046	862.131	923.832	866.448	809.302	760.764															X
ENSMUSG00000021179	C + T	C-down; T-down	403	1073.2	1180.17	1166.91	1224.57	890.652	1132.62	997.592	985.464	1028.4	1181.82	1053.48	1056.5	915.567	1047.01	888.188	880.196	803.922	919.975	803.852	750.6	742.866	797.968	851.435	754.438	807.629	772.081	707.182	641.936	622.861
ENSMUSG00000044345	C + T	C-down; T-down	404	406.596	367.576	435.93	415.447	462.968	363.634	338.422	377.207	399.466	377.859	351.425	358.874	321.176	331.172	305.675	437.385	357.518	436.837	366.428	295.951	379.396	358.947	403.987	340.958	348.816	332.21	279.467	273.071	268.911
ENSMUSG00000025480	T	T-up	405	23.1459	19.6178	15.9487	16.5482	13.8997	9.975	15.9049	8.7519	12.5618	9.37949	11.081	10.0619	21.4118	13.6566	10.093	3.25597	10.8638	5.03269	4.58035	4.28914	4.6839	2.76113	9.87743	14.0713	15.8553	7.17738	23.0385	16.5164	27.5806
ENSMUSG00000035696	T	T-up	406	2220.46	2281.86	2140.66	2125.14	2119.17	1985.93	2292.08	2160.84	2137.19	2015.25	2391.12	2346.09	2356.15	2219.2	2340.86	2002.42	2110.54	1978.85	2074.9	1972.15	2041.24	1961.79	2117.72	2209.19	2201.9	2117.33	2212.7	2184.57	2265.06
ENSMUSG00000014747	T	T-up	407	40.891	21.6829	24.809	27.8706	41.6992	22.6705	37.9951	28.0061	30.1484	36.178	37.9919	13.4158	41.967	29.5893	43.9768	16.2798	19.7524	23.1504	28.6272	22.3035	22.4827	15.1862	23.7058	25.9778	33.6925	27.6842	35.0586	51.7513	49.4152
ENSMUSG00000060512	T	T-up	408	128.845	127	119.615	138.482	126.167	131.489	106.033	106.773	164.141	148.732	130.597	147.574	148.169	157.051	169.419	113.959	133.329	133.87	147.716	115.807	128.339	91.1174	147.174	158.031	139.725	150.725	140.234	164.063	173.528
ENSMUSG00000069135	T	T-up	409	620.309	559.625	596.302	512.123	615.865	510.539	642.382	562.747	613.017	588.228	664.067	600.359	662.908	656.654	702.187	576.306	619.238	595.87	628.653	592.759	604.223	541.182	596.597	679.752	623.311	699.282	674.127	678.272	771.107		X
ENSMUSG00000030235	T	T-up	410	2556.07	2710.36	2534.06	2726.97	2878.31	2175.46	2609.29	2505.67	2969.62	2580.7	2458.39	2864.28	2965.1	3262.79	2934.19	2882.61	2932.24	3237.02	2829.51	2382.19	2635.16	2317.97	3013.61	2990.69	3077.91	3179.58	3056.11	3148.02	3120.05
ENSMUSG00000029385	T	T-up	411	2233.58	2882.79	2404.7	3009.16	2417.48	2588.06	2477.63	2119.71	2444.53	2494.94	2440.19	2683.17	2551.43	2810.98	2871.47	2317.16	2370.29	2077.49	2042.84	2044.21	2231.41	1989.4	2345.89	2276.3	2271.27	2466.97	2588.33	2615.09	2477.66
ENSMUSG00000050555	T	T-up	412	253.061	214.764	242.774	242.997	201.011	192.246	225.32	224.049	242.025	233.147	247.739	258.255	268.932	237.852	244.396	360.327	388.135	344.236	327.495	328.548	345.672	306.486	391.146	389.666	386.473	434.744	404.676	407.404	376.935
ENSMUSG00000020190	T	T-up	413	1493.68	1509.54	1505.38	1591.24	1839.04	2324.18	2143.63	1921.04	1696.68	1737.88	1852.11	1777.6	1943.33	2152.05	2099.35	1449.99	1319.46	1490.68	1352.35	1497.77	1502.59	1370.9	1549.77	1400.63	1700.48	1442.65	1639.74	1645.03	1741.02
ENSMUSG00000027540	T	T-up	414	1918.79	1948.36	1907.64	1935.27	2198.3	2375.86	2226.69	2154.72	2045.07	2078.23	2209.86	2171.69	2515.45	2483.22	2540.56	2126.15	1994.99	2183.18	2171.09	2113.69	2234.22	2189.58	2251.07	1972.15	2506.13	2309.07	2643.42	2512.69	2606.37														X
ENSMUSG00000018572	T	T-up	415	1431.19	1382.54	1348.55	1420.53	1408.15	1370.2	1329.83	1379.3	1333.23	1421.66	1431.03	1484.13	1483.41	1608.06	1679.77	1291.53	1366.87	1439.35	1295.09	1211.25	1200.95	1301.87	1405.56	1340.02	1418.06	1409.84	1480.47	1564.65	1646.79
ENSMUSG00000025823	T	T-up	416	1499.85	1599.37	1736.63	1887.37	1778.1	1596.91	1373.13	1499.2	1820.63	1886.62	1744.46	1646.79	1867.11	2024.59	2177.93	1673.57	1626.61	1771.51	1707.33	1532.94	1655.29	1673.25	1842.14	1674.48	1909.57	1691.81	1963.28	2042.52	2036.37
ENSMUSG00000024542	T	T-up	417	384.221	312.853	316.315	344.028	358.185	319.2	327.818	334.323	402.816	423.417	429.784	380.674	365.713	366.452	446.978	338.62	372.333	406.641	415.667	350.852	370.965	381.036	456.337	398.326	510.342	421.415	429.718	463.56	490.705		X
ENSMUSG00000026425	T	T-up	418	3858.41	3944.22	3845.4	3937.6	3674.87	3305.35	3786.26	3672.3	3840.57	4055.96	4017.65	3987.86	3837.84	3955.86	4166.98	3992.9	3829.99	3912.41	3964.3	3713.54	3854.85	3779.99	4142.6	3961.61	4196.7	3985.5	3959.62	4187.45	4286.48
ENSMUSG00000079442	T	T-up	419	905.003	961.274	929.452	924.086	915.244	909.539	945.46	936.454	986.522	924.549	1035.28	1088.36	1016.63	1085.7	1122.49	1164.55	1114.04	1215.9	1204.63	1080.86	1121.32	1116.88	1260.36	1192.81	1315.99	1191.45	1199	1226.62	1341.11																X
ENSMUSG00000039994	T	T-up	420	204.455	202.373	214.421	221.223	205.288	215.823	265.966	202.169	238.675	231.807	288.897	221.361	279.209	219.643	209.07	182.334	168.883	178.157	185.504	186.149	170.494	176.713	212.365	181.844	201.164	208.144	242.405	214.713	195.362									X
ENSMUSG00000045672	T	T-up	421	348.731	310.788	406.691	342.286	377.431	341.871	350.792	363.204	430.452	459.595	358.549	467.877	474.485	516.674	496.722	184.505	179.747	260.693	248.484	207.594	218.27	183.615	350.649	324.722	298.278	335.286	310.519	301.699	270.06											X
ENSMUSG00000110235	T	T-up	422	27.0035	26.8455	22.1509	31.3545	27.7995	17.2296	24.741	31.5068	63.6466	38.8579	40.3664	58.6943	41.967	56.9025	52.628	31.4743	28.641	24.1569	34.3526	28.3083	24.3563	16.5668	59.2646	48.7083	47.5659	62.5458	46.077	58.3578	42.5201
ENSMUSG00000055491	T	T-up	423	1081.68	944.754	932.996	986.795	1117.32	1089.09	971.084	1015.22	1049.33	1019.68	1233.15	1051.47	1096.28	1213.16	1431.05	975.704	943.177	1022.64	909.2	955.621	949.894	938.785	988.731	977.413	1235.72	1014.06	1044.75	1216.71	1180.22
ENSMUSG00000061894	T	T-up	424	307.068	306.658	326.947	325.738	302.586	330.989	350.792	307.192	303.159	396.618	364.089	343.781	324.602	283.374	358.303	251.795	212.338	234.523	224.437	244.481	253.867	242.98	256.813	239.212	308.187	261.462	267.447	308.306	298.79
ENSMUSG00000019794	T	T-up	425	353.36	357.251	352.642	361.447	364.601	321.921	312.797	346.575	378.53	377.859	389.417	407.506	414.532	425.63	452.745	322.341	292.335	309.007	297.723	265.927	295.085	305.105	310.151	322.557	381.518	359.894	376.63	416.213	344.757
ENSMUSG00000024793	T	T-up	426	104.928	98.0892	136.45	138.482	159.312	71.6387	163.467	127.778	98.8197	109.874	165.423	152.605	260.367	238.99	294.861	186.675	135.304	228.484	194.665	175.855	208.902	205.704	205.451	184.009	299.269	229.676	355.594	484.48	265.463														X
ENSMUSG00000022769	T	T-up	427	245.346	268.455	264.925	256.932	279.064	229.425	269.5	226.674	329.12	316.223	434.533	313.595	337.449	367.59	436.164	235.515	225.177	303.974	313.754	234.187	237.942	234.696	337.808	234.882	376.563	289.146	354.593	328.125	333.265
ENSMUSG00000039936	T	T-up	428	939.722	933.396	950.717	950.215	984.742	900.471	1075.35	1031.85	1269.58	1075.96	1271.15	1207.43	1202.48	1110.74	1294.79	1090.75	1013.3	1247.1	1221.81	1084.3	1108.21	1013.34	1217.89	1178.74	1358.6	1196.57	1243.08	1232.12	1244.57							X							X	X
ENSMUSG00000023272	T	T-up	429	516.924	472.893	583.898	553.929	526.051	502.377	498.354	512.861	552.721	576.168	592.041	526.571	566.127	677.139	639.466	406.996	436.528	491.19	436.279	400.606	374.712	368.611	484.982	432.963	564.845	486.011	532.891	534.029	458.527
ENSMUSG00000032478	T	T-up	430	128.074	113.577	112.527	118.45	133.651	108.818	141.377	117.275	128.968	131.313	127.431	115.712	127.614	118.357	99.4886	94.423	105.675	116.758	100.768	94.3611	96.4883	89.7368	107.664	109.323	138.734	111.762	127.213	125.524	136.754
ENSMUSG00000021327	T	T-up	431	1455.1	1382.54	1460.19	1610.4	1766.33	1606.88	1567.52	1483.45	1391.85	1495.36	1496.72	1396.92	1803.73	1864.12	1900.38	1174.32	1197	1297.43	1260.74	1273.02	1295.57	1192.81	1246.53	1345.43	1447.79	1248.86	1519.54	1645.03	1364.09													X
ENSMUSG00000102496	T	T-up	432	87.9542	65.0486	77.9712	97.5472	119.751	67.1046	103.382	86.6438	80.3957	87.0952	98.1458	100.619	103.633	125.185	101.651	42.3276	46.4181	60.3923	66.4151	52.3275	60.8906	45.5587	59.2646	69.274	96.1227	79.9765	92.154	129.929	62.0563
ENSMUSG00000037266	T	T-up	433	10077.7	8888.94	11071.9	8948.22	10885.6	10055.7	10993	10599.4	10227	9257.55	10868.1	10524.7	11953.8	10607.8	10434.8	7192.43	6949.88	8798.15	7762.55	7932.34	8345.77	7820.91	8299.02	9234.01	10013.6	8332.94	9412.73	9471.59	8622.38
ENSMUSG00000105368	T	T-up	434	59.4077	42.3332	77.0852	59.2251	65.2218	55.3159	70.6886	91.0198	72.0212	72.356	89.4393	73.7871	96.7812	110.391	108.861	36.9009	33.5791	65.4249	58.3995	42.0336	43.0918	41.417	57.2891	64.9444	69.3669	44.0896	74.1239	73.7731	66.6531
ENSMUSG00000017144	T	T-up	435	607.964	560.657	661.869	500.801	904.551	1141.68	681.261	812.177	752.872	848.174	721.846	714.393	827.35	1108.46	1152.77	582.818	567.881	518.367	605.752	634.793	497.43	556.368	587.707	641.867	727.361	651.091	656.097	688.182	720.543
ENSMUSG00000024014	T	T-up	436	105.699	93.9591	109.869	139.353	113.336	159.6	143.144	138.28	143.205	144.712	167.006	98.9418	185.854	166.155	193.931	69.4606	46.4181	63.4119	92.7521	113.233	54.3332	81.4534	121.492	71.4389	158.553	90.2299	95.1591	106.806	133.306
ENSMUSG00000030047	T	T-up	437	214.485	344.861	318.973	233.417	254.472	189.525	318.982	275.685	420.403	341.681	371.213	372.289	329.741	310.687	382.815	167.14	137.279	152.994	210.696	217.888	123.655	162.907	253.85	206.74	262.603	195.84	220.368	176.175	289.596
ENSMUSG00000015224	T	T-up	438	986.013	765.096	887.808	917.118	1125.88	1325.77	1097.44	1199.01	1167.41	1053.18	1305.18	982.71	1229.03	1053.83	1197.47	983.302	1065.64	1034.72	980.195	1460.02	1138.19	1156.91	1226.78	1250.18	1615.26	1156.58	1422.38	1138.53	1426.15
ENSMUSG00000004880	T	T-up	439	461.374	478.056	442.132	430.253	532.466	564.041	535.466	516.362	561.933	545.35	502.601	513.156	453.073	522.365	550.792	463.432	428.627	431.805	451.165	507.834	508.671	491.482	479.056	516.308	622.32	557.785	538.901	534.029	619.414													X		X
ENSMUSG00000032193	T	T-up	440	924.291	1031.49	764.649	669.766	1015.75	764.448	872.12	1117.62	1016.67	975.467	1095.43	1113.51	1062.88	883.126	1001.37	817.247	846.39	775.034	792.401	864.691	822.492	977.441	826.741	962.26	1120.77	884.869	956.599	911.704	1098.63
ENSMUSG00000032381	T	T-up	441	692.833	665.974	578.582	652.347	680.017	648.375	590.25	652.892	711.837	649.864	668.816	670.792	658.626	710.143	677.676	660.961	684.42	633.112	548.497	644.229	621.085	635.061	663.764	729.542	703.578	719.789	705.179	669.464	712.498
ENSMUSG00000048482	T	T-up	442	293.181	450.178	460.739	445.93	431.961	267.511	325.167	604.756	357.593	129.973	501.81	590.297	914.71	341.415	678.397	1725.66	1845.86	1664.81	1448.54	1918.96	1786.44	1862.38	1653.48	1846.59	1937.32	2065.04	2117.54	1942.33	2263.91
ENSMUSG00000063281	T	T-up	443	915.033	985.022	857.683	1005.09	900.275	906.818	863.284	870.814	959.724	862.913	944.257	959.232	1003.78	1057.25	1113.12	973.534	998.484	879.714	778.66	945.327	869.331	924.98	921.565	986.073	978.073	1020.21	1039.74	1094.48	1164.13
ENSMUSG00000042650	T	T-up	444	3352.29	3398.02	3156.06	3342.74	3709.09	3534.78	3401.89	3465.75	3446.97	3475.77	3714.5	3585.38	3672.54	4018.45	4166.26	3649.94	3706.54	3443.37	3674.59	3452.76	3574.75	3585.33	3629.96	3556.79	3854.82	3799.91	4034.74	3983.75	4326.7									X
ENSMUSG00000033487	T	T-up	445	3086.11	2735.14	2909.74	3024.84	2990.58	2915.42	2422.85	2878.5	2838.14	3148.83	3123.25	2775.4	2753.55	3196.78	3371.8	2114.21	2288.31	2163.05	2160.78	2184.03	2221.1	2210.29	2282.67	2234.09	2301.99	2266	2404.02	2530.31	2713.24
ENSMUSG00000005483	T	T-up	446	1934.99	1900.87	1900.55	1960.53	2128.8	2070.27	1955.42	2074.2	1952.11	1897.34	2232.82	2164.98	2298.77	2752.94	2890.94	1898.23	1902.16	1863.1	1795.5	1901.81	1773.32	1878.95	1784.85	1933.18	1956.15	2057.86	2162.61	2528.11	2643.14				X
ENSMUSG00000020482	T	T-up	447	829.393	858.022	730.094	816.087	832.914	726.362	808.5	782.42	899.427	864.253	1032.11	967.617	939.548	1230.23	1294.07	892.135	914.536	754.903	853.091	808.932	874.015	902.891	845.508	943.859	999.874	1021.24	1025.71	1255.24	1382.48
ENSMUSG00000029819	T	T-up	448	1191.24	1504.38	1356.52	1279.44	1299.09	1190.65	1532.17	1411.68	1404.41	1209.95	1381.16	1660.21	1751.48	1551.16	1467.82	987.643	927.375	880.72	884.008	995.081	864.647	915.316	1023.3	921.128	1050.41	1015.09	1176.97	1019.61	1236.53
ENSMUSG00000035725	T	T-up	449	780.787	737.218	673.388	780.378	733.478	729.082	753.717	682.648	739.473	830.755	850.069	774.764	757.976	830.776	806.722	789.029	810.836	723.701	758.048	749.742	782.211	745.506	780.317	770.674	903.751	842.83	873.46	842.335	915.905
ENSMUSG00000075327	T	T-up	450	405.824	424.365	419.981	435.479	470.452	455.223	431.2	448.973	427.102	412.697	493.895	464.523	467.633	524.641	560.164	560.026	564.918	479.112	492.388	537.001	548.016	494.243	572.891	536.874	637.184	607.001	595.996	624.319	680.321
ENSMUSG00000026502	T	T-up	451	1288.45	1293.74	1181.09	1361.31	1267.01	1161.63	1093.91	1150.88	1192.54	1179.14	1373.25	1306.37	1318.11	1398.66	1508.19	1236.18	1278.97	1096.12	1167.99	1168.36	1155.99	1199.71	1181.34	1225.28	1345.72	1343.2	1332.23	1354.34	1422.7
ENSMUSG00000050052	T	T-up	452	1297.71	1453.78	1335.26	1469.31	1206.07	1382.9	1028.52	1121.99	1247.81	1534.22	1400.16	1381.83	1189.64	1563.68	1500.98	717.398	747.628	627.073	646.975	668.248	606.096	625.397	699.322	699.235	771.954	779.259	731.222	736.63	853.849
ENSMUSG00000045822	T	T-up	453	366.476	340.731	323.403	340.544	320.763	318.293	309.262	350.076	325.77	324.262	391.792	350.489	376.847	356.209	396.512	341.876	343.692	323.099	302.303	322.543	352.229	363.089	343.735	383.172	381.518	391.68	344.576	396.393	460.826
ENSMUSG00000053286	T	T-up	454	986.013	930.298	979.07	1028.6	962.289	958.507	851.797	895.32	973.961	1011.64	1038.45	1031.34	972.094	1097.08	1212.61	908.414	958.979	938.093	888.588	874.127	968.63	985.725	933.417	961.177	1015.73	1029.44	1015.7	1120.91	1121.61
ENSMUSG00000021374	T	T-up	455	2545.27	2488.37	2453.43	2855.87	2602.46	2469.27	2467.03	2368.26	2378.37	2665.11	2646.77	2527.21	2506.89	2932.75	3050.98	2209.72	2249.8	2134.87	2135.59	2254.37	2335.39	2276.55	2370.58	2085.8	2389.19	2423.9	2425.05	2557.84	2790.24		X		X									X		X	X	X
ENSMUSG00000011427	T	T-up	456	700.548	714.502	716.803	709.83	692.848	686.462	707.769	667.77	687.551	730.26	826.324	776.441	770.823	788.668	820.42	659.876	711.086	642.171	609.187	705.993	703.521	697.186	729.942	697.07	729.343	794.639	746.247	797.19	882.579
ENSMUSG00000022765	T	T-up	457	1025.36	1254.51	1069.45	1113.95	1187.89	1050.1	1069.16	1136.87	1180.81	1126.88	1238.69	1138.67	1280.42	1276.89	1445.47	1333.86	1387.61	1248.11	1184.02	1369.09	1333.04	1336.39	1342.34	1338.94	1373.46	1430.35	1448.42	1502.99	1628.4														X
ENSMUSG00000020063	T	T-up	458	786.188	811.559	746.929	869.216	884.236	833.366	760.786	758.79	757.06	755.719	918.138	798.242	839.341	899.059	893.955	697.862	778.244	683.439	717.97	729.154	754.107	802.109	798.097	767.427	904.742	882.818	838.401	901.794	957.276				X		X							X
ENSMUSG00000036990	T	T-up	459	3636.99	3928.73	3752.36	4596.04	3722.99	3720.68	3652.83	3239.95	3532.39	3974.22	4032.68	4093.51	3628.86	4008.21	4293.15	2813.15	3128.78	2821.32	2831.8	2970.66	3010.81	3042.77	3268.44	3002.6	3301.86	3343.63	3077.14	3411.18	3526.87
ENSMUSG00000031652	T	T-up	460	3711.05	3320.58	3465.29	3494.28	3485.62	3711.61	3135.04	3302.97	3482.14	3765.19	3774.66	3360.67	3333.38	3991.14	4034.33	3099.68	3247.29	2868.63	3029.9	2896.03	3081.07	3165.64	3280.3	3144.39	3324.66	3276.99	3274.47	3653.42	3571.69
ENSMUSG00000059436	T	T-up	461	1997.49	1896.74	1822.58	2007.56	2058.23	1889.81	1861.76	1946.42	2060.14	1954.95	2088.76	2030.82	2128.33	2241.96	2291.12	2011.1	2102.64	1880.21	1993.6	2003.89	2000.96	2087.42	2150.32	2132.34	2183.07	2094.77	2140.58	2277.06	2354.69													X
ENSMUSG00000026360	T	T-up	462	4710.18	4589.54	4690.68	5249.26	5167.49	6450.2	4313.77	4889.69	5022.22	5784.46	5082.21	5014.17	5608.17	7004.69	6341.31	1938.38	1728.33	1647.7	1493.19	1817.74	1711.5	1815.45	1957.71	1735.1	2022.54	2000.44	1986.32	2026.01	2276.55
ENSMUSG00000072774	T	T-up	463	50.9209	55.756	76.1991	55.7413	38.4916	35.3659	50.3656	35.0076	67.8339	57.6168	70.4433	80.495	91.6423	73.9732	59.1164	54.2661	42.4676	39.255	21.7567	42.0336	34.6608	41.417	54.3259	44.3787	78.2855	66.6471	47.0787	78.1775	66.6531
ENSMUSG00000025198	T	T-up	464	1580.86	1580.78	1516.01	1762.82	1514	1766.48	1255.61	1402.93	1417.81	1653.47	1579.83	1591.45	1542.5	1748.04	1814.58	924.694	944.164	774.027	738.582	928.17	906.802	931.883	898.846	982.825	989.964	1004.83	927.55	1111	1095.18
ENSMUSG00000036822	T	T-up	465	1128.75	1110.99	1064.13	1194.95	1173.99	1175.24	1015.26	1141.25	1200.91	1171.1	1248.19	1187.3	1145.96	1165.36	1278.21	1209.05	1250.33	1113.23	1072.95	1234.42	1243.11	1248.03	1260.36	1242.6	1338.78	1300.13	1256.1	1335.62	1381.33																X
ENSMUSG00000042354	T	T-up	466	758.413	758.901	806.293	812.603	758.07	850.596	783.759	780.67	766.272	794.577	934.759	828.428	869.317	858.089	828.35	866.087	921.449	835.426	839.35	874.985	891.814	911.174	884.03	944.941	970.145	938.186	926.549	997.589	989.453																	X
ENSMUSG00000048118	T	T-up	467	2160.28	2287.03	2101.68	2212.23	2139.49	2277.02	2043.78	2149.47	2169.01	2457.43	2342.04	2372.93	2422.1	2770.01	2779.19	2220.57	2153.01	1815.79	1860.77	2003.89	2040.31	2128.83	2103.89	2162.65	2429.82	2323.42	2269.79	2653.63	2445.48
ENSMUSG00000025049	T	T-up	468	224.515	266.39	233.914	218.61	243.78	230.332	220.902	233.676	249.562	219.748	270.692	321.98	279.209	301.583	263.14	275.672	277.521	211.373	251.919	275.363	298.833	281.636	300.274	290.085	352.78	381.427	296.496	331.429	374.636													X
ENSMUSG00000073700	T	T-up	469	704.406	723.795	746.043	706.347	716.371	789.839	808.5	770.167	762.922	777.157	858.776	825.074	811.934	868.331	915.583	847.636	886.883	783.086	849.655	848.392	937.716	931.883	903.785	915.716	1103.92	1008.93	943.577	1047.14	1037.72														X		X
ENSMUSG00000022507	T	T-up	470	2206.57	2386.15	1972.32	2416.91	2250.69	2212.64	2162.19	2232.61	2153.94	2289.93	2657.06	2399.76	2340.73	2490.05	2650.14	2232.51	2404.85	2013.08	2101.24	2308.42	2406.59	2244.8	2303.42	2291.46	2600.27	2526.44	2369.96	2675.65	2767.25
ENSMUSG00000037475	T	T-up	471	2990.44	2920.99	2876.96	3263.48	3117.82	2963.48	2968.92	2710.46	2754.39	2874.14	3130.38	3005.15	2971.1	3085.25	3180.03	2774.08	2995.45	2657.26	2690.96	3077.89	3090.43	2943.37	2952.36	2998.27	3326.64	3137.54	3020.05	3286.76	3270.6													X				X
ENSMUSG00000038612	T	T-up	472	2808.36	2752.69	2485.33	2587.61	3346.63	3113.11	3008.68	3119.18	3324.7	2919.7	3573.61	3370.73	3500.39	3443.74	3898.08	3355.82	3446.79	2820.32	3018.45	3603.74	3412.69	3603.28	3716.88	3487.52	4268.04	3732.24	3940.59	3880.25	4392.21
ENSMUSG00000056216	T	T-up	473	1475.93	1563.23	1350.32	1577.3	1627.34	1508.95	1674.44	1644.48	1729.35	1621.31	1879.02	1762.51	1813.15	1851.61	2107.28	1725.66	1892.28	1619.52	1639.77	1804.87	1913.84	1867.91	1969.56	1899.62	2182.08	2047.6	1965.29	2005.09	2165.08
ENSMUSG00000020994	T	T-up	474	3099.23	3172.93	3352.76	3371.48	3219.39	3001.57	3121.78	3246.08	2977.99	2895.58	3421.65	3300.3	3599.74	3567.78	3544.1	2964.01	3167.3	3004.51	2838.67	3128.5	3115.73	3193.25	2888.16	3494.01	3511.95	3343.63	3314.54	3742.61	3326.91
ENSMUSG00000029267	T	T-up	475	1695.82	1676.81	1705.62	1864.72	1611.3	1517.11	1599.33	1526.33	1579.44	1555.65	1680.35	1640.09	1643.57	1571.65	1571.63	1303.47	1571.3	1362.85	1400.44	1485.76	1477.3	1471.68	1456.92	1593.3	1674.71	1549.29	1569.62	1710	1604.27													X
ENSMUSG00000085095	T	T-up	476	18.5167	23.7479	21.2649	24.3868	16.0381	24.4841	22.9738	21.0046	46.8975	22.7788	32.4514	31.8626	36.8282	48.9361	48.3024	11.9385	14.8143	20.1308	14.8861	19.7301	20.6091	17.9474	26.6691	25.9778	32.7015	28.7095	23.0385	34.1338	24.133
ENSMUSG00000027881	T	T-up	477	2635.54	2358.27	2777.72	2699.97	2839.82	2727.71	2519.16	2491.67	2482.22	2516.38	2634.11	2481.93	3005.35	2925.92	2959.42	2043.66	2090.79	2188.21	1895.12	2013.32	2129.3	2033.57	2120.69	2335.83	2528.92	2198.33	2433.07	2425.7	2306.43
ENSMUSG00000020385	T	T-up	478	2137.91	2036.12	2307.24	2288.88	2268.86	1959.63	2116.24	2061.95	2023.29	1997.83	2440.19	2367.89	2480.34	2279.51	2284.63	1649.69	1600.93	1745.34	1563.05	1701.93	1815.48	1682.91	1608.05	2003.54	2176.14	2070.16	2030.39	2259.44	1760.56
ENSMUSG00000026034	T	T-up	479	3761.97	3541.54	4113.87	3963.73	4235.14	3420.52	3631.63	3479.76	3484.65	3629.86	4247.97	4066.67	4562.42	4497.57	4433.01	2462.6	2526.33	2628.07	2408.12	2658.41	2921.81	2501.59	2642.21	3179.03	3665.54	3396.95	3759.28	3976.04	3010.88
ENSMUSG00000027620	T	T-up	480	8256.13	8358.23	8553.79	9005.7	8631.73	8350.89	7707.7	8057	7881.29	8232.51	8183.3	8151.8	8789.1	8964.41	8805.46	7694.93	8076.75	7569.16	7171.69	7896.31	8297.05	7586.21	7857.5	8556.43	8385.46	8200.67	8766.65	9009.13	8354.62
ENSMUSG00000029201	T	T-up	481	855.625	806.396	799.205	761.217	895.998	894.123	761.669	922.45	870.954	829.415	903.1	815.012	949.826	905.887	951.63	897.561	969.843	896.825	875.992	999.37	966.756	890.466	1008.49	1028.29	970.145	969.972	988.653	1148.44	1041.17															X
ENSMUSG00000039242	T	T-up	482	587.133	594.73	603.391	624.477	585.927	593.966	604.387	561.872	641.491	582.868	729.761	699.3	622.654	644.136	671.908	504.675	549.117	497.23	530.176	541.29	537.711	512.19	493.872	612.642	633.22	666.471	558.934	648.543	666.531																X
ENSMUSG00000083907	T	T-up	483	30.8611	25.8129	34.5554	30.4835	42.7684	29.0182	31.8099	34.1324	25.9611	26.7985	33.2429	31.8626	30.8329	43.2459	38.2094	23.8771	21.7276	21.1373	28.6272	25.7349	29.9769	26.2308	27.6568	27.0602	41.6201	39.9883	31.0519	50.6502	39.0725													X
ENSMUSG00000067235	T	T-up	484	4.62917	0	0.886036	0	4.27684	4.53409	3.53443	5.25114	4.18728	10.7194	1.583	1.67698	5.99529	4.5522	10.814	0	2.96286	0	1.14509	0.857828	2.81034	0	4.93872	3.24722	3.96382	9.22806	4.0067	4.40437	8.04434														X
ENSMUSG00000104918	T	T-up	485	37.8049	40.2682	52.2761	69.6766	44.9068	43.5273	63.6197	44.6347	108.032	80.3956	68.8603	110.681	71.087	111.529	87.2327	60.778	88.8858	78.5099	75.5758	78.9202	109.603	67.6478	131.37	100.664	86.2131	128.168	101.169	106.806	128.709
ENSMUSG00000024781	T	T-up	486	736.81	680.429	633.516	605.316	817.945	704.598	678.61	762.291	882.678	723.56	901.517	781.472	877.882	806.877	931.444	841.124	966.88	913.936	866.832	917.876	958.325	947.069	1024.29	950.353	980.055	986.377	1072.79	1018.51	1012.44
ENSMUSG00000081058	T	T-up	487	28.5466	35.1056	45.1879	52.2575	52.3913	69.825	37.9951	35.8828	46.8975	42.8777	43.5324	58.6943	48.8188	62.5927	63.442	28.2184	36.5419	38.2484	27.4821	43.7492	57.1435	34.5142	46.4239	40.0491	51.5297	53.3177	62.1038	59.4589	59.7579
ENSMUSG00000050592	T	T-up	488	314.012	487.348	360.617	600.961	371.016	578.55	637.964	335.198	506.66	487.733	510.516	550.049	357.148	475.705	512.582	129.153	151.106	106.693	230.163	205.021	175.178	191.899	201.5	182.927	255.666	215.321	215.36	224.623	289.596
ENSMUSG00000016481	T	T-up	489	801.618	851.827	766.421	860.506	804.046	814.323	793.479	743.036	745.335	849.514	775.668	804.95	866.748	894.507	890.35	751.043	811.823	762.956	792.401	823.515	837.481	843.526	837.606	870.255	871.05	832.576	923.544	866.559	904.413
ENSMUSG00000061728	T	T-up	490	5.4007	2.06503	2.65811	5.22574	2.13842	0.906818	2.65082	2.62557	5.02473	14.7392	8.70648	5.03094	7.70823	10.2424	7.93025	1.08532	2.96286	0	3.43526	1.71566	1.87356	4.1417	2.96323	7.57685	4.95478	7.17738	13.0218	7.70764	6.89515
ENSMUSG00000026773	T	T-up	491	1599.38	1620.02	1798.65	2011.04	2192.95	2605.29	2384.86	2166.97	2081.08	2123.78	2040.48	2067.72	2588.25	3088.67	3119.47	2153.28	1822.16	1635.62	1802.37	1912.1	2041.24	2005.96	2299.47	1811.95	2428.83	2199.35	2496.17	2218.7	2458.12															X
ENSMUSG00000046722	T	T-up	492	1878.67	2083.62	1943.96	1917.85	2173.7	2184.53	2266.45	2241.36	2153.94	2072.87	2251.81	2250.51	2400.69	2215.78	2467.03	2761.06	2581.64	2488.16	2457.36	2564.05	2559.28	2613.41	2742.96	2617.26	2970.88	2745.86	2920.88	2708.68	2884.47
ENSMUSG00000020941	T	T-up	493	276.979	249.869	228.597	260.416	287.617	316.48	282.754	262.557	262.124	308.183	329.263	288.44	332.311	339.139	369.117	182.334	158.019	118.771	132.83	165.561	160.189	138.057	171.867	154.784	234.856	176.359	197.33	195.994	199.959														X
ENSMUSG00000093661	T	T-up	494	490.692	574.08	499.724	546.09	567.75	535.93	574.345	485.731	615.53	611.007	639.531	642.283	652.63	646.412	736.792	759.725	719.975	601.909	619.493	663.959	683.849	727.559	776.366	756.602	894.833	714.662	831.39	843.436	840.059														X
ENSMUSG00000054676	T	T-up	495	1097.11	1066.59	1024.26	990.279	1016.82	990.246	936.624	1064.23	1215.15	1058.54	1188.83	1131.96	1000.36	1065.21	1082.84	1164.55	1123.91	1071.96	1129.06	1099.74	1184.09	1183.15	1229.74	1170.08	1249.59	1192.47	1227.05	1232.12	1210.1
ENSMUSG00000048109	T	T-up	496	552.414	692.819	619.339	632.315	731.339	638.4	614.107	645.89	671.639	710.161	782	798.242	643.209	647.55	703.629	587.159	590.597	502.262	554.223	572.172	627.642	622.636	703.273	587.747	711.506	651.091	605.011	692.587	691.813
ENSMUSG00000056592	T	T-up	497	265.406	226.121	241.002	247.352	312.209	301.064	279.22	309.817	298.134	298.804	341.136	308.564	314.325	417.664	402.28	283.269	304.187	222.445	274.821	279.652	307.264	357.567	370.404	311.733	383.5	355.793	344.576	388.685	375.785
ENSMUSG00000019850	T	T-up	498	285.466	306.658	269.355	321.383	236.295	237.586	283.638	264.307	443.014	384.559	475.69	415.891	306.616	391.489	466.443	323.426	340.729	266.732	232.453	392.885	417.804	382.417	486.957	415.644	547.998	405.009	424.71	440.437	456.229														X		X
ENSMUSG00000032712	T	T-up	499	714.435	704.177	740.726	717.669	781.592	754.473	691.864	685.274	798.932	766.438	900.725	741.225	775.106	812.567	895.397	687.009	694.297	605.936	586.285	668.248	700.711	673.717	776.366	690.576	876.005	749.524	710.187	765.259	787.196
ENSMUSG00000029802	T	T-up	500	625.71	672.169	526.306	512.123	791.215	588.525	795.246	620.51	772.971	649.864	824.741	808.304	872.743	773.873	786.536	851.978	817.749	723.701	691.633	827.804	830.923	849.049	875.141	820.464	903.751	931.009	876.465	897.39	877.982
ENSMUSG00000042079	T	T-up	501	398.88	448.113	383.654	407.608	405.23	476.08	457.708	373.706	461.438	440.836	465.401	446.076	453.929	463.186	485.187	503.589	468.132	385.504	404.216	477.81	468.39	484.579	566.965	494.66	571.781	519.848	517.866	500.997	522.882																	X
ENSMUSG00000022372	T	T-up	502	322.499	438.82	325.175	282.19	362.462	182.271	300.426	332.572	566.12	375.179	489.146	553.403	476.198	317.516	568.094	218.15	255.794	245.595	160.312	251.344	248.246	306.486	381.269	300.909	417.192	356.818	301.504	307.205	339.011
ENSMUSG00000041481	T	T-up	503	21.6028	6.19511	6.20225	2.61287	18.1766	10.8818	11.4869	11.3775	208.526	127.293	259.611	191.176	256.941	119.495	142.024	70.5459	93.8239	35.2288	6.87053	53.1854	83.3734	70.4089	214.34	116.9	320.079	179.435	222.372	125.524	86.1893
ENSMUSG00000037013	T	T-up	504	783.873	879.705	824.9	861.377	923.797	833.366	788.178	803.425	1050.17	1045.14	918.929	1041.4	844.48	944.581	1096.54	1054.93	1162.43	1026.67	1030.58	1052.56	1161.61	1145.87	1323.58	1131.12	1344.73	1200.67	1291.16	1221.11	1154.94
ENSMUSG00000027808	T	T-up	505	1786.86	1951.46	1707.39	1977.94	1953.45	2051.22	1905.94	1885.16	2329.8	2032.67	2433.07	2284.05	2213.98	2278.37	2395.66	2266.15	2516.46	2241.56	2169.94	2314.42	2361.62	2313.83	2909.89	2401.86	2976.83	2742.79	2510.2	2393.77	2599.47
ENSMUSG00000028382	T	T-up	506	1492.91	1831.69	1485	1915.24	1609.16	1650.41	1708.01	1489.57	1832.35	1755.3	1939.96	1910.08	1760.05	1858.43	2007.79	1805.98	2074	1693	1621.44	1801.44	1928.83	1826.49	2234.28	1822.77	2287.13	2166.54	2043.42	2017.2	2173.12
ENSMUSG00000017561	T	T-up	507	482.977	428.495	483.776	492.962	555.989	521.421	505.423	483.105	620.554	606.987	690.186	568.496	573.835	633.893	683.443	536.149	543.191	537.491	516.435	576.461	614.527	557.749	663.764	569.346	751.144	661.344	683.142	680.475	652.74
ENSMUSG00000024066	T	T-up	508	351.045	294.268	332.264	332.706	845.745	658.35	843.845	633.638	977.31	789.217	1174.58	1014.57	1329.24	1049.28	919.188	338.62	319.001	322.092	317.189	504.403	557.384	492.862	865.263	641.867	1152.48	805.917	1144.91	821.414	651.591														X	X
ENSMUSG00000032690	T	T-up	509	33.9473	12.3902	11.5185	9.58053	54.5297	24.4841	32.6935	16.6286	135.668	89.7751	259.611	117.389	165.299	70.559	137.698	15.1945	15.8019	14.0915	5.72544	24.877	24.3563	19.3279	76.0562	56.2852	215.037	88.1793	107.179	42.9426	49.4152
ENSMUSG00000047867	T	T-up	510	94.1265	104.284	60.2505	67.0637	161.451	160.507	147.562	116.4	251.237	172.851	217.662	169.375	202.983	215.091	271.791	105.276	124.44	105.686	87.0267	154.409	139.58	120.109	233.107	139.63	241.793	201.992	232.388	158.557	216.048
ENSMUSG00000034957	T	T-up	511	299.353	353.121	288.848	324.867	392.4	511.446	512.492	386.834	539.321	518.552	545.342	583.589	553.28	546.264	560.885	566.538	488.872	492.197	460.325	630.504	684.786	683.381	767.477	599.653	819.52	773.107	795.329	623.218	779.151							X
ENSMUSG00000027947	T	T-up	512	385.764	281.877	296.822	306.577	413.784	373.609	407.343	352.702	615.53	573.489	543.759	509.802	680.037	548.54	644.513	479.712	367.395	382.484	352.687	486.389	536.774	484.579	707.224	497.907	664.931	569.064	613.025	526.322	527.479														X
ENSMUSG00000042659	T	T-up	513	354.132	420.235	371.249	404.124	343.216	440.714	355.21	362.329	416.215	420.737	535.844	509.802	367.426	455.22	525.559	452.579	422.701	423.752	380.169	476.095	512.418	445.923	575.854	437.292	599.528	542.405	566.948	508.704	495.301
ENSMUSG00000026628	T	T-up	514	22.3743	20.6504	20.3788	23.5159	62.0142	164.134	37.9951	77.0167	56.947	57.6168	85.4818	46.9554	83.9341	78.5254	91.5583	33.645	34.5667	27.1765	19.4665	59.1902	30.9137	33.1336	61.2401	32.4722	70.3578	45.115	65.1088	57.2568	45.9676
ENSMUSG00000022146	T	T-up	515	132.703	128.032	118.729	156.772	213.842	214.916	190.859	183.79	357.593	293.444	345.093	276.702	501.035	290.203	341.722	272.416	274.558	217.412	195.81	289.946	316.631	259.547	454.362	299.827	611.419	357.844	528.884	308.306	265.463														X
ENSMUSG00000075602	T	T-up	516	688.975	519.356	615.795	630.573	1335.44	1188.84	1109.81	932.078	1811.42	1298.39	2607.2	1336.55	2343.3	1273.48	1510.35	834.612	575.782	536.485	609.187	1119.47	858.09	904.271	1356.17	1048.85	2329.74	1298.08	2015.37	920.512	958.425
ENSMUSG00000040128	T	T-up	517	1716.65	1851.3	1627.65	1863.85	1731.05	1974.14	1739.82	1760.01	1964.67	1916.1	1980.33	2054.3	1821.71	2053.04	2020.05	1482.55	1639.45	1458.47	1484.03	1460.88	1463.25	1579.37	1755.22	1660.41	1630.12	1795.37	1693.83	1730.92	1744.47
ENSMUSG00000108181	T	T-up	518	138.104	109.447	136.45	149.805	138.997	110.632	142.261	118.151	123.943	123.273	144.844	107.327	122.475	175.26	140.582	133.495	164.932	129.843	143.136	129.532	145.201	151.862	161.99	163.443	166.481	197.891	147.246	189.388	176.975
ENSMUSG00000000134	T	T-up	519	1675.76	1612.79	1672.84	1722.75	1567.46	1619.58	1677.97	1638.36	1721.81	1762	1679.56	1737.35	1622.15	1662.69	1793.68	1362.08	1407.36	1379.96	1328.3	1303.9	1341.47	1399.89	1456.92	1483.98	1430.94	1444.7	1417.37	1454.54	1479.01
ENSMUSG00000000562	T	T-up	520	29.3181	28.9105	31.0113	25.2578	19.2458	24.4841	21.2066	28.8813	118.081	101.834	139.304	105.65	76.2259	102.424	138.419	21.7064	31.6038	20.1308	18.3214	13.7253	20.6091	28.9919	114.578	70.3565	115.942	82.0272	51.0854	69.3688	78.145
ENSMUSG00000045868	T	T-up	521	0.771528	2.06503	0.886036	3.48383	2.13842	1.81364	6.18525	2.62557	17.5866	8.03956	20.579	11.7389	19.6988	12.5185	12.9768	2.17064	1.97524	2.01308	0	0	1.87356	2.76113	14.8162	12.9889	22.792	9.22806	10.0167	12.112	16.0887
ENSMUSG00000063535	T	T-up	522	111.872	87.764	87.7176	58.3542	107.99	78.8932	88.3607	84.0183	112.219	142.032	110.018	102.296	103.633	99.0103	124	117.215	111.601	106.693	107.638	96.9346	88.994	104.923	131.37	136.383	129.815	131.244	144.241	156.355	147.096
ENSMUSG00000060981	T	T-up	523	9.25834	6.19511	6.20225	8.70958	1.06921	10.8818	3.53443	6.12633	7.5371	13.3993	11.8725	8.3849	5.13882	18.2088	25.9535	6.51193	8.88858	5.03269	4.58035	5.14697	2.81034	6.90283	10.8652	14.0713	17.8372	13.3294	13.0218	11.0109	16.0887
ENSMUSG00000067297	T	T-up	524	20.0597	18.5853	13.2905	15.6772	14.9689	15.4159	20.323	13.1279	36.0106	22.7788	46.6984	43.6015	28.2635	34.1415	39.6512	40.1569	40.4924	25.1634	34.3526	33.4553	25.293	34.5142	59.2646	50.8731	56.4845	55.3684	42.0703	51.7513	55.1612														X
ENSMUSG00000041483	T	T-up	525	2121.7	2260.18	2076.87	2342	2405.72	2436.62	2317.7	2299.12	2304.68	2354.25	2499.55	2404.79	2311.61	2307.96	2692.68	2529.89	2815.7	2524.4	2600.5	2740.76	2587.38	2603.75	2894.09	2615.1	2919.35	2861.72	2769.63	2845.22	2966.06
ENSMUSG00000095612	T	T-up	526	0	0	0	0	0	0	0	0	10.0495	17.419	16.6215	40.2475	16.2729	5.69025	20.907	0	0	0	0	0	0	0	28.6446	12.9889	90.1769	8.20272	3.00502	133.232	54.012													X	X
ENSMUSG00000041890	T	T-up	527	1573.92	1604.53	1616.13	1668.75	1763.13	1694.84	1763.68	1633.98	1737.72	1688.31	1787.2	1671.95	1664.98	1781.05	1919.84	1443.48	1404.4	1410.16	1431.36	1403.41	1361.14	1348.81	1576.44	1414.71	1701.47	1517.5	1447.42	1597.68	1542.21
ENSMUSG00000076672	T	T-up	528	0	0	0.886036	0	0	0	0	0	20.9364	29.4784	34.0344	11.7389	46.2494	15.9327	51.9071	0	0	0	0	0	0	0	83.9582	3.24722	114.951	13.3294	5.00837	41.8415	13.7903													X	X
ENSMUSG00000094433	T	T-up	529	0	0	0	0	0	0	0	0	770.459	24.1187	35.6174	3.35396	23.9812	135.428	18.0233	0	0	0	1.14509	0	0	0	206.438	2.16481	162.517	9.22806	3.00502	64.9644	12.6411
ENSMUSG00000026627	T	T-up	530	317.87	319.048	320.745	316.158	318.625	340.964	281.871	335.198	387.742	348.381	382.294	357.197	314.325	357.347	383.536	332.108	374.308	285.857	345.817	309.676	305.39	309.247	376.33	370.183	368.635	350.666	365.611	387.584	374.636
ENSMUSG00000024290	T	T-up	531	1438.9	1404.22	1462.85	1504.14	1590.98	1442.75	1493.3	1282.15	1517.47	1477.94	1583	1487.48	1530.51	1576.2	1657.42	1575.89	1580.19	1429.28	1607.7	1546.66	1490.42	1470.3	1675.21	1597.63	1792.64	1639.52	1614.7	1745.23	1711.15							X							X
ENSMUSG00000074480	T	T-up	532	180.538	169.333	196.7	151.547	221.326	165.041	140.494	202.169	188.427	211.708	180.462	209.622	218.4	169.569	187.442	176.907	168.883	135.883	169.473	149.262	150.821	167.049	176.806	178.597	202.155	178.409	178.298	231.229	198.81
ENSMUSG00000027508	T	T-up	533	1937.31	1823.43	2089.27	2112.07	2082.82	1953.29	1772.52	1812.52	2019.94	2109.04	1926.51	1916.79	1877.38	2202.13	2263	1612.79	1574.27	1477.6	1724.5	1502.92	1515.71	1649.78	1928.08	1565.16	1740.12	1755.38	1709.86	1824.51	1885.82														X
ENSMUSG00000068154	T	T-up	534	410.453	440.885	404.919	394.544	407.369	474.266	477.148	403.463	396.116	486.393	413.162	372.289	378.56	496.189	399.396	306.061	279.496	236.536	281.692	233.329	290.402	254.024	352.624	272.767	300.259	307.602	343.574	360.057	339.011
ENSMUSG00000096150	T	T-up	535	0	0	0	0	0	0	0	0	10.0495	2.67985	14.247	5.03094	5.13882	0	28.1163	0	0	0	0	0	0	0	101.738	0	5.94573	14.3548	11.0184	0	16.0887
ENSMUSG00000076646	T	T-up	536	0	0	0	0	0	0	0	0	1.67491	2.67985	3.16599	0	0	5.69025	7.93025	0	0	0	0	0	0	0	32.5955	1.08241	0.990955	4.10136	1.00167	0	10.3427
ENSMUSG00000095200	T	T-up	537	0	0	0	0	0	0	0	0	139.855	0	8.70648	65.4022	5.13882	7.96634	10.814	0	0	0	0	0	0	0	143.223	1.08241	2.97287	62.5458	2.00335	2.20218	42.5201
ENSMUSG00000096498	T	T-up	538	0.771528	0	0	0	0	0	0	0	0	0	7.12348	1.67698	3.42588	19.3468	1.44186	0	0	0	0	0	0	0	22.7181	0	1.98191	1.02534	0	1.10109	9.19353
ENSMUSG00000095335	T	T-up	539	0	0	0	0	0	0	0	0	18.424	87.0952	11.8725	23.4777	20.5553	28.4512	12.9768	0	0	0	0	0	0	0	255.826	2.16481	30.7196	32.8109	2.00335	4.40437	59.7579
ENSMUSG00000105547	T	T-up	540	1.54306	0	0	0	0	0	0	0	9.21201	4.01978	11.081	6.70792	4.28235	10.2424	11.5349	0	0	1.00654	0	0.857828	0	0	18.7671	1.08241	6.93669	5.1267	1.00167	2.20218	5.74596													X
ENSMUSG00000076538	T	T-up	541	0	0	0	0	0	0	0	0	19.2615	12.0593	66.4859	5.03094	46.2494	26.1751	11.5349	0	0	0	0	0	0	0	195.573	0	7.92764	12.3041	0	14.3142	72.399													X	X
ENSMUSG00000076680	T	T-up	542	0	0	0	0	0	0	0	0	21.7738	20.0989	18.996	3.35396	3.42588	33.0034	23.0698	0	0	0	0	0	0	0	340.771	0	7.92764	29.7349	1.00167	33.0327	21.8346
ENSMUSG00000052724	T	T-up	543	2.31459	2.06504	1.77207	0	3.20763	1.81364	0.883607	2.62557	2.51237	1.33993	1.583	0	5.13882	1.13805	4.32559	2.17064	0	0	0	0	0.936779	0	12.8407	2.16481	1.98191	3.07602	1.00167	3.30327	1.14919
ENSMUSG00000020865	T	T-up	544	151.22	138.357	170.119	168.095	168.935	189.525	169.653	190.791	351.731	308.183	350.634	300.179	244.951	283.374	323.698	151.945	122.465	121.791	150.007	114.091	106.793	139.437	301.262	151.537	208.101	229.676	167.28	150.85	179.274															X
ENSMUSG00000105646	T	T-up	545	0.771528	0	0	0	0	0	0	0.87519	7.5371	1.33993	7.12348	5.03094	0.85647	1.13805	4.32559	1.08532	0	0	0	0	0	0	13.8284	1.08241	2.97287	3.07602	2.00335	1.10109	2.29838
ENSMUSG00000094322	T	T-up	546	0	0	0	0	0	0	0	0	6.69964	8.03956	7.91498	3.35396	0.85647	1.13805	6.48838	0	0	0	0	0	0	0	43.4607	1.08241	2.97287	18.4561	1.00167	0	1.14919													X	X
ENSMUSG00000076562	T	T-up	547	0	0	0	0	0	0	0	0	13.3993	4.01978	9.49798	3.35396	0.85647	5.69025	21.6279	0	0	0	0	0	0	0	14.8162	2.16481	3.96382	4.10136	0	0	2.29838
ENSMUSG00000094561	T	T-up	548	0.771528	0	0	0	0	0	0	0	51.9222	6.69963	10.2895	15.0928	4.28235	6.82829	46.1396	0	0	0	0	0	0	0	68.1543	3.24722	12.8824	14.3548	0	1.10109	3.44757
ENSMUSG00000078877	T	T-up	549	323.27	345.893	322.517	337.932	329.317	253.909	357.861	329.072	396.116	277.365	339.553	405.829	351.153	323.206	328.745	351.644	398.998	317.059	305.739	404.037	360.66	345.142	482.019	402.655	369.626	474.733	405.678	393.09	394.172
ENSMUSG00000076674	T	T-up	550	0	0	0	0	0	0	0	0	4.18728	1.33993	8.70648	13.4158	5.99529	1.13805	24.5117	0	0	0	0	0	0	0	6.9142	1.08241	1.98191	9.22806	5.00837	0	4.59676													X	X
ENSMUSG00000096805	T	T-up	551	0.771528	0	0	0	0	0	0	0	14.2367	10.7194	28.4939	10.0619	0	5.69025	33.8838	0	0	0	0	0	0	0	106.676	0	1.98191	108.686	17.0285	1.10109	6.89515													X	X
ENSMUSG00000076543	T	T-up	552	0	0	0	0	0	0	0	0	5.86219	21.4388	11.081	13.4158	1.71294	4.5522	5.76745	0	0	0	0	0	0	0	7.90195	10.8241	0	56.3937	0	3.30327	29.879
ENSMUSG00000094652	T	T-up	553	0	0	0	0	0	0	0	0	16.7491	2.67985	6.33199	221.361	0.85647	4.5522	5.76745	0	0	0	1.14509	0	0	0	10.8652	4.32963	1.98191	19.4815	0	6.60655	9.19353
ENSMUSG00000076518	T	T-up	554	0	0	0.886036	0	0	0	0	0	4.18728	0	3.16599	13.4158	19.6988	4.5522	49.7443	0	0	0	0	0	0	0	36.5465	3.24722	0	20.5068	3.00502	7.70764	59.7579													X	X
ENSMUSG00000096020	T	T-up	555	0	0	0	0	0	0	0	0	5.86219	9.37949	0.791498	0	0.85647	1.13805	5.04652	0	0	0	0	0	0	0	7.90195	4.32963	0	4.10136	1.00167	0	24.133
ENSMUSG00000033581	T	T-up	556	23.1459	36.1381	38.0996	55.7413	34.2147	35.3659	29.159	39.3836	51.0848	50.9172	68.8603	62.0482	53.9576	53.4883	64.8838	15.1945	9.8762	7.04576	28.6272	10.2939	9.36779	15.1862	27.6568	29.225	25.7648	33.8362	16.0268	17.6175	16.0887
ENSMUSG00000026121	T	T-up	557	607.193	606.088	666.299	663.67	573.096	847.875	699.817	645.015	746.173	712.841	761.421	615.451	651.774	671.449	632.978	488.395	429.615	500.249	524.45	473.521	404.689	444.542	527.455	530.379	570.79	542.405	484.81	502.098	530.926
ENSMUSG00000045636	T	T-up	558	2529.84	2578.2	2534.06	2890.71	2866.55	2750.38	2428.15	2321.88	2982.18	3180.99	2666.56	2577.52	2563.42	2999.9	2782.07	1617.13	1494.27	1563.15	1889.4	1528.65	1428.59	1405.42	1881.65	1705.87	1824.35	1766.66	1677.8	1559.15	1803.08
ENSMUSG00000076508	T	T-up	559	0	0	0	0.870958	0	0	0	0	20.0989	0	4.74899	1.67698	6.85176	11.3805	47.5815	0	0	0	0	0	0	0	1.97549	0	3.96382	27.6842	0	3.30327	6.89515														X
ENSMUSG00000096672	T	T-up	560	0	0	0	0	0	0	0	0	2.51237	1.33993	1.583	18.4468	6.85176	4.5522	3.60466	0	0	0	0	0	0	0	4.93872	1.08241	0.990955	22.5575	0	2.20218	0
ENSMUSG00000024672	T	T-up	561	3.08611	7.22762	3.54415	6.96766	8.55368	5.44091	4.41804	7.87671	21.7738	12.0593	25.3279	11.7389	9.42117	14.7946	16.5814	9.7679	4.9381	4.02615	4.58035	5.14697	10.3046	1.38057	26.6691	15.1537	15.8553	18.4561	5.00837	7.70764	9.19353
ENSMUSG00000043740	T	T-up	562	9.25834	5.16259	10.6324	11.3224	16.0381	9.06818	6.18525	11.3775	36.848	34.8381	47.4899	18.4468	11.9906	14.7946	21.6279	14.1092	5.92572	6.03923	3.43526	9.43611	3.74712	0	31.6078	15.1537	30.7196	20.5068	5.00837	7.70764	16.0887
ENSMUSG00000109244	T	T-up	563	18.5167	19.6178	21.2649	21.7739	21.3842	22.6705	15.9049	22.7549	60.2968	38.8579	60.9454	50.3094	23.1247	44.3839	42.535	34.7303	31.6038	31.2027	22.9018	26.5927	32.7873	17.9474	60.2523	49.7907	70.3578	44.0896	29.0486	26.4262	50.5644
ENSMUSG00000001166	T	T-up	564	36.2618	24.7804	30.1252	40.064	42.7684	29.0182	41.5295	44.6347	68.6713	41.5377	68.0688	58.6943	52.2447	33.0034	43.9768	22.7918	25.6781	20.1308	24.0469	20.5879	18.7356	16.5668	43.4607	46.5435	29.7287	31.7855	20.0335	27.5273	34.4757
ENSMUSG00000100280	T	T-up	565	7.71528	4.13007	3.54415	2.61287	3.20763	5.44091	2.65082	5.25114	10.0495	8.03956	11.8725	11.7389	5.13882	7.96634	5.76745	3.25597	3.95048	3.01961	3.43526	5.14697	1.87356	0	13.8284	12.9889	9.90955	12.3041	5.00837	3.30327	4.59676
ENSMUSG00000022657	T	T-up	566	2.31459	0	0.886036	0.870958	1.06921	0	0	1.75038	23.4487	9.37949	20.579	10.0619	5.13882	7.96634	20.907	2.17064	1.97524	5.03269	3.43526	0.857828	0.936779	0	19.7549	7.57685	24.7739	17.4308	2.00335	3.30327	16.0887														X
ENSMUSG00000026012	T	T-up	567	13.116	23.7479	9.7464	18.2901	8.55368	3.62727	4.41803	7.00152	51.9222	24.1187	40.3664	30.1856	24.8376	28.4512	51.1861	4.34129	1.97524	6.03923	6.87053	5.14697	0.936779	2.76113	29.6323	10.8241	32.7015	27.6842	6.01005	13.2131	31.0282														X
ENSMUSG00000043953	T	T-up	568	38.5764	36.1381	32.7833	41.806	41.6992	28.1114	28.2754	34.1324	86.2579	57.6168	117.933	77.141	48.8188	61.4547	79.3025	34.7303	36.5419	31.2027	38.933	26.5927	24.3563	27.6113	71.1175	48.7083	91.1679	65.6218	36.0603	52.8524	65.5039
ENSMUSG00000031583	T	T-up	569	611.822	589.568	575.038	604.445	619.072	591.246	608.805	543.493	671.639	684.703	721.846	645.637	623.51	598.614	700.745	545.917	573.807	556.615	587.43	591.902	558.32	523.235	649.935	612.642	676.823	640.838	570.954	607.802	650.442		X							X				X
ENSMUSG00000073980	T	T-up	570	1.54306	0	1.77207	0	1.06921	2.72045	3.53443	0	9.21201	14.7392	14.247	11.7389	6.85176	10.2424	19.4652	0	0.98762	1.00654	2.29018	2.57348	0.936779	0	11.8529	4.32963	24.7739	10.2534	3.00502	7.70764	9.19353
ENSMUSG00000076576	T	T-up	571	0.771528	0	0	0.870958	0	0	0	0	14.2367	34.8381	77.5668	92.2339	0	13.6566	56.9536	0	0	0	0	0	0	0	17.7794	31.3898	109.996	31.7855	0	12.112	65.5039
ENSMUSG00000095127	T	T-up	572	0	0	0	0	0	0	0	0	35.1731	37.5179	67.2774	40.2475	9.42117	31.8654	151.396	0	0	0	0	0	0	0	13.8284	5.41204	25.7648	31.7855	1.00167	8.80873	25.2822
ENSMUSG00000108897	T	T-up	573	20.0597	26.8455	22.1509	21.7739	29.9379	26.2977	31.8099	19.2542	51.0848	57.6168	47.4899	31.8626	42.8235	36.4176	61.2792	17.3651	11.8514	21.1373	27.4821	24.0192	20.6091	13.8057	47.4117	59.5324	69.3669	56.3937	32.0536	28.6284	35.6249
ENSMUSG00000030742	T	T-up	574	12.3445	13.4227	20.3788	14.8063	21.3842	15.4159	17.6721	12.2527	103.844	60.2967	74.4008	55.3403	21.4118	43.2459	82.1862	6.51193	5.92572	10.0654	9.16071	10.2939	6.55745	2.76113	61.2401	24.8954	76.3036	36.9122	23.0385	17.6175	27.5806														X
ENSMUSG00000057137	T	T-up	575	27.0035	34.0731	24.809	23.5159	22.4534	22.6705	28.2754	26.2557	70.3462	72.356	98.1458	58.6943	35.9718	47.7981	67.0466	16.2798	20.74	28.1831	27.4821	29.1662	25.293	17.9474	62.2278	55.2028	94.1408	54.343	39.0653	34.1338	51.7136
ENSMUSG00000036246	T	T-up	576	349.502	272.585	322.517	268.255	354.978	340.964	352.559	362.329	510.848	450.215	488.354	461.169	399.972	474.566	490.233	249.624	201.474	290.889	294.288	269.358	268.856	245.741	422.754	353.947	498.451	394.756	309.517	360.057	360.846
ENSMUSG00000012889	T	T-up	577	10.0299	5.16259	2.65811	4.35479	3.20763	4.53409	2.65082	8.7519	59.4593	50.9172	36.4089	36.8935	11.9906	18.2088	62.721	2.17064	1.97524	5.03269	6.87053	3.43131	4.6839	2.76113	31.6078	12.9889	43.602	30.7602	9.01507	8.80873	20.6854
ENSMUSG00000032093	T	T-up	578	3.08611	2.06503	3.54414	1.74192	0	3.62727	3.53443	0.87519	82.9081	41.5377	46.6984	58.6943	13.7035	36.4176	71.3722	1.08532	0	5.03269	4.58035	3.43131	5.62068	1.38057	65.1911	14.0713	60.4483	47.1657	11.0184	11.0109	19.5362														X
ENSMUSG00000067714	T	T-up	579	20.8313	17.5528	7.97433	12.1934	12.8305	10.8818	16.7885	19.2542	39.3604	32.1582	50.6559	58.6943	24.8376	35.2795	42.535	13.0239	9.8762	9.05884	21.7567	16.2987	11.2414	12.4251	26.6691	28.1426	40.6292	27.6842	16.0268	22.0218	27.5806
ENSMUSG00000026656	T	T-up	580	126.531	131.13	109.869	140.224	144.343	138.743	166.118	161.035	437.989	321.582	428.992	345.458	338.306	394.903	483.024	160.628	117.527	127.83	177.489	165.561	129.276	144.96	415.84	231.635	487.55	307.602	275.46	251.049	291.894														X
ENSMUSG00000074622	T	T-up	581	632.653	646.356	601.619	562.639	659.702	684.648	1097.44	708.904	1409.44	1140.28	1197.54	1230.9	1079.15	1078.87	1201.07	690.265	652.817	692.498	824.463	731.728	716.636	684.761	1347.28	946.024	1372.47	1048.92	892.492	883.075	1025.08
ENSMUSG00000028859	T	T-up	582	229.915	184.821	198.472	253.449	230.949	238.493	276.569	252.93	761.247	574.829	676.731	602.036	447.934	550.816	705.792	191.017	142.217	192.249	218.712	204.163	177.988	164.287	587.707	332.299	697.633	522.924	328.549	293.991	349.354														X
ENSMUSG00000054675	T	T-up	583	883.4	813.624	887.808	924.086	1068.14	1075.49	1069.16	1098.36	2314.73	2025.97	2206.7	1997.28	1639.28	1888.02	2177.21	828.101	732.814	832.407	837.059	851.824	827.176	835.243	1995.24	1273.99	2129.56	1663.1	1244.08	1216.71	1405.46
ENSMUSG00000109245	T	T-up	584	8.48681	4.13007	7.08829	13.9353	10.6921	5.44091	7.06886	7.87671	33.4982	36.178	30.0769	26.8317	13.7035	14.7946	23.7907	7.59725	7.90096	6.03923	12.596	9.43611	5.62068	5.52227	23.7058	11.9065	31.7106	20.5068	15.0251	12.112	17.2379
ENSMUSG00000022586	T	T-up	585	0.771528	0	0.886036	0	0	0	0	0	141.53	46.8974	112.393	36.8935	3.42588	39.8317	86.5118	0	0.98762	0	3.43526	0	0	0	60.2523	8.65926	78.2855	23.5828	4.0067	5.50546	39.0725
ENSMUSG00000036944	T	T-up	586	25.4604	26.8455	17.7207	22.6449	20.315	29.925	20.323	20.1294	60.2968	42.8777	52.2389	45.2784	24.8376	40.9698	28.1163	15.1945	15.8019	13.085	22.9018	19.7301	15.9252	13.8057	52.3504	32.4722	50.5387	38.9629	21.0352	22.0218	36.7741
ENSMUSG00000052331	T	T-up	587	569.388	418.17	535.166	503.413	487.56	465.198	466.545	492.732	744.498	718.201	649.029	583.589	493.327	548.54	653.164	455.835	478.996	460.994	531.321	453.791	431.855	468.012	659.813	517.391	621.329	545.481	472.79	460.256	573.446
ENSMUSG00000090939	T	T-up	588	17.7452	10.3252	13.2905	19.1611	13.8997	11.7886	10.6033	13.1279	20.0989	13.3993	29.2854	25.1547	18.8423	19.3468	25.2326	7.59725	6.91334	7.04576	9.16071	6.86263	2.81034	4.1417	27.6568	14.0713	15.8553	16.4054	6.01005	6.60655	14.9395
ENSMUSG00000095682	T	T-up	589	0	0	0	0	0	0	0	0	0	24.1187	2.3745	3.35396	0	3.41415	30.2791	1.08532	0	0	0	0	0	0	26.6691	27.0602	10.9005	8.20272	1.00167	0	18.3871
ENSMUSG00000076583	T	T-up	590	0.771528	0	0	0	0	0	0	0	51.0848	148.732	50.6559	48.6324	19.6988	2.2761	138.419	0	0	0	0	0	0	0	682.531	48.7083	29.7287	8.20272	4.0067	0	86.1893
ENSMUSG00000103297	T	T-up	591	0	1.03252	0	0	0	0	0	0	26.7986	26.7985	40.3664	8.3849	3.42588	17.0707	131.93	0	0	0	0	0	0	0	267.678	16.2361	32.7015	13.3294	4.0067	0	22.9838
ENSMUSG00000024670	T	T-up	592	55.5501	84.6665	31.8973	32.2254	28.8687	16.3227	124.589	54.2618	166.654	73.696	112.393	105.65	97.6376	61.4547	119.675	31.4743	41.48	26.17	32.0625	39.4601	24.3563	24.8502	86.9214	50.8731	90.1769	60.4951	40.067	29.7295	89.6369
ENSMUSG00000076514	T	T-up	593	0.771528	0	0	0	0	0	0	0	30.1484	8.03956	34.8259	28.5086	16.2729	7.96634	33.8838	0	0	0	0	0	0	0	21.7304	6.49444	27.7468	25.6335	0	0	21.8346													X	X
ENSMUSG00000026094	T	T-up	594	285.466	342.796	263.153	354.48	337.87	303.784	370.231	275.685	429.615	384.559	433.741	424.276	405.11	444.977	438.326	278.928	250.855	242.576	262.225	276.221	266.045	277.494	351.637	326.887	396.382	350.666	288.482	270.868	404.515
ENSMUSG00000028460	T	T-up	595	0	1.03252	1.77207	2.61287	1.06921	2.72046	0.883607	3.50076	20.9364	6.69963	5.54049	6.70792	2.56941	3.41415	7.93025	0	0	0	1.14509	0.857828	0	0	4.93872	2.16481	7.92764	4.10136	1.00167	0	6.89515
ENSMUSG00000094930	T	T-up	596	0	0	0	0	0	0	0	0	0.837455	6.69963	8.70648	40.2475	19.6988	14.7946	127.605	0	0	0	0	0	0	0	94.8234	18.4009	4.95478	14.3548	0	36.336	17.2379
ENSMUSG00000045268	T	T-up	597	155.077	137.325	185.182	170.708	151.828	184.991	187.325	175.038	243.7	250.566	212.913	244.839	171.294	212.815	207.628	151.945	134.316	162.053	167.183	161.272	160.189	138.057	223.23	186.174	198.191	169.181	151.253	208.106	176.975													X
ENSMUSG00000102524	T	T-up	598	0	0	0	0	0	0	0	0	214.389	5.35971	13.4555	1.67698	0.85647	3.41415	7.93025	0	0	0	0	0	0	0	14.8162	1.08241	3.96382	1.02534	0	4.40437	1.14919
ENSMUSG00000036478	T	T-up	599	1355.58	1132.67	1149.19	1062.57	1221.04	1178.86	835.892	1148.25	1528.36	1485.98	1358.21	1401.95	1179.36	1404.35	1477.91	1220.99	1383.66	1141.41	1116.46	1049.98	1190.65	1194.19	1669.29	1427.69	1791.65	1497	1341.24	1436.92	1382.48
ENSMUSG00000054626	T	T-up	600	17.7452	13.4227	20.3788	24.3868	12.8305	14.5091	37.9951	31.5068	52.7597	42.8777	50.6559	65.4022	39.3976	36.4176	44.6978	24.9624	25.6781	20.1308	18.3214	21.4457	14.9885	23.4696	52.3504	32.4722	53.5116	37.9376	28.0469	36.336	24.133
ENSMUSG00000076569	T	T-up	601	0	0	0	0	0	0.906818	0	0	166.654	100.495	102.103	112.358	19.6988	39.8317	74.2559	0	0	0	0	0	0	0	709.2	51.9555	133.779	19.4815	8.01339	15.4153	37.9233
ENSMUSG00000095630	T	T-up	602	0.771528	0	0	0	0	0.906818	0	0	62.8092	13.3993	270.692	31.8626	11.1341	58.0405	49.0233	0	0	0	0	0	0	1.38057	412.877	15.1537	187.291	24.6082	2.00335	20.9207	19.5362
ENSMUSG00000040747	T	T-up	603	402.738	348.991	293.278	304.835	326.109	332.802	311.03	318.569	687.551	529.271	677.523	685.885	535.294	616.823	638.024	340.791	310.113	282.837	282.837	295.093	286.654	281.636	744.759	439.457	693.669	557.785	424.71	417.314	466.572														X
ENSMUSG00000105906	T	T-up	604	3.85764	0	0.886036	0	0	0	0	0	13.3993	29.4784	42.7409	30.1856	17.9859	12.5185	88.6746	1.08532	0	0	0	0	0	0	39.5097	4.32963	27.7468	23.5828	4.0067	6.60655	10.3427													X
ENSMUSG00000007613	T	T-up	605	1523.77	1512.64	1453.1	1692.27	1693.63	1626.83	1622.3	1573.59	2758.58	2399.81	2717.21	2609.38	2206.27	2305.69	2736.66	1493.4	1558.46	1419.22	1417.62	1555.24	1586.9	1627.69	2931.62	2008.95	2904.49	2523.36	1903.18	1990.77	2197.25																X
ENSMUSG00000038147	T	T-up	606	87.9542	87.764	84.1734	97.5472	120.821	110.632	80.4082	98.8965	398.629	265.305	332.429	256.578	239.812	252.647	333.07	104.191	82.9601	68.4446	76.7209	87.4985	95.5515	95.2591	376.33	196.998	320.079	291.197	136.228	156.355	197.661													X
ENSMUSG00000094075	T	T-up	607	0	0	0	0	0	0	0	0	15.0742	30.8183	129.014	43.6015	22.2682	19.3468	106.698	0	0	0	0	0	0	0	129.394	10.8241	39.6382	26.6588	10.0167	7.70764	37.9233
ENSMUSG00000096336	T	T-up	608	0	0	0	0	0	0	0	0	49.4099	87.0952	30.8684	70.4331	17.9859	85.3537	244.396	1.08532	0	0	0	0	0	1.38057	262.74	6.49444	37.6563	72.7992	9.01507	14.3142	17.2379													X	X
ENSMUSG00000076939	T	T-up	609	0.771528	0	1.77207	0	0	0	0.883607	1.75038	10.0495	10.7194	11.081	11.7389	6.85176	1.13805	21.6279	0	0	0	0	0	0	0	17.7794	1.08241	20.8101	7.17738	0	5.50546	6.89515
ENSMUSG00000094491	T	T-up	610	0	0	0	0	0	0	0	0	15.0742	14.7392	204.207	8.3849	41.967	40.9698	47.5815	0	0	0	0	0	0	0	151.125	1.08241	117.924	39.9883	2.00335	17.6175	27.5806													X	X
ENSMUSG00000076577	T	T-up	611	1.54306	0	0	0	0	0	0	0	30.9858	755.719	200.249	25.1547	17.9859	36.4176	129.768	1.08532	0	0	0	0	0	0	145.198	9.74166	72.3397	58.4444	3.00502	59.4589	41.3709
ENSMUSG00000094546	T	T-up	612	0	0	0	0	0	0	0	0	41.0353	32.1582	33.2429	33.5396	8.5647	85.3537	55.5117	0	0	0	0	0	0	0	104.701	9.74166	43.602	21.5321	2.00335	15.4153	21.8346
ENSMUSG00000094797	T	T-up	613	1.54306	0	0	0	1.06921	0	0	0	64.4841	56.2769	197.875	1797.72	91.6423	50.0742	233.582	0	0	0	0	0	0	2.76113	908.724	25.9778	285.395	68.6978	5.00837	110.109	133.306
ENSMUSG00000031903	T	T-up	614	1009.16	950.949	972.868	948.473	1011.47	1012.01	986.105	987.215	1370.91	1314.47	1330.51	1281.21	1181.07	1286	1385.63	874.769	880.957	922.995	856.526	855.255	828.113	937.405	1202.08	1014.22	1153.47	1156.58	987.651	1076.87	1058.4															X
ENSMUSG00000076614	T	T-up	615	3.08611	2.06503	1.77207	6.0967	1.06921	1.81364	2.65082	2.62557	177.541	95.1348	500.227	342.104	77.9388	628.203	529.164	3.25597	0.98762	16.1046	1.14509	0	0.936779	1.38057	686.482	56.2852	2026.5	100.483	30.0502	236.735	96.532														X
ENSMUSG00000066677	T	T-up	616	1.54306	0	0	0	1.06921	0	0	0	13.3993	9.37949	11.081	11.7389	2.56941	4.5522	5.76745	0	0.98762	0	0	0	0	0	8.88969	2.16481	6.93669	7.17738	0	2.20218	0
ENSMUSG00000074604	T	T-up	617	2.31459	0	0.886036	8.70958	2.13842	4.53409	2.65082	2.62557	14.2367	8.03956	9.49798	5.03094	5.13882	3.41415	3.60466	1.08532	0.98762	2.01308	0	0.857828	1.87356	1.38057	10.8652	4.32963	7.92764	8.20272	1.00167	4.40437	1.14919															X
ENSMUSG00000026928	T	T-up	618	87.9542	80.5364	84.1734	84.4829	85.5368	76.1728	85.7099	75.2664	129.806	121.933	132.972	139.189	109.628	117.219	125.442	61.8633	70.121	84.5492	74.4307	66.9106	61.8274	67.6478	113.59	82.2629	132.788	122.015	85.1423	80.3797	82.7417														X
ENSMUSG00000062310	T	T-up	619	10.0299	12.3902	11.5185	12.1934	11.7613	14.5091	13.2541	14.003	24.2862	20.0989	15.0385	16.7698	11.1341	20.4849	22.3489	6.51193	9.8762	10.0654	8.01562	6.0048	3.74712	6.90283	21.7304	9.74166	16.8462	20.5068	9.01507	13.2131	9.19353
ENSMUSG00000038175	T	T-up	620	505.351	518.324	482.89	496.446	498.252	487.868	488.635	538.242	736.961	683.363	733.719	746.256	616.659	636.169	651.001	832.442	843.427	881.727	856.526	804.643	851.532	843.526	1141.83	838.865	1112.84	1117.62	845.413	899.592	899.816														X
ENSMUSG00000096638	T	T-up	621	0	0	0	0	0	0	0	0	62.8092	4.01978	25.3279	8.3849	4.28235	4.5522	8.65118	1.08532	0	0	1.14509	0	0.936779	0	398.061	4.32963	49.5478	51.267	2.00335	12.112	4.59676
ENSMUSG00000095130	T	T-up	622	0	0	0	0	0	0	0	0	8.37455	57.6168	53.8219	212.976	8.5647	6.82829	18.0233	0	0	0	0	0	0	0	61.2401	0	40.6292	77.9259	1.00167	9.90982	22.9838
ENSMUSG00000072109	T	T-up	623	0.771528	1.03252	0.886036	0	2.13842	0.906818	0	0	20.9364	9.37949	25.3279	13.4158	3.42588	4.5522	12.9768	0	0	0	0	0	0	1.38057	18.7671	3.24722	9.90955	16.4054	0	4.40437	3.44757
ENSMUSG00000094787	T	T-up	624	0	0	0	0	0	0	0	0	0.837455	4.01978	17.413	1.67698	0	11.3805	27.3954	1.08532	0	0	0	0	0	0	13.8284	3.24722	9.90955	38.9629	0	5.50546	4.59676
ENSMUSG00000040829	T	T-up	625	13.8875	7.22762	12.4045	12.1934	18.1766	16.3227	12.3705	16.6286	41.8728	48.2374	66.4859	26.8317	23.9812	34.1415	60.5583	4.34129	8.88858	10.0654	6.87053	7.72046	10.3046	11.0445	48.3994	27.0602	46.5749	33.8362	25.0419	14.3142	17.2379
ENSMUSG00000106820	T	T-up	626	2.31459	2.06503	1.77207	6.0967	3.20763	1.81364	3.53443	4.37595	6.69964	4.01978	20.579	10.0619	3.42588	11.3805	8.65118	1.08532	0.98762	1.00654	2.29018	2.57348	3.74712	5.52227	10.8652	7.57685	10.9005	7.17738	10.0167	2.20218	3.44757
ENSMUSG00000026866	T	T-up	627	3.08611	5.16259	5.31622	5.22575	13.8997	7.25455	3.53443	7.87671	20.0989	14.7392	15.83	18.4468	7.70823	11.3805	24.5117	1.08532	0.98762	0	2.29018	3.43131	0	5.52227	13.8284	9.74166	23.7829	7.17738	3.00502	1.10109	10.3427															X
ENSMUSG00000037846	T	T-up	628	118.044	137.325	165.689	132.386	179.627	207.661	190.859	163.661	305.671	281.385	246.947	281.733	192.706	161.603	263.14	113.959	133.329	133.87	139.701	180.144	144.264	167.049	206.438	185.092	269.54	167.13	180.301	144.243	179.274
ENSMUSG00000009588	T	T-up	629	2.31459	1.03252	1.77207	1.74192	4.27684	2.72045	0.883607	2.62557	11.7244	4.01978	10.2895	15.0928	4.28235	5.69025	13.6977	0	0	2.01308	1.14509	3.43131	0.936779	2.76113	11.8529	6.49444	6.93669	5.1267	3.00502	3.30327	3.44757																X
ENSMUSG00000045826	T	T-up	630	10.8014	14.4552	15.9487	15.6772	13.8997	25.3909	17.6721	14.003	56.1095	21.4388	33.2429	28.5086	20.5553	25.0371	34.6047	6.51193	4.9381	11.0719	8.01562	13.7253	8.43101	6.90283	45.4362	21.6481	36.6653	10.2534	13.0218	12.112	17.2379
ENSMUSG00000026466	T	T-up	631	1306.97	1284.45	1329.05	1306.44	1564.25	1509.85	1401.4	1393.3	1760.33	1648.11	1705.68	1465.68	1418.31	1506.78	1621.38	1436.97	1466.62	1436.33	1564.19	1575.83	1441.7	1543.47	1819.42	1588.97	1884.8	1691.81	1624.72	1530.52	1551.41
ENSMUSG00000090019	T	T-up	632	39.348	44.3983	42.5297	31.3545	43.8376	52.5955	45.064	50.761	100.495	56.2769	67.2774	88.8799	60.8094	66.0068	103.093	35.8156	30.6162	29.1896	40.0781	44.6071	33.7241	35.8947	78.0317	43.2963	98.1046	62.5458	53.0887	42.9426	52.8628
ENSMUSG00000030748	T	T-up	633	205.227	161.073	161.259	148.063	180.696	266.605	285.405	184.665	358.431	280.045	327.68	231.423	326.315	237.852	258.093	191.017	156.044	178.157	203.826	208.452	177.051	162.907	280.519	258.695	353.771	212.245	222.372	170.669	209.153														X
ENSMUSG00000000958	T	T-up	634	62.4938	77.4388	90.3757	75.7733	72.7063	96.1228	82.1755	103.272	180.053	167.491	221.62	154.282	109.628	119.495	154.279	87.9111	72.0962	72.4707	85.8816	107.229	74.9423	66.2672	148.162	100.664	193.236	115.863	101.169	101.3	95.3828													X
ENSMUSG00000031805	T	T-up	635	205.227	204.439	223.281	196.836	250.195	301.064	296.008	268.683	423.752	395.278	486.771	397.444	486.475	359.624	426.071	197.529	172.833	231.504	215.277	265.069	231.384	190.518	365.465	285.755	502.414	299.399	310.519	257.655	236.733														X
ENSMUSG00000095285	T	T-up	636	0	0	0	0	0	0	0	0	9.21201	4.01978	21.3705	1.67698	20.5553	1.13805	28.1163	0	0	0	0	0	0	0	46.4239	2.16481	10.9005	2.05068	7.01172	1.10109	1.14919													X	X
ENSMUSG00000076695	T	T-up	637	0	0	0	0	0	0	0	0	18.424	2.67985	60.1539	18.4468	5.13882	4.5522	33.1629	1.08532	0	0	0	0	0	0	56.3014	3.24722	23.7829	1.02534	4.0067	1.10109	9.19353
ENSMUSG00000096490	T	T-up	638	0	0	0	0	0	0	0	0.87519	134.83	29.4784	113.184	3.35396	1.71294	18.2088	39.6512	0	0	0	0	0	0	0	129.394	6.49444	77.2945	2.05068	1.00167	4.40437	17.2379													X	X
ENSMUSG00000020901	T	T-up	639	205.998	204.439	170.119	171.579	181.766	254.816	188.208	178.539	294.784	297.464	277.816	295.148	243.238	303.859	366.233	110.703	106.663	100.654	103.058	121.812	98.3618	96.6397	193.598	145.043	215.037	137.396	153.256	129.929	167.782															X
ENSMUSG00000076523	T	T-up	640	0	0	0	0	0	0	0	0	31.8233	9.37949	92.6053	16.7698	38.5412	85.3537	74.9769	0	0	0	0	0	0	0	58.2769	8.65926	44.593	2.05068	19.0318	7.70764	20.6854
ENSMUSG00000043629	T	T-up	641	389.622	386.162	326.947	270.868	369.947	346.405	341.072	381.583	445.526	353.741	407.622	353.843	403.398	375.556	400.838	371.18	400.974	327.125	390.475	463.227	406.562	400.364	496.835	491.413	517.279	479.859	452.757	429.426	517.136
ENSMUSG00000026358	T	T-up	642	6.94376	5.16259	1.77207	6.96766	4.27684	9.06818	3.53443	3.50076	46.8975	29.4784	38.7834	25.1547	11.1341	19.3468	40.3722	9.7679	5.92572	2.01308	5.72544	8.57828	13.1149	11.0445	35.5588	16.2361	39.6382	27.6842	7.01172	12.112	33.3265
ENSMUSG00000031132	T	T-up	643	0.771528	0	0	1.74192	2.13842	0	0	0	15.9117	5.35971	8.70648	5.03094	0.85647	6.82829	15.1396	0	0.98762	0	0	0.857828	1.87356	1.38057	9.87743	2.16481	6.93669	7.17738	2.00335	2.20218	9.19353														X
ENSMUSG00000030651	T	T-up	644	0	0	0	0	0	0	0	0	8.37455	13.3993	3.95749	8.3849	0	3.41415	18.0233	0	0	0	0	0	0	0	7.90195	3.24722	5.94573	7.17738	1.00167	0	1.14919
ENSMUSG00000075611	T	T-up	645	0	0	0	0.870958	0	0	0	0	6.69964	1.33993	3.95749	6.70792	3.42588	10.2424	6.48838	1.08532	0	0	0	0	0	0	4.93872	2.16481	3.96382	5.1267	1.00167	0	1.14919
ENSMUSG00000020395	T	T-up	646	54.7785	42.3332	45.1879	71.4185	45.976	55.3159	41.5295	40.2587	115.569	101.834	112.393	93.9108	40.2541	73.9732	126.884	33.645	39.5048	30.1961	27.4821	40.3179	35.5976	28.9919	88.8969	63.862	96.1227	75.8752	45.0753	26.4262	49.4152														X
ENSMUSG00000033777	T	T-up	647	135.789	116.674	121.387	120.192	140.066	136.93	147.562	135.654	379.367	270.665	354.591	316.949	227.821	196.882	291.256	166.054	125.428	134.876	103.058	128.674	158.316	111.826	370.404	233.8	342.871	273.766	196.328	125.524	189.617
ENSMUSG00000028989	T	T-up	648	30.0896	24.7804	30.1252	27.8706	48.1144	34.4591	37.9951	29.7565	89.6077	66.9963	64.1114	70.4331	37.6847	70.559	74.2559	28.2184	29.6286	27.1765	24.0469	26.5927	28.1034	27.6113	76.0562	40.0491	48.5568	52.2924	44.0737	30.8306	39.0725
ENSMUSG00000094689	T	T-up	649	0	0	0	0	0	0	0	0	41.0353	50.9172	28.4939	25.1547	260.367	7.96634	54.7908	0	0	0	0	0	0	0	89.8846	11.9065	8.9186	23.5828	4.0067	0	10.3427
ENSMUSG00000076549	T	T-up	650	0	0	0	0	0	0	0	0	17.5866	93.7949	66.4859	3.35396	37.6847	0	17.3024	0	0	0	0	0	0	0	32.5955	15.1537	20.8101	26.6588	8.01339	1.10109	20.6854
ENSMUSG00000096833	T	T-up	651	0	0	0	0	0	0	0	0	27.636	25.4586	8.70648	15.0928	4.28235	0	48.3024	0	0	0	0	0	0	0	21.7304	10.8241	11.8915	13.3294	2.00335	0	8.04434
ENSMUSG00000024669	T	T-up	652	5.4007	2.06503	2.65811	2.61287	2.13842	2.72045	0.883607	6.12633	41.0353	37.5179	37.9919	43.6015	4.28235	26.1751	49.0233	2.17064	3.95048	3.01961	3.43526	2.57348	1.87356	2.76113	46.4239	17.3185	35.6744	38.9629	7.01172	5.50546	22.9838
ENSMUSG00000093861	T	T-up	653	0.771528	0	0.886036	0	0	0	0	0	36.848	150.072	103.686	75.4641	50.5318	44.3839	82.1862	0	0	0	0	0	0	0	213.353	38.9667	178.372	258.386	8.01339	3.30327	54.012													X	X
ENSMUSG00000016283	T	T-up	654	0.771528	1.03252	0	0	0	0	0	0	368.48	206.349	379.128	117.389	50.5318	117.219	220.605	0	0	1.00654	0	0	0	0	218.291	21.6481	116.933	76.9005	9.01507	3.30327	27.5806														X
ENSMUSG00000096459	T	T-up	655	3.08611	0	0	0	0	0	0	0	28.4735	40.1978	116.35	41.9245	16.2729	46.66	61.2792	0	0	0	0	0	0	0	253.85	19.4833	107.023	74.8498	4.0067	9.90982	36.7741													X	X
ENSMUSG00000026288	T	T-up	656	707.492	701.08	653.009	750.765	745.239	723.641	848.263	744.787	1544.27	1384.14	1637.61	1346.61	1135.68	1093.67	1366.17	528.552	418.751	476.092	555.368	601.338	507.734	548.085	1281.1	725.213	1465.62	1056.1	725.212	646.341	822.821														X	X
ENSMUSG00000035004	T	T-up	657	34.7188	27.878	32.7833	43.5479	44.9068	37.1796	39.7623	42.0091	146.555	104.514	153.551	119.066	62.5223	95.5961	165.093	31.4743	18.7648	27.1765	33.2076	31.7397	20.6091	27.6113	127.419	48.7083	162.517	100.483	48.0804	40.7404	73.5482
ENSMUSG00000078945	T	T-up	658	62.4938	49.5608	54.0482	47.9027	45.976	69.825	57.4345	48.1355	298.972	229.127	380.711	204.591	113.054	130.876	268.907	56.4367	35.5543	52.34	49.2388	55.7588	50.5861	49.7004	235.083	130.971	365.663	217.372	93.1557	68.2677	159.738
ENSMUSG00000036887	T	T-up	659	932.006	948.884	1073.88	924.086	1154.75	1244.15	1057.68	1088.74	4308.71	3396.71	4451.39	3454.58	2207.12	2569.71	3724.33	965.936	740.715	905.884	834.769	1001.09	862.774	825.579	3530.19	1921.27	4799.2	2542.84	1540.58	1159.45	1900.76														X
ENSMUSG00000036896	T	T-up	660	1036.16	963.339	1098.69	971.989	1248.84	1270.45	1200.82	1202.51	3972.89	3246.64	4364.32	3486.44	2255.94	2483.22	3468.4	980.046	769.356	945.139	958.439	983.929	840.291	866.996	2845.69	1847.67	4159.04	2260.88	1422.38	1268.46	1795.04														X
ENSMUSG00000036905	T	T-up	661	1207.44	1121.31	1165.14	1160.99	1276.64	1558.82	1333.36	1338.17	4263.49	3719.64	4993.56	3778.23	2532.58	2632.31	3916.82	1096.18	890.833	1094.11	1069.51	1212.11	876.825	984.344	3236.84	1997.04	5240.17	2578.73	1714.87	1378.57	2113.36														X
ENSMUSG00000023274	T	T-up	662	1834.69	2919.96	2428.63	3587.47	1852.94	2974.36	2556.28	1563.96	2269.5	2906.3	2450.48	2473.54	1843.12	2754.08	2308.42	6.51193	5.92572	8.0523	11.4509	9.43611	10.3046	8.2834	115.566	54.1203	113.96	67.6725	15.0251	23.1229	47.1168														X
ENSMUSG00000026126	T	T-up	663	17.7452	21.6829	15.0626	18.2901	23.5226	25.3909	13.2541	15.7534	53.5971	37.5179	44.3239	53.6633	35.1153	33.0034	56.9536	21.7064	12.8391	17.1111	17.1763	18.8722	20.6091	17.9474	55.3136	42.2139	63.4211	46.1403	24.0402	26.4262	36.7741
ENSMUSG00000029605	T	T-up	664	11.5729	8.26014	12.4045	9.58053	25.661	17.2296	24.741	13.1279	108.032	125.953	259.611	72.1101	56.527	35.2795	95.163	10.8532	3.95048	11.0719	9.16071	12.8674	8.43101	13.8057	73.093	43.2963	195.218	59.4697	24.0402	30.8306	40.2217
ENSMUSG00000057596	T	T-up	665	40.891	23.7479	18.6068	21.7739	50.2529	37.1796	37.1115	38.5084	191.777	166.151	336.387	142.543	100.207	108.115	201.14	35.8156	19.7524	30.1961	27.4821	26.5927	19.6724	38.6559	186.683	121.23	333.952	145.598	73.1222	55.0546	116.068
ENSMUSG00000052142	T	T-up	666	123.445	103.252	129.361	110.612	122.959	159.6	141.377	141.781	376.017	320.242	348.259	362.228	228.678	281.098	449.861	100.935	79.9972	99.6472	116.799	96.9346	104.919	109.065	307.188	220.811	360.708	253.259	180.301	155.254	216.048														X
ENSMUSG00000079547	T	T-up	667	59.4077	51.6259	73.541	58.3542	67.3602	66.1977	49.482	55.137	712.674	584.208	849.278	457.815	206.409	328.896	595.489	41.2422	21.7276	40.2615	30.9174	35.171	50.5861	52.4615	483.007	246.789	789.791	373.224	138.231	122.221	266.612
ENSMUSG00000062585	T	T-up	668	18.5167	19.6178	15.9487	13.9353	24.5918	25.3909	23.8574	18.379	58.6219	65.6564	83.8988	72.1101	32.5459	50.0742	56.2327	16.2798	9.8762	16.1046	13.7411	18.0144	23.4195	23.4696	55.3136	37.8842	98.1046	53.3177	29.0486	24.224	36.7741
ENSMUSG00000031659	T	T-up	669	565.53	319.048	372.135	284.803	391.331	398.093	311.913	476.979	802.282	644.505	784.375	632.221	435.943	599.752	744.001	209.467	196.536	234.523	241.614	251.344	220.143	255.405	479.056	408.067	663.94	469.606	349.584	268.666	355.1
ENSMUSG00000031995	T	T-up	670	15.4306	12.3902	15.0626	14.8063	21.3842	31.7386	27.3918	26.2557	146.555	113.894	160.674	87.2029	48.8188	54.6264	131.93	17.3651	14.8143	26.17	16.0312	31.7397	21.5459	27.6113	122.48	57.3676	212.064	106.635	53.0887	31.9317	47.1168							X
ENSMUSG00000028362	T	T-up	671	1.54306	6.19511	0.886036	4.35479	5.34605	9.975	0.883607	4.37595	51.0848	37.5179	53.8219	38.5705	28.2635	20.4849	49.0233	4.34129	0	2.01308	2.29018	5.14697	4.6839	2.76113	43.4607	27.0602	63.4211	46.1403	14.0234	4.40437	24.133														X
ENSMUSG00000029343	T	T-up	672	133.474	117.707	122.273	119.321	175.35	204.941	186.441	183.79	489.911	450.215	516.848	385.705	366.569	400.593	462.838	117.215	83.9477	106.693	92.7521	144.973	116.161	117.348	320.029	228.388	364.672	275.817	240.402	158.557	253.971
ENSMUSG00000022952	T	T-up	673	48.6063	33.0406	58.4784	37.4512	78.0523	80.7068	73.3394	70.8904	156.604	124.613	138.512	129.127	113.911	84.2156	149.954	42.3276	36.5419	39.255	43.5133	66.9106	53.3964	57.9838	148.162	81.1805	143.689	95.3566	81.1356	53.9535	90.7861												X
ENSMUSG00000015950	T	T-up	674	224.515	230.251	262.267	215.997	311.14	330.082	320.749	317.694	839.13	655.224	801.788	776.441	551.567	602.028	729.583	200.785	187.648	203.321	231.308	283.083	279.16	225.032	658.825	409.15	874.023	572.14	424.71	299.497	421.753				X										X
ENSMUSG00000059498	T	T-up	675	303.982	309.755	303.91	361.447	409.507	440.714	423.248	424.467	897.752	758.399	960.879	756.318	732.282	776.15	1010.75	335.364	295.298	298.942	345.817	392.885	362.534	367.231	796.121	521.72	1090.05	663.395	571.956	474.57	680.321														X
ENSMUSG00000064109	T	T-up	676	6.17223	6.19511	7.97433	3.48383	4.27684	6.34773	5.30164	6.12633	30.1484	17.419	18.996	20.1238	4.28235	15.9327	23.7907	5.42661	1.97524	4.02615	4.58035	8.57828	3.74712	4.1417	20.7426	10.8241	14.8643	18.4561	7.01172	6.60655	9.19353														X
ENSMUSG00000047648	T	T-up	677	479.891	436.755	393.4	467.704	482.214	457.943	404.692	441.971	495.774	529.271	562.755	526.571	469.346	554.23	525.559	415.678	399.986	411.674	424.828	436.635	442.16	419.692	492.884	471.929	515.297	520.873	461.772	467.964	497.6														X		X
ENSMUSG00000034028	T	T-up	678	3.08611	1.03252	1.77207	4.35479	4.27684	1.81364	2.65082	5.25114	45.2226	22.7788	33.2429	20.1238	8.5647	19.3468	33.1629	1.08532	0.98762	2.01308	1.14509	6.86263	5.62068	2.76113	46.4239	15.1537	38.6473	16.4054	9.01507	13.2131	14.9395														X
ENSMUSG00000038151	T	T-up	679	40.1195	28.9105	40.7577	26.9997	43.8376	41.7137	58.3181	51.6362	115.569	69.6762	124.265	107.327	79.6517	73.9732	105.977	33.645	25.6781	25.1634	33.2076	53.1854	31.8505	30.3725	117.541	49.7907	102.068	88.1793	57.0954	59.4589	74.6974
ENSMUSG00000038179	T	T-up	680	2.31459	0	2.65811	0.870958	1.06921	5.44091	0	0.87519	152.417	72.356	183.628	75.4641	30.8329	60.3166	94.442	5.42661	3.95048	4.02615	2.29018	5.14697	3.74712	6.90283	121.492	25.9778	119.906	49.2163	1.00167	13.2131	41.3709														X
ENSMUSG00000053044	T	T-up	681	0.771528	1.03252	0	0.870958	0	0.906818	0.883607	0	30.9858	25.4586	25.3279	28.5086	5.99529	15.9327	23.0698	1.08532	0	0	1.14509	0	0.936779	1.38057	30.62	8.65926	23.7829	13.3294	0	3.30327	13.7903														X
ENSMUSG00000094088	T	T-up	682	0	0	0	0	0	0	0	0	67.8339	44.2176	83.1073	33.5396	7.70823	15.9327	38.9303	0	0	0	0	0	0	0	82.9704	11.9065	93.1498	25.6335	0	8.80873	8.04434
ENSMUSG00000093894	T	T-up	683	0	0	0	0	0	0	0	0	17.5866	261.286	36.4089	31.8626	8.5647	20.4849	33.8838	0	0	0	0	0	0	0	68.1543	9.74166	27.7468	26.6588	0	6.60655	10.3427
ENSMUSG00000095794	T	T-up	684	0	1.03252	0	0	0	0	1.76721	0	58.6219	12.0593	89.4393	5.03094	24.8376	17.0707	144.907	0	0	0	0	0	0	0	260.764	11.9065	104.05	44.0896	0	11.0109	13.7903
ENSMUSG00000094694	T	T-up	685	0	0	0	0	0	0	0	0	6.69964	25.4586	68.8603	8.3849	1.71294	64.8688	116.07	0	0	0	0	0	0	0	123.468	17.3185	121.888	13.3294	0	5.50546	22.9838
ENSMUSG00000105160	T	T-up	686	0	0	0.886036	0.870958	0	0	0	0	5.86219	4.01978	7.12348	3.35396	0.85647	1.13805	8.65118	0	0	0	0	0.857828	0	0	9.87743	3.24722	11.8915	5.1267	0	1.10109	3.44757
ENSMUSG00000022181	T	T-up	687	0	0	0	0.870958	1.06921	0.906818	0	0	4.18728	5.35971	6.33199	3.35396	1.71294	2.2761	5.76745	0	0.98762	0	0	0	0	0	4.93872	3.24722	11.8915	6.15204	0	1.10109	2.29838														X
ENSMUSG00000076564	T	T-up	688	0	0	0	0	0	0	0	0	36.848	14.7392	53.0304	31.8626	20.5553	9.10439	106.698	0	0	0	0	0	0	0	78.0317	5.41204	168.462	38.9629	2.00335	2.20218	6.89515
ENSMUSG00000095700	T	T-up	689	0	0	0	0	0	0	0	0	5.86219	17.419	2.37449	0	0	0	22.3489	0	0	0	0	0	0	0	6.9142	1.08241	14.8643	7.17738	0	0	2.29838
ENSMUSG00000004296	T	T-up	690	0	0	0	0	1.06921	0	0	0	21.7738	2.67985	11.081	8.3849	0.85647	5.69025	9.37211	0	0	0	0	0	0	1.38057	11.8529	3.24722	16.8462	11.2787	1.00167	1.10109	3.44757														X
ENSMUSG00000079563	T	T-up	691	0	0	0	0	1.06921	0	0	0	17.5866	10.7194	7.91498	16.7698	5.13882	9.10439	16.5814	0	0	0	0	0	0	0	9.87743	3.24722	14.8643	9.22806	1.00167	0	3.44757														X
ENSMUSG00000025058	T	T-up	692	13.8875	13.4227	7.97433	10.4515	7.48447	9.975	11.4869	14.8782	41.0353	34.8381	40.3664	35.2166	26.5506	28.4512	41.814	9.7679	10.8638	12.0785	10.3058	11.1518	15.9252	8.2834	34.571	18.4009	46.5749	31.7855	15.0251	22.0218	35.6249
ENSMUSG00000068227	T	T-up	693	19.2882	42.3332	17.7207	55.7413	23.5226	64.3841	40.6459	21.8798	128.968	87.0952	94.1883	97.2648	32.5459	86.4917	143.465	7.59725	7.90096	9.05884	3.43526	10.2939	7.49423	4.1417	68.1543	22.7305	95.1317	47.1657	12.0201	15.4153	48.266														X
ENSMUSG00000041187	T	T-up	694	178.223	149.715	157.714	168.095	225.603	194.966	212.949	206.545	232.813	237.167	226.368	219.684	250.089	231.024	289.094	184.505	184.685	183.19	179.779	187.864	197.66	162.907	274.593	200.245	289.359	240.955	207.347	202.601	225.241															X
ENSMUSG00000047407	T	T-up	695	57.0931	56.7885	59.3644	41.806	68.4294	57.1296	46.8312	48.1355	133.993	124.613	155.134	109.004	95.0682	89.9059	132.651	51.0101	43.4553	45.2942	48.0937	39.4601	64.6378	48.3198	137.296	69.274	137.743	96.382	58.0971	59.4589	82.7417												X
ENSMUSG00000056498	T	T-up	696	27.0035	34.0731	30.1252	43.5479	37.4223	50.7818	26.5082	24.5053	110.544	109.874	91.0223	87.2029	59.0965	51.2122	89.3955	13.0239	9.8762	12.0785	14.8861	12.0096	21.5459	11.0445	80.0072	28.1426	90.1769	53.3177	29.0486	16.5164	34.4757
ENSMUSG00000021408	T	T-up	697	104.928	118.74	112.527	104.515	145.413	124.234	109.567	132.154	189.265	178.21	250.113	187.822	168.725	150.222	223.489	138.921	120.49	147.961	115.654	140.684	120.845	131.154	205.451	158.031	251.703	217.372	161.27	156.355	179.274														X		X
ENSMUSG00000022584	T	T-up	698	5.4007	1.03252	0	0.870958	0	2.72045	0	0.87519	161.629	64.3165	206.581	83.849	29.12	36.4176	173.745	3.25597	0.98762	1.00654	1.14509	4.28914	2.81034	1.38057	133.345	17.3185	246.748	83.0526	12.0201	17.6175	49.4152
ENSMUSG00000094420	T	T-up	699	0	0	0	0	0	0	0	0	108.032	24.1187	189.168	469.554	38.5412	113.805	549.35	0	0.98762	0	0	0	0	2.76113	522.516	11.9065	1188.16	184.561	13.0218	25.3251	156.29													X	X
ENSMUSG00000035186	T	T-up	700	0	0	0	0	0	0	0	0.87519	96.3074	40.1978	113.184	36.8935	21.4118	62.5927	54.7908	0	0	1.00654	0	0	0.936779	0	56.3014	4.32963	90.1769	26.6588	9.01507	4.40437	19.5362																X
ENSMUSG00000094335	T	T-up	701	0	1.03252	0.886036	0	0	0	0	0	48.5724	58.9568	193.917	33.5396	411.962	73.9732	69.9304	0	0	0	0	0	0	0	375.342	28.1426	391.427	172.257	17.0285	13.2131	90.7861													X	X
ENSMUSG00000096715	T	T-up	702	0	0	0	0.870958	0	0	0	0	99.6572	22.7788	146.427	77.141	31.6894	34.1415	116.791	0	0	0	1.14509	0	0	0	239.034	10.8241	321.07	77.9259	19.0318	6.60655	73.5482
ENSMUSG00000013707	T	T-up	703	54.007	50.5934	56.7063	53.1284	56.6681	77.0796	56.5509	57.7626	144.88	111.214	148.01	109.004	102.776	118.357	139.861	57.5221	46.4181	40.2615	45.8035	53.1854	42.1551	49.7004	138.284	55.2028	136.752	105.61	71.1189	59.4589	95.3828															X
ENSMUSG00000076937	T	T-up	704	2.31459	0	0	0.870958	0	0	1.76721	0	20.0989	20.0989	30.0769	10.0619	8.5647	11.3805	18.7442	1.08532	0	1.00654	1.14509	0.857828	0	1.38057	49.3872	3.24722	66.394	17.4308	5.00837	2.20218	21.8346													X
ENSMUSG00000035042	T	T-up	705	6.17223	2.06503	1.77207	1.74192	3.20763	2.72045	3.53443	2.62557	275.523	89.7751	213.705	109.004	12.8471	92.182	195.372	4.34129	0.98762	1.00654	2.29018	0	1.87356	0	187.671	32.4722	277.468	82.0272	17.0285	12.112	108.024
ENSMUSG00000070691	T	T-up	706	3.85764	0	2.65811	0	0	0.906818	0.883607	0	47.735	28.1385	37.9919	30.1856	7.70823	25.0371	41.0931	1.08532	0	0	2.29018	0	1.87356	0	29.6323	8.65926	51.5297	29.7349	5.00837	4.40437	20.6854												X
ENSMUSG00000078763	T	T-up	707	1.54306	0	0.886036	0	2.13842	0.906818	0	0	56.947	17.419	82.3158	23.4777	5.13882	25.0371	39.6512	3.25597	0	0	1.14509	0	1.87356	0	24.6936	14.0713	48.5568	22.5575	7.01172	2.20218	13.7903
ENSMUSG00000090942	T	T-up	708	0.771528	0	1.77207	0.870958	3.20763	0.906818	0	3.50076	262.124	213.048	426.618	159.313	37.6847	59.1786	250.163	6.51193	0	0	2.29018	0	3.74712	0	141.247	74.6861	471.695	107.661	11.0184	18.7186	64.3547
ENSMUSG00000024679	T	T-up	709	43.9771	33.0406	23.923	37.4512	42.7684	38.0864	30.9262	28.8813	123.106	99.1546	147.219	109.004	80.5082	95.5961	90.8374	46.6688	34.5667	25.1634	36.6428	24.0192	27.1666	30.3725	110.627	57.3676	145.67	84.0779	54.0904	45.1448	79.2942
ENSMUSG00000000682	T	T-up	710	55.5501	36.1381	39.8716	33.9673	33.1455	36.2727	37.9951	32.382	355.919	233.147	453.528	286.763	89.0729	177.536	351.094	43.4129	17.7772	20.1308	25.1919	22.3035	21.5459	20.7085	323.98	128.806	448.903	163.029	54.0904	44.0437	137.903																X
ENSMUSG00000073008	T	T-up	711	14.659	12.3902	1.77207	15.6772	5.34605	9.975	7.06886	17.5038	31.8233	13.3993	21.3705	16.7698	12.8471	15.9327	38.9303	2.17064	0	0	1.14509	0	0	0	22.7181	6.49444	16.8462	10.2534	4.0067	1.10109	9.19353
ENSMUSG00000025279	T	T-up	712	3.08611	4.13007	5.31622	2.61287	2.13842	1.81364	0.883607	0	238.675	103.174	542.176	63.7252	18.8423	66.0068	211.954	9.7679	4.9381	4.02615	2.29018	6.0048	0.936779	1.38057	104.701	36.8018	281.431	54.343	9.01507	12.112	42.5201
ENSMUSG00000063388	T	T-up	713	0.771528	1.03252	0	1.74192	3.20763	0.906818	0.883607	0.87519	484.049	493.093	621.326	373.966	40.2541	101.286	381.373	6.51193	12.8391	2.01308	1.14509	10.2939	0.936779	4.1417	243.973	189.421	870.059	234.803	25.0419	31.9317	140.201
ENSMUSG00000096422	T	T-up	714	0	0	0	0	0	0	0	0	96.3074	36.178	94.1883	21.8007	31.6894	43.2459	146.349	0	0	0	0	0	0	0	77.044	11.9065	189.272	62.5458	1.00167	11.0109	54.012
ENSMUSG00000004612	T	T-up	715	2.31459	0	0	0	1.06921	0.906818	0	0	80.3957	50.9172	65.6944	36.8935	14.56	27.3132	58.3955	2.17064	0.98762	0	1.14509	0	0.936779	0	38.522	17.3185	67.385	30.7602	2.00335	7.70764	31.0282
ENSMUSG00000039013	T	T-up	716	20.0597	12.3902	16.8347	9.58053	14.9689	13.6023	21.2066	19.2542	123.106	80.3956	124.265	107.327	44.5365	58.0405	100.209	33.645	30.6162	30.1961	27.4821	21.4457	30.9137	24.8502	136.309	70.3565	179.363	104.585	39.0653	50.6502	102.278														X
ENSMUSG00000043931	T	T-up	717	0	0	0.886036	2.61287	0	0	0	0.87519	39.3604	16.0791	30.0769	31.8626	5.13882	23.899	46.1396	1.08532	0.98762	1.00654	0	0	0	1.38057	19.7549	8.65926	50.5387	20.5068	3.00502	5.50546	25.2822
ENSMUSG00000002033	T	T-up	718	1.54306	0	0	0	1.06921	0	0.883607	0	82.9081	46.8974	52.2389	36.8935	11.1341	21.6229	79.3025	0	0.98762	1.00654	0	0	0	0	50.3749	18.4009	76.3036	26.6588	7.01172	5.50546	36.7741														X
ENSMUSG00000032094	T	T-up	719	3.85764	4.13007	1.77207	0	0	1.81364	1.76721	0.87519	38.5229	34.8381	22.162	31.8626	3.42588	15.9327	39.6512	0	0.98762	1.00654	0	0	0.936779	0	26.6691	9.74166	36.6653	13.3294	3.00502	3.30327	20.6854														X
ENSMUSG00000030019	T	T-up	720	1120.26	1137.83	1102.23	1106.99	1184.68	1222.39	1193.75	1267.28	1209.29	1165.74	1290.14	1388.54	1236.74	1348.59	1331.56	1082.07	1115.02	1087.06	1017.98	1054.27	1082.92	1074.08	1198.13	1134.36	1270.4	1172.99	1166.95	1194.68	1233.08														X		X
ENSMUSG00000076752	T	T-up	721	0	0	0	0	0	0	0	0	3.34982	2.67985	3.16599	1.67698	2.56941	1.13805	2.88373	0	0	0	0	0	0	0	1.97549	1.08241	5.94573	2.05068	3.00502	2.20218	5.74595
ENSMUSG00000035021	T	T-up	722	224.515	280.845	270.241	324.867	281.202	344.591	243.876	245.928	282.222	309.523	311.85	327.011	315.181	488.223	501.047	61.8633	61.2324	58.3792	52.6741	66.0528	38.4079	59.3644	131.37	86.5926	189.272	98.4327	92.154	95.795	143.649
ENSMUSG00000051652	T	T-up	723	702.091	789.876	660.983	826.539	615.865	782.584	703.351	680.898	875.978	802.616	1003.62	950.847	788.809	796.634	890.35	336.45	325.915	368.393	302.303	383.449	322.252	368.611	483.007	431.88	624.302	414.237	401.671	372.169	520.583
ENSMUSG00000076598	T	T-up	724	0	0	0	0	0	0	0	0	5.02473	6.69963	19.7875	5.03094	3.42588	59.1786	18.0233	0	0	0	0	0	0	0	4.93872	6.49444	16.8462	12.3041	14.0234	1.10109	8.04434
ENSMUSG00000094117	T	T-up	725	0	0	0	0	0	0	0	0	30.9858	42.8777	42.7409	38.5705	22.2682	3.41415	31.721	0	0	0	0	0	0	0	26.6691	9.74166	47.5659	32.8109	32.0536	5.50546	39.0725
ENSMUSG00000076552	T	T-up	726	0	0	0	0	0	0	0	0	14.2367	2.67985	37.9919	23.4777	11.1341	2.2761	10.814	0	0	0	0	0	0	0	21.7304	1.08241	74.3217	10.2534	17.0285	1.10109	29.879
ENSMUSG00000096410	T	T-up	727	0.771528	0	0	0	0	0	0	0	14.2367	5.35971	44.3239	6.70792	109.628	0	19.4652	0	0	0	0	0	0	0	45.4362	2.16481	43.602	9.22806	8.01339	1.10109	52.8628
ENSMUSG00000095583	T	T-up	728	0	0	0	0	0	0	0	0	8.37455	10.7194	5.54049	21.8007	10.2776	7.96634	31.0001	0	0	0	0	0	0	0	93.8356	4.32963	118.915	8.20272	56.0938	0	17.2379
ENSMUSG00000030737	T	T-up	729	725.237	746.51	678.704	766.443	816.876	799.814	802.315	763.166	1472.25	1258.19	1313.1	1292.95	1310.4	1191.54	1309.21	728.251	679.482	682.432	684.763	690.552	633.263	669.575	1366.05	923.293	1276.35	1067.38	1008.69	841.234	937.74
ENSMUSG00000034445	T	T-up	730	286.237	322.146	261.381	273.481	267.302	332.802	280.103	283.562	396.116	369.82	351.425	355.52	311.755	330.034	387.14	264.819	263.694	257.674	255.355	248.77	253.867	259.547	354.6	296.58	369.626	338.362	306.512	256.554	309.132
ENSMUSG00000047180	T	T-up	731	51.6924	29.943	35.4415	32.2254	22.4534	31.7386	22.9738	32.382	149.067	125.953	140.095	107.327	81.3647	102.424	132.651	28.2184	26.6657	28.1831	27.4821	22.3035	22.4827	27.6113	143.223	58.45	122.878	76.9005	54.0904	28.6284	62.0563
ENSMUSG00000029086	T	T-up	732	672.001	727.925	606.049	728.121	838.26	593.059	827.056	726.408	971.448	958.048	941.883	987.741	835.915	1061.8	935.048	760.811	744.665	634.119	668.731	619.352	666.987	659.911	967.989	861.596	1076.18	947.414	958.602	852.245	856.147
ENSMUSG00000024678	T	T-up	733	0	0	0	1.74192	0	0	0	0	109.707	54.937	103.686	57.0173	136.179	56.9025	39.6512	2.17064	1.97524	1.00654	0	0	1.87356	2.76113	74.0808	48.7083	95.1317	58.4444	91.1524	42.9426	27.5806
ENSMUSG00000050014	T	T-up	734	13.116	13.4227	13.2905	18.2901	28.8687	16.3227	15.0213	7.00152	108.032	84.4154	131.389	112.358	113.911	80.8015	70.6513	13.0239	18.7648	9.05884	12.596	11.1518	8.43101	17.9474	111.615	69.274	167.471	105.61	82.1373	72.672	37.9233
ENSMUSG00000036594	T	T-up	735	58.6362	15.4878	22.1509	24.3868	101.575	20.8568	21.2066	32.382	15705.6	13079	14520	10397.3	2310.76	6151.16	13306.2	171.481	42.4676	35.2288	17.1763	23.1614	102.109	33.1336	11766	6118.85	16340.9	9226.01	1496.5	1419.31	5179.4														X
ENSMUSG00000060586	T	T-up	736	53.2355	18.5853	22.1509	23.5159	112.267	29.925	19.4394	36.758	14946.9	12841.9	14091	9870.7	1923.63	5626.51	12345.2	171.481	48.3934	46.3007	28.6272	16.2987	92.7411	51.081	10400	5900.2	16536.1	8486.74	1381.31	1261.85	4890.96														X
ENSMUSG00000024610	T	T-up	737	166.65	56.7885	55.8203	74.9023	250.195	66.1977	53.0164	112.024	36685.6	31959.9	33193.1	24108.3	5780.32	15690.3	30737.6	303.89	90.861	84.5492	58.3995	39.4601	136.77	93.8785	27606.4	14223.9	37026.1	21154.8	4024.73	3512.48	12312.4													X	X
ENSMUSG00000073421	T	T-up	738	42.4341	22.7154	21.2649	17.4192	104.783	16.3227	22.9738	21.0046	12566.9	10259.8	12527	8230.61	1801.16	4782.08	10287	112.873	28.641	25.1634	22.9018	18.0144	60.8906	37.2753	8565.71	4838.36	12806.1	6790.83	1183.98	1085.68	3788.88														X
ENSMUSG00000055413	T	T-up	739	3.08611	2.06503	1.77207	2.61287	6.41526	0	4.41803	0.87519	378.53	339.001	345.885	271.671	129.327	187.778	335.954	3.25597	4.9381	0	0	0.857828	9.36779	1.38057	242.985	175.35	350.798	199.941	101.169	101.3	125.262
ENSMUSG00000060550	T	T-up	740	30.0896	15.4878	5.31622	10.4515	40.63	14.5091	26.5082	8.7519	3538.25	3323.02	3365.45	2518.82	1164.8	1835.67	2854.89	20.6211	8.88858	8.0523	9.16071	7.72046	40.2815	5.52227	2468.37	1785.97	3654.64	2202.43	872.458	866.559	1307.78														X
ENSMUSG00000073409	T	T-up	741	37.0334	10.3252	10.6324	14.8063	50.2529	9.06818	41.5295	10.5023	3640.42	2963.92	3427.19	2309.2	1226.47	1758.29	2635.73	53.1808	19.7524	11.0719	10.3058	12.0096	58.0803	11.0445	2778.52	1703.71	3596.18	2199.35	1048.75	983.275	1310.08														X
ENSMUSG00000004707	T	T-up	742	9.25834	17.5528	7.97433	13.9353	18.1766	9.06818	15.0213	16.6286	350.894	215.728	356.966	268.317	131.04	194.606	268.907	18.4505	15.8019	7.04576	16.0312	14.5831	16.862	12.4251	278.544	117.982	368.635	213.271	93.1557	78.1775	110.322
ENSMUSG00000035929	T	T-up	743	104.156	79.5039	54.9343	74.0314	183.904	92.4955	136.075	91.0198	4492.11	4372.18	4596.23	3047.07	1255.59	2091.73	3619.08	125.897	94.8115	87.5688	85.8816	73.7732	126.465	69.0283	3448.21	2622.67	5150	2906.84	1130.89	1044.94	1832.96														X
ENSMUSG00000060802	T	T-up	744	1726.68	1466.18	1286.52	1357.82	1984.45	1406.48	1741.59	1508.83	23104.6	20634.9	23996.6	16447.8	8478.2	12641.4	19481	2426.78	2033.51	1599.39	1844.74	1836.61	2048.74	1945.22	21318.5	14895	27773.5	17450.3	8033.43	7369.61	12134.3														X
ENSMUSG00000069874	T	T-up	745	122.673	102.219	106.324	129.773	253.403	121.514	144.028	99.7717	4567.48	4679.02	5838.09	3498.18	1137.39	1897.13	4113.64	156.286	119.502	113.739	129.395	99.5081	133.023	113.206	3005.7	2541.49	7883.05	2696.64	952.592	950.242	1731.83
ENSMUSG00000003882	T	T-up	746	44.7487	20.6504	44.3018	35.7093	44.9068	51.6887	57.4345	35.8828	199.314	113.894	111.601	132.481	81.3647	122.909	201.861	47.7542	38.5172	42.2746	42.3683	47.1806	50.5861	55.2227	165.941	112.57	153.598	131.244	107.179	107.907	129.859														X
ENSMUSG00000053977	T	T-up	747	0.771528	2.06503	0	0.870958	1.06921	0	0.883607	0.87519	138.18	85.7553	65.6944	77.141	21.4118	85.3537	96.6048	2.17064	0.98762	0	0	0.857828	0.936779	2.76113	99.7621	32.4722	101.077	68.6978	9.01507	27.5273	34.4757														X
ENSMUSG00000076613	T	T-up	748	2.31459	0	0.886036	0.870958	0	0.906818	0	0.87519	1095.39	491.753	784.375	583.589	914.71	786.392	1899.65	1.08532	0	0	0	0	0	1.38057	4604.86	231.635	1666.79	1787.17	78.1306	203.702	860.744														X
ENSMUSG00000030671	T	T-up	749	660.428	570.982	589.214	626.218	630.834	628.425	607.038	611.758	879.328	848.174	939.508	918.985	722.005	811.429	917.746	695.691	731.826	647.204	651.555	707.708	722.257	651.627	989.719	847.525	1058.34	935.11	870.455	802.696	840.059														X
ENSMUSG00000091373	T	T-up	750	1.54306	1.03252	0.886036	0.870958	0	0	0	0.87519	26.7986	26.7985	37.2004	15.0928	10.2776	9.10439	27.3954	1.08532	1.97524	1.00654	1.14509	1.71566	2.81034	1.38057	27.6568	19.4833	41.6201	18.4561	10.0167	7.70764	9.19353
ENSMUSG00000078922	T	T-up	751	6.17223	6.19511	0.886036	5.22574	20.315	8.16137	10.6033	3.50076	374.343	265.305	557.215	249.87	185.854	158.189	276.117	16.2798	4.9381	16.1046	2.29018	10.2939	12.1781	5.52227	212.365	137.466	586.646	223.524	165.276	93.5928	97.6812
ENSMUSG00000105504	T	T-up	752	149.677	131.13	127.589	143.708	223.465	110.632	193.51	124.277	1926.98	1259.53	2636.48	1455.62	1353.22	1108.46	1485.12	161.713	134.316	110.719	97.3325	88.3563	130.212	115.968	1254.43	823.712	3094.75	1107.37	1095.83	691.485	710.2
ENSMUSG00000034438	T	T-up	753	3.08611	2.06503	0	1.74192	7.48447	0	0.883607	1.75038	741.148	462.275	1266.4	315.272	119.906	185.502	606.303	6.51193	3.95048	7.04576	1.14509	2.57348	8.43101	2.76113	393.122	192.668	1141.58	238.904	106.177	81.4808	151.693
ENSMUSG00000082292	T	T-up	754	9.25834	3.09755	4.43018	5.22574	29.9379	5.44091	14.1377	3.50076	1205.94	964.747	1660.56	855.259	232.103	290.203	875.211	7.59725	10.8638	10.0654	3.43526	6.0048	4.6839	8.2834	459.301	376.678	1971.01	456.276	222.372	191.59	281.552
ENSMUSG00000073555	T	T-up	755	6.17223	3.09755	3.54414	1.74192	13.8997	3.62727	1.76721	1.75038	984.847	753.039	1405.7	633.898	179.002	277.684	778.606	11.9385	3.95048	3.01961	1.14509	2.57348	2.81034	5.52227	502.761	339.876	1606.34	385.528	112.188	97.9971	240.181
ENSMUSG00000074151	T	T-up	756	30.8611	26.8455	17.7207	23.5159	73.7755	34.4591	38.8787	20.1294	1586.14	1574.41	2643.6	1215.81	495.04	685.106	1558.65	34.7303	16.7895	23.1504	19.4665	27.4505	25.293	24.8502	1082.57	720.883	2590.36	840.779	343.574	342.439	578.043
ENSMUSG00000061577	T	T-up	757	9.25834	5.16259	4.43018	8.70958	9.62289	8.16137	4.41803	5.25114	95.4699	61.6366	115.559	82.172	37.6847	47.7981	111.744	8.68257	5.92572	4.02615	12.596	11.1518	3.74712	6.90283	66.1788	32.4722	92.1589	50.2417	24.0402	25.3251	19.5362
ENSMUSG00000068246	T	T-up	758	1.54306	1.03252	0.886036	3.48383	11.7613	2.72045	7.06886	1.75038	36.0106	24.1187	62.5284	41.9245	18.8423	21.6229	21.6279	3.25597	0.98762	0	1.14509	1.71566	0.936779	1.38057	18.7671	7.57685	38.6473	14.3548	6.01005	14.3142	4.59676																X
ENSMUSG00000044309	T	T-up	759	0	0	0	0	0	0	0	0	5.02473	2.67985	2.37449	0	4.28235	1.13805	1.44186	0	0	0	0	0	0	0	1.97549	2.16481	3.96382	3.07602	2.00335	3.30327	1.14919																X
ENSMUSG00000078606	T	T-up	760	3.85764	4.13007	1.77207	6.96766	21.3842	3.62727	7.06886	6.12633	46.06	42.8777	57.7794	45.2784	47.9623	44.3839	38.9303	7.59725	0	1.00654	4.58035	4.28914	2.81034	4.1417	47.4117	28.1426	64.4121	39.9883	30.0502	41.8415	28.7298
ENSMUSG00000055069	T	T-up	761	57.8646	62.9836	70.8829	65.3218	58.8065	50.7818	53.0164	73.516	82.0706	87.0952	106.061	97.2648	78.7953	85.3537	92.2792	62.9487	71.1086	61.3988	61.8348	63.4793	86.1837	80.0729	100.75	96.3342	151.616	106.635	78.1306	96.896	118.367																X
ENSMUSG00000066152	T	T-up	762	341.787	323.178	355.301	396.286	380.639	372.702	379.951	328.196	454.738	412.697	463.026	432.661	371.708	419.94	451.303	303.89	328.877	297.935	318.335	296.809	347.545	291.3	391.146	361.524	476.65	343.489	330.553	361.158	388.427
ENSMUSG00000049657	T	T-up	763	519.239	431.592	459.853	482.51	497.183	511.446	450.64	444.597	505.823	597.607	589.666	538.31	495.04	498.466	565.931	438.47	460.231	409.661	456.89	410.9	472.137	437.64	519.553	491.413	574.754	517.797	470.787	514.21	528.628
ENSMUSG00000057135	T	T-up	764	3.08611	2.06503	2.65811	0.870958	3.20763	1.81364	0.883607	1.75038	25.1237	18.759	38.7834	11.7389	11.1341	18.2088	20.907	1.08532	3.95048	1.00654	1.14509	0	2.81034	0	21.7304	8.65926	43.602	12.3041	5.00837	6.60655	18.3871
ENSMUSG00000092528	T	T-up	765	4.62917	8.26014	2.65811	9.58053	7.48447	2.72045	4.41803	7.00152	20.0989	21.4388	34.8259	15.0928	15.4165	20.4849	25.2326	2.17064	6.91334	2.01308	3.43526	1.71566	3.74712	4.1417	23.7058	10.8241	37.6563	11.2787	6.01005	8.80873	14.9395
ENSMUSG00000044626	T	T-up	766	40.891	40.2682	34.5554	43.5479	40.63	31.7386	24.741	23.6301	68.6713	61.6366	72.0263	78.818	50.5318	68.2829	62.721	10.8532	21.7276	15.0981	17.1763	11.1518	22.4827	11.0445	62.2278	43.2963	45.5839	46.1403	34.0569	40.7404	45.9676															X
ENSMUSG00000079505	T	T-up	767	5.4007	3.09755	2.65811	10.4515	2.13842	3.62727	5.30164	3.50076	52.7597	41.5377	56.9879	40.2475	31.6894	39.8317	49.0233	6.51193	4.9381	9.05884	6.87053	1.71566	5.62068	4.1417	45.4362	41.1315	93.1498	37.9376	21.0352	28.6284	47.1168
ENSMUSG00000024227	T	T-up	768	217.571	208.569	221.509	230.804	283.341	163.227	256.246	222.298	525.084	503.812	546.134	397.444	377.703	382.385	477.257	57.5221	57.2819	65.4249	79.0111	54.0432	68.3849	59.3644	194.585	176.432	304.223	159.953	125.209	116.716	188.467
ENSMUSG00000070501	T	T-up	769	0	0	0	0.870958	0	0	0	0	15.0742	5.35971	22.9534	10.0619	3.42588	3.41415	12.2558	0	0	0	0	0	0	0	5.92646	9.74166	17.8372	5.1267	4.0067	3.30327	9.19353
ENSMUSG00000076609	T	T-up	770	17.7452	8.26014	7.08829	9.58053	7.48447	2.72045	4.41803	4.37595	5690.51	5647.79	6781.56	6221.59	2559.13	2856.5	7087.48	13.0239	4.9381	17.1111	70.9955	6.86263	7.49423	19.3279	12920.7	1368.16	11945	5439.43	762.274	1435.82	2967.21													X	X
ENSMUSG00000076612	T	T-up	771	52.4639	79.5039	65.5667	38.3221	50.2529	9.06818	86.5935	47.2603	4215.75	5063.58	6896.32	4742.5	2423.81	2289.75	5935.43	18.4505	12.8391	21.1373	32.0625	18.8722	4.6839	20.7085	9570.25	1008.8	11325.6	3212.39	645.078	1137.43	2878.72														X
ENSMUSG00000026070	T	T-up	772	1.54306	1.03252	0	3.48383	2.13842	0	0.883607	0	122.268	71.0161	69.6518	57.0173	17.1294	45.522	119.675	1.08532	0	4.02615	0	1.71566	0.936779	1.38057	73.093	23.813	126.842	60.4951	12.0201	25.3251	42.5201
ENSMUSG00000027073	T	T-up	773	0	0	0	0	1.06921	0	0	0	48.5724	80.3956	49.8644	45.2784	22.2682	21.6229	44.6978	0	0	1.00654	0	0	0	0	62.2278	32.4722	90.1769	33.8362	13.0218	27.5273	29.879														X
ENSMUSG00000048521	T	T-up	774	1.54306	1.03252	2.65811	4.35479	4.27684	4.53409	3.53443	0	167.491	83.0755	92.6053	115.712	33.4023	70.559	157.884	3.25597	1.97524	4.02615	3.43526	3.43131	0.936779	2.76113	124.456	33.5546	165.49	96.382	14.0234	23.1229	68.9515
ENSMUSG00000095079	T	T-up	775	6.17223	9.29266	6.20225	0	2.13842	0	1.76721	1.75038	538.484	317.563	594.415	157.636	149.882	389.213	464.28	8.68257	0	5.03269	2.29018	0.857828	2.81034	0	1562.61	206.74	1107.89	448.074	61.1021	66.0655	361.995													X
ENSMUSG00000095429	T	T-up	776	0	0	0	0	0	0	0	0	0.837455	8.03956	7.91498	0	2.56941	7.96634	10.814	1.08532	0	0	0	0	0	0	16.7916	5.41204	29.7287	0	0	1.10109	1.14919													X	X
ENSMUSG00000090272	T	T-up	777	28.5466	14.4552	12.4045	12.1934	47.0452	14.5091	19.4394	16.6286	93.795	56.2769	125.848	36.8935	50.5318	53.4883	88.6746	150.86	119.502	82.5361	90.462	88.3563	116.161	114.587	182.733	160.196	323.051	147.649	103.172	135.434	120.665
ENSMUSG00000039997	T	T-up	778	58.6362	29.943	28.3532	38.3221	78.0523	17.2296	33.5771	37.6332	177.541	109.874	239.824	122.419	93.3553	112.667	196.814	224.662	163.945	146.954	170.618	167.277	223.89	168.429	308.176	263.025	505.387	266.588	183.306	201.5	214.899
ENSMUSG00000014599	T	T-up	779	746.068	660.811	574.152	612.283	804.046	819.764	839.427	736.035	1341.6	1449.8	1385.91	1220.84	794.804	922.958	1136.19	1137.42	1023.17	1007.54	961.874	961.626	1114.77	987.105	1488.53	1253.43	2010.65	1314.49	1081.81	1126.42	1166.43														X		X
ENSMUSG00000027078	T	T-up	780	149.677	106.349	111.641	99.2892	126.167	91.5887	116.636	125.152	459.763	372.5	862.733	373.966	202.983	217.367	433.28	275.672	152.093	160.039	146.571	164.703	190.166	162.907	407.938	269.519	895.824	321.957	207.347	211.41	259.717									X					X
ENSMUSG00000028228	T	T-up	781	831.708	810.526	834.646	765.572	969.773	965.762	817.337	892.694	1057.71	986.186	994.913	902.215	936.122	943.443	1013.63	875.855	894.783	926.015	857.671	931.602	986.429	974.68	1092.44	1019.63	1184.19	991.504	992.659	946.939	959.574														X	X
ENSMUSG00000028413	T	T-up	782	241.488	198.243	203.788	244.739	312.209	305.598	303.961	285.312	543.509	420.737	624.492	449.43	336.593	368.728	506.094	301.719	313.075	343.229	248.484	341.416	415.93	310.628	538.32	362.606	693.669	493.189	370.62	341.338	372.338														X	X	X
ENSMUSG00000017830	T	T-up	783	47.0632	24.7804	31.8973	25.2578	70.5678	40.8068	36.2279	37.6332	127.293	105.854	256.445	120.743	75.3694	67.1449	126.163	29.3037	22.7153	29.1896	34.3526	42.0336	37.4712	44.1781	101.738	64.9444	252.694	72.7992	44.0737	31.9317	49.4152
ENSMUSG00000041859	T	T-up	784	154.306	141.455	155.942	142.837	156.105	155.066	159.049	149.658	242.862	258.606	268.318	236.454	192.706	171.845	233.582	163.884	144.192	128.837	151.152	154.409	161.126	158.765	214.34	179.68	290.35	198.916	165.276	151.951	172.379		X								X
ENSMUSG00000045827	T	T-up	785	360.304	386.162	330.492	300.48	346.424	282.021	343.723	316.819	655.728	451.555	947.423	593.651	563.558	463.186	674.792	511.187	475.045	403.622	400.781	450.36	493.683	477.676	657.837	627.796	1095.01	645.964	598	493.289	542.418
ENSMUSG00000009585	T	T-up	786	97.2126	68.1462	100.122	88.8377	132.582	116.98	103.382	97.1461	336.657	249.226	398.124	288.44	220.113	204.849	328.745	109.618	98.762	98.6407	82.4463	89.2142	118.971	99.4008	246.936	195.916	483.586	223.524	164.275	129.929	156.29																	X
ENSMUSG00000027639	T	T-up	787	912.718	816.721	840.848	919.731	978.327	959.414	868.586	834.931	1828.17	1503.4	2579.49	1539.47	1426.88	1489.71	1722.31	812.906	707.136	750.877	708.81	722.292	766.285	720.656	1404.57	1194.98	2662.7	1305.26	1105.85	1005.3	987.155															X
ENSMUSG00000028480	T	T-up	788	89.4973	90.8616	98.35	96.6763	156.105	168.668	72.4558	133.029	252.912	192.949	276.233	184.468	137.892	163.879	235.024	118.3	92.8363	96.6276	85.8816	127.816	132.086	125.632	195.573	158.031	310.169	163.029	157.263	140.94	139.052
ENSMUSG00000001123	T	T-up	789	208.313	200.308	209.991	202.062	384.916	275.673	255.362	224.049	658.24	557.41	1046.36	504.771	410.249	375.556	570.257	257.221	212.338	177.151	180.924	259.922	275.413	225.032	528.443	371.266	1015.73	470.631	322.539	251.049	340.161
ENSMUSG00000046410	T	T-up	790	222.972	198.243	214.421	168.095	242.711	282.927	269.5	255.556	377.692	349.721	410.788	333.719	280.922	260.613	346.047	166.054	145.18	148.968	128.25	176.713	184.546	164.287	291.384	221.893	396.382	241.98	226.378	170.669	224.092
ENSMUSG00000020611	T	T-up	791	3211.87	3162.6	3120.62	3350.57	3546.57	3598.26	3243.72	3237.33	4051.61	3899.19	4228.18	3518.3	3380.49	3453.98	3860.59	3452.41	3430	3318.55	3256.63	3523.96	3260.93	3365.82	3948.01	3786.26	4966.67	3601	3447.76	3480.55	3731.42
ENSMUSG00000027935	T	T-up	792	195.968	167.268	179.865	174.192	198.873	175.923	154.631	167.161	266.311	290.764	333.221	199.561	196.132	242.404	238.628	182.334	179.747	136.889	143.136	172.424	152.695	147.721	224.218	228.388	413.228	207.119	162.271	169.568	175.826																X
ENSMUSG00000028015	T	T-up	793	1410.35	1382.54	1288.3	1410.95	1719.29	1751.97	1550.73	1542.09	2005.71	1956.29	1902.76	1739.03	1694.1	1802.67	1927.77	1603.02	1649.32	1410.16	1528.69	1876.07	1598.15	1550.38	2119.7	2008.95	2491.26	1912.26	1794	1713.3	1813.42														X
ENSMUSG00000035385	T	T-up	794	3.08611	2.06503	0.886036	3.48383	4.27684	12.6955	3.53443	7.87671	35.1731	30.8183	69.6518	23.4777	3.42588	3.41415	33.1629	2.17064	3.95048	1.00654	0	5.14697	1.87356	1.38057	11.8529	8.65926	62.4302	17.4308	4.0067	2.20218	6.89515
ENSMUSG00000071714	T	T-up	795	42.4341	45.4308	37.2135	30.4835	35.2839	36.2727	32.6935	44.6347	178.378	128.633	204.207	107.327	112.198	81.9395	153.558	88.9964	77.0343	76.4969	44.6584	102.082	82.4366	59.3644	172.855	124.477	300.259	133.294	104.174	84.784	91.9353
ENSMUSG00000016495	T	T-up	796	447.487	358.284	425.297	377.125	395.608	394.466	432.967	437.595	551.046	534.631	550.883	548.372	535.294	505.294	536.373	331.023	343.692	349.269	317.189	337.127	395.321	335.478	469.178	441.622	657.994	392.705	401.671	390.887	422.902
ENSMUSG00000042726	T	T-up	797	1597.06	1609.7	1644.48	1552.92	1712.87	1741.09	1738.06	1841.4	1962.16	1792.82	2554.96	1879.89	1966.46	1723.01	2029.42	1681.16	1714.51	1796.67	1573.35	1744.82	1716.18	1703.62	1909.31	1937.51	2793.5	1865.09	1861.11	1853.14	1939.83
ENSMUSG00000040033	T	T-up	798	1080.91	1153.32	1026.92	1058.21	1140.85	977.55	1169.9	1046.73	2402.66	2056.79	4259.84	2129.76	1588.75	1427.11	2378.35	1050.59	1034.04	1096.12	1068.37	963.341	1038.89	1053.37	1773.99	1591.14	3927.16	1602.61	1425.38	1336.73	1516.93														X
ENSMUSG00000053835	T	T-up	799	209.084	185.853	228.597	196.836	422.338	245.748	275.685	240.677	675.826	533.291	1025.78	451.107	341.732	375.556	623.606	197.529	192.586	201.308	223.292	205.021	212.649	209.846	424.73	359.359	909.697	371.173	300.502	279.677	327.519														X
ENSMUSG00000023186	T	T-up	800	676.63	639.128	601.619	596.606	786.938	561.321	685.679	650.266	1293.87	1149.66	1564	1136.99	947.256	877.436	1233.51	886.708	891.821	876.694	936.682	911.014	897.434	869.757	1330.49	1074.83	1941.28	1274.5	1075.8	967.859	1185.97
ENSMUSG00000035692	T	T-up	801	64.0369	34.0731	37.2135	53.9994	148.62	63.4773	58.3181	59.5129	323.258	288.084	1545	244.839	152.452	106.977	377.768	40.1569	40.4924	42.2746	35.4977	44.6071	56.2068	41.417	191.622	110.406	783.846	166.105	72.1206	63.8633	109.173									X					X
ENSMUSG00000024079	T	T-up	802	324.042	257.097	260.495	254.32	422.338	282.021	326.935	288.813	778.833	616.366	1620.2	600.359	512.169	454.082	815.374	452.579	403.936	345.242	328.64	373.155	413.12	358.947	740.808	648.362	1795.61	750.549	417.698	463.56	551.612														X
ENSMUSG00000079197	T	T-up	803	911.947	902.42	855.911	879.667	944.112	830.646	802.315	882.192	1715.11	1512.78	2277.93	1375.12	1062.88	1177.88	1533.42	936.633	902.684	872.668	839.35	824.373	832.797	760.692	1217.89	1171.16	2493.24	1252.97	917.534	868.761	1011.29
ENSMUSG00000091549	T	T-up	804	108.014	66.0811	55.8203	54.8703	109.059	70.7318	90.1279	72.6408	169.166	152.752	346.676	182.791	119.049	126.323	191.768	96.5936	81.9724	107.7	90.462	101.224	105.856	82.834	177.794	145.043	370.617	164.054	94.1574	116.716	137.903
ENSMUSG00000023249	T	T-up	805	176.68	229.219	194.928	221.223	255.541	321.014	272.151	191.667	412.028	403.318	672.774	342.104	314.325	315.24	454.187	124.812	98.762	122.798	103.058	106.371	107.73	107.684	239.034	215.399	636.193	211.22	139.233	118.918	167.782
ENSMUSG00000024308	T	T-up	806	1099.43	923.071	1047.29	894.473	1201.79	1063.7	935.74	1036.23	3082.67	2399.81	4700.71	2295.78	1382.34	1611.48	2666	1041.91	832.563	994.459	951.568	836.383	897.434	835.243	2032.78	1672.32	4198.68	1771.79	1153.93	1114.3	1439.94														X
ENSMUSG00000038213	T	T-up	807	274.664	266.39	258.723	228.191	276.925	230.332	232.389	308.942	799.77	771.798	943.466	659.053	417.101	423.354	720.932	289.781	244.93	262.706	247.339	245.339	262.298	237.457	532.394	491.413	1123.74	463.454	321.537	338.035	407.963
ENSMUSG00000073490	T	T-up	808	9.25834	4.13007	0.886036	2.61287	22.4534	1.81364	6.18525	5.25114	56.947	49.5773	142.47	33.5396	18.8423	20.4849	62.721	15.1945	6.91334	6.03923	4.58035	0.857828	11.2414	8.2834	24.6936	17.3185	132.788	33.8362	12.0201	12.112	29.879
ENSMUSG00000018920	T	T-up	809	37.0334	42.3332	37.2135	29.6126	59.8757	42.6205	30.9262	28.8813	302.321	230.467	395.749	155.959	89.9294	143.394	304.954	64.034	42.4676	63.4119	52.6741	28.3083	50.5861	63.5061	215.328	102.829	372.599	138.421	63.1055	72.672	124.113
ENSMUSG00000020914	T	T-up	810	137.332	171.398	218.851	167.224	187.112	162.321	78.641	170.662	203.502	276.025	186.002	162.667	114.767	139.98	196.814	49.9248	29.6286	44.2877	27.4821	20.5879	34.6608	38.6559	87.9092	63.862	202.155	54.343	45.0753	49.5491	71.2498																X
ENSMUSG00000052760	T	T-up	811	23.1459	19.6178	20.3788	26.9997	19.2458	17.2296	30.0426	23.6301	35.1731	45.5575	54.6134	41.9245	28.2635	28.4512	42.535	27.133	13.8267	19.1242	16.0312	12.8674	19.6724	19.3279	45.4362	32.4722	74.3217	31.7855	22.0368	20.9207	26.4314
ENSMUSG00000053175	T	T-up	812	20.0597	14.4552	9.7464	6.0967	18.1766	21.7636	19.4394	16.6286	76.2084	56.2769	61.7369	40.2475	61.6659	28.4512	38.9303	18.4505	8.88858	9.05884	8.01562	6.86263	13.1149	19.3279	28.6446	16.2361	72.3397	26.6588	27.0452	12.112	20.6854
ENSMUSG00000019866	T	T-up	813	67.8945	56.7885	47.846	64.4509	81.2599	41.7137	55.6672	50.761	164.141	140.692	186.794	139.189	95.9247	101.286	163.651	83.5698	52.3438	75.4903	65.27	44.6071	68.3849	69.0283	144.211	77.9333	187.291	110.737	94.1574	72.672	96.532
ENSMUSG00000025232	T	T-up	814	1896.42	1863.69	1935.1	1958.78	1976.97	1964.17	1806.98	1856.28	2369.16	2196.14	2171.08	2201.87	2187.43	2240.82	2254.35	1845.05	1634.51	1775.53	1708.47	1583.55	1763.02	1732.61	1907.33	1855.25	2159.29	1945.07	1919.21	1778.26	1886.97															X
ENSMUSG00000066363	T	T-up	815	2.31459	0	1.77207	0.870958	2.13842	1.81364	1.76721	4.37595	270.498	172.851	438.49	192.853	97.6376	51.2122	230.698	6.51193	0.98762	0	2.29018	0.857828	4.6839	4.1417	127.419	56.2852	595.564	91.2553	92.154	22.0218	45.9676
ENSMUSG00000033538	T	T-up	816	13.116	6.19511	6.20225	6.96766	13.8997	9.975	8.83607	6.12633	67.8339	45.5575	116.35	46.9554	53.9576	42.1078	80.7443	11.9385	5.92572	4.02615	4.58035	6.0048	10.3046	13.8057	39.5097	34.637	94.1408	38.9629	24.0402	18.7186	34.4757														X
ENSMUSG00000027514	T	T-up	817	3.85764	3.09755	7.08829	6.0967	12.8305	4.53409	7.95246	3.50076	494.936	360.44	914.972	310.241	111.341	128.6	348.21	6.51193	0.98762	1.00654	0	3.43131	2.81034	8.2834	239.034	128.806	775.918	203.017	74.1239	37.4371	103.427
ENSMUSG00000028037	T	T-up	818	50.1494	17.5528	16.8347	20.032	145.413	45.3409	32.6935	24.5053	531.784	381.879	1410.45	352.166	244.094	188.916	557.28	45.5835	24.6905	15.0981	14.8861	39.4601	38.4079	33.1336	331.882	234.882	1046.45	305.551	148.248	118.918	255.12
ENSMUSG00000025887	T	T-up	819	30.8611	46.4633	26.5811	32.2254	42.7684	21.7636	25.6246	35.0076	176.703	119.253	198.666	150.928	125.045	118.357	147.791	42.3276	21.7276	16.1046	16.0312	20.5879	34.6608	35.8947	167.916	90.9222	159.544	105.61	110.184	68.2677	71.2498
ENSMUSG00000030157	T	T-up	820	189.796	173.463	151.512	138.482	203.15	108.818	176.721	147.032	328.282	237.167	364.089	305.21	300.621	271.994	279.721	223.576	154.069	116.758	130.54	142.4	198.597	190.518	315.09	290.085	396.382	273.766	246.412	205.904	221.794
ENSMUSG00000024791	T	T-up	821	2.31459	13.4227	7.97433	6.96766	5.34605	12.6955	11.4869	6.12633	7.5371	16.0791	10.2895	5.03094	5.99529	10.2424	9.37211	5.42661	0.98762	2.01308	0	0.857828	1.87356	1.38057	5.92646	7.57685	15.8553	6.15204	7.01172	3.30327	6.89515		X
ENSMUSG00000044701	T	T-up	822	2.31459	0	6.20225	2.61287	1.06921	3.62727	0.883607	0.87519	9.21201	12.0593	26.9109	8.3849	2.56941	2.2761	10.814	3.25597	0.98762	1.00654	0	0.857828	0	1.38057	5.92646	9.74166	29.7287	6.15204	4.0067	2.20218	2.29838														X
ENSMUSG00000055546	T	T-up	823	0.771528	0	0.886036	0	2.13842	0	0	0.87519	7.5371	4.01978	11.081	5.03094	3.42588	6.82829	2.88373	2.17064	0	1.00654	0	0.857828	0	1.38057	4.93872	6.49444	25.7648	5.1267	2.00335	3.30327	4.59676
ENSMUSG00000016256	T	T-up	824	1474.39	1601.43	1552.34	1659.17	1595.26	1639.53	1533.06	1437.06	2624.59	2358.27	2964.95	2495.35	1697.52	2068.97	2338.7	1156.95	973.793	1216.9	1230.97	1119.47	1003.29	1085.13	1807.57	1206.88	2353.52	1704.12	1270.12	1041.63	1434.19														X		X
ENSMUSG00000094124	T	T-up	825	0	0	0	0	0	0	0	0	5.86219	12.0593	15.83	5.03094	3.42588	2.2761	7.93025	0	0	0	0	0	0	0	5.92646	0	15.8553	5.1267	1.00167	0	2.29838
ENSMUSG00000031662	T	T-up	826	52.4639	36.1381	31.8973	37.4512	29.9379	46.2477	37.1115	42.8843	120.594	76.3758	133.763	112.358	55.6706	89.9059	115.349	47.7542	34.5667	53.3465	54.9642	36.8866	42.1551	49.7004	113.59	64.9444	161.526	73.8245	67.1122	59.4589	76.9958
ENSMUSG00000048163	T	T-up	827	1069.34	1052.14	1018.06	1059.96	1114.12	1272.27	1271.51	1227.02	1762.84	1768.7	1788.79	1807.78	1524.52	1726.42	1947.24	985.472	815.774	1008.55	971.035	868.98	870.268	883.563	1632.74	1197.14	1824.35	1366.78	1202.01	1099.99	1315.82
ENSMUSG00000069893	T	T-up	828	26.232	25.8129	20.3788	26.9997	41.6992	28.1114	36.2279	20.1294	135.668	99.1546	151.176	85.5259	54.8141	76.2493	103.814	21.7064	20.74	33.2157	28.6272	18.8722	29.0402	19.3279	93.8356	48.7083	144.679	71.7738	33.0553	40.7404	59.7579
ENSMUSG00000001588	T	T-up	829	6.17223	7.22762	16.8347	9.58053	12.8305	7.25455	5.30164	9.62709	70.3462	38.8579	69.6518	57.0173	10.2776	48.9361	67.7676	6.51193	1.97524	9.05884	6.87053	1.71566	6.55746	5.52227	44.4485	15.1537	73.3307	41.0136	11.0184	9.90982	25.2822
ENSMUSG00000024164	T	T-up	830	49.3778	20.6504	33.6694	12.1934	24.5918	30.8318	12.3705	40.2587	1272.09	593.588	821.575	612.097	119.906	520.088	1046.79	71.6312	21.7276	80.523	70.9955	39.4601	48.7125	41.417	774.391	207.822	1615.26	500.366	99.1658	66.0655	337.862														X		X
ENSMUSG00000063611	T	T-up	831	6.17223	3.09755	1.77207	5.22574	12.8305	4.53409	3.53443	5.25114	19.2615	13.3993	26.1194	16.7698	5.99529	5.69025	15.8605	9.7679	4.9381	7.04576	4.58035	5.14697	6.55746	6.90283	18.7671	6.49444	26.7558	10.2534	11.0184	9.90982	10.3427
ENSMUSG00000015839	T	T-up	832	652.713	581.307	544.912	608.799	898.136	759.914	660.054	686.149	1146.48	978.146	1069.31	856.936	847.049	991.241	1087.89	704.374	642.94	630.093	632.089	684.547	740.056	730.32	1085.53	711.141	1189.15	885.894	850.422	757.551	851.55
ENSMUSG00000026980	T	T-up	833	109.557	67.1137	72.655	74.9023	103.713	84.3341	116.636	79.6423	167.491	124.613	131.389	110.681	136.179	125.185	113.186	94.423	74.0715	71.4642	81.3013	72.0576	90.8676	82.834	151.125	93.087	185.309	113.813	102.171	90.2895	104.576
ENSMUSG00000030263	T	T-up	834	60.9508	65.0486	67.3388	66.1928	78.0523	63.4773	60.0853	89.2694	110.544	89.7751	142.47	132.481	111.341	108.115	135.535	88.9964	55.3067	74.4838	67.5602	49.754	75.8791	63.5061	157.051	64.9444	173.417	151.75	88.1473	77.0764	108.024														X
ENSMUSG00000015133	T	T-up	835	205.227	166.235	159.487	189.869	303.656	224.891	221.785	202.169	428.777	336.322	430.575	330.365	254.372	332.31	424.629	246.368	166.908	181.177	167.183	144.115	218.27	204.324	360.526	225.141	435.029	280.943	198.332	189.388	263.165
ENSMUSG00000038521	T	T-up	836	24.6889	35.1056	14.1766	24.3868	35.2839	26.2977	24.741	31.5068	118.919	49.5773	115.559	62.0482	54.8141	60.3166	90.1164	40.1569	28.641	24.1569	24.0469	18.0144	36.5344	22.0891	105.689	29.225	161.526	73.8245	32.0536	24.224	36.7741
ENSMUSG00000060441	T	T-up	837	13.8875	15.4878	9.7464	10.4515	24.5918	6.34773	9.71968	12.2527	54.4346	40.1978	45.1154	33.5396	23.1247	33.0034	32.4419	17.3651	6.91334	15.0981	11.4509	15.4409	15.9252	19.3279	64.2033	32.4722	71.3488	44.0896	26.0435	20.9207	13.7903
ENSMUSG00000030341	T	T-up	838	337.158	302.528	313.657	296.997	435.168	369.075	306.612	332.572	589.569	503.812	703.642	519.864	527.586	468.876	514.745	456.92	321.964	386.51	348.107	334.553	363.47	345.142	626.229	425.386	707.542	453.2	454.76	367.765	372.338														X
ENSMUSG00000048779	T	T-up	839	97.9841	68.1462	65.5667	89.7086	76.9831	92.4955	94.546	88.3942	229.463	162.131	201.041	214.653	135.322	160.465	189.605	159.542	107.651	124.811	112.219	117.522	113.35	128.393	243.973	158.031	252.694	200.967	164.275	123.322	148.246
ENSMUSG00000058755	T	T-up	840	6.94376	6.19511	3.54414	3.48383	4.27684	0.906818	1.76721	4.37595	15.0742	10.7194	13.4555	11.7389	11.1341	5.69025	19.4652	5.42661	0.98762	4.02615	2.29018	2.57348	1.87356	2.76113	14.8162	6.49444	14.8643	7.17738	7.01172	3.30327	4.59676														X
ENSMUSG00000051413	T	T-up	841	543.928	516.259	464.283	562.639	503.598	539.557	442.687	459.475	663.265	655.224	702.059	578.558	478.767	594.062	619.28	414.593	358.506	369.399	353.832	374.871	439.349	411.409	503.749	430.798	628.266	528.05	429.718	437.133	440.14
ENSMUSG00000026031	T	T-up	842	733.724	765.096	739.84	708.959	925.936	846.968	733.394	744.787	1295.54	1037.1	1235.53	1088.36	1007.21	1026.52	1302.72	1143.93	992.558	1056.86	952.713	985.645	1169.1	1009.19	1477.66	1120.29	1755.97	1325.76	1046.75	1146.24	1179.07
ENSMUSG00000039853	T	T-up	843	18.5167	9.29266	16.8347	9.58053	32.0763	15.4159	17.6721	22.7549	61.9717	45.5575	65.6944	46.9554	28.2635	42.1078	64.1629	16.2798	10.8638	10.0654	8.01562	12.0096	14.9885	13.8057	48.3994	23.813	83.2403	36.9123	12.0201	18.7186	22.9838
ENSMUSG00000026829	T	T-up	844	20.8313	21.6829	29.2392	18.2901	28.8687	30.8318	21.2066	21.0046	65.3215	64.3165	91.0223	53.6633	36.8282	52.3503	56.2327	29.3037	15.8019	19.1242	19.4665	17.1566	26.2298	30.3725	67.1666	38.9667	101.077	47.1657	26.0435	31.9317	27.5806
ENSMUSG00000027848	T	T-up	845	408.91	409.91	340.238	431.995	466.175	427.112	385.253	469.102	736.961	582.868	725.012	779.795	508.743	624.789	661.094	524.21	376.283	398.589	354.977	386.023	417.804	456.968	586.72	520.638	782.855	621.356	444.743	462.458	468.87
ENSMUSG00000030149	T	T-up	846	2.31459	1.03252	1.77207	0.870958	1.06921	0	0.883607	0	12.5618	6.69963	24.5364	6.70792	5.13882	6.82829	15.8605	2.17064	0.98762	0	0	0.857828	1.87356	1.38057	13.8284	5.41204	39.6382	8.20272	3.00502	4.40437	1.14919														X
ENSMUSG00000079110	T	T-up	847	199.054	188.951	179.865	197.707	258.749	176.83	185.557	217.047	493.261	451.555	537.427	437.692	410.249	367.59	551.513	476.456	454.305	449.922	360.703	441.782	531.154	462.49	758.587	606.148	1071.22	727.992	554.928	560.456	514.838											X
ENSMUSG00000055172	T	T-up	848	15.4306	35.1056	31.8973	17.4192	26.7302	19.0432	59.2017	24.5053	217.738	108.534	343.51	129.127	72.8	93.32	165.814	65.1193	47.4057	49.3203	29.7723	40.3179	51.5229	57.9838	179.769	72.5213	381.518	96.382	73.1222	58.3578	67.8023														X
ENSMUSG00000022912	T	T-up	849	596.392	580.275	482.89	514.736	708.886	669.232	520.445	695.776	994.897	834.774	1035.28	898.861	778.532	853.537	952.351	760.811	696.272	571.713	586.285	661.386	694.153	673.717	980.829	777.168	1256.53	899.223	756.264	702.496	718.244														X		X
ENSMUSG00000026880	T	T-up	850	543.156	519.356	406.691	431.995	615.865	452.502	485.1	479.604	795.583	687.382	838.197	674.146	668.047	680.553	672.629	738.019	622.2	536.485	480.937	546.437	634.2	566.032	1006.51	821.547	1337.79	813.095	717.199	672.767	701.006														X
ENSMUSG00000018102	T	T-up	851	407.367	440.885	424.411	524.316	433.03	636.587	463.894	423.592	520.897	570.809	528.721	521.541	452.216	608.856	564.489	504.675	468.132	433.818	430.553	440.066	447.78	440.401	571.903	508.731	612.41	578.292	509.852	489.986	466.572		X		X	X				X				X			X
ENSMUSG00000039005	T	T-up	852	67.123	46.4633	57.5924	68.8056	75.9139	56.2227	72.4558	59.5129	199.314	140.692	231.117	179.437	139.605	150.222	230.698	79.2285	79.0096	52.34	64.1249	72.0576	90.8676	73.17	198.536	113.653	285.395	167.13	120.201	107.907	134.455														X
ENSMUSG00000064262	T	T-up	853	101.842	75.3738	68.2248	72.2895	128.305	118.793	79.5246	113.775	207.689	168.831	167.798	150.928	134.466	169.569	212.675	68.3753	65.1829	46.3007	52.6741	54.0432	61.8274	51.081	139.272	81.1805	209.092	123.041	80.1339	74.8742	82.7417
ENSMUSG00000070390	T	T-up	854	23.9174	21.6829	15.9487	24.3868	20.315	24.4841	15.9049	13.1279	109.707	97.8146	137.721	90.5569	49.6753	69.421	105.977	27.133	16.7895	12.0785	13.7411	23.1614	15.9252	13.8057	75.0685	35.7194	142.698	81.0019	39.0653	24.224	44.8184
ENSMUSG00000079057	T	T-up	855	293.181	268.455	251.634	259.545	343.216	301.971	302.194	322.945	497.448	438.156	568.296	454.461	387.981	400.593	460.675	431.958	377.271	321.085	345.817	379.16	374.712	346.522	560.05	406.985	725.379	557.785	440.737	373.27	444.737															X
ENSMUSG00000026536	T	T-up	856	0.771528	1.03252	0	0.870958	4.27684	0.906818	0.883607	0.87519	36.0106	17.419	87.0648	40.2475	5.13882	12.5185	35.3256	5.42661	3.95048	2.01308	2.29018	0.857828	4.6839	1.38057	24.6936	9.74166	90.1769	20.5068	9.01507	0	18.3871
ENSMUSG00000103873	T	T-up	857	0	0	0	0	0	0	0	0	0	0	8.70648	0	0	0	0	0	0	0	0	0	0	0	4.93872	1.08241	6.93669	1.02534	1.00167	0	2.29838
ENSMUSG00000054203	T	T-up	858	0	0	0.886036	0	0	0	0	0	14.2367	5.35971	34.0344	6.70792	0	1.13805	11.5349	0	0.98762	0	0	0	0.936779	0	10.8652	3.24722	33.6925	6.15204	1.00167	1.10109	8.04434
ENSMUSG00000076547	T	T-up	859	0	0	0	0	0	0	0.883607	0	0.837455	1.33993	24.5364	3.35396	0	6.82829	28.1163	0	0	0	0	0	0	0	10.8652	3.24722	44.593	5.1267	0	0	9.19353
ENSMUSG00000095642	T	T-up	860	0	0	0	0	0	0	0	0	14.2367	6.69963	15.83	21.8007	30.8329	1.13805	49.7443	0	0	0	0	0	0	0	40.4975	5.41204	314.133	18.4561	1.00167	0	13.7903
ENSMUSG00000027219	T	T-up	861	2.31459	0	3.54414	3.48383	2.13842	4.53409	0	0	17.5866	12.0593	10.2895	10.0619	6.85176	12.5185	25.9535	2.17064	2.96286	4.02615	3.43526	0.857828	2.81034	1.38057	15.8039	5.41204	33.6925	12.3041	7.01172	2.20218	6.89515
ENSMUSG00000022971	T	T-up	862	493.007	418.17	432.386	423.285	473.66	423.484	391.438	452.473	634.791	549.37	656.944	539.987	471.915	497.327	596.931	481.883	471.095	449.922	422.538	394.601	447.78	411.409	606.474	482.753	700.605	564.962	496.83	473.469	495.301														X
ENSMUSG00000020932	T	T-up	863	2854.66	3204.93	2650.13	2456.1	4247.97	3594.63	2700.3	3130.56	11649	9922.16	14734.5	10997.6	5326.39	6935.27	11066.3	14961.2	14323.4	14116.7	12482.6	12425.6	12459.2	12318.8	21999	16696.1	33200	19942.9	16006.8	14419.9	16201.3	X
ENSMUSG00000048120	T	T-up	864	813.963	933.396	831.988	1111.34	839.33	924.955	898.628	785.921	1530.87	1313.13	1804.62	1291.27	1050.89	1286	1324.35	619.719	637.015	610.968	554.223	551.584	643.567	556.368	1101.33	812.888	1536.97	922.806	727.216	618.813	755.018															X
ENSMUSG00000031389	T	T-up	865	162.793	129.065	174.549	148.063	126.167	138.743	125.472	120.776	318.233	294.784	341.136	333.719	220.113	208.263	338.838	108.532	90.861	144.941	99.6227	102.082	119.908	91.1174	234.095	172.103	322.061	189.688	128.214	118.918	159.738
ENSMUSG00000046718	T	T-up	866	97.9841	53.6909	55.8203	58.3542	181.766	72.5455	75.1066	69.14	949.674	786.537	1839.44	682.531	321.176	330.034	895.397	99.8496	57.2819	134.876	53.8191	72.9154	110.54	77.3117	558.075	350.7	1861.01	496.265	168.281	167.366	361.995														X
ENSMUSG00000064215	T	T-up	867	840.195	658.746	698.197	619.251	935.559	754.473	766.087	694.901	2570.99	2247.06	2664.18	2059.33	1367.78	1271.2	2236.33	1286.11	1052.8	1257.17	926.376	956.479	1200.01	1028.52	2389.35	1967.82	3762.66	2284.46	1395.33	1315.8	1542.21
ENSMUSG00000026029	T	T-up	868	89.4973	74.3413	101.894	101.902	101.575	110.632	76.8738	90.1446	206.851	184.91	239.824	199.561	160.16	177.536	195.372	123.727	107.651	103.673	79.0111	93.5033	96.4883	84.2146	210.389	130.971	238.82	156.877	120.201	100.199	149.395														X
ENSMUSG00000035778	T	T-up	869	166.65	164.17	159.487	152.418	164.658	148.718	125.472	142.656	392.767	325.602	363.298	263.286	222.682	289.064	306.396	174.737	148.143	147.961	135.12	146.689	167.683	124.251	348.673	219.729	374.581	239.93	171.286	178.377	205.705
ENSMUSG00000030560	T	T-up	870	409.682	356.219	372.135	340.544	454.414	375.423	278.336	334.323	1648.11	1122.86	2637.27	1188.98	752.837	928.648	1526.93	701.118	574.795	628.079	444.294	440.066	622.958	490.101	1512.24	883.244	2489.28	1218.1	643.075	659.554	843.506														X		X
ENSMUSG00000057948	T	T-up	871	48.6063	35.1056	50.5041	47.9027	44.9068	48.9682	48.5984	38.5084	128.968	103.174	118.725	85.5259	76.2259	84.2156	121.117	54.2661	43.4553	54.353	38.933	37.7445	51.5229	34.5142	112.603	69.274	166.481	82.0272	54.0904	57.2568	68.9515														X
ENSMUSG00000025534	T	T-up	872	581.732	529.682	536.938	492.962	574.166	535.93	514.259	528.615	728.586	648.525	763.796	657.376	561.845	642.998	731.025	599.098	562.943	619.021	563.383	530.138	524.596	603.308	690.433	629.961	870.059	694.155	585.979	567.062	605.624														X	X
ENSMUSG00000029484	T	T-up	873	280.065	256.064	303.024	326.609	340.009	311.946	303.077	274.81	489.911	460.935	472.524	446.076	371.708	435.873	472.21	398.313	316.038	291.896	251.919	283.941	296.022	277.494	426.705	356.112	661.958	460.378	335.561	297.295	336.713
ENSMUSG00000022216	T	T-up	874	1192.78	928.233	963.121	838.732	1055.31	979.364	713.071	1109.74	1949.6	1751.28	2509.84	1564.62	1191.35	1316.72	1825.4	1299.13	1271.07	1124.3	864.542	1080.01	1122.26	1129.3	1752.26	1508.88	2841.07	1470.34	1179.97	1168.26	1337.66		X		X						X			X	X	X	X	X
ENSMUSG00000034707	T	T-up	875	4570.53	4019.59	4054.5	3801.73	4099.35	4263.86	4155.6	4323.44	5428.39	5050.18	6090.58	5041	4545.29	4683.07	5159.71	4780.84	4681.32	4756.9	4326.14	4619.41	4726.99	4558.63	5285.41	4931.45	5999.24	5242.56	4717.89	4603.66	4934.63														X	X
ENSMUSG00000041736	T	T-up	876	133.474	114.609	101.894	85.3538	208.496	183.177	145.795	107.648	398.629	309.523	500.227	254.901	190.993	193.468	315.768	174.737	94.8115	186.209	114.509	141.542	161.126	111.826	277.556	187.256	482.595	249.158	138.231	135.434	167.782															X
ENSMUSG00000022587	T	T-up	877	4266.55	4274.62	3781.6	3065.77	4165.64	3370.64	5989.09	4371.58	7306.8	5267.25	9002.5	6937.66	6230.82	5049.52	6618.15	8122.55	7057.53	7003.49	7013.66	7433.08	7151.37	6964.96	9860.64	8383.24	11432.7	8628.24	8077.5	7037.08	8208.67
ENSMUSG00000031207	T	T-up	878	1392.61	1324.72	1167.8	1325.6	1431.67	1481.74	1329.83	1291.78	2495.62	2184.08	2860.47	2124.73	1863.68	1753.73	2294.73	1820.08	1318.47	1210.86	1257.31	1392.26	1338.66	1368.14	2273.79	1765.41	3040.25	1986.08	1636.74	1369.76	1649.09							X
ENSMUSG00000034708	T	T-up	879	2026.81	1847.17	1735.75	1801.14	2144.83	2097.47	1845.86	2036.57	3632.88	2969.28	4534.49	3144.34	2405.83	2392.18	3414.33	2414.84	1984.13	2171.1	1931.76	1991.88	1989.72	2023.91	3113.37	2494.95	4322.55	2682.29	2253.77	2070.05	2521.32														X
ENSMUSG00000057191	T	T-up	880	16.2021	15.4878	15.0626	18.2901	13.8997	9.975	12.3705	14.8782	82.9081	38.8579	118.725	53.6633	13.7035	21.6229	67.0466	18.4505	5.92572	8.0523	9.16071	8.57828	4.6839	9.66397	38.522	12.9889	119.906	21.5321	9.01507	9.90982	19.5362
ENSMUSG00000102037	T	T-up	881	5.4007	4.13007	2.65811	3.48383	3.20763	3.62727	0	0	23.4487	16.0791	29.2854	20.1238	9.42117	12.5185	21.6279	4.34129	1.97524	4.02615	3.43526	3.43131	3.74712	1.38057	14.8162	7.57685	39.6382	11.2787	6.01005	7.70764	12.6411
ENSMUSG00000043279	T	T-up	882	489.921	384.097	406.691	469.446	637.249	412.602	460.359	429.718	1132.24	1078.64	1267.98	974.325	703.162	699.9	954.513	633.828	478.996	535.478	608.042	498.398	552.7	512.19	1074.66	765.262	1566.7	853.083	682.14	673.868	817.075														X
ENSMUSG00000004040	T	T-up	883	2195.77	2181.71	2134.46	2186.97	2513.71	2958.95	2356.58	2332.38	3903.38	3927.33	4991.19	3323.77	2897.44	3092.08	4107.87	2079.48	1836.97	1991.94	2100.09	2047.64	2098.39	1959.02	2898.04	2464.64	4793.25	2660.76	2462.12	2353.03	2729.33														X
ENSMUSG00000070327	T	T-up	884	493.007	289.105	361.503	379.737	850.022	418.95	564.625	366.705	2148.07	1962.99	3676.51	1494.19	763.115	867.193	1939.31	449.323	310.113	384.497	506.129	458.08	386.89	386.559	1358.15	779.333	3722.03	1021.24	656.097	634.229	1011.29														X
ENSMUSG00000054404	T	T-up	885	312.469	270.52	268.469	320.512	577.373	328.268	354.326	310.693	558.583	442.176	736.093	474.585	612.376	481.395	531.327	372.265	295.298	266.732	308.029	319.97	304.453	312.008	435.595	408.067	749.162	457.302	414.693	371.068	407.963
ENSMUSG00000000386	T	T-up	886	10.0299	5.16259	10.6324	6.0967	20.315	4.53409	5.30164	6.12633	82.0706	52.2571	279.399	68.7561	24.8376	30.7273	80.7443	10.8532	0.98762	2.01308	6.87053	6.0048	3.74712	6.90283	40.4975	37.8842	156.571	43.0643	20.0335	9.90982	34.4757
ENSMUSG00000057346	T	T-up	887	4.62917	1.03252	1.77207	1.74192	6.41526	0.906818	1.76721	3.50076	29.3109	13.3993	41.1579	6.70792	5.99529	10.2424	23.7907	2.17064	0	0	1.14509	0.857828	0	0	8.88969	7.57685	38.6473	11.2787	6.01005	4.40437	8.04434																X
ENSMUSG00000029798	T	T-up	888	171.279	165.203	159.487	136.74	223.465	155.066	264.199	175.913	631.441	494.433	1066.15	583.589	416.245	371.004	648.117	145.433	147.155	145.948	178.634	237.618	153.632	208.466	467.203	400.491	1049.42	472.682	361.604	295.093	424.051														X
ENSMUSG00000028071	T	T-up	889	0	0	0.886036	1.74192	0	0	0	0	41.0353	20.0989	30.0769	40.2475	5.99529	22.761	25.9535	0	0	0	1.14509	1.71566	0	0	17.7794	5.41204	36.6653	13.3294	4.0067	2.20218	12.6411
ENSMUSG00000046688	T	T-up	890	337.929	403.714	342.01	391.931	400.954	390.839	469.195	372.831	651.54	594.927	746.383	583.589	533.581	581.543	630.815	467.774	499.736	484.145	511.854	542.148	493.683	505.287	728.955	642.95	972.127	694.155	575.963	534.029	681.47														X
ENSMUSG00000034663	T	T-up	891	755.326	760.966	733.638	774.281	859.645	773.516	752.833	727.283	1318.99	1146.98	1256.11	1190.66	911.284	984.412	1167.19	749.957	731.826	728.733	892.024	766.041	736.308	752.409	1140.84	937.364	1442.83	1026.37	891.49	851.144	995.199
ENSMUSG00000040483	T	T-up	892	536.984	566.852	504.155	542.607	754.862	579.457	738.696	463.851	2533.3	2378.37	3097.13	2020.76	943.83	1125.53	2107.28	520.954	440.478	468.04	813.013	558.446	455.275	481.818	1690.03	1390.89	3284.03	1510.33	879.47	669.464	1184.82
ENSMUSG00000030345	T	T-up	893	6.17223	2.06503	10.6324	4.35479	6.41526	9.975	3.53443	7.87671	38.5229	30.8183	56.1964	31.8626	11.9906	23.899	44.6978	7.59725	4.9381	4.02615	6.87053	5.14697	3.74712	8.2834	29.6323	17.3185	60.4483	17.4308	15.0251	6.60655	19.5362
ENSMUSG00000021190	T	T-up	894	4107.62	3917.37	3686.8	3529.12	3808.53	3788.69	3843.69	4276.18	6596.64	5683.97	6959.64	5534.03	4836.49	4993.76	5999.59	3935.38	3744.07	3858.06	3966.59	3807.9	3414.56	3751	5702.24	4550.44	6701.83	4995.46	4271.14	4052.02	4751.9														X
ENSMUSG00000024349	T	T-up	895	159.706	162.105	124.931	154.159	137.928	137.836	121.938	140.906	377.692	302.823	475.69	298.502	244.951	287.926	382.815	149.774	138.267	155.007	137.411	145.831	115.224	138.057	310.151	241.377	499.442	263.512	233.39	167.366	257.419														X
ENSMUSG00000066861	T	T-up	896	2.31459	1.03252	0.886036	0	3.20763	0.906818	1.76721	0	42.7102	26.7985	117.142	28.5086	7.70823	14.7946	40.3722	1.08532	0	0	0	0.857828	1.87356	0	14.8162	12.9889	84.2312	22.5575	8.01339	4.40437	17.2379
ENSMUSG00000034459	T	T-up	897	141.961	51.6259	61.1365	80.9991	384.916	129.675	153.748	100.647	751.197	506.492	2338.09	539.987	320.32	257.199	759.141	131.324	74.0715	62.4053	52.6741	137.253	134.896	78.6923	460.288	301.992	1476.52	415.263	201.337	191.59	322.923
ENSMUSG00000052776	T	T-up	898	16.2021	16.5203	3.54414	8.70958	43.8376	27.2046	17.6721	17.5038	186.753	150.072	342.719	112.358	82.2212	54.6264	160.768	18.4505	14.8143	12.0785	8.01562	17.1566	20.6091	8.2834	85.9337	50.8731	244.766	83.0526	28.0469	29.7295	64.3547
ENSMUSG00000039146	T	T-up	899	2.31459	1.03252	1.77207	0.870958	20.315	5.44091	4.41803	2.62557	101.332	76.3758	237.449	68.7561	30.8329	40.9698	91.5583	5.42661	4.9381	0	3.43526	2.57348	5.62068	1.38057	60.2523	45.4611	228.911	39.9883	14.0234	14.3142	39.0725
ENSMUSG00000062488	T	T-up	900	212.17	127	140.88	145.45	291.894	142.371	204.997	203.919	732.773	671.303	1156.38	630.544	416.245	368.728	692.094	199.699	99.7496	118.771	136.265	144.115	160.189	142.198	525.479	421.056	1482.47	461.403	310.519	280.778	428.648
ENSMUSG00000002325	T	T-up	901	411.225	309.755	323.403	336.19	643.664	404.441	419.713	345.7	1456.33	1400.22	2510.63	1192.33	766.541	855.813	1545.68	363.583	246.905	285.857	282.837	299.382	327.873	316.15	953.172	772.839	2333.7	899.223	558.934	526.322	819.373														X
ENSMUSG00000074896	T	T-up	902	315.555	164.17	209.105	191.611	654.356	254.816	332.236	287.062	1624.66	1326.53	2669.72	1210.78	701.449	757.941	1439.7	275.672	163.945	187.216	187.794	228.182	254.804	276.113	1083.55	818.3	3330.6	925.882	510.854	439.335	737.781
ENSMUSG00000030921	T	T-up	903	97.2126	78.4713	73.541	78.3862	232.019	97.0296	98.964	102.397	494.099	430.116	903.891	437.692	332.311	293.617	523.396	147.604	84.9353	83.5426	81.3013	102.082	104.919	91.1174	447.448	287.92	938.435	356.818	240.402	165.164	280.403
ENSMUSG00000073489	T	T-up	904	8.48681	3.09755	0	0.870958	13.8997	4.53409	1.76721	6.12633	242.862	147.392	447.197	169.375	69.3741	75.1112	211.954	20.6211	5.92572	7.04576	8.01562	7.72046	11.2414	12.4251	173.843	83.3453	485.568	111.762	49.082	33.0327	74.6974														X
ENSMUSG00000053318	T	T-up	905	20.8313	19.6178	11.5185	11.3224	13.8997	11.7886	7.95246	7.87671	188.427	155.431	257.237	132.481	60.8094	99.0103	189.605	21.7064	12.8391	8.0523	14.8861	19.7301	12.1781	13.8057	121.492	69.274	300.259	105.61	38.0636	24.224	78.145
ENSMUSG00000021423	T	T-up	906	273.893	295.3	227.711	272.61	255.541	265.698	238.574	222.298	918.689	757.059	1150.84	1021.28	456.499	564.472	863.676	295.208	225.177	190.236	219.857	218.746	230.448	242.98	784.268	569.346	1430.94	693.13	344.576	334.732	494.152														X
ENSMUSG00000033355	T	T-up	907	67.8945	35.1056	43.4158	50.5155	161.451	68.0114	58.3181	39.3836	535.971	477.014	825.533	422.599	197.845	162.741	427.512	77.0579	50.3686	28.1831	46.9486	48.8962	45.9022	57.9838	340.771	271.684	1040.5	270.69	116.194	96.896	195.362
ENSMUSG00000015437	T	T-up	908	0.771528	0	0	0	1.06921	2.72045	0	0	19.2615	4.01978	36.4089	13.4158	3.42588	7.96634	11.5349	1.08532	0	0	1.14509	0	0	0	7.90195	5.41204	25.7648	7.17738	2.00335	3.30327	3.44757																X
ENSMUSG00000038507	T	T-up	909	397.337	323.178	344.668	301.351	480.075	360.914	401.158	410.464	1300.57	1181.82	1719.93	1078.3	711.727	676.001	1178.72	447.153	364.432	415.7	388.185	398.89	433.729	360.328	1011.45	820.464	1982.9	979.2	624.043	612.207	718.244
ENSMUSG00000063268	T	T-up	910	108.786	93.9591	102.78	85.3538	130.444	92.4955	117.52	102.397	644.003	534.631	1024.99	523.218	221.826	300.445	565.21	132.409	74.0715	101.66	89.3169	98.6503	104.919	81.4534	397.073	298.744	1080.14	368.097	172.288	165.164	252.822															X
ENSMUSG00000024339	T	T-up	911	226.058	168.3	169.233	172.45	253.403	214.916	217.367	203.044	1311.46	1105.44	1599.62	1038.05	518.165	688.52	1150.61	315.829	249.868	270.759	287.417	246.197	253.867	241.599	911.687	767.427	2048.3	851.032	438.733	431.628	588.386														X
ENSMUSG00000018899	T	T-up	912	168.965	159.008	140.88	137.611	170.004	154.159	181.139	160.16	1501.56	1334.57	2232.03	1190.66	471.059	698.762	1183.05	306.061	268.633	256.667	242.759	230.756	294.149	244.36	1048.98	871.338	3170.07	874.615	467.782	472.368	679.172
ENSMUSG00000022906	T	T-up	913	141.961	125.967	78.8572	123.676	225.603	121.514	120.171	133.904	703.462	544.01	998.079	563.465	334.88	376.694	596.21	194.273	133.329	146.954	140.846	132.106	159.252	135.296	541.283	437.292	1239.69	442.947	284.476	245.543	367.741															X
ENSMUSG00000022504	T	T-up	914	18.5167	22.7154	21.2649	35.7093	28.8687	21.7636	42.4131	27.1309	679.176	623.066	986.207	419.245	120.762	289.064	679.118	32.5597	21.7276	30.1961	28.6272	18.8722	30.9137	19.3279	450.411	256.53	1090.05	294.273	95.1591	78.1775	234.435
ENSMUSG00000037321	T	T-up	915	145.047	85.699	74.427	84.4829	171.074	128.768	111.334	111.149	3625.34	3384.65	5139.99	2600.99	723.717	1266.65	2627.07	186.675	127.403	160.039	125.96	122.669	150.821	115.968	2237.24	1540.27	5388.82	1774.86	609.018	547.242	1025.08														X
ENSMUSG00000029417	T	T-up	916	1.54306	0	0	0	2.13842	0	0	0	854.204	478.354	1897.22	387.382	72.8	184.364	874.49	4.34129	0	0	1.14509	0	0	0	383.244	155.867	1364.55	329.134	23.0385	31.9317	219.495
ENSMUSG00000096727	T	T-up	917	43.2056	44.3983	28.3532	29.6126	39.5608	28.1114	51.2492	26.2557	1284.66	1047.82	1618.61	920.662	293.769	526.917	1041.03	72.7166	39.5048	37.2419	51.529	30.8818	50.5861	45.5587	756.611	562.852	1959.12	625.458	238.398	241.139	398.769		X		X						X		X		X	X	X	X
ENSMUSG00000104713	T	T-up	918	16.2021	4.13007	9.7464	9.58053	21.3842	10.8818	11.4869	8.7519	671.639	649.864	1067.73	444.399	128.471	209.401	651.001	17.3651	8.88858	9.05884	12.596	6.0048	11.2414	9.66397	437.57	342.041	1745.07	363.996	80.1339	114.514	289.596
ENSMUSG00000056116	T	T-up	919	469.089	355.186	472.257	385.834	514.29	454.316	467.428	444.597	2125.46	1851.78	2880.26	1455.62	960.96	1216.57	1921.28	409.166	365.419	384.497	423.683	393.743	407.499	414.17	1543.84	1194.98	2872.78	1341.15	770.288	771.865	1066.45														X
ENSMUSG00000067212	T	T-up	920	388.85	384.097	338.466	283.932	467.245	371.796	464.777	317.694	5500.41	4273.03	7398.13	3057.13	1265.01	1745.77	4220.33	301.719	211.351	216.406	298.868	258.206	228.574	226.413	2720.25	2066.31	7646.21	2445.44	877.467	780.674	1565.2														X
ENSMUSG00000029561	T	T-up	921	219.114	71.2437	68.2248	93.1925	363.531	130.582	129.007	115.525	2639.66	2074.21	7333.23	1718.9	783.67	711.281	3079.82	199.699	105.675	94.6145	125.96	126.959	123.655	125.632	1438.15	951.436	6253.92	1311.41	476.797	372.169	852.7
ENSMUSG00000034422	T	T-up	922	189.024	112.544	113.413	155.901	357.116	140.557	169.653	127.778	1368.4	1117.5	2125.96	1111.84	560.988	627.065	1302	189.931	137.279	111.726	156.877	141.542	121.781	139.437	891.932	565.016	2381.27	741.321	405.678	361.158	586.087															X
ENSMUSG00000073418	T	T-up	923	1393.38	1053.17	1157.16	1125.28	1641.24	2135.56	1077.12	1099.24	24713.3	25985.2	25381	17190.7	6243.67	9416.22	21652.5	1647.52	1324.4	1240.05	1386.7	1757.69	1545.69	1427.51	14415.1	9205.87	25219.8	11947.3	4954.28	4134.6	8042.04														X		X
ENSMUSG00000022901	T	T-up	924	62.4938	75.3738	64.6806	91.4505	73.7755	77.9864	65.3869	75.2664	344.194	250.566	491.52	280.056	226.965	240.128	349.652	81.3991	74.0715	65.4249	68.7053	63.4793	65.5745	74.5506	337.808	187.256	433.048	247.107	140.234	131.03	210.302														X
ENSMUSG00000038642	T	T-up	925	2618.57	2414.03	2213.32	2394.26	2526.54	2536.37	2354.81	2475.04	12624.6	10570.7	12021.3	9748.28	6294.2	7687.52	11086.5	2840.29	2170.79	2003.01	2052	2265.52	2130.24	2099.84	11748.2	7139.56	15611.5	9695.62	4887.17	4075.14	7493.87											X			X
ENSMUSG00000032596	T	T-up	926	134.246	104.284	101.894	130.644	178.558	121.514	140.494	105.023	1064.41	900.431	1282.23	789.857	376.847	448.391	813.211	128.068	76.0467	87.5688	75.5758	92.6455	100.235	67.6478	607.462	461.105	1354.64	535.228	246.412	253.251	291.894									X					X
ENSMUSG00000040253	T	T-up	927	260.005	221.991	211.763	270.868	409.507	224.891	268.617	228.425	2762.77	2260.46	4141.12	2185.1	1074.87	1326.97	2285.35	277.842	249.868	217.412	272.531	221.32	228.574	219.51	1831.28	1475.32	5653.4	1749.23	851.423	977.769	1084.84
ENSMUSG00000028270	T	T-up	928	157.392	103.252	97.464	107.999	177.489	87.0546	106.916	82.2679	2859.07	2332.81	4765.61	2066.04	1092	1199.5	2353.84	173.651	123.452	132.863	103.058	89.2142	143.327	128.393	1750.28	1228.53	6262.84	1461.11	917.534	709.103	1006.69
ENSMUSG00000040264	T	T-up	929	44.7487	38.2032	38.9856	49.6446	94.0905	40.8068	39.7623	53.3866	1072.78	757.059	1829.15	714.393	446.221	475.705	885.304	91.167	45.4305	33.2157	50.3839	34.3131	57.1435	60.7449	688.457	494.66	2618.1	600.849	349.584	296.194	420.604
ENSMUSG00000024397	T	T-up	930	190.568	178.626	200.244	184.643	155.035	133.302	151.097	162.785	685.038	544.01	821.575	625.513	354.579	405.145	602.699	191.017	152.093	149.974	171.763	135.537	132.086	171.19	551.161	349.617	895.824	461.403	204.342	230.128	341.31
ENSMUSG00000030156	T	T-up	931	0.771528	0	0	0	0	0	0	0.87519	34.3357	13.3993	39.5749	16.7698	2.56941	12.5185	39.6512	2.17064	0	0	0	0	0	1.38057	14.8162	5.41204	38.6473	10.2534	2.00335	1.10109	5.74596
ENSMUSG00000030966	T	T-up	932	101.07	107.382	105.438	90.5796	163.589	87.0546	97.1968	101.522	567.795	519.892	894.393	534.956	226.108	257.199	528.443	128.068	126.415	114.745	97.3325	93.5033	116.161	122.87	422.754	348.535	1120.77	363.996	159.266	194.893	281.552														X
ENSMUSG00000029322	T	T-up	933	13.116	8.26014	8.86036	6.0967	7.48447	5.44091	6.18525	4.37595	95.4699	72.356	236.658	68.7561	31.6894	35.2795	83.6281	5.42661	2.96286	4.02615	1.14509	2.57348	2.81034	2.76113	60.2523	31.3898	167.471	27.6842	11.0184	11.0109	29.879														X
ENSMUSG00000033880	T	T-up	934	685.889	368.609	388.97	389.318	791.215	618.45	369.348	520.738	3127.06	2616.88	4883.54	2369.57	1174.22	1347.45	2921.21	586.074	412.825	546.55	349.252	466.659	503.05	416.931	2068.33	1485.06	4347.32	1785.12	689.152	710.204	1361.79													X
ENSMUSG00000037649	T	T-up	935	568.617	655.649	583.898	641.896	532.466	579.457	551.371	533.866	2068.51	1719.13	2308.8	1569.65	827.35	1037.9	1718.7	480.798	421.714	480.118	362.993	412.615	415.93	397.603	1316.66	931.952	2162.26	1063.28	618.033	596.792	860.744														X
ENSMUSG00000026068	T	T-up	936	4.62917	0	0.886036	1.74192	1.06921	2.72045	1.76721	1.75038	66.9964	40.1978	55.4049	51.9864	12.8471	20.4849	51.9071	5.42661	6.91334	2.01308	3.43526	4.28914	4.6839	5.52227	47.4117	20.5657	78.2855	30.7602	8.01339	8.80873	13.7903
ENSMUSG00000000628	T	T-up	937	192.111	174.495	186.954	181.159	207.427	203.127	189.092	177.664	659.077	507.832	709.182	533.279	381.986	409.698	595.489	280.013	282.459	274.785	242.759	307.103	299.769	280.255	663.764	470.847	832.403	538.304	364.609	365.562	452.781															X
ENSMUSG00000037860	T	T-up	938	94.898	90.8616	101.008	100.16	89.8136	104.284	89.2443	92.7702	203.502	180.89	229.534	172.729	127.614	151.361	179.512	80.3138	77.0343	66.4315	60.6897	83.2094	70.2584	74.5506	184.708	126.642	296.296	182.511	90.1507	105.705	117.217														X
ENSMUSG00000066258	T	T-up	939	51.6924	38.2032	58.4784	47.9027	75.9139	57.1296	53.9	52.5114	249.562	227.788	287.314	192.853	115.623	120.633	229.977	71.6312	58.2696	48.3138	48.0937	66.9106	65.5745	60.7449	192.61	134.218	347.825	153.801	103.172	93.5928	119.516
ENSMUSG00000073491	T	T-up	940	1.54306	0	0	1.74192	1.06921	0	0	0	44.3851	26.7985	53.8219	20.1238	8.5647	10.2424	30.2791	3.25597	0.98762	0	0	1.71566	1.87356	1.38057	18.7671	12.9889	54.5025	21.5321	5.00837	4.40437	8.04434
ENSMUSG00000057143	T	T-up	941	162.793	132.162	140.88	144.579	218.119	140.557	156.398	134.779	649.028	506.492	770.128	516.51	292.056	358.485	563.048	201.87	194.561	152.994	128.25	150.12	181.735	176.713	560.05	439.457	1008.79	493.189	280.469	310.508	380.382
ENSMUSG00000106734	T	T-up	942	35.4903	37.1706	29.2392	27.8706	48.1144	32.6455	27.3918	28.8813	121.431	80.3956	239.032	103.973	47.9623	71.6971	116.791	30.389	23.7029	21.1373	18.3214	26.5927	23.4195	26.2308	73.093	59.5324	148.643	68.6978	36.0603	47.3469	56.3104
ENSMUSG00000047735	T	T-up	943	195.197	157.975	129.361	154.159	261.956	144.184	150.213	154.033	832.431	464.955	1483.27	477.939	393.976	402.869	695.699	225.747	173.821	123.804	136.265	141.542	210.775	156.004	500.786	355.029	1021.68	392.705	224.375	253.251	322.923
ENSMUSG00000040296	T	T-up	944	221.429	175.528	165.689	196.836	295.102	210.382	203.23	188.166	625.579	589.568	941.091	586.943	346.014	375.556	606.303	264.819	238.016	206.34	237.033	214.457	235.132	256.785	611.413	441.622	1098.97	542.405	332.556	306.103	366.592														X		X
ENSMUSG00000021583	T	T-up	945	411.225	323.178	325.175	343.157	420.199	325.548	322.517	357.953	1000.76	832.094	1222.86	803.273	537.007	646.412	935.048	477.542	469.119	398.589	395.055	432.346	435.602	461.109	914.65	737.119	1574.63	828.475	549.919	536.232	711.349														X
ENSMUSG00000049502	T	T-up	946	204.455	193.081	146.196	165.482	257.68	167.761	220.018	199.543	1015	767.778	1552.13	835.136	543.859	555.368	976.141	376.607	336.778	306.994	301.158	327.69	345.672	318.911	902.797	605.065	1863.99	765.929	529.886	478.975	649.293														X
ENSMUSG00000081512	T	T-up	947	2.31459	1.03252	3.54414	4.35479	2.13842	2.72045	0.883607	2.62557	12.5618	20.0989	15.83	13.4158	7.70823	11.3805	12.2558	2.17064	2.96286	2.01308	2.29018	2.57348	1.87356	2.76113	8.88969	9.74166	30.7196	12.3041	4.0067	4.40437	10.3427
ENSMUSG00000026896	T	T-up	948	181.309	198.243	160.373	180.288	287.617	165.041	208.531	161.035	684.201	506.492	1233.95	580.235	355.435	386.937	640.908	201.87	215.301	190.236	207.261	237.618	192.977	204.324	503.749	404.82	974.109	491.138	297.497	336.934	463.124																X
ENSMUSG00000035208	T	T-up	949	46.2917	29.943	31.8973	29.6126	47.0452	36.2727	29.159	34.1324	318.233	245.207	482.814	224.715	95.9247	122.909	282.605	20.6211	21.7276	21.1373	22.9018	26.5927	21.5459	19.3279	202.487	122.312	561.872	214.296	44.0737	57.2568	129.859
ENSMUSG00000031497	T	T-up	950	74.0667	58.8535	56.7063	57.4832	65.2218	62.5705	65.3869	79.6423	177.541	154.092	229.534	134.158	100.207	112.667	139.861	65.1193	69.1334	61.3988	74.4307	71.1998	70.2584	73.17	156.063	136.383	187.291	117.914	81.1356	78.1775	113.77														X
ENSMUSG00000095589	T	T-up	951	0	0	0	0	0	0	0	0	15.0742	10.7194	9.49798	10.0619	7.70823	51.2122	77.8606	0	0	0	0	0	0	0	53.3381	22.7305	162.517	12.3041	1.00167	3.30327	10.3427
ENSMUSG00000109729	T	T-up	952	0	0	0	0	1.06921	0	0.883607	0	3.34982	0	5.54049	3.35396	0.85647	2.2761	3.60466	0	0	0	0	0	0	0	3.95097	3.24722	11.8915	2.05068	0	1.10109	2.29838
ENSMUSG00000030107	T	T-up	953	48.6063	22.7154	18.6068	17.4192	99.4365	34.4591	49.482	35.8828	376.017	328.282	662.484	266.64	147.313	127.462	308.559	53.1808	25.6781	18.1177	18.3214	35.171	44.0286	31.753	200.512	119.065	559.89	196.865	82.1373	50.6502	140.201														X		X
ENSMUSG00000072620	T	T-up	954	64.0369	58.8535	50.5041	61.838	109.059	110.632	91.8951	51.6362	258.774	195.629	381.502	189.499	166.155	142.256	242.233	75.9725	44.4429	36.2354	27.4821	70.3419	52.4596	49.7004	202.487	119.065	369.626	171.232	90.1507	68.2677	156.29
ENSMUSG00000024677	T	T-up	955	26.232	22.7154	26.5811	29.6126	37.4223	29.925	26.5082	32.382	235.325	127.293	226.369	124.096	95.9247	104.701	188.163	49.9248	41.48	26.17	13.7411	42.8914	48.7125	45.5587	167.916	106.076	305.214	163.029	69.1155	69.3688	85.0401
ENSMUSG00000037548	T	T-up	956	74.0667	48.5283	76.1991	56.6122	54.5297	46.2477	36.2279	45.5099	407.003	293.444	410.788	228.069	63.3788	133.152	328.745	16.2798	7.90096	2.01308	1.14509	8.57828	7.49423	5.52227	221.255	61.6972	417.192	133.294	22.0368	19.8196	64.3547														X
ENSMUSG00000039899	T	T-up	957	70.9806	86.7315	46.0739	71.4185	173.212	58.9432	40.6459	84.0183	1277.96	897.751	1606.74	796.565	345.158	463.186	1081.4	249.624	204.437	95.6211	76.7209	144.973	272.603	173.951	1042.07	575.84	1804.53	772.081	268.449	275.273	595.281														X
ENSMUSG00000032000	T	T-up	958	112.643	103.252	92.1478	85.3538	102.644	94.3091	98.964	91.895	216.901	194.289	223.203	147.574	140.461	133.152	197.535	90.0817	79.9972	60.3923	57.2544	90.9298	69.3217	62.1255	142.235	103.911	215.037	138.421	92.154	83.683	122.963														X		X
ENSMUSG00000071713	T	T-up	959	75.6098	60.9185	55.8203	56.6122	54.5297	91.5887	51.2492	80.5175	303.159	225.108	364.089	201.238	172.151	162.741	272.512	90.0817	62.22	44.2877	43.5133	78.9202	61.8274	40.0364	248.911	136.383	396.382	156.877	105.176	91.3906	148.246														X		X
ENSMUSG00000023982	T	T-up	960	4.62917	4.13007	6.20225	2.61287	3.20763	2.72045	7.06886	7.87671	9.21201	12.0593	17.413	18.4468	2.56941	9.10439	18.7442	6.51193	1.97524	2.01308	2.29018	6.86263	3.74712	2.76113	13.8284	10.8241	32.7015	14.3548	5.00837	6.60655	12.6411
ENSMUSG00000025498	T	T-up	961	80.239	37.1706	37.2135	43.5479	274.787	116.073	109.567	74.3912	602.13	438.156	1323.39	365.581	204.696	152.499	496.001	73.8019	34.5667	30.1961	45.8035	96.0768	64.6378	57.9838	307.188	173.185	1056.36	257.36	113.189	85.8851	195.362														X
ENSMUSG00000029826	T	T-up	962	324.813	202.373	216.193	209.901	365.67	272.046	235.039	266.933	1030.07	884.352	1089.89	719.424	555.849	574.715	780.769	421.105	319.989	311.02	356.122	326.833	369.091	313.389	1109.24	618.054	1281.31	749.524	540.904	532.928	605.624
ENSMUSG00000042228	T	T-up	963	372.648	278.78	259.609	330.093	338.939	268.418	294.241	292.314	851.692	671.303	936.342	776.441	501.892	624.789	772.118	401.569	319.989	319.072	314.899	348.278	340.051	317.53	847.484	516.308	1048.43	666.471	420.703	454.751	499.898		X					X						X	X
ENSMUSG00000058715	T	T-up	964	213.713	139.39	138.222	174.192	158.243	142.371	167.002	149.658	520.897	464.955	668.025	444.399	301.478	350.519	436.885	184.505	142.217	120.785	127.105	132.106	141.454	147.721	475.105	253.283	593.582	333.236	218.365	202.601	245.927													X	X
ENSMUSG00000000290	T	T-up	965	354.132	201.341	211.763	198.578	229.88	262.977	231.505	252.93	932.925	730.26	1177.75	771.41	447.078	600.89	957.397	351.644	166.908	215.399	207.261	206.737	180.798	178.093	751.673	425.386	1135.63	584.444	312.522	248.847	474.616
ENSMUSG00000025017	T	T-up	966	134.246	91.8941	92.1478	107.999	117.613	82.5205	91.0115	86.6438	437.152	329.622	589.666	350.489	179.859	252.647	385.698	129.153	73.0839	93.608	85.8816	75.4889	88.0572	70.4089	340.771	185.092	628.266	268.639	132.221	118.918	202.258														X
ENSMUSG00000026480	T	T-up	967	147.362	152.813	142.652	148.063	148.62	138.743	154.631	138.28	323.258	290.764	362.506	239.808	255.228	250.371	289.094	171.481	108.638	123.804	117.944	111.518	107.73	110.445	287.433	163.443	351.789	221.473	170.285	172.871	187.318				X										X
ENSMUSG00000051506	T	T-up	968	138.104	108.414	108.982	134.127	111.198	131.489	137.843	115.525	363.456	332.302	386.251	328.688	182.428	253.785	339.559	135.665	88.8858	103.673	108.783	115.807	90.8676	93.8785	276.568	154.784	378.545	203.017	164.275	149.748	186.169
ENSMUSG00000030789	T	T-up	969	75.6098	8.26014	9.7464	13.0644	8.55368	9.975	9.71968	5.25114	304.834	206.349	319.765	224.715	64.2353	96.7342	273.954	64.034	9.8762	6.03923	11.4509	11.1518	11.2414	6.90283	217.304	57.3676	302.241	133.294	32.0536	29.7295	106.875											X		X	X
ENSMUSG00000043263	T	T-up	970	16.2021	1.03252	1.77207	2.61287	4.27684	3.62727	0	0.87519	105.519	62.9766	180.462	105.65	33.4023	69.421	124.721	18.4505	2.96286	1.00654	3.43526	6.0048	5.62068	4.1417	74.0808	45.4611	186.3	72.7992	21.0352	23.1229	59.7579
ENSMUSG00000032661	T	T-up	971	7.71528	1.03252	1.77207	1.74192	8.55368	3.62727	1.76721	5.25114	79.5583	72.356	309.476	50.3094	11.9906	17.0707	77.8606	13.0239	0	3.01961	0	1.71566	0.936779	2.76113	42.473	20.5657	116.933	38.9629	9.01507	7.70764	24.133
ENSMUSG00000032089	T	T-up	972	332.529	356.219	337.58	341.415	312.209	311.039	378.184	301.065	814.007	690.062	1082.77	742.902	504.461	652.102	841.327	227.918	135.304	163.059	147.716	188.722	172.367	205.704	527.455	316.063	868.077	471.657	290.486	271.97	381.531														X
ENSMUSG00000018654	T	T-up	973	257.691	282.91	229.483	339.673	272.648	268.418	307.495	236.301	716.024	600.287	687.812	628.867	384.555	546.264	656.048	236.6	167.895	194.262	153.442	192.154	176.114	178.093	556.1	317.145	685.741	455.251	277.464	267.565	363.144
ENSMUSG00000031103	T	T-up	974	110.329	58.8535	60.2505	82.741	73.7755	79.8	86.5935	77.8919	278.035	231.807	327.68	253.224	149.882	209.401	274.675	66.2046	37.5296	54.353	40.0781	52.3275	49.6493	49.7004	196.561	99.5814	288.368	147.649	91.1524	84.784	136.754
ENSMUSG00000010358	T	T-up	975	57.0931	58.8535	62.0225	44.4188	97.2981	61.6637	52.1328	64.7641	288.922	286.744	393.375	231.423	162.729	171.845	250.163	94.423	51.3562	49.3203	46.9486	51.4697	70.2584	49.7004	214.34	158.031	438.002	172.257	142.238	102.402	137.903
ENSMUSG00000025492	T	T-up	976	251.518	160.04	171.005	144.579	551.712	259.35	198.812	226.674	1050.17	900.431	1551.34	751.287	604.668	485.947	922.792	413.508	174.809	200.301	168.328	223.035	266.982	213.988	747.722	503.319	1788.67	712.611	460.77	292.89	489.555														X
ENSMUSG00000022575	T	T-up	977	89.4973	79.5039	79.7433	87.9667	93.0212	105.191	117.52	80.5175	320.745	276.025	379.919	214.653	188.423	207.125	300.628	104.191	64.1953	62.4053	51.529	57.4745	82.4366	63.5061	221.255	146.125	295.305	205.068	116.194	117.817	140.201														X
ENSMUSG00000031506	T	T-up	978	229.144	380.999	279.101	506.026	288.687	392.652	352.559	228.425	324.095	381.879	337.178	293.471	239.812	393.765	352.536	5.42661	0	2.01308	0	0	1.87356	0	27.6568	8.65926	55.4935	17.4308	7.01172	3.30327	13.7903
ENSMUSG00000062593	T	T-up	979	17.7452	7.22762	6.20225	2.61287	8.55368	9.975	4.41803	6.12633	61.9717	33.4982	145.636	23.4777	15.4165	33.0034	55.5117	22.7918	7.90096	5.03269	4.58035	3.43131	6.55746	9.66397	41.4852	19.4833	74.3217	32.8109	15.0251	8.80873	25.2822
ENSMUSG00000015340	T	T-up	980	124.988	19.6178	10.6324	19.1611	49.1836	18.1364	12.3705	28.8813	767.109	353.741	1023.41	446.076	137.035	267.442	610.629	149.774	20.74	17.1111	17.1763	17.1566	32.7873	48.3198	540.296	165.608	1096	374.249	54.0904	79.2786	280.403				X										X
ENSMUSG00000069516	T	T-up	981	188.253	119.772	125.817	121.063	246.987	174.109	125.472	175.913	973.123	582.868	1051.11	697.623	448.79	726.075	907.653	345.132	184.685	139.909	125.96	166.419	197.66	213.988	898.846	366.936	1148.52	645.964	229.383	246.644	498.749														X
ENSMUSG00000030220	T	T-up	982	508.437	632.933	563.519	766.443	493.975	515.98	577.879	400.837	712.674	763.758	791.498	712.716	516.452	796.634	731.025	240.941	158.019	144.941	140.846	168.992	154.569	169.81	400.036	240.294	548.989	296.323	201.337	216.915	275.806
ENSMUSG00000043131	T	T-up	983	1389.52	1357.76	1335.26	1464.08	1512.93	1373.83	1370.47	1369.67	2037.53	1720.47	1959.75	1765.86	1580.19	1783.32	1891.72	1501	1451.8	1344.73	1312.27	1386.25	1327.42	1415.08	2020.92	1663.66	2211.81	1793.32	1514.53	1564.65	1691.61
ENSMUSG00000020077	T	T-up	984	195.197	189.983	197.586	182.03	248.057	179.55	197.928	199.543	444.689	290.764	463.026	385.705	285.205	331.172	383.536	298.464	209.375	175.138	155.732	186.149	200.471	204.324	377.318	274.931	537.098	336.312	229.383	234.532	283.85													X
ENSMUSG00000028459	T	T-up	985	56.3216	87.764	59.3644	109.741	48.1144	48.9682	75.1066	43.7595	126.456	123.273	175.713	117.389	69.3741	99.0103	106.698	27.133	15.8019	10.0654	6.87053	12.0096	11.2414	13.8057	59.2646	32.4722	77.2945	36.9123	15.0251	16.5164	27.5806							X
ENSMUSG00000037202	T	T-up	986	0.771528	0	0	0	0	0.906818	0	0.87519	14.2367	10.7194	11.081	6.70792	1.71294	6.82829	13.6977	2.17064	0	0	0	0	0.936779	0	8.88969	4.32963	14.8643	3.07602	0	1.10109	4.59676
ENSMUSG00000049969	T	T-up	987	310.154	376.869	314.543	371.028	356.047	373.609	348.141	328.196	490.749	434.136	509.725	464.523	406.823	410.836	490.954	418.934	347.642	353.295	360.703	352.567	382.206	379.656	481.031	494.66	584.664	460.378	380.636	422.819	495.301
ENSMUSG00000032436	T	T-up	988	75.6098	70.2112	59.3644	71.4185	57.7373	68.0114	66.2705	65.6393	174.191	140.692	167.798	132.481	92.4988	102.424	137.698	75.9725	40.4924	54.353	49.2388	58.3323	68.3849	51.081	131.37	104.993	171.435	102.534	74.1239	61.6611	96.532
ENSMUSG00000047798	T	T-up	989	20.8313	4.13007	3.54414	2.61287	8.55368	6.34773	12.3705	6.12633	144.88	62.9766	171.755	87.2029	41.1106	45.522	93.7211	19.5358	1.97524	2.01308	6.87053	10.2939	7.49423	6.90283	87.9092	30.3074	167.471	61.5204	9.01507	6.60655	41.3709
ENSMUSG00000000817	T	T-up	990	3.85764	3.09755	5.31622	1.74192	5.34605	4.53409	1.76721	4.37595	21.7738	8.03956	4.74899	8.3849	5.99529	9.10439	12.9768	3.25597	0	6.03923	4.58035	2.57348	4.6839	4.1417	16.7916	8.65926	23.7829	5.1267	6.01005	7.70764	8.04434
ENSMUSG00000040663	T	T-up	991	40.891	24.7804	47.846	35.7093	42.7684	31.7386	34.4607	43.7595	43.5477	46.8974	53.8219	53.6633	35.1153	53.4883	64.1629	30.389	17.7772	26.17	25.1919	20.5879	20.6091	27.6113	51.3627	35.7194	56.4845	30.7602	30.0502	44.0437	40.2217														X
ENSMUSG00000048897	T	T-up	992	1091.71	1097.57	1161.59	1133.99	954.804	1066.42	933.089	968.836	1278.79	1366.73	1161.13	1267.8	996.075	1179.02	1196.03	849.807	844.415	899.845	893.169	766.041	797.199	791.065	1033.18	859.431	1064.29	854.108	854.428	908.4	935.441													X
ENSMUSG00000012519	T	T-up	993	5.4007	6.19511	10.6324	7.83862	13.8997	5.44091	6.18525	7.87671	47.735	46.8974	104.478	51.9864	30.8329	22.761	31.721	9.7679	8.88858	14.0915	10.3058	7.72046	6.55746	2.76113	33.5833	15.1537	85.2222	13.3294	14.0234	12.112	17.2379
ENSMUSG00000040188	T	T-up	994	911.175	784.713	771.738	803.023	984.742	875.08	890.676	848.935	1210.96	1142.96	1160.34	1039.73	951.539	1001.48	1131.14	726.08	705.16	902.864	808.432	700.846	711.952	675.097	1030.22	813.97	1072.21	870.514	839.403	817.01	823.97
ENSMUSG00000050002	T	T-up	995	408.139	368.609	378.338	364.931	385.985	354.566	411.761	402.587	562.77	470.314	649.029	509.802	483.906	470.014	551.513	374.436	355.543	404.628	448.875	368.866	385.953	386.559	519.553	450.281	738.262	442.947	467.782	402.999	457.378
ENSMUSG00000060675	T	T-up	996	1941.94	2085.69	1951.94	2058.94	2294.52	2240.75	1954.54	1949.05	2577.69	2619.56	2357.08	2178.4	2067.52	2208.95	2246.42	1677.91	1562.41	1761.44	1920.31	1685.63	1696.51	1717.42	2151.31	1981.89	2382.26	1833.31	1827.05	1694.58	1808.83															X
ENSMUSG00000023947	T	T-up	997	65.5799	55.756	41.6437	62.7089	68.4294	60.7568	78.641	74.3912	132.318	123.273	154.342	139.189	85.647	97.8722	133.372	120.471	99.7496	118.771	146.571	95.219	105.856	127.012	180.757	119.065	226.929	150.725	153.256	116.716	139.052														X
ENSMUSG00000028163	T	T-up	998	819.363	658.746	723.006	725.508	766.623	741.778	733.394	745.662	1015	1021.02	1004.41	892.153	829.063	925.234	1002.82	806.394	634.052	787.112	767.209	687.978	724.13	737.223	928.479	784.745	1036.54	856.159	824.378	763.056	760.764					X									X
ENSMUSG00000030724	T	T-up	999	11.5729	1.03252	1.77207	2.61287	0	0.906818	0	0	12.5618	2.67985	11.8725	11.7389	5.13882	11.3805	38.2094	6.51193	0.98762	1.00654	1.14509	0.857828	0.936779	0	22.7181	3.24722	39.6382	7.17738	0	3.30327	9.19353														X
ENSMUSG00000024696	T	T-up	1000	50.1494	35.1056	32.7833	50.5155	43.8376	40.8068	30.9262	36.758	122.268	129.973	135.346	100.619	75.3694	124.047	156.442	55.3514	45.4305	34.2223	42.3683	38.6023	37.4712	34.5142	134.333	68.1916	151.616	100.483	41.0686	60.56	96.532
ENSMUSG00000037849	T	T-up	1001	0	0	0	0.870958	0	0.906818	0.883607	0	38.5229	22.7788	75.9838	26.8317	11.9906	10.2424	28.1163	2.17064	0.98762	0	0	0.857828	0.936779	0	19.7549	8.65926	71.3488	18.4561	0	3.30327	16.0887
ENSMUSG00000063660	T	T-up	1002	0	0	0	0	0	0.906818	0	0	8.37455	6.69963	3.95749	1.67698	0.85647	1.13805	0.720932	1.08532	0	0	0	0	0.936779	0	2.96323	2.16481	9.90955	3.07602	0	3.30327	3.44757
ENSMUSG00000049410	T	T-up	1003	1.54306	2.06503	0	0	0	0	2.65082	0.87519	16.7491	10.7194	7.12348	11.7389	2.56941	4.5522	6.48838	1.08532	0	0	0	0	0.936779	0	7.90195	1.08241	9.90955	7.17738	0	3.30327	2.29838
ENSMUSG00000044703	T	T-up	1004	3.85764	0	0	0	0	0.906818	0.883607	0	12.5618	6.69963	35.6174	16.7698	5.13882	4.5522	15.8605	1.08532	0	0	0	0.857828	0.936779	0	17.7794	2.16481	33.6925	13.3294	1.00167	3.30327	5.74596
ENSMUSG00000067341	T	T-up	1005	3.08611	0	0.886036	0	0	0	0	0.87519	42.7102	18.759	46.6984	11.7389	8.5647	21.6229	38.2094	2.17064	0	1.00654	0	0	0.936779	0	23.7058	3.24722	36.6653	13.3294	1.00167	5.50546	8.04434														X
ENSMUSG00000040963	T	T-up	1006	0.771528	1.03252	1.77207	0	2.13842	1.81364	1.76721	0.87519	18.424	18.759	18.996	11.7389	5.99529	7.96634	18.7442	1.08532	0	2.01308	0	0	0	4.1417	10.8652	4.32963	22.792	12.3041	0	4.40437	5.74596																X
ENSMUSG00000021990	T	T-up	1007	2595.42	2412.99	2652.79	2645.97	2746.8	3396.04	2328.3	2412.02	2761.93	3399.39	2781.32	2423.23	2122.33	2699.45	3030.8	708.715	685.408	893.805	809.577	640.798	840.291	767.595	1245.54	826.959	1336.8	1034.57	693.159	903.996	1034.27
ENSMUSG00000024399	T	T-up	1008	14.659	11.3577	6.20225	13.9353	8.55368	12.6955	10.6033	14.003	96.3074	60.2967	45.1154	77.141	16.2729	47.7981	100.93	15.1945	7.90096	18.1177	14.8861	9.43611	16.862	17.9474	72.1053	29.225	74.3217	54.343	13.0218	16.5164	35.6249														X
ENSMUSG00000040751	T	T-up	1009	37.0334	26.8455	28.3532	30.4835	37.4223	29.925	30.9262	23.6301	87.0954	77.7157	114.767	77.141	40.2541	61.4547	80.7443	21.7064	22.7153	33.2157	28.6272	16.2987	25.293	34.5142	83.9582	58.45	107.023	54.343	22.0368	33.0327	48.266														X
ENSMUSG00000040026	T	T-up	1010	1.54306	0	0	0	0	0	1.76721	1.75038	57.7844	4.01978	27.7024	5.03094	4.28235	55.7644	31.721	1.08532	1.97524	3.01961	1.14509	0	0.936779	0	29.6323	1.08241	20.8101	15.3801	1.00167	0	21.8346
ENSMUSG00000001444	T	T-up	1011	2.31459	0	1.77207	1.74192	1.06921	1.81364	8.83607	19.2542	33.4982	20.0989	18.2045	28.5086	6.85176	7.96634	25.9535	1.08532	3.95048	5.03269	4.58035	3.43131	4.6839	4.1417	17.7794	8.65926	31.7106	12.3041	4.0067	1.10109	14.9395
ENSMUSG00000022126	T	T-up	1012	1.54306	1.03252	1.77207	0.870958	0	0.906818	2.65082	0.87519	63.6466	16.0791	99.7288	18.4468	3.42588	6.82829	28.1163	0	2.96286	2.01308	1.14509	2.57348	0.936779	2.76113	22.7181	3.24722	41.6201	13.3294	2.00335	2.20218	14.9395
ENSMUSG00000097585	T	T-up	1013	70.2091	64.0161	75.3131	75.7733	54.5297	67.1046	64.5033	68.2648	97.1448	119.253	143.261	129.127	96.7812	96.7342	133.372	62.9487	74.0715	87.5688	73.2856	76.3467	74.0056	78.6923	142.235	95.2518	140.716	103.559	88.1473	74.8742	110.322
ENSMUSG00000041857	T	T-up	1014	0	0	0	0	0	0	0	0	3.34982	1.33993	1.583	1.67698	2.56941	1.13805	2.88373	0	0	0	0	0	0	0	8.88969	0	11.8915	3.07602	0	2.20218	6.89515
ENSMUSG00000096499	T	T-up	1015	0	0	0	0	0	0	0	0	69.5088	2.67985	131.389	3.35396	11.9906	6.82829	26.6745	0	0	0	0	0	0	0	87.9092	0	120.897	4.10136	0	4.40437	62.0563
ENSMUSG00000094502	T	T-up	1016	0.771528	0	0	0	0	0	0	0	7.5371	5.35971	65.6944	1.67698	1.71294	4.5522	28.8373	0	0	0	0	0	0	0	37.5342	1.08241	40.6292	4.10136	3.00502	3.30327	14.9395
ENSMUSG00000105606	T	T-up	1017	1.54306	0	0	0	1.06921	0	0	0	5.86219	10.7194	45.1154	6.70792	6.85176	75.1112	66.3257	0	0.98762	0	0	0	0	0	37.5342	3.24722	136.752	6.15204	2.00335	4.40437	40.2217													X	X
ENSMUSG00000051998	T	T-up	1018	10.0299	3.09755	13.2905	7.83862	6.41526	8.16137	2.65082	15.7534	37.6855	32.1582	49.8644	45.2784	22.2682	30.7273	62.721	2.17064	3.95048	6.03923	5.72544	4.28914	0.936779	4.1417	54.3259	7.57685	67.385	25.6335	6.01005	7.70764	20.6854
ENSMUSG00000071716	T	T-up	1019	0.771528	0	0.886036	0	1.06921	0	0	0.87519	27.636	4.01978	13.4555	11.7389	5.13882	10.2424	23.7907	0	0	1.00654	2.29018	0	0	1.38057	19.7549	2.16481	24.7739	10.2534	1.00167	3.30327	8.04434																X
ENSMUSG00000095571	T	T-up	1020	0	0	0	0	0	0	0	0	8.37455	8.03956	117.933	20.1238	33.4023	25.0371	50.4652	0	0	0	0	0	0	0	60.2523	3.24722	66.394	9.22806	0	1.10109	37.9233													X	X
ENSMUSG00000024353	T	T-up	1021	4.62917	1.03252	0.886036	1.74192	4.27684	5.44091	2.65082	5.25114	41.0353	32.1582	52.2389	55.3403	24.8376	29.5893	71.3722	4.34129	2.96286	1.00654	3.43526	2.57348	1.87356	1.38057	131.37	7.57685	111.978	46.1403	5.00837	5.50546	35.6249
ENSMUSG00000076934	T	T-up	1022	0.771528	0	0	0.870958	0	0	0	0	16.7491	20.0989	44.3239	36.8935	4.28235	15.9327	81.4653	1.08532	0	0	0	0	0	0	62.2278	4.32963	40.6292	26.6588	1.00167	1.10109	27.5806
ENSMUSG00000020100	T	T-up	1023	726.008	741.348	686.678	695.024	717.44	813.416	808.5	742.161	1355.84	1242.11	1385.12	1158.79	971.237	968.48	1175.84	797.712	713.061	754.903	848.51	747.169	717.573	803.49	1273.2	915.716	1383.37	1042.77	872.458	754.248	902.115
ENSMUSG00000085208	T	T-up	1024	385.764	324.211	310.999	317.029	434.099	368.168	378.184	384.209	674.989	596.267	652.986	477.939	423.096	458.634	622.164	389.631	403.936	405.635	440.859	388.596	398.131	432.117	600.548	510.896	699.615	535.228	419.702	426.122	473.467
ENSMUSG00000035273	T	T-up	1025	23.1459	18.5853	10.6324	13.9353	24.5918	6.34773	57.4345	27.1309	231.138	100.495	280.982	95.5878	53.1012	81.9395	131.93	29.3037	33.5791	34.2223	42.3683	36.8866	30.9137	57.9838	172.855	68.1916	164.499	85.1032	40.067	39.6393	89.6369														X	X
ENSMUSG00000076666	T	T-up	1026	0	0	0	0	0	0	0	0	14.2367	4.01978	34.0344	3.35396	0.85647	5.69025	3.60466	0	0	0	0	0	0	0	116.554	7.57685	59.4573	6.15204	0	0	6.89515
ENSMUSG00000017002	T	T-up	1027	11.5729	10.3252	24.809	17.4192	22.4534	30.8318	25.6246	19.2542	66.9964	32.1582	96.5628	57.0173	31.6894	50.0742	110.303	21.7064	17.7772	19.1242	17.1763	18.0144	16.862	16.5668	224.218	22.7305	177.381	66.6471	22.0368	29.7295	31.0282														X
ENSMUSG00000031165	T	T-up	1028	47.8348	42.3332	36.3275	44.4188	56.6681	50.7818	65.3869	58.6377	165.816	125.953	153.551	150.928	114.767	104.701	127.605	42.3276	39.5048	42.2746	45.8035	42.0336	52.4596	42.7976	160.014	74.6861	174.408	100.483	61.1021	70.4699	63.2055														X
ENSMUSG00000076608	T	T-up	1029	0	0	0	0	0	0	0	0	3.34982	0	4.74899	1.67698	0	1.13805	5.76745	0	0	0	0	0	0	0	5.92646	1.08241	6.93669	2.05068	1.00167	1.10109	1.14919
ENSMUSG00000093838	T	T-up	1030	0	0	0	0	0	0	0	0	31.8233	10.7194	6.33199	3.35396	0.85647	2.2761	7.20932	0	0	0	0	0	0	0	40.4975	2.16481	45.5839	6.15204	1.00167	1.10109	2.29838													X	X
ENSMUSG00000109713	T	T-up	1031	2.31459	4.13007	3.54414	5.22574	4.27684	6.34773	3.53443	8.7519	21.7738	20.0989	29.2854	15.0928	15.4165	17.0707	25.2326	4.34129	2.96286	4.02615	2.29018	7.72046	2.81034	4.1417	22.7181	6.49444	36.6653	11.2787	4.0067	6.60655	10.3427
ENSMUSG00000005142	T	T-up	1032	1968.94	1803.81	1848.27	1927.43	1885.02	2143.72	1982.81	1919.29	2876.66	2486.9	2832.77	2736.83	2306.47	2444.53	2744.59	1678.99	1508.1	1796.67	1559.61	1634.16	1581.28	1602.84	2356.76	1820.61	2722.15	2051.71	1797	1776.06	1998.44														X	X
ENSMUSG00000020709	T	T-up	1033	172.822	160.04	178.979	158.514	215.98	220.357	226.203	216.172	329.12	322.922	380.711	316.949	268.075	292.479	346.047	147.604	145.18	166.079	140.846	142.4	160.189	173.951	306.2	193.751	401.337	241.98	189.316	198.196	199.959
ENSMUSG00000031838	T	T-up	1034	124.216	75.3738	88.6036	99.2892	109.059	112.445	80.4082	98.0213	276.36	186.25	366.464	199.561	143.887	187.778	263.861	111.788	86.9105	79.5165	88.1718	100.366	103.046	77.3117	228.169	124.477	392.418	175.333	112.188	111.21	149.395
ENSMUSG00000060519	T	T-up	1035	296.267	262.259	233.028	254.32	328.247	266.605	264.199	274.81	580.357	529.271	823.158	484.647	385.412	404.007	576.745	274.586	268.633	294.916	291.997	293.377	281.971	266.449	529.43	356.112	862.131	471.657	312.522	288.486	357.398
ENSMUSG00000092618	T	T-up	1036	1.54306	1.03252	0	0.870958	0	0	0	0	15.0742	8.03956	17.413	5.03094	2.56941	10.2424	8.65118	0	0	0	0	0	0	0	9.87743	1.08241	21.801	3.07602	0	0	2.29838
ENSMUSG00000069662	T	T-up	1037	10722.7	10510	9780.07	9081.47	9623.96	9750.11	7619.34	9935.16	11197.6	9856.5	10732.7	10813.2	10990.2	10272	10992.8	6586.82	7755.78	6504.25	6251.04	6852.33	7207.58	7308.72	8029.37	7957.86	8257.63	7975.1	7154.96	7882.71	8094.9															X
ENSMUSG00000025888	T	T-up	1038	47.8348	29.943	27.4671	27.8706	42.7684	29.925	55.6672	40.2587	275.523	218.408	313.433	207.945	156.734	182.088	276.117	115.044	182.71	108.706	88.1718	153.551	119.908	161.526	244.96	296.58	416.201	223.524	140.234	197.095	247.076														X
ENSMUSG00000087150	T	T-up	1039	88.7258	89.829	70.8829	93.1925	94.0905	114.259	75.1066	107.648	148.23	119.253	150.385	140.866	126.758	121.771	139.861	86.8257	110.613	82.5361	70.9955	112.376	118.971	111.826	156.063	152.619	194.227	144.573	106.177	125.524	119.516
ENSMUSG00000020128	T	T-up	1040	1404.95	1443.46	1398.17	1507.63	1382.49	1327.58	1364.29	1284.78	1576.93	1507.42	1673.23	1515.99	1508.24	1531.81	1652.38	1401.15	1541.67	1354.8	1274.48	1474.61	1476.36	1381.95	1531.99	1558.67	1753	1625.16	1517.54	1564.65	1503.14
ENSMUSG00000028709	T	T-up	1041	170.508	174.495	155.056	161.998	173.212	172.296	193.51	190.791	237.837	225.108	265.943	224.715	228.678	192.33	242.954	191.017	211.351	155.007	164.893	174.139	191.103	165.668	199.524	235.965	328.006	276.842	185.31	212.511	220.645
ENSMUSG00000037808	T	T-up	1042	856.397	818.787	898.441	913.634	781.592	743.591	810.268	810.426	896.915	739.64	1005.99	922.339	787.953	819.395	858.629	716.312	836.514	725.714	676.747	736.875	719.446	716.514	814.888	844.277	957.263	911.528	741.239	745.439	780.301
ENSMUSG00000051351	T	T-up	1043	1989.77	2276.7	2293.06	2240.1	1783.44	1953.29	2039.37	1935.92	1940.38	2056.79	2359.46	2426.59	1979.3	1880.06	2028.7	1741.94	1760.93	1727.22	1476.02	1556.96	1673.09	1522.77	1819.42	1832.51	2223.7	2020.95	1555.6	1706.69	1765.16													X
ENSMUSG00000027615	T	T-up	1044	600.249	653.584	605.163	597.477	539.951	569.482	583.181	579.376	764.597	615.026	793.873	702.654	627.793	655.516	644.513	739.104	778.244	734.772	684.763	740.306	707.268	730.32	839.582	823.712	963.209	825.399	721.206	788.381	757.317
ENSMUSG00000064128	T	T-up	1045	179.766	232.316	212.649	274.352	220.257	252.096	183.79	156.659	278.873	305.503	307.893	258.255	190.993	284.512	278.28	125.897	113.576	138.902	101.913	118.38	117.097	117.348	167.916	172.103	247.739	197.891	129.216	144.243	145.947		X											X
ENSMUSG00000110682	T	T-up	1046	5.4007	1.03252	0.886036	1.74192	2.13842	2.72045	7.06886	3.50076	8.37455	8.03956	4.74899	5.03094	5.13882	1.13805	7.20932	3.25597	2.96286	3.01961	0	1.71566	1.87356	1.38057	6.9142	8.65926	14.8643	9.22806	2.00335	4.40437	4.59676
ENSMUSG00000005465	T	T-up	1047	28.5466	25.8129	15.0626	22.6449	19.2458	51.6887	28.2754	24.5053	59.4593	54.937	46.6984	50.3094	24.8376	35.2795	52.628	31.4743	40.4924	38.2484	26.337	34.3131	44.9654	20.7085	64.2033	47.6259	81.2583	62.5458	32.0536	46.2458	36.7741														X
ENSMUSG00000031712	T	T-up	1048	28.5466	13.4227	19.4928	24.3868	19.2458	12.6955	19.4394	17.5038	36.848	37.5179	43.5324	43.6015	27.4071	45.522	36.0466	29.3037	25.6781	25.1634	13.7411	15.4409	23.4195	16.5668	44.4485	29.225	62.4302	38.9629	27.0452	29.7295	19.5362														X
ENSMUSG00000038843	T	T-up	1049	191.339	193.081	227.711	193.353	191.389	184.084	178.489	200.419	342.519	312.203	363.298	323.657	251.802	294.755	341.722	341.876	325.915	300.955	222.147	299.382	352.229	260.927	528.443	390.749	616.374	439.871	308.516	297.295	290.745																X
ENSMUSG00000022309	T	T-up	1050	205.998	288.072	200.244	199.449	233.088	165.041	101.615	215.297	332.47	191.61	374.379	373.966	321.176	193.468	293.419	348.388	423.689	355.308	200.39	298.524	374.712	324.433	541.283	541.203	561.872	474.733	343.574	397.494	326.37														X
ENSMUSG00000005947	T	T-up	1051	7.71528	10.3252	12.4045	6.96766	7.48447	8.16137	5.30164	6.12633	48.5724	25.4586	41.9494	26.8317	21.4118	27.3132	32.4419	9.7679	8.88858	15.0981	3.43526	12.0096	15.9252	16.5668	30.62	23.813	36.6653	24.6082	14.0234	13.2131	16.0887											X
ENSMUSG00000027901	T	T-up	1052	23.1459	14.4552	15.0626	13.9353	20.315	19.95	9.71968	16.6286	66.159	54.937	63.3199	28.5086	35.1153	54.6264	60.5583	22.7918	13.8267	26.17	4.58035	18.0144	16.862	19.3279	58.2769	43.2963	77.2945	46.1403	25.0419	23.1229	22.9838
ENSMUSG00000009621	T	T-up	1053	546.242	396.487	482.004	368.415	483.283	525.048	398.507	526.865	721.049	678.003	612.62	524.895	518.165	531.469	656.048	543.746	482.946	535.478	454.6	507.834	525.533	525.996	655.862	574.758	696.642	564.962	512.857	562.658	538.971							X							X
ENSMUSG00000072621	T	T-up	1054	10.0299	11.3577	18.6068	12.1934	19.2458	10.8818	20.323	12.2527	41.0353	24.1187	41.9494	31.8626	17.9859	23.899	24.5117	7.59725	5.92572	8.0523	2.29018	10.2939	6.55746	6.90283	27.6568	16.2361	34.6834	19.4815	9.01507	13.2131	6.89515
ENSMUSG00000051498	T	T-up	1055	26.232	26.8455	28.3532	26.9997	28.8687	23.5773	30.0426	32.382	70.3462	48.2374	58.5709	67.0792	38.5412	43.2459	47.5815	23.8771	27.6534	19.1242	21.7567	22.3035	29.0402	37.2753	71.1175	42.2139	45.5839	44.0896	35.0586	33.0327	33.3265														X
ENSMUSG00000090394	T	T-up	1056	51.6924	67.1137	66.4527	60.0961	73.7755	56.2227	45.9476	49.8858	88.7703	62.9766	75.9838	77.141	72.8	54.6264	95.8839	70.5459	76.0467	57.3726	64.1249	60.9058	68.3849	80.0729	109.64	96.3342	88.195	89.2046	81.1356	80.3797	64.3547
ENSMUSG00000066319	T	T-up	1057	0.771528	1.03252	5.31622	3.48383	2.13842	0.906818	0	5.25114	7.5371	1.33993	3.95749	5.03094	8.5647	9.10439	5.04652	2.17064	5.92572	4.02615	2.29018	1.71566	2.81034	2.76113	12.8407	7.57685	8.9186	10.2534	7.01172	1.10109	6.89515
ENSMUSG00000086763	T	T-up	1058	6.94376	7.22762	4.43018	4.35479	12.8305	6.34773	13.2541	7.00152	38.5229	25.4586	30.0769	31.8626	15.4165	17.0707	25.2326	7.59725	6.91334	7.04576	11.4509	5.14697	7.49423	12.4251	36.5465	16.2361	35.6744	23.5828	14.0234	2.20218	14.9395
ENSMUSG00000034998	T	T-up	1059	1023.82	1064.53	933.882	1316.89	940.905	963.041	960.481	880.441	994.059	1082.66	1088.31	1142.02	949.826	1120.98	1168.63	1241.61	1301.68	1024.66	1200.05	1082.58	1195.33	1132.06	1338.39	1175.49	1472.56	1396.51	1259.1	1348.84	1343.4
ENSMUSG00000022747	T	T-up	1060	452.887	511.096	408.463	477.285	483.283	384.491	548.72	502.359	615.53	499.793	548.508	669.115	613.233	549.678	578.187	614.292	576.77	493.203	507.274	516.413	544.269	508.049	628.205	570.428	662.949	615.204	626.046	589.084	602.176															X	X
ENSMUSG00000043943	T	T-up	1061	104.156	106.349	96.578	109.741	114.405	113.352	106.916	106.773	157.442	155.431	148.802	176.083	161.016	170.707	188.884	109.618	115.552	78.5099	97.3325	100.366	107.73	99.4008	145.198	125.559	154.589	143.548	142.238	122.221	127.56															X
ENSMUSG00000040681	T	T-up	1062	2126.33	2115.63	2273.57	2432.58	2269.93	2323.27	1980.16	2080.33	2107.04	2279.22	2105.39	2047.59	2103.49	2460.46	2304.1	1612.79	1686.85	1526.92	1492.05	1496.91	1550.37	1554.52	1761.15	1587.89	1747.05	1761.53	1838.07	1641.73	1753.67									X
ENSMUSG00000015755	T	T-up	1063	3158.64	3600.39	3288.97	3710.28	3153.1	3376.09	3141.22	2959.02	3522.34	3761.17	3477.84	3504.89	3120.12	3523.4	3559.24	3114.87	3257.17	2872.66	2958.91	2874.58	3004.25	2831.54	3505.5	3115.17	3304.84	3420.54	3116.21	3258.13	3478.6														X
ENSMUSG00000027423	T	T-up	1064	3586.06	3711.9	3399.72	3616.22	3550.85	3587.37	3704.96	3487.63	4380.73	3718.3	3959.87	3924.13	3945.76	3854.57	4014.87	3655.36	3832.95	3349.76	3705.51	3608.88	3476.39	3506.64	4200.87	3802.5	4005.44	4050.09	3993.68	3712.88	4066.99
ENSMUSG00000026832	T	T-up	1065	42.4341	25.8129	32.7833	35.7093	36.3531	38.9932	6.18525	28.0061	90.4452	71.0161	78.3583	68.7561	20.5553	60.3166	80.0234	40.1569	4.9381	2.01308	6.87053	6.0048	9.36779	9.66397	73.093	18.4009	69.3669	39.9883	15.0251	5.50546	35.6249
ENSMUSG00000040528	T	T-up	1066	11.5729	5.16259	6.20225	8.70958	8.55368	7.25455	8.83607	3.50076	51.9222	24.1187	65.6944	38.5705	17.9859	17.0707	42.535	13.0239	6.91334	1.00654	6.87053	6.86263	5.62068	9.66397	39.5097	19.4833	83.2403	36.9123	9.01507	8.80873	12.6411
ENSMUSG00000058163	T	T-up	1067	5.4007	2.06503	2.65811	8.70958	6.41526	5.44091	5.30164	3.50076	23.4487	18.759	46.6984	15.0928	19.6988	18.2088	25.9535	13.0239	4.9381	1.00654	4.58035	6.86263	2.81034	8.2834	22.7181	12.9889	38.6473	19.4815	10.0167	9.90982	14.9395
ENSMUSG00000004552	T	T-up	1068	5.4007	0	2.65811	2.61287	5.34605	7.25455	1.76721	2.62557	44.3851	24.1187	28.4939	20.1238	11.9906	14.7946	37.4884	16.2798	0.98762	2.01308	4.58035	4.28914	0.936779	1.38057	46.4239	9.74166	44.593	26.6588	11.0184	6.60655	19.5362														X
ENSMUSG00000028599	T	T-up	1069	223.743	161.073	166.575	183.772	210.634	189.525	192.626	210.046	551.883	407.338	519.223	400.798	322.889	374.418	467.885	231.174	144.192	148.968	184.359	165.561	134.896	150.482	482.019	246.789	476.65	357.844	276.462	216.915	310.282														X
ENSMUSG00000058818	T	T-up	1070	37.8049	22.7154	15.9487	20.903	27.7995	19.0432	22.0902	17.5038	51.9222	72.356	88.6478	65.4022	47.9623	66.0068	74.9769	42.3276	17.7772	22.1438	26.337	26.5927	21.5459	26.2308	82.9704	36.8018	87.2041	58.4444	29.0486	36.336	41.3709														X
ENSMUSG00000060063	T	T-up	1071	71.7522	59.886	46.9599	43.5479	67.3602	69.825	59.2017	59.5129	147.392	112.554	140.095	132.481	101.064	96.7342	126.884	93.3377	58.2696	59.3857	59.5446	71.1998	55.27	55.2227	137.296	85.5101	166.481	124.066	74.1239	67.1666	95.3828															X
ENSMUSG00000068129	T	T-up	1072	6.17223	2.06503	0	2.61287	2.13842	3.62727	1.76721	5.25114	160.791	58.9568	148.01	112.358	15.4165	42.1078	95.163	8.68257	1.97524	5.03269	5.72544	7.72046	0.936779	1.38057	69.142	16.2361	159.544	31.7855	5.00837	8.80873	51.7136
ENSMUSG00000030830	T	T-up	1073	134.246	77.4388	82.4014	59.2251	55.5989	38.0864	37.9951	44.6347	721.887	379.199	759.838	390.736	169.581	248.095	573.862	138.921	65.1829	55.3596	107.638	49.754	33.7241	73.17	384.232	169.938	723.397	277.867	73.1222	97.9971	272.358											X		X	X
ENSMUSG00000064267	T	T-up	1074	76.3813	111.512	86.8316	121.934	59.8757	71.6387	67.1541	69.14	190.94	170.171	171.755	157.636	98.4941	117.219	144.907	44.4982	27.6534	29.1896	43.5133	33.4553	21.5459	38.6559	112.603	50.8731	156.571	77.9259	41.0686	42.9426	66.6531														X
ENSMUSG00000024673	T	T-up	1075	12.3445	0	0.886036	1.74192	0	0	0	0	15.9117	13.3993	26.1194	13.4158	10.2776	13.6566	42.535	7.59725	0.98762	2.01308	0	0	0	1.38057	47.4117	3.24722	50.5387	10.2534	2.00335	5.50546	25.2822
ENSMUSG00000026981	T	T-up	1076	2.31459	3.09755	1.77207	3.48383	2.13842	1.81364	1.76721	1.75038	26.7986	12.0593	94.9798	26.8317	7.70823	13.6566	15.1396	4.34129	0	1.00654	0	0	0	2.76113	17.7794	5.41204	27.7468	12.3041	1.00167	2.20218	12.6411														X
ENSMUSG00000050350	T	T-up	1077	4.62917	1.03252	0	1.74192	1.06921	0.906818	1.76721	0.87519	30.9858	8.03956	22.162	8.3849	6.85176	7.96634	20.907	7.59725	1.97524	1.00654	0	0	0	0	16.7916	3.24722	31.7106	8.20272	0	0	10.3427
ENSMUSG00000050921	T	T-up	1078	4.62917	0	0.886036	0	0	0	0	0	32.6608	14.7392	20.579	25.1547	5.99529	18.2088	15.1396	7.59725	0.98762	2.01308	0	0.857828	0.936779	0	18.7671	5.41204	25.7648	17.4308	1.00167	2.20218	20.6854
ENSMUSG00000044350	T	T-up	1079	168.965	147.65	181.637	188.127	179.627	165.041	173.187	157.534	279.71	267.985	364.089	293.471	220.969	228.748	319.373	227.918	265.67	221.438	172.908	219.604	215.459	219.51	364.477	287.92	399.355	321.957	245.41	209.207	281.552
ENSMUSG00000087107	T	T-up	1080	2.31459	2.06503	0.886036	0.870958	1.06921	2.72045	0	5.25114	20.9364	16.0791	15.0385	13.4158	4.28235	12.5185	18.7442	4.34129	5.92572	4.02615	0	2.57348	3.74712	5.52227	23.7058	5.41204	32.7015	10.2534	4.0067	2.20218	11.4919
ENSMUSG00000005763	T	T-up	1081	0.771528	1.03252	4.43018	0.870958	5.34605	0.906818	2.65082	0.87519	30.1484	14.7392	14.247	16.7698	5.99529	15.9327	18.0233	4.34129	6.91334	4.02615	1.14509	5.14697	0.936779	2.76113	18.7671	7.57685	26.7558	16.4054	2.00335	5.50546	13.7903														X
ENSMUSG00000105284	T	T-up	1082	6.94376	6.19511	4.43018	10.4515	7.48447	5.44091	5.30164	2.62557	10.8869	20.0989	17.413	13.4158	2.56941	3.41415	11.5349	9.7679	7.90096	6.03923	2.29018	7.72046	3.74712	4.1417	27.6568	5.41204	33.6925	13.3294	8.01339	9.90982	12.6411
ENSMUSG00000015316	T	T-up	1083	1.54306	2.06503	6.20225	3.48383	5.34605	1.81364	3.53443	1.75038	34.3357	13.3993	18.996	16.7698	5.13882	9.10439	24.5117	7.59725	6.91334	6.03923	2.29018	2.57348	1.87356	6.90283	33.5833	5.41204	33.6925	20.5068	7.01172	7.70764	12.6411
ENSMUSG00000060090	T	T-up	1084	606.421	755.803	681.362	748.153	715.301	656.537	614.107	664.269	873.466	811.996	814.452	788.18	691.172	789.806	843.49	811.821	783.182	768.995	704.229	716.287	759.728	760.692	973.915	781.498	986.001	927.933	762.274	778.472	890.623
ENSMUSG00000060126	T	T-up	1085	8858.69	9305.05	9135.92	8931.67	9336.34	8446.11	8916.48	9044.22	10148.3	10074.9	9870.77	10107.2	9707.24	10253.8	10480.9	10285.6	9856.45	8947.11	9175.59	9232.81	8862.87	9298.12	10696.3	9874.8	11286	10594.8	9980.68	9444.06	10733.4
ENSMUSG00000071415	T	T-up	1086	4441.69	4186.86	4425.75	4165.79	4194.51	3454.07	3837.51	4244.67	4697.29	4527.61	4418.14	4789.45	4593.25	4639.83	4515.92	4702.7	4727.74	4284.83	4207.05	4373.21	4254.85	4254.91	4921.93	4895.73	5293.68	4933.94	4612.71	4379.04	4830.05																X	X
ENSMUSG00000027366	T	T-up	1087	2764.39	2942.68	2850.38	3262.61	2851.58	2973.46	2782.48	2668.45	3082.67	3067.09	3517.42	3181.23	2947.97	3209.3	3292.49	2553.76	2729.78	2420.72	2444.76	2565.76	2543.36	2649.31	2903.97	2661.64	3191.87	2927.35	2560.28	2718.59	2852.29
ENSMUSG00000031591	T	T-up	1088	2038.38	2020.64	1766.76	1835.11	1969.48	1793.69	1852.92	1889.54	2354.09	2075.55	2281.89	2208.58	2213.98	2302.27	2354.56	1909.08	2043.39	1788.62	1816.11	1918.96	1896.04	1942.46	2204.64	2136.67	2299.02	2194.23	2019.38	2129.51	2199.55														X	X
ENSMUSG00000078942	T	T-up	1089	49.3778	24.7804	38.9856	49.6446	42.7684	43.5273	38.8787	33.2572	113.894	104.514	172.547	110.681	79.6517	92.182	126.884	33.645	36.5419	20.1308	26.337	34.3131	25.293	37.2753	115.566	66.0268	138.734	88.1793	47.0787	66.0655	79.2942
ENSMUSG00000052681	T	T-up	1090	2165.68	2326.26	2184.08	2069.4	2220.75	2179.99	2102.1	2247.49	2601.14	2205.52	2725.13	2619.44	2523.16	2592.48	2876.52	2921.69	3077.42	2524.4	2514.61	2763.92	2711.98	2779.08	3134.11	3103.26	3342.49	3044.24	2924.89	3024.7	3326.91														X
ENSMUSG00000056069	T	T-up	1091	967.497	1290.65	1152.73	1341.27	964.427	868.732	1024.98	887.443	1271.26	1306.43	1272.73	1259.41	1101.42	1313.31	1331.56	938.803	964.904	835.426	755.758	829.52	900.245	879.421	1108.25	1020.71	1090.05	1063.28	864.445	942.534	1082.54
ENSMUSG00000022686	T	T-up	1092	37.8049	52.6584	64.6807	47.9027	48.1144	56.2227	26.5082	35.0076	72.0212	54.937	44.3239	46.9554	35.9718	36.4176	56.2327	48.8395	37.5296	44.2877	30.9174	44.6071	44.9654	37.2753	53.3381	60.6148	62.4302	44.0896	50.0837	59.4589	58.6087																X
ENSMUSG00000030619	T	T-up	1093	513.066	515.226	536.052	573.961	502.529	549.532	489.518	492.732	527.597	590.908	587.292	555.08	587.539	548.54	607.024	517.699	519.488	512.328	469.486	539.574	519.912	491.482	547.21	610.478	621.329	570.089	538.901	603.398	656.188				X	X								X
ENSMUSG00000095753	T	T-up	1094	0	0	0	0	0	0	0	0	2.51237	17.419	40.3664	1.67698	0.85647	2.2761	18.7442	0	0	0	0	0	0	0	10.8652	53.0379	9.90955	1.02534	0	3.30327	25.2822
ENSMUSG00000076652	T	T-up	1095	0.771528	0	0	0	0	0	0	0	10.8869	5.35971	12.664	0	4.28235	10.2424	146.349	0	0	0	0	0	0	0	11.8529	7.57685	16.8462	2.05068	1.00167	1.10109	16.0887
ENSMUSG00000094006	T	T-up	1096	0	0	0	0	0	0	0	0	36.848	10.7194	28.4939	6.70792	35.1153	21.6229	85.7909	1.08532	0	0	0	0	0	0	47.4117	17.3185	27.7468	1.02534	0	11.0109	13.7903
ENSMUSG00000032369	T	T-up	1097	67.8945	68.1462	61.1365	61.838	76.9831	49.875	35.3443	56.0122	77.8833	81.7355	75.1923	60.3713	75.3694	62.5927	72.8141	71.6312	47.4057	59.3857	49.2388	36.0288	59.9539	56.6032	73.093	101.746	98.1046	75.8752	72.1206	61.6611	68.9515
ENSMUSG00000037139	T	T-up	1098	143.504	172.43	167.461	197.707	150.759	91.5887	147.562	121.651	159.954	151.412	165.423	169.375	175.576	201.435	150.675	86.8257	67.1581	79.5165	62.9798	45.4649	59.0171	57.9838	90.8724	96.3342	88.195	85.1032	71.1189	86.9862	81.5926
ENSMUSG00000076621	T	T-up	1099	2.31459	8.26014	0.886036	4.35479	5.34605	0.906818	7.06886	5.25114	9.21201	6.69963	11.081	3.35396	5.13882	1.13805	2.88373	4.34129	1.97524	1.00654	2.29018	1.71566	1.87356	1.38057	4.93872	7.57685	7.92764	7.17738	5.00837	4.40437	5.74595
ENSMUSG00000051439	T	T-up	1100	95.6695	82.6014	83.2874	81.87	84.4676	78.8932	97.1968	75.2664	161.629	155.431	125.057	157.636	142.174	153.637	141.303	119.385	53.3315	67.438	64.1249	66.0528	62.7642	73.17	161.99	133.136	130.806	139.446	111.186	88.0873	102.278														X
ENSMUSG00000026586	T	T-up	1101	360.304	346.926	372.135	351.867	425.545	310.132	289.823	313.318	420.403	412.697	407.622	325.334	383.699	433.597	472.21	357.071	326.902	309.007	346.962	341.416	331.62	323.053	453.374	425.386	432.057	409.111	367.614	377.674	393.023
ENSMUSG00000034652	T	T-up	1102	77.1529	71.2437	53.1622	38.3221	54.5297	50.7818	49.482	47.2603	154.092	109.874	96.5628	88.8799	107.059	130.876	138.419	86.8257	48.3934	45.2942	52.6741	53.1854	46.839	44.1781	128.407	103.911	94.1408	84.0779	66.1105	90.2895	93.0845														X
ENSMUSG00000045730	T	T-up	1103	61.7223	64.0161	56.7063	66.1928	63.0834	60.7568	61.8525	73.516	99.6572	75.0359	92.6053	92.2339	95.0682	83.0776	98.0467	86.8257	52.3438	49.3203	69.8504	37.7445	58.0803	45.5587	85.9337	88.7574	98.1046	76.9005	62.1038	77.0764	70.1006																X
ENSMUSG00000029299	T	T-up	1104	32.4042	20.6504	15.0626	18.2901	19.2458	20.8568	10.6033	11.3775	46.06	24.1187	40.3664	41.9245	29.9765	19.3468	38.9303	30.389	13.8267	9.05884	14.8861	9.43611	14.0517	12.4251	39.5097	29.225	39.6382	33.8362	12.0201	22.0218	33.3265
ENSMUSG00000030187	T	T-up	1105	16.9736	2.06504	5.31622	1.74192	3.20763	3.62727	1.76721	2.62557	29.3109	16.0791	48.2814	6.70792	4.28235	9.10439	25.2326	30.389	2.96286	1.00654	3.43526	0.857828	2.81034	2.76113	24.6936	11.9065	56.4845	15.3801	5.00837	5.50546	18.3871
ENSMUSG00000079419	T	T-up	1106	21.6028	8.26014	0.886036	3.48383	9.62289	7.25455	6.18525	3.50076	47.735	22.7788	48.2814	18.4468	17.1294	27.3132	32.4419	26.0477	7.90096	6.03923	8.01562	5.14697	7.49423	4.1417	35.5588	14.0713	58.4664	21.5321	13.0218	13.2131	21.8346
ENSMUSG00000095761	T	T-up	1107	0	0	0	0	0	0	0	0	1.67491	5.35971	0.791498	1.67698	0	1.13805	0	0	0	0	0	0	0	0	7.90195	6.49444	6.93669	3.07602	1.00167	0	0
ENSMUSG00000111535	T	T-up	1108	0.771528	2.06504	0.886036	0	0	0.906818	0.883607	3.50076	5.02473	2.67985	3.16599	3.35396	1.71294	3.41415	2.88373	0	1.97524	0	0	0.857828	0	0	7.90195	5.41203	7.92764	4.10136	2.00335	0	0
ENSMUSG00000020897	T	T-up	1109	15.4306	18.5853	21.2649	14.8063	20.315	13.6023	20.323	13.1279	21.7738	28.1385	26.9109	18.4468	23.1247	17.0707	22.3489	4.34129	6.91334	8.0523	6.87053	5.14697	4.6839	2.76113	15.8039	12.9889	27.7468	12.3041	6.01005	12.112	4.59676		X										X				X
ENSMUSG00000033213	T	T-up	1110	2.31459	5.16259	0.886036	0.870958	0	2.72045	0.883607	0.87519	15.9117	5.35971	22.162	8.3849	5.13882	10.2424	8.65118	1.08532	3.95048	2.01308	3.43526	1.71566	0	1.38057	5.92646	8.65926	17.8372	5.1267	3.00502	4.40437	2.29838
ENSMUSG00000027852	T	T-up	1111	2273.69	2618.46	2370.15	2569.32	2504.09	2390.37	2391.04	2349.01	2456.26	2382.39	2549.42	2606.03	2628.51	2378.52	2693.4	2241.19	2272.51	2114.74	2204.29	2212.34	2092.76	2164.73	2348.85	2302.28	2403.07	2243.44	2395	2271.55	2279.99							X							X
ENSMUSG00000030237	T	T-up	1112	2593.11	2464.62	2013.07	2245.33	2473.08	2598.03	2679.1	2263.24	2627.1	2374.35	2547.04	2671.43	2950.54	2953.24	2694.12	2649.27	2540.16	2152.98	2237.5	2663.56	2360.68	2041.86	2626.41	2727.67	2894.58	2794.05	2642.42	2686.66	2432.84
ENSMUSG00000095687	T	T-up	1113	54.7785	61.9511	45.1879	53.9994	64.1526	54.4091	52.1328	55.137	76.2084	53.5971	67.2774	51.9864	53.1012	61.4547	72.8141	57.5221	39.5048	52.34	38.933	49.754	58.0803	37.2753	67.1665	75.7685	83.2403	99.458	60.1005	68.2677	48.266
ENSMUSG00000054932	T	T-up	1114	3.85764	6.19511	3.54414	7.83862	6.41526	9.975	8.83607	6.12633	19.2615	24.1187	22.162	21.8007	8.5647	12.5185	16.5814	1.08532	0	3.01961	1.14509	0.857828	2.81034	0	21.7304	5.41204	16.8462	14.3548	5.00837	2.20218	1.14919																X
ENSMUSG00000074361	T	T-up	1115	24.6889	33.0406	24.809	35.7093	10.6921	27.2046	19.4394	21.0046	48.5724	32.1582	40.3664	23.4777	41.1106	52.3503	64.8838	22.7918	17.7772	25.1634	13.7411	18.8722	21.5459	13.8057	53.3381	42.2139	51.5297	41.0136	33.0553	27.5273	16.0887														X
ENSMUSG00000030281	T	T-up	1116	192.882	245.739	185.182	262.158	192.458	206.755	197.928	164.536	282.222	284.064	323.723	259.932	192.706	236.714	197.535	109.618	104.688	136.889	99.6227	108.086	113.35	80.0729	148.162	153.702	205.128	133.294	136.228	100.199	121.814
ENSMUSG00000061758	T	T-up	1117	447.487	443.983	414.665	354.48	422.338	418.95	429.433	502.359	617.205	498.453	653.778	563.465	482.193	529.193	586.838	660.961	591.584	620.027	586.285	608.2	570.499	514.951	675.616	697.07	824.475	693.13	641.072	613.308	664.232															X
ENSMUSG00000078153	T	T-up	1118	10.8014	9.29266	11.5185	13.0644	13.8997	7.25455	9.71968	10.5023	33.4982	38.8579	39.5749	20.1238	17.9859	23.899	34.6047	13.0239	6.91334	12.0785	13.7411	9.43611	13.1149	4.1417	23.7058	27.0602	46.5749	25.6335	13.0218	12.112	13.7903		X		X						X		X		X	X	X	X
ENSMUSG00000046031	T	T-up	1119	10.8014	9.29266	14.1766	6.96766	9.62289	8.16137	8.83607	5.25114	49.4099	49.5773	68.0688	40.2475	25.6941	30.7273	40.3722	9.7679	5.92572	5.03269	3.43526	6.86263	7.49423	1.38057	37.5342	23.813	62.4302	21.5321	13.0218	13.2131	12.6411
ENSMUSG00000059182	T	T-up	1120	722.922	981.924	808.951	987.666	775.177	904.098	834.125	779.794	1009.97	920.53	989.373	994.449	963.529	941.167	1045.35	824.845	819.724	772.014	767.209	769.472	831.86	731.7	1035.16	961.177	1086.09	995.605	853.427	861.054	871.087			X
ENSMUSG00000029204	T	T-up	1121	40.891	35.1056	26.5811	34.8383	32.0763	29.0182	29.159	28.8813	101.332	76.3758	106.061	87.2029	60.8094	81.9395	85.0699	39.0716	21.7276	32.2092	28.6272	24.877	38.4079	24.8502	96.7989	68.1916	127.833	66.6471	34.0569	49.5491	57.4595
ENSMUSG00000040093	T	T-up	1122	149.677	112.544	131.133	118.45	157.174	154.159	196.161	180.289	251.237	210.368	209.747	228.069	197.845	245.819	219.884	147.604	119.502	134.876	144.281	133.821	159.252	120.109	229.156	176.432	230.893	191.739	158.265	155.254	173.528
ENSMUSG00000056144	T	T-up	1123	30.8611	21.6829	19.4928	21.7739	37.4223	21.7636	30.0426	18.379	98.8197	83.0755	148.802	83.849	50.5318	44.3839	76.4187	31.4743	18.7648	19.1242	26.337	24.0192	33.7241	13.8057	71.1175	51.9555	154.589	61.5204	36.0603	48.448	40.2217
ENSMUSG00000090215	T	T-up	1124	11.5729	10.3252	6.20225	10.4515	26.7302	17.2296	13.2541	6.12633	47.735	37.5179	81.5243	36.8935	15.4165	29.5893	36.7675	15.1945	5.92572	8.0523	8.01562	11.1518	14.9885	2.76113	34.571	19.4833	85.2222	17.4308	19.0318	18.7186	19.5362
ENSMUSG00000021371	T	T-up	1125	894.973	1103.76	871.86	978.085	1057.45	917.7	1024.1	932.953	1157.36	1047.82	1210.2	1256.06	1151.95	1111.87	1150.61	1470.61	1439.95	1396.07	1473.73	1383.68	1422.97	1321.2	1664.35	1635.52	1892.72	1580.05	1527.55	1510.7	1527.27
ENSMUSG00000022844	T	T-up	1126	176.68	143.52	176.321	195.965	163.589	182.271	163.467	147.907	196.802	202.329	234.283	226.392	201.271	191.192	215.559	77.0579	66.1705	73.4772	73.2856	66.0528	69.3217	60.7449	102.725	94.1694	144.679	93.306	89.149	95.795	75.8466
ENSMUSG00000026994	T	T-up	1127	35.4903	34.0731	28.3532	25.2578	31.0071	36.2727	25.6246	28.8813	74.5335	54.937	73.6093	51.9864	55.6706	53.4883	78.5815	143.262	127.403	124.811	104.203	138.968	159.252	113.206	168.904	159.114	209.092	160.978	171.286	149.748	140.201																X
ENSMUSG00000037965	T	T-up	1128	1588.58	1549.81	1586	1723.63	1559.98	1576.05	1647.93	1538.58	1562.69	1678.93	1879.02	1742.38	1685.53	1626.27	1723.75	1451.08	1456.74	1448.41	1403.88	1549.24	1669.34	1486.87	1587.3	1699.38	2033.44	1640.54	1654.77	1730.92	1485.9
ENSMUSG00000055200	T	T-up	1129	60.1792	74.3413	63.7946	75.7733	75.9139	66.1977	81.2919	71.7656	109.707	104.514	116.35	115.712	80.5082	96.7342	108.861	88.9964	80.9848	80.523	89.3169	77.2046	90.8676	55.2227	95.8111	112.57	132.788	89.2046	102.171	103.503	89.6369
ENSMUSG00000054065	T	T-up	1130	3.08611	5.16259	2.65811	3.48383	2.13842	2.72045	4.41803	3.50076	34.3357	22.7788	22.9534	15.0928	3.42588	9.10439	29.5582	5.42661	4.9381	3.01961	5.72544	6.0048	9.36779	0	13.8284	15.1537	31.7106	15.3801	6.01005	11.0109	20.6854							X
ENSMUSG00000089797	T	T-up	1131	1.54306	5.16259	6.20225	2.61287	3.20763	0.906818	7.06886	0	10.8869	6.69963	11.8725	10.0619	5.99529	9.10439	17.3024	1.08532	2.96286	3.01961	3.43526	4.28914	8.43101	1.38057	4.93872	10.8241	20.8101	7.17738	5.00837	7.70764	10.3427
ENSMUSG00000074277	T	T-up	1132	4.62917	1.03252	4.43018	2.61287	4.27684	1.81364	1.76721	0.87519	8.37455	10.7194	12.664	3.35396	5.99529	7.96634	12.2558	0	2.96286	2.01308	1.14509	0	0.936779	2.76113	3.95097	2.16481	10.9005	8.20272	4.0067	4.40437	2.29838
ENSMUSG00000108068	T	T-up	1133	0.771528	1.03252	0.886036	2.61287	1.06921	1.81364	0.883607	0.87519	10.0495	9.37949	12.664	5.03094	5.13882	3.41415	12.2558	1.08532	0.98762	2.01308	2.29018	1.71566	0.936779	4.1417	1.97549	6.49444	14.8643	8.20272	3.00502	4.40437	4.59676
ENSMUSG00000026088	T	T-up	1134	195.197	192.048	170.119	173.321	223.465	156.88	184.674	182.915	202.664	190.27	335.595	244.839	220.113	235.576	253.047	219.235	209.375	169.098	192.375	199.874	216.396	191.899	184.708	243.542	356.744	264.538	254.425	253.251	253.971
ENSMUSG00000058600	T	T-up	1135	1971.26	1930.81	2095.48	1896.95	1952.38	1706.63	1895.34	1996.31	2229.31	2102.34	2034.94	2109.64	2088.07	2226.02	2095.03	2078.39	2101.65	1923.49	1845.88	1852.91	1862.32	1938.32	2015.98	2133.42	2419.91	2278.31	2238.74	1995.18	2078.89																X	X
ENSMUSG00000023045	T	T-up	1136	5.4007	2.06503	1.77207	1.74192	2.13842	3.62727	2.65082	2.62557	27.636	12.0593	19.7875	18.4468	5.99529	9.10439	12.2558	3.25597	0	1.00654	0	3.43131	0	4.1417	10.8652	8.65926	25.7648	8.20272	5.00837	8.80873	4.59676
ENSMUSG00000005824	T	T-up	1137	0.771528	0	0	0	1.06921	0	0.883607	0.87519	8.37455	4.01978	7.91498	1.67698	4.28235	6.82829	10.093	1.08532	0	0	0	0.857828	0	0	3.95097	2.16481	11.8915	4.10136	3.00502	1.10109	0														X
ENSMUSG00000040213	T	T-up	1138	222.2	260.194	234.8	279.577	249.126	316.48	258.013	252.055	282.222	314.883	307.893	268.317	264.649	276.546	229.256	167.14	149.131	161.046	153.442	184.433	159.252	160.146	188.659	206.74	253.685	209.169	201.337	169.568	162.036
ENSMUSG00000030167	T	T-up	1139	1.54306	0	0	0	0	0	0	0	4.18728	2.67985	9.49798	5.03094	1.71294	2.2761	10.814	0	0	0	0	0	0	0	0.987743	1.08241	8.9186	3.07602	2.00335	0	2.29838														X
ENSMUSG00000032508	T	T-up	1140	169.736	144.552	163.031	153.289	165.728	129.675	181.139	151.408	246.212	231.807	303.935	221.361	212.405	183.226	249.442	173.651	181.722	171.111	183.214	174.997	177.988	176.713	238.046	203.493	328.997	246.082	240.402	189.388	188.467														X
ENSMUSG00000020707	T	T-up	1141	101.842	104.284	114.299	121.934	121.89	91.5887	99.8476	120.776	197.639	151.412	190.751	177.76	113.911	133.152	150.675	136.751	141.23	122.798	125.96	125.243	144.264	151.862	210.389	166.691	284.404	211.22	148.248	142.041	153.992
ENSMUSG00000027775	T	T-up	1142	1023.82	1065.56	999.449	1036.44	1070.28	971.203	1060.33	1086.99	1277.96	1148.32	1349.5	1220.84	1191.35	1186.99	1217.65	1370.76	1410.32	1247.1	1344.33	1304.76	1380.81	1397.13	1540.88	1543.51	1778.76	1620.04	1486.48	1382.97	1380.18
ENSMUSG00000024786	T	T-up	1143	10.0299	3.09755	1.77207	3.48383	6.41526	11.7886	6.18525	3.50076	30.9858	29.4784	37.2004	15.0928	5.99529	11.3805	28.1163	0	0	0	1.14509	0	1.87356	1.38057	9.87743	10.8241	38.6473	13.3294	4.0067	2.20218	5.74596
ENSMUSG00000023341	T	T-up	1144	43.9771	29.943	30.1252	26.9997	54.5297	36.2727	37.9951	31.5068	117.244	115.234	292.063	93.9108	59.9529	69.421	98.7676	32.5597	24.6905	23.1504	20.6116	24.877	29.9769	22.0891	81.9827	75.7685	231.884	86.1286	43.072	22.0218	52.8628														X
ENSMUSG00000040328	T	T-up	1145	0.771528	6.19511	0.886036	5.22574	2.13842	0.906818	2.65082	0.87519	38.5229	33.4982	53.8219	25.1547	5.99529	12.5185	22.3489	2.17064	2.96286	1.00654	1.14509	3.43131	0.936779	2.76113	21.7304	20.5657	75.3126	21.5321	10.0167	2.20218	6.89515
ENSMUSG00000039236	T	T-up	1146	24.6889	10.3252	15.0626	17.4192	13.8997	27.2046	16.7885	16.6286	56.947	52.2571	86.2733	38.5705	31.6894	35.2795	49.7443	33.645	17.7772	9.05884	18.3214	12.8674	12.1781	30.3725	37.5342	24.8954	106.032	45.115	25.0419	23.1229	25.2822
ENSMUSG00000056220	T	T-up	1147	171.279	173.463	157.714	173.321	198.873	153.252	171.42	142.656	273.01	217.068	265.943	221.361	227.821	179.812	218.442	208.382	168.883	142.928	170.618	134.679	163	178.093	239.034	227.305	317.106	220.448	200.335	175.074	198.81															X
ENSMUSG00000006418	T	T-up	1148	2341.59	2237.47	2140.66	2197.43	2312.7	2388.56	2140.1	2172.22	2581.87	2512.36	2895.3	2371.25	2420.39	2276.1	2599.68	2090.33	2081.9	2001	2109.25	2070.8	1910.09	2131.6	2312.31	2157.24	2640.9	2210.63	2198.68	2154.84	2212.19														X
ENSMUSG00000030104	T	T-up	1149	1043.11	981.924	909.959	1032.08	960.15	969.389	941.925	945.205	1545.11	1361.37	1692.22	1376.8	1121.12	1141.46	1517.56	1113.54	1100.21	1032.71	1176.01	1123.76	1007.04	1056.13	1438.15	1256.67	1853.09	1321.66	1143.91	1112.1	1285.94
ENSMUSG00000020638	T	T-up	1150	1232.13	1289.61	1183.74	1239.37	1177.2	1082.74	1097.44	1069.48	1720.13	1677.59	2114.88	1539.47	1187.07	1231.37	1578.12	1070.13	1099.22	1006.54	1088.98	1129.76	1025.77	1130.68	1422.35	1381.15	2226.68	1369.85	1165.95	1145.14	1314.67
ENSMUSG00000045932	T	T-up	1151	449.801	455.34	404.033	359.705	530.328	448.875	486.868	448.097	1380.96	928.569	2788.45	1125.25	764.828	688.52	1116	558.941	515.538	421.739	525.595	566.167	487.125	524.615	980.829	823.712	2066.14	952.541	729.219	602.297	832.014
ENSMUSG00000025076	T	T-up	1152	131.931	140.422	135.564	124.547	135.79	161.414	115.753	132.154	203.502	211.708	288.105	181.114	142.174	142.256	173.024	92.2524	91.8486	83.5426	105.348	87.4985	88.994	124.251	138.284	155.867	276.477	129.193	101.169	93.5928	112.621
ENSMUSG00000097684	T	T-up	1153	266.949	433.657	294.164	587.896	241.641	322.827	373.766	204.795	346.707	395.278	428.201	365.581	251.802	450.667	334.512	44.4982	46.4181	27.1765	40.0781	40.3179	35.5976	48.3198	59.2646	75.7685	133.779	52.2924	42.0703	48.448	57.4595
ENSMUSG00000071552	T	T-up	1154	0	0	0	0	0	1.81364	2.65082	0.87519	15.0742	6.69963	8.70648	10.0619	2.56941	7.96634	20.1861	2.17064	0	0	2.29018	0	1.87356	0	3.95097	2.16481	17.8372	8.20272	5.00837	2.20218	8.04434
ENSMUSG00000022824	T	T-up	1155	1.54306	1.03252	0	0.870958	3.20763	0.906818	0	0	6.69964	9.37949	7.91498	1.67698	1.71294	1.13805	10.814	2.17064	0	0	1.14509	0	0	0	0.987743	4.32963	10.9005	3.07602	3.00502	1.10109	5.74595																X
ENSMUSG00000033576	T	T-up	1156	7.71528	2.06503	5.31622	4.35479	1.06921	5.44091	1.76721	4.37595	15.0742	9.37949	106.061	6.70792	5.13882	3.41415	11.5349	4.34129	0	0	3.43526	0.857828	0.936779	0	3.95097	5.41204	19.8191	6.15204	2.00335	3.30327	5.74596
ENSMUSG00000095519	T	T-up	1157	0	0	0	0	0	0	0	0	5.86219	8.03956	6.33199	1.67698	15.4165	10.2424	10.093	0	0	0	0	0	0	0	0.987743	5.41204	5.94573	4.10136	1.00167	0	6.89515
ENSMUSG00000076731	T	T-up	1158	1.54306	0	0	0	0	0	0	0	15.0742	34.8381	12.664	6.70792	11.9906	47.7981	30.2791	0	0.98762	0	0	0	0	0	5.92646	34.637	373.59	4.10136	8.01339	7.70764	80.4434													X	X
ENSMUSG00000076532	T	T-up	1159	0	0	0	0	0	0	0	0	8.37455	4.01978	4.74899	5.03094	2.56941	5.69025	2.88373	0	0	0	0	0	0	0	6.9142	12.9889	61.4392	2.05068	0	1.10109	12.6411
ENSMUSG00000096670	T	T-up	1160	0	0	0	0	0	0	0	0	0	84.4154	10.2895	0	11.1341	2.2761	23.0698	0	0	0	0	0	0	0	7.90195	18.4009	152.607	3.07602	2.00335	3.30327	18.3871
ENSMUSG00000027580	T	T-up	1161	239.174	192.048	226.825	265.642	492.906	292.902	347.258	248.554	407.003	369.82	530.304	333.719	346.87	340.277	415.257	183.419	137.279	207.347	190.085	199.016	217.333	179.474	274.593	192.668	525.206	256.335	234.392	219.117	278.104						X									X
ENSMUSG00000104452	T	T-up	1162	0.771528	0	0	0	0	0	0	0	4.18728	1.33993	29.2854	3.35396	25.6941	10.2424	16.5814	0	0	0	0	0	0	0	1.97549	0	33.6925	2.05068	2.00335	3.30327	18.3871													X	X
ENSMUSG00000030707	T	T-up	1163	1977.43	2070.2	2037	1789.82	1863.63	1874.39	2090.61	2232.61	2465.47	1926.81	2603.24	2537.27	2595.96	2066.7	2549.93	3026.96	2684.35	2879.7	2618.82	2723.61	2444.06	2661.73	2946.44	2934.41	3397	2955.03	2827.73	2891.47	3215.44
ENSMUSG00000034329	T	T-up	1164	6.94376	7.22762	7.08829	8.70958	5.34605	12.6955	1.76721	9.62709	19.2615	16.0791	26.9109	18.4468	12.8471	10.2424	17.3024	6.51193	5.92572	12.0785	4.58035	6.86263	3.74712	6.90283	8.88969	15.1537	36.6653	11.2787	12.0201	9.90982	12.6411		X							X			X
ENSMUSG00000005917	T	T-up	1165	82.5535	129.065	102.78	86.2248	104.783	58.0364	197.928	112.024	139.855	93.7949	119.516	160.99	161.016	132.014	104.535	117.215	104.688	131.856	135.12	115.807	109.603	117.348	145.198	136.383	163.508	158.928	149.249	117.817	187.318
ENSMUSG00000023959	T	T-up	1166	471.404	500.771	472.257	517.349	505.736	428.018	567.276	499.734	747.848	655.224	623.701	769.733	514.739	602.028	643.071	538.32	468.132	491.19	550.787	476.953	455.275	492.862	605.487	537.956	620.338	620.331	564.944	538.434	687.216
ENSMUSG00000031378	T	T-up	1167	573.246	472.893	565.291	490.349	566.681	551.346	524.863	562.747	695.088	707.481	748.757	581.912	614.946	604.304	679.838	464.518	461.218	530.445	484.372	423.767	451.528	469.393	572.891	507.649	664.931	552.658	569.953	505.401	567.7															X
ENSMUSG00000040857	T	T-up	1168	1728.22	2094.98	2097.25	2274.94	1677.59	2035.81	1927.15	1788.89	1876.74	2137.18	2102.22	2302.49	1839.7	2009.79	1931.38	1148.27	1083.42	1199.79	1108.45	1030.25	976.124	1071.32	1243.57	1076.99	1347.7	1293.98	1218.04	1133.02	1318.12				X
ENSMUSG00000032349	T	T-up	1169	3781.26	3969	3677.05	4042.98	4329.23	3936.5	3802.16	3995.24	4497.14	4357.44	4242.43	4033.14	3884.95	4390.59	4430.12	3461.09	3610.74	3313.52	3723.83	3056.44	3098.87	3412.76	3936.16	3601.17	4246.24	3691.22	3463.79	3636.91	3792.33															X
ENSMUSG00000025647	T	T-up	1170	1343.23	1462.05	1242.22	1156.63	1409.22	1228.74	1490.65	1560.46	2270.34	1666.87	2823.27	2066.04	1879.95	1477.19	2132.52	1617.13	1592.04	1744.33	1958.1	1737.1	1444.51	1717.42	1911.28	1940.76	2743.96	1898.93	1821.04	1696.78	1969.71																X
ENSMUSG00000031897	T	T-up	1171	744.525	641.193	655.667	480.769	731.339	632.959	893.327	848.935	1555.15	1164.4	2226.48	1252.7	958.39	880.85	1374.1	912.756	860.217	902.864	1070.66	941.896	842.165	869.757	1236.65	1199.31	2489.28	1174.01	989.654	912.805	1226.19		X		X						X		X		X	X	X	X
ENSMUSG00000002147	T	T-up	1172	569.388	688.689	608.707	739.443	652.218	676.487	809.384	534.741	776.321	766.438	825.533	841.844	716.009	760.217	782.932	444.982	469.119	447.909	557.658	470.948	414.056	429.356	562.026	503.319	646.103	534.202	490.82	458.054	547.015														X
ENSMUSG00000028793	T	T-up	1173	1630.24	1736.69	1692.33	1741.92	1486.2	1651.32	1594.91	1647.98	2096.15	2001.85	2201.16	2054.3	1746.34	1849.33	2001.31	1665.97	1769.81	1575.23	1695.88	1637.59	1573.79	1514.48	1919.19	1739.43	2352.53	1816.9	1720.88	1639.53	1922.6														X
ENSMUSG00000058546	T	T-up	1174	54.7785	41.3007	85.9455	46.1608	55.5989	47.1546	42.4131	61.2633	51.0848	58.9568	59.3624	73.7871	75.3694	121.771	59.8373	47.7542	46.4181	60.3923	52.6741	40.3179	46.839	37.2753	65.1911	50.8731	109.005	81.0019	63.1055	52.8524	48.266																X	X
ENSMUSG00000034786	T	T-up	1175	57.0931	41.3007	49.618	51.3865	47.0452	50.7818	53.9	45.5099	84.583	71.0161	91.8138	72.1101	61.6659	55.7644	74.2559	34.7303	34.5667	35.2288	29.7723	35.171	36.5344	23.4696	74.0808	25.9778	114.951	65.6218	49.082	36.336	40.2217
ENSMUSG00000059883	T	T-up	1176	91.8119	56.7885	74.427	79.2571	91.952	86.1478	77.7574	65.6393	108.032	87.0952	122.682	114.035	101.064	125.185	118.233	81.3991	80.9848	74.4838	75.5758	76.3467	88.0572	70.4089	120.505	77.9333	147.652	130.218	96.1607	86.9862	90.7861														X
ENSMUSG00000076522	T	T-up	1177	0.771528	0	0	0	0	0	0.883607	0	13.3993	2.67985	142.47	15.0928	0	26.1751	50.4652	0	0.98762	0	0	0	0	0	37.5342	1.08241	112.969	31.7855	2.00335	2.20218	1.14919
ENSMUSG00000076540	T	T-up	1178	1.54306	0	0	0	0	0	0	0	285.572	24.1187	4.74899	8.3849	1.71294	1.13805	28.1163	0	0	0	0	0	0	0	15.8039	0	18.8282	9.22806	4.0067	1.10109	0
ENSMUSG00000034833	T	T-up	1179	0.771528	1.03252	1.77207	0	0	0	1.76721	1.75038	5.02473	9.37949	11.081	3.35396	1.71294	3.41415	10.093	2.17064	0.98762	1.00654	0	0	1.87356	0	3.95097	2.16481	14.8643	8.20272	4.0067	3.30327	4.59676
ENSMUSG00000068245	T	T-up	1180	24.6889	14.4552	23.923	13.0644	43.8376	32.6455	10.6033	14.8782	123.943	83.0755	278.607	62.0482	43.68	55.7644	81.4653	17.3651	14.8143	13.085	6.87053	7.72046	19.6724	6.90283	59.2646	41.1315	210.083	69.7231	38.0636	28.6284	35.6249
ENSMUSG00000000278	T	T-up	1181	466.775	466.698	438.588	458.995	459.76	376.33	390.554	427.093	654.89	566.789	707.599	622.159	479.623	528.055	617.117	462.347	449.367	471.06	451.165	400.606	431.855	393.462	517.578	476.259	649.076	523.949	496.83	496.592	512.539
ENSMUSG00000037617	T	T-up	1182	371.105	309.755	406.691	375.383	456.553	389.932	327.818	364.079	372.668	377.859	371.213	405.829	392.263	400.593	381.373	397.228	414.8	395.569	388.185	386.023	371.901	349.283	449.423	412.397	531.152	474.733	456.764	439.335	463.124
ENSMUSG00000028792	T	T-up	1183	611.051	593.698	667.185	667.153	641.526	647.468	595.551	633.638	821.544	727.58	804.954	761.349	703.162	743.146	741.118	592.586	521.463	588.824	541.627	518.986	535.838	510.81	666.727	560.687	803.665	638.787	612.023	598.994	590.684															X
ENSMUSG00000030766	T	T-up	1184	541.613	495.608	552.001	542.607	603.034	650.189	672.425	617.884	692.576	601.627	626.867	602.036	599.529	648.688	646.676	602.354	538.253	585.805	537.046	535.285	568.625	528.757	647.96	566.099	765.018	633.66	577.966	641.936	589.535
ENSMUSG00000067878	T	T-up	1185	1.54306	3.09755	3.54415	3.48383	3.20763	2.72046	0	6.12633	9.21201	16.0791	8.70648	8.3849	4.28235	3.41415	12.9768	2.17064	1.97524	4.02615	1.14509	0.857828	1.87356	1.38057	9.87743	2.16481	13.8734	8.20272	2.00335	5.50546	5.74595
ENSMUSG00000092591	T	T-up	1186	0.771528	0	0.886036	0	0	0	0	0	9.21201	4.01978	9.49798	6.70792	2.56941	3.41415	7.93025	0	0	1.00654	0	0	0	0	3.95097	0	9.90955	4.10136	0	1.10109	3.44757
ENSMUSG00000096074	T	T-up	1187	0	0	0	0	0	0	0	0	44.3851	14.7392	26.9109	1.67698	9.42117	27.3132	7.20932	0	0	0	0	0	0	0	4.93872	0	16.8462	6.15204	1.00167	3.30327	4.59676
ENSMUSG00000038168	T	T-up	1188	73.2952	75.3738	64.6807	54.8703	89.8136	66.1977	80.4082	67.3896	106.357	131.313	119.516	110.681	94.2117	110.391	142.744	118.3	96.7867	128.837	101.913	72.0576	118.034	104.923	157.051	116.9	148.643	168.156	109.183	116.716	131.008											X
ENSMUSG00000024165	T	T-up	1189	292.409	262.259	231.255	214.256	270.51	262.071	224.436	231.925	372.668	363.12	400.498	268.317	242.381	338.001	335.233	201.87	208.388	210.366	210.696	136.395	201.408	158.765	283.482	209.987	310.169	304.526	235.393	248.847	249.374
ENSMUSG00000030148	T	T-up	1190	23.9174	21.6829	25.6951	29.6126	25.661	29.0182	30.0426	22.7549	47.735	28.1385	45.9069	31.8626	47.1059	64.8688	48.3024	34.7303	29.6286	20.1308	25.1919	11.1518	23.4195	22.0891	53.3381	34.637	49.5478	45.115	40.067	36.336	40.2217
ENSMUSG00000017057	T	T-up	1191	473.718	406.812	451.879	391.931	543.159	445.248	261.548	440.221	664.102	659.244	657.735	538.31	475.341	590.647	632.978	399.398	375.296	275.791	259.935	252.202	394.384	316.15	533.381	415.644	552.953	476.783	383.641	331.429	417.156														X
ENSMUSG00000005883	T	T-up	1192	7.71528	10.3252	8.86036	2.61287	10.6921	6.34773	6.18525	5.25114	25.9611	29.4784	30.0769	15.0928	13.7035	18.2088	23.0698	5.42661	3.95048	2.01308	1.14509	0.857828	7.49423	5.52227	21.7304	9.74166	32.7015	15.3801	4.0067	9.90982	12.6411
ENSMUSG00000061972	T	T-up	1193	2.31459	0	0.886036	2.61287	0	0	0	0.87519	16.7491	12.0593	13.4555	15.0928	9.42117	9.10439	13.6977	2.17064	0.98762	0	0	0	4.6839	1.38057	15.8039	9.74166	24.7739	12.3041	3.00502	3.30327	6.89515
ENSMUSG00000039007	T	T-up	1194	302.439	301.495	279.101	315.287	450.137	306.505	296.892	331.697	581.194	510.512	588.875	457.815	442.795	466.6	588.28	412.422	382.209	416.707	309.174	286.515	450.591	349.283	589.683	489.248	634.211	556.76	349.584	352.349	432.096
ENSMUSG00000107017	T	T-up	1195	3.85764	0	6.20225	6.96766	4.27684	2.72045	7.95246	5.25114	18.424	18.759	42.7409	10.0619	3.42588	9.10439	12.9768	7.59725	2.96286	3.01961	1.14509	0	4.6839	5.52227	15.8039	9.74166	25.7648	17.4308	3.00502	6.60655	4.59676
ENSMUSG00000026009	T	T-up	1196	2.31459	1.03252	3.54414	3.48383	2.13842	2.72045	0.883607	3.50076	61.1342	36.178	37.9919	40.2475	8.5647	29.5893	54.7908	4.34129	7.90096	2.01308	6.87053	0.857828	11.2414	6.90283	39.5097	16.2361	58.4664	21.5321	8.01339	7.70764	17.2379														X
ENSMUSG00000019832	T	T-up	1197	62.4938	59.886	66.4527	87.9667	82.3292	61.6637	55.6672	52.5114	119.756	111.214	153.551	109.004	79.6517	97.8722	137.698	90.0817	104.688	78.5099	85.8816	67.7684	88.994	89.7368	176.806	115.818	190.263	115.863	101.169	84.784	99.9796																X
ENSMUSG00000024854	T	T-up	1198	256.919	257.097	274.671	272.61	285.479	307.411	278.336	280.936	360.106	380.539	318.974	269.994	281.779	303.859	285.489	231.174	234.066	219.425	242.759	211.026	236.068	233.316	324.968	252.201	297.287	259.411	261.437	234.532	255.12		X							X	X
ENSMUSG00000059336	T	T-up	1199	452.116	357.251	405.805	421.543	482.214	521.421	391.438	504.11	800.607	749.019	719.472	682.531	494.183	648.688	760.583	943.145	942.189	953.191	910.345	802.07	1007.97	930.502	1313.7	1109.47	1465.62	1124.8	969.621	1062.55	942.337
ENSMUSG00000005107	T	T-up	1200	37.0334	32.008	33.6694	23.5159	39.5608	39.9	37.1115	45.5099	100.495	79.0557	91.0223	67.0792	37.6847	45.522	59.8373	131.324	123.452	119.778	127.105	92.6455	120.845	127.012	190.634	135.301	192.245	175.333	141.236	126.626	129.859
ENSMUSG00000045165	T	T-up	1201	73.2952	41.3007	58.4784	54.8703	67.3602	81.6137	63.6197	74.3912	123.106	92.4549	125.057	70.4331	77.0823	103.562	110.303	58.6074	46.4181	46.3007	51.529	36.8866	44.9654	62.1255	91.8601	61.6972	131.797	93.306	59.0988	61.6611	58.6087
ENSMUSG00000047246	T	T-up	1202	179.766	172.43	183.41	222.965	160.381	206.755	163.467	164.536	216.901	242.527	263.569	229.746	214.118	259.475	293.419	125.897	129.378	141.922	147.716	126.959	168.62	142.198	220.267	140.713	238.82	220.448	197.33	165.164	208.004
ENSMUSG00000076580	T	T-up	1203	0	0	0	0	0	0	0	0	6.69964	9.37949	18.2045	40.2475	2.56941	6.82829	23.0698	1.08532	0	0	0	0	0	0	10.8652	3.24722	11.8915	39.9883	4.0067	1.10109	14.9395
ENSMUSG00000079543	T	T-up	1204	0	0	0	0	0	0	0	0	11.7244	20.0989	20.579	11.7389	15.4165	6.82829	13.6977	0	0	0	0	0	0	0	27.6568	4.32963	105.041	102.534	4.0067	6.60655	11.4919													X	X
ENSMUSG00000095863	T	T-up	1205	0	0	0	0	0	0	0	0	2.51237	5.35971	11.8725	13.4158	35.9718	13.6566	30.2791	0	0	0	0	0	0	0	5.92646	1.08241	24.7739	25.6335	1.00167	0	4.59676
ENSMUSG00000020275	T	T-up	1206	253.061	261.227	240.116	290.029	258.749	298.343	275.685	216.172	328.282	332.302	406.83	375.643	292.913	378.97	431.117	240.941	215.301	200.301	262.225	234.187	225.764	278.874	350.649	237.047	407.283	329.134	277.464	328.125	348.205														X
ENSMUSG00000068015	T	T-up	1207	807.79	629.836	701.741	705.476	735.616	817.95	638.848	769.292	827.406	868.272	773.294	761.349	656.913	768.183	762.746	652.278	583.683	564.668	633.234	640.798	627.642	684.761	701.298	662.433	826.457	734.144	690.154	671.666	714.797
ENSMUSG00000099757	T	T-up	1208	5.4007	1.03252	0	0	4.27684	1.81364	2.65082	2.62557	26.7986	9.37949	26.9109	26.8317	3.42588	10.2424	22.3489	6.51193	0	0	4.58035	7.72046	4.6839	1.38057	21.7304	3.24722	54.5025	17.4308	3.00502	7.70764	20.6854
ENSMUSG00000010461	T	T-up	1209	111.1	164.17	161.259	101.902	141.136	86.1478	212.949	127.778	216.063	190.27	219.245	226.392	166.155	134.29	162.21	182.334	166.908	134.876	176.344	190.438	172.367	172.571	277.556	196.998	279.449	232.752	215.36	194.893	255.12									X
ENSMUSG00000021356	T	T-up	1210	20.8313	22.7154	17.7207	8.70958	21.3842	12.6955	16.7885	18.379	63.6466	50.9172	40.3664	48.6324	27.4071	29.5893	58.3955	16.2798	11.8514	5.03269	19.4665	20.5879	10.3046	9.66397	80.0072	22.7305	83.2403	42.039	18.0301	14.3142	51.7136
ENSMUSG00000027510	T	T-up	1211	55.5501	45.4308	45.1879	50.5155	57.7373	62.5705	41.5295	50.761	77.0459	54.937	71.2348	63.7252	56.527	59.1786	74.256	55.3514	24.6905	41.268	28.6272	36.8866	42.1551	40.0364	78.0317	41.1315	60.4483	61.5204	49.082	59.4589	68.9515
ENSMUSG00000030365	T	T-up	1212	0	0	0.886036	0.870958	1.06921	1.81364	0	0	13.3993	2.67985	8.70648	16.7698	3.42588	7.96634	9.37211	4.34129	0	3.01961	0	0	0.936779	1.38057	14.8162	5.41204	19.8191	15.3801	4.0067	1.10109	16.0887
ENSMUSG00000015314	T	T-up	1213	10.0299	15.4878	10.6324	8.70958	7.48447	7.25455	13.2541	12.2527	77.8833	33.4982	63.3199	60.3713	31.6894	48.9361	67.7676	20.6211	4.9381	9.05884	5.72544	6.86263	10.3046	4.1417	69.142	32.4722	59.4573	45.115	15.0251	27.5273	31.0282														X
ENSMUSG00000000244	T	T-up	1214	4.62917	9.29266	7.08829	4.35479	4.27684	12.6955	7.95246	9.62709	39.3604	32.1582	41.9494	25.1547	11.1341	23.899	31.0001	7.59725	2.96286	6.03923	3.43526	5.14697	3.74712	2.76113	36.5465	12.9889	40.6292	36.9123	8.01339	8.80873	18.3871
ENSMUSG00000029275	T	T-up	1215	0	0	0	0	1.06921	0	0.883607	0.87519	16.7491	8.03956	7.91498	6.70792	2.56941	4.5522	15.8605	2.17064	0	2.01308	0	0	0	0	11.8529	3.24722	9.90955	8.20272	1.00167	2.20218	6.89515
ENSMUSG00000023132	T	T-up	1216	1.54306	0	0	0.870958	0	0	0.883607	0	10.0495	4.01978	24.5364	21.8007	0.85647	5.69025	6.48838	5.42661	0	3.01961	0	1.71566	1.87356	0	6.9142	3.24722	17.8372	12.3041	2.00335	3.30327	9.19353
ENSMUSG00000021298	T	T-up	1217	5.4007	1.03252	1.77207	0	0	3.62727	0	1.75038	34.3357	20.0989	22.9534	8.3849	4.28235	18.2088	39.6512	10.8532	0.98762	3.01961	2.29018	1.71566	1.87356	0	18.7671	6.49444	26.7558	13.3294	5.00837	5.50546	12.6411
ENSMUSG00000039981	T	T-up	1218	8.48681	2.06503	3.54414	1.74192	1.06921	3.62727	0	2.62557	28.4735	12.0593	24.5364	16.7698	3.42588	14.7946	23.0698	7.59725	0	3.01961	1.14509	2.57348	0.936779	0	18.7671	6.49444	36.6653	10.2534	4.0067	3.30327	10.3427
ENSMUSG00000029650	T	T-up	1219	359.532	271.552	272.899	286.545	341.078	346.405	305.728	322.07	414.54	411.357	368.047	335.396	402.541	382.385	351.815	303.89	269.62	305.987	278.256	297.666	286.654	302.344	402.012	326.887	355.753	341.438	359.601	307.205	349.354
ENSMUSG00000007891	T	T-up	1220	5112.92	5071.73	5057.5	4764.14	5521.4	5955.08	5514.59	5974.92	8166.03	6796.11	7089.45	8181.98	6680.47	6967.14	7460.92	5464.6	4913.41	6082.51	5276.57	5358	5435.19	5308.28	7425.85	5677.22	7009.03	6872.86	5987.01	5429.48	6274.58											X			X		X
ENSMUSG00000028068	T	T-up	1221	73.2952	84.6665	103.666	71.4185	78.0523	101.564	56.5509	57.7626	107.194	112.554	102.103	83.849	62.5223	76.2493	69.9304	18.4505	12.8391	22.1438	13.7411	15.4409	20.6091	12.4251	54.3259	18.4009	38.6473	29.7349	29.0486	25.3251	25.2822
ENSMUSG00000041797	T	T-up	1222	435.914	429.527	452.765	516.478	641.526	527.768	587.599	479.604	835.78	740.979	702.059	729.486	816.216	851.261	914.862	526.381	444.429	382.484	414.522	490.678	537.711	484.579	925.516	587.747	645.112	713.637	659.102	579.174	661.934
ENSMUSG00000020009	T	T-up	1223	759.184	836.339	723.006	785.604	776.246	857.85	785.527	830.556	1168.25	1026.38	1028.95	1076.62	1003.78	1026.52	1214.77	740.189	643.928	628.079	553.078	693.983	732.561	683.381	1081.58	809.64	997.892	927.933	859.437	731.125	949.232														X
ENSMUSG00000056529	T	T-up	1224	71.7522	89.829	77.0852	63.5799	83.3984	53.5023	51.2492	86.6438	279.71	213.048	242.99	248.193	149.026	215.091	211.954	85.7404	63.2077	66.4315	57.2544	63.4793	79.6262	69.0283	233.107	103.911	177.381	145.598	117.196	96.896	137.903														X
ENSMUSG00000028159	T	T-up	1225	259.234	257.097	300.366	291.771	229.88	254.816	245.643	259.931	370.155	373.84	340.344	295.148	346.87	322.068	358.303	283.269	254.806	238.549	235.888	249.628	240.752	238.838	383.244	271.684	337.916	343.489	311.521	310.508	314.878														X
ENSMUSG00000040552	T	T-up	1226	66.3515	74.3413	68.2248	82.741	72.7063	99.75	82.1755	89.2694	257.099	154.092	234.283	209.622	161.016	195.744	226.373	107.447	69.1334	60.3923	66.4151	79.778	62.7642	55.2227	253.85	93.087	165.49	163.029	108.181	104.604	116.068														X
ENSMUSG00000023027	T	T-up	1227	408.91	410.942	429.728	449.414	427.684	414.416	378.184	411.339	466.463	482.374	476.482	471.231	382.842	438.149	434.001	402.654	395.048	369.399	373.299	379.16	391.574	368.611	467.203	400.491	478.631	436.795	429.718	411.808	448.184														X
ENSMUSG00000086513	T	T-up	1228	8.48681	2.06503	4.43018	1.74192	7.48447	4.53409	7.06886	1.75038	20.9364	10.7194	23.7449	18.4468	11.1341	11.3805	15.1396	6.51193	4.9381	3.01961	2.29018	5.14697	8.43101	1.38057	25.6813	7.57685	26.7558	22.5575	11.0184	9.90982	14.9395
ENSMUSG00000061132	T	T-up	1229	209.084	289.105	284.418	211.643	240.572	139.65	321.633	238.927	393.604	265.305	364.881	389.059	350.296	332.31	408.047	295.208	237.029	206.34	273.676	192.154	191.103	205.704	346.698	243.542	312.151	278.893	266.445	255.453	309.132														X
ENSMUSG00000089929	T	T-up	1230	6.94376	3.09755	1.77207	5.22574	4.27684	4.53409	3.53443	4.37595	22.6113	14.7392	20.579	20.1238	5.99529	9.10439	19.4652	9.7679	1.97524	2.01308	10.3058	3.43131	3.74712	2.76113	30.62	5.41204	19.8191	17.4308	5.00837	6.60655	11.4919
ENSMUSG00000042284	T	T-up	1231	310.926	289.105	283.532	354.48	337.87	266.605	334.003	266.933	374.343	344.361	390.209	368.935	381.129	407.422	415.257	345.132	305.175	282.837	328.64	280.51	284.781	278.874	418.803	307.404	403.319	325.033	361.604	378.775	334.415											X
ENSMUSG00000037661	T	T-up	1232	41.6625	35.1056	36.3275	36.5802	35.2839	38.0864	32.6935	32.382	91.2826	73.696	78.3583	67.0792	44.5365	52.3503	70.6513	46.6688	30.6162	29.1896	42.3683	30.024	29.0402	26.2308	72.1053	42.2139	75.3126	51.267	51.0854	45.1448	39.0725
ENSMUSG00000070469	T	T-up	1233	43.2056	37.1706	37.2135	53.9994	88.7444	24.4841	60.0853	38.5084	109.707	132.653	90.2308	142.543	71.087	100.148	105.977	104.191	65.1829	52.34	73.2856	53.1854	51.5229	59.3644	123.468	71.4389	144.679	111.762	88.1473	91.3906	85.0401																X
ENSMUSG00000002603	T	T-up	1234	287.009	221.991	229.483	231.675	230.949	232.146	201.462	244.178	376.017	316.223	373.587	367.258	267.219	315.24	313.605	265.904	178.759	214.393	190.085	181.86	173.304	180.854	340.771	207.822	290.35	243.006	229.383	244.442	216.048											X		X
ENSMUSG00000018169	T	T-up	1235	134.246	122.87	129.361	103.644	148.62	145.091	110.451	129.528	209.364	170.171	186.002	176.083	163.586	182.088	165.814	135.665	111.601	110.719	109.928	98.6503	116.161	95.2591	185.696	134.218	179.363	128.168	124.208	134.333	133.306
ENSMUSG00000060639	T	T-up	1236	22.3743	21.6829	32.7833	26.1287	33.1455	46.2477	37.1115	37.6332	48.5724	46.8974	56.9879	50.3094	47.9623	61.4547	51.1861	40.1569	26.6657	18.1177	36.6428	27.4505	39.3447	23.4696	50.3749	44.3787	53.5116	44.0896	50.0837	33.0327	42.5201
ENSMUSG00000021886	T	T-up	1237	13.116	2.06503	1.77207	4.35479	8.55368	12.6955	9.71968	10.5023	49.4099	26.7985	41.9494	18.4468	13.7035	20.4849	33.8838	10.8532	5.92572	2.01308	9.16071	8.57828	14.9885	6.90283	50.3749	11.9065	58.4664	27.6842	14.0234	7.70764	20.6854
ENSMUSG00000041827	T	T-up	1238	10.0299	5.16259	6.20225	5.22574	33.1455	16.3227	7.06886	12.2527	41.0353	24.1187	115.559	33.5396	14.56	19.3468	40.3722	9.7679	2.96286	2.01308	8.01562	4.28914	14.0517	6.90283	20.7426	8.65926	66.394	20.5068	12.0201	7.70764	17.2379														X
ENSMUSG00000042842	T	T-up	1239	45.5202	39.2357	48.732	45.2898	72.7063	48.9682	51.2492	42.8843	72.0212	60.2967	94.9798	73.7871	87.36	106.977	95.163	57.5221	34.5667	46.3007	45.8035	48.8962	57.1435	37.2753	64.2033	47.6259	87.2041	67.6725	88.1473	45.1447	74.6974
ENSMUSG00000021108	T	T-up	1240	1647.21	1829.62	1909.41	2136.46	1674.38	2299.69	1509.2	1544.71	1687.47	2155.94	1578.25	1683.69	1387.48	2138.39	1919.12	226.832	160.982	160.039	167.183	171.566	175.178	179.474	239.034	200.245	262.603	234.803	231.387	162.962	206.854
ENSMUSG00000024725	T	T-up	1241	374.191	343.828	306.569	309.19	362.462	395.373	384.369	378.082	495.774	466.294	513.682	498.063	416.245	385.799	485.908	811.821	677.507	687.465	644.685	616.779	671.671	682	854.398	721.965	898.797	781.309	814.361	660.655	744.676														X
ENSMUSG00000041734	T	T-down	1242	509.209	331.438	360.617	338.802	527.12	376.33	287.172	415.715	394.441	359.1	353.8	293.471	310.042	383.523	403.722	311.487	222.214	244.589	265.66	257.349	309.137	252.644	196.561	218.646	209.092	183.536	230.385	202.601	219.495			X
ENSMUSG00000061878	T	T-down	1243	23.1459	23.7479	15.9487	7.83862	85.5368	14.5091	64.5033	43.7595	19.2615	10.7194	24.5364	26.8317	36.8282	30.7273	23.0698	93.3377	53.3315	44.2877	42.3683	42.8914	66.5113	46.9393	39.5097	38.9667	32.7015	19.4815	34.0569	40.7404	42.5201															X	X
ENSMUSG00000015090	T	T-down	1244	2935.67	4259.14	3241.12	2987.38	23303.4	7178.38	8000.18	5963.55	3499.73	3818.79	3067.06	3607.18	4491.33	3771.49	3481.38	22888.4	11687.5	6135.85	6328.9	7280.39	23848.5	14705.8	5726.94	7443.71	6026.99	5192.32	5644.43	6248.69	4500.23															X
ENSMUSG00000041559	T	T-down	1245	118.815	144.552	100.122	94.9344	1099.15	134.209	209.415	234.551	113.056	109.874	94.1883	112.358	237.242	157.051	241.512	1069.04	508.624	210.366	150.007	170.708	1017.34	528.757	196.561	291.167	185.309	134.32	140.234	223.522	119.516															X
ENSMUSG00000008999	T	T-down	1246	638.054	644.291	628.2	584.413	969.773	671.952	537.233	622.26	612.18	606.987	522.389	603.713	593.534	654.378	633.699	573.05	421.714	408.654	272.531	277.936	648.251	415.551	274.593	363.689	254.676	289.146	267.447	314.912	241.33											X
ENSMUSG00000029304	T	T-down	1247	169.736	104.284	102.78	114.095	338.939	185.898	143.144	162.785	114.731	54.937	149.593	120.743	149.882	126.323	129.768	446.067	224.19	178.157	140.846	156.125	437.476	260.927	142.235	159.114	88.195	134.32	130.218	161.86	120.665											X					X
ENSMUSG00000026602	T	T-down	1248	2.31459	2.06504	4.43018	1.74192	39.5608	2.72046	2.65082	1.75038	4.18728	0	0.791498	1.67698	4.28235	2.2761	0	51.0101	11.8514	6.03923	4.58035	3.43131	29.9769	16.5668	0.987743	10.8241	2.97287	1.02534	4.0067	6.60655	6.89515			X
ENSMUSG00000048368	T	T-down	1249	1.54306	6.19511	0.886036	4.35479	70.5678	5.44091	12.3705	9.62709	4.18728	2.67985	3.95749	3.35396	4.28235	6.82829	9.37211	62.9487	37.5296	7.04576	9.16071	6.86263	65.5745	38.6559	7.90195	12.9889	6.93669	9.22806	6.01005	12.112	19.5362															X
ENSMUSG00000032092	T	T-down	1250	16.2021	16.5203	5.31622	6.96766	31.0071	15.4159	9.71968	5.25114	5.86219	10.7194	9.49798	10.0619	18.8423	9.10439	11.5349	33.645	14.8143	3.01961	12.596	5.14697	32.7873	17.9474	2.96323	5.41203	1.98191	8.20272	9.01507	8.80873	5.74595
ENSMUSG00000059430	T	T-down	1251	0	3.09755	1.77207	0	16.0381	2.72045	3.53443	3.50076	0.837455	0	0.791498	0	0.85647	3.41415	0.720932	44.4982	6.91334	1.00654	2.29018	1.71566	13.1149	6.90283	1.97549	0	0	2.05068	1.00167	4.40437	1.14919
ENSMUSG00000026938	T	T-down	1252	11.5729	3.09755	6.20225	3.48383	16.0381	9.975	4.41803	4.37595	7.5371	0	0.791498	5.03094	4.28235	2.2761	6.48838	19.5358	5.92572	6.03923	4.58035	3.43131	17.7988	6.90283	0	2.16481	0.990955	2.05068	2.00335	5.50546	3.44757														X
ENSMUSG00000051236	T	T-down	1253	274.664	316.983	272.013	284.803	290.825	283.834	337.538	272.184	249.562	234.487	248.53	285.086	263.793	244.681	219.163	377.692	304.187	283.844	305.739	304.529	340.988	327.194	247.924	279.261	273.504	305.551	278.465	265.363	293.044																X
ENSMUSG00000031596	T	T-down	1254	1432.73	1562.2	1601.95	1840.33	1994.08	1673.99	1700.06	1609.47	1612.94	1526.18	1434.19	1509.28	1682.96	1720.73	1597.58	1841.79	1863.64	1648.71	1738.24	1641.88	1753.65	1750.56	1584.34	1438.52	1664.81	1461.11	1586.65	1694.58	1491.65
ENSMUSG00000022225	T	T-down	1255	0	0	0	0	0	0	0	0	0.837455	0	1.583	0	0.85647	0	0	7.59725	7.90096	1.00654	3.43526	0	3.74712	13.8057	0	0	0.990955	0	2.00335	0	0											X					X
ENSMUSG00000005611	T	T-down	1256	140.418	131.13	137.336	172.45	223.465	134.209	155.515	147.907	112.219	123.273	102.895	92.2339	113.911	128.6	102.372	176.907	155.056	100.654	153.442	112.376	160.189	173.951	108.652	109.323	124.86	95.3566	120.201	122.221	101.129
ENSMUSG00000028464	T	T-down	1257	352.589	535.877	394.286	623.606	549.574	524.141	617.641	459.475	386.904	446.196	478.065	503.094	445.365	536.021	423.187	327.767	312.088	209.36	258.79	226.467	299.769	292.68	194.585	227.305	207.11	160.978	194.325	203.702	179.274
ENSMUSG00000020695	T	T-down	1258	233.773	170.365	184.296	217.739	396.677	212.196	253.595	192.542	178.378	176.87	176.504	167.698	169.581	185.502	140.582	405.91	243.942	246.602	214.131	187.864	333.493	265.069	135.321	154.784	155.58	128.168	159.266	165.164	134.455														X
ENSMUSG00000047878	T	T-down	1259	82.5535	78.4713	64.6807	71.4185	101.575	92.4955	98.0804	80.5175	64.4841	66.9963	58.5709	46.9554	84.7906	70.559	53.3489	112.873	89.8734	85.5557	74.4307	76.3467	106.793	82.834	56.3014	74.6861	77.2945	52.2924	67.1122	55.0546	50.5644
ENSMUSG00000048096	T	T-down	1260	61.7223	66.0811	55.8203	59.2251	120.821	67.1046	72.4558	69.14	40.1979	50.9172	41.9494	55.3403	67.6612	55.7644	53.3489	102.02	80.9848	64.4184	57.2544	68.6263	104.919	89.7368	62.2278	63.862	61.4392	63.5711	62.1038	50.6502	51.7136
ENSMUSG00000046618	T	T-down	1261	135.789	135.26	141.766	112.354	208.496	116.073	103.382	126.027	122.268	121.933	91.0223	80.495	103.633	113.805	105.977	245.283	192.586	123.804	108.783	96.9346	234.195	140.818	98.7743	110.406	112.969	79.9765	71.1189	84.784	72.399
ENSMUSG00000006369	T	T-down	1262	228.372	216.829	241.888	179.417	468.314	268.418	231.505	261.682	231.138	227.788	167.006	209.622	202.983	203.711	211.233	550.258	429.615	400.602	263.37	333.695	567.688	392.081	326.943	312.816	348.816	316.83	259.434	281.879	228.689
ENSMUSG00000029675	T	T-down	1263	217.571	268.455	202.016	211.643	465.106	266.605	227.087	259.931	132.318	123.273	134.555	134.158	154.165	158.189	129.768	479.712	406.899	293.909	218.712	238.476	464.642	354.806	183.72	222.976	272.513	194.815	182.305	186.084	131.008											X
ENSMUSG00000036814	T	T-down	1264	168.965	197.211	171.005	219.481	577.373	219.45	269.5	203.044	175.028	163.471	168.589	192.853	192.706	185.502	157.884	776.005	484.921	313.033	248.484	269.358	718.51	491.482	242.985	326.887	327.015	281.969	262.439	263.161	166.633
ENSMUSG00000062329	T	T-down	1265	11.5729	21.6829	11.5185	8.70958	34.2147	13.6023	14.1377	20.1294	11.7244	13.3993	6.33199	5.03094	12.8471	12.5185	13.6977	39.0716	19.7524	8.0523	10.3058	6.0048	44.9654	33.1336	11.8529	9.74166	13.8734	7.17738	7.01172	7.70764	5.74595
ENSMUSG00000085870	T	T-down	1266	0	1.03252	0	0	5.34605	0	0	0.87519	0.837455	0	0	0	0	2.2761	0.720932	11.9385	4.9381	1.00654	1.14509	0	4.6839	5.52227	0.987743	1.08241	0.990955	0	0	0	0
ENSMUSG00000038583	T	T-down	1267	61.7223	79.5039	62.0225	61.838	124.028	59.85	80.4082	84.8935	56.1095	25.4586	39.5749	45.2784	71.9435	36.4176	38.2094	107.447	116.539	64.4184	58.3995	60.9058	122.718	124.251	67.1665	47.6259	51.5297	43.0643	51.0854	48.448	45.9676
ENSMUSG00000018830	T	T-down	1268	410.453	577.177	435.044	472.93	959.081	410.789	485.984	498.858	314.046	328.282	323.723	333.719	340.875	374.418	353.977	802.053	718.987	469.047	479.792	433.203	768.159	774.498	377.318	375.595	513.315	333.236	280.469	374.371	316.028
ENSMUSG00000035783	T	T-down	1269	340.244	637.063	400.488	425.027	1085.25	401.721	387.02	494.482	281.385	274.685	247.739	303.533	352.866	316.378	302.791	880.196	759.48	465.02	414.522	330.264	982.681	796.587	356.575	350.7	419.174	316.83	274.459	282.981	221.794
ENSMUSG00000067818	T	T-down	1270	363.39	406.812	355.301	368.415	650.08	347.311	437.386	399.962	340.844	320.242	317.391	370.612	343.445	314.102	276.838	506.845	444.429	358.327	335.511	307.96	484.315	521.854	346.698	281.426	326.024	279.918	256.429	257.655	227.54
ENSMUSG00000001865	T	T-down	1271	0	1.03252	0	0	2.13842	1.81364	0	0.87519	0.837455	0	0.791498	1.67698	1.71294	1.13805	0.720932	13.0239	17.7772	2.01308	1.14509	1.71566	4.6839	8.2834	1.97549	1.08241	1.98191	0	1.00167	0	0																X
ENSMUSG00000033825	T	T-down	1272	0	0	0	0	0	0	0	0	0	0	0	1.67698	0	0	0	18.4505	6.91334	1.00654	0	1.71566	9.36779	9.66397	0	0	2.97287	0	0	1.10109	0											X
ENSMUSG00000001349	T	T-down	1273	10.0299	27.878	11.5185	17.4192	62.0142	9.975	12.3705	12.2527	2.51237	12.0593	7.91498	5.03094	16.2729	10.2424	10.814	35.8156	43.4553	17.1111	11.4509	12.0096	44.9654	38.6559	7.90195	15.1537	17.8372	9.22806	14.0234	11.0109	12.6411
ENSMUSG00000061068	T	T-down	1274	0	0	0	0	0	0	0	0	0	0	0	0	1.71294	1.13805	0	19.5358	13.8267	2.01308	0	0.857828	8.43101	15.1862	0	0	1.98191	0	2.00335	0	0
ENSMUSG00000025558	T	T-down	1275	4315.93	4425.37	4330.95	3992.47	4372	4050.76	4628.33	4368.07	3987.12	3625.84	4092.84	4502.69	4579.55	3510.88	4434.45	12901.2	12407.5	12867.6	12203.2	12241.2	13159.9	12133.8	12673.7	11020	11603.1	11407.9	11365	11695.8	11008.1
ENSMUSG00000030554	T	T-down	1276	2252.86	2351.04	2826.46	2309.78	2831.27	2741.31	2611.06	2535.43	2266.15	2123.78	2068.98	2101.25	2141.18	1908.51	2030.86	3606.52	3434.94	3433.3	3520	3677.51	3708.71	3463.84	3547.97	3083.78	3172.05	3218.54	3286.49	3190.96	3145.34
ENSMUSG00000071230	T	T-down	1277	1.54306	1.03252	3.54415	1.74192	1.06921	3.62727	1.76721	2.62557	3.34982	0	2.37449	5.03094	3.42588	2.2761	0	14.1092	6.91334	7.04576	13.7411	7.72046	8.43101	6.90283	5.92646	4.32963	3.96382	3.07602	5.00837	3.30327	2.29838
ENSMUSG00000074743	T	T-down	1278	273.893	269.487	321.631	377.125	609.45	297.436	424.131	347.451	242.862	199.649	235.866	251.547	348.583	301.583	266.024	786.858	581.708	536.485	657.281	580.75	749.423	629.538	574.867	442.704	521.243	462.428	580.971	462.458	441.289
ENSMUSG00000023336	T	T-down	1279	178.223	142.487	151.512	152.418	266.233	242.121	226.203	212.671	145.717	136.673	125.848	142.543	137.035	149.084	157.163	223.576	165.92	167.085	185.504	188.722	174.241	179.474	160.014	141.795	168.462	147.649	142.238	143.142	166.633
ENSMUSG00000028776	T	T-down	1280	249.975	257.097	280.874	285.674	458.691	419.857	386.136	307.192	267.986	242.527	249.322	251.547	257.798	292.479	267.466	346.218	237.029	258.68	271.386	282.226	318.505	271.972	242.985	206.74	233.865	232.752	187.313	195.994	247.076
ENSMUSG00000040010	T	T-down	1281	2647.89	2461.52	2284.2	2155.62	2671.96	2621.61	2938.88	2759.47	2545.03	2311.37	2384.78	2470.19	2261.94	2486.64	2277.42	3407.91	3018.17	2980.36	2966.92	3161.1	3033.29	3172.54	2796.3	2803.43	2932.24	2607.44	2556.27	2833.11	2729.33															X
ENSMUSG00000051331	T	T-down	1282	4192.49	4710.35	4360.18	5777.93	4242.62	4337.31	4785.62	3842.09	3755.99	4593.27	4303.38	4502.69	4157.31	4208.51	4523.85	4861.16	4667.49	4315.03	4472.71	4823.57	4640.8	4634.56	4465.59	4047.12	4584.16	4015.23	4031.74	4360.32	4217.53															X
ENSMUSG00000007097	T	T-down	1283	38463	33739.6	35022.4	35448.8	48079.2	39686	44690.2	41609.2	37631.1	36924.4	36479.4	36952.2	40854.5	40646.6	36234.7	51080.7	45015.7	44691.3	50365.6	45199	45542.5	44650.3	40856	42972.6	47613.4	41263.8	43390.5	41760	40147
ENSMUSG00000020154	T	T-down	1284	2566.88	1943.2	2046.74	2347.23	2648.43	2106.54	2441.41	1924.54	2051.77	2328.79	2128.34	2121.38	1816.57	2310.24	2259.4	3214.72	2330.78	2049.31	2431.02	1963.57	1912.9	2050.14	1953.76	1770.82	2254.42	1774.86	1504.51	1933.52	1947.88														X
ENSMUSG00000026043	T	T-down	1285	58.6362	83.6339	60.2505	50.5155	192.458	32.6455	45.9476	55.137	80.3957	75.0359	67.2774	33.5396	60.8094	60.3166	45.4187	256.136	167.895	73.4772	65.27	28.3083	163	96.6397	80.0072	71.4389	74.3217	60.4951	40.067	40.7404	33.3265							X				X			X
ENSMUSG00000020473	T	T-down	1286	278.522	318.015	344.668	294.384	1082.04	244.841	286.289	356.202	231.975	337.662	206.581	184.468	229.534	261.751	214.838	1027.8	507.637	415.7	382.459	188.722	953.641	514.951	375.342	314.98	290.35	288.121	267.447	324.822	218.346
ENSMUSG00000030109	T	T-down	1287	10.0299	14.4552	15.0626	14.8063	28.8687	9.975	18.5557	14.003	6.69964	5.35971	12.664	10.0619	11.9906	9.10439	9.37211	94.423	52.3438	13.085	19.4665	9.43611	85.2469	38.6559	17.7794	19.4833	10.9005	16.4054	9.01507	13.2131	10.3427															X
ENSMUSG00000019139	T	T-down	1288	1666.5	1779.03	1802.2	1761.95	1809.1	2040.34	1493.3	1572.72	1610.43	1894.66	1560.83	1460.65	1312.97	1726.42	1588.93	888.879	801.947	863.609	791.256	669.106	878.699	780.02	730.93	738.202	686.732	721.84	632.057	752.045	692.962															X
ENSMUSG00000026638	T	T-down	1289	74.0667	49.5608	78.8572	77.5152	72.7063	54.4091	62.7361	62.1385	36.848	49.5773	78.3583	57.0173	38.5412	38.6937	49.7443	86.8257	64.1953	62.4053	57.2544	32.5975	58.0803	45.5587	41.4852	41.1315	42.6111	43.0643	30.0502	42.9426	42.5201
ENSMUSG00000062961	T	T-down	1290	740.667	706.242	686.678	638.412	613.726	579.457	668.891	689.65	691.738	577.508	619.743	660.73	638.927	525.779	539.978	1243.78	1214.77	1151.48	1228.68	1188.09	1242.17	1190.05	1194.18	1139.77	1153.47	1137.1	1049.75	1072.46	1027.38
ENSMUSG00000006360	T	T-down	1291	119.587	130.097	129.361	129.773	184.973	96.1228	122.821	144.406	106.357	111.214	110.81	103.973	94.2117	101.286	109.582	156.286	113.576	118.771	131.685	110.66	142.39	144.96	130.382	100.664	127.833	97.4073	72.1206	86.9862	93.0845
ENSMUSG00000074364	T	T-down	1292	340.244	324.211	369.477	399.77	408.438	384.491	303.961	336.948	388.579	329.622	330.846	306.887	321.176	364.176	354.698	491.651	445.417	384.497	462.616	416.047	453.401	440.401	424.73	372.348	428.093	358.869	307.514	310.508	342.459
ENSMUSG00000028476	T	T-down	1293	577.103	575.112	563.519	593.993	657.564	588.525	572.577	529.49	511.685	580.188	580.168	597.005	530.155	504.156	452.745	600.183	535.29	548.563	539.337	437.492	572.372	541.182	500.786	444.869	554.935	493.189	404.676	439.335	396.471																X
ENSMUSG00000026840	T	T-down	1294	252.29	202.373	226.825	255.191	399.884	317.386	258.897	248.554	283.06	254.586	258.028	276.702	282.635	245.819	256.652	364.668	291.348	266.732	254.21	280.51	292.275	300.964	281.507	234.882	310.169	214.296	189.316	241.139	188.467											X
ENSMUSG00000004044	T	T-down	1295	912.718	862.152	864.771	863.99	1176.13	943.091	930.438	913.699	856.717	807.976	794.664	848.551	929.27	874.022	758.42	1217.73	842.44	865.622	752.323	717.145	890.877	894.607	817.852	707.894	785.828	719.789	593.993	677.171	588.386													X
ENSMUSG00000023411	T	T-down	1296	42.4341	44.3983	53.1622	51.3865	70.5678	51.6887	46.8312	47.2603	43.5477	44.2176	30.8684	43.6015	46.2494	40.9698	36.7675	68.3753	48.3934	51.3334	38.933	37.7445	43.0918	51.081	42.473	35.7194	38.6473	37.9376	26.0435	37.4371	21.8346
ENSMUSG00000019027	T	T-down	1297	1029.99	758.901	956.919	867.474	883.167	979.364	561.974	802.549	782.183	979.486	792.29	687.561	618.372	682.829	674.792	440.641	423.689	446.903	381.314	412.615	456.211	385.178	402.012	378.842	390.436	374.249	347.581	336.934	389.576
ENSMUSG00000043683	T	T-down	1298	2922.55	3385.63	3180.87	3217.32	3047.25	3586.47	3011.33	2958.14	3006.46	3246.64	3105.84	3219.8	2843.48	2916.82	2939.24	3159.37	3045.82	3225.95	2876.46	2989.53	3078.26	3125.6	3036.32	2849.98	2949.08	3002.2	2747.59	2803.38	2790.24																X
ENSMUSG00000031376	T	T-down	1299	4334.45	4195.12	4070.45	4140.53	3832.05	4161.39	4163.56	4063.51	3620.32	4085.44	4073.05	3850.34	3717.94	3847.74	4010.54	7561.44	7557.27	8473.03	7015.95	7520.58	8035.69	7413.64	7097.92	6360.22	6751.38	7138.42	6486.84	6889.53	6637.73
ENSMUSG00000031828	T	T-down	1300	355.675	356.219	407.577	383.221	346.424	419.857	351.676	348.326	355.919	478.354	348.259	345.458	304.047	330.034	285.489	226.832	243.942	270.759	211.841	236.761	264.172	213.988	241.997	196.998	211.073	217.372	190.318	182.781	180.423
ENSMUSG00000046380	T	T-down	1301	556.272	516.259	572.379	544.348	531.397	599.407	592.017	574.125	532.622	585.548	483.605	494.709	441.939	465.462	468.606	607.78	602.448	646.197	563.383	565.309	558.32	593.644	607.462	508.731	547.007	514.721	522.874	464.661	451.632
ENSMUSG00000103677	T	T-down	1302	395.023	436.755	418.209	466.833	400.954	455.223	364.046	378.082	392.767	432.796	367.255	373.966	367.426	407.422	427.512	287.61	315.051	334.17	303.448	333.695	311.947	296.822	292.372	261.942	260.621	288.121	263.44	260.959	267.761
ENSMUSG00000026885	T	T-down	1303	1485.19	1862.66	1794.22	2010.17	1446.64	1774.64	2035.83	1553.46	1528.36	1490	1643.15	1797.72	1583.61	1682.04	1580.28	1663.8	1692.78	1754.4	1692.44	1632.45	1639.36	1655.3	1568.54	1579.23	1499.32	1615.94	1594.67	1438.03	1572.09																X
ENSMUSG00000048920	T	T-down	1304	2201.17	2336.59	2103.45	1997.98	2104.2	2410.32	2407.83	2245.74	2194.13	1981.75	2189.28	2230.38	2106.92	1974.52	1981.12	2421.35	2330.78	2458.97	2414.99	2339.3	2237.03	2284.84	2226.37	2235.17	2126.59	2229.09	2180.65	2061.24	2142.09
ENSMUSG00000031494	T	T-down	1305	4.62917	11.3577	5.31622	3.48383	9.62289	8.16137	7.06886	8.7519	1.67491	1.33993	1.583	1.67698	0.85647	1.13805	2.88373	11.9385	9.8762	9.05884	8.01562	12.0096	5.62068	9.66397	0.987743	1.08241	2.97287	2.05068	2.00335	0	1.14919														X
ENSMUSG00000039220	T	T-down	1306	1911.85	2002.05	2137.12	2183.49	1839.04	2085.68	1993.42	1981.43	1824.82	1913.42	1762.67	1990.57	1706.95	1595.54	1687.7	2092.5	2151.04	2191.23	2229.49	2192.61	2181.76	2236.52	1884.61	1955.91	1959.12	2068.11	1944.25	1796.98	1718.04
ENSMUSG00000021368	T	T-down	1307	483.748	482.186	439.474	485.123	437.307	451.596	435.618	456.849	437.989	408.678	395.749	461.169	437.656	389.213	375.605	485.139	515.538	474.079	471.776	488.962	471.2	510.81	456.337	490.33	415.21	453.2	403.675	382.079	442.439
ENSMUSG00000031558	T	T-down	1308	1341.69	956.111	999.449	911.893	1163.3	1086.37	970.201	1232.27	994.059	765.098	1058.23	917.308	1036.33	917.268	1097.26	2319.33	2377.2	2217.4	2000.47	2223.49	2301.67	2333.16	2291.56	2279.55	1933.35	1823.06	1617.7	1912.6	1888.12							X
ENSMUSG00000032680	T	T-down	1309	79.4674	86.7315	85.0595	78.3862	72.7063	82.5205	51.2492	99.7717	76.2084	88.4352	78.3583	53.6633	62.5223	55.7644	80.7443	99.8496	67.1581	72.4707	67.5602	69.4841	69.3217	64.8866	61.2401	64.9444	58.4664	68.6978	51.0854	41.8415	45.9676
ENSMUSG00000044551	T	T-down	1310	67.123	42.3332	46.0739	58.3542	51.3221	48.0614	53.9	63.0137	47.735	65.6564	60.1539	50.3094	53.9576	37.5556	30.2791	64.034	49.381	60.3923	60.6897	65.195	44.9654	51.081	57.2891	51.9555	44.593	43.0643	31.0519	29.7295	32.1773
ENSMUSG00000052395	T	T-down	1311	503.808	521.421	482.004	485.123	465.106	535.023	453.29	452.473	554.395	531.951	527.929	529.925	440.226	429.045	403.722	500.333	478.996	485.151	486.662	477.81	443.097	447.304	433.619	486.001	433.048	452.175	409.685	396.393	404.515
ENSMUSG00000022061	T	T-down	1312	31.6327	34.0731	26.5811	33.0964	18.1766	9.975	47.7148	21.0046	31.8233	10.7194	37.9919	35.2166	33.4023	5.69025	11.5349	61.8633	78.022	59.3857	62.9798	68.6263	62.7642	64.8866	57.2891	60.6148	57.4754	51.267	45.0753	33.0327	39.0725
ENSMUSG00000028901	T	T-down	1313	982.156	1081.05	1144.76	1179.28	955.874	1116.29	1117.76	964.46	944.65	1065.24	1050.32	1053.14	929.27	957.099	914.862	1023.46	1058.73	1018.62	982.486	1034.54	963.946	998.15	966.013	1016.38	979.064	953.566	860.438	879.772	846.954
ENSMUSG00000079164	T	T-down	1314	27.775	17.5528	17.7207	24.3868	20.315	19.95	20.323	23.6301	15.9117	9.37949	13.4555	11.7389	14.56	12.5185	12.9768	16.2798	28.641	20.1308	21.7567	26.5927	17.7988	19.3279	7.90195	19.4833	8.9186	22.5575	10.0167	6.60655	6.89515
ENSMUSG00000104011	T	T-down	1315	60.9508	67.1137	56.7063	65.3218	50.2529	48.0614	52.1328	57.7626	45.2226	38.8579	57.7794	68.7561	65.9482	44.3839	49.7443	103.106	107.651	96.6276	89.3169	108.944	103.046	89.7368	78.0317	88.7574	81.2583	94.3313	82.1373	69.3688	68.9515
ENSMUSG00000100017	T	T-down	1316	231.459	238.512	265.811	287.416	195.665	206.755	220.902	198.668	208.526	235.827	203.415	239.808	155.021	155.913	152.837	188.846	221.227	236.536	192.375	177.57	199.534	208.466	172.855	194.833	174.408	174.308	178.298	158.557	131.008
ENSMUSG00000074890	T	T-down	1317	280.836	295.3	300.366	279.577	211.704	292.902	221.785	246.804	268.823	243.867	230.326	216.33	170.438	172.983	168.698	275.672	288.385	308.001	269.096	239.334	275.413	267.83	283.482	259.778	199.182	222.499	217.363	205.904	190.766
ENSMUSG00000025728	T	T-down	1318	3164.04	3222.49	3083.41	3015.26	3250.4	3214.67	3425.74	3352.85	3057.55	2970.62	3023.52	2963.22	3246.88	3081.84	3001.96	3826.84	3787.52	3862.08	3916.2	3629.47	3826.74	3687.49	3610.2	3658.54	3491.14	3585.61	3612.04	3581.85	3385.52																X
ENSMUSG00000070420	T	T-down	1319	538.527	531.747	562.633	587.025	526.051	633.866	581.413	524.239	533.459	594.927	518.431	539.987	461.638	524.641	470.768	471.03	476.033	521.386	479.792	442.639	483.378	473.534	454.362	440.54	429.084	448.074	409.685	433.83	383.83													X
ENSMUSG00000019326	T	T-down	1320	27.0035	44.3983	31.8973	35.7093	47.0452	25.3909	27.3918	31.5068	25.1237	26.7985	11.081	11.7389	35.9718	29.5893	21.6279	46.6688	47.4057	42.2746	40.0781	26.5927	47.7757	27.6113	26.6691	31.3898	34.6834	25.6335	24.0402	23.1229	25.2822															X
ENSMUSG00000051000	T	T-down	1321	45.5202	64.0161	46.0739	53.9994	67.3602	46.2477	53.0164	49.8858	53.5971	45.5575	62.5284	51.9864	56.527	36.4176	54.0699	370.095	423.689	396.576	344.672	351.71	432.792	352.045	314.102	337.711	375.572	325.033	305.511	310.508	270.06
ENSMUSG00000042439	T	T-down	1322	2260.58	2210.62	2257.62	2148.65	2246.41	2238.93	2222.27	2057.57	2071.03	2303.33	2105.39	2222	2038.4	2070.11	2100.07	2560.27	2719.9	2652.23	2720.73	2408.78	2508.69	2483.64	2477.26	2355.32	2504.14	2509.01	2424.05	2426.81	2331.71
ENSMUSG00000024906	T	T-down	1323	809.333	826.014	875.404	860.506	773.039	813.416	794.363	755.289	731.099	893.731	752.715	704.331	690.315	740.87	707.955	587.159	606.399	661.295	652.7	575.603	572.372	557.749	562.026	547.698	555.926	523.949	539.902	534.029	497.6									X
ENSMUSG00000085749	T	T-down	1324	3.08611	2.06504	1.77207	4.35479	2.13842	0.906818	2.65082	1.75038	4.18728	1.33993	2.37449	3.35396	0.85647	3.41415	2.16279	2.17064	4.9381	8.0523	6.87053	1.71566	5.62068	1.38057	0.987743	1.08241	1.98191	2.05068	1.00167	1.10109	0
ENSMUSG00000044177	T	T-down	1325	15.4306	22.7154	16.8347	18.2901	93.0212	23.5773	30.0426	24.5053	24.2862	17.419	21.3705	16.7698	14.56	17.0707	15.1396	103.106	45.4305	83.5426	46.9486	32.5975	190.166	82.834	42.473	40.0491	23.7829	91.2553	32.0536	28.6284	26.4314
ENSMUSG00000046402	T	T-down	1326	336.386	245.739	286.19	281.319	420.199	382.677	224.436	319.444	292.272	345.701	296.02	248.193	300.621	314.102	341.722	284.354	173.821	309.007	147.716	177.57	350.355	256.785	207.426	140.713	164.499	194.815	156.261	160.759	148.246															X
ENSMUSG00000057969	T	T-down	1327	79.4674	111.512	101.894	88.8377	202.081	101.564	88.3607	103.272	104.682	92.4549	75.9838	125.773	102.776	77.3873	59.1164	164.969	113.576	290.889	114.509	110.66	275.413	135.296	130.382	101.746	77.2945	140.472	81.1356	82.5819	63.2055
ENSMUSG00000040310	T	T-down	1328	7.71528	23.7479	13.2905	13.0644	56.6681	9.06818	23.8574	18.379	7.5371	8.03956	11.081	11.7389	11.9906	17.0707	11.5349	79.2285	67.1581	68.4446	37.7879	24.877	88.0572	69.0283	41.4852	44.3787	28.7377	39.9883	38.0636	44.0437	29.879
ENSMUSG00000022150	T	T-down	1329	357.218	226.121	255.178	262.158	465.106	353.659	273.035	350.951	301.484	277.365	279.399	233.1	299.765	304.997	264.582	567.623	387.147	519.373	327.495	295.093	577.993	394.842	358.551	379.925	309.178	359.894	322.539	327.024	242.479
ENSMUSG00000029843	T	T-down	1330	63.2653	91.8941	61.1365	74.0314	724.924	88.8682	120.171	147.907	77.8833	72.356	79.1498	83.849	120.762	102.424	87.2327	836.783	387.147	617.008	113.364	132.963	1023.9	439.02	266.691	241.377	198.191	290.171	138.231	182.781	108.024
ENSMUSG00000048583	T	T-down	1331	806.247	938.559	878.062	876.183	3604.31	789.839	885.374	1125.49	973.961	920.53	937.134	929.046	1096.28	1072.04	967.49	4170.89	2733.73	5258.15	1209.21	1020.82	4832.84	2213.05	2329.1	1752.42	1718.32	1878.42	1042.74	1295.98	843.506																X
ENSMUSG00000028073	T	T-down	1332	205.998	177.593	231.255	209.901	251.264	231.239	218.251	227.549	187.59	195.629	240.615	204.591	211.548	195.744	176.628	245.283	209.375	206.34	170.618	151.836	222.017	190.518	181.745	145.043	151.616	177.384	150.251	162.962	133.306
ENSMUSG00000039004	T	T-down	1333	272.35	410.942	336.694	362.318	600.896	321.014	276.569	292.314	309.858	403.318	262.777	305.21	285.205	327.758	294.14	442.811	315.051	454.955	234.743	135.537	486.188	267.83	260.764	180.762	202.155	229.676	206.345	182.781	159.738
ENSMUSG00000032679	T	T-down	1334	354.132	438.82	411.121	558.284	465.106	554.066	516.027	413.965	402.816	447.536	363.298	367.258	351.153	480.257	366.233	237.685	228.14	287.87	230.163	245.339	313.821	273.352	223.23	215.399	232.875	234.803	221.37	176.175	198.81
ENSMUSG00000078234	T	T-down	1335	653.485	634.998	640.604	654.96	984.742	922.234	981.687	910.198	705.975	740.979	618.952	675.823	817.073	821.671	729.583	868.257	869.105	1013.58	948.133	934.175	1053.88	951.21	747.722	878.914	912.67	819.247	946.582	728.923	705.603
ENSMUSG00000034858	T	T-down	1336	2485.09	2657.7	2561.53	3063.16	2446.35	3091.34	2779.83	2245.74	2339.01	2769.63	2154.46	2138.15	2120.62	1967.69	1808.1	1845.05	1945.61	1938.59	1877.94	2260.38	2207.05	2048.76	1878.69	1811.95	1621.2	1665.15	1841.08	1625.21	1395.12
ENSMUSG00000067199	T	T-down	1337	684.346	622.608	736.296	659.315	594.481	853.316	686.563	763.166	654.053	667.283	520.806	523.218	554.136	586.095	455.629	638.169	644.916	715.648	652.7	716.287	725.067	719.275	643.021	622.384	558.899	608.027	612.023	517.513	513.688
ENSMUSG00000042286	T	T-down	1338	388.85	396.487	421.753	389.318	684.294	579.457	546.953	523.364	399.466	324.262	369.63	368.935	429.948	451.806	397.233	477.542	398.011	431.805	397.346	438.35	496.493	498.385	382.257	355.029	409.265	308.627	325.544	353.45	266.612
ENSMUSG00000097820	T	T-down	1339	237.631	221.991	278.215	240.384	229.88	232.146	268.617	241.552	206.851	214.388	227.951	194.53	214.118	191.192	200.419	258.307	249.868	287.87	258.79	260.78	296.959	289.919	240.022	201.328	234.856	231.727	236.395	245.543	187.318
ENSMUSG00000037578	T	T-down	1340	27.775	36.1381	48.732	37.4512	56.6681	63.4773	62.7361	29.7565	32.6608	36.178	31.6599	36.8935	35.1153	29.5893	28.8373	42.3276	31.6038	41.268	64.1249	26.5927	28.1034	30.3725	11.8529	22.7305	21.801	31.7855	27.0452	19.8196	25.2822
ENSMUSG00000086602	T	T-down	1341	37.0334	35.1056	47.846	45.2898	44.9068	37.1796	43.2967	41.1339	31.8233	37.5179	25.3279	30.1856	40.2541	27.3132	30.2791	21.7064	15.8019	26.17	27.4821	22.3035	21.5459	27.6113	7.90195	19.4833	14.8643	15.3801	12.0201	13.2131	16.0887
ENSMUSG00000029345	T	T-down	1342	1777.6	1999.99	1735.75	1849.04	1688.28	1951.47	1849.39	1845.78	1717.62	1815.6	1780.87	1911.76	1648.71	1652.45	1697.79	1748.45	1746.11	1819.82	1764.58	1781.71	1730.23	1803.02	1626.81	1621.45	1518.14	1716.42	1696.84	1664.85	1720.34																	X
ENSMUSG00000036304	T	T-down	1343	276.207	287.04	318.087	276.094	314.348	301.971	277.453	302.816	289.76	293.444	277.816	278.379	275.783	270.856	327.303	583.903	602.448	622.04	626.363	615.063	620.148	608.83	554.124	496.825	461.785	584.444	555.929	531.827	524.031
ENSMUSG00000012609	T	T-down	1344	1243.7	1121.31	1151.85	1014.67	1169.72	1034.68	1230.86	1159.63	1199.24	1109.46	1027.36	1118.55	1097.14	1094.8	1019.4	1431.54	1411.31	1487.66	1559.61	1384.54	1436.08	1435.79	1283.08	1318.37	1194.1	1370.88	1430.39	1364.25	1302.03																X
ENSMUSG00000022407	T	T-down	1345	988.328	991.217	1030.46	1059.96	947.32	1080.93	1052.38	1028.35	1041.79	1061.22	994.122	969.294	932.696	949.133	903.327	821.589	857.254	870.655	848.51	820.084	798.136	818.676	744.759	749.026	739.253	806.943	805.346	769.663	763.063															X
ENSMUSG00000020111	T	T-down	1346	3745	4429.5	3989.82	4862.56	3652.42	4331.87	4337.63	3817.58	3787.81	4255.61	3788.11	4205.86	3667.41	4151.6	3746.68	3388.37	3391.49	3304.46	3337.93	3251.17	3339.62	3400.34	3216.09	3251.55	2998.63	3207.26	3259.45	3129.3	3129.25
ENSMUSG00000039611	T	T-down	1347	2634.77	2359.3	2239.01	2140.81	2305.22	2423.02	2431.69	2685.08	2457.93	2280.56	2335.71	2238.77	2515.45	2470.7	2404.31	3392.72	3337.17	3333.65	3313.89	3481.07	3288.1	3329.93	3198.31	3196.35	2874.76	3148.82	3169.3	3139.21	3115.46
ENSMUSG00000075419	T	T-down	1348	778.472	783.681	802.749	779.507	757.001	825.205	777.574	797.298	752.872	832.094	774.877	768.056	744.273	695.348	740.397	819.418	788.121	836.433	795.836	834.667	758.791	826.959	748.709	755.52	697.633	761.828	746.247	742.136	706.752																X
ENSMUSG00000028479	T	T-down	1349	1813.86	1808.97	1740.18	1957.04	1724.64	2096.56	1848.51	1748.63	1797.18	1871.88	1875.85	1832.94	1670.97	1804.95	1880.91	1752.79	1811.29	1810.76	1743.97	1822.03	1769.58	1818.21	1696.94	1723.19	1645.98	1697.96	1715.87	1615.3	1692.76																X
ENSMUSG00000046761	T	T-down	1350	58.6362	49.5608	49.618	37.4512	58.8065	58.9432	68.0377	98.8965	70.3462	49.5773	83.1073	51.9864	59.0965	25.0371	43.2559	62.9487	56.2943	93.608	69.8504	71.1998	74.0056	82.834	52.3504	71.4389	37.6563	53.3177	50.0837	34.1338	56.3104
ENSMUSG00000024901	T	T-down	1351	970.583	893.128	963.121	898.828	850.022	1024.7	916.301	893.569	881.84	963.407	874.606	929.046	825.637	907.025	839.164	865.002	852.316	820.328	886.298	852.681	804.693	922.219	759.575	855.101	742.226	769.005	764.278	797.19	773.405														X
ENSMUSG00000015852	T	T-down	1352	334.072	353.121	338.466	324.867	405.23	327.361	366.697	392.085	10.0495	28.1385	23.7449	40.2475	51.3882	63.7308	19.4652	424.361	435.54	424.759	365.283	415.189	418.74	361.708	7.90195	53.0379	6.93669	15.3801	108.181	112.311	45.9676
ENSMUSG00000019302	T	T-down	1353	19829.8	21162.5	20429.3	20013.7	19017	20172.2	20891.1	20868	18453.3	18081	19380.6	19515	20318	17899.2	18845.9	21650	22004.2	22512.2	21788.7	22498.3	21845.7	22722.7	20099.6	21735.8	19456.4	20252.5	21292.6	20905.3	21037.1														X
ENSMUSG00000011589	T	T-down	1354	1225.96	1272.06	1402.6	1186.24	1147.26	1370.2	1332.48	1381.93	1190.86	1193.87	1119.97	1234.26	1271	1280.31	1209	1158.04	1185.14	1282.33	1267.61	1187.23	1117.58	1174.86	1019.35	1163.59	925.552	1088.91	1079.8	1099.99	1126.21
ENSMUSG00000022223	T	T-down	1355	1981.29	1993.79	1933.33	1989.27	1913.89	2206.29	2128.61	2029.57	1900.19	1861.16	1867.14	1990.57	1915.92	1990.45	1853.52	1722.41	1808.33	1734.26	1844.74	1700.22	1748.03	1774.03	1553.72	1757.83	1508.23	1641.57	1665.78	1618.6	1635.3
ENSMUSG00000097729	T	T-down	1356	483.748	446.048	500.611	445.059	445.86	420.764	461.243	423.592	386.067	446.196	318.182	353.843	356.292	350.519	307.838	389.631	385.172	444.89	533.611	398.89	436.539	444.542	411.889	368.018	333.952	351.692	385.645	373.27	306.834
ENSMUSG00000105469	T	T-down	1357	45.5202	46.4633	70.8829	61.838	44.9068	33.5523	48.5984	29.7565	40.1979	44.2176	32.4514	30.1856	32.5459	28.4512	16.5814	17.3651	14.8143	44.2877	65.27	30.8818	35.5976	28.9919	28.6446	22.7305	17.8372	11.2787	11.0184	17.6175	6.89515
ENSMUSG00000025064	T	T-down	1358	58.6362	43.3657	64.6806	58.3542	49.1836	76.1728	47.7148	54.2618	44.3851	58.9568	62.5284	43.6015	47.1059	63.7308	49.0233	5.42661	6.91334	31.2027	11.4509	7.72046	14.9885	9.66397	7.90195	5.41204	3.96382	2.05068	4.0067	5.50546	2.29838			X								X			X
ENSMUSG00000018661	T	T-down	1359	1858.61	1947.33	1902.32	1870.82	1779.17	1909.76	1819.35	1872.03	1710.08	1782.1	1761.88	1801.08	1815.72	1652.45	1725.19	1669.22	1689.82	1914.43	1833.29	1725.09	1776.13	1830.63	1622.86	1644.18	1600.39	1626.19	1684.82	1712.2	1628.4																X
ENSMUSG00000033902	T	T-down	1360	3015.9	3062.45	3481.24	3469.89	2974.54	3147.57	2992.78	2862.75	2743.5	3258.7	2790.82	2787.14	2770.68	2971.45	2859.94	2275.92	2346.58	2508.29	2390.94	2386.48	2348.51	2457.41	2273.79	2243.83	2178.12	2143.99	2188.66	2270.45	2217.94
ENSMUSG00000091890	T	T-down	1361	330.214	340.731	448.334	538.252	286.548	401.721	330.469	273.935	268.823	301.484	280.19	288.44	247.52	268.58	227.093	83.5698	97.7744	103.673	132.83	135.537	115.224	120.109	96.7989	101.746	66.394	82.0272	88.1473	90.2895	59.7579
ENSMUSG00000037933	T	T-down	1362	3066.05	3062.45	3367.82	3191.19	3103.92	3281.78	3435.46	3182.19	3028.24	3100.59	2885.8	3156.07	3359.08	3082.98	3103.61	3356.9	3484.32	3524.89	3691.76	3574.57	3571	3543.91	3212.14	3392.26	3261.23	3438.99	3436.74	3402.37	3108.56
ENSMUSG00000063179	T	T-down	1363	418.94	399.584	458.081	414.576	412.715	368.168	440.036	406.963	403.653	373.84	401.29	412.537	436.8	315.24	330.187	487.31	527.389	513.334	531.321	533.569	544.269	517.713	454.362	508.731	478.631	466.53	459.769	474.57	393.023
ENSMUSG00000106354	T	T-down	1364	4.62917	2.06504	3.54415	9.58053	4.27684	2.72046	3.53443	2.62557	0.837455	8.03956	3.16599	0	3.42588	1.13805	1.44186	3.25597	4.9381	6.03923	8.01562	6.86263	5.62068	9.66397	2.96323	1.08241	0	3.07602	1.00167	4.40437	1.14919
ENSMUSG00000021003	T	T-down	1365	1161.92	1152.29	1166.91	1192.34	1185.75	1154.38	1099.21	1160.5	1002.43	1153.68	1054.28	1049.79	1098	1058.39	1036.7	1145.01	1221.69	1182.68	1174.86	1152.06	1181.28	1185.91	1101.33	1124.62	1090.05	1090.96	1071.79	1128.62	1082.54															X
ENSMUSG00000044452	T	T-down	1366	976.755	996.38	921.478	1059.08	872.475	1012.01	923.369	857.686	855.879	1000.93	892.019	885.445	770.823	884.264	873.769	886.708	963.917	927.021	893.169	967.63	933.032	924.98	860.324	851.854	829.43	856.159	827.383	901.794	809.03
ENSMUSG00000020704	T	T-down	1367	2147.16	2074.33	2023.71	1565.11	1980.18	1931.52	2026.11	2422.53	2076.89	1633.37	1927.3	2101.25	2229.39	1703.66	1885.24	2914.09	2672.5	2960.23	2856.99	2787.94	2707.29	2794.27	2563.19	2719.01	2584.41	2492.6	2762.62	2543.52	2608.66
ENSMUSG00000035206	T	T-down	1368	1153.44	1200.82	1377.79	1265.5	1145.12	1333.02	1350.15	1155.25	1156.53	1191.19	1117.6	1066.56	1178.5	1128.94	1064.82	976.79	863.18	1134.37	1124.48	952.19	939.59	951.21	899.834	900.563	815.556	780.284	923.544	837.931	755.018
ENSMUSG00000064080	T	T-down	1369	280.836	220.959	262.267	217.739	282.271	155.066	250.944	238.052	180.89	155.431	178.087	137.512	177.289	176.398	186.721	256.136	220.239	277.804	243.904	187.007	221.08	201.563	191.622	209.987	150.625	123.041	158.265	212.511	175.826											X
ENSMUSG00000025790	T	T-down	1370	1472.08	1415.58	1527.53	1498.05	1470.16	1550.66	1281.23	1404.68	1353.33	1404.24	1252.15	1202.39	1235.03	1300.79	1289.75	1899.31	1727.35	1864.11	1959.25	1647.03	1714.31	1760.22	1740.4	1708.04	1517.15	1580.05	1576.64	1686.87	1620.36
ENSMUSG00000051062	T	T-down	1371	1058.54	1024.26	1057.93	930.183	916.313	1083.65	888.025	1018.72	976.473	1053.18	901.517	924.016	877.882	930.924	870.164	914.926	797.009	880.72	856.526	788.344	805.63	811.773	819.827	738.202	691.687	705.434	785.313	785.078	729.736
ENSMUSG00000010080	T	T-down	1372	68.666	39.2357	48.732	27.8706	87.6752	61.6637	51.2492	82.2679	59.4593	48.2374	44.3239	31.8626	31.6894	46.66	38.9303	109.618	121.477	292.902	130.54	118.38	161.126	122.87	110.627	96.3342	75.3126	136.37	94.1574	84.784	97.6812
ENSMUSG00000024940	T	T-down	1373	1647.21	1235.92	1442.47	1227.18	1574.95	1505.32	1272.39	1641.86	1352.49	1472.58	1350.3	1329.84	1289.84	1321.28	1331.56	963.766	874.043	1236.03	1080.96	901.578	955.515	933.263	845.508	845.36	834.384	882.818	897.5	863.256	806.732											X
ENSMUSG00000031451	T	T-down	1374	3034.42	3052.12	2908.86	2922.06	3003.41	3407.82	3313.53	3236.45	2939.47	2840.64	2780.53	2886.08	3025.05	3126.22	2798.66	3298.29	3029.03	3982.87	3276.1	3246.88	3419.24	3115.94	2883.22	3048.06	2830.17	2966.31	3090.17	3039.01	3033.86																X
ENSMUSG00000021910	T	T-down	1375	21987	21147	21219.7	21274.9	20591.9	22800.1	19502.1	21016.8	19930.6	21641.2	20073.2	19759.8	19340.8	19994.4	20519.9	21479.6	21294.1	22888.7	20884.1	20853.8	20676.6	20570.4	21144.6	20532.2	19578.3	19770.6	19681.9	20322.8	19993.6
ENSMUSG00000026279	T	T-down	1376	529.269	537.942	520.103	522.575	482.214	511.446	493.053	525.114	524.247	542.67	471.733	482.97	441.939	530.331	467.885	421.105	423.689	468.04	433.988	392.885	410.309	401.745	383.244	388.584	359.717	370.148	362.606	380.978	404.515
ENSMUSG00000075592	T	T-down	1377	339.473	165.203	246.318	157.643	246.987	278.393	133.425	297.565	257.099	294.784	216.079	137.512	152.452	220.782	192.489	173.651	194.561	229.491	203.826	173.281	209.839	196.04	181.745	166.691	114.951	142.522	145.243	183.882	165.483
ENSMUSG00000085391	T	T-down	1378	8.48681	1.03252	12.4045	9.58053	2.13842	3.62727	3.53443	7.87671	10.8869	2.67985	1.583	0	5.99529	2.2761	3.60466	4.34129	6.91334	16.1046	8.01562	6.0048	9.36779	1.38057	2.96323	3.24722	0	0	2.00335	3.30327	3.44757
ENSMUSG00000029513	T	T-down	1379	558.587	611.25	524.533	563.51	537.813	643.841	661.822	579.376	535.971	602.967	647.446	623.836	522.447	437.011	490.954	512.272	504.674	489.177	542.772	594.475	467.453	502.526	509.676	437.292	492.505	476.783	438.733	393.09	421.753	X												X
ENSMUSG00000032911	T	T-down	1380	1012.25	782.648	828.444	917.118	961.22	1073.67	887.142	974.962	852.53	1017	854.027	872.029	848.762	744.284	777.885	854.148	835.526	937.087	1000.81	1003.66	806.567	855.951	873.165	762.014	836.366	753.625	819.37	746.54	757.317															X
ENSMUSG00000034621	T	T-down	1381	3352.29	3461	3646.93	3874.89	3299.58	3260.01	3731.47	3080.67	3151.34	3377.96	3109.01	3224.83	3113.27	3035.18	3074.05	3012.85	3103.1	3115.23	3457.02	3147.37	2992.07	3031.72	2859.52	2817.51	2992.69	2815.58	2853.77	2749.43	2815.52
ENSMUSG00000110702	T	T-down	1382	77.1528	91.8941	108.982	71.4185	71.6371	69.825	71.5722	59.5129	56.947	75.0359	52.2389	77.141	57.3835	43.2459	50.4652	77.0579	77.0343	92.6015	109.928	93.5033	67.4481	77.3117	61.2401	63.862	75.3126	65.6218	68.1139	58.3578	49.4152
ENSMUSG00000097428	T	T-down	1383	354.903	310.788	335.808	326.609	334.663	451.596	282.754	370.205	251.237	261.286	219.245	269.994	308.329	292.479	248	374.436	413.813	354.301	376.734	429.772	306.327	364.47	333.857	353.947	294.314	296.323	350.586	292.89	272.358
ENSMUSG00000032648	T	T-down	1384	1094.8	966.437	972.868	971.989	1376.07	1608.7	1890.92	1373.17	945.487	919.19	951.381	877.06	1217.04	1052.7	875.211	1224.24	1226.62	1320.58	1648.93	1758.55	1348.03	1444.07	940.332	1210.13	980.055	1050.97	1337.24	978.87	951.53															X
ENSMUSG00000033400	T	T-down	1385	2500.52	1976.24	2115.85	2212.23	2361.88	2361.36	2381.32	2556.43	2053.44	2118.42	2148.92	2002.31	2254.23	2139.53	2180.1	2335.61	2387.08	2327.11	2508.89	2538.31	2278.25	2370.43	2199.7	2240.58	2274.24	2199.35	2294.84	2195.58	2268.5														X	X
ENSMUSG00000035284	T	T-down	1386	3701.02	3037.67	3487.44	3666.73	3607.51	3211.95	3786.26	3115.68	3182.33	3186.35	3287.09	2974.96	3187.78	2972.58	3249.96	4746.11	4642.8	5126.3	6038.05	5334.83	4990.22	4931.38	4607.82	3899.91	4492.99	4219.28	4797.02	4866.82	4679.51
ENSMUSG00000048148	T	T-down	1387	3493.48	2951.97	3436.93	3496.89	4201.99	3883	4142.35	3772.07	3271.94	3270.76	2755.21	3035.33	3722.22	3570.06	3245.63	4217.56	3980.11	4533.45	4857.46	4967.68	4175.22	4278.38	3878.87	3542.72	3755.72	3740.44	4278.15	3897.86	4012.97
ENSMUSG00000090799	T	T-down	1388	202.14	224.056	194.928	207.288	171.074	198.593	252.712	182.04	199.314	175.53	167.798	169.375	202.983	176.398	157.163	155.201	129.378	147.961	192.375	174.139	148.948	158.765	134.333	108.241	112.969	127.142	148.248	135.434	111.472
ENSMUSG00000103047	T	T-down	1389	23.1459	12.3902	30.1252	37.4512	27.7995	32.6455	32.6935	25.3805	30.9858	20.0989	18.2045	25.1547	10.2776	17.0707	20.1861	32.5597	26.6657	41.268	59.5446	48.0384	31.8505	34.5142	28.6446	17.3185	25.7648	23.5828	24.0402	26.4262	14.9395
ENSMUSG00000070823	T	T-down	1390	954.381	914.811	1170.45	1282.92	1029.65	1047.38	971.968	849.81	790.558	1120.18	721.846	843.521	788.809	922.958	901.164	409.166	406.899	527.426	554.223	475.237	477.757	476.296	422.754	369.101	373.59	327.084	414.693	452.549	445.886
ENSMUSG00000020220	T	T-down	1391	5380.64	4787.78	5006.99	5517.52	4981.45	4525.93	5383.82	4192.16	4554.92	5402.58	4834.47	4678.77	4416.82	4535.13	4800.68	5545.99	5217.6	5732.23	6728.54	5819.51	5163.53	5661.7	5259.73	4708.47	4846.76	4769.88	5006.37	5220.27	5447.16
ENSMUSG00000056602	T	T-down	1392	9311.58	8650.43	8852.39	10065.7	8580.41	9600.49	10074.9	8029.87	7839.42	9683.65	8709.65	8406.7	8033.69	8159.81	9058.5	9344.62	8931.05	9260.15	10846.3	9406.09	8988.4	9195.95	9067.48	7774.93	8376.55	7622.38	8431.09	8960.68	8939.56
ENSMUSG00000021140	T	T-down	1393	6680.67	6465.63	6358.2	7114.85	6260.22	6004.05	6612.92	5777.13	5981.94	6583.06	5808.01	5892.91	5507.96	5978.17	6424.94	8434.04	8341.44	8697.49	9057.65	8543.97	8179.02	8395.23	8265.44	7282.43	7476.76	7603.92	7722.91	8318.75	8533.89
ENSMUSG00000024548	T	T-down	1394	1529.17	1513.67	1712.71	1654.82	1324.75	1314.89	1759.26	1422.18	1263.72	1435.06	1429.45	1519.34	1319.82	1378.18	1484.4	2329.1	2431.52	2579.76	2769.97	2485.99	2309.16	2425.66	2291.56	2144.25	2151.36	2171.67	2173.63	2411.39	2348.95
ENSMUSG00000023868	T	T-down	1395	38274.8	60993.9	52503	85828.5	43124.4	61998.3	52216.8	36421.9	39492.7	60558	44839.2	52063.5	36130.2	55889.6	49342	3104.02	3378.65	3423.23	3547.48	3128.5	3273.11	3321.64	3245.72	2762.3	2916.38	3073.97	2991	3151.32	3121.2
ENSMUSG00000058153	T	T-down	1396	6661.38	5208.02	6281.11	4308.63	5760.9	4943.07	5557	6694.33	5641.94	4423.1	5167.69	4829.7	5535.37	4408.8	5215.94	12651.6	13169.9	13591.3	13441	12800.5	13293.8	13241	13024.4	11055.7	12011.4	11832.4	12384.7	12287.1	12149.2
ENSMUSG00000028430	T	T-down	1397	6503.99	6849.72	6511.48	6700.28	6023.93	6897.26	6414.1	6346	5955.14	6700.97	6117.49	6458.05	5710.09	6111.32	6079.62	6340.45	6290.15	6605.91	6406.77	6150.63	6214.59	6231.88	6371.93	5747.58	5758.44	5757.29	6108.21	5948.1	5999.93																	X
ENSMUSG00000030084	T	T-down	1398	2929.49	2071.23	2588.11	1771.53	2460.25	2049.41	2617.24	2646.58	2354.92	2094.31	2114.88	1965.42	2232.82	2117.91	2331.49	6058.27	5671.9	6345.21	6591.13	5973.06	6140.59	6067.59	6257.35	5019.12	5285.76	5292.81	5686.51	5677.23	5751.7							X
ENSMUSG00000052698	T	T-down	1399	8688.95	8425.34	8567.97	9941.98	8216.88	8613.87	8682.32	7548.52	7740.6	9605.93	7373.6	7913.67	7483.84	8838.09	8432.02	6038.73	5877.33	6134.85	6609.45	5882.13	5499.83	5870.17	5653.84	5226.94	5037.03	4926.76	5265.8	5303.96	5983.84
ENSMUSG00000029554	T	T-down	1400	649.627	679.397	540.482	578.316	609.45	622.984	618.525	611.758	705.137	655.224	553.257	546.695	568.696	582.681	560.164	641.425	625.163	643.178	646.975	613.347	563.941	589.502	544.247	518.473	528.179	540.354	533.892	549.445	580.341		X
ENSMUSG00000068663	T	T-down	1401	4394.63	4766.1	4335.38	4806.81	4426.53	4490.57	5191.19	4498.48	4198.16	4325.28	4360.36	4371.88	4469.92	4487.33	4470.5	5391.88	5495.12	5368.87	5514.74	5289.37	5003.34	5258.58	5014.77	4961.75	4717.94	4971.87	4994.35	5154.21	5302.37
ENSMUSG00000022619	T	T-down	1402	14631.3	14988	13979	14048.5	13599.3	14411.2	15025.7	15418.2	13753.5	13696.7	13618.5	14153.7	14106.9	14039	13768.4	18015.3	17433.5	17938.5	17608	16635	16469.5	17102.5	16453.8	16489.4	15232	16007.6	16791.1	16453.6	16711.5
ENSMUSG00000040035	T	T-down	1403	15690.6	10490.4	10952.3	9150.28	11576.3	11839.4	10211	13808.8	11999.9	10924.4	11578.8	10026.7	11075.9	10294.8	11454.9	19239.5	19570.7	19954.6	20225.7	18954.6	18183.8	19138.8	18851.1	17307.7	16981	16947.8	18352.7	18630.5	17869.9
ENSMUSG00000047921	T	T-down	1404	3475.74	3208.03	3064.8	3037.03	3168.07	3485.81	3033.42	3382.61	3112.82	3215.82	3097.92	3055.46	2927.42	3144.43	3118.75	3554.43	3540.62	3612.46	3617.33	3546.26	3334.93	3485.93	3400.8	3214.75	3112.59	3140.62	3407.7	3410.08	3414.25																X
ENSMUSG00000020741	T	T-down	1405	4849.83	4648.39	4724.35	4804.2	4578.36	5369.27	4452.5	4869.56	4544.03	4747.36	4587.52	4415.49	4413.39	4633	4605.31	4422.69	4256.64	4594.84	4423.48	4347.47	4257.66	4550.35	4309.52	4036.3	4182.82	4128.02	4175.98	4108.17	4240.51
ENSMUSG00000024130	T	T-down	1406	4622.23	4774.36	4692.45	4549.88	4436.15	4724.52	4443.66	4347.94	4560.78	4997.93	4785.4	4683.8	4296.06	4446.36	4594.5	3933.21	3958.38	4372.4	4486.46	4065.25	3854.85	4323.93	3963.81	3658.54	3787.43	3688.15	3852.44	3891.26	3941.72																X
ENSMUSG00000059273	T	T-down	1407	2937.98	2980.88	2969.11	3029.19	2636.67	2798.44	2867.3	2741.1	2778.68	2883.52	2639.65	2772.05	2603.67	2552.64	2492.26	2522.29	2457.2	2522.38	2668.06	2461.97	2378.48	2552.67	2542.45	2376.97	2229.65	2366.49	2261.78	2307.89	2290.34
ENSMUSG00000074649	T	T-down	1408	979.07	914.811	1011.85	851.796	1003.99	1074.58	997.592	1099.24	1017.51	980.826	904.683	1054.82	975.52	880.85	940.095	1057.1	1054.78	1083.03	1109.59	1123.76	1079.17	1145.87	1066.76	1008.8	964.2	994.58	1051.76	975.567	1027.38
ENSMUSG00000006800	T	T-down	1409	3686.36	3139.89	3507.82	2539.71	3529.46	3415.08	3090.86	3650.42	4002.2	3451.65	3129.58	3065.52	3095.28	2989.66	3218.24	4902.4	4692.18	4916.94	5329.24	5214.74	4861.88	5243.39	4857.72	4578.58	4441.46	4385.38	4681.83	4772.13	4578.38
ENSMUSG00000022758	T	T-down	1410	307.068	276.715	316.315	259.545	251.264	284.741	286.289	280.061	240.35	345.701	277.816	244.839	233.816	268.58	245.838	255.051	226.165	263.713	286.272	277.936	244.499	271.972	250.887	224.058	213.055	223.524	221.37	233.431	212.6
ENSMUSG00000058793	T	T-down	1411	30041	27298.7	28230	27458.7	28439.9	28686.3	26172.4	29580.6	27036.4	27432.3	26292.8	25186.6	26962.5	26501.7	27627.5	32415.3	33311.4	32381.3	32170.1	32898.6	32202.7	32297	31233.4	30122.3	29289.7	30296.8	31398.5	30770	32218.7															X
ENSMUSG00000028580	T	T-down	1412	5202.42	5859.54	5389.76	6054.03	5147.18	5195.16	5128.46	4957.08	4953.55	5533.9	4971.4	5285.84	4907.58	5140.57	5233.24	5280.09	5503.02	5301.43	5442.6	5129.81	5209.43	5200.59	5092.8	4845.94	4753.61	4872.42	5077.49	5153.11	5175.96
ENSMUSG00000029020	T	T-down	1413	9252.17	9638.55	9248.45	9694.63	8956.77	9760.09	9178.03	9473.06	8834.32	9396.91	8938.39	9236.8	9008.36	9044.08	9090.23	9764.64	9897.93	9830.85	9789.36	9600.82	9466.15	9630.83	9241.33	9021.86	8685.72	9302.91	9427.76	9461.68	9404.98	X
ENSMUSG00000029461	T	T-down	1414	14160.6	15971	14572.6	15973.4	14044.1	14267	16199.2	14353.1	14022.4	14246.1	13826.7	14589.7	13998.2	14082.2	14397	16377.5	16456.7	15406.1	16491.6	15733.4	15858.7	16097.4	15887.9	14578.9	13824.8	14750.5	15342.6	15252.3	15373.9
ENSMUSG00000039903	T	T-down	1415	56.3216	36.1381	38.9856	30.4835	67.3602	46.2477	48.5984	53.3866	34.3357	48.2374	41.9494	33.5396	38.5412	44.3839	53.3489	74.8872	84.9353	57.3726	80.1562	69.4841	75.8791	62.1255	62.2278	44.3787	42.6111	60.4951	49.082	57.2568	55.1612
ENSMUSG00000030770	T	T-down	1416	2333.87	1993.79	2040.54	1749.75	2203.64	1980.49	2846.1	2289.5	2099.5	1731.19	1947.88	1821.2	2236.24	2129.29	1934.98	4158.95	3867.52	3780.56	3711.23	3893.68	3674.05	3755.14	3464.02	3476.69	3325.65	3451.3	3461.79	3412.28	3485.5			X
ENSMUSG00000083307	T	T-down	1417	210.627	197.211	209.105	199.449	195.665	207.661	227.971	228.425	222.763	217.068	198.666	187.822	209.835	188.916	193.931	272.416	248.88	230.497	250.774	247.055	212.649	240.219	198.536	215.399	210.083	211.22	208.348	202.601	229.838
ENSMUSG00000031636	T	T-down	1418	42.4341	56.7885	52.2761	68.8056	71.6371	55.3159	55.6672	63.0137	34.3357	44.2176	39.5749	43.6015	75.3694	31.8654	58.3955	46.6688	37.5296	27.1765	36.6428	32.5975	36.5344	41.417	21.7304	15.1537	21.801	25.6335	25.0419	18.7186	29.879
ENSMUSG00000018217	T	T-down	1419	782.33	1055.23	878.062	894.473	1011.47	750.846	951.645	750.913	692.576	743.659	584.126	761.349	725.43	731.766	576.745	1022.37	881.944	851.531	1054.63	735.159	842.165	857.332	735.869	700.317	613.401	720.814	774.294	662.857	736.631
ENSMUSG00000071656	T	T-down	1420	33.1757	23.7479	16.8347	20.032	50.2529	26.2977	33.5771	27.1309	23.4487	13.3993	17.413	13.4158	12.8471	35.2795	23.0698	41.2422	29.6286	24.1569	41.2232	25.7349	36.5344	31.753	22.7181	20.5657	19.8191	17.4308	20.0335	20.9207	25.2822
ENSMUSG00000004937	T	T-down	1421	3887.73	3889.49	3886.16	3652.8	3674.87	4178.62	4119.38	4145.78	3853.97	3696.86	3618.73	3774.88	3761.62	3743.04	3655.12	4185	3946.53	4177.13	4296.37	3970.03	3768.66	3855.92	3847.26	3728.89	3638.79	3720.96	3839.42	3634.7	3831.4
ENSMUSG00000102742	T	T-down	1422	469.861	428.495	397.83	493.833	375.293	444.341	429.433	325.571	400.304	423.417	402.081	462.846	366.569	414.25	434.722	463.432	473.07	495.217	511.854	416.905	435.602	408.648	406.95	375.595	401.337	386.553	394.66	380.978	425.201
ENSMUSG00000021097	T	T-down	1423	4096.82	3646.85	4520.56	3865.31	4998.56	4373.59	3845.46	4332.19	3964.51	4157.79	3465.18	3768.17	3602.31	3419.84	3859.87	8314.65	7874.29	8515.31	8664.88	8302.92	8058.17	8029.38	8158.76	6991.27	7849.36	7487.03	7710.89	7491.83	7638.67
ENSMUSG00000039262	T	T-down	1424	26543.7	25315.3	26743.2	28521.2	25094.4	26228.8	26446.4	24444.9	24431.1	27335.8	23361.9	24774	22962.8	24488.5	25595.2	26481.9	25129	27201.7	27953.9	25111.2	23498.2	24948.2	24792.4	21792.1	24025.7	22878.4	23064.6	23293.6	25322.4
ENSMUSG00000068740	T	T-down	1425	10208.9	10663.8	10289.5	10190.2	9643.2	10364	11664.5	9789	9461.57	10147.3	9575.55	10347	9438.3	9013.35	10135.6	11494.6	10926	12124.8	13107.8	11303.6	10476	10912	11164.5	9308.7	10369.4	9768.42	10077.8	10863.4	10584
ENSMUSG00000032717	T	T-down	1426	4.62917	6.19511	10.6324	7.83862	14.9689	7.25455	7.06886	3.50076	3.34982	0	2.37449	0	4.28235	2.2761	2.88373	7.59725	2.96286	12.0785	11.4509	4.28914	5.62068	4.1417	1.97549	1.08241	3.96382	2.05068	3.00502	0	2.29838
ENSMUSG00000090260	T	T-down	1427	6.94376	9.29266	10.6324	9.58053	12.8305	9.06818	15.9049	5.25114	13.3993	10.7194	8.70648	8.3849	4.28235	9.10439	3.60466	9.7679	9.8762	19.1242	16.0312	9.43611	12.1781	15.1862	5.92646	3.24722	6.93669	4.10136	4.0067	3.30327	3.44757
ENSMUSG00000031952	T	T-down	1428	40.1195	30.9755	35.4415	36.5802	35.2839	29.925	33.5771	35.8828	33.4982	53.5971	26.1194	30.1856	38.5412	28.4512	28.8373	37.9863	47.4057	47.3073	53.8191	35.171	40.2815	35.8947	35.5588	24.8954	27.7468	29.7349	36.0603	23.1229	26.4314															X
ENSMUSG00000046160	T	T-down	1429	3849.93	3615.88	3795.78	3284.38	4210.55	4970.27	4013.34	3991.74	4095.99	4180.57	2929.34	3541.78	3177.51	3153.53	2973.84	3852.89	3399.39	4154.99	4871.2	3547.12	3454.84	3440.37	3797.87	3224.49	3086.83	3367.22	3457.78	2901.38	2882.17
ENSMUSG00000004110	T	T-down	1430	12450.9	12099	13793.8	15092.8	12546.1	12200.3	13265.6	10904.9	10911.2	12710.5	12094.9	12121.2	11146.1	11357.7	13374	14179.7	14342.2	14682.4	16182.4	15064.3	13839	14449	14206.7	12012.6	13875.4	12995.2	12490.9	13541.2	13743.2															X
ENSMUSG00000059146	T	T-down	1431	8766.11	8394.37	9634.76	11548	8377.26	8504.14	9211.6	7598.4	7697.05	8898.45	8035.29	7821.43	7059.89	8476.19	8377.95	10464.7	10763.1	10299.9	11441.7	11061.7	10660.5	10478.5	10627.1	9123.61	10040.4	9708.95	9293.53	9936.25	9679.64
ENSMUSG00000004113	T	T-down	1432	5284.97	4937.5	5169.14	5134.29	4693.83	4979.34	5420.05	4583.37	4389.1	4731.28	4802.02	4573.12	4546.14	4236.96	4683.17	5182.41	4938.1	5302.44	5337.26	5297.09	5003.34	5072.2	4792.53	4415.14	4710.01	4579.17	4398.35	4677.44	4920.84
ENSMUSG00000055322	T	T-down	1433	2454.23	2329.36	2437.49	2740.03	3015.17	2833.81	2864.65	2469.79	2576.85	2911.66	2424.36	2359.51	2180.57	2656.21	2576.61	2006.76	1830.06	2188.21	2251.24	2133.42	2015.01	1979.73	1981.41	1663.66	1947.23	1797.42	1668.79	1653.84	1920.3
ENSMUSG00000034354	T	T-down	1434	4716.35	4726.87	4597.64	4620.43	4318.54	4457.01	4551.46	4284.93	4436.84	4553.07	4490.17	4398.72	4261.8	4260.86	4453.92	5181.33	5274.88	5185.68	5156.33	4993.42	5156.03	4927.24	5092.8	4672.75	4804.15	4967.77	4696.85	4784.24	4923.13	X														X
ENSMUSG00000032340	T	T-down	1435	5931.51	5422.78	5251.54	5240.55	5511.78	5333	5058.65	5135.62	5607.6	5993.49	5219.93	5430.06	4713.16	4951.65	5235.4	6012.68	5930.66	5836.91	6220.12	5681.4	5545.73	5747.3	5792.13	5386.06	5623.67	5597.33	5108.54	5545.1	5635.63
ENSMUSG00000032452	T	T-down	1436	2244.38	2485.27	2169.9	2358.55	2113.83	1933.34	3302.04	2182.72	2234.33	1732.53	2222.53	2471.87	2434.09	2129.29	2121.7	6606.35	6560.76	6518.34	6943.81	6498.91	6161.2	6314.71	6228.71	5612.28	6228.15	5959.28	5730.58	5673.92	6191.84
ENSMUSG00000021186	T	T-down	1437	284.694	347.958	257.837	342.286	491.836	841.528	225.32	390.335	248.724	365.8	256.445	280.056	260.367	285.65	273.233	334.279	267.645	141.922	128.25	518.986	350.355	307.866	161.99	162.361	156.571	166.105	222.372	155.254	149.395											X
ENSMUSG00000030218	T	T-down	1438	178.223	247.804	153.284	178.546	660.772	409.882	309.262	301.065	143.205	117.914	174.921	140.866	385.412	232.162	196.814	464.518	332.828	240.562	139.701	407.468	682.912	477.676	173.843	213.234	240.802	172.257	347.581	236.735	189.617
ENSMUSG00000025780	T	T-down	1439	2131.73	1985.53	1938.65	2268.84	2824.85	2644.28	2568.65	2207.23	2128.81	2095.65	1969.25	2061.01	2133.47	2219.2	2123.14	2525.54	2107.58	1862.09	1937.49	2442.24	2205.18	2248.94	1976.47	1780.56	2072.09	1882.52	1952.26	1640.63	1773.2
ENSMUSG00000026208	T	T-down	1440	81.0105	77.4388	83.2874	102.773	112.267	111.539	81.2919	92.7702	97.1448	61.6366	91.0223	63.7252	79.6517	86.4917	72.0932	93.3377	78.022	66.4315	73.2856	76.3467	99.2986	100.781	58.2769	45.4611	78.2855	71.7738	66.1105	50.6502	52.8628
ENSMUSG00000030787	T	T-down	1441	6.94376	10.3252	8.86036	10.4515	55.5989	19.0432	16.7885	21.8798	0.837455	6.69963	7.91498	5.03094	17.9859	7.96634	7.20932	43.4129	30.6162	21.1373	18.3214	26.5927	60.8906	60.7449	1.97549	24.8954	15.8553	11.2787	16.0268	20.9207	18.3871															X
ENSMUSG00000020542	T	T-down	1442	6.94376	7.22762	8.86036	12.1934	10.6921	7.25455	9.71968	10.5023	10.8869	2.67985	4.74899	11.7389	14.56	4.5522	13.6977	18.4505	6.91334	6.03923	9.16071	12.0096	10.3046	15.1862	1.97549	7.57685	5.94573	4.10136	4.0067	6.60655	4.59676
ENSMUSG00000028626	T	T-down	1443	307.84	276.715	284.418	269.997	408.438	348.218	275.685	311.568	314.883	297.464	238.241	266.64	265.506	282.236	265.303	236.6	189.623	176.144	195.81	188.722	228.574	242.98	106.676	169.938	126.842	131.244	131.219	143.142	160.887							X				X
ENSMUSG00000034951	T	T-down	1444	2431.09	2507.99	2354.2	2358.55	2247.48	2777.58	2351.28	2396.27	2340.69	2458.77	2366.58	2247.15	2208.84	2152.05	2291.12	2333.44	2235.97	2402.61	2150.48	2413.93	2291.36	2330.4	2095.99	2111.78	2112.72	2255.75	2151.6	2202.18	2219.09																X
ENSMUSG00000030519	T	T-down	1445	5382.95	5446.53	5379.13	4573.4	4971.83	4611.17	6279.8	5954.79	5185.52	4173.87	4917.58	5354.59	6087.79	4796.88	4887.2	9782.01	9502.88	9400.05	8940.85	9237.1	9492.38	9346.44	8754.37	9198.29	8431.05	8716.42	8652.46	8872.59	8774.07
ENSMUSG00000032898	T	T-down	1446	6921.38	7384.57	6674.51	7023.4	6516.83	7496.67	6575.8	6628.69	6420.77	6798.79	6321.7	6505	6202.56	6172.78	6432.15	7639.58	7775.53	7445.36	7054.89	7462.25	7679.72	7727.03	7244.11	7035.65	6822.73	7106.63	7027.75	7227.56	7061.78														X		X
ENSMUSG00000041078	T	T-down	1447	4287.38	4432.6	4025.26	4579.49	3755.06	4460.64	3584.79	3986.49	4040.72	4436.5	3891.8	3852.02	3427.59	3997.97	3978.1	3724.82	3617.65	3554.08	3382.59	3621.75	3585.99	3673.69	3418.58	3433.39	3279.07	3465.65	3376.64	3439.81	3336.1
ENSMUSG00000056313	T	T-down	1448	19.2882	14.4552	8.86036	17.4192	58.8065	24.4841	31.8099	42.0091	13.3993	9.37949	8.70648	8.3849	12.8471	11.3805	7.93025	29.3037	24.6905	25.1634	13.7411	30.024	58.0803	31.753	8.88969	14.0713	9.90955	15.3801	13.0218	9.90982	17.2379
ENSMUSG00000009378	T	T-down	1449	91.8119	100.154	74.427	74.0314	241.641	122.42	141.377	137.405	107.194	111.214	89.4393	72.1101	114.767	104.701	95.163	235.515	144.192	220.432	112.219	161.272	286.654	202.943	101.738	104.993	131.797	131.244	112.188	137.636	119.516
ENSMUSG00000020044	T	T-down	1450	3141.66	2733.07	2952.27	3044	4270.42	3192.91	3084.67	3392.24	2876.66	2725.41	2694.26	2547.33	3176.65	3225.23	2988.98	3223.41	2879.9	2827.36	2401.25	2878.87	3636.58	3198.77	2441.7	2445.16	2391.18	2416.73	2508.19	2636.01	2402.96
ENSMUSG00000030310	T	T-down	1451	21916	17861.5	18675.9	17572.4	21906	23531.9	20527.1	23070	19581.4	19786.7	18166.5	16696	19972.9	20440.5	19134.2	19490.2	19392.9	18875.6	17769.5	19545.6	19604.9	19061.5	17805.1	18959.4	17490.4	16930.4	18391.7	18611.7	17309.1
ENSMUSG00000033491	T	T-down	1452	141.961	253.999	202.902	107.999	178.558	124.234	191.743	182.915	186.753	109.874	121.099	171.052	214.118	96.7342	143.465	391.801	374.308	362.354	349.252	447.786	443.097	378.275	374.355	389.666	298.278	278.893	332.556	327.024	327.519
ENSMUSG00000019851	T	T-down	1453	239.945	239.544	199.358	165.482	281.202	228.518	189.092	236.301	195.965	234.487	178.879	189.499	185.854	207.125	176.628	167.14	155.056	225.464	95.0423	137.253	270.729	158.765	130.382	140.713	85.2222	106.635	109.183	117.817	99.9796							X
ENSMUSG00000017969	T	T-down	1454	113.415	134.227	100.122	118.45	170.004	107.911	180.256	119.901	102.17	88.4352	110.018	114.035	113.054	110.391	110.303	107.447	107.651	92.6015	72.1406	73.7732	123.655	103.543	73.093	77.9333	61.4392	59.4697	59.0988	78.1775	54.012															X
ENSMUSG00000036377	T	T-down	1455	2769.79	1695.39	2281.54	1694.01	2191.88	2326.9	1446.46	2397.15	2066	2147.9	1788.79	1479.1	1668.4	1870.95	1883.07	4471.53	4395.9	4370.39	3784.52	4258.26	4492.79	4311.51	4180.13	4012.48	3886.53	3868.61	3839.42	4141.2	3826.81
ENSMUSG00000041729	T	T-down	1456	8074.05	9520.85	9030.48	9786.95	8080.02	8818.81	9951.18	8206.66	8058.83	8653.25	8232.37	8893.02	8336.03	8982.62	8441.39	9378.27	9414.98	9372.88	8379.75	9003.77	9239.45	8970.92	8757.33	8781.57	8247.72	8093.01	8135.6	8873.7	8269.58
ENSMUSG00000045441	T	T-down	1457	3313.71	4205.44	3682.37	5836.29	3341.28	3758.76	3120.02	2493.42	2851.54	4211.39	3497.63	3667.55	2549.71	3708.9	3738.75	720.654	767.381	696.524	679.037	733.443	767.222	755.17	696.359	583.417	599.528	655.192	645.078	709.103	713.648
ENSMUSG00000062232	T	T-down	1458	7232.31	8152.76	8104.57	8785.35	7701.52	8573.06	7944.51	7572.15	6708.02	7628.2	7398.13	7688.95	7417.03	7547.54	8018.2	10181.4	9886.07	9340.67	9255.75	9987.7	10234.3	10086.4	9590.99	8934.19	9079.13	9021.97	9084.18	9558.57	9386.59														X
ENSMUSG00000102692	T	T-down	1459	683.574	406.812	459.853	543.478	546.366	534.116	335.771	450.723	393.604	661.924	485.98	358.874	314.325	514.398	501.768	182.334	175.796	158.026	140.846	177.57	163.936	164.287	160.014	120.147	129.815	119.965	132.221	133.232	144.798
ENSMUSG00000081272	T	T-down	1460	543.928	577.177	534.28	506.026	469.383	469.732	468.312	508.486	518.385	513.192	474.899	612.097	513.882	470.014	510.42	571.965	588.621	545.543	539.337	532.711	581.74	604.688	496.835	539.039	439.984	480.885	482.807	518.614	574.595
ENSMUSG00000024740	T	T-down	1461	11533.6	12199.2	11302.3	11856.3	11166.8	12043.5	11380.9	11264.6	11226.9	11705.6	11483.1	11733.8	11150.4	11455.6	11875.2	11279.7	11465.3	11282.3	10920.7	11434.9	11185.1	11542.9	10597.5	10742.9	10325.8	10791.7	10690.9	10971.3	11377									X							X
ENSMUSG00000026553	T	T-down	1462	8557.79	8663.86	8339.37	8439.58	8223.29	8151.39	8185.74	8506.85	8352.78	8349.08	8488.03	8118.26	8371.14	8204.2	8736.25	9352.22	9800.15	9618.47	9398.88	9880.47	9640.39	9890.38	9345.04	9210.2	8852.2	9072.21	9156.31	9456.17	9619.88																X
ENSMUSG00000031971	T	T-down	1463	2242.83	2785.73	2379.01	2810.58	2238.93	2889.12	2717.09	2376.14	2254.43	2444.03	2468.68	2453.42	2278.21	2199.85	2188.03	2237.93	2425.59	2205.32	2210.02	2338.44	2402.84	2526.44	2171.06	2113.94	2029.48	2181.92	2196.67	2097.58	2209.89
ENSMUSG00000060402	T	T-down	1464	157.392	133.195	133.791	116.708	166.797	100.657	135.192	182.04	146.555	92.4549	149.593	186.145	190.993	94.4581	109.582	667.473	768.368	705.583	673.312	784.055	722.257	796.587	688.457	703.565	532.143	605.976	646.08	670.565	641.249																X
ENSMUSG00000004032	T	T-down	1465	3788.2	4061.92	3746.16	4139.66	4318.54	4698.23	4825.38	4238.55	3324.7	3565.54	3219.81	3610.54	4438.23	3818.15	3362.42	5116.21	5042.79	4683.42	4871.2	5508.97	5109.19	5160.56	4384.59	4854.6	4359.21	4590.45	5285.84	4480.34	4617.45															X
ENSMUSG00000030317	T	T-down	1466	1101.74	937.526	978.184	1011.18	1091.66	1708.45	1305.97	1215.64	822.381	786.537	725.804	826.751	1235.89	957.099	778.606	1545.5	1508.1	1399.09	1382.12	2202.9	1560.67	1489.63	1132.94	1305.38	1163.38	1185.29	1678.81	1235.42	1133.1
ENSMUSG00000002010	T	T-down	1467	3800.55	3737.71	3829.45	3563.09	3616.07	3881.18	3773	3918.23	3687.32	3596.36	3617.15	3610.54	3651.13	3595.1	3425.87	4588.74	4331.7	4208.33	4200.18	4475.29	4303.56	4380.54	4071.48	4267.93	4098.59	4135.2	4150.94	4122.49	4034.81															X
ENSMUSG00000022477	T	T-down	1468	18294.5	19005.6	18129.2	18622.8	18876.9	21130.7	19287.4	19605.1	17984.4	18280.6	17499.2	18237.1	19041	19246.7	18148.7	20115.4	19528.2	19657.7	19488.3	20294.5	18923.9	19561.2	18476.7	18760.3	18320.8	18684.8	19638.8	18423.5	18931.8															X
ENSMUSG00000027950	T	T-down	1469	3137.81	2861.11	2707.73	2812.32	2826.99	3075.02	2567.76	2997.53	2775.33	2835.28	2768.66	2513.79	2579.69	2579.96	2796.49	3157.2	3097.18	2972.31	3021.89	3195.41	2991.14	3236.05	2766.67	3008.01	2697.38	2880.18	3056.11	2918.99	2989.05
ENSMUSG00000038967	T	T-down	1470	3364.64	3494.04	3389.09	3212.96	3626.76	4005.42	4072.55	3855.21	3368.25	3193.05	3207.94	3266.76	3636.57	3195.64	3053.87	4379.27	4363.3	4463.99	4150.94	4769.53	4290.45	4234.2	4038.88	4224.63	3768.6	3808.11	4347.27	4116.98	4002.63															X
ENSMUSG00000053329	T	T-down	1471	2016.78	2224.04	2185.85	1979.69	2217.54	2326.9	2384.86	2403.27	2133.84	2043.39	2048.4	2235.41	2374.99	2150.91	2035.91	2845.71	2601.39	2882.72	2622.25	2844.56	2731.65	2699.01	2515.78	2576.13	2558.65	2407.5	2723.55	2580.96	2543.16
ENSMUSG00000022756	T	T-down	1472	2642.49	2981.91	2865.44	2672.1	2617.43	3251.85	2748.9	2821.61	2681.53	2712.01	2671.31	2924.65	2748.41	2249.92	2453.33	2741.52	2747.56	2953.18	2599.35	2691.87	2696.05	2733.52	2527.64	2544.74	2319.83	2410.57	2521.21	2551.23	2358.14
ENSMUSG00000034145	T	T-down	1473	1609.41	1811.04	1847.39	1874.3	1507.59	1640.43	1727.45	1635.73	1590.33	1605.23	1571.92	1658.53	1574.19	1446.46	1503.14	1686.59	1641.42	1758.42	1626.03	1693.35	1693.7	1782.31	1556.68	1644.18	1421.03	1394.46	1555.6	1743.03	1524.98
ENSMUSG00000018566	T	T-down	1474	99.5272	92.9266	124.931	114.966	172.143	259.35	136.075	168.912	101.332	135.333	85.4818	78.818	119.906	97.8722	87.9536	59.6927	61.2324	73.4772	66.4151	109.802	84.3101	75.9312	53.3381	46.5435	33.6925	51.267	67.1122	41.8415	59.7579
ENSMUSG00000085069	T	T-down	1475	687.432	610.218	1045.52	785.604	925.936	1018.36	651.218	833.181	650.703	715.521	507.35	514.833	733.139	685.106	608.466	824.845	805.898	988.42	950.423	1040.55	947.084	894.607	854.398	768.509	657.003	806.943	888.485	807.1	773.405
ENSMUSG00000006649	T	T-down	1476	66.3515	84.6665	84.1734	104.515	96.2289	143.277	137.843	96.2709	62.8092	80.3956	50.6559	78.818	89.0729	93.32	54.0699	71.6312	58.2696	71.4642	83.5914	94.3611	98.3618	99.4008	45.4362	62.7796	51.5297	37.9376	74.1239	61.6611	44.8184			X
ENSMUSG00000041789	T	T-down	1477	21.6028	19.6178	31.0113	19.1611	42.7684	56.2227	65.3869	31.5068	32.6608	20.0989	19.7875	15.0928	28.2635	22.761	18.7442	32.5597	22.7153	29.1896	30.9174	42.0336	35.5976	41.417	17.7794	19.4833	20.8101	17.4308	31.0519	17.6175	19.5362
ENSMUSG00000033684	T	T-down	1478	991.414	897.258	885.15	788.217	954.804	1040.12	1045.31	978.463	944.65	919.19	937.134	984.387	875.313	848.985	902.606	1090.75	962.929	1065.92	1127.91	1100.59	1082.92	1072.7	951.197	948.188	939.426	946.389	951.591	971.163	914.756														X		X
ENSMUSG00000044749	T	T-down	1479	112.643	103.252	107.21	124.547	115.475	124.234	123.705	111.149	99.6572	88.4352	83.1073	92.2339	113.054	83.0776	88.6746	141.092	131.353	147.961	160.312	179.286	143.327	165.668	100.75	111.488	104.05	107.661	112.188	137.636	112.621
ENSMUSG00000038587	T	T-down	1480	1121.8	779.551	746.929	719.411	1237.08	1095.44	1237.93	1244.52	960.561	959.388	937.925	764.703	1009.78	1015.14	891.792	1199.28	1249.34	1063.91	1416.47	1387.97	1194.39	1311.54	875.141	1061.84	1006.81	862.311	1129.89	1234.32	1160.68
ENSMUSG00000074001	T	T-down	1481	86.4112	118.74	103.666	88.8377	112.267	98.8432	220.018	144.406	102.17	64.3165	128.223	135.835	161.873	83.0776	129.047	211.638	220.239	200.301	253.064	263.353	212.649	234.696	150.137	186.174	165.49	187.637	207.347	220.218	217.197
ENSMUSG00000038518	T	T-down	1482	1929.59	2106.34	1971.43	2276.68	2404.65	2889.12	2394.58	2345.51	1906.05	2103.68	1913.84	1843	2237.96	2495.74	2490.1	1715.89	1845.86	1768.49	1820.69	1829.75	1775.2	1745.04	1607.06	1660.41	1591.47	1637.47	1719.87	1724.31	1747.92													X
ENSMUSG00000027894	T	T-down	1483	18732.7	20080.4	18922.2	17697.9	17983	17535.1	19913	20631.7	17520.4	15754.9	18113.4	19288.6	20454.2	17025.2	19359.9	22350	23607.1	23120.2	24167.1	24606	22543.6	24310.4	20238.9	22685.1	18783.6	20011.6	21492.9	22768.4	24174.4
ENSMUSG00000050272	T	T-down	1484	2345.45	1822.39	1953.71	1499.79	1967.35	1852.63	2053.5	2215.98	2051.77	1656.15	1851.31	1812.81	1972.45	1784.46	1849.91	3153.95	3292.72	3031.69	3361.98	3553.13	3167.25	3331.31	2894.09	3002.6	2827.2	2854.55	3096.18	3062.14	3323.46							X
ENSMUSG00000006342	T	T-down	1485	588.676	618.478	488.206	426.769	567.75	582.177	447.989	708.029	592.081	432.796	603.122	561.788	709.157	454.082	501.768	157.372	165.92	209.36	266.806	231.614	172.367	218.13	132.358	140.713	102.068	124.066	200.335	173.972	204.556
ENSMUSG00000037989	T	T-down	1486	5202.42	4801.21	5045.98	4639.59	5142.9	5723.84	5907.8	5614.35	4698.96	4567.81	4633.43	4816.28	5262.15	4606.82	4860.52	4633.24	4717.86	5260.17	6011.71	5468.66	4767.27	5091.53	4649.31	4455.19	4153.09	4322.83	4790.01	4790.85	4759.95
ENSMUSG00000023011	T	T-down	1487	20506.5	18338.5	17588.7	14506.7	17122.3	17917.8	20110.9	20595	18171.9	15797.7	17789.7	17143.8	18310.5	16250.2	17063	22122.1	22972	23451.3	23857.9	23248.9	21385.7	23489	20246.8	22017.2	19356.3	20639.1	22120	21709.1	22785
ENSMUSG00000033124	T	T-down	1488	2752.81	3220.42	2968.22	3250.41	2841.96	3315.33	3233.12	2804.98	2778.68	2938.46	2974.45	3035.33	2943.69	2845.12	2858.49	2657.95	2718.92	2746.84	2723.02	2767.35	2584.57	2783.22	2492.08	2494.95	2276.22	2454.66	2675.47	2596.37	2713.24	X
ENSMUSG00000025651	T	T-down	1489	7731.49	7930.77	7535.74	7456.27	7587.11	8369.93	7986.04	8185.65	7524.54	7443.29	7214.51	7343.49	7574.62	7709.14	7428.48	7892.46	7855.53	8139.87	8172.49	8147.65	7800.56	8037.66	7599.7	7738.13	7000.11	7253.26	7583.68	7582.12	7798.41
ENSMUSG00000079020	T	T-down	1490	2062.3	2039.22	1896.12	1741.04	2004.77	2193.59	2565.11	2081.2	1940.38	1804.88	1927.3	1988.9	2218.26	1949.48	1968.14	2687.26	2612.25	2625.05	2766.53	2690.15	2591.13	2558.19	2457.51	2488.45	2300.01	2355.21	2499.18	2433.41	2602.92
ENSMUSG00000038665	T	T-down	1491	1843.18	2482.17	2536.72	3488.19	2191.88	2613.45	2757.74	2004.19	1708.41	2547.2	2152.08	2493.67	1937.34	2418.35	2500.19	1407.66	1442.91	1635.62	1938.63	1743.97	1649.67	1819.59	1422.35	1082.41	1292.21	1499.05	1537.57	1584.47	1551.41
ENSMUSG00000051401	T	T-down	1492	533.126	648.421	698.197	843.958	613.726	693.716	788.178	570.624	502.473	627.086	595.998	751.287	614.089	644.136	684.885	449.323	466.157	509.308	522.16	549.01	552.7	503.907	462.264	385.337	417.192	446.023	491.822	442.639	494.152
ENSMUSG00000003660	T	T-down	1493	7316.4	7425.87	7208.79	8027.62	6824.77	7270.87	7200.51	6608.56	6564.81	7847.95	7081.53	6917.54	6556.28	6876.09	7241.04	6186.33	6290.15	6574.7	6772.05	6492.9	6161.2	6501.09	5903.74	5611.2	6081.49	5928.52	5680.5	6223.37	6357.32																	X
ENSMUSG00000027799	T	T-down	1494	15837.2	17096.4	15681.1	19295.2	14537	15372.4	16390.9	13172.5	13741	16577.6	15194.4	16053.7	13891.1	14881.1	15973	17661.4	18547.5	17604.3	18792	18551.4	17089.7	17870.1	17008	14985.9	16717.4	16241.4	15840.5	17237.6	18228.5
ENSMUSG00000020850	T	T-down	1495	12258.8	12050.5	11905.7	13109.7	11241.7	12036.2	11810.3	10977.5	10938.8	13014.7	12087	11670.1	10230.5	10767.1	11783.6	10170.6	10352.2	10788.1	11323.8	11343.1	10288.6	10891.3	10121.4	9486.21	9922.44	9848.39	9447.79	10086	10382.9																	X
ENSMUSG00000054640	T	T-down	1496	1062.39	918.941	1200.58	980.698	1097.01	935.837	902.163	1079.11	963.074	907.13	973.543	922.339	790.522	804.601	1063.37	1889.55	1829.07	2208.34	2440.18	2343.59	2052.48	2239.28	1903.38	1470.99	1659.85	1824.08	1711.86	1831.12	2068.54
ENSMUSG00000015829	T	T-down	1497	8097.19	7362.88	7868	7682.72	7181.88	6674.18	7233.21	7271.08	6509.54	6867.12	6692.12	6930.96	7285.99	6489.16	7633.94	9914.41	9838.67	9602.37	10456.9	10156.7	9853.04	9902.81	9838.91	8043.37	8663.92	8954.3	8920.91	9332.85	9467.03											X
ENSMUSG00000028176	T	T-down	1498	4028.15	4681.44	5192.17	6516.5	4643.58	5053.7	5290.16	3967.24	3831.36	5005.97	3974.11	4460.76	3936.34	4735.42	4767.52	3382.95	3617.65	3586.29	3799.4	3861.94	3646.88	3815.89	3483.77	2873.79	2951.07	3353.89	3314.54	3412.28	3607.31														X
ENSMUSG00000034088	T	T-down	1499	8668.12	9238.97	8718.6	9624.08	8614.62	8788.88	8825.47	8481.47	8384.6	9020.39	8726.27	8820.91	8617.8	8913.2	9202.69	8882.27	8830.31	9078.97	9088.56	9001.19	9032.43	9017.86	8452.12	8266.34	8236.82	8289.88	8508.22	8523.55	9075.16
ENSMUSG00000021198	T	T-down	1500	3505.05	3545.67	4215.76	4695.33	3265.37	3834.03	3780.07	3021.16	3047.5	3733.04	3172.32	3176.2	3162.95	3543.88	3497.24	2745.86	2946.07	2830.38	3084.87	2957.79	2889.03	2839.83	2675.8	2418.1	2549.73	2487.48	2655.44	2762.64	2856.89
ENSMUSG00000038473	T	T-down	1501	2611.62	2861.11	2829.11	2490.94	2311.63	2181.81	3936.47	2531.05	2499.8	2184.08	2268.43	2627.83	2594.25	2468.43	2418	3850.72	3851.72	3968.78	4429.2	4209.36	3992.55	3948.42	3618.1	3344.64	3316.73	3339.53	3767.3	3741.51	4054.35
ENSMUSG00000031561	T	T-down	1502	5557.32	5540.49	5923.15	6319.67	5274.41	5649.48	4539.09	4607	4318.76	5876.92	4739.49	5155.03	4154.74	4745.66	5628.31	4097.09	4697.12	4959.21	5521.61	5744.02	4475.93	5380.07	3997.4	3972.43	3597.17	3879.89	4131.91	4958.21	5097.81
ENSMUSG00000020315	T	T-down	1503	45118.2	46658.4	46611.7	53507.3	44879	44832.2	49246.1	43610.7	40476.7	45946.1	42922.2	43728.9	44764.3	43821.7	47035	48211.1	48226.5	46755.7	50680.5	51576.9	47793.5	50723.4	45768.1	44670.9	45643.4	43590.3	45557.2	47999.9	49161.2							X							X		X
ENSMUSG00000055567	T	T-down	1504	14460.8	13182.2	13448.3	14820.2	13774.6	12680.9	16247.8	12375.2	12180.8	12904.8	12399.6	12652.8	12567.8	12210.1	13672.5	15058.8	16203.9	14966.2	18898.5	17765.6	14807.7	15999.4	14485.3	13150.2	13658.3	13218.7	13992.4	14739.2	16601.2
ENSMUSG00000057230	T	T-down	1505	17094	17959.6	16708.9	18035.8	16716	15810.4	20121.5	17095.1	15242.5	14979	16706.2	17130.3	17675.8	16402.7	17875.5	23772.9	24147.3	22964.2	26212.2	25716.8	23424.2	24575.5	22484	22120.1	21200.5	22036.6	22619.8	23464.3	24652.4
ENSMUSG00000037341	T	T-down	1506	1082.45	936.494	955.147	1082.6	995.434	1012.92	909.232	995.091	874.303	1003.61	992.539	937.431	882.164	944.581	968.211	885.623	988.607	942.119	1072.95	1113.46	1044.51	1087.89	898.846	861.596	833.393	914.604	844.411	949.141	920.502
ENSMUSG00000047976	T	T-down	1507	3492.71	4453.25	4182.98	4711.88	4277.91	5435.47	5634.76	4281.43	3493.03	4022.46	3848.26	4301.45	4142.75	4112.91	4375.33	3594.59	3671.97	3680.91	4469.28	4386.08	3891.38	4130.66	3483.77	3254.8	3257.27	3421.56	3524.89	3508.08	3848.64
ENSMUSG00000028246	T	T-down	1508	2113.22	2357.24	2196.48	2252.3	1979.11	2109.26	2144.51	2230.86	1862.5	2046.07	2196.41	2134.79	2184.86	2010.93	2355.28	2218.4	2500.65	2250.62	2417.28	2630.96	2386.91	2574.76	1960.67	2083.63	1987.86	2089.64	2007.36	2226.41	2488
ENSMUSG00000035247	T	T-down	1509	6996.99	7002.54	6917.29	7796.81	6589.54	6709.55	6859.44	6077.32	5887.31	7065.43	6473.66	6731.39	6068.95	6393.56	6830.83	6647.6	7082.22	6919.95	7222.07	7703.3	7290.95	7351.52	6557.63	6079.88	6219.24	6559.1	6172.32	6791.53	7198.53														X
ENSMUSG00000057716	T	T-down	1510	7013.19	6472.85	6785.27	7062.59	6183.24	5858.95	6182.6	6500.91	5978.59	6085.95	6349.4	6149.48	6018.42	5895.09	6621.04	7642.84	7829.85	7229.96	8009.89	8177.68	7364.96	7909.27	7112.74	6649.23	6373.83	6982.57	6720.23	6984.22	7927.12
ENSMUSG00000031393	T	T-down	1511	9293.83	8796.02	9008.33	9805.24	9193.07	8676.44	9469.62	8653.01	8427.31	9504.1	8335.27	8358.06	7921.49	8693.56	8884.76	8250.62	8963.64	8200.26	9152.69	9230.23	8644.6	9129.69	8039.24	7571.44	7579.82	7974.07	8201.71	8270.3	9136.07													X
ENSMUSG00000021275	T	T-down	1512	3894.68	4090.84	3681.48	3933.24	3720.85	3627.27	4368.55	3814.08	3700.72	3737.06	3831.64	3947.61	3766.76	3480.15	3912.5	4339.12	4442.31	4250.61	4567.76	4562.79	4299.82	4577.96	4173.22	3805.74	3961.84	3995.75	4146.93	4325.09	4451.97
ENSMUSG00000027312	T	T-down	1513	11198.7	11658.2	11018.7	12782.2	10330.7	10610.7	11263.3	9817.88	9881.97	11125.4	10206.4	10831.6	10063.5	10281.1	11036.7	11198.4	11592.7	10739.8	12006.2	11539.5	11041.8	11460.1	10416.7	9641	9627.13	10296.5	10471.5	10894.2	11428.7
ENSMUSG00000022512	T	T-down	1514	57.0931	72.2762	44.3018	84.4829	145.413	132.395	142.261	114.65	72.8586	80.3956	77.5668	83.849	72.8	89.9059	77.1397	135.665	211.351	320.079	145.426	178.428	341.924	226.413	118.529	204.575	99.0955	181.485	89.149	165.164	133.306
ENSMUSG00000041380	T	T-down	1515	5222.48	3747.01	4363.73	3915.83	4390.18	4171.36	1823.77	4051.26	3859.83	4023.8	3659.1	3087.32	3508.96	3835.23	4266.47	1664.88	2107.58	2662.29	1820.69	1962.71	2580.83	2134.36	1735.47	1936.43	1151.49	1826.13	1475.47	1870.75	1621.51
ENSMUSG00000041343	T	T-down	1516	495.321	478.056	498.838	443.317	461.899	447.968	430.317	511.111	416.215	438.156	502.601	484.647	497.609	424.492	441.931	501.419	531.339	571.713	532.466	516.413	568.625	592.263	463.252	492.495	436.02	496.265	491.822	517.513	528.628
ENSMUSG00000053465	T	T-down	1517	357.218	537.942	504.155	710.701	374.223	591.246	616.758	486.606	374.343	527.931	494.686	523.218	407.68	530.331	526.28	515.528	530.352	569.7	537.046	556.731	568.625	639.202	499.798	458.941	441.966	496.265	488.817	554.95	541.269															X
ENSMUSG00000024664	T	T-down	1518	773.843	764.063	741.612	649.734	730.27	711.853	809.384	921.575	733.611	593.588	723.429	736.194	878.739	663.483	723.094	1071.21	1216.75	1357.82	1157.68	1250.71	1305.87	1202.47	1072.69	1144.1	1004.83	1035.59	1046.75	1174.86	1187.11
ENSMUSG00000034973	T	T-down	1519	2719.64	2604.01	2659.88	2821.03	2376.85	2533.65	2490	2354.26	2253.59	2553.9	2394.28	2262.24	2239.67	2371.69	2462.7	2237.93	2474.98	2524.4	2487.13	2702.16	2534.92	2480.88	2280.7	2362.89	2141.45	2293.69	2348.93	2443.32	2373.08
ENSMUSG00000027845	T	T-down	1520	293.181	313.885	287.962	315.287	341.078	332.802	332.236	335.198	275.523	294.784	272.275	318.626	262.08	266.303	280.442	259.392	305.175	293.909	279.402	380.018	323.189	356.186	260.764	270.602	269.54	279.918	271.454	265.363	287.298									X
ENSMUSG00000103434	T	T-down	1521	0	8.26014	2.65811	4.35479	6.41526	21.7636	12.3705	6.12633	0.837455	0	0.791498	3.35396	2.56941	3.41415	1.44186	0	4.9381	1.00654	0	10.2939	1.87356	9.66397	0	0	0	0	0	0	0
ENSMUSG00000029231	T	T-down	1522	3269.74	2802.25	2948.73	2827.13	3338.07	3528.43	2722.39	3425.49	2782.03	3022.87	2699.01	2741.86	2971.1	2829.19	2815.96	3284.18	3253.22	3128.32	3157.01	3656.92	3515.73	3510.78	2973.11	2911.67	3002.59	2967.33	2951.93	2855.13	2939.63														X
ENSMUSG00000032572	T	T-down	1523	66.3515	251.934	88.6036	91.4505	156.105	445.248	220.018	196.918	79.5583	65.6564	75.1923	73.7871	53.1012	63.7308	69.2094	16.2798	70.121	43.2811	25.1919	158.698	131.149	66.2672	14.8162	30.3074	20.8101	24.6082	24.0402	16.5164	13.7903
ENSMUSG00000021767	T	T-down	1524	2969.61	3221.46	3239.35	3493.41	2859.07	3033.31	3211.91	2809.36	2658.08	3084.51	2980.78	2943.1	2638.79	2748.39	2895.98	2487.56	2801.88	2554.59	2740.2	2664.42	2660.45	2681.06	2481.21	2349.91	2486.31	2460.82	2381.98	2597.47	2500.64					X
ENSMUSG00000052496	T	T-down	1525	54.007	60.9185	41.6437	43.5479	31.0071	43.5273	61.8525	49.0107	34.3357	22.7788	49.8644	50.3094	53.1012	27.3132	28.8373	41.2422	71.1086	50.3269	56.1093	65.195	60.8906	63.5061	43.4607	42.2139	43.602	35.8869	38.0636	41.8415	54.012
ENSMUSG00000031189	T	T-down	1526	550.871	403.714	400.488	339.673	455.483	420.764	366.697	476.979	444.689	430.116	482.814	390.736	376.847	371.004	395.07	467.774	529.364	568.694	519.87	585.039	577.993	608.83	453.374	469.765	480.613	481.91	450.753	529.625	490.705
ENSMUSG00000016150	T	T-down	1527	2770.56	1615.89	1897	1828.14	1980.18	1819.08	1365.17	1874.66	1700.03	1875.9	1865.56	1447.23	1526.23	1625.13	1926.33	1586.74	1777.72	1621.53	1400.44	1815.16	1759.27	1794.74	1455.93	1408.21	1479.5	1466.24	1291.16	1580.07	1537.62
ENSMUSG00000035566	T	T-down	1528	6953.01	6678.32	7699.66	7272.5	7001.19	7824.03	5311.36	6481.66	6286.78	6931.44	5635.47	6399.35	5866.82	6458.43	6809.92	4392.3	4995.38	4682.41	4152.09	4886.19	5097.02	5063.92	4300.63	4206.23	4205.61	4347.44	4146.93	4776.53	4438.18
[truncated: 4,483 more rows]
[truncated: 10 more columns]

## Sheet: DESEQ Normalized
	1	2	3	4	5	6	7	8	9	10	11	12	13	14	15	16	17	18	19	20	21	22	23	24	25	26	27	28	29
[truncated: 22,505 more rows]

## Sheet: Cross Reference
geneID	Input Type	MGI Gene/Marker ID	Symbol	Name	Feature Type	Entrez Gene ID
[truncated: 35,841 more rows]
