# Supplementary material for: Toxoplasma infection in male mice alters dopamine-sensitive behaviors and host gene expression patterns associated with neuropsychiatric disease
Source: PLoS Negl Trop Dis. 2022 Jul 20;16(7):e0010600. doi: 10.1371/journal.pntd.0010600 (PMC9342775; doi:10.1371/journal.pntd.0010600)
Supplement: S2 Data — (XLSX) [file pntd.0010600.s013.xlsx]

## Sheet: hippocampus_DESeq2_significant_
brain_region	effect_type	gene_set	gene_id	geneID_full	gene_length	FDR_adjusted_p_toxo_effect	FDR_adjusted_p_cocaine_effect	FDR_adjusted_p_toxo_by_cocaine_interaction	p_value_toxo_effect	p_value_cocaine_effect	p_value_toxo_by_cocaine_interaction
hippocampus	toxo_by_cocaine_interaction	interaction_type_1_subtype_01	ENSMUSG00000036052	Dnajb5 chromosome 4 protein_coding	9612	0.397748	4.82457e-09	0.0484903	0.0594687	1.09649e-11	7.12458e-05
hippocampus	toxo_by_cocaine_interaction	interaction_type_1_subtype_02	ENSMUSG00000026864	Hspa5 chromosome 2 protein_coding	5578	0.684341	0.0235556	1.43212e-05	0.207041	0.000869163	1.27527e-09
hippocampus	toxo_by_cocaine_interaction	interaction_type_1_subtype_02	ENSMUSG00000062563	Cys1 chromosome 12 protein_coding	15976	0.919699	0.129801	0.067051	0.589184	0.0119726	0.000104487
hippocampus	toxo_by_cocaine_interaction	interaction_type_1_subtype_02	ENSMUSG00000006362	Cbfa2t3 chromosome 8 protein_coding	73969	0.332248	0.0139918	0.0500056	0.0427154	0.000422125	7.56985e-05
hippocampus	toxo_by_cocaine_interaction	interaction_type_1_subtype_02	ENSMUSG00000020484	Xbp1 chromosome 11 protein_coding	5235	0.648959	0.0554048	0.0389591	0.177097	0.00306405	4.6902e-05
hippocampus	toxo_by_cocaine_interaction	interaction_type_2_subtype_03	ENSMUSG00000008690	Ncaph2 chromosome 15 protein_coding	17108	0.700419	0.907656	0.0444015	0.221781	0.67566	6.32613e-05
hippocampus	toxo_by_cocaine_interaction	interaction_type_2_subtype_03	ENSMUSG00000042109	Csdc2 chromosome 15 protein_coding	14183	0.704729	0.926816	0.0346712	0.225508	0.724288	3.8081e-05
hippocampus	toxo_by_cocaine_interaction	interaction_type_2_subtype_03	ENSMUSG00000052229	Gpr17 chromosome 18 protein_coding	6640	0.859711	0.612764	0.0387304	0.434169	0.235713	4.48349e-05
hippocampus	toxo_by_cocaine_interaction	interaction_type_2_subtype_03	ENSMUSG00000013646	Sh3bp5l chromosome 11 protein_coding	17005	0.944294	0.847821	0.0945213	0.68495	0.542555	0.000164129
hippocampus	toxo_by_cocaine_interaction	interaction_type_2_subtype_03	ENSMUSG00000022099	Dmtn chromosome 14 protein_coding	33865	0.818025	0.736914	0.0211642	0.360462	0.367532	1.81968e-05
hippocampus	toxo_by_cocaine_interaction	interaction_type_2_subtype_03	ENSMUSG00000078235	Fam43b chromosome 4 protein_coding	2437	0.886955	0.773143	0.0211642	0.496537	0.417043	1.87537e-05
hippocampus	toxo_by_cocaine_interaction	interaction_type_2_subtype_03	ENSMUSG00000030811	Fbxl19 chromosome 7 protein_coding	24941	0.969943	0.889845	0.0681608	0.804957	0.631735	0.000109252
hippocampus	toxo_by_cocaine_interaction	interaction_type_2_subtype_03	ENSMUSG00000035900	Gramd4 chromosome 15 protein_coding	79940	0.925008	0.752464	0.0211642	0.605666	0.385655	1.38454e-05
hippocampus	toxo_by_cocaine_interaction	interaction_type_2_subtype_03	ENSMUSG00000029120	Ppp2r2c chromosome 5 protein_coding	86566	0.94657	0.836205	0.0389591	0.692932	0.521995	4.85688e-05
hippocampus	toxo_by_cocaine_interaction	interaction_type_2_subtype_03	ENSMUSG00000011832	Evi5l chromosome 8 protein_coding	44691	0.956448	0.902712	0.0211642	0.733788	0.662886	2.07307e-05
hippocampus	toxo_by_cocaine_interaction	interaction_type_2_subtype_03	ENSMUSG00000030357	Fkbp4 chromosome 6 protein_coding	8943	0.940698	0.939902	0.0346712	0.670057	0.763926	3.85921e-05
hippocampus	toxo_by_cocaine_interaction	interaction_type_2_subtype_03	ENSMUSG00000024213	Nudt3 chromosome 17 protein_coding	44084	0.974343	0.788569	0.00925924	0.825362	0.443975	2.06127e-06
hippocampus	toxo_by_cocaine_interaction	interaction_type_2_subtype_03	ENSMUSG00000022114	Spry2 chromosome 14 protein_coding	4871	0.909064	0.847821	0.0300195	0.56096	0.542541	3.07412e-05
hippocampus	toxo_by_cocaine_interaction	interaction_type_2_subtype_03	ENSMUSG00000022791	Tnk2 chromosome 16 protein_coding	39620	0.950772	0.748999	0.0211642	0.712158	0.380608	1.87529e-05
hippocampus	toxo_by_cocaine_interaction	interaction_type_2_subtype_03	ENSMUSG00000042628	Zfyve1 chromosome 12 protein_coding	50207	0.797007	0.67968	0.0878056	0.329955	0.300568	0.000148558
hippocampus	toxo_by_cocaine_interaction	interaction_type_2_subtype_03	ENSMUSG00000025316	Banp chromosome 8 protein_coding	79509	0.917316	0.101053	1.43212e-05	0.582888	0.00788522	1.04666e-09
hippocampus	toxo_by_cocaine_interaction	interaction_type_2_subtype_03	ENSMUSG00000041794	Myrip chromosome 9 protein_coding	173329	0.988637	0.28958	0.0211642	0.907245	0.0508934	1.62065e-05
hippocampus	toxo_by_cocaine_interaction	interaction_type_2_subtype_04	ENSMUSG00000030315	Vgll4 chromosome 6 protein_coding	109367	0.15234	0.835657	0.0206331	0.012308	0.521503	1.12888e-05
hippocampus	toxo_by_cocaine_interaction	interaction_type_2_subtype_04	ENSMUSG00000061517	Sox21 chromosome 14 protein_coding	3799	0.178668	0.576253	0.0183687	0.0154702	0.20192	8.99625e-06
hippocampus	toxo_by_cocaine_interaction	interaction_type_2_subtype_04	ENSMUSG00000025429	Pstpip2 chromosome 18 protein_coding	87463	0.497416	0.0667281	0.0399782	0.0948261	0.00408598	5.33993e-05
hippocampus	toxo_by_cocaine_interaction	interaction_type_3_subtype_05	ENSMUSG00000019916	P4ha1 chromosome 10 protein_coding	50009	0.00160942	0.00310392	0.0962751	4.56147e-05	5.35301e-05	0.000171461
hippocampus	toxo_by_cocaine_interaction	interaction_type_4_subtype_07	ENSMUSG00000004328	Hif3a chromosome 7 protein_coding	30921	0.949115	0.000158582	0.0159561	0.704065	1.34542e-06	5.48708e-06
hippocampus	toxo_by_cocaine_interaction	interaction_type_4_subtype_07	ENSMUSG00000020108	Ddit4 chromosome 10 protein_coding	2096	0.898547	0.00198961	0.0211642	0.536782	3.01456e-05	1.88523e-05
hippocampus	toxo_by_cocaine_interaction	interaction_type_5_subtype_08	ENSMUSG00000000791	Il12rb1 chromosome 8 protein_coding	12976	0.0652929	0.966509	0.0211642	0.00384076	0.862752	1.48043e-05
hippocampus	toxo_by_cocaine_interaction	interaction_type_5_subtype_09	ENSMUSG00000020399	Havcr2 chromosome 11 protein_coding	26321	2.05543e-08	0.586186	0.0180787	1.85941e-10	0.211921	8.04929e-06
hippocampus	toxo_by_cocaine_interaction	interaction_type_6_subtype_10	ENSMUSG00000021025	Nfkbia chromosome 12 protein_coding	3237	1	0.207862	0.0101097	0.995804	0.0275111	2.70073e-06
hippocampus	toxo_by_cocaine_interaction	interaction_type_6_subtype_10	ENSMUSG00000028211	Trp53inp1 chromosome 4 protein_coding	17949	0.863792	0.0839285	0.0170462	0.443521	0.00581695	6.83064e-06
hippocampus	toxo_by_cocaine_interaction	interaction_type_6_subtype_11	ENSMUSG00000027875	Hmgcs2 chromosome 3 protein_coding	30304	0.33294	0.165107	0.0397016	0.0429292	0.0185025	5.12621e-05
hippocampus	toxo_by_cocaine_interaction	interaction_type_6_subtype_12	ENSMUSG00000045534	Kcna5 chromosome 6 protein_coding	2862	0.671325	0.550216	0.0159561	0.195736	0.184183	5.68339e-06
hippocampus	toxo_by_cocaine_interaction	interaction_type_6_subtype_12	ENSMUSG00000046434	Hnrnpa1 chromosome 15 protein_coding	4524	0.940506	0.517293	0.0770035	0.668143	0.159533	0.000126854
hippocampus	toxo_by_cocaine_interaction	interaction_type_6_subtype_12	ENSMUSG00000038393	Txnip chromosome 3 protein_coding	3927	0.950377	0.58089	0.0206331	0.709249	0.206728	1.19426e-05
hippocampus	toxo_by_cocaine_interaction	interaction_type_6_subtype_12	ENSMUSG00000074634	Tmem267 chromosome 13 protein_coding	122518	0.969108	0.603708	0.000390851	0.797181	0.22753	5.22063e-08
hippocampus	toxo_by_cocaine_interaction	interaction_type_6_subtype_12	ENSMUSG00000031875	Cmtm3 chromosome 8 protein_coding	8263	0.79298	0.932355	0.00698662	0.321024	0.738862	1.24428e-06
hippocampus	toxo_by_cocaine_interaction	interaction_type_6_subtype_12	ENSMUSG00000052384	Nrros chromosome 16 protein_coding	22810	0.98715	0.834131	0.0211642	0.893281	0.518862	2.02054e-05
hippocampus	toxo_by_cocaine_interaction	interaction_type_6_subtype_12	ENSMUSG00000000732	Icosl chromosome 10 protein_coding	10166	0.159324	0.90314	0.0417377	0.0130285	0.663848	5.76076e-05
hippocampus	both_toxo_and_cocaine_effects	cocaine_upregulates__toxo_upregulates	ENSMUSG00000037035	Inhbb chromosome 1 protein_coding	6784	0.072369	0.0950903	0.950834	0.00445322	0.00709787	0.373592
hippocampus	both_toxo_and_cocaine_effects	cocaine_upregulates__toxo_upregulates	ENSMUSG00000046667	Rbm12b1 chromosome 4 protein_coding	6468	1.80375e-07	0.00461853	0.813524	1.89699e-09	9.09711e-05	0.147606
hippocampus	both_toxo_and_cocaine_effects	cocaine_upregulates__toxo_upregulates	ENSMUSG00000052137	Rbm12b2 chromosome 4 protein_coding	6805	0.00226849	0.00268765	0.566904	6.80344e-05	4.39558e-05	0.0343389
hippocampus	both_toxo_and_cocaine_effects	cocaine_upregulates__toxo_upregulates	ENSMUSG00000063632	Sox11 chromosome 12 protein_coding	8311	0.00236428	5.24887e-06	0.98705	7.17501e-05	2.68993e-08	0.587792
hippocampus	both_toxo_and_cocaine_effects	cocaine_upregulates__toxo_upregulates	ENSMUSG00000028214	Gem chromosome 4 protein_coding	10296	0.0175673	0.000989119	0.994282	0.000760938	1.25183e-05	0.657504
hippocampus	both_toxo_and_cocaine_effects	cocaine_upregulates__toxo_upregulates	ENSMUSG00000042608	Stk40 chromosome 4 protein_coding	37073	0.000910662	5.34726e-07	0.716406	2.42275e-05	2.09696e-09	0.0822381
hippocampus	both_toxo_and_cocaine_effects	cocaine_upregulates__toxo_upregulates	ENSMUSG00000060510	Zfp266 chromosome 9 protein_coding	26350	0.0244907	0.0190394	0.956317	0.00112157	0.000644327	0.398563
hippocampus	both_toxo_and_cocaine_effects	cocaine_upregulates__toxo_upregulates	ENSMUSG00000041328	Pcf11 chromosome 7 protein_coding	26392	0.00805585	0.0301635	1	0.000303351	0.00126297	0.930799
hippocampus	both_toxo_and_cocaine_effects	cocaine_upregulates__toxo_upregulates	ENSMUSG00000047777	Phf13 chromosome 4 protein_coding	6626	0.0137545	0.0843445	0.965552	0.000568201	0.00587855	0.424247
hippocampus	both_toxo_and_cocaine_effects	cocaine_upregulates__toxo_upregulates	ENSMUSG00000039219	Arid4b chromosome 13 protein_coding	136372	0.0516484	0.0719277	1	0.00280337	0.00461247	0.881078
hippocampus	both_toxo_and_cocaine_effects	cocaine_upregulates__toxo_upregulates	ENSMUSG00000059839	Zfp874b chromosome 13 protein_coding	12712	0.0571741	0.00281031	0.867925	0.00320776	4.69133e-05	0.221463
hippocampus	both_toxo_and_cocaine_effects	cocaine_upregulates__toxo_upregulates	ENSMUSG00000106990	Gm42547 chromosome 6 TEC	3798	0.00317744	0.0323715	0.773395	0.000101242	0.00140219	0.11286
hippocampus	both_toxo_and_cocaine_effects	cocaine_upregulates__toxo_upregulates	ENSMUSG00000000184	Ccnd2 chromosome 6 protein_coding	27032	0.0660011	0.0260899	0.983066	0.00390727	0.00101296	0.56528
hippocampus	both_toxo_and_cocaine_effects	cocaine_upregulates__toxo_upregulates	ENSMUSG00000040511	Pvr chromosome 7 protein_coding	17583	0.0871644	0.0143622	0.822058	0.00568666	0.000439698	0.164147
hippocampus	both_toxo_and_cocaine_effects	cocaine_upregulates__toxo_upregulates	ENSMUSG00000032265	Fam46a chromosome 9 protein_coding	6910	1.60429e-06	2.59603e-12	0.752676	2.10902e-08	2.89219e-15	0.10068
hippocampus	both_toxo_and_cocaine_effects	cocaine_upregulates__toxo_upregulates	ENSMUSG00000034640	Tiparp chromosome 3 protein_coding	27109	0.00820979	0.00503901	0.407854	0.000310245	0.000103295	0.0109059
hippocampus	both_toxo_and_cocaine_effects	cocaine_upregulates__toxo_upregulates	ENSMUSG00000019960	Dusp6 chromosome 10 protein_coding	4258	0.00035879	3.73446e-08	0.991152	8.57004e-06	1.13165e-10	0.621698
hippocampus	both_toxo_and_cocaine_effects	cocaine_upregulates__toxo_upregulates	ENSMUSG00000052837	Junb chromosome 8 protein_coding	4235	0.000208131	1.06984e-08	0.987514	4.65605e-06	2.66984e-11	0.588358
hippocampus	both_toxo_and_cocaine_effects	cocaine_upregulates__toxo_upregulates	ENSMUSG00000028341	Nr4a3 chromosome 4 protein_coding	41295	0.00218834	2.55211e-15	1	6.50455e-05	1.47849e-18	0.921467
hippocampus	both_toxo_and_cocaine_effects	cocaine_upregulates__toxo_upregulates	ENSMUSG00000023034	Nr4a1 chromosome 15 protein_coding	7947	4.45928e-05	2.2993e-14	1	8.63524e-07	1.63943e-17	0.825779
hippocampus	both_toxo_and_cocaine_effects	cocaine_upregulates__toxo_upregulates	ENSMUSG00000021250	Fos chromosome 12 protein_coding	3384	0.0802569	3.85965e-10	0.980723	0.00510418	6.36396e-13	0.545904
hippocampus	both_toxo_and_cocaine_effects	cocaine_upregulates__toxo_upregulates	ENSMUSG00000037868	Egr2 chromosome 10 protein_coding	6714	0.00464092	2.32085e-14	1	0.000158213	1.75822e-17	0.800683
hippocampus	both_toxo_and_cocaine_effects	cocaine_upregulates__toxo_upregulates	ENSMUSG00000022807	Osbpl11 chromosome 16 protein_coding	58241	0.0320689	0.0190714	1	0.00154389	0.000646763	0.827683
hippocampus	both_toxo_and_cocaine_effects	cocaine_upregulates__toxo_upregulates	ENSMUSG00000025402	Nab2 chromosome 10 protein_coding	7651	0.00566963	8.99376e-05	0.937068	0.000201115	6.77337e-07	0.335309
hippocampus	both_toxo_and_cocaine_effects	cocaine_upregulates__toxo_upregulates	ENSMUSG00000022602	Arc chromosome 15 protein_coding	3488	0.000214196	0.00205145	0.86901	4.80127e-06	3.15397e-05	0.222601
hippocampus	both_toxo_and_cocaine_effects	cocaine_upregulates__toxo_upregulates	ENSMUSG00000023150	Ivns1abp chromosome 1 protein_coding	19946	2.53029e-06	0.000405603	0.989483	3.4955e-08	4.18625e-06	0.596739
hippocampus	both_toxo_and_cocaine_effects	cocaine_upregulates__toxo_downregulates	ENSMUSG00000020614	Fam20a chromosome 11 protein_coding	52531	0.0643882	0.000399235	1	0.00376746	4.09199e-06	0.962719
hippocampus	both_toxo_and_cocaine_effects	cocaine_upregulates__toxo_downregulates	ENSMUSG00000036915	Kirrel2 chromosome 7 protein_coding	10157	0.0610377	1.06006e-07	0.773395	0.00352517	3.49575e-10	0.112998
hippocampus	both_toxo_and_cocaine_effects	cocaine_upregulates__toxo_downregulates	ENSMUSG00000025006	Sorbs1 chromosome 19 protein_coding	107219	0.00428822	0.004265	0.723326	0.000143132	8.09666e-05	0.0862773
hippocampus	both_toxo_and_cocaine_effects	cocaine_upregulates__toxo_downregulates	ENSMUSG00000034853	Acot11 chromosome 4 protein_coding	60444	0.0770348	0.0522684	1	0.00485759	0.00279277	0.719157
hippocampus	both_toxo_and_cocaine_effects	cocaine_upregulates__toxo_downregulates	ENSMUSG00000066687	Zbtb16 chromosome 9 protein_coding	181926	0.037094	6.39092e-12	0.526887	0.00184809	7.4048e-15	0.0278223
hippocampus	both_toxo_and_cocaine_effects	cocaine_upregulates__toxo_downregulates	ENSMUSG00000024903	Lao1 chromosome 4 protein_coding	7335	0.0546806	0.00433095	0.939447	0.00301669	8.31836e-05	0.341589
hippocampus	both_toxo_and_cocaine_effects	cocaine_upregulates__toxo_downregulates	ENSMUSG00000049791	Fzd4 chromosome 7 protein_coding	8780	0.0700238	0.00957468	0.678301	0.00426259	0.000254301	0.0650857
hippocampus	both_toxo_and_cocaine_effects	cocaine_upregulates__toxo_downregulates	ENSMUSG00000031819	Emc8 chromosome 8 protein_coding	14660	0.0100692	0.0549541	1	0.000389484	0.00301512	0.938951
hippocampus	both_toxo_and_cocaine_effects	cocaine_upregulates__toxo_downregulates	ENSMUSG00000022718	Dgcr8 chromosome 16 protein_coding	35302	0.0451523	0.0138113	0.984403	0.00235219	0.000415448	0.58014
hippocampus	both_toxo_and_cocaine_effects	cocaine_upregulates__toxo_downregulates	ENSMUSG00000035936	Aldh5a1 chromosome 13 protein_coding	30083	0.00178547	0.0241807	0.901535	5.17181e-05	0.000908394	0.266
hippocampus	both_toxo_and_cocaine_effects	cocaine_upregulates__toxo_downregulates	ENSMUSG00000027175	Tcp11l1 chromosome 2 protein_coding	54882	0.000623248	0.0706891	1	1.57201e-05	0.00450155	0.96181
hippocampus	both_toxo_and_cocaine_effects	cocaine_upregulates__toxo_downregulates	ENSMUSG00000036800	Fam135b chromosome 15 protein_coding	282161	0.0490448	0.0481052	1	0.00262709	0.00245671	0.888127
hippocampus	both_toxo_and_cocaine_effects	cocaine_upregulates__toxo_downregulates	ENSMUSG00000041268	Dmxl2 chromosome 9 protein_coding	136469	0.00466906	0.0554048	0.974753	0.000159589	0.0030586	0.478997
hippocampus	both_toxo_and_cocaine_effects	cocaine_upregulates__toxo_downregulates	ENSMUSG00000063142	Kcnma1 chromosome 14 protein_coding	715429	0.019175	0.0403262	1	0.000845956	0.0019013	0.708305
hippocampus	both_toxo_and_cocaine_effects	cocaine_upregulates__toxo_downregulates	ENSMUSG00000022829	Stxbp5l chromosome 16 protein_coding	270021	0.027258	0.00324893	0.990241	0.00127301	5.67549e-05	0.612011
hippocampus	both_toxo_and_cocaine_effects	cocaine_upregulates__toxo_downregulates	ENSMUSG00000041624	Gucy1a2 chromosome 9 protein_coding	361959	0.00267193	0.0212737	1	8.27535e-05	0.000752733	0.921239
hippocampus	both_toxo_and_cocaine_effects	cocaine_upregulates__toxo_downregulates	ENSMUSG00000079481	Nhsl2 chromosome X protein_coding	242671	0.0351526	0.0502058	0.802254	0.00172625	0.00263335	0.135912
hippocampus	both_toxo_and_cocaine_effects	cocaine_upregulates__toxo_downregulates	ENSMUSG00000020654	Adcy3 chromosome 12 protein_coding	80423	0.0869146	0.0974286	0.765981	0.00565875	0.00737661	0.10939
hippocampus	both_toxo_and_cocaine_effects	cocaine_upregulates__toxo_downregulates	ENSMUSG00000056553	Ptprn2 chromosome 12 protein_coding	791130	0.00781551	0.0966977	0.954101	0.000292559	0.00729542	0.385679
hippocampus	both_toxo_and_cocaine_effects	cocaine_upregulates__toxo_downregulates	ENSMUSG00000022197	Pdzd2 chromosome 15 protein_coding	380214	0.059254	0.0541848	0.966632	0.00336934	0.00295071	0.429162
hippocampus	both_toxo_and_cocaine_effects	cocaine_upregulates__toxo_downregulates	ENSMUSG00000090053	Palm2 chromosome 4 protein_coding	277770	0.0668666	0.0387401	0.984403	0.00398995	0.00179889	0.579889
hippocampus	both_toxo_and_cocaine_effects	cocaine_upregulates__toxo_downregulates	ENSMUSG00000100826	Snhg14 chromosome 7 processed_transcript	667836	0.0718692	0.0209315	0.964345	0.00440923	0.000736895	0.419974
hippocampus	both_toxo_and_cocaine_effects	cocaine_upregulates__toxo_downregulates	ENSMUSG00000047193	Dync2h1 chromosome 9 protein_coding	255944	0.0661157	0.0407486	0.977434	0.00391862	0.00192484	0.499136
hippocampus	both_toxo_and_cocaine_effects	cocaine_upregulates__toxo_downregulates	ENSMUSG00000085133	B930095G15Rik chromosome 14 sense_intronic	5266	0.0896693	0.0287228	0.98325	0.00590203	0.00117246	0.56694
hippocampus	both_toxo_and_cocaine_effects	cocaine_upregulates__toxo_downregulates	ENSMUSG00000019997	Ctgf chromosome 10 protein_coding	3242	0.0951268	1.45882e-05	1	0.00635027	8.58127e-08	0.941871
hippocampus	both_toxo_and_cocaine_effects	cocaine_upregulates__toxo_downregulates	ENSMUSG00000043313	Pcdhb19 chromosome 18 protein_coding	7138	0.0271007	0.00142483	1	0.00126446	1.98739e-05	0.797343
hippocampus	both_toxo_and_cocaine_effects	cocaine_upregulates__toxo_downregulates	ENSMUSG00000025475	Adgra1 chromosome 7 protein_coding	43915	0.0543072	0.0010387	1	0.00298693	1.32846e-05	0.746516
hippocampus	both_toxo_and_cocaine_effects	cocaine_upregulates__toxo_downregulates	ENSMUSG00000031210	Gpr165 chromosome X protein_coding	5948	0.0449271	0.0543143	0.920797	0.00233295	0.0029626	0.299847
hippocampus	both_toxo_and_cocaine_effects	cocaine_upregulates__toxo_downregulates	ENSMUSG00000037111	Setd7 chromosome 3 protein_coding	45561	0.0745924	0.000377698	0.86901	0.00464707	3.8544e-06	0.22249
hippocampus	both_toxo_and_cocaine_effects	cocaine_upregulates__toxo_downregulates	ENSMUSG00000046230	Vps13a chromosome 19 protein_coding	164060	0.0579107	0.00138394	0.937068	0.00326973	1.91955e-05	0.33549
hippocampus	both_toxo_and_cocaine_effects	cocaine_upregulates__toxo_downregulates	ENSMUSG00000068373	D430041D05Rik chromosome 2 protein_coding	267262	0.0227294	0.0303749	0.940693	0.00103011	0.0012778	0.344069
hippocampus	both_toxo_and_cocaine_effects	cocaine_upregulates__toxo_downregulates	ENSMUSG00000050423	Ppp1r3g chromosome 13 protein_coding	11550	0.0441959	3.07964e-18	1	0.00228464	1.37239e-21	0.866536
hippocampus	both_toxo_and_cocaine_effects	cocaine_upregulates__toxo_downregulates	ENSMUSG00000051339	2900026A02Rik chromosome 5 protein_coding	134914	0.0292169	0.000720493	1	0.00137231	8.45979e-06	0.930265
hippocampus	both_toxo_and_cocaine_effects	cocaine_upregulates__toxo_downregulates	ENSMUSG00000047747	Rnf150 chromosome 8 protein_coding	227913	0.0870966	2.29073e-05	1	0.00567448	1.44957e-07	0.794045
hippocampus	both_toxo_and_cocaine_effects	cocaine_upregulates__toxo_downregulates	ENSMUSG00000000532	Acvr1b chromosome 15 protein_coding	39613	0.0865094	0.00573477	0.836546	0.00561694	0.000123947	0.175309
hippocampus	both_toxo_and_cocaine_effects	cocaine_upregulates__toxo_downregulates	ENSMUSG00000031467	Agpat5 chromosome 8 protein_coding	45085	0.0948344	0.00996864	1	0.00632652	0.000267874	0.902665
hippocampus	both_toxo_and_cocaine_effects	cocaine_downregulates__toxo_upregulates	ENSMUSG00000078429	Ctdsp2 chromosome 10 protein_coding	21259	0.0594842	0.0740983	0.664167	0.00339039	0.0048012	0.0598958
hippocampus	both_toxo_and_cocaine_effects	cocaine_downregulates__toxo_upregulates	ENSMUSG00000000567	Sox9 chromosome 11 protein_coding	5537	0.00412304	2.6374e-09	0.717442	0.000137067	5.68598e-12	0.0833076
hippocampus	both_toxo_and_cocaine_effects	cocaine_downregulates__toxo_upregulates	ENSMUSG00000032754	Slc8b1 chromosome 5 protein_coding	22857	0.00429672	6.44975e-06	0.814529	0.000143798	3.42032e-08	0.148726
hippocampus	both_toxo_and_cocaine_effects	cocaine_downregulates__toxo_upregulates	ENSMUSG00000027111	Itga6 chromosome 2 protein_coding	112801	0.00134628	0.00170825	0.860606	3.74367e-05	2.48171e-05	0.205646
hippocampus	both_toxo_and_cocaine_effects	cocaine_downregulates__toxo_upregulates	ENSMUSG00000070532	Ccdc190 chromosome 1 protein_coding	6006	0.0524554	0.00155875	0.928143	0.00285887	2.21587e-05	0.316544
hippocampus	both_toxo_and_cocaine_effects	cocaine_downregulates__toxo_upregulates	ENSMUSG00000022969	Il10rb chromosome 16 protein_coding	19671	0.00358589	2.338e-06	0.992571	0.000115695	1.11482e-08	0.636875
hippocampus	both_toxo_and_cocaine_effects	cocaine_downregulates__toxo_upregulates	ENSMUSG00000008398	Elk3 chromosome 10 protein_coding	63722	0.0469305	0.000269201	1	0.00247828	2.46016e-06	0.93383
hippocampus	both_toxo_and_cocaine_effects	cocaine_downregulates__toxo_upregulates	ENSMUSG00000022876	Samsn1 chromosome 16 protein_coding	163478	0.00779582	1.77972e-06	0.945489	0.000291475	8.16894e-09	0.352346
hippocampus	both_toxo_and_cocaine_effects	cocaine_downregulates__toxo_upregulates	ENSMUSG00000040289	Hey1 chromosome 3 protein_coding	3898	0.082089	0.0030241	0.698512	0.00526043	5.14798e-05	0.0766944
hippocampus	both_toxo_and_cocaine_effects	cocaine_downregulates__toxo_upregulates	ENSMUSG00000032035	Ets1 chromosome 9 protein_coding	121600	0.00308768	5.10259e-19	0.588972	9.75565e-05	1.59172e-22	0.0395445
hippocampus	both_toxo_and_cocaine_effects	cocaine_downregulates__toxo_upregulates	ENSMUSG00000074637	Sox2 chromosome 3 protein_coding	2057	0.0664354	1.84617e-09	0.122656	0.00396126	3.78449e-12	0.000301667
hippocampus	both_toxo_and_cocaine_effects	cocaine_downregulates__toxo_upregulates	ENSMUSG00000021457	Syk chromosome 13 protein_coding	65620	4.98863e-06	0.0510816	0.978602	7.58075e-08	0.00270204	0.519888
hippocampus	both_toxo_and_cocaine_effects	cocaine_downregulates__toxo_upregulates	ENSMUSG00000042129	Rassf4 chromosome 6 protein_coding	40945	4.66555e-05	0.0783281	0.903714	9.08577e-07	0.00523584	0.272482
hippocampus	both_toxo_and_cocaine_effects	cocaine_downregulates__toxo_upregulates	ENSMUSG00000076617	Ighm chromosome 12 IG_C_gene	4173	1.24432e-05	0.0262722	0.95033	2.07941e-07	0.00102895	0.367189
hippocampus	both_toxo_and_cocaine_effects	cocaine_downregulates__toxo_upregulates	ENSMUSG00000003644	Rps6ka1 chromosome 4 protein_coding	40508	9.4586e-08	0.00350917	0.972999	9.48389e-10	6.36468e-05	0.473511
hippocampus	both_toxo_and_cocaine_effects	cocaine_downregulates__toxo_upregulates	ENSMUSG00000070031	Sp140 chromosome 1 protein_coding	44660	9.0468e-06	0.0967009	0.958304	1.47555e-07	0.00729997	0.40509
hippocampus	both_toxo_and_cocaine_effects	cocaine_downregulates__toxo_upregulates	ENSMUSG00000021822	Plau chromosome 14 protein_coding	6727	0.027347	0.0314204	1	0.0012796	0.00134559	0.974899
hippocampus	both_toxo_and_cocaine_effects	cocaine_downregulates__toxo_upregulates	ENSMUSG00000024910	Ctsw chromosome 19 protein_coding	3259	5.85306e-05	0.0972663	0.933557	1.16592e-06	0.00735485	0.327299
hippocampus	both_toxo_and_cocaine_effects	cocaine_downregulates__toxo_upregulates	ENSMUSG00000032312	Csk chromosome 9 protein_coding	26986	0.00560071	0.0740454	1	0.00019727	0.00479368	0.873851
hippocampus	both_toxo_and_cocaine_effects	cocaine_downregulates__toxo_upregulates	ENSMUSG00000075284	Wipf1 chromosome 2 protein_coding	100125	0.00864965	0.0562325	0.891164	0.000329566	0.00315558	0.248148
hippocampus	both_toxo_and_cocaine_effects	cocaine_downregulates__toxo_upregulates	ENSMUSG00000008193	Spib chromosome 7 protein_coding	6079	0.0600842	0.039367	1	0.003446	0.00183853	0.776132
hippocampus	both_toxo_and_cocaine_effects	cocaine_downregulates__toxo_upregulates	ENSMUSG00000048277	Syngr2 chromosome 11 protein_coding	4616	0.064818	0.0667281	0.944707	0.00380705	0.00408634	0.349625
hippocampus	both_toxo_and_cocaine_effects	cocaine_downregulates__toxo_upregulates	ENSMUSG00000006333	Rps9 chromosome 7 protein_coding	2905	0.0505841	0.00229821	0.970265	0.00272684	3.60503e-05	0.451061
hippocampus	both_toxo_and_cocaine_effects	cocaine_downregulates__toxo_upregulates	ENSMUSG00000023008	Fmnl3 chromosome 15 protein_coding	53258	0.000773358	1.64084e-06	1	2.01611e-05	7.38523e-09	0.959533
hippocampus	both_toxo_and_cocaine_effects	cocaine_downregulates__toxo_upregulates	ENSMUSG00000003812	Dnase2a chromosome 8 protein_coding	14356	0.0238983	0.0383288	1	0.00109161	0.00175892	0.727673
hippocampus	both_toxo_and_cocaine_effects	cocaine_downregulates__toxo_upregulates	ENSMUSG00000030342	Cd9 chromosome 6 protein_coding	34526	0.0320689	0.000133743	0.933557	0.00154318	1.1026e-06	0.327178
hippocampus	both_toxo_and_cocaine_effects	cocaine_downregulates__toxo_upregulates	ENSMUSG00000031665	Sall1 chromosome 8 protein_coding	16928	8.65432e-09	1.06386e-05	1	6.94197e-11	5.83133e-08	0.903248
hippocampus	both_toxo_and_cocaine_effects	cocaine_downregulates__toxo_upregulates	ENSMUSG00000052593	Adam17 chromosome 12 protein_coding	50124	6.10609e-05	0.0163075	1	1.22992e-06	0.00052178	0.935641
hippocampus	both_toxo_and_cocaine_effects	cocaine_downregulates__toxo_upregulates	ENSMUSG00000036362	P2ry13 chromosome 3 protein_coding	2991	3.98628e-10	3.29368e-08	0.950808	2.55804e-12	9.6873e-11	0.368689
hippocampus	both_toxo_and_cocaine_effects	cocaine_downregulates__toxo_upregulates	ENSMUSG00000010142	Tnfrsf13b chromosome 11 protein_coding	22618	1.96897e-08	9.61523e-08	0.769731	1.75487e-10	3.12795e-10	0.111586
hippocampus	both_toxo_and_cocaine_effects	cocaine_downregulates__toxo_upregulates	ENSMUSG00000050493	Fam167b chromosome 4 protein_coding	1735	2.27191e-08	0.000200231	1	2.0755e-10	1.77567e-06	0.845419
hippocampus	both_toxo_and_cocaine_effects	cocaine_downregulates__toxo_upregulates	ENSMUSG00000008496	Pou2f2 chromosome 7 protein_coding	92383	0.00362406	0.0016784	0.972999	0.000117249	2.42336e-05	0.461987
hippocampus	both_toxo_and_cocaine_effects	cocaine_downregulates__toxo_upregulates	ENSMUSG00000032812	Arap1 chromosome 7 protein_coding	64520	0.000607179	0.00861917	0.995159	1.52607e-05	0.000220857	0.667138
hippocampus	both_toxo_and_cocaine_effects	cocaine_downregulates__toxo_upregulates	ENSMUSG00000026814	Eng chromosome 2 protein_coding	36075	0.0672097	0.0562325	1	0.0040224	0.00315079	0.868644
hippocampus	both_toxo_and_cocaine_effects	cocaine_downregulates__toxo_upregulates	ENSMUSG00000020437	Myo1g chromosome 11 protein_coding	14418	0.00092689	0.00192532	1	2.47831e-05	2.89604e-05	0.764862
hippocampus	both_toxo_and_cocaine_effects	cocaine_downregulates__toxo_upregulates	ENSMUSG00000051457	Spn chromosome 7 protein_coding	5592	0.00965679	0.0161035	1	0.000371382	0.000512385	0.732698
hippocampus	both_toxo_and_cocaine_effects	cocaine_downregulates__toxo_upregulates	ENSMUSG00000045817	Zfp36l2 chromosome 17 protein_coding	4017	0.000723994	0.00128604	1	1.86806e-05	1.74796e-05	0.789957
hippocampus	both_toxo_and_cocaine_effects	cocaine_downregulates__toxo_upregulates	ENSMUSG00000058099	Nfam1 chromosome 15 protein_coding	35586	0.000102831	0.0285323	1	2.13543e-06	0.00116342	0.838777
hippocampus	both_toxo_and_cocaine_effects	cocaine_downregulates__toxo_upregulates	ENSMUSG00000026875	Traf1 chromosome 2 protein_coding	20023	0.00371136	0.0101404	0.815667	0.000120735	0.000274297	0.152691
hippocampus	both_toxo_and_cocaine_effects	cocaine_downregulates__toxo_upregulates	ENSMUSG00000018774	Cd68 chromosome 11 protein_coding	1941	0.0907259	0.045897	0.837334	0.00598775	0.00228871	0.176836
hippocampus	both_toxo_and_cocaine_effects	cocaine_downregulates__toxo_upregulates	ENSMUSG00000049988	Lrrc25 chromosome 8 protein_coding	4736	0.0339252	0.0372122	0.984403	0.00165059	0.00168483	0.576703
hippocampus	both_toxo_and_cocaine_effects	cocaine_downregulates__toxo_upregulates	ENSMUSG00000030786	Itgam chromosome 7 protein_coding	55852	2.53029e-06	0.0785005	1	3.47967e-08	0.00525585	0.712388
hippocampus	both_toxo_and_cocaine_effects	cocaine_downregulates__toxo_upregulates	ENSMUSG00000025283	Sat1 chromosome X protein_coding	3318	1.6624e-05	0.0675466	0.796908	2.85956e-07	0.00422618	0.130655
hippocampus	both_toxo_and_cocaine_effects	cocaine_downregulates__toxo_upregulates	ENSMUSG00000027843	Ptpn22 chromosome 3 protein_coding	52453	6.74937e-06	0.0560743	0.977434	1.07376e-07	0.00313519	0.49894
hippocampus	both_toxo_and_cocaine_effects	cocaine_downregulates__toxo_upregulates	ENSMUSG00000031101	Sash3 chromosome X protein_coding	15130	1.71239e-08	0.064633	0.96532	1.48041e-10	0.00387971	0.42331
hippocampus	both_toxo_and_cocaine_effects	cocaine_downregulates__toxo_upregulates	ENSMUSG00000062545	Tlr12 chromosome 4 protein_coding	3177	9.61595e-15	0.00351592	1	2.99963e-17	6.4037e-05	0.722522
hippocampus	both_toxo_and_cocaine_effects	cocaine_downregulates__toxo_upregulates	ENSMUSG00000090164	BC035044 chromosome 6 protein_coding	42037	1.32616e-06	0.0674022	0.954101	1.70202e-08	0.00421113	0.386291
hippocampus	both_toxo_and_cocaine_effects	cocaine_downregulates__toxo_upregulates	ENSMUSG00000024986	Hhex chromosome 19 protein_coding	5922	2.19814e-06	0.00647468	1	2.97787e-08	0.000152057	0.765361
hippocampus	both_toxo_and_cocaine_effects	cocaine_downregulates__toxo_upregulates	ENSMUSG00000052430	Bmpr1b chromosome 3 protein_coding	332290	2.45957e-08	0.00504506	1	2.29077e-10	0.000103644	0.798183
hippocampus	both_toxo_and_cocaine_effects	cocaine_downregulates__toxo_upregulates	ENSMUSG00000073412	Lst1 chromosome 17 protein_coding	3345	3.80968e-05	0.0370073	0.971442	7.24927e-07	0.00167061	0.454616
hippocampus	both_toxo_and_cocaine_effects	cocaine_downregulates__toxo_upregulates	ENSMUSG00000026979	Psd4 chromosome 2 protein_coding	47375	5.03634e-14	0.00125105	0.990641	1.72815e-16	1.68366e-05	0.614399
hippocampus	both_toxo_and_cocaine_effects	cocaine_downregulates__toxo_upregulates	ENSMUSG00000022488	Nckap1l chromosome 15 protein_coding	44976	4.67974e-11	0.0136523	0.701247	2.58595e-13	0.00040823	0.0781175
hippocampus	both_toxo_and_cocaine_effects	cocaine_downregulates__toxo_upregulates	ENSMUSG00000052085	Dock8 chromosome 19 protein_coding	202904	1.59621e-09	0.0151054	0.956013	1.10255e-11	0.000471874	0.393459
hippocampus	both_toxo_and_cocaine_effects	cocaine_downregulates__toxo_upregulates	ENSMUSG00000018168	Ikzf3 chromosome 11 protein_coding	81130	5.98906e-07	0.0284322	0.788645	7.12602e-09	0.00115553	0.123529
hippocampus	both_toxo_and_cocaine_effects	cocaine_downregulates__toxo_upregulates	ENSMUSG00000018819	Lsp1 chromosome 7 protein_coding	34059	6.81412e-07	0.00535716	0.989483	8.25953e-09	0.00011292	0.597808
hippocampus	both_toxo_and_cocaine_effects	cocaine_downregulates__toxo_upregulates	ENSMUSG00000022148	Fyb chromosome 15 protein_coding	83443	1.06359e-10	0.061932	0.633825	6.16162e-13	0.00363754	0.0506038
hippocampus	both_toxo_and_cocaine_effects	cocaine_downregulates__toxo_upregulates	ENSMUSG00000063286	Gm8995 chromosome 7 transcribed_unprocessed_pseudogene	7433	9.25733e-12	0.0978692	0.864145	4.37289e-14	0.0074405	0.214548
hippocampus	both_toxo_and_cocaine_effects	cocaine_downregulates__toxo_upregulates	ENSMUSG00000030577	Cd22 chromosome 7 protein_coding	14941	1.65054e-11	0.0454461	0.878236	8.31156e-14	0.00224608	0.230946
hippocampus	both_toxo_and_cocaine_effects	cocaine_downregulates__toxo_upregulates	ENSMUSG00000035697	Hmha1 chromosome 10 protein_coding	14820	7.4923e-13	0.0443198	0.748561	3.07171e-15	0.00217056	0.09849
hippocampus	both_toxo_and_cocaine_effects	cocaine_downregulates__toxo_upregulates	ENSMUSG00000028581	Laptm5 chromosome 4 protein_coding	23017	1.44986e-10	0.00573194	0.656554	8.59322e-13	0.00012363	0.0573441
hippocampus	both_toxo_and_cocaine_effects	cocaine_downregulates__toxo_upregulates	ENSMUSG00000024621	Csf1r chromosome 18 protein_coding	26578	2.23252e-12	0.0169271	0.648985	9.4514e-15	0.000551412	0.0536582
hippocampus	both_toxo_and_cocaine_effects	cocaine_downregulates__toxo_upregulates	ENSMUSG00000052160	Pld4 chromosome 12 protein_coding	8332	1.79025e-08	0.0421683	0.669856	1.5557e-10	0.00203073	0.0616405
hippocampus	both_toxo_and_cocaine_effects	cocaine_downregulates__toxo_upregulates	ENSMUSG00000040061	Plcb2 chromosome 2 protein_coding	20922	2.13549e-08	0.0304533	0.507882	1.94135e-10	0.00128381	0.024467
hippocampus	both_toxo_and_cocaine_effects	cocaine_downregulates__toxo_upregulates	ENSMUSG00000030579	Tyrobp chromosome 7 protein_coding	3826	1.58813e-08	0.0140353	0.456337	1.35758e-10	0.000424061	0.0165793
hippocampus	both_toxo_and_cocaine_effects	cocaine_downregulates__toxo_upregulates	ENSMUSG00000036908	Unc93b1 chromosome 19 protein_coding	14155	9.35863e-13	0.00119905	0.397763	3.87857e-15	1.58697e-05	0.00968373
hippocampus	both_toxo_and_cocaine_effects	cocaine_downregulates__toxo_upregulates	ENSMUSG00000021998	Lcp1 chromosome 14 protein_coding	99742	2.07041e-05	0.0494466	0.815667	3.6998e-07	0.00258015	0.153616
hippocampus	both_toxo_and_cocaine_effects	cocaine_downregulates__toxo_upregulates	ENSMUSG00000024300	Myo1f chromosome 17 protein_coding	52046	1.87666e-07	0.0310509	0.619469	1.99876e-09	0.00132146	0.0456979
hippocampus	both_toxo_and_cocaine_effects	cocaine_downregulates__toxo_upregulates	ENSMUSG00000020120	Plek chromosome 11 protein_coding	81176	2.89466e-10	0.00467926	0.422402	1.83174e-12	9.33482e-05	0.0121694
hippocampus	both_toxo_and_cocaine_effects	cocaine_downregulates__toxo_upregulates	ENSMUSG00000033220	Rac2 chromosome 15 protein_coding	13615	1.98621e-10	0.00276782	0.815667	1.20937e-12	4.6007e-05	0.15428
hippocampus	both_toxo_and_cocaine_effects	cocaine_downregulates__toxo_upregulates	ENSMUSG00000026271	Gpr35 chromosome 1 protein_coding	35527	2.68063e-07	0.0571381	0.697001	2.9745e-09	0.00324467	0.0758102
hippocampus	both_toxo_and_cocaine_effects	cocaine_downregulates__toxo_upregulates	ENSMUSG00000044827	Tlr1 chromosome 5 protein_coding	8885	1.34556e-06	0.070002	0.654885	1.73292e-08	0.00443908	0.0565079
hippocampus	both_toxo_and_cocaine_effects	cocaine_downregulates__toxo_upregulates	ENSMUSG00000026395	Ptprc chromosome 1 protein_coding	112848	1.09907e-06	0.0882525	0.860135	1.39588e-08	0.00630009	0.20477
hippocampus	both_toxo_and_cocaine_effects	cocaine_downregulates__toxo_upregulates	ENSMUSG00000026177	Slc11a1 chromosome 1 protein_coding	10868	1.97044e-11	0.0195453	0.450781	1.02396e-13	0.000674782	0.0154408
hippocampus	both_toxo_and_cocaine_effects	cocaine_downregulates__toxo_upregulates	ENSMUSG00000048865	Arhgap30 chromosome 1 protein_coding	21345	1.04126e-09	0.00598378	0.728203	7.14589e-12	0.000132262	0.088383
hippocampus	both_toxo_and_cocaine_effects	cocaine_downregulates__toxo_upregulates	ENSMUSG00000004730	Adgre1 chromosome 17 protein_coding	124844	1.28557e-15	0.0078459	0.500614	3.38007e-18	0.000194131	0.0233034
hippocampus	both_toxo_and_cocaine_effects	cocaine_downregulates__toxo_upregulates	ENSMUSG00000051504	Siglech chromosome 7 protein_coding	10748	3.35308e-15	0.0012185	0.452405	9.41371e-18	1.62358e-05	0.0157504
hippocampus	both_toxo_and_cocaine_effects	cocaine_downregulates__toxo_upregulates	ENSMUSG00000042364	Snx18 chromosome 13 protein_coding	26385	0.000620092	0.0346194	1	1.56128e-05	0.00153195	0.800983
hippocampus	both_toxo_and_cocaine_effects	cocaine_downregulates__toxo_upregulates	ENSMUSG00000063234	Gpr84 chromosome 15 protein_coding	2203	2.7419e-06	0.00211622	0.892321	3.85343e-08	3.27241e-05	0.24983
hippocampus	both_toxo_and_cocaine_effects	cocaine_downregulates__toxo_upregulates	ENSMUSG00000032434	Cmtm6 chromosome 9 protein_coding	18229	1.96069e-08	0.000328298	0.989483	1.73876e-10	3.20398e-06	0.603923
hippocampus	both_toxo_and_cocaine_effects	cocaine_downregulates__toxo_upregulates	ENSMUSG00000043008	Klhl6 chromosome 16 protein_coding	36539	7.58361e-09	0.000226022	0.785026	5.94793e-11	2.02453e-06	0.121458
hippocampus	both_toxo_and_cocaine_effects	cocaine_downregulates__toxo_upregulates	ENSMUSG00000052056	Zfp217 chromosome 2 protein_coding	39461	5.34308e-05	0.0190394	0.954101	1.05242e-06	0.000644827	0.389772
hippocampus	both_toxo_and_cocaine_effects	cocaine_downregulates__toxo_upregulates	ENSMUSG00000024663	Rab3il1 chromosome 19 protein_coding	36712	0.000730841	0.0012869	0.892321	1.88898e-05	1.75487e-05	0.249686
hippocampus	both_toxo_and_cocaine_effects	cocaine_downregulates__toxo_upregulates	ENSMUSG00000071715	Ncf4 chromosome 15 protein_coding	17780	1.45406e-06	0.000780984	0.993299	1.89858e-08	9.36206e-06	0.64296
hippocampus	both_toxo_and_cocaine_effects	cocaine_downregulates__toxo_upregulates	ENSMUSG00000003206	Ebi3 chromosome 17 protein_coding	4399	0.00371311	0.088274	0.855183	0.000120959	0.00630585	0.202078
hippocampus	both_toxo_and_cocaine_effects	cocaine_downregulates__toxo_upregulates	ENSMUSG00000027399	Il1a chromosome 2 protein_coding	10363	9.12394e-09	0.0491013	0.856086	7.39999e-11	0.00254485	0.202673
hippocampus	both_toxo_and_cocaine_effects	cocaine_downregulates__toxo_upregulates	ENSMUSG00000029919	Hpgds chromosome 6 protein_coding	27616	5.58834e-10	0.001335	0.263846	3.64554e-12	1.8383e-05	0.00283112
hippocampus	both_toxo_and_cocaine_effects	cocaine_downregulates__toxo_upregulates	ENSMUSG00000023992	Trem2 chromosome 17 protein_coding	7747	2.98735e-18	1.40017e-05	0.716282	4.79254e-21	8.17389e-08	0.0817354
hippocampus	both_toxo_and_cocaine_effects	cocaine_downregulates__toxo_upregulates	ENSMUSG00000052336	Cx3cr1 chromosome 9 protein_coding	168264	5.79231e-12	7.20683e-06	0.349853	2.58125e-14	3.85392e-08	0.00608211
hippocampus	both_toxo_and_cocaine_effects	cocaine_downregulates__toxo_upregulates	ENSMUSG00000004609	Cd33 chromosome 7 protein_coding	20213	9.1788e-16	0.0276986	0.368871	2.28301e-18	0.00110836	0.00747821
hippocampus	both_toxo_and_cocaine_effects	cocaine_downregulates__toxo_upregulates	ENSMUSG00000021665	Hexb chromosome 13 protein_coding	22026	9.47293e-12	0.0714942	0.452405	4.51695e-14	0.00457193	0.0159729
hippocampus	both_toxo_and_cocaine_effects	cocaine_downregulates__toxo_upregulates	ENSMUSG00000030124	Lag3 chromosome 6 protein_coding	7345	2.21254e-21	0.011749	0.417775	2.56355e-24	0.00033216	0.0115697
hippocampus	both_toxo_and_cocaine_effects	cocaine_downregulates__toxo_upregulates	ENSMUSG00000044811	Cd300c2 chromosome 11 protein_coding	5160	1.82957e-15	0.0277163	0.815667	5.05496e-18	0.00111038	0.155673
hippocampus	both_toxo_and_cocaine_effects	cocaine_downregulates__toxo_upregulates	ENSMUSG00000030703	Gdpd3 chromosome 7 protein_coding	9316	3.80612e-13	0.000595509	0.723051	1.4926e-15	6.69497e-06	0.0859616
hippocampus	both_toxo_and_cocaine_effects	cocaine_downregulates__toxo_upregulates	ENSMUSG00000015355	Cd48 chromosome 1 protein_coding	23250	8.4752e-09	0.0268953	0.836546	6.76052e-11	0.00105951	0.17508
hippocampus	both_toxo_and_cocaine_effects	cocaine_downregulates__toxo_upregulates	ENSMUSG00000033192	Lpcat2 chromosome 8 protein_coding	63941	2.8749e-14	0.00264028	0.507182	9.60861e-17	4.28281e-05	0.0242083
hippocampus	both_toxo_and_cocaine_effects	cocaine_downregulates__toxo_upregulates	ENSMUSG00000034116	Vav1 chromosome 17 protein_coding	48932	2.18012e-09	0.0402606	0.602394	1.53502e-11	0.00189362	0.0425831
hippocampus	both_toxo_and_cocaine_effects	cocaine_downregulates__toxo_upregulates	ENSMUSG00000055994	Nod2 chromosome 8 protein_coding	41160	0.00284622	0.0225909	0.981017	8.91664e-05	0.000824506	0.548157
hippocampus	both_toxo_and_cocaine_effects	cocaine_downregulates__toxo_upregulates	ENSMUSG00000074342	I830077J02Rik chromosome 3 protein_coding	8307	5.13543e-06	0.00363535	0.696781	7.94172e-08	6.72313e-05	0.0755726
hippocampus	both_toxo_and_cocaine_effects	cocaine_downregulates__toxo_upregulates	ENSMUSG00000024737	Slc15a3 chromosome 19 protein_coding	19636	0.000125836	0.0265242	0.421114	2.68608e-06	0.00104135	0.011927
hippocampus	both_toxo_and_cocaine_effects	cocaine_downregulates__toxo_upregulates	ENSMUSG00000041515	Irf8 chromosome 8 protein_coding	20337	1.52996e-05	0.0679676	0.606032	2.6113e-07	0.00426963	0.0432263
hippocampus	both_toxo_and_cocaine_effects	cocaine_downregulates__toxo_upregulates	ENSMUSG00000002111	Spi1 chromosome 2 protein_coding	33367	2.7419e-06	0.00328225	0.649401	3.86115e-08	5.80366e-05	0.054383
hippocampus	both_toxo_and_cocaine_effects	cocaine_downregulates__toxo_upregulates	ENSMUSG00000024965	Fermt3 chromosome 19 protein_coding	20512	6.0385e-05	0.0416671	0.484867	1.21362e-06	0.00199426	0.0205212
hippocampus	both_toxo_and_cocaine_effects	cocaine_downregulates__toxo_upregulates	ENSMUSG00000021242	Npc2 chromosome 12 protein_coding	18553	0.000325001	0.0353542	0.669856	7.6256e-06	0.00157077	0.0617365
hippocampus	both_toxo_and_cocaine_effects	cocaine_downregulates__toxo_upregulates	ENSMUSG00000028494	Plin2 chromosome 4 protein_coding	21675	4.25737e-05	0.028858	0.751501	8.19601e-07	0.00118717	0.100211
hippocampus	both_toxo_and_cocaine_effects	cocaine_downregulates__toxo_upregulates	ENSMUSG00000041538	H2-Ob chromosome 17 protein_coding	7005	3.58455e-13	0.00250555	0.814897	1.37376e-15	3.9861e-05	0.150027
hippocampus	both_toxo_and_cocaine_effects	cocaine_downregulates__toxo_upregulates	ENSMUSG00000034855	Cxcl10 chromosome 5 protein_coding	2252	3.10081e-11	0.050533	0.892529	1.68582e-13	0.00266176	0.250947
hippocampus	both_toxo_and_cocaine_effects	cocaine_downregulates__toxo_upregulates	ENSMUSG00000015947	Fcgr1 chromosome 3 protein_coding	11061	3.80826e-13	0.00244609	0.798124	1.51041e-15	3.88061e-05	0.131531
hippocampus	both_toxo_and_cocaine_effects	cocaine_downregulates__toxo_upregulates	ENSMUSG00000030745	Il21r chromosome 7 protein_coding	30142	2.26823e-10	0.00627749	0.839203	1.3949e-12	0.000145468	0.178113
hippocampus	both_toxo_and_cocaine_effects	cocaine_downregulates__toxo_upregulates	ENSMUSG00000091649	Phf11b chromosome 14 protein_coding	20388	2.81283e-09	0.0102575	0.955743	1.99305e-11	0.000279293	0.392643
hippocampus	both_toxo_and_cocaine_effects	cocaine_downregulates__toxo_upregulates	ENSMUSG00000070034	Sp110 chromosome 1 protein_coding	21919	1.14592e-10	0.0123746	0.716724	6.68966e-13	0.000359957	0.0830646
hippocampus	both_toxo_and_cocaine_effects	cocaine_downregulates__toxo_upregulates	ENSMUSG00000071203	Naip5 chromosome 13 protein_coding	34585	4.19072e-07	0.0195434	0.796085	4.83993e-09	0.000668864	0.130038
hippocampus	both_toxo_and_cocaine_effects	cocaine_downregulates__toxo_upregulates	ENSMUSG00000025877	Hk3 chromosome 13 protein_coding	15401	5.62801e-08	0.0991103	0.591259	5.54274e-10	0.00761436	0.0403182
hippocampus	both_toxo_and_cocaine_effects	cocaine_downregulates__toxo_upregulates	ENSMUSG00000069793	Slfn9 chromosome 11 protein_coding	13441	7.26381e-10	0.061932	0.587086	4.92023e-12	0.00363566	0.0389474
hippocampus	both_toxo_and_cocaine_effects	cocaine_downregulates__toxo_upregulates	ENSMUSG00000047250	Ptgs1 chromosome 2 protein_coding	21847	2.51795e-06	0.0647543	0.325312	3.44479e-08	0.00390142	0.0049086
hippocampus	both_toxo_and_cocaine_effects	cocaine_downregulates__toxo_upregulates	ENSMUSG00000049625	Tifab chromosome 13 protein_coding	5183	4.7625e-06	0.0240487	0.638937	7.19468e-08	0.000900219	0.0514051
hippocampus	both_toxo_and_cocaine_effects	cocaine_downregulates__toxo_upregulates	ENSMUSG00000031304	Il2rg chromosome X protein_coding	3878	3.8062e-08	0.00641575	0.854399	3.73157e-10	0.000150078	0.200228
hippocampus	both_toxo_and_cocaine_effects	cocaine_downregulates__toxo_upregulates	ENSMUSG00000037731	Themis2 chromosome 4 protein_coding	14545	1.72608e-07	0.00583244	0.933571	1.79992e-09	0.000127877	0.328228
hippocampus	both_toxo_and_cocaine_effects	cocaine_downregulates__toxo_upregulates	ENSMUSG00000029925	Tbxas1 chromosome 6 protein_coding	209182	4.36637e-06	0.0935957	0.658073	6.49896e-08	0.00691346	0.0582547
hippocampus	both_toxo_and_cocaine_effects	cocaine_downregulates__toxo_upregulates	ENSMUSG00000055541	Lair1 chromosome 7 protein_coding	59803	9.49951e-09	0.0170043	0.276584	7.78926e-11	0.000557826	0.00318366
hippocampus	both_toxo_and_cocaine_effects	cocaine_downregulates__toxo_upregulates	ENSMUSG00000000275	Trim25 chromosome 11 protein_coding	20918	4.92779e-05	0.0887012	0.716406	9.66233e-07	0.00635642	0.0820643
hippocampus	both_toxo_and_cocaine_effects	cocaine_downregulates__toxo_upregulates	ENSMUSG00000003283	Hck chromosome 2 protein_coding	42974	2.47942e-07	0.0464591	0.549087	2.70704e-09	0.00233237	0.0318992
hippocampus	both_toxo_and_cocaine_effects	cocaine_downregulates__toxo_upregulates	ENSMUSG00000037405	Icam1 chromosome 9 protein_coding	12833	2.44334e-06	0.0678853	0.58637	3.33183e-08	0.00425947	0.0387398
hippocampus	both_toxo_and_cocaine_effects	cocaine_downregulates__toxo_upregulates	ENSMUSG00000020272	Stk10 chromosome 11 protein_coding	91283	2.91313e-06	0.0372388	0.960559	4.14122e-08	0.00168769	0.411915
hippocampus	both_toxo_and_cocaine_effects	cocaine_downregulates__toxo_upregulates	ENSMUSG00000037318	Traf3ip3 chromosome 1 protein_coding	26251	1.64177e-06	0.01691	0.931727	2.16562e-08	0.000548597	0.320495
hippocampus	both_toxo_and_cocaine_effects	cocaine_downregulates__toxo_upregulates	ENSMUSG00000030468	Siglecg chromosome 7 protein_coding	10155	3.98713e-07	0.00355957	0.993299	4.58414e-09	6.51953e-05	0.642501
hippocampus	both_toxo_and_cocaine_effects	cocaine_downregulates__toxo_upregulates	ENSMUSG00000038058	Nod1 chromosome 6 protein_coding	48664	2.91313e-06	0.00985361	0.945068	4.13593e-08	0.000264344	0.35117
hippocampus	both_toxo_and_cocaine_effects	cocaine_downregulates__toxo_upregulates	ENSMUSG00000042333	Tnfrsf14 chromosome 4 protein_coding	6354	1.3014e-05	0.0575743	0.846585	2.1864e-07	0.00329692	0.188865
hippocampus	both_toxo_and_cocaine_effects	cocaine_downregulates__toxo_upregulates	ENSMUSG00000022831	Hcls1 chromosome 16 protein_coding	28230	1.77681e-06	0.0689494	0.599634	2.35957e-08	0.00434467	0.0421026
hippocampus	both_toxo_and_cocaine_effects	cocaine_downregulates__toxo_upregulates	ENSMUSG00000038235	F11r chromosome 1 protein_coding	27069	1.52913e-06	0.0202261	0.687029	2.0034e-08	0.00070485	0.0705076
hippocampus	both_toxo_and_cocaine_effects	cocaine_downregulates__toxo_upregulates	ENSMUSG00000002668	Dennd1c chromosome 17 protein_coding	12455	3.73309e-06	0.0698553	0.848687	5.47437e-08	0.00442044	0.193656
hippocampus	both_toxo_and_cocaine_effects	cocaine_downregulates__toxo_upregulates	ENSMUSG00000040613	Apobec1 chromosome 6 protein_coding	24653	2.50755e-07	0.0204367	0.778314	2.74892e-09	0.000714011	0.116505
hippocampus	both_toxo_and_cocaine_effects	cocaine_downregulates__toxo_upregulates	ENSMUSG00000020573	Pik3cg chromosome 12 protein_coding	35187	4.08926e-05	0.0160021	0.393577	7.83593e-07	0.000508446	0.00910808
hippocampus	both_toxo_and_cocaine_effects	cocaine_downregulates__toxo_upregulates	ENSMUSG00000018381	Abi3 chromosome 11 protein_coding	12403	0.0407938	0.0592983	0.991748	0.00206514	0.00341679	0.624186
hippocampus	both_toxo_and_cocaine_effects	cocaine_downregulates__toxo_upregulates	ENSMUSG00000031264	Btk chromosome X protein_coding	41235	0.00756512	0.0665575	0.864192	0.000280489	0.00404862	0.214719
hippocampus	both_toxo_and_cocaine_effects	cocaine_downregulates__toxo_upregulates	ENSMUSG00000026483	Fam129a chromosome 1 protein_coding	150754	0.00761922	0.0618508	0.813524	0.000282835	0.0036245	0.147501
hippocampus	both_toxo_and_cocaine_effects	cocaine_downregulates__toxo_upregulates	ENSMUSG00000016087	Fli1 chromosome 9 protein_coding	120658	8.66143e-05	0.045864	0.640294	1.78324e-06	0.00228094	0.052113
hippocampus	both_toxo_and_cocaine_effects	cocaine_downregulates__toxo_upregulates	ENSMUSG00000029915	Clec5a chromosome 6 protein_coding	10928	2.9494e-07	0.0386436	0.498504	3.29902e-09	0.00179269	0.0230164
hippocampus	both_toxo_and_cocaine_effects	cocaine_downregulates__toxo_upregulates	ENSMUSG00000001281	Itgb7 chromosome 15 protein_coding	15941	0.00011831	0.0982804	0.745396	2.50178e-06	0.00749804	0.0971808
hippocampus	both_toxo_and_cocaine_effects	cocaine_downregulates__toxo_upregulates	ENSMUSG00000042351	Grap2 chromosome 15 protein_coding	27055	0.000721752	0.0246547	0.984356	1.85906e-05	0.000933014	0.575042
hippocampus	both_toxo_and_cocaine_effects	cocaine_downregulates__toxo_upregulates	ENSMUSG00000002699	Lcp2 chromosome 11 protein_coding	45376	7.20667e-09	9.29588e-05	0.898167	5.62018e-11	7.08376e-07	0.257133
hippocampus	both_toxo_and_cocaine_effects	cocaine_downregulates__toxo_upregulates	ENSMUSG00000024691	Fam111a chromosome 19 protein_coding	44029	4.49457e-09	0.00759792	0.950808	3.28481e-11	0.000186562	0.371547
hippocampus	both_toxo_and_cocaine_effects	cocaine_downregulates__toxo_upregulates	ENSMUSG00000045502	Hcar2 chromosome 5 protein_coding	1930	7.0887e-12	0.000187486	0.981017	3.19055e-14	1.62922e-06	0.54955
hippocampus	both_toxo_and_cocaine_effects	cocaine_downregulates__toxo_upregulates	ENSMUSG00000049103	Ccr2 chromosome 9 protein_coding	11608	3.23387e-07	0.0143541	0.950834	3.67486e-09	0.000438272	0.374115
hippocampus	both_toxo_and_cocaine_effects	cocaine_downregulates__toxo_upregulates	ENSMUSG00000020641	Rsad2 chromosome 12 protein_coding	13700	0.000319255	0.0868907	0.407854	7.45497e-06	0.00615669	0.0108697
hippocampus	both_toxo_and_cocaine_effects	cocaine_downregulates__toxo_upregulates	ENSMUSG00000079017	Ifi27l2a chromosome 12 protein_coding	1514	0.00253688	0.037357	0.435175	7.82317e-05	0.00169472	0.0132689
hippocampus	both_toxo_and_cocaine_effects	cocaine_downregulates__toxo_upregulates	ENSMUSG00000026285	Pdcd1 chromosome 1 protein_coding	14249	4.72644e-05	0.000998956	0.978319	9.24647e-07	1.26873e-05	0.50461
hippocampus	both_toxo_and_cocaine_effects	cocaine_downregulates__toxo_upregulates	ENSMUSG00000060791	Gmfg chromosome 7 protein_coding	10787	0.000521907	0.0159702	0.917581	1.29081e-05	0.000506006	0.293087
hippocampus	both_toxo_and_cocaine_effects	cocaine_downregulates__toxo_upregulates	ENSMUSG00000071068	Treml2 chromosome 17 protein_coding	12497	3.66671e-06	0.056995	0.741487	5.35019e-08	0.00323327	0.0947394
hippocampus	both_toxo_and_cocaine_effects	cocaine_downregulates__toxo_upregulates	ENSMUSG00000098112	Bin2 chromosome 15 protein_coding	28477	1.17971e-05	0.00192532	0.514615	1.96618e-07	2.89999e-05	0.0253603
hippocampus	both_toxo_and_cocaine_effects	cocaine_downregulates__toxo_upregulates	ENSMUSG00000026946	Nmi chromosome 2 protein_coding	25008	0.00012373	0.0208351	0.738546	2.63559e-06	0.00073257	0.0922854
hippocampus	both_toxo_and_cocaine_effects	cocaine_downregulates__toxo_upregulates	ENSMUSG00000029771	Irf5 chromosome 6 protein_coding	15247	1.87666e-07	0.00281031	0.826596	1.99354e-09	4.69637e-05	0.166291
hippocampus	both_toxo_and_cocaine_effects	cocaine_downregulates__toxo_upregulates	ENSMUSG00000032698	Lmo2 chromosome 2 protein_coding	23893	2.36124e-05	6.14037e-05	0.90252	4.28265e-07	4.35079e-07	0.271215
hippocampus	both_toxo_and_cocaine_effects	cocaine_downregulates__toxo_upregulates	ENSMUSG00000050912	Tmem123 chromosome 9 protein_coding	30293	0.005613	0.000284213	0.839203	0.000198106	2.67242e-06	0.178754
hippocampus	both_toxo_and_cocaine_effects	cocaine_downregulates__toxo_upregulates	ENSMUSG00000006519	Cyba chromosome 8 protein_coding	8155	0.000345159	0.045851	0.809721	8.16753e-06	0.00227825	0.143397
hippocampus	both_toxo_and_cocaine_effects	cocaine_downregulates__toxo_upregulates	ENSMUSG00000030798	Cd37 chromosome 7 protein_coding	5484	3.53749e-08	0.0143932	0.700694	3.40078e-10	0.000441929	0.0779518
hippocampus	both_toxo_and_cocaine_effects	cocaine_downregulates__toxo_upregulates	ENSMUSG00000030844	Rgs10 chromosome 7 protein_coding	45138	6.61156e-07	0.0445638	0.820972	7.89616e-09	0.00218583	0.162608
hippocampus	both_toxo_and_cocaine_effects	cocaine_downregulates__toxo_upregulates	ENSMUSG00000068335	Dok1 chromosome 6 protein_coding	2538	0.0105692	0.0491739	0.628213	0.000411651	0.00255512	0.0489443
hippocampus	both_toxo_and_cocaine_effects	cocaine_downregulates__toxo_upregulates	ENSMUSG00000017756	Slc12a7 chromosome 13 protein_coding	53047	0.00386679	0.0277222	0.579474	0.000126825	0.00111185	0.0365962
hippocampus	both_toxo_and_cocaine_effects	cocaine_downregulates__toxo_upregulates	ENSMUSG00000027641	Rbl1 chromosome 2 protein_coding	58642	0.0304913	0.0880385	0.496776	0.00144847	0.00626774	0.0219855
hippocampus	both_toxo_and_cocaine_effects	cocaine_downregulates__toxo_upregulates	ENSMUSG00000000486	Sept1 chromosome 7 protein_coding	18684	0.0130055	0.0646197	0.785559	0.000532043	0.00387603	0.122034
hippocampus	both_toxo_and_cocaine_effects	cocaine_downregulates__toxo_upregulates	ENSMUSG00000044468	Fam46c chromosome 3 protein_coding	37697	0.00033734	0.0221272	0.747912	7.95244e-06	0.000801668	0.0981344
hippocampus	both_toxo_and_cocaine_effects	cocaine_downregulates__toxo_upregulates	ENSMUSG00000032053	Pou2af1 chromosome 9 protein_coding	26373	5.13206e-06	0.0441946	0.829276	7.8902e-08	0.00215655	0.168975
hippocampus	both_toxo_and_cocaine_effects	cocaine_downregulates__toxo_upregulates	ENSMUSG00000036526	Card11 chromosome 5 protein_coding	127593	1.33099e-05	0.0295113	0.865436	2.24798e-07	0.00122043	0.216645
hippocampus	both_toxo_and_cocaine_effects	cocaine_downregulates__toxo_upregulates	ENSMUSG00000045322	Tlr9 chromosome 9 protein_coding	4286	5.09453e-06	0.0402606	0.785026	7.7871e-08	0.00189462	0.121488
hippocampus	both_toxo_and_cocaine_effects	cocaine_downregulates__toxo_upregulates	ENSMUSG00000022817	Itgb5 chromosome 16 protein_coding	119489	1.60936e-07	0.0262722	0.785026	1.66387e-09	0.00103028	0.121544
hippocampus	both_toxo_and_cocaine_effects	cocaine_downregulates__toxo_upregulates	ENSMUSG00000039158	Akna chromosome 4 protein_coding	36230	5.87958e-06	0.0843442	0.724589	9.22286e-08	0.00586791	0.0870223
hippocampus	both_toxo_and_cocaine_effects	cocaine_downregulates__toxo_upregulates	ENSMUSG00000027995	Tlr2 chromosome 3 protein_coding	5496	9.23653e-08	0.0929857	0.738546	9.22007e-10	0.0068284	0.0922183
hippocampus	both_toxo_and_cocaine_effects	cocaine_downregulates__toxo_upregulates	ENSMUSG00000032359	Ctsh chromosome 9 protein_coding	21938	6.23917e-09	0.0301635	0.625972	4.78225e-11	0.00126109	0.0475192
hippocampus	both_toxo_and_cocaine_effects	cocaine_downregulates__toxo_upregulates	ENSMUSG00000020143	Dock2 chromosome 11 protein_coding	557078	1.80864e-08	0.0855809	0.507182	1.59412e-10	0.0060105	0.0239561
hippocampus	both_toxo_and_cocaine_effects	cocaine_downregulates__toxo_upregulates	ENSMUSG00000069892	9930111J21Rik2 chromosome 11 protein_coding	35369	1.85926e-06	0.0887012	0.302429	2.47736e-08	0.00636008	0.00426848
hippocampus	both_toxo_and_cocaine_effects	cocaine_downregulates__toxo_upregulates	ENSMUSG00000034947	Tmem106a chromosome 11 protein_coding	9547	0.00672402	0.0440448	0.344667	0.000243311	0.00214532	0.00580121
hippocampus	both_toxo_and_cocaine_effects	cocaine_downregulates__toxo_upregulates	ENSMUSG00000047810	Ccdc88b chromosome 19 protein_coding	13589	0.00303694	0.0905274	0.287273	9.56826e-05	0.00657574	0.00360377
hippocampus	both_toxo_and_cocaine_effects	cocaine_downregulates__toxo_upregulates	ENSMUSG00000018008	Cyth4 chromosome 15 protein_coding	24973	0.000135887	0.0509163	0.302175	2.91879e-06	0.00269103	0.0041621
hippocampus	both_toxo_and_cocaine_effects	cocaine_downregulates__toxo_upregulates	ENSMUSG00000024401	Tnf chromosome 17 protein_coding	2627	0.00699985	0.0806841	0.900685	0.000256391	0.00547602	0.260259
hippocampus	both_toxo_and_cocaine_effects	cocaine_downregulates__toxo_upregulates	ENSMUSG00000034330	Plcg2 chromosome 8 protein_coding	136852	7.20775e-06	0.0532236	0.702089	1.15632e-07	0.00288651	0.0782455
hippocampus	both_toxo_and_cocaine_effects	cocaine_downregulates__toxo_upregulates	ENSMUSG00000007041	Clic1 chromosome 17 protein_coding	8784	0.00395893	0.0116513	0.593321	0.0001302	0.000327628	0.040705
hippocampus	both_toxo_and_cocaine_effects	cocaine_downregulates__toxo_upregulates	ENSMUSG00000040345	Arhgap9 chromosome 10 protein_coding	6217	0.00448333	0.0760361	0.815667	0.000151043	0.00499453	0.153546
hippocampus	both_toxo_and_cocaine_effects	cocaine_downregulates__toxo_upregulates	ENSMUSG00000036181	Hist1h1c chromosome 13 protein_coding	1560	0.0206013	0.0972284	0.28119	0.000919899	0.00734412	0.00334941
hippocampus	both_toxo_and_cocaine_effects	cocaine_downregulates__toxo_upregulates	ENSMUSG00000030403	Vasp chromosome 7 protein_coding	14889	0.0177678	0.0516	0.540164	0.000772419	0.00274714	0.030011
hippocampus	both_toxo_and_cocaine_effects	cocaine_downregulates__toxo_upregulates	ENSMUSG00000037706	Cd81 chromosome 7 protein_coding	15196	0.0107212	0.0795997	0.697239	0.000419007	0.00538114	0.0761971
hippocampus	both_toxo_and_cocaine_effects	cocaine_downregulates__toxo_upregulates	ENSMUSG00000026786	Apbb1ip chromosome 2 protein_coding	101560	0.00036269	0.0011662	0.484004	8.67933e-06	1.52271e-05	0.0198853
hippocampus	both_toxo_and_cocaine_effects	cocaine_downregulates__toxo_upregulates	ENSMUSG00000032691	Nlrp3 chromosome 11 protein_coding	25389	0.000119037	0.000137716	0.544523	2.52503e-06	1.14763e-06	0.0314204
hippocampus	both_toxo_and_cocaine_effects	cocaine_downregulates__toxo_upregulates	ENSMUSG00000034595	Ppp1r18 chromosome 17 protein_coding	10004	0.00442058	0.00885072	0.904646	0.000148535	0.000229551	0.274008
hippocampus	both_toxo_and_cocaine_effects	cocaine_downregulates__toxo_upregulates	ENSMUSG00000004837	Grap chromosome 11 protein_coding	19520	0.0339478	0.00201109	0.796085	0.00165352	3.07399e-05	0.129924
hippocampus	both_toxo_and_cocaine_effects	cocaine_downregulates__toxo_upregulates	ENSMUSG00000026548	Slamf9 chromosome 1 protein_coding	3218	0.00852716	0.000481456	0.814897	0.000323758	5.14926e-06	0.14975
hippocampus	both_toxo_and_cocaine_effects	cocaine_downregulates__toxo_upregulates	ENSMUSG00000017652	Cd40 chromosome 2 protein_coding	17322	0.0361548	0.000695675	0.972999	0.00179324	7.97816e-06	0.461983
hippocampus	both_toxo_and_cocaine_effects	cocaine_downregulates__toxo_upregulates	ENSMUSG00000051735	Rinl chromosome 7 protein_coding	9995	0.00246038	0.000934078	0.523689	7.53244e-05	1.15705e-05	0.0272687
hippocampus	both_toxo_and_cocaine_effects	cocaine_downregulates__toxo_upregulates	ENSMUSG00000062082	Cd200r4 chromosome 16 protein_coding	27418	0.051352	0.0423472	1	0.00277813	0.00204565	0.942408
hippocampus	both_toxo_and_cocaine_effects	cocaine_downregulates__toxo_upregulates	ENSMUSG00000032440	Tgfbr2 chromosome 9 protein_coding	91068	0.0004206	0.000368189	0.866823	1.01401e-05	3.72455e-06	0.220489
hippocampus	both_toxo_and_cocaine_effects	cocaine_downregulates__toxo_upregulates	ENSMUSG00000076928	Trac chromosome 14 TR_C_gene	3686	0.000113295	0.00312506	0.966632	2.37797e-06	5.4034e-05	0.427704
hippocampus	both_toxo_and_cocaine_effects	cocaine_downregulates__toxo_upregulates	ENSMUSG00000031639	Tlr3 chromosome 8 protein_coding	15416	0.000218906	0.00693926	0.80532	4.94587e-06	0.000167606	0.139698
hippocampus	both_toxo_and_cocaine_effects	cocaine_downregulates__toxo_upregulates	ENSMUSG00000039682	Lap3 chromosome 5 protein_coding	19318	7.60582e-05	3.06176e-05	0.972999	1.56251e-06	1.98464e-07	0.464327
hippocampus	both_toxo_and_cocaine_effects	cocaine_downregulates__toxo_upregulates	ENSMUSG00000004266	Ptpn6 chromosome 6 protein_coding	18008	1.72608e-07	0.000277941	0.676107	1.79598e-09	2.57628e-06	0.0646607
hippocampus	both_toxo_and_cocaine_effects	cocaine_downregulates__toxo_upregulates	ENSMUSG00000021624	Cd180 chromosome 13 protein_coding	46072	3.13399e-07	1.51819e-05	0.682676	3.54738e-09	8.99821e-08	0.0682183
hippocampus	both_toxo_and_cocaine_effects	cocaine_downregulates__toxo_upregulates	ENSMUSG00000019978	Epb41l2 chromosome 10 protein_coding	163722	0.00161724	0.00415641	0.946707	4.60525e-05	7.81642e-05	0.354859
hippocampus	both_toxo_and_cocaine_effects	cocaine_downregulates__toxo_upregulates	ENSMUSG00000029468	P2rx7 chromosome 5 protein_coding	47522	0.00131233	0.0130101	0.876373	3.62463e-05	0.000384969	0.229893
hippocampus	both_toxo_and_cocaine_effects	cocaine_downregulates__toxo_upregulates	ENSMUSG00000002602	Axl chromosome 7 protein_coding	31433	0.0316916	0.00312952	1	0.00151961	5.42505e-05	0.770144
hippocampus	both_toxo_and_cocaine_effects	cocaine_downregulates__toxo_upregulates	ENSMUSG00000021871	Pnp chromosome 14 protein_coding	20936	0.00227878	0.01171	1	6.85461e-05	0.000329802	0.761322
hippocampus	both_toxo_and_cocaine_effects	cocaine_downregulates__toxo_upregulates	ENSMUSG00000053158	Fes chromosome 7 protein_coding	10191	0.00228233	0.0261215	0.798124	6.87548e-05	0.00101855	0.131434
hippocampus	both_toxo_and_cocaine_effects	cocaine_downregulates__toxo_upregulates	ENSMUSG00000027422	Rrbp1 chromosome 2 protein_coding	63869	0.0125143	0.0449896	0.950834	0.000504697	0.0022154	0.376549
hippocampus	both_toxo_and_cocaine_effects	cocaine_downregulates__toxo_upregulates	ENSMUSG00000029622	Arpc1b chromosome 5 protein_coding	16491	0.00476307	0.0215837	0.890799	0.000163439	0.000769471	0.245608
hippocampus	both_toxo_and_cocaine_effects	cocaine_downregulates__toxo_upregulates	ENSMUSG00000036461	Elf1 chromosome 14 protein_coding	101283	0.00659691	0.0027265	0.466358	0.000238124	4.49309e-05	0.0174594
hippocampus	both_toxo_and_cocaine_effects	cocaine_downregulates__toxo_upregulates	ENSMUSG00000042349	Ikbke chromosome 1 protein_coding	25264	0.061058	0.0225231	0.853245	0.00352906	0.000821029	0.199378
hippocampus	both_toxo_and_cocaine_effects	cocaine_downregulates__toxo_upregulates	ENSMUSG00000079293	Clec7a chromosome 6 polymorphic_pseudogene	11189	0.00359018	0.010722	1	0.000115993	0.000296242	0.802266
hippocampus	both_toxo_and_cocaine_effects	cocaine_downregulates__toxo_upregulates	ENSMUSG00000021754	Map3k1 chromosome 13 protein_coding	62566	0.000939873	0.0378798	0.992571	2.51722e-05	0.00173025	0.633874
hippocampus	both_toxo_and_cocaine_effects	cocaine_downregulates__toxo_upregulates	ENSMUSG00000029217	Tec chromosome 5 protein_coding	112768	0.000997893	0.0670731	0.969117	2.6904e-05	0.00417376	0.436047
hippocampus	both_toxo_and_cocaine_effects	cocaine_downregulates__toxo_upregulates	ENSMUSG00000066975	Cryba4 chromosome 5 protein_coding	6026	0.000340836	0.0601806	0.684539	8.05006e-06	0.00349176	0.0696731
hippocampus	both_toxo_and_cocaine_effects	cocaine_downregulates__toxo_upregulates	ENSMUSG00000050075	Gpr171 chromosome 3 protein_coding	5374	0.0253291	0.0642155	1	0.00116713	0.00384524	0.806379
hippocampus	both_toxo_and_cocaine_effects	cocaine_downregulates__toxo_upregulates	ENSMUSG00000060183	Cxcl11 chromosome 5 polymorphic_pseudogene	5942	2.33178e-07	0.048416	1	2.53545e-09	0.00248121	0.761643
hippocampus	both_toxo_and_cocaine_effects	cocaine_downregulates__toxo_upregulates	ENSMUSG00000039934	Gsap chromosome 5 protein_coding	128878	0.0293043	0.0905274	0.778721	0.00138033	0.00656915	0.118493
hippocampus	both_toxo_and_cocaine_effects	cocaine_downregulates__toxo_upregulates	ENSMUSG00000001750	Tcirg1 chromosome 19 protein_coding	11084	3.10019e-07	0.0494466	0.928143	3.49532e-09	0.00258471	0.316833
hippocampus	both_toxo_and_cocaine_effects	cocaine_downregulates__toxo_upregulates	ENSMUSG00000004952	Rasa4 chromosome 5 protein_coding	27945	0.000247504	0.0933243	0.913982	5.65818e-06	0.00686068	0.289414
hippocampus	both_toxo_and_cocaine_effects	cocaine_downregulates__toxo_upregulates	ENSMUSG00000024013	Fgd2 chromosome 17 protein_coding	18747	2.53029e-06	0.00632654	0.521205	3.49402e-08	0.00014745	0.0264948
hippocampus	both_toxo_and_cocaine_effects	cocaine_downregulates__toxo_upregulates	ENSMUSG00000040247	Tbc1d10c chromosome 19 protein_coding	6690	0.00289564	0.0753383	0.917581	9.09727e-05	0.00491848	0.293248
hippocampus	both_toxo_and_cocaine_effects	cocaine_downregulates__toxo_upregulates	ENSMUSG00000021384	Susd3 chromosome 13 protein_coding	18017	6.23049e-05	0.0571381	1	1.26164e-06	0.00324649	0.876408
hippocampus	both_toxo_and_cocaine_effects	cocaine_downregulates__toxo_upregulates	ENSMUSG00000067203	H2-K2 chromosome 17 unprocessed_pseudogene	3960	0.000896055	0.0205058	1	2.3799e-05	0.000717338	0.939547
hippocampus	both_toxo_and_cocaine_effects	cocaine_downregulates__toxo_upregulates	ENSMUSG00000039377	Hlx chromosome 1 protein_coding	5480	0.000594677	0.0567218	1	1.49091e-05	0.00320018	0.780033
hippocampus	both_toxo_and_cocaine_effects	cocaine_downregulates__toxo_upregulates	ENSMUSG00000095416	Ighv1-12 chromosome 12 IG_V_gene	469	0.000115175	0.0996823	0.956317	2.42258e-06	0.00770272	0.3967
hippocampus	both_toxo_and_cocaine_effects	cocaine_downregulates__toxo_upregulates	ENSMUSG00000098814	Igkv19-93 chromosome 6 IG_V_gene	484	4.6407e-16	0.0559553	1	1.06576e-18	0.00311823	1
hippocampus	both_toxo_and_cocaine_effects	cocaine_downregulates__toxo_upregulates	ENSMUSG00000003429	Rps11 chromosome 7 protein_coding	2061	0.0663279	0.0855809	0.976501	0.00394893	0.00600721	0.492685
hippocampus	both_toxo_and_cocaine_effects	cocaine_downregulates__toxo_upregulates	ENSMUSG00000041202	Pla2g2d chromosome 4 protein_coding	6312	0.0629827	0.0648186	1	0.0036768	0.00391107	0.984908
hippocampus	both_toxo_and_cocaine_effects	cocaine_downregulates__toxo_upregulates	ENSMUSG00000002475	Abhd3 chromosome 18 protein_coding	62361	0.0166172	0.0166554	0.945489	0.000707936	0.000538029	0.351975
hippocampus	both_toxo_and_cocaine_effects	cocaine_downregulates__toxo_upregulates	ENSMUSG00000022439	Parvg chromosome 15 protein_coding	18953	0.0663279	0.0856067	0.54554	0.00394359	0.00601612	0.0315336
hippocampus	both_toxo_and_cocaine_effects	cocaine_downregulates__toxo_upregulates	ENSMUSG00000027962	Vcam1 chromosome 3 protein_coding	19740	0.0106413	0.00152298	0.819685	0.000415409	2.15145e-05	0.16044
hippocampus	both_toxo_and_cocaine_effects	cocaine_downregulates__toxo_upregulates	ENSMUSG00000040592	Cd79b chromosome 11 protein_coding	3422	0.00397633	0.0860759	1	0.000131836	0.00607978	0.771259
hippocampus	both_toxo_and_cocaine_effects	cocaine_downregulates__toxo_upregulates	ENSMUSG00000069830	Nlrp1a chromosome 11 protein_coding	52469	0.000347337	0.0621468	0.972999	8.23454e-06	0.00365846	0.459408
hippocampus	both_toxo_and_cocaine_effects	cocaine_downregulates__toxo_upregulates	ENSMUSG00000024675	Ms4a4c chromosome 19 protein_coding	22477	0.000571956	0.0829883	1	1.42479e-05	0.00571746	0.713852
hippocampus	both_toxo_and_cocaine_effects	cocaine_downregulates__toxo_upregulates	ENSMUSG00000060131	Atp8b4 chromosome 2 protein_coding	179702	0.0571844	0.0885248	0.94753	0.00321089	0.00633067	0.358726
hippocampus	both_toxo_and_cocaine_effects	cocaine_downregulates__toxo_upregulates	ENSMUSG00000032322	Pstpip1 chromosome 9 protein_coding	38927	0.00163302	0.0939998	0.712132	4.65747e-05	0.00695944	0.0805349
hippocampus	both_toxo_and_cocaine_effects	cocaine_downregulates__toxo_upregulates	ENSMUSG00000073403	Gm10499 chromosome 17 transcribed_unprocessed_pseudogene	4166	0.0154321	0.0818618	0.958304	0.000651943	0.00559587	0.405191
hippocampus	both_toxo_and_cocaine_effects	cocaine_downregulates__toxo_upregulates	ENSMUSG00000038811	Gngt2 chromosome 11 protein_coding	8519	0.0659871	0.0376002	0.941553	0.0038956	0.00171078	0.345138
hippocampus	both_toxo_and_cocaine_effects	cocaine_downregulates__toxo_upregulates	ENSMUSG00000018927	Ccl6 chromosome 11 protein_coding	5206	5.51176e-06	0.00115907	0.881801	8.59678e-08	1.50824e-05	0.236233
hippocampus	both_toxo_and_cocaine_effects	cocaine_downregulates__toxo_upregulates	ENSMUSG00000029923	Rab19 chromosome 6 protein_coding	9206	0.0737358	0.0169271	1	0.00456746	0.000550412	0.822116
hippocampus	both_toxo_and_cocaine_effects	cocaine_downregulates__toxo_upregulates	ENSMUSG00000039304	Tnfsf10 chromosome 3 protein_coding	25400	1.38309e-26	9.54394e-05	0.660286	8.01258e-30	7.31532e-07	0.05912
hippocampus	both_toxo_and_cocaine_effects	cocaine_downregulates__toxo_upregulates	ENSMUSG00000053897	Slc39a8 chromosome 3 protein_coding	63294	3.69321e-05	0.0189705	1	6.99471e-07	0.000639958	0.846765
hippocampus	both_toxo_and_cocaine_effects	cocaine_downregulates__toxo_upregulates	ENSMUSG00000020097	Sgpl1 chromosome 10 protein_coding	49062	6.37011e-06	0.0767546	0.995214	1.00491e-07	0.00507935	0.678082
hippocampus	both_toxo_and_cocaine_effects	cocaine_downregulates__toxo_upregulates	ENSMUSG00000036353	P2ry12 chromosome 3 protein_coding	46600	3.33914e-05	0.055826	1	6.23485e-07	0.00310228	0.720192
hippocampus	both_toxo_and_cocaine_effects	cocaine_downregulates__toxo_upregulates	ENSMUSG00000055170	Ifng chromosome 10 protein_coding	4846	3.00141e-05	0.0913286	1	5.52398e-07	0.00665836	0.713598
hippocampus	both_toxo_and_cocaine_effects	cocaine_downregulates__toxo_upregulates	ENSMUSG00000076556	Igkv4-57 chromosome 6 IG_V_gene	526	2.26521e-12	0.0972663	0.950808	9.69073e-15	0.00735566	0.371951
hippocampus	both_toxo_and_cocaine_effects	cocaine_downregulates__toxo_upregulates	ENSMUSG00000051969	Tlr11 chromosome 14 protein_coding	5750	4.49189e-11	0.0195453	0.846585	2.46213e-13	0.000673283	0.188875
hippocampus	both_toxo_and_cocaine_effects	cocaine_downregulates__toxo_upregulates	ENSMUSG00000026222	Sp100 chromosome 1 protein_coding	60011	8.15737e-09	0.0103487	0.452405	6.47064e-11	0.000282238	0.0158192
hippocampus	both_toxo_and_cocaine_effects	cocaine_downregulates__toxo_upregulates	ENSMUSG00000030793	Pycard chromosome 7 protein_coding	4160	1.9781e-08	0.0288345	0.672685	1.77183e-10	0.00118066	0.063733
hippocampus	both_toxo_and_cocaine_effects	cocaine_downregulates__toxo_upregulates	ENSMUSG00000076555	Igkv4-57-1 chromosome 6 IG_V_gene	549	2.36295e-08	0.0112106	0.839203	2.17788e-10	0.000313238	0.179871
hippocampus	both_toxo_and_cocaine_effects	cocaine_downregulates__toxo_upregulates	ENSMUSG00000009185	Ccl8 chromosome 11 protein_coding	1615	1.57433e-16	2.46399e-05	1	3.29738e-19	1.57019e-07	0.792475
hippocampus	both_toxo_and_cocaine_effects	cocaine_downregulates__toxo_upregulates	ENSMUSG00000094872	Igkv9-120 chromosome 6 IG_V_gene	474	1.40245e-11	0.0304576	0.948513	6.87473e-14	0.00128535	0.362021
hippocampus	both_toxo_and_cocaine_effects	cocaine_downregulates__toxo_upregulates	ENSMUSG00000095007	Igkv12-41 chromosome 6 IG_V_gene	465	6.86662e-15	0.00125105	1	2.01959e-17	1.68368e-05	1
hippocampus	both_toxo_and_cocaine_effects	cocaine_downregulates__toxo_upregulates	ENSMUSG00000095351	Igkv3-2 chromosome 6 IG_V_gene	619	2.65149e-12	0.0426618	1	1.14614e-14	0.00206544	1
hippocampus	both_toxo_and_cocaine_effects	cocaine_downregulates__toxo_upregulates	ENSMUSG00000076490	Trbc1 chromosome 6 TR_C_gene	1664	1.85347e-09	0.0684715	0.881537	1.28851e-11	0.00430846	0.235676
hippocampus	both_toxo_and_cocaine_effects	cocaine_downregulates__toxo_upregulates	ENSMUSG00000104422	Ighv1-14 chromosome 12 IG_V_pseudogene	485	7.07182e-09	0.0176151	0.970069	5.4835e-11	0.000582231	0.448031
hippocampus	both_toxo_and_cocaine_effects	cocaine_downregulates__toxo_upregulates	ENSMUSG00000020101	Vsir chromosome 10 protein_coding	25834	1.47613e-11	0.0356187	0.580888	7.30171e-14	0.00158887	0.0369327
hippocampus	both_toxo_and_cocaine_effects	cocaine_downregulates__toxo_upregulates	ENSMUSG00000095442	Ighv1-4 chromosome 12 IG_V_gene	434	6.05618e-15	0.010186	0.908741	1.72725e-17	0.00027687	0.277913
hippocampus	both_toxo_and_cocaine_effects	cocaine_downregulates__toxo_upregulates	ENSMUSG00000034792	Gna15 chromosome 10 protein_coding	21920	8.20476e-12	0.0283171	1	3.75814e-14	0.00114833	0.859117
hippocampus	both_toxo_and_cocaine_effects	cocaine_downregulates__toxo_upregulates	ENSMUSG00000027863	Cd2 chromosome 3 protein_coding	12041	4.59805e-13	0.0647543	0.695012	1.84414e-15	0.00389934	0.0750712
hippocampus	both_toxo_and_cocaine_effects	cocaine_downregulates__toxo_upregulates	ENSMUSG00000079227	Ccr5 chromosome 9 protein_coding	26157	2.15922e-21	0.0012654	1	2.30932e-24	1.71427e-05	0.779762
hippocampus	both_toxo_and_cocaine_effects	cocaine_downregulates__toxo_upregulates	ENSMUSG00000039699	Batf2 chromosome 19 protein_coding	31494	1.81651e-14	0.0975399	0.49575	5.74742e-17	0.00739354	0.0217207
hippocampus	both_toxo_and_cocaine_effects	cocaine_downregulates__toxo_upregulates	ENSMUSG00000075010	AW112010 chromosome 19 lincRNA	2950	6.60152e-30	0.0107461	0.815667	2.94185e-33	0.000297385	0.152644
hippocampus	both_toxo_and_cocaine_effects	cocaine_downregulates__toxo_upregulates	ENSMUSG00000048852	Gm12185 chromosome 11 protein_coding	87571	2.21254e-21	0.0813981	0.532328	2.51567e-24	0.00554261	0.0287923
hippocampus	both_toxo_and_cocaine_effects	cocaine_downregulates__toxo_upregulates	ENSMUSG00000078921	Tgtp2 chromosome 11 protein_coding	7013	4.03323e-40	0.0395242	0.619469	5.39202e-44	0.00184939	0.0456403
hippocampus	both_toxo_and_cocaine_effects	cocaine_downregulates__toxo_upregulates	ENSMUSG00000097194	9330175E14Rik chromosome 8 lincRNA	12206	3.42198e-33	0.00425623	0.980804	1.06746e-36	8.06104e-05	0.54608
hippocampus	both_toxo_and_cocaine_effects	cocaine_downregulates__toxo_upregulates	ENSMUSG00000061232	H2-K1 chromosome 17 protein_coding	4317	4.69793e-32	0.092959	0.456337	1.67484e-35	0.00681327	0.0164725
hippocampus	both_toxo_and_cocaine_effects	cocaine_downregulates__toxo_upregulates	ENSMUSG00000073411	H2-D1 chromosome 17 protein_coding	4770	5.61332e-42	0.0670731	0.452405	2.99531e-46	0.00417563	0.0157734
hippocampus	both_toxo_and_cocaine_effects	cocaine_downregulates__toxo_upregulates	ENSMUSG00000079363	Gbp4 chromosome 5 protein_coding	23820	6.9441e-37	0.0486906	0.941598	1.85671e-40	0.00250613	0.345818
hippocampus	both_toxo_and_cocaine_effects	cocaine_downregulates__toxo_upregulates	ENSMUSG00000028268	Gbp3 chromosome 3 protein_coding	13184	2.68475e-20	0.0586201	0.796085	3.70888e-23	0.00336726	0.130082
hippocampus	both_toxo_and_cocaine_effects	cocaine_downregulates__toxo_upregulates	ENSMUSG00000016206	H2-M3 chromosome 17 protein_coding	4265	2.77686e-37	0.000359353	0.659212	5.60406e-41	3.57111e-06	0.0584955
hippocampus	both_toxo_and_cocaine_effects	cocaine_downregulates__toxo_upregulates	ENSMUSG00000078920	Ifi47 chromosome 11 protein_coding	20388	3.61281e-23	0.0220758	0.884493	3.21997e-26	0.000794885	0.237978
hippocampus	both_toxo_and_cocaine_effects	cocaine_downregulates__toxo_upregulates	ENSMUSG00000021880	Rnase6 chromosome 14 protein_coding	2055	2.16715e-17	0.00627556	0.97973	4.15273e-20	0.000144201	0.530557
hippocampus	both_toxo_and_cocaine_effects	cocaine_downregulates__toxo_upregulates	ENSMUSG00000022014	Epsti1 chromosome 14 protein_coding	98418	6.73109e-18	0.0374763	0.860606	1.19984e-20	0.00170347	0.20743
hippocampus	both_toxo_and_cocaine_effects	cocaine_downregulates__toxo_upregulates	ENSMUSG00000026535	Ifi202b chromosome 1 protein_coding	20177	5.8217e-18	0.0781821	1	1.01179e-20	0.00521582	0.970826
hippocampus	both_toxo_and_cocaine_effects	cocaine_downregulates__toxo_upregulates	ENSMUSG00000073902	Gm1966 chromosome 7 unprocessed_pseudogene	7293	1.97044e-11	0.0942742	0.984356	1.02737e-13	0.00700335	0.574611
hippocampus	both_toxo_and_cocaine_effects	cocaine_downregulates__toxo_upregulates	ENSMUSG00000023078	Cxcl13 chromosome 5 protein_coding	4118	2.78214e-16	0.0108026	0.982646	5.9511e-19	0.000299431	0.559283
hippocampus	both_toxo_and_cocaine_effects	cocaine_downregulates__toxo_upregulates	ENSMUSG00000024334	H2-Oa chromosome 17 protein_coding	2895	1.01713e-15	0.0854104	0.805917	2.62894e-18	0.00599091	0.140511
hippocampus	both_toxo_and_cocaine_effects	cocaine_downregulates__toxo_upregulates	ENSMUSG00000024338	Psmb8 chromosome 17 protein_coding	3734	4.6407e-16	0.0644541	0.625781	1.03485e-18	0.00386323	0.0474309
hippocampus	both_toxo_and_cocaine_effects	cocaine_downregulates__toxo_upregulates	ENSMUSG00000037921	Ddx60 chromosome 8 protein_coding	110158	6.23648e-11	0.0965829	0.295823	3.52956e-13	0.00727779	0.00388665
hippocampus	both_toxo_and_cocaine_effects	cocaine_downregulates__toxo_upregulates	ENSMUSG00000029298	Gbp9 chromosome 5 protein_coding	61910	2.92041e-12	0.0467023	0.63047	1.2754e-14	0.00236009	0.0500027
hippocampus	both_toxo_and_cocaine_effects	cocaine_downregulates__toxo_upregulates	ENSMUSG00000046805	Mpeg1 chromosome 19 protein_coding	4506	1.87586e-12	0.0608714	0.708012	7.8579e-15	0.00354812	0.079383
hippocampus	both_toxo_and_cocaine_effects	cocaine_downregulates__toxo_upregulates	ENSMUSG00000097415	AU020206 chromosome 7 lincRNA	13062	6.81436e-14	0.026726	0.435125	2.36863e-16	0.00105046	0.0130629
hippocampus	both_toxo_and_cocaine_effects	cocaine_downregulates__toxo_upregulates	ENSMUSG00000049109	Themis chromosome 10 protein_coding	215459	4.69792e-12	0.0590484	0.902702	2.07261e-14	0.00339596	0.271764
hippocampus	both_toxo_and_cocaine_effects	cocaine_downregulates__toxo_upregulates	ENSMUSG00000039264	Gimap3 chromosome 6 protein_coding	6388	2.10052e-14	0.0880968	0.980723	6.73962e-17	0.00627749	0.545865
hippocampus	both_toxo_and_cocaine_effects	cocaine_downregulates__toxo_upregulates	ENSMUSG00000054435	Gimap4 chromosome 6 protein_coding	7512	1.02241e-17	0.0763284	0.805917	1.86805e-20	0.00503074	0.141145
hippocampus	both_toxo_and_cocaine_effects	cocaine_downregulates__toxo_upregulates	ENSMUSG00000050232	Cxcr3 chromosome X protein_coding	2735	1.95999e-11	0.0649466	1	1.00445e-13	0.00392748	0.709853
hippocampus	both_toxo_and_cocaine_effects	cocaine_downregulates__toxo_upregulates	ENSMUSG00000056290	Ms4a4b chromosome 19 protein_coding	19997	6.29093e-16	0.0795639	0.954101	1.51386e-18	0.00536222	0.386951
hippocampus	both_toxo_and_cocaine_effects	cocaine_downregulates__toxo_upregulates	ENSMUSG00000092277	Gm19684 chromosome 17 protein_coding	8015	4.6407e-16	0.0260899	0.862772	1.07538e-18	0.00101499	0.211503
hippocampus	both_toxo_and_cocaine_effects	cocaine_downregulates__toxo_upregulates	ENSMUSG00000053541	Gm4759 chromosome 7 unprocessed_pseudogene	6622	5.63927e-20	0.0221272	0.76187	8.04175e-23	0.000801097	0.106004
hippocampus	both_toxo_and_cocaine_effects	cocaine_downregulates__toxo_upregulates	ENSMUSG00000079491	H2-T10 chromosome 17 polymorphic_pseudogene	5590	2.68413e-24	0.0117242	0.3735	2.03343e-27	0.000330724	0.00791568
hippocampus	both_toxo_and_cocaine_effects	cocaine_downregulates__toxo_upregulates	ENSMUSG00000095771	Igkv14-111 chromosome 6 IG_V_gene	481	2.77686e-37	0.0212519	1	6.1873e-41	0.000750067	0.883368
hippocampus	both_toxo_and_cocaine_effects	cocaine_downregulates__toxo_upregulates	ENSMUSG00000067149	Jchain chromosome 5 protein_coding	8083	6.2646e-20	0.0843442	0.856086	9.21264e-23	0.00587259	0.202949
hippocampus	both_toxo_and_cocaine_effects	cocaine_downregulates__toxo_upregulates	ENSMUSG00000076615	Ighg3 chromosome 12 IG_C_gene	1658	3.29102e-14	0.0170043	0.980723	1.11461e-16	0.00055807	0.543631
hippocampus	both_toxo_and_cocaine_effects	cocaine_downregulates__toxo_downregulates	ENSMUSG00000039830	Olig2 chromosome 16 protein_coding	3128	0.00486343	0.0464897	1	0.000167533	0.00234288	0.799096
hippocampus	both_toxo_and_cocaine_effects	cocaine_downregulates__toxo_downregulates	ENSMUSG00000074738	Fndc10 chromosome 4 protein_coding	2140	0.0187339	0.0669262	0.978319	0.000824827	0.00411931	0.505726
hippocampus	both_toxo_and_cocaine_effects	cocaine_downregulates__toxo_downregulates	ENSMUSG00000022414	Tab1 chromosome 15 protein_coding	28548	0.0288497	0.00502607	1	0.00135378	0.000102311	0.772504
hippocampus	both_toxo_and_cocaine_effects	cocaine_downregulates__toxo_downregulates	ENSMUSG00000022893	Adamts1 chromosome 16 protein_coding	9287	0.0214559	0.000283819	0.910431	0.000963796	2.65606e-06	0.283104
hippocampus	both_toxo_and_cocaine_effects	cocaine_downregulates__toxo_downregulates	ENSMUSG00000030096	Slc6a6 chromosome 6 protein_coding	75014	0.0777687	4.57315e-08	0.920068	0.0049108	1.40618e-10	0.296518
hippocampus	both_toxo_and_cocaine_effects	cocaine_downregulates__toxo_downregulates	ENSMUSG00000057604	Lmcd1 chromosome 6 protein_coding	56668	0.0836392	0.0371662	0.939447	0.00538585	0.00168109	0.339649
hippocampus	both_toxo_and_cocaine_effects	cocaine_downregulates__toxo_downregulates	ENSMUSG00000032198	Dock6 chromosome 9 protein_coding	52776	0.0744235	0.0956144	0.989483	0.00462461	0.00718386	0.59695
hippocampus	both_toxo_and_cocaine_effects	cocaine_downregulates__toxo_downregulates	ENSMUSG00000028854	Slc9a1 chromosome 4 protein_coding	53997	0.0306561	0.0386291	0.976841	0.0014604	0.0017903	0.494882
hippocampus	both_toxo_and_cocaine_effects	cocaine_downregulates__toxo_downregulates	ENSMUSG00000015647	Lama5 chromosome 2 protein_coding	49487	0.0417106	0.00201243	0.984403	0.00213572	3.08501e-05	0.577525
hippocampus	both_toxo_and_cocaine_effects	cocaine_downregulates__toxo_downregulates	ENSMUSG00000028763	Hspg2 chromosome 4 protein_coding	101862	0.000306941	0.0161753	0.903993	7.11271e-06	0.000516109	0.272737
hippocampus	both_toxo_and_cocaine_effects	cocaine_downregulates__toxo_downregulates	ENSMUSG00000045691	Thtpa chromosome 14 protein_coding	45103	0.0436133	0.0823162	0.893548	0.00225258	0.00564548	0.251985
hippocampus	both_toxo_and_cocaine_effects	cocaine_downregulates__toxo_downregulates	ENSMUSG00000050666	Vstm4 chromosome 14 protein_coding	82732	0.0890694	0.0795639	0.994282	0.00583873	0.0053749	0.65826
hippocampus	both_toxo_and_cocaine_effects	cocaine_downregulates__toxo_downregulates	ENSMUSG00000074064	Mlycd chromosome 8 protein_coding	16225	0.0593005	0.0410537	0.96975	0.00337727	0.00195755	0.441082
hippocampus	both_toxo_and_cocaine_effects	cocaine_downregulates__toxo_downregulates	ENSMUSG00000021179	Nrde2 chromosome 12 protein_coding	34202	0.0909454	0.00300715	0.911574	0.00601034	5.10572e-05	0.285479
hippocampus	both_toxo_and_cocaine_effects	cocaine_downregulates__toxo_downregulates	ENSMUSG00000044345	Marveld1 chromosome 19 protein_coding	4304	0.0700238	0.0116131	0.932913	0.00425957	0.000326037	0.324552
hippocampus	toxo_effect_only	toxo_upregulates	ENSMUSG00000025480	Syce1 chromosome 7 protein_coding	10624	0.00184906	0.7101	0.653855	5.36425e-05	0.333734	0.0558501
hippocampus	toxo_effect_only	toxo_upregulates	ENSMUSG00000035696	Rnf38 chromosome 4 protein_coding	107580	0.00527555	0.985626	0.874174	0.000184785	0.934827	0.228274
hippocampus	toxo_effect_only	toxo_upregulates	ENSMUSG00000014747	Ankrd53 chromosome 6 protein_coding	5683	0.0316948	0.444139	0.678894	0.00152118	0.116372	0.0654108
hippocampus	toxo_effect_only	toxo_upregulates	ENSMUSG00000060512	0610040J01Rik chromosome 5 protein_coding	87263	0.0569014	0.866568	0.793256	0.00317978	0.585965	0.125978
hippocampus	toxo_effect_only	toxo_upregulates	ENSMUSG00000069135	Fgfr1op chromosome 17 protein_coding	31304	0.044262	0.85722	0.777943	0.00229003	0.56501	0.116414
hippocampus	toxo_effect_only	toxo_upregulates	ENSMUSG00000030235	Slco1c1 chromosome 6 protein_coding	45810	0.0422648	0.196296	0.120486	0.00217163	0.024784	0.000283138
hippocampus	toxo_effect_only	toxo_upregulates	ENSMUSG00000029385	Ccng2 chromosome 5 protein_coding	8975	0.0173208	0.870186	0.514748	0.00074717	0.592029	0.0256457
hippocampus	toxo_effect_only	toxo_upregulates	ENSMUSG00000050555	Hyls1 chromosome 9 protein_coding	9579	0.0118509	0.687739	0.967386	0.000473193	0.310177	0.430351
hippocampus	toxo_effect_only	toxo_upregulates	ENSMUSG00000020190	Mknk2 chromosome 10 protein_coding	12786	0.0479193	0.315501	0.96975	0.00254545	0.0590869	0.444039
hippocampus	toxo_effect_only	toxo_upregulates	ENSMUSG00000027540	Ptpn1 chromosome 2 protein_coding	47329	0.0404307	0.189623	0.779601	0.00204496	0.0233295	0.119196
hippocampus	toxo_effect_only	toxo_upregulates	ENSMUSG00000018572	Phf23 chromosome 11 protein_coding	4233	0.0427358	0.913065	0.141352	0.00219964	0.688624	0.000541241
hippocampus	toxo_effect_only	toxo_upregulates	ENSMUSG00000025823	Pdia4 chromosome 6 protein_coding	17290	0.0178204	0.653101	0.297849	0.000776008	0.27161	0.00399681
hippocampus	toxo_effect_only	toxo_upregulates	ENSMUSG00000024542	Cep192 chromosome 18 protein_coding	85062	0.00480011	0.980805	0.972999	0.000164923	0.915141	0.467709
hippocampus	toxo_effect_only	toxo_upregulates	ENSMUSG00000026425	Srgap2 chromosome 1 protein_coding	242102	0.055644	0.892811	0.836794	0.00309464	0.640707	0.176216
hippocampus	toxo_effect_only	toxo_upregulates	ENSMUSG00000079442	St6galnac4 chromosome 2 protein_coding	12604	0.0723935	0.780269	0.880561	0.00446168	0.428939	0.23482
hippocampus	toxo_effect_only	toxo_upregulates	ENSMUSG00000039994	Timeless chromosome 10 protein_coding	20877	0.0770348	0.801255	0.972999	0.0048548	0.464544	0.465258
hippocampus	toxo_effect_only	toxo_upregulates	ENSMUSG00000045672	Col27a1 chromosome 4 protein_coding	120988	1.1085e-07	0.539777	1	1.12628e-09	0.175581	0.773949
hippocampus	toxo_effect_only	toxo_upregulates	ENSMUSG00000110235	Gm5086 chromosome 13 lincRNA	24026	3.73309e-06	0.583359	0.99437	5.48984e-08	0.209107	0.661475
hippocampus	toxo_effect_only	toxo_upregulates	ENSMUSG00000055491	Pprc1 chromosome 19 protein_coding	28030	0.0380164	0.774247	0.890799	0.0019059	0.418211	0.24739
hippocampus	toxo_effect_only	toxo_upregulates	ENSMUSG00000061894	Zscan20 chromosome 4 protein_coding	26560	0.0560119	0.4683	1	0.00312259	0.129763	0.867196
hippocampus	toxo_effect_only	toxo_upregulates	ENSMUSG00000019794	Katna1 chromosome 10 protein_coding	37151	0.00989189	0.905555	0.788645	0.000381305	0.669278	0.123364
hippocampus	toxo_effect_only	toxo_upregulates	ENSMUSG00000024793	Tnfrsf25 chromosome 4 protein_coding	4186	0.0146544	0.162446	0.626393	0.000611253	0.0179748	0.0478301
hippocampus	toxo_effect_only	toxo_upregulates	ENSMUSG00000022769	Sdf2l1 chromosome 16 protein_coding	2246	0.0481005	0.952986	0.81046	0.00256579	0.806216	0.144716
hippocampus	toxo_effect_only	toxo_upregulates	ENSMUSG00000039936	Pik3cd chromosome 4 protein_coding	53404	0.0664354	0.765513	0.954101	0.00396107	0.405101	0.384853
hippocampus	toxo_effect_only	toxo_upregulates	ENSMUSG00000023272	Creld2 chromosome 15 protein_coding	7036	0.0142073	0.681704	0.693682	0.00058944	0.303204	0.0747545
hippocampus	toxo_effect_only	toxo_upregulates	ENSMUSG00000032478	Nme6 chromosome 9 protein_coding	10368	0.091266	0.992012	0.816271	0.00603559	0.964525	0.155986
hippocampus	toxo_effect_only	toxo_upregulates	ENSMUSG00000021327	Zkscan3 chromosome 13 protein_coding	15743	0.0413726	0.29258	0.795351	0.00210551	0.051756	0.12811
hippocampus	toxo_effect_only	toxo_upregulates	ENSMUSG00000102496	Gm36989 chromosome 18 TEC	2160	0.0117924	0.751673	0.954101	0.000469287	0.384821	0.383523
hippocampus	toxo_effect_only	toxo_upregulates	ENSMUSG00000037266	Rsrp1 chromosome 4 protein_coding	4080	0.00788729	0.765982	1	0.000295598	0.405929	0.776287
hippocampus	toxo_effect_only	toxo_upregulates	ENSMUSG00000105368	Gm43759 chromosome 5 TEC	1261	0.0972905	0.935966	0.840912	0.00652071	0.750973	0.182478
hippocampus	toxo_effect_only	toxo_upregulates	ENSMUSG00000017144	Rnd3 chromosome 2 protein_coding	18674	0.010149	0.884354	0.978387	0.000393475	0.619588	0.517136
hippocampus	toxo_effect_only	toxo_upregulates	ENSMUSG00000024014	Pim1 chromosome 17 protein_coding	5300	0.0815061	0.806885	0.978319	0.00521217	0.473259	0.515136
hippocampus	toxo_effect_only	toxo_upregulates	ENSMUSG00000030047	Arhgap25 chromosome 6 protein_coding	74715	0.0354279	0.996826	1	0.00174446	0.982878	0.939901
hippocampus	toxo_effect_only	toxo_upregulates	ENSMUSG00000015224	Cyp2j9 chromosome 4 protein_coding	23150	0.0974059	0.366869	0.752676	0.00653279	0.0794777	0.100593
hippocampus	toxo_effect_only	toxo_upregulates	ENSMUSG00000004880	Lbr chromosome 1 protein_coding	27712	0.00771849	0.370971	0.933571	0.000286864	0.0812368	0.329447
hippocampus	toxo_effect_only	toxo_upregulates	ENSMUSG00000032193	Ldlr chromosome 9 protein_coding	26437	0.0756989	0.540238	0.990237	0.00473155	0.176781	0.611212
hippocampus	toxo_effect_only	toxo_upregulates	ENSMUSG00000032381	Fam96a chromosome 9 protein_coding	12345	0.0776003	0.971714	1	0.0048967	0.884974	0.862217
hippocampus	toxo_effect_only	toxo_upregulates	ENSMUSG00000048482	Bdnf chromosome 2 protein_coding	52308	0.0737358	0.113868	1	0.00457624	0.00959634	0.889256
hippocampus	toxo_effect_only	toxo_upregulates	ENSMUSG00000063281	Zfp35 chromosome 18 protein_coding	15745	0.0656828	0.483507	0.828464	0.00387247	0.13821	0.16857
hippocampus	toxo_effect_only	toxo_upregulates	ENSMUSG00000042650	Alkbh5 chromosome 11 protein_coding	22132	0.0796787	0.508238	0.355088	0.00506336	0.153159	0.00651363
hippocampus	toxo_effect_only	toxo_upregulates	ENSMUSG00000033487	Fndc3a chromosome 14 protein_coding	172058	0.0320689	0.171477	0.533651	0.00154494	0.0196083	0.0292415
hippocampus	toxo_effect_only	toxo_upregulates	ENSMUSG00000005483	Dnajb1 chromosome 8 protein_coding	4461	0.0467966	0.137402	0.141352	0.00246704	0.013281	0.000531329
hippocampus	toxo_effect_only	toxo_upregulates	ENSMUSG00000020482	Ccdc117 chromosome 11 protein_coding	13301	0.00674588	0.198368	0.484004	0.000244403	0.0252291	0.01979
hippocampus	toxo_effect_only	toxo_upregulates	ENSMUSG00000029819	Npy chromosome 6 protein_coding	6798	0.0170815	0.400343	0.778337	0.000735326	0.0945538	0.116992
hippocampus	toxo_effect_only	toxo_upregulates	ENSMUSG00000035725	Prkx chromosome X protein_coding	34868	0.0677736	0.817852	0.912357	0.00406823	0.490894	0.287275
hippocampus	toxo_effect_only	toxo_upregulates	ENSMUSG00000075327	Zbtb2 chromosome 10 protein_coding	21034	0.015824	0.721373	0.971369	0.000669911	0.34593	0.454334
hippocampus	toxo_effect_only	toxo_upregulates	ENSMUSG00000026502	Desi2 chromosome 1 protein_coding	69885	0.0480766	0.773519	0.839203	0.00255594	0.417542	0.179642
hippocampus	toxo_effect_only	toxo_upregulates	ENSMUSG00000050052	Tdrp chromosome 8 protein_coding	23025	0.0610738	0.9359	0.810086	0.00353854	0.750263	0.143848
hippocampus	toxo_effect_only	toxo_upregulates	ENSMUSG00000045822	Zswim3 chromosome 2 protein_coding	17033	0.0729255	0.627112	1	0.00450422	0.247184	0.896203
hippocampus	toxo_effect_only	toxo_upregulates	ENSMUSG00000053286	Trmt1l chromosome 1 protein_coding	29620	0.0537263	0.370024	0.877259	0.00294249	0.0807709	0.230301
hippocampus	toxo_effect_only	toxo_upregulates	ENSMUSG00000021374	Nup153 chromosome 13 protein_coding	48036	0.0684561	0.11471	0.921134	0.0041397	0.00973505	0.301567
hippocampus	toxo_effect_only	toxo_upregulates	ENSMUSG00000011427	Zfp790 chromosome 7 protein_coding	14892	0.0116382	0.216113	1	0.000461067	0.029529	0.770209
hippocampus	toxo_effect_only	toxo_upregulates	ENSMUSG00000022765	Snap29 chromosome 16 protein_coding	24824	0.0669104	0.149986	0.926633	0.00399853	0.0154358	0.314976
hippocampus	toxo_effect_only	toxo_upregulates	ENSMUSG00000020063	Sirt1 chromosome 10 protein_coding	62700	0.000779094	0.412639	1	2.038e-05	0.0999508	0.856974
hippocampus	toxo_effect_only	toxo_upregulates	ENSMUSG00000036990	Otud4 chromosome 8 protein_coding	38107	0.00492914	0.600179	1	0.000170675	0.224586	0.948852
hippocampus	toxo_effect_only	toxo_upregulates	ENSMUSG00000031652	N4bp1 chromosome 8 protein_coding	77099	0.0179764	0.618587	0.819282	0.000785064	0.240466	0.160245
hippocampus	toxo_effect_only	toxo_upregulates	ENSMUSG00000059436	Max chromosome 12 protein_coding	24980	0.0102434	0.512696	0.972899	0.000397594	0.155903	0.457478
hippocampus	toxo_effect_only	toxo_upregulates	ENSMUSG00000026360	Rgs2 chromosome 1 protein_coding	4824	0.0126646	0.44615	0.994282	0.000514146	0.117582	0.656857
hippocampus	toxo_effect_only	toxo_upregulates	ENSMUSG00000072774	Zfp951 chromosome 5 protein_coding	46902	0.0198168	0.969963	1	0.000877805	0.877572	0.859096
hippocampus	toxo_effect_only	toxo_upregulates	ENSMUSG00000025198	Erlin1 chromosome 19 protein_coding	34842	0.0552554	0.347353	1	0.00306564	0.071382	0.897486
hippocampus	toxo_effect_only	toxo_upregulates	ENSMUSG00000036822	Topors chromosome 4 protein_coding	10250	0.0681857	0.438095	0.981017	0.00411727	0.113189	0.548597
hippocampus	toxo_effect_only	toxo_upregulates	ENSMUSG00000042354	Gnl3 chromosome 14 protein_coding	6656	0.0803684	0.62157	1	0.00511793	0.242499	0.880035
hippocampus	toxo_effect_only	toxo_upregulates	ENSMUSG00000048118	Arid4a chromosome 12 protein_coding	82603	0.0105583	0.548037	0.96847	0.000410756	0.182215	0.433178
hippocampus	toxo_effect_only	toxo_upregulates	ENSMUSG00000025049	Taf5 chromosome 19 protein_coding	15732	0.0111165	0.710115	0.956317	0.00043594	0.333903	0.395636
hippocampus	toxo_effect_only	toxo_upregulates	ENSMUSG00000073700	Klhl21 chromosome 4 protein_coding	8878	0.0121275	0.588319	0.983066	0.000487477	0.213668	0.563613
hippocampus	toxo_effect_only	toxo_upregulates	ENSMUSG00000022507	1810013L24Rik chromosome 16 protein_coding	28817	0.0421723	0.358371	1	0.00216124	0.0757625	0.894711
hippocampus	toxo_effect_only	toxo_upregulates	ENSMUSG00000037475	Thoc2 chromosome X protein_coding	125684	0.0607753	0.269071	0.913972	0.00350731	0.0441617	0.288724
hippocampus	toxo_effect_only	toxo_upregulates	ENSMUSG00000038612	Mcl1 chromosome 3 protein_coding	4389	0.000952518	0.182455	0.984403	2.55957e-05	0.0219258	0.577702
hippocampus	toxo_effect_only	toxo_upregulates	ENSMUSG00000056216	Cebpg chromosome 7 protein_coding	10152	0.00193847	0.55223	0.919999	5.64092e-05	0.185849	0.295088
hippocampus	toxo_effect_only	toxo_upregulates	ENSMUSG00000020994	Pnn chromosome 12 protein_coding	7099	0.0607753	0.525624	1	0.00350639	0.165394	0.951053
hippocampus	toxo_effect_only	toxo_upregulates	ENSMUSG00000029267	Mtf2 chromosome 5 protein_coding	43331	0.034743	0.572239	1	0.0016938	0.19883	0.880451
hippocampus	toxo_effect_only	toxo_upregulates	ENSMUSG00000085095	Gm15635 chromosome 7 antisense	7371	0.032791	0.893939	0.950834	0.0015884	0.64339	0.373429
hippocampus	toxo_effect_only	toxo_upregulates	ENSMUSG00000027881	Prpf38b chromosome 3 protein_coding	8923	0.00216964	0.830734	0.983066	6.41998e-05	0.514063	0.565533
hippocampus	toxo_effect_only	toxo_upregulates	ENSMUSG00000020385	Clk4 chromosome 11 protein_coding	20037	0.0106413	0.757791	1	0.000415251	0.392594	0.766369
hippocampus	toxo_effect_only	toxo_upregulates	ENSMUSG00000026034	Clk1 chromosome 1 protein_coding	13878	1.59404e-05	0.379865	1	2.72777e-07	0.0847726	0.749297
hippocampus	toxo_effect_only	toxo_upregulates	ENSMUSG00000027620	Rbm39 chromosome 2 protein_coding	33000	0.0112596	0.308707	1	0.00044356	0.0566376	0.755315
hippocampus	toxo_effect_only	toxo_upregulates	ENSMUSG00000029201	Ugdh chromosome 5 protein_coding	22729	0.0552554	0.378401	1	0.00306296	0.0840441	0.816636
hippocampus	toxo_effect_only	toxo_upregulates	ENSMUSG00000039242	B3galnt2 chromosome 13 protein_coding	44395	0.0283882	0.848986	1	0.00132959	0.545054	0.866226
hippocampus	toxo_effect_only	toxo_upregulates	ENSMUSG00000083907	Plk-ps1 chromosome 5 processed_pseudogene	1787	0.0997068	0.648076	1	0.00670044	0.266529	0.942165
hippocampus	toxo_effect_only	toxo_upregulates	ENSMUSG00000067235	H2-Q10 chromosome 17 protein_coding	4475	0.0259772	0.964861	1	0.00120509	0.853745	0.839749
hippocampus	toxo_effect_only	toxo_upregulates	ENSMUSG00000104918	Gm42944 chromosome 3 TEC	3980	0.0204367	0.847966	0.98325	0.000910728	0.543182	0.567167
hippocampus	toxo_effect_only	toxo_upregulates	ENSMUSG00000024781	Lipa chromosome 19 protein_coding	35157	0.0228638	0.413047	1	0.00103723	0.100151	0.96377
hippocampus	toxo_effect_only	toxo_upregulates	ENSMUSG00000081058	Hist2h3c2 chromosome 3 protein_coding	1020	0.0537655	0.130648	0.995214	0.00294704	0.0120889	0.668255
hippocampus	toxo_effect_only	toxo_upregulates	ENSMUSG00000050592	Fam78a chromosome 2 protein_coding	34803	0.0610738	0.39225	0.995214	0.00354087	0.0904605	0.675119
hippocampus	toxo_effect_only	toxo_upregulates	ENSMUSG00000016481	Cr1l chromosome 1 protein_coding	34205	0.0431509	0.214053	1	0.00222292	0.0290269	0.788347
hippocampus	toxo_effect_only	toxo_upregulates	ENSMUSG00000061728	Btnl7-ps chromosome 17 unprocessed_pseudogene	14775	0.02384	0.6238	1	0.00108789	0.244516	0.785505
hippocampus	toxo_effect_only	toxo_upregulates	ENSMUSG00000026773	Pfkfb3 chromosome 2 protein_coding	82645	0.00793638	0.412337	1	0.000298145	0.0997933	0.835532
hippocampus	toxo_effect_only	toxo_upregulates	ENSMUSG00000046722	Cdc42se1 chromosome 3 protein_coding	7678	0.0318995	0.881375	0.996384	0.00153243	0.613231	0.688786
hippocampus	toxo_effect_only	toxo_upregulates	ENSMUSG00000020941	Map3k14 chromosome 11 protein_coding	47711	0.0576725	0.795828	1	0.00324601	0.453925	0.903186
hippocampus	toxo_effect_only	toxo_upregulates	ENSMUSG00000093661	Eif4e3 chromosome 6 protein_coding	41637	0.00454717	0.709534	0.993418	0.000154207	0.332767	0.651878
hippocampus	toxo_effect_only	toxo_upregulates	ENSMUSG00000054676	1600014C10Rik chromosome 7 protein_coding	14352	0.0922824	0.797429	1	0.00611515	0.456862	0.738032
hippocampus	toxo_effect_only	toxo_upregulates	ENSMUSG00000048109	Rbm15 chromosome 3 protein_coding	8253	0.0359286	0.735652	0.939463	0.00177722	0.3654	0.342184
hippocampus	toxo_effect_only	toxo_upregulates	ENSMUSG00000056592	Zfp658 chromosome 7 protein_coding	13206	0.00330054	0.464496	0.952435	0.000105606	0.127447	0.379879
hippocampus	toxo_effect_only	toxo_upregulates	ENSMUSG00000019850	Tnfaip3 chromosome 10 protein_coding	14748	0.00247587	0.413716	0.334188	7.61298e-05	0.100471	0.00520555
hippocampus	toxo_effect_only	toxo_upregulates	ENSMUSG00000032712	2810474O19Rik chromosome 6 protein_coding	26250	0.0148322	0.931547	0.946015	0.000620651	0.736549	0.3532
hippocampus	toxo_effect_only	toxo_upregulates	ENSMUSG00000029802	Abcg2 chromosome 6 protein_coding	111154	0.0935802	0.664897	0.920068	0.00623034	0.284151	0.297355
hippocampus	toxo_effect_only	toxo_upregulates	ENSMUSG00000042079	Hnrnpf chromosome 6 protein_coding	25299	0.0368161	0.935966	0.839203	0.00183096	0.751021	0.179991
hippocampus	toxo_effect_only	toxo_upregulates	ENSMUSG00000022372	Sla chromosome 15 protein_coding	51011	0.000677549	0.944954	0.509848	1.72105e-05	0.779802	0.0247887
hippocampus	toxo_effect_only	toxo_upregulates	ENSMUSG00000041481	Serpina3g chromosome 12 protein_coding	5695	0.0145267	0.980548	0.923312	0.000604632	0.914525	0.306428
hippocampus	toxo_effect_only	toxo_upregulates	ENSMUSG00000037013	Ss18 chromosome 18 protein_coding	58717	0.0139523	0.939226	0.950808	0.000577615	0.761964	0.369741
hippocampus	toxo_effect_only	toxo_upregulates	ENSMUSG00000027808	Serp1 chromosome 3 protein_coding	6076	0.00989202	0.651188	0.793256	0.000381751	0.269036	0.125705
hippocampus	toxo_effect_only	toxo_upregulates	ENSMUSG00000028382	Ptbp3 chromosome 4 protein_coding	77497	0.0177534	0.989906	0.981017	0.000770385	0.954709	0.548593
hippocampus	toxo_effect_only	toxo_upregulates	ENSMUSG00000017561	Crlf3 chromosome 11 protein_coding	34499	0.000354137	0.585428	0.951466	8.4272e-06	0.210923	0.377416
hippocampus	toxo_effect_only	toxo_upregulates	ENSMUSG00000024066	Xdh chromosome 17 protein_coding	66275	8.81897e-12	0.179948	0.397763	4.12652e-14	0.0213629	0.00969037
hippocampus	toxo_effect_only	toxo_upregulates	ENSMUSG00000032690	Oas2 chromosome 5 protein_coding	19521	3.53749e-08	0.995495	0.484663	3.40507e-10	0.978908	0.0204521
hippocampus	toxo_effect_only	toxo_upregulates	ENSMUSG00000047867	Gimap6 chromosome 6 protein_coding	6644	5.54666e-06	0.589828	0.815667	8.67592e-08	0.21517	0.154504
hippocampus	toxo_effect_only	toxo_upregulates	ENSMUSG00000034957	Cebpa chromosome 7 protein_coding	2636	0.002463	0.262153	0.404892	7.55144e-05	0.0418055	0.0103657
hippocampus	toxo_effect_only	toxo_upregulates	ENSMUSG00000027947	Il6ra chromosome 3 protein_coding	49138	0.00317744	0.709534	0.397763	0.000101155	0.332618	0.00948146
hippocampus	toxo_effect_only	toxo_upregulates	ENSMUSG00000042659	Arrdc4 chromosome 7 protein_coding	12247	0.0222498	0.732566	0.799971	0.00100342	0.362431	0.134747
hippocampus	toxo_effect_only	toxo_upregulates	ENSMUSG00000026628	Atf3 chromosome 1 protein_coding	47744	0.0516484	0.54585	0.946952	0.00280178	0.180518	0.355152
hippocampus	toxo_effect_only	toxo_upregulates	ENSMUSG00000022146	Osmr chromosome 15 protein_coding	61393	0.0094354	0.98071	0.814897	0.000361958	0.914936	0.149611
hippocampus	toxo_effect_only	toxo_upregulates	ENSMUSG00000075602	Ly6a chromosome 15 protein_coding	3155	0.0177678	0.803583	0.734882	0.00077279	0.468437	0.0907642
hippocampus	toxo_effect_only	toxo_upregulates	ENSMUSG00000040128	Pnrc1 chromosome 4 protein_coding	44741	0.000110593	0.985244	1	2.31325e-06	0.930274	0.734783
hippocampus	toxo_effect_only	toxo_upregulates	ENSMUSG00000108181	C030015A19Rik chromosome 6 TEC	2551	0.0718692	0.970648	1	0.00440809	0.881152	0.993812
hippocampus	toxo_effect_only	toxo_upregulates	ENSMUSG00000000134	Tfe3 chromosome X protein_coding	12643	0.0544985	0.891365	1	0.00300179	0.636073	0.742827
hippocampus	toxo_effect_only	toxo_upregulates	ENSMUSG00000000562	Adora3 chromosome 3 protein_coding	38069	3.00366e-17	0.310311	0.957412	5.88952e-20	0.0571393	0.402531
hippocampus	toxo_effect_only	toxo_upregulates	ENSMUSG00000045868	Gvin1 chromosome 7 protein_coding	58771	7.86856e-09	0.882891	1	6.20649e-11	0.61578	0.960962
hippocampus	toxo_effect_only	toxo_upregulates	ENSMUSG00000063535	Zfp773 chromosome 7 protein_coding	9683	0.000925902	0.99585	0.639062	2.47155e-05	0.980657	0.0517819
hippocampus	toxo_effect_only	toxo_upregulates	ENSMUSG00000060981	Hist1h4h chromosome 13 protein_coding	473	0.00525386	0.864609	0.994625	0.000183791	0.580635	0.664765
hippocampus	toxo_effect_only	toxo_upregulates	ENSMUSG00000067297	Ifit1bl2 chromosome 19 protein_coding	23695	0.00134628	0.673477	1	3.74043e-05	0.2936	0.964594
hippocampus	toxo_effect_only	toxo_upregulates	ENSMUSG00000041483	Zfp281 chromosome 1 protein_coding	5153	0.0598613	0.902525	1	0.00342522	0.661255	0.963077
hippocampus	toxo_effect_only	toxo_upregulates	ENSMUSG00000095612	Ighv5-4 chromosome 12 IG_V_gene	532	2.10335e-06	0.867608	1	2.84008e-08	0.587371	0.794631
hippocampus	toxo_effect_only	toxo_upregulates	ENSMUSG00000041890	Git2 chromosome 5 protein_coding	48111	0.0236503	0.753431	1	0.00107607	0.386696	0.749069
hippocampus	toxo_effect_only	toxo_upregulates	ENSMUSG00000076672	Ighv3-6 chromosome 12 IG_V_gene	431	4.65091e-06	0.753788	0.995435	6.98466e-08	0.387282	0.686661
hippocampus	toxo_effect_only	toxo_upregulates	ENSMUSG00000094433	Igkv5-43 chromosome 6 IG_V_gene	589	7.08312e-05	0.612211	1	1.44566e-06	0.234798	1
hippocampus	toxo_effect_only	toxo_upregulates	ENSMUSG00000026627	Tmem206 chromosome 1 protein_coding	25003	0.0513522	0.855488	0.892529	0.00278043	0.561067	0.25099
hippocampus	toxo_effect_only	toxo_upregulates	ENSMUSG00000024290	Rock1 chromosome 18 protein_coding	117392	0.0149842	0.924109	0.97973	0.000629916	0.716007	0.530528
hippocampus	toxo_effect_only	toxo_upregulates	ENSMUSG00000074480	Mex3a chromosome 3 protein_coding	9002	0.0660011	0.909944	0.908378	0.00390171	0.679539	0.277151
hippocampus	toxo_effect_only	toxo_upregulates	ENSMUSG00000027508	Pag1 chromosome 3 protein_coding	146201	0.0304913	0.985037	0.964345	0.00144817	0.929575	0.420883
hippocampus	toxo_effect_only	toxo_upregulates	ENSMUSG00000068154	Insm1 chromosome 2 protein_coding	3100	0.02977	0.873069	0.785026	0.0014036	0.597448	0.121365
hippocampus	toxo_effect_only	toxo_upregulates	ENSMUSG00000096150	Ighv1-85 chromosome 12 IG_V_gene	434	0.0607753	0.871788	1	0.00350095	0.595217	0.760687
hippocampus	toxo_effect_only	toxo_upregulates	ENSMUSG00000076646	Ighv2-6-8 chromosome 12 IG_V_gene	430	0.00729377	0.810119	1	0.000268733	0.477876	0.714387
hippocampus	toxo_effect_only	toxo_upregulates	ENSMUSG00000095200	Ighv1-7 chromosome 12 IG_V_gene	471	0.00216698	0.806174	0.995435	6.40244e-05	0.472136	0.68686
hippocampus	toxo_effect_only	toxo_upregulates	ENSMUSG00000096498	Ighv2-5 chromosome 12 IG_V_gene	564	0.0416157	0.910714	1	0.00212576	0.680921	0.828141
hippocampus	toxo_effect_only	toxo_upregulates	ENSMUSG00000095335	Igkv3-5 chromosome 6 IG_V_gene	621	0.000334898	0.768383	0.993299	7.87995e-06	0.408939	0.64979
hippocampus	toxo_effect_only	toxo_upregulates	ENSMUSG00000105547	Iglc3 chromosome 16 IG_C_gene	452	0.00259342	0.656512	0.975243	8.00911e-05	0.274512	0.482485
hippocampus	toxo_effect_only	toxo_upregulates	ENSMUSG00000076538	Igkv13-84 chromosome 6 IG_V_gene	466	0.0612907	0.951322	1	0.0035589	0.800173	0.890072
hippocampus	toxo_effect_only	toxo_upregulates	ENSMUSG00000076680	Ighv6-6 chromosome 12 IG_V_gene	457	0.010284	0.795598	0.993299	0.000399626	0.453377	0.646533
hippocampus	toxo_effect_only	toxo_upregulates	ENSMUSG00000052724	Gm9888 chromosome 9 antisense	2158	0.0794979	0.608534	1	0.00504833	0.23143	0.732699
hippocampus	toxo_effect_only	toxo_upregulates	ENSMUSG00000020865	Abcc3 chromosome 11 protein_coding	49703	0.000384176	0.196296	0.959249	9.21064e-06	0.0247484	0.406933
hippocampus	toxo_effect_only	toxo_upregulates	ENSMUSG00000105646	Gm43291 chromosome 6 lincRNA	21481	0.0119599	0.531818	1	0.000478608	0.169918	1
hippocampus	toxo_effect_only	toxo_upregulates	ENSMUSG00000094322	Ighv9-4 chromosome 12 IG_V_gene	429	0.00503645	0.204169	0.829913	0.000175288	0.0265493	0.169673
hippocampus	toxo_effect_only	toxo_upregulates	ENSMUSG00000076562	Igkv4-50 chromosome 6 IG_V_gene	521	0.0327102	0.448677	0.950834	0.00158303	0.119047	0.374278
hippocampus	toxo_effect_only	toxo_upregulates	ENSMUSG00000094561	Ighv1-22 chromosome 12 IG_V_gene	434	0.000104736	0.129086	0.842329	2.18433e-06	0.0118501	0.183851
hippocampus	toxo_effect_only	toxo_upregulates	ENSMUSG00000078877	Gm14295 chromosome 2 protein_coding	12612	0.0935164	0.98672	0.829913	0.00622193	0.940269	0.170067
hippocampus	toxo_effect_only	toxo_upregulates	ENSMUSG00000076674	Ighv3-8 chromosome 12 IG_V_gene	475	0.00448333	0.914682	1	0.000150935	0.692574	0.866814
hippocampus	toxo_effect_only	toxo_upregulates	ENSMUSG00000096805	Ighv9-1 chromosome 12 IG_V_gene	431	0.0141939	0.737074	0.984403	0.000588252	0.367923	0.577021
hippocampus	toxo_effect_only	toxo_upregulates	ENSMUSG00000076543	Igkv4-74 chromosome 6 IG_V_gene	572	0.0704631	0.953023	1	0.00429561	0.806291	0.89702
hippocampus	toxo_effect_only	toxo_upregulates	ENSMUSG00000094652	Ighv1-42 chromosome 12 IG_V_gene	432	0.000357664	0.740583	1	8.52719e-06	0.371531	1
hippocampus	toxo_effect_only	toxo_upregulates	ENSMUSG00000076518	Igkv2-112 chromosome 6 IG_V_gene	726	0.00492734	0.944611	1	0.000170393	0.778968	0.877795
hippocampus	toxo_effect_only	toxo_upregulates	ENSMUSG00000096020	Ighv1-75 chromosome 12 IG_V_gene	469	0.01615	0.873133	1	0.00068587	0.597656	0.778957
hippocampus	toxo_effect_only	toxo_upregulates	ENSMUSG00000033581	Igf2bp2 chromosome 16 protein_coding	104291	0.08074	0.226904	0.978098	0.00514519	0.0322358	0.501635
hippocampus	toxo_effect_only	toxo_upregulates	ENSMUSG00000026121	Sema4c chromosome 1 protein_coding	9711	0.0457412	0.265266	1	0.00238694	0.0427452	0.778024
hippocampus	toxo_effect_only	toxo_upregulates	ENSMUSG00000045636	Mtus1 chromosome 8 protein_coding	142813	0.0571088	0.157927	0.977434	0.00319901	0.0169458	0.500305
hippocampus	toxo_effect_only	toxo_upregulates	ENSMUSG00000076508	Igkv17-127 chromosome 6 IG_V_gene	507	0.0129567	0.828613	1	0.000528892	0.509812	0.732576
hippocampus	toxo_effect_only	toxo_upregulates	ENSMUSG00000096672	Ighv1-63 chromosome 12 IG_V_gene	434	0.0728505	0.5259	0.952047	0.0044931	0.165552	0.379044
hippocampus	toxo_effect_only	toxo_upregulates	ENSMUSG00000024672	Ms4a7 chromosome 19 protein_coding	15108	0.0756989	0.343897	0.723051	0.00473287	0.0700719	0.0858165
hippocampus	toxo_effect_only	toxo_upregulates	ENSMUSG00000043740	B430306N03Rik chromosome 17 protein_coding	10884	0.0213675	0.177683	0.969117	0.000958869	0.0208654	0.43481
hippocampus	toxo_effect_only	toxo_upregulates	ENSMUSG00000109244	Gm44751 chromosome 7 lincRNA	4387	0.0194407	0.236818	0.910334	0.000859412	0.0351069	0.279991
hippocampus	toxo_effect_only	toxo_upregulates	ENSMUSG00000001166	Oas1c chromosome 5 protein_coding	12321	0.04483	0.325127	0.997615	0.00232141	0.0625173	0.693181
hippocampus	toxo_effect_only	toxo_upregulates	ENSMUSG00000100280	Gm28417 chromosome 1 processed_transcript	4315	0.0329999	0.19143	0.901837	0.00160146	0.0237069	0.268749
hippocampus	toxo_effect_only	toxo_upregulates	ENSMUSG00000022657	Cd96 chromosome 16 protein_coding	84595	0.00013951	0.107458	0.978319	3.01527e-06	0.00869284	0.509534
hippocampus	toxo_effect_only	toxo_upregulates	ENSMUSG00000026012	Cd28 chromosome 1 protein_coding	56560	8.3096e-06	0.535456	1	1.34636e-07	0.172568	0.946691
hippocampus	toxo_effect_only	toxo_upregulates	ENSMUSG00000043953	Ccrl2 chromosome 9 protein_coding	3034	9.13033e-06	0.17572	1	1.49702e-07	0.0204605	0.999352
hippocampus	toxo_effect_only	toxo_upregulates	ENSMUSG00000031583	Wrn chromosome 8 protein_coding	151144	0.0301364	0.706262	0.978319	0.00142356	0.328611	0.514171
hippocampus	toxo_effect_only	toxo_upregulates	ENSMUSG00000073980	Gm9574 chromosome 17 unprocessed_pseudogene	1918	0.000128994	0.71127	0.952047	2.76497e-06	0.335144	0.379281
hippocampus	toxo_effect_only	toxo_upregulates	ENSMUSG00000076576	Igkv6-32 chromosome 6 IG_V_gene	580	0.000218526	0.902184	1	4.92754e-06	0.660204	0.831022
hippocampus	toxo_effect_only	toxo_upregulates	ENSMUSG00000095127	Ighv1-82 chromosome 12 IG_V_gene	468	1.58813e-08	0.804743	1	1.35883e-10	0.470263	0.810558
hippocampus	toxo_effect_only	toxo_upregulates	ENSMUSG00000108897	Gm44861 chromosome 7 TEC	1220	6.51868e-06	0.267515	0.589576	1.03125e-07	0.043491	0.0397648
hippocampus	toxo_effect_only	toxo_upregulates	ENSMUSG00000030742	Lat chromosome 7 protein_coding	5747	6.0502e-09	0.197601	0.844579	4.61044e-11	0.0250524	0.186477
hippocampus	toxo_effect_only	toxo_upregulates	ENSMUSG00000057137	Tmem140 chromosome 6 protein_coding	11801	5.96329e-06	0.47372	0.716724	9.38075e-08	0.132758	0.0829701
hippocampus	toxo_effect_only	toxo_upregulates	ENSMUSG00000036246	Gmip chromosome 8 protein_coding	13192	3.66671e-06	0.558467	0.803477	5.35954e-08	0.189615	0.137248
hippocampus	toxo_effect_only	toxo_upregulates	ENSMUSG00000012889	Podnl1 chromosome 8 protein_coding	6539	1.05295e-06	0.300602	0.865436	1.32792e-08	0.0542797	0.216013
hippocampus	toxo_effect_only	toxo_upregulates	ENSMUSG00000032093	Cd3e chromosome 9 protein_coding	10888	5.48496e-07	0.39225	0.523768	6.50178e-09	0.0904232	0.0273653
hippocampus	toxo_effect_only	toxo_upregulates	ENSMUSG00000067714	Lpar5 chromosome 6 protein_coding	14553	0.0046659	0.676218	0.945489	0.000159273	0.296465	0.352195
hippocampus	toxo_effect_only	toxo_upregulates	ENSMUSG00000026656	Fcgr2b chromosome 1 protein_coding	17931	1.34182e-10	0.572764	0.839203	7.89307e-13	0.199186	0.180722
hippocampus	toxo_effect_only	toxo_upregulates	ENSMUSG00000074622	Mafb chromosome 2 protein_coding	3363	1.09318e-07	0.350045	0.672685	1.10584e-09	0.07277	0.0631451
hippocampus	toxo_effect_only	toxo_upregulates	ENSMUSG00000028859	Csf3r chromosome 4 protein_coding	19891	1.48322e-11	0.178479	0.452287	7.40288e-14	0.0210373	0.0156266
hippocampus	toxo_effect_only	toxo_upregulates	ENSMUSG00000054675	Tmem119 chromosome 5 protein_coding	6788	7.65088e-14	0.352021	0.367083	2.69349e-16	0.0733376	0.00723908
hippocampus	toxo_effect_only	toxo_upregulates	ENSMUSG00000109245	Gm44860 chromosome 7 TEC	2346	0.0027445	0.518927	0.99437	8.52457e-05	0.160646	0.660818
hippocampus	toxo_effect_only	toxo_upregulates	ENSMUSG00000022586	Ly6i chromosome 15 protein_coding	3897	9.35577e-09	0.238887	0.966632	7.6297e-11	0.0355508	0.427683
hippocampus	toxo_effect_only	toxo_upregulates	ENSMUSG00000036944	Tmem71 chromosome 15 protein_coding	34835	0.000292922	0.40735	0.805512	6.74869e-06	0.0975615	0.139881
hippocampus	toxo_effect_only	toxo_upregulates	ENSMUSG00000052331	Ankrd44 chromosome 1 protein_coding	281048	0.0357728	0.219592	0.954852	0.00176732	0.0305217	0.391222
hippocampus	toxo_effect_only	toxo_upregulates	ENSMUSG00000090939	Gm17147 chromosome 6 processed_pseudogene	432	0.0257503	0.148553	0.995214	0.00119227	0.0150992	0.684489
hippocampus	toxo_effect_only	toxo_upregulates	ENSMUSG00000095682	Igkv3-1 chromosome 6 IG_V_gene	600	1.65768e-05	0.50073	1	2.84406e-07	0.147975	1
hippocampus	toxo_effect_only	toxo_upregulates	ENSMUSG00000076583	Igkv8-24 chromosome 6 IG_V_gene	564	0.00521061	0.766968	0.989483	0.000182046	0.407332	0.601133
hippocampus	toxo_effect_only	toxo_upregulates	ENSMUSG00000103297	Ighv3-2 chromosome 12 IG_V_pseudogene	431	0.00245663	0.612801	0.972999	7.49908e-05	0.235925	0.459126
hippocampus	toxo_effect_only	toxo_upregulates	ENSMUSG00000024670	Cd6 chromosome 19 protein_coding	40718	0.00192277	0.607681	0.981456	5.58665e-05	0.230768	0.552941
hippocampus	toxo_effect_only	toxo_upregulates	ENSMUSG00000076514	Igkv17-121 chromosome 6 IG_V_gene	507	0.030148	0.868222	1	0.00142545	0.588751	0.7717
hippocampus	toxo_effect_only	toxo_upregulates	ENSMUSG00000026094	Stk17b chromosome 1 protein_coding	29719	0.00247587	0.906924	0.861041	7.60462e-05	0.672747	0.208759
hippocampus	toxo_effect_only	toxo_upregulates	ENSMUSG00000028460	Sit1 chromosome 4 protein_coding	1654	0.0246782	0.85066	0.994282	0.00113164	0.549555	0.658146
hippocampus	toxo_effect_only	toxo_upregulates	ENSMUSG00000094930	Igkv6-25 chromosome 6 IG_V_gene	558	0.00104764	0.907151	1	2.82919e-05	0.673699	0.834355
hippocampus	toxo_effect_only	toxo_upregulates	ENSMUSG00000045268	Zfp691 chromosome 4 protein_coding	4683	0.0662922	0.844639	0.980723	0.00393794	0.537764	0.545553
hippocampus	toxo_effect_only	toxo_upregulates	ENSMUSG00000102524	Ighv1-2 chromosome 12 IG_V_pseudogene	461	0.0255309	0.774293	0.995214	0.00118097	0.418417	0.677575
hippocampus	toxo_effect_only	toxo_upregulates	ENSMUSG00000036478	Btg1 chromosome 10 protein_coding	5813	7.13346e-06	0.199969	0.953689	1.14123e-07	0.0256583	0.38269
hippocampus	toxo_effect_only	toxo_upregulates	ENSMUSG00000054626	Xlr chromosome X protein_coding	20589	0.00333489	0.321924	0.950808	0.000107002	0.0615044	0.369239
hippocampus	toxo_effect_only	toxo_upregulates	ENSMUSG00000076569	Igkv5-39 chromosome 6 IG_V_gene	554	6.78371e-07	0.346058	0.925611	8.13345e-09	0.0708451	0.310011
hippocampus	toxo_effect_only	toxo_upregulates	ENSMUSG00000095630	Igkv6-23 chromosome 6 IG_V_gene	547	1.4402e-05	0.540051	0.696973	2.45168e-07	0.176689	0.0756243
hippocampus	toxo_effect_only	toxo_upregulates	ENSMUSG00000040747	Cd53 chromosome 3 protein_coding	30229	5.01305e-11	0.136693	0.658073	2.79248e-13	0.0131177	0.0583651
hippocampus	toxo_effect_only	toxo_upregulates	ENSMUSG00000105906	Iglc1 chromosome 16 IG_C_gene	454	2.41024e-10	0.16155	1	1.49297e-12	0.017782	1
hippocampus	toxo_effect_only	toxo_upregulates	ENSMUSG00000007613	Tgfbr1 chromosome 4 protein_coding	61710	5.43356e-09	0.577634	0.240447	4.0679e-11	0.203206	0.00223747
hippocampus	toxo_effect_only	toxo_upregulates	ENSMUSG00000038147	Cd84 chromosome 1 protein_coding	51022	6.22005e-11	0.311446	0.180016	3.49254e-13	0.0574039	0.000878833
hippocampus	toxo_effect_only	toxo_upregulates	ENSMUSG00000094075	Ighv1-80 chromosome 12 IG_V_gene	433	3.80612e-13	0.422332	0.989483	1.48742e-15	0.104642	0.603514
hippocampus	toxo_effect_only	toxo_upregulates	ENSMUSG00000096336	Igkv1-135 chromosome 6 IG_V_gene	796	4.19072e-07	0.337673	0.860606	4.85556e-09	0.0674595	0.205199
hippocampus	toxo_effect_only	toxo_upregulates	ENSMUSG00000076939	Iglv3 chromosome 16 IG_V_gene	484	0.000136254	0.653101	0.992571	2.93274e-06	0.27163	0.634867
hippocampus	toxo_effect_only	toxo_upregulates	ENSMUSG00000094491	Igkv1-133 chromosome 6 IG_V_gene	760	4.09251e-05	0.621986	0.980723	7.8604e-07	0.242807	0.536004
hippocampus	toxo_effect_only	toxo_upregulates	ENSMUSG00000076577	Igkv8-30 chromosome 6 IG_V_gene	560	2.04194e-08	0.674908	1	1.83811e-10	0.295437	1
hippocampus	toxo_effect_only	toxo_upregulates	ENSMUSG00000094546	Ighv1-26 chromosome 12 IG_V_gene	434	1.99915e-11	0.334971	0.980437	1.05125e-13	0.0667255	0.532881
hippocampus	toxo_effect_only	toxo_upregulates	ENSMUSG00000094797	Igkv6-15 chromosome 6 IG_V_gene	524	3.79529e-06	0.979271	0.754796	5.61514e-08	0.911427	0.102098
hippocampus	toxo_effect_only	toxo_upregulates	ENSMUSG00000031903	Pla2g15 chromosome 8 protein_coding	14317	2.59032e-08	0.498122	0.932369	2.43321e-10	0.146662	0.322751
hippocampus	toxo_effect_only	toxo_upregulates	ENSMUSG00000076614	Ighg1 chromosome 12 IG_C_gene	5284	5.741e-08	0.110346	1	5.6796e-10	0.00909325	0.870775
hippocampus	toxo_effect_only	toxo_upregulates	ENSMUSG00000066677	Ifi208 chromosome 1 protein_coding	24718	0.0214591	0.203158	0.989483	0.000964894	0.0263725	0.605274
hippocampus	toxo_effect_only	toxo_upregulates	ENSMUSG00000074604	Mgst2 chromosome 3 protein_coding	22318	0.0478104	0.447517	0.801922	0.00253432	0.11851	0.135641
hippocampus	toxo_effect_only	toxo_upregulates	ENSMUSG00000026928	Card9 chromosome 2 protein_coding	8743	0.00298947	0.174929	0.912514	9.40537e-05	0.0202691	0.287527
hippocampus	toxo_effect_only	toxo_upregulates	ENSMUSG00000062310	Glrp1 chromosome 1 protein_coding	10196	0.0543072	0.247022	1	0.00298883	0.0376367	0.939195
hippocampus	toxo_effect_only	toxo_upregulates	ENSMUSG00000038175	Mylip chromosome 13 protein_coding	22278	0.0467698	0.241721	0.739202	0.00246354	0.0362474	0.0926666
hippocampus	toxo_effect_only	toxo_upregulates	ENSMUSG00000096638	Ighv2-9 chromosome 12 IG_V_gene	446	0.00017863	0.199026	0.820985	3.93241e-06	0.0253981	0.163056
hippocampus	toxo_effect_only	toxo_upregulates	ENSMUSG00000095130	Ighv1-39 chromosome 12 IG_V_gene	434	0.00204287	0.762705	0.993299	5.97203e-05	0.398959	0.643009
hippocampus	toxo_effect_only	toxo_upregulates	ENSMUSG00000072109	A530040E14Rik chromosome 1 antisense	8090	9.83342e-05	0.432924	0.788645	2.03329e-06	0.110134	0.123333
hippocampus	toxo_effect_only	toxo_upregulates	ENSMUSG00000094787	Ighv1-54 chromosome 12 IG_V_gene	460	3.10933e-05	0.232439	1	5.79189e-07	0.033915	0.937208
hippocampus	toxo_effect_only	toxo_upregulates	ENSMUSG00000040829	Zmynd15 chromosome 11 protein_coding	6770	1.43719e-06	0.443659	0.507182	1.87015e-08	0.115996	0.0241184
hippocampus	toxo_effect_only	toxo_upregulates	ENSMUSG00000106820	D5Ertd605e chromosome 5 lincRNA	4444	0.0570427	0.97431	0.601784	0.00319277	0.896971	0.0424071
hippocampus	toxo_effect_only	toxo_upregulates	ENSMUSG00000026866	Kynu chromosome 2 protein_coding	127387	0.0423585	0.89817	0.58637	0.00217833	0.651876	0.0388477
hippocampus	toxo_effect_only	toxo_upregulates	ENSMUSG00000037846	Rtkn2 chromosome 10 protein_coding	80171	0.0681719	0.986404	0.384382	0.00411212	0.939012	0.00870422
hippocampus	toxo_effect_only	toxo_upregulates	ENSMUSG00000009588	St6galnac1 chromosome 11 protein_coding	10483	0.0675453	0.925891	0.589576	0.00404549	0.722026	0.0397532
hippocampus	toxo_effect_only	toxo_upregulates	ENSMUSG00000045826	Ptprcap chromosome 19 protein_coding	2146	0.0199043	0.706805	0.682676	0.000882811	0.329433	0.0684195
hippocampus	toxo_effect_only	toxo_upregulates	ENSMUSG00000026466	Tor1aip1 chromosome 1 protein_coding	31882	0.0416157	0.663791	0.570162	0.00212393	0.282969	0.0349561
hippocampus	toxo_effect_only	toxo_upregulates	ENSMUSG00000090019	Gimap1 chromosome 6 protein_coding	4742	0.00501411	0.735862	0.725761	0.000174287	0.366193	0.0872489
hippocampus	toxo_effect_only	toxo_upregulates	ENSMUSG00000030748	Il4ra chromosome 7 protein_coding	27355	0.0373608	0.377251	0.639009	0.00186305	0.0835871	0.0514678
hippocampus	toxo_effect_only	toxo_upregulates	ENSMUSG00000000958	Slc7a7 chromosome 14 protein_coding	48339	0.0166417	0.5807	0.718693	0.000709722	0.206394	0.0836769
hippocampus	toxo_effect_only	toxo_upregulates	ENSMUSG00000031805	Jak3 chromosome 8 protein_coding	14280	0.00397435	0.740593	0.508849	0.000131593	0.372167	0.0245925
hippocampus	toxo_effect_only	toxo_upregulates	ENSMUSG00000095285	Ighv5-9 chromosome 12 IG_V_gene	525	0.000290764	0.480814	0.973597	6.68603e-06	0.13683	0.474227
hippocampus	toxo_effect_only	toxo_upregulates	ENSMUSG00000076695	Ighv1-18 chromosome 12 IG_V_gene	434	6.24857e-05	0.353357	1	1.26976e-06	0.073868	1
hippocampus	toxo_effect_only	toxo_upregulates	ENSMUSG00000096490	Igkv10-94 chromosome 6 IG_V_gene	471	0.000643529	0.576253	0.972999	1.62603e-05	0.201917	0.461919
hippocampus	toxo_effect_only	toxo_upregulates	ENSMUSG00000020901	Pik3r5 chromosome 11 protein_coding	65729	2.25538e-05	0.771942	0.956317	4.05044e-07	0.41487	0.398459
hippocampus	toxo_effect_only	toxo_upregulates	ENSMUSG00000076523	Igkv15-103 chromosome 6 IG_V_gene	486	1.0191e-09	0.76347	1	6.94839e-12	0.400074	0.777294
hippocampus	toxo_effect_only	toxo_upregulates	ENSMUSG00000043629	1700019D03Rik chromosome 1 protein_coding	97856	0.00226605	0.840819	0.587211	6.77592e-05	0.531852	0.0391499
hippocampus	toxo_effect_only	toxo_upregulates	ENSMUSG00000026358	Rgs1 chromosome 1 protein_coding	6947	0.00698556	0.988223	0.586114	0.000255266	0.949345	0.038135
hippocampus	toxo_effect_only	toxo_upregulates	ENSMUSG00000031132	Cd40lg chromosome X protein_coding	11900	0.00583231	0.965328	0.778337	0.000207146	0.857402	0.117672
hippocampus	toxo_effect_only	toxo_upregulates	ENSMUSG00000030651	Art2b chromosome 7 protein_coding	8631	0.00453081	0.250475	0.926253	0.000153248	0.0385813	0.311443
hippocampus	toxo_effect_only	toxo_upregulates	ENSMUSG00000075611	Gm11545 chromosome 11 unprocessed_pseudogene	788	0.0606813	0.321888	1	0.00348817	0.0614725	0.800751
hippocampus	toxo_effect_only	toxo_upregulates	ENSMUSG00000020395	Itk chromosome 11 protein_coding	64366	0.00396434	0.236191	0.27321	0.000130555	0.0347866	0.00299241
hippocampus	toxo_effect_only	toxo_upregulates	ENSMUSG00000033777	Tlr13 chromosome X protein_coding	17290	8.95591e-05	0.173722	0.302429	1.84785e-06	0.0199734	0.00425744
hippocampus	toxo_effect_only	toxo_upregulates	ENSMUSG00000028989	Angptl7 chromosome 4 protein_coding	5278	0.00236893	0.515135	0.853245	7.19968e-05	0.157783	0.199365
hippocampus	toxo_effect_only	toxo_upregulates	ENSMUSG00000094689	Ighv1-81 chromosome 12 IG_V_gene	434	0.000568102	0.51491	0.96975	1.41266e-05	0.157647	0.442649
hippocampus	toxo_effect_only	toxo_upregulates	ENSMUSG00000076549	Igkv4-68 chromosome 6 IG_V_gene	572	8.51219e-12	0.436884	0.993395	3.94505e-14	0.112278	0.651352
hippocampus	toxo_effect_only	toxo_upregulates	ENSMUSG00000096833	Igkv4-55 chromosome 6 IG_V_gene	554	5.39425e-07	0.239585	0.971877	6.37021e-09	0.0357029	0.455936
hippocampus	toxo_effect_only	toxo_upregulates	ENSMUSG00000024669	Cd5 chromosome 19 protein_coding	20832	5.68561e-09	0.101727	0.890799	4.28195e-11	0.00796079	0.247401
hippocampus	toxo_effect_only	toxo_upregulates	ENSMUSG00000093861	Igkv1-110 chromosome 6 IG_V_gene	783	3.09723e-09	0.272533	0.941598	2.22216e-11	0.0453008	0.34634
hippocampus	toxo_effect_only	toxo_upregulates	ENSMUSG00000016283	H2-M2 chromosome 17 protein_coding	2702	5.58834e-10	0.100079	0.991852	3.66081e-12	0.00777152	0.625386
hippocampus	toxo_effect_only	toxo_upregulates	ENSMUSG00000096459	Ighv9-3 chromosome 12 IG_V_gene	431	1.05416e-08	0.308707	0.953151	8.69075e-11	0.056563	0.381014
hippocampus	toxo_effect_only	toxo_upregulates	ENSMUSG00000026288	Inpp5d chromosome 1 protein_coding	100196	0.000150208	0.588848	0.22101	3.25987e-06	0.214225	0.00196803
hippocampus	toxo_effect_only	toxo_upregulates	ENSMUSG00000035004	Igsf6 chromosome 7 protein_coding	10506	1.23783e-06	0.267666	0.680842	1.57763e-08	0.0436116	0.0660253
hippocampus	toxo_effect_only	toxo_upregulates	ENSMUSG00000078945	Naip2 chromosome 13 protein_coding	58030	1.12824e-08	0.279316	0.352081	9.40202e-11	0.0477219	0.00635733
hippocampus	toxo_effect_only	toxo_upregulates	ENSMUSG00000036887	C1qa chromosome 4 protein_coding	2887	2.67838e-06	0.314211	0.312918	3.72395e-08	0.0584191	0.00458371
hippocampus	toxo_effect_only	toxo_upregulates	ENSMUSG00000036896	C1qc chromosome 4 protein_coding	3262	4.70575e-07	0.232049	0.435313	5.51521e-09	0.0336842	0.0133831
hippocampus	toxo_effect_only	toxo_upregulates	ENSMUSG00000036905	C1qb chromosome 4 protein_coding	6059	6.9383e-06	0.313619	0.568569	1.10691e-07	0.0581925	0.0346273
hippocampus	toxo_effect_only	toxo_upregulates	ENSMUSG00000023274	Cd4 chromosome 6 protein_coding	23530	6.21693e-10	0.209147	0.302429	4.1557e-12	0.0278024	0.00425093
hippocampus	toxo_effect_only	toxo_upregulates	ENSMUSG00000026126	Ptpn18 chromosome 1 protein_coding	15972	1.90014e-05	0.370971	0.499497	3.37013e-07	0.0812212	0.0232117
hippocampus	toxo_effect_only	toxo_upregulates	ENSMUSG00000029605	Oas1b chromosome 5 polymorphic_pseudogene	11529	2.6657e-07	0.452132	0.37357	2.94605e-09	0.120746	0.00795042
hippocampus	toxo_effect_only	toxo_upregulates	ENSMUSG00000057596	Trim30d chromosome 7 protein_coding	37836	8.20476e-12	0.176137	0.464816	3.766e-14	0.0205573	0.0173022
hippocampus	toxo_effect_only	toxo_upregulates	ENSMUSG00000052142	Rasal3 chromosome 17 protein_coding	12925	2.62377e-13	0.274486	0.394281	9.70467e-16	0.0461513	0.00921628
hippocampus	toxo_effect_only	toxo_upregulates	ENSMUSG00000079547	H2-DMb1 chromosome 17 protein_coding	7159	3.48616e-10	0.619823	0.226097	2.22157e-12	0.241438	0.00203382
hippocampus	toxo_effect_only	toxo_upregulates	ENSMUSG00000062585	Cnr2 chromosome 4 protein_coding	24814	0.000324656	0.765881	0.21838	7.59556e-06	0.405695	0.00171325
hippocampus	toxo_effect_only	toxo_upregulates	ENSMUSG00000031659	Adcy7 chromosome 8 protein_coding	57560	1.9022e-07	0.368324	0.162353	2.03444e-09	0.0801318	0.000672252
hippocampus	toxo_effect_only	toxo_upregulates	ENSMUSG00000031995	St14 chromosome 9 protein_coding	42452	2.06624e-05	0.528165	0.120486	3.68314e-07	0.166879	0.000282274
hippocampus	toxo_effect_only	toxo_upregulates	ENSMUSG00000028362	Tnfsf8 chromosome 4 protein_coding	30040	6.81412e-07	0.604181	0.299133	8.24169e-09	0.228015	0.00405945
hippocampus	toxo_effect_only	toxo_upregulates	ENSMUSG00000029343	Crybb1 chromosome 5 protein_coding	13771	2.92577e-11	0.904359	0.333238	1.57762e-13	0.666531	0.00511875
hippocampus	toxo_effect_only	toxo_upregulates	ENSMUSG00000022952	Runx1 chromosome 16 protein_coding	224684	0.000301716	0.948184	0.183891	6.97818e-06	0.79077	0.00100037
hippocampus	toxo_effect_only	toxo_upregulates	ENSMUSG00000015950	Ncf1 chromosome 5 protein_coding	9573	1.77557e-05	0.783186	0.111132	3.10319e-07	0.434676	0.000202868
hippocampus	toxo_effect_only	toxo_upregulates	ENSMUSG00000059498	Fcgr3 chromosome 1 protein_coding	13762	1.05644e-08	0.847821	0.453467	8.75658e-11	0.542659	0.0161323
hippocampus	toxo_effect_only	toxo_upregulates	ENSMUSG00000064109	Hcst chromosome 7 protein_coding	2143	0.0224608	0.674448	0.633825	0.00101594	0.294666	0.0507399
hippocampus	toxo_effect_only	toxo_upregulates	ENSMUSG00000047648	Fbxo30 chromosome 10 protein_coding	16723	0.00170322	0.988209	0.836546	4.89561e-05	0.948449	0.17511
hippocampus	toxo_effect_only	toxo_upregulates	ENSMUSG00000034028	Cd226 chromosome 18 protein_coding	72771	4.64202e-05	0.989693	0.181057	9.01925e-07	0.952954	0.000946344
hippocampus	toxo_effect_only	toxo_upregulates	ENSMUSG00000038151	Prdm1 chromosome 10 protein_coding	91325	1.11159e-05	0.934868	0.582967	1.83778e-07	0.746017	0.0373968
hippocampus	toxo_effect_only	toxo_upregulates	ENSMUSG00000038179	Slamf7 chromosome 1 protein_coding	20633	0.000716848	0.594055	0.507689	1.84323e-05	0.21827	0.0244351
hippocampus	toxo_effect_only	toxo_upregulates	ENSMUSG00000053044	Cd8b1 chromosome 6 protein_coding	14707	1.75615e-05	0.436411	0.900685	3.05996e-07	0.112022	0.258797
hippocampus	toxo_effect_only	toxo_upregulates	ENSMUSG00000094088	Ighv1-64 chromosome 12 IG_V_gene	487	4.93989e-05	0.365727	0.943905	9.70808e-07	0.078914	0.348396
hippocampus	toxo_effect_only	toxo_upregulates	ENSMUSG00000093894	Ighv1-53 chromosome 12 IG_V_gene	433	6.43939e-09	0.154438	0.950808	4.96441e-11	0.0162666	0.36985
hippocampus	toxo_effect_only	toxo_upregulates	ENSMUSG00000095794	Igkv6-17 chromosome 6 IG_V_gene	555	0.000273726	0.453738	0.940588	6.28203e-06	0.121468	0.343445
hippocampus	toxo_effect_only	toxo_upregulates	ENSMUSG00000094694	Ighv1-9 chromosome 12 IG_V_gene	434	0.000458489	0.581081	0.972999	1.11353e-05	0.207055	0.472121
hippocampus	toxo_effect_only	toxo_upregulates	ENSMUSG00000105160	A530030E21Rik chromosome 16 TEC	1310	0.00313301	0.504998	0.799971	9.91283e-05	0.150869	0.1339
hippocampus	toxo_effect_only	toxo_upregulates	ENSMUSG00000022181	C6 chromosome 15 protein_coding	88282	0.00536761	0.221168	1	0.000188249	0.0308422	0.750179
hippocampus	toxo_effect_only	toxo_upregulates	ENSMUSG00000076564	Igkv12-46 chromosome 6 IG_V_gene	500	1.79035e-05	0.174395	0.839203	3.14348e-07	0.0201726	0.180961
hippocampus	toxo_effect_only	toxo_upregulates	ENSMUSG00000095700	Ighv10-3 chromosome 12 IG_V_gene	465	0.021278	0.387042	0.933571	0.000952961	0.0878902	0.328193
hippocampus	toxo_effect_only	toxo_upregulates	ENSMUSG00000004296	Il12b chromosome 11 protein_coding	13971	0.000102216	0.274569	0.728287	2.11811e-06	0.0461778	0.0885569
hippocampus	toxo_effect_only	toxo_upregulates	ENSMUSG00000079563	Pglyrp2 chromosome 17 protein_coding	11068	0.000268302	0.254472	0.950808	6.14561e-06	0.0396903	0.369293
hippocampus	toxo_effect_only	toxo_upregulates	ENSMUSG00000025058	5430427O19Rik chromosome X protein_coding	21146	0.000218526	0.825913	0.932369	4.921e-06	0.505063	0.323512
hippocampus	toxo_effect_only	toxo_upregulates	ENSMUSG00000068227	Il2rb chromosome 15 protein_coding	14514	1.01258e-06	0.470355	0.784562	1.25444e-08	0.13092	0.120933
hippocampus	toxo_effect_only	toxo_upregulates	ENSMUSG00000041187	Prkd2 chromosome 7 protein_coding	27563	0.00542793	0.552606	0.836198	0.000190607	0.186172	0.174142
hippocampus	toxo_effect_only	toxo_upregulates	ENSMUSG00000047407	Tgif1 chromosome 17 protein_coding	9342	0.000865959	0.457485	0.526838	2.28839e-05	0.12331	0.0277962
hippocampus	toxo_effect_only	toxo_upregulates	ENSMUSG00000056498	Tmem154 chromosome 3 protein_coding	38384	5.44023e-05	0.445004	0.450781	1.07398e-06	0.116923	0.0154743
hippocampus	toxo_effect_only	toxo_upregulates	ENSMUSG00000021408	Ripk1 chromosome 13 protein_coding	32808	0.000182468	0.4844	0.81046	4.0413e-06	0.13891	0.145284
hippocampus	toxo_effect_only	toxo_upregulates	ENSMUSG00000022584	Ly6c2 chromosome 15 protein_coding	3813	7.51517e-07	0.642968	0.515017	9.14279e-09	0.261621	0.0258426
hippocampus	toxo_effect_only	toxo_upregulates	ENSMUSG00000094420	Igkv10-96 chromosome 6 IG_V_gene	480	2.98115e-06	0.742637	0.754796	4.29105e-08	0.374484	0.102165
hippocampus	toxo_effect_only	toxo_upregulates	ENSMUSG00000035186	Ubd chromosome 17 protein_coding	2204	4.17658e-10	0.258768	0.921134	2.69877e-12	0.0409141	0.302987
hippocampus	toxo_effect_only	toxo_upregulates	ENSMUSG00000094335	Igkv1-117 chromosome 6 IG_V_gene	782	1.61456e-10	0.349168	0.962673	9.6413e-13	0.0722455	0.414965
hippocampus	toxo_effect_only	toxo_upregulates	ENSMUSG00000096715	Igkv3-4 chromosome 6 IG_V_gene	590	2.59032e-08	0.363257	1	2.43629e-10	0.077864	1
hippocampus	toxo_effect_only	toxo_upregulates	ENSMUSG00000013707	Tnfaip8l2 chromosome 3 protein_coding	2840	0.000183342	0.573555	0.836794	4.06883e-06	0.199768	0.176027
hippocampus	toxo_effect_only	toxo_upregulates	ENSMUSG00000076937	Iglc2 chromosome 16 IG_C_gene	1956	1.04403e-06	0.369733	0.951757	1.30737e-08	0.0806031	0.378048
hippocampus	toxo_effect_only	toxo_upregulates	ENSMUSG00000035042	Ccl5 chromosome 11 protein_coding	4741	6.44002e-10	0.254472	1	4.33352e-12	0.0396797	0.991205
hippocampus	toxo_effect_only	toxo_upregulates	ENSMUSG00000070691	Runx3 chromosome 4 protein_coding	57339	9.12394e-09	0.299807	0.969117	7.39948e-11	0.0540695	0.435466
hippocampus	toxo_effect_only	toxo_upregulates	ENSMUSG00000078763	Slfn1 chromosome 11 protein_coding	5822	1.45471e-08	0.129496	0.972999	1.2317e-10	0.0119161	0.463319
hippocampus	toxo_effect_only	toxo_upregulates	ENSMUSG00000090942	F830016B08Rik chromosome 18 protein_coding	9637	8.3096e-06	0.339315	0.930825	1.3479e-07	0.0682081	0.318878
hippocampus	toxo_effect_only	toxo_upregulates	ENSMUSG00000024679	Ms4a6d chromosome 19 protein_coding	18246	2.62484e-07	0.115058	0.972999	2.8892e-09	0.00978302	0.465434
hippocampus	toxo_effect_only	toxo_upregulates	ENSMUSG00000000682	Cd52 chromosome 4 protein_coding	12635	1.03588e-07	0.157654	0.658073	1.04326e-09	0.0168684	0.0582223
hippocampus	toxo_effect_only	toxo_upregulates	ENSMUSG00000073008	Gpr174 chromosome X protein_coding	40892	2.56101e-06	0.166137	0.992571	3.54935e-08	0.0186807	0.63122
hippocampus	toxo_effect_only	toxo_upregulates	ENSMUSG00000025279	Dnase1l3 chromosome 14 protein_coding	30041	4.86288e-06	0.128347	0.865436	7.36801e-08	0.0117423	0.217251
hippocampus	toxo_effect_only	toxo_upregulates	ENSMUSG00000063388	BC023105 chromosome 18 pseudogene	1231	4.70575e-07	0.388352	0.714722	5.49536e-09	0.0884868	0.0813688
hippocampus	toxo_effect_only	toxo_upregulates	ENSMUSG00000096422	Igkv12-44 chromosome 6 IG_V_gene	524	3.91752e-06	0.648565	0.985196	5.81343e-08	0.267007	0.583087
hippocampus	toxo_effect_only	toxo_upregulates	ENSMUSG00000004612	Nkg7 chromosome 7 protein_coding	1177	1.85193e-10	0.198098	1	1.11413e-12	0.0251553	1
hippocampus	toxo_effect_only	toxo_upregulates	ENSMUSG00000039013	Siglecf chromosome 7 protein_coding	8191	4.80579e-09	0.155373	0.831079	3.55509e-11	0.0164608	0.171433
hippocampus	toxo_effect_only	toxo_upregulates	ENSMUSG00000043931	Gimap7 chromosome 6 protein_coding	6016	1.80864e-08	0.42958	1	1.58057e-10	0.108333	1
hippocampus	toxo_effect_only	toxo_upregulates	ENSMUSG00000002033	Cd3g chromosome 9 protein_coding	10860	1.05798e-13	0.223793	1	3.81893e-16	0.0315444	0.874257
hippocampus	toxo_effect_only	toxo_upregulates	ENSMUSG00000032094	Cd3d chromosome 9 protein_coding	5554	2.41653e-08	0.429175	1	2.23992e-10	0.108023	0.748166
hippocampus	toxo_effect_only	toxo_upregulates	ENSMUSG00000030019	Fbxl14 chromosome 6 protein_coding	2963	0.00156366	0.989985	1	4.41086e-05	0.955221	0.880068
hippocampus	toxo_effect_only	toxo_upregulates	ENSMUSG00000076752	Tcrg-C2 chromosome 13 TR_C_gene	2903	0.00380622	0.939425	1	0.000124336	0.762833	0.885873
hippocampus	toxo_effect_only	toxo_upregulates	ENSMUSG00000035021	Baz1a chromosome 12 protein_coding	121360	1.31393e-06	0.775279	1	1.68047e-08	0.41949	0.812534
hippocampus	toxo_effect_only	toxo_upregulates	ENSMUSG00000051652	Lrrc3 chromosome 10 protein_coding	4962	0.00226755	0.921754	0.842486	6.79051e-05	0.7099	0.184745
hippocampus	toxo_effect_only	toxo_upregulates	ENSMUSG00000076598	Igkv3-7 chromosome 6 IG_V_gene	600	3.10019e-07	0.909637	1	3.48314e-09	0.678983	0.901624
hippocampus	toxo_effect_only	toxo_upregulates	ENSMUSG00000094117	Igkv3-12 chromosome 6 IG_V_gene	600	1.55142e-15	0.946733	1	4.21732e-18	0.785536	0.955913
hippocampus	toxo_effect_only	toxo_upregulates	ENSMUSG00000076552	Igkv4-61 chromosome 6 IG_V_gene	563	0.000243164	0.910877	1	5.53729e-06	0.682054	0.847066
hippocampus	toxo_effect_only	toxo_upregulates	ENSMUSG00000096410	Ighv1-19 chromosome 12 IG_V_gene	488	0.000162657	0.968872	1	3.55903e-06	0.870652	0.945841
hippocampus	toxo_effect_only	toxo_upregulates	ENSMUSG00000095583	Ighv14-2 chromosome 12 IG_V_gene	430	0.0016689	0.883225	1	4.78953e-05	0.616866	0.791179
hippocampus	toxo_effect_only	toxo_upregulates	ENSMUSG00000030737	Slco2b1 chromosome 7 protein_coding	53537	2.13543e-11	0.199292	0.778337	1.13243e-13	0.0254673	0.117693
hippocampus	toxo_effect_only	toxo_upregulates	ENSMUSG00000034445	Cyb561a3 chromosome 19 protein_coding	11095	0.000965332	0.33668	0.860135	2.59831e-05	0.0671136	0.204557
hippocampus	toxo_effect_only	toxo_upregulates	ENSMUSG00000047180	Neurl3 chromosome 1 protein_coding	10083	2.0042e-07	0.106657	0.716406	2.15246e-09	0.00859344	0.0825095
hippocampus	toxo_effect_only	toxo_upregulates	ENSMUSG00000029086	Prom1 chromosome 5 protein_coding	108413	1.13187e-11	0.318928	1	5.49795e-14	0.0603273	0.997747
hippocampus	toxo_effect_only	toxo_upregulates	ENSMUSG00000024678	Ms4a4d chromosome 19 protein_coding	21667	1.41664e-31	0.792638	1	5.68171e-35	0.450103	0.707808
hippocampus	toxo_effect_only	toxo_upregulates	ENSMUSG00000050014	Apol10b chromosome 15 protein_coding	11968	1.23943e-20	0.258737	0.878236	1.60176e-23	0.0408748	0.231188
hippocampus	toxo_effect_only	toxo_upregulates	ENSMUSG00000036594	H2-Aa chromosome 17 protein_coding	5084	4.32221e-16	0.338156	0.805512	9.43798e-19	0.0677216	0.140002
hippocampus	toxo_effect_only	toxo_upregulates	ENSMUSG00000060586	H2-Eb1 chromosome 17 protein_coding	10323	1.15347e-17	0.241232	0.80532	2.1589e-20	0.0361274	0.139641
hippocampus	toxo_effect_only	toxo_upregulates	ENSMUSG00000024610	Cd74 chromosome 18 protein_coding	8799	3.51098e-25	0.15833	0.846977	2.50337e-28	0.0171594	0.191682
hippocampus	toxo_effect_only	toxo_upregulates	ENSMUSG00000073421	H2-Ab1 chromosome 17 protein_coding	6210	1.14604e-20	0.260818	0.697239	1.42999e-23	0.0415286	0.0761783
hippocampus	toxo_effect_only	toxo_upregulates	ENSMUSG00000055413	H2-Q5 chromosome 17 polymorphic_pseudogene	3675	5.73471e-16	0.848986	0.352081	1.35446e-18	0.545025	0.00634188
hippocampus	toxo_effect_only	toxo_upregulates	ENSMUSG00000060550	H2-Q7 chromosome 17 protein_coding	4619	6.01493e-26	0.797429	0.471327	3.75263e-29	0.456923	0.018404
hippocampus	toxo_effect_only	toxo_upregulates	ENSMUSG00000073409	H2-Q6 chromosome 17 protein_coding	5206	9.60267e-22	0.690723	0.79501	9.84231e-25	0.313888	0.127774
hippocampus	toxo_effect_only	toxo_upregulates	ENSMUSG00000004707	Ly9 chromosome 1 protein_coding	18787	2.02396e-25	0.112095	0.368871	1.35292e-28	0.00934265	0.00755175
hippocampus	toxo_effect_only	toxo_upregulates	ENSMUSG00000035929	H2-Q4 chromosome 17 protein_coding	5674	5.61332e-42	0.106158	0.337988	5.00296e-46	0.00847749	0.00546258
hippocampus	toxo_effect_only	toxo_upregulates	ENSMUSG00000060802	B2m chromosome 2 protein_coding	5398	7.77305e-28	0.154438	0.184924	3.81032e-31	0.0162381	0.00106894
hippocampus	toxo_effect_only	toxo_upregulates	ENSMUSG00000069874	Irgm2 chromosome 11 protein_coding	23165	4.35721e-23	0.131254	0.360912	4.07761e-26	0.0121896	0.00681882
hippocampus	toxo_effect_only	toxo_upregulates	ENSMUSG00000003882	Il7r chromosome 15 protein_coding	23716	1.72839e-22	0.866637	0.638466	1.6945e-25	0.586061	0.05127
hippocampus	toxo_effect_only	toxo_upregulates	ENSMUSG00000053977	Cd8a chromosome 6 protein_coding	5747	8.05979e-20	0.153483	0.656543	1.22118e-22	0.0159981	0.0571771
hippocampus	toxo_effect_only	toxo_upregulates	ENSMUSG00000076613	Ighg2b chromosome 12 IG_C_gene	4969	1.48094e-15	0.417838	0.900927	3.95974e-18	0.102281	0.263987
hippocampus	toxo_effect_only	toxo_upregulates	ENSMUSG00000030671	Pde3b chromosome 7 protein_coding	123971	2.88282e-08	0.547329	0.659682	2.73637e-10	0.181346	0.05869
hippocampus	toxo_effect_only	toxo_upregulates	ENSMUSG00000091373	Gm8810 chromosome 17 unprocessed_pseudogene	1646	2.70268e-10	0.183046	0.610169	1.69821e-12	0.022067	0.0437116
hippocampus	toxo_effect_only	toxo_upregulates	ENSMUSG00000078922	Tgtp1 chromosome 11 protein_coding	8846	2.64543e-14	0.46523	0.843895	8.60589e-17	0.127949	0.186073
hippocampus	toxo_effect_only	toxo_upregulates	ENSMUSG00000105504	Gbp5 chromosome 3 protein_coding	28367	4.11313e-21	0.359452	0.865436	4.94896e-24	0.0761749	0.216098
hippocampus	toxo_effect_only	toxo_upregulates	ENSMUSG00000034438	Gbp8 chromosome 5 protein_coding	125391	8.37263e-15	0.300873	0.639062	2.57447e-17	0.0543556	0.0516578
hippocampus	toxo_effect_only	toxo_upregulates	ENSMUSG00000082292	Gm12250 chromosome 11 processed_pseudogene	1274	2.03977e-23	0.163615	0.792863	1.72708e-26	0.0182018	0.125306
hippocampus	toxo_effect_only	toxo_upregulates	ENSMUSG00000073555	Gm4951 chromosome 18 protein_coding	35741	5.62928e-18	0.139823	0.796047	9.53266e-21	0.0137019	0.128799
hippocampus	toxo_effect_only	toxo_upregulates	ENSMUSG00000074151	Nlrc5 chromosome 8 protein_coding	92917	6.2088e-24	0.333564	0.368871	4.98032e-27	0.0661894	0.00751699
hippocampus	toxo_effect_only	toxo_upregulates	ENSMUSG00000061577	Adgrg5 chromosome 8 protein_coding	19587	2.09582e-09	0.149204	0.653855	1.46633e-11	0.0152349	0.055433
hippocampus	toxo_effect_only	toxo_upregulates	ENSMUSG00000068246	Apol9b chromosome 15 protein_coding	7261	1.97337e-06	0.454039	0.939447	2.65579e-08	0.121649	0.341279
hippocampus	toxo_effect_only	toxo_upregulates	ENSMUSG00000044309	Apol7c chromosome 15 protein_coding	8449	0.00965679	0.942045	1	0.00037123	0.770374	0.910683
hippocampus	toxo_effect_only	toxo_upregulates	ENSMUSG00000078606	Gm4070 chromosome 7 protein_coding	58829	3.0641e-19	0.786305	0.966008	4.77912e-22	0.439336	0.425813
hippocampus	toxo_effect_only	toxo_upregulates	ENSMUSG00000055069	Rab39 chromosome 9 protein_coding	22123	0.00166222	0.997673	0.782136	4.75556e-05	0.987289	0.119997
hippocampus	toxo_effect_only	toxo_upregulates	ENSMUSG00000066152	Slc31a2 chromosome 4 protein_coding	35850	0.0173363	0.782387	0.96975	0.000748614	0.432677	0.443716
hippocampus	toxo_effect_only	toxo_upregulates	ENSMUSG00000049657	Zbtb5 chromosome 4 protein_coding	21171	0.00272499	0.858485	0.992571	8.45185e-05	0.568113	0.63589
hippocampus	toxo_effect_only	toxo_upregulates	ENSMUSG00000057135	Scimp chromosome 11 protein_coding	21655	2.90685e-06	0.391541	1	4.10637e-08	0.0899812	0.858807
hippocampus	toxo_effect_only	toxo_upregulates	ENSMUSG00000092528	Nlrp1c-ps chromosome 11 transcribed_unprocessed_pseudogene	42803	0.000225177	0.423967	0.958304	5.10762e-06	0.105255	0.40517
hippocampus	toxo_effect_only	toxo_upregulates	ENSMUSG00000044626	Liph chromosome 16 protein_coding	41717	6.13375e-10	0.681704	0.995284	4.07276e-12	0.303217	0.685842
hippocampus	toxo_effect_only	toxo_upregulates	ENSMUSG00000079505	Gm11131 chromosome 17 antisense	3272	9.1788e-16	0.174158	1	2.29061e-18	0.0200776	0.891298
hippocampus	toxo_effect_only	toxo_upregulates	ENSMUSG00000024227	Pdzph1 chromosome 17 protein_coding	112568	8.32244e-15	0.308504	0.855183	2.52195e-17	0.0564628	0.201924
hippocampus	toxo_effect_only	toxo_upregulates	ENSMUSG00000070501	Ifi214 chromosome 1 protein_coding	16241	1.87666e-07	0.719096	1	1.98656e-09	0.343453	0.775634
hippocampus	toxo_effect_only	toxo_upregulates	ENSMUSG00000076609	Igkc chromosome 6 IG_C_gene	532	3.73322e-18	0.116319	0.972999	6.15548e-21	0.00995758	0.46649
hippocampus	toxo_effect_only	toxo_upregulates	ENSMUSG00000076612	Ighg2c chromosome 12 IG_C_gene	3608	1.52185e-20	0.250168	0.848687	2.03456e-23	0.0384552	0.193486
hippocampus	toxo_effect_only	toxo_upregulates	ENSMUSG00000026070	Il18r1 chromosome 1 protein_coding	35303	4.78049e-17	0.2488	0.891164	9.58654e-20	0.0381793	0.248376
hippocampus	toxo_effect_only	toxo_upregulates	ENSMUSG00000027073	Prg2 chromosome 2 protein_coding	3172	4.44869e-27	0.124183	1	2.37898e-30	0.0111338	1
hippocampus	toxo_effect_only	toxo_upregulates	ENSMUSG00000048521	Cxcr6 chromosome 9 protein_coding	5286	5.62344e-17	0.128922	0.900927	1.15275e-19	0.0118236	0.265069
hippocampus	toxo_effect_only	toxo_upregulates	ENSMUSG00000095079	Igha chromosome 12 IG_C_gene	5407	2.15469e-13	0.119473	0.993547	7.87364e-16	0.0103748	0.654211
hippocampus	toxo_effect_only	toxo_upregulates	ENSMUSG00000095429	Ighv5-12 chromosome 12 IG_V_gene	455	0.0211207	0.176701	0.964345	0.000944972	0.0206702	0.418266
hippocampus	toxo_effect_only	toxo_upregulates	ENSMUSG00000090272	Mndal chromosome 1 protein_coding	85272	0.0681719	0.267666	0.68175	0.00410985	0.043621	0.0671429
hippocampus	toxo_effect_only	toxo_upregulates	ENSMUSG00000039997	Ifi203 chromosome 1 protein_coding	22266	0.0303497	0.345623	0.3735	0.00143633	0.070711	0.00782538
hippocampus	toxo_effect_only	toxo_upregulates	ENSMUSG00000014599	Csf1 chromosome 3 protein_coding	19422	0.00729377	0.232644	0.514615	0.000268669	0.0339739	0.0255482
hippocampus	toxo_effect_only	toxo_upregulates	ENSMUSG00000027078	Ube2l6 chromosome 2 protein_coding	11508	0.0347834	0.328464	0.700104	0.00169732	0.0638923	0.0777097
hippocampus	toxo_effect_only	toxo_upregulates	ENSMUSG00000028228	Cpne3 chromosome 4 protein_coding	50855	0.0960948	0.942212	0.349853	0.00643202	0.771163	0.00608281
hippocampus	toxo_effect_only	toxo_upregulates	ENSMUSG00000028413	B4galt1 chromosome 4 protein_coding	49404	0.0490448	0.731973	0.237006	0.00262553	0.361094	0.00219489
hippocampus	toxo_effect_only	toxo_upregulates	ENSMUSG00000017830	Dhx58 chromosome 11 protein_coding	9388	0.0273326	0.553783	0.124792	0.00127771	0.186889	0.000370995
hippocampus	toxo_effect_only	toxo_upregulates	ENSMUSG00000041859	Mcm3 chromosome 1 protein_coding	17345	0.0723935	0.553286	0.464652	0.00445988	0.186598	0.0172538
hippocampus	toxo_effect_only	toxo_upregulates	ENSMUSG00000045827	Serpinb9 chromosome 13 protein_coding	14708	0.00358589	0.50719	0.494762	0.000115622	0.152089	0.0215602
hippocampus	toxo_effect_only	toxo_upregulates	ENSMUSG00000009585	Apobec3 chromosome 15 protein_coding	24248	1.10631e-05	0.27673	0.360912	1.82412e-07	0.0468122	0.00683611
hippocampus	toxo_effect_only	toxo_upregulates	ENSMUSG00000027639	Samhd1 chromosome 2 protein_coding	37733	0.000205812	0.354438	0.646399	4.595e-06	0.0742046	0.0531554
hippocampus	toxo_effect_only	toxo_upregulates	ENSMUSG00000028480	Glipr2 chromosome 4 protein_coding	21718	0.00437503	0.927604	0.287273	0.000146809	0.727094	0.00360077
hippocampus	toxo_effect_only	toxo_upregulates	ENSMUSG00000001123	Lgals9 chromosome 11 protein_coding	21973	0.0118188	0.637606	0.146704	0.000471381	0.257031	0.000594394
hippocampus	toxo_effect_only	toxo_upregulates	ENSMUSG00000046410	Kcnk6 chromosome 7 protein_coding	10590	0.0008517	0.799837	0.344749	2.23932e-05	0.461083	0.00587154
hippocampus	toxo_effect_only	toxo_upregulates	ENSMUSG00000020611	Gna13 chromosome 11 protein_coding	38539	0.0745035	0.518223	0.754796	0.00463821	0.160109	0.102366
hippocampus	toxo_effect_only	toxo_upregulates	ENSMUSG00000027935	Rab13 chromosome 3 protein_coding	12691	0.07179	0.254344	0.573952	0.0043861	0.0396364	0.035599
hippocampus	toxo_effect_only	toxo_upregulates	ENSMUSG00000028015	Ctso chromosome 3 protein_coding	24125	0.00561939	0.729387	0.299133	0.000198582	0.357569	0.00408877
hippocampus	toxo_effect_only	toxo_upregulates	ENSMUSG00000035385	Ccl2 chromosome 11 protein_coding	1883	0.0239304	0.501723	0.450781	0.00109414	0.148701	0.0154095
hippocampus	toxo_effect_only	toxo_upregulates	ENSMUSG00000071714	Csf2rb2 chromosome 15 protein_coding	23087	0.0147095	0.463514	0.368871	0.000614205	0.126909	0.00760856
hippocampus	toxo_effect_only	toxo_upregulates	ENSMUSG00000016495	Plgrkt chromosome 19 protein_coding	18792	0.00742858	0.74855	0.698574	0.000274434	0.380146	0.0770422
hippocampus	toxo_effect_only	toxo_upregulates	ENSMUSG00000042726	Trafd1 chromosome 5 protein_coding	13908	0.0542458	0.740593	0.865549	0.00298062	0.372288	0.21848
hippocampus	toxo_effect_only	toxo_upregulates	ENSMUSG00000040033	Stat2 chromosome 10 protein_coding	22274	0.00279636	0.411217	0.81046	8.73551e-05	0.0992308	0.145106
hippocampus	toxo_effect_only	toxo_upregulates	ENSMUSG00000053835	H2-T24 chromosome 17 protein_coding	14866	2.29208e-05	0.333105	0.496846	4.144e-07	0.0659913	0.0220229
hippocampus	toxo_effect_only	toxo_upregulates	ENSMUSG00000023186	Vwa5a chromosome 9 protein_coding	25070	0.000424307	0.364331	0.682604	1.02484e-05	0.0782867	0.067561
hippocampus	toxo_effect_only	toxo_upregulates	ENSMUSG00000035692	Isg15 chromosome 4 protein_coding	1395	0.00394188	0.479502	0.380476	0.000129464	0.13629	0.00831762
hippocampus	toxo_effect_only	toxo_upregulates	ENSMUSG00000024079	Eif2ak2 chromosome 17 protein_coding	30010	0.015008	0.319174	0.499497	0.000632019	0.0604496	0.0231441
hippocampus	toxo_effect_only	toxo_upregulates	ENSMUSG00000079197	Psme2 chromosome 14 protein_coding	3673	0.0504155	0.176011	0.719322	0.00271174	0.020519	0.0838492
hippocampus	toxo_effect_only	toxo_upregulates	ENSMUSG00000091549	Gm6548 chromosome 17 processed_pseudogene	1165	0.00838999	0.316342	0.484004	0.00031791	0.0594481	0.0197335
hippocampus	toxo_effect_only	toxo_upregulates	ENSMUSG00000023249	Parp3 chromosome 9 protein_coding	6628	0.0117258	0.260113	0.421114	0.000465584	0.041312	0.0119849
hippocampus	toxo_effect_only	toxo_upregulates	ENSMUSG00000024308	Tapbp chromosome 17 protein_coding	13390	0.000574143	0.156066	0.619087	1.43435e-05	0.0166012	0.0453844
hippocampus	toxo_effect_only	toxo_upregulates	ENSMUSG00000038213	Tapbpl chromosome 6 protein_coding	7928	0.000530376	0.2506	0.466366	1.31649e-05	0.0386286	0.0178707
hippocampus	toxo_effect_only	toxo_upregulates	ENSMUSG00000073490	Ifi207 chromosome 1 protein_coding	18380	0.00280299	0.374062	0.890799	8.76872e-05	0.0821916	0.247069
hippocampus	toxo_effect_only	toxo_upregulates	ENSMUSG00000018920	Cxcl16 chromosome 11 protein_coding	6002	3.63791e-05	0.124645	0.680842	6.87378e-07	0.0112148	0.0660675
hippocampus	toxo_effect_only	toxo_upregulates	ENSMUSG00000020914	Top2a chromosome 11 protein_coding	31247	0.00213827	0.273217	0.926633	6.3081e-05	0.0456214	0.313965
hippocampus	toxo_effect_only	toxo_upregulates	ENSMUSG00000052760	A630001G21Rik chromosome 1 protein_coding	61561	0.0151808	0.22237	0.793256	0.00064065	0.0311259	0.126271
hippocampus	toxo_effect_only	toxo_upregulates	ENSMUSG00000053175	Bcl3 chromosome 7 protein_coding	14309	0.0300434	0.733325	0.839203	0.00141782	0.363424	0.178033
hippocampus	toxo_effect_only	toxo_upregulates	ENSMUSG00000019866	Aim1 chromosome 10 protein_coding	198218	0.00287511	0.278162	0.944707	9.01996e-05	0.047265	0.350458
hippocampus	toxo_effect_only	toxo_upregulates	ENSMUSG00000025232	Hexa chromosome 9 protein_coding	25570	0.0112627	0.55883	0.995873	0.000445086	0.189852	0.687933
hippocampus	toxo_effect_only	toxo_upregulates	ENSMUSG00000066363	Serpina3f chromosome 12 protein_coding	6586	3.79776e-07	0.643095	0.777247	4.34949e-09	0.261982	0.115912
hippocampus	toxo_effect_only	toxo_upregulates	ENSMUSG00000033538	Casp4 chromosome 9 protein_coding	27956	5.10296e-07	0.731601	0.532997	6.00349e-09	0.360179	0.0290941
hippocampus	toxo_effect_only	toxo_upregulates	ENSMUSG00000027514	Zbp1 chromosome 2 protein_coding	12312	3.49555e-08	0.777775	0.375066	3.33354e-10	0.424001	0.00801566
hippocampus	toxo_effect_only	toxo_upregulates	ENSMUSG00000028037	Ifi44 chromosome 3 protein_coding	19039	2.36295e-08	0.755296	0.435125	2.17973e-10	0.38953	0.0130593
hippocampus	toxo_effect_only	toxo_upregulates	ENSMUSG00000025887	Casp12 chromosome 9 protein_coding	27603	9.91672e-12	0.775313	0.628213	4.77275e-14	0.419623	0.0483041
hippocampus	toxo_effect_only	toxo_upregulates	ENSMUSG00000030157	Clec2d chromosome 6 protein_coding	5920	0.000221206	0.684981	0.466366	5.0077e-06	0.307	0.0175738
hippocampus	toxo_effect_only	toxo_upregulates	ENSMUSG00000024791	Cdca5 chromosome 19 protein_coding	6795	0.00990718	0.660446	1	0.000382777	0.27913	0.998184
hippocampus	toxo_effect_only	toxo_upregulates	ENSMUSG00000044701	Il27 chromosome 7 protein_coding	5932	0.00231972	0.146009	0.972999	6.99843e-05	0.0146724	0.467305
hippocampus	toxo_effect_only	toxo_upregulates	ENSMUSG00000055546	Timd4 chromosome 11 protein_coding	33533	0.00212871	0.410891	0.960559	6.26092e-05	0.0990722	0.411636
hippocampus	toxo_effect_only	toxo_upregulates	ENSMUSG00000016256	Ctsz chromosome 2 protein_coding	11547	0.00697675	0.161851	0.723051	0.000254633	0.0178662	0.0860051
hippocampus	toxo_effect_only	toxo_upregulates	ENSMUSG00000094124	Ighv1-74 chromosome 12 IG_V_gene	433	0.0320689	0.566811	0.972999	0.00154628	0.195504	0.468102
hippocampus	toxo_effect_only	toxo_upregulates	ENSMUSG00000031662	Snx20 chromosome 8 protein_coding	9566	0.00040537	0.325446	0.919279	9.7549e-06	0.0627586	0.294734
hippocampus	toxo_effect_only	toxo_upregulates	ENSMUSG00000048163	Selplg chromosome 5 protein_coding	14109	6.02078e-09	0.149587	0.881065	4.56119e-11	0.015332	0.235369
hippocampus	toxo_effect_only	toxo_upregulates	ENSMUSG00000069893	9930111J21Rik1 chromosome 11 protein_coding	33249	5.01116e-06	0.162919	0.796047	7.63733e-08	0.0180561	0.128835
hippocampus	toxo_effect_only	toxo_upregulates	ENSMUSG00000001588	Acap1 chromosome 11 protein_coding	13973	4.7495e-06	0.15833	0.888887	7.15388e-08	0.017137	0.243168
hippocampus	toxo_effect_only	toxo_upregulates	ENSMUSG00000024164	C3 chromosome 17 protein_coding	24167	3.01257e-05	0.178596	0.741487	5.55795e-07	0.0210801	0.0937907
hippocampus	toxo_effect_only	toxo_upregulates	ENSMUSG00000063611	Gm10134 chromosome 2 protein_coding	381	0.0927587	0.707404	0.982378	0.00615498	0.33013	0.554794
hippocampus	toxo_effect_only	toxo_upregulates	ENSMUSG00000015839	Nfe2l2 chromosome 2 protein_coding	29129	0.00245321	0.886371	0.621834	7.47769e-05	0.623896	0.0464251
hippocampus	toxo_effect_only	toxo_upregulates	ENSMUSG00000026980	Ly75 chromosome 2 protein_coding	91201	0.0125273	0.531766	0.788645	0.000506735	0.169601	0.123376
hippocampus	toxo_effect_only	toxo_upregulates	ENSMUSG00000030263	Lrmp chromosome 6 protein_coding	59282	0.00457208	0.307141	0.933557	0.000155255	0.0560491	0.327083
hippocampus	toxo_effect_only	toxo_upregulates	ENSMUSG00000015133	Lrrk1 chromosome 7 protein_coding	161439	0.0312959	0.359982	0.688734	0.00149646	0.0764092	0.07148
hippocampus	toxo_effect_only	toxo_upregulates	ENSMUSG00000038521	C1s1 chromosome 6 protein_coding	12015	0.0374005	0.137851	0.543148	0.00186669	0.0133581	0.0312214
hippocampus	toxo_effect_only	toxo_upregulates	ENSMUSG00000060441	Trim5 chromosome 7 protein_coding	24709	0.00358589	0.442875	0.21838	0.000115561	0.115686	0.001606
hippocampus	toxo_effect_only	toxo_upregulates	ENSMUSG00000030341	Tnfrsf1a chromosome 6 protein_coding	13123	0.0262935	0.160119	0.81046	0.00122328	0.0174592	0.144383
hippocampus	toxo_effect_only	toxo_upregulates	ENSMUSG00000048779	P2ry6 chromosome 7 protein_coding	37020	0.00174326	0.18173	0.688841	5.01849e-05	0.0217214	0.0715217
hippocampus	toxo_effect_only	toxo_upregulates	ENSMUSG00000058755	Osm chromosome 11 protein_coding	4607	0.0411565	0.39119	0.978319	0.00209267	0.0898118	0.516501
hippocampus	toxo_effect_only	toxo_upregulates	ENSMUSG00000051413	Plagl2 chromosome 2 protein_coding	13668	0.014564	0.795203	0.466767	0.000606834	0.452918	0.017978
hippocampus	toxo_effect_only	toxo_upregulates	ENSMUSG00000026031	Cflar chromosome 1 protein_coding	47377	0.0374635	0.434002	0.587211	0.00187177	0.110551	0.0389867
hippocampus	toxo_effect_only	toxo_upregulates	ENSMUSG00000039853	Trim14 chromosome 4 protein_coding	42361	0.00487697	0.387101	0.398157	0.000168216	0.0879614	0.00980325
hippocampus	toxo_effect_only	toxo_upregulates	ENSMUSG00000026829	Gbgt1 chromosome 2 protein_coding	8525	0.0125273	0.411115	0.395098	0.000506278	0.0991812	0.00926628
hippocampus	toxo_effect_only	toxo_upregulates	ENSMUSG00000027848	Olfml3 chromosome 3 protein_coding	15780	0.0119602	0.326514	0.493446	0.000479153	0.0631574	0.0213768
hippocampus	toxo_effect_only	toxo_upregulates	ENSMUSG00000030149	Klrk1 chromosome 6 protein_coding	13542	0.00382673	0.367419	0.586114	0.000125341	0.0797617	0.0382067
hippocampus	toxo_effect_only	toxo_upregulates	ENSMUSG00000079110	Capn3 chromosome 2 protein_coding	48895	0.000914227	0.491265	0.245989	2.43631e-05	0.142585	0.00233284
hippocampus	toxo_effect_only	toxo_upregulates	ENSMUSG00000055172	C1ra chromosome 6 protein_coding	11039	0.0380655	0.417618	0.446506	0.00191345	0.102072	0.0145385
hippocampus	toxo_effect_only	toxo_upregulates	ENSMUSG00000022912	Pros1 chromosome 16 protein_coding	75040	0.0164584	0.393981	0.442407	0.000700436	0.0914549	0.0139459
hippocampus	toxo_effect_only	toxo_upregulates	ENSMUSG00000026880	Stom chromosome 2 protein_coding	22991	0.00094721	0.240441	0.586114	2.54109e-05	0.0359376	0.0385381
hippocampus	toxo_effect_only	toxo_upregulates	ENSMUSG00000018102	Hist1h2bc chromosome 13 protein_coding	8290	0.00279591	0.205674	0.839203	8.71251e-05	0.0268914	0.180033
hippocampus	toxo_effect_only	toxo_upregulates	ENSMUSG00000039005	Tlr4 chromosome 4 protein_coding	102701	5.12122e-06	0.615582	0.484663	7.85071e-08	0.238003	0.0204144
hippocampus	toxo_effect_only	toxo_upregulates	ENSMUSG00000064262	Gimap8 chromosome 6 protein_coding	13642	0.000180809	0.221503	0.647723	3.9965e-06	0.0309453	0.0534963
hippocampus	toxo_effect_only	toxo_upregulates	ENSMUSG00000070390	Nlrp1b chromosome 11 protein_coding	77632	1.40046e-05	0.318928	0.619087	2.37778e-07	0.060322	0.0454659
hippocampus	toxo_effect_only	toxo_upregulates	ENSMUSG00000079057	Cyp4v3 chromosome 8 protein_coding	28273	0.00779582	0.352908	0.672685	0.000290899	0.0736362	0.0629648
hippocampus	toxo_effect_only	toxo_upregulates	ENSMUSG00000026536	Ifi211 chromosome 1 protein_coding	16702	0.00148289	0.276057	0.916212	4.15659e-05	0.0466615	0.291554
hippocampus	toxo_effect_only	toxo_upregulates	ENSMUSG00000103873	Ighv1-38 chromosome 12 IG_V_pseudogene	433	0.064558	0.739995	0.992571	0.00378027	0.371082	0.63818
hippocampus	toxo_effect_only	toxo_upregulates	ENSMUSG00000054203	Ifi205 chromosome 1 protein_coding	19813	0.000354137	0.457485	0.939447	8.42733e-06	0.123398	0.339513
hippocampus	toxo_effect_only	toxo_upregulates	ENSMUSG00000076547	Igkv4-70 chromosome 6 IG_V_gene	556	0.0687162	0.777987	0.992571	0.00416156	0.424641	0.6391
hippocampus	toxo_effect_only	toxo_upregulates	ENSMUSG00000095642	Ighv14-3 chromosome 12 IG_V_gene	477	0.0117924	0.566469	0.944707	0.000469805	0.195225	0.350659
hippocampus	toxo_effect_only	toxo_upregulates	ENSMUSG00000027219	Slc28a2 chromosome 2 protein_coding	34661	0.00232618	0.137101	0.980723	7.03085e-05	0.0131966	0.535402
hippocampus	toxo_effect_only	toxo_upregulates	ENSMUSG00000022971	Ifnar2 chromosome 16 protein_coding	32807	0.00205406	0.118475	0.949002	6.02306e-05	0.0102266	0.363122
hippocampus	toxo_effect_only	toxo_upregulates	ENSMUSG00000020932	Gfap chromosome 11 protein_coding	13577	0.00250511	0.113117	0.818615	7.71403e-05	0.00951208	0.159184
hippocampus	toxo_effect_only	toxo_upregulates	ENSMUSG00000048120	Entpd1 chromosome 19 protein_coding	129237	0.000314558	0.123127	0.419053	7.30324e-06	0.0109465	0.0116537
hippocampus	toxo_effect_only	toxo_upregulates	ENSMUSG00000031389	Arhgap4 chromosome X protein_coding	30429	0.000453614	0.148788	0.570624	1.09967e-05	0.0151639	0.0350098
hippocampus	toxo_effect_only	toxo_upregulates	ENSMUSG00000046718	Bst2 chromosome 8 protein_coding	3202	5.96733e-05	0.373863	0.532489	1.194e-06	0.0820698	0.0289242
hippocampus	toxo_effect_only	toxo_upregulates	ENSMUSG00000064215	Ifi27 chromosome 12 protein_coding	6029	0.00011831	0.120678	0.407854	2.50132e-06	0.0105889	0.0106528
hippocampus	toxo_effect_only	toxo_upregulates	ENSMUSG00000026029	Casp8 chromosome 1 protein_coding	52130	0.000887964	0.149496	0.850997	2.35445e-05	0.0153124	0.195429
hippocampus	toxo_effect_only	toxo_upregulates	ENSMUSG00000035778	Ggta1 chromosome 2 protein_coding	63053	0.000152221	0.154506	0.479153	3.31033e-06	0.0163043	0.0191576
hippocampus	toxo_effect_only	toxo_upregulates	ENSMUSG00000030560	Ctsc chromosome 7 protein_coding	32804	0.0027521	0.141283	0.603126	8.56046e-05	0.0139268	0.0427505
hippocampus	toxo_effect_only	toxo_upregulates	ENSMUSG00000057948	Unc13d chromosome 11 protein_coding	15867	0.000769727	0.13575	0.794587	2.00321e-05	0.0130003	0.127529
hippocampus	toxo_effect_only	toxo_upregulates	ENSMUSG00000025534	Gusb chromosome 5 protein_coding	14039	0.0718692	0.112264	0.813524	0.00441016	0.00941036	0.148227
hippocampus	toxo_effect_only	toxo_upregulates	ENSMUSG00000029484	Anxa3 chromosome 5 protein_coding	52628	0.0377029	0.1239	0.761087	0.00188682	0.0110882	0.10522
hippocampus	toxo_effect_only	toxo_upregulates	ENSMUSG00000022216	Psme1 chromosome 14 protein_coding	3407	0.0871388	0.328654	0.697239	0.00568111	0.0639798	0.076212
hippocampus	toxo_effect_only	toxo_upregulates	ENSMUSG00000034707	Gns chromosome 10 protein_coding	32156	0.0866881	0.362907	0.636328	0.0056351	0.0777404	0.0510252
hippocampus	toxo_effect_only	toxo_upregulates	ENSMUSG00000041736	Tspo chromosome 15 protein_coding	10612	0.0714313	0.193254	0.452405	0.00435782	0.0240854	0.0158104
hippocampus	toxo_effect_only	toxo_upregulates	ENSMUSG00000022587	Ly6e chromosome 15 protein_coding	4855	0.00859881	0.241543	0.616457	0.000327245	0.0362012	0.0449854
hippocampus	toxo_effect_only	toxo_upregulates	ENSMUSG00000031207	Msn chromosome X protein_coding	72511	0.00563183	0.199969	0.521205	0.000199273	0.0256645	0.0267964
hippocampus	toxo_effect_only	toxo_upregulates	ENSMUSG00000034708	Grn chromosome 11 protein_coding	6734	0.00669837	0.143198	0.679601	0.000242085	0.0142177	0.0656302
hippocampus	toxo_effect_only	toxo_upregulates	ENSMUSG00000057191	AB124611 chromosome 9 protein_coding	19158	0.026113	0.164979	0.803477	0.00121372	0.0184315	0.13678
hippocampus	toxo_effect_only	toxo_upregulates	ENSMUSG00000102037	Bcl2a1a chromosome 9 protein_coding	5520	0.00116873	0.479065	0.960559	3.18223e-05	0.135949	0.411939
hippocampus	toxo_effect_only	toxo_upregulates	ENSMUSG00000043279	Trim56 chromosome 5 protein_coding	10566	1.17912e-05	0.163165	0.742758	1.95994e-07	0.0181169	0.0964292
hippocampus	toxo_effect_only	toxo_upregulates	ENSMUSG00000004040	Stat3 chromosome 11 protein_coding	54443	0.000863735	0.561042	0.765981	2.27481e-05	0.191251	0.109091
hippocampus	toxo_effect_only	toxo_upregulates	ENSMUSG00000070327	Rnf213 chromosome 11 protein_coding	94319	0.000786339	0.452425	0.710747	2.06396e-05	0.120858	0.0802201
hippocampus	toxo_effect_only	toxo_upregulates	ENSMUSG00000054404	Slfn5 chromosome 11 protein_coding	13492	0.000653475	0.536743	0.809721	1.65698e-05	0.173476	0.143559
hippocampus	toxo_effect_only	toxo_upregulates	ENSMUSG00000000386	Mx1 chromosome 16 protein_coding	15873	1.70266e-06	0.370637	0.684356	2.25352e-08	0.0810314	0.0693418
hippocampus	toxo_effect_only	toxo_upregulates	ENSMUSG00000057346	Apol9a chromosome 15 protein_coding	7292	1.0461e-06	0.281515	1	1.31462e-08	0.0484246	0.940851
hippocampus	toxo_effect_only	toxo_upregulates	ENSMUSG00000029798	Herc6 chromosome 6 protein_coding	83633	5.37704e-06	0.841158	0.297849	8.36269e-08	0.532733	0.00397664
hippocampus	toxo_effect_only	toxo_upregulates	ENSMUSG00000028071	Sh2d2a chromosome 3 protein_coding	8968	2.31404e-06	0.56431	0.829276	3.14519e-08	0.19346	0.168964
hippocampus	toxo_effect_only	toxo_upregulates	ENSMUSG00000046688	Tifa chromosome 3 protein_coding	42360	0.000318252	0.526213	0.497917	7.40318e-06	0.16579	0.0223544
hippocampus	toxo_effect_only	toxo_upregulates	ENSMUSG00000034663	Bmp2k chromosome 5 protein_coding	94179	0.000110593	0.29258	0.793017	2.31634e-06	0.0517811	0.125466
hippocampus	toxo_effect_only	toxo_upregulates	ENSMUSG00000040483	Xaf1 chromosome 11 protein_coding	12105	1.16635e-05	0.176137	0.625991	1.93352e-07	0.020565	0.0475486
hippocampus	toxo_effect_only	toxo_upregulates	ENSMUSG00000030345	Dyrk4 chromosome 6 protein_coding	45820	0.000170064	0.384205	0.85124	3.72868e-06	0.0866515	0.196305
hippocampus	toxo_effect_only	toxo_upregulates	ENSMUSG00000021190	Lgmn chromosome 12 protein_coding	45730	2.51116e-05	0.108799	0.738546	4.58813e-07	0.00889202	0.0924193
hippocampus	toxo_effect_only	toxo_upregulates	ENSMUSG00000024349	Tmem173 chromosome 18 protein_coding	6877	1.51367e-07	0.21278	0.815667	1.55144e-09	0.0285603	0.152152
hippocampus	toxo_effect_only	toxo_upregulates	ENSMUSG00000066861	Oas1g chromosome 5 protein_coding	11472	3.75769e-08	0.54929	0.628213	3.65052e-10	0.18336	0.0489481
hippocampus	toxo_effect_only	toxo_upregulates	ENSMUSG00000034459	Ifit1 chromosome 19 protein_coding	9139	0.000518301	0.757791	0.393577	1.27959e-05	0.392843	0.00910011
hippocampus	toxo_effect_only	toxo_upregulates	ENSMUSG00000052776	Oas1a chromosome 5 protein_coding	11266	1.36222e-06	0.407654	0.467256	1.76044e-08	0.097717	0.0180816
hippocampus	toxo_effect_only	toxo_upregulates	ENSMUSG00000039146	Ifi44l chromosome 3 protein_coding	4156	3.04188e-06	0.379373	0.68175	4.39202e-08	0.0844999	0.0670783
hippocampus	toxo_effect_only	toxo_upregulates	ENSMUSG00000062488	Ifit3b chromosome 19 protein_coding	5432	6.74937e-06	0.529078	0.646399	1.07097e-07	0.167824	0.0530694
hippocampus	toxo_effect_only	toxo_upregulates	ENSMUSG00000002325	Irf9 chromosome 14 protein_coding	6460	2.68118e-06	0.497365	0.579474	3.7398e-08	0.146065	0.0366704
hippocampus	toxo_effect_only	toxo_upregulates	ENSMUSG00000074896	Ifit3 chromosome 19 protein_coding	5201	2.13957e-05	0.577634	0.360912	3.83293e-07	0.203384	0.00692676
hippocampus	toxo_effect_only	toxo_upregulates	ENSMUSG00000030921	Trim30a chromosome 7 protein_coding	56169	1.01699e-06	0.367707	0.597632	1.26445e-08	0.0799109	0.0414298
hippocampus	toxo_effect_only	toxo_upregulates	ENSMUSG00000073489	Ifi204 chromosome 1 protein_coding	19651	1.74672e-07	0.321408	0.562382	1.82923e-09	0.0612737	0.0336027
hippocampus	toxo_effect_only	toxo_upregulates	ENSMUSG00000053318	Slamf8 chromosome 1 protein_coding	8811	3.75746e-08	0.264761	0.444697	3.63355e-10	0.0426048	0.0140577
hippocampus	toxo_effect_only	toxo_upregulates	ENSMUSG00000021423	Ly86 chromosome 13 protein_coding	73692	7.30504e-06	0.230501	0.362129	1.17519e-07	0.033209	0.00702975
hippocampus	toxo_effect_only	toxo_upregulates	ENSMUSG00000033355	Rtp4 chromosome 16 protein_coding	93932	8.44063e-06	0.306538	0.445383	1.37292e-07	0.0558024	0.014119
hippocampus	toxo_effect_only	toxo_upregulates	ENSMUSG00000015437	Gzmb chromosome 14 protein_coding	3405	2.29208e-05	0.13749	1	4.14698e-07	0.0133018	1
hippocampus	toxo_effect_only	toxo_upregulates	ENSMUSG00000038507	Parp12 chromosome 6 protein_coding	31940	2.95952e-06	0.268599	0.484663	4.24672e-08	0.043977	0.0204784
hippocampus	toxo_effect_only	toxo_upregulates	ENSMUSG00000063268	Parp10 chromosome 15 protein_coding	12268	2.04883e-05	0.257798	0.494249	3.64297e-07	0.0405768	0.0214996
hippocampus	toxo_effect_only	toxo_upregulates	ENSMUSG00000024339	Tap2 chromosome 17 protein_coding	12795	2.81666e-07	0.108273	0.462846	3.13799e-09	0.00879599	0.0171455
hippocampus	toxo_effect_only	toxo_upregulates	ENSMUSG00000018899	Irf1 chromosome 11 protein_coding	8361	1.7074e-05	0.259905	0.484663	2.96741e-07	0.0412443	0.0201495
hippocampus	toxo_effect_only	toxo_upregulates	ENSMUSG00000022906	Parp9 chromosome 16 protein_coding	34136	8.03088e-07	0.222692	0.587905	9.84177e-09	0.0312205	0.039342
hippocampus	toxo_effect_only	toxo_upregulates	ENSMUSG00000022504	Ciita chromosome 16 protein_coding	39387	7.74416e-11	0.151244	0.580967	4.45185e-13	0.0156434	0.0370153
hippocampus	toxo_effect_only	toxo_upregulates	ENSMUSG00000037321	Tap1 chromosome 17 protein_coding	9673	2.8348e-14	0.112095	0.30832	9.34828e-17	0.00937324	0.00444772
hippocampus	toxo_effect_only	toxo_upregulates	ENSMUSG00000029417	Cxcl9 chromosome 5 protein_coding	6733	7.29174e-11	0.104612	1	4.15928e-13	0.00829422	0.790585
hippocampus	toxo_effect_only	toxo_upregulates	ENSMUSG00000096727	Psmb9 chromosome 17 protein_coding	5777	1.0002e-15	0.130648	0.507182	2.54061e-18	0.0120983	0.0241976
hippocampus	toxo_effect_only	toxo_upregulates	ENSMUSG00000104713	Gbp6 chromosome 5 protein_coding	22997	6.74955e-15	0.154438	0.709581	1.95508e-17	0.0162673	0.0799306
hippocampus	toxo_effect_only	toxo_upregulates	ENSMUSG00000056116	H2-T22 chromosome 17 protein_coding	5620	5.62252e-10	0.289288	0.360912	3.70826e-12	0.0508188	0.00693734
hippocampus	toxo_effect_only	toxo_upregulates	ENSMUSG00000067212	H2-T23 chromosome 17 protein_coding	3083	1.72005e-11	0.187529	0.368871	8.73822e-14	0.0229397	0.00735714
hippocampus	toxo_effect_only	toxo_upregulates	ENSMUSG00000029561	Oasl2 chromosome 5 protein_coding	15299	2.21683e-07	0.294175	0.464816	2.40058e-09	0.0522278	0.017339
hippocampus	toxo_effect_only	toxo_upregulates	ENSMUSG00000034422	Parp14 chromosome 16 protein_coding	38671	3.20304e-09	0.25118	0.656543	2.31235e-11	0.0387851	0.0570457
hippocampus	toxo_effect_only	toxo_upregulates	ENSMUSG00000073418	C4b chromosome 17 protein_coding	15503	3.54268e-13	0.363724	0.190909	1.34192e-15	0.078045	0.0011645
hippocampus	toxo_effect_only	toxo_upregulates	ENSMUSG00000022901	Cd86 chromosome 16 protein_coding	62213	7.0303e-15	0.112095	0.521205	2.09906e-17	0.00932	0.0263855
hippocampus	toxo_effect_only	toxo_upregulates	ENSMUSG00000038642	Ctss chromosome 3 protein_coding	29618	5.57998e-13	0.196296	0.449555	2.26282e-15	0.0247907	0.0149718
hippocampus	toxo_effect_only	toxo_upregulates	ENSMUSG00000032596	Uba7 chromosome 9 protein_coding	8556	1.98621e-10	0.175553	0.360912	1.21262e-12	0.0204088	0.00677601
hippocampus	toxo_effect_only	toxo_upregulates	ENSMUSG00000040253	Gbp7 chromosome 3 protein_coding	19808	3.43457e-13	0.166137	0.529009	1.28567e-15	0.0186884	0.0280604
hippocampus	toxo_effect_only	toxo_upregulates	ENSMUSG00000028270	Gbp2 chromosome 3 protein_coding	17407	9.28774e-14	0.267079	0.624725	3.31114e-16	0.0433587	0.0469239
hippocampus	toxo_effect_only	toxo_upregulates	ENSMUSG00000040264	Gbp2b chromosome 3 protein_coding	24333	2.36135e-11	0.328694	0.68175	1.26275e-13	0.0640644	0.0671564
hippocampus	toxo_effect_only	toxo_upregulates	ENSMUSG00000024397	Aif1 chromosome 17 protein_coding	5078	2.71535e-06	0.109345	0.400446	3.79956e-08	0.00897078	0.0101069
hippocampus	toxo_effect_only	toxo_upregulates	ENSMUSG00000030156	Cd69 chromosome 6 protein_coding	8112	5.88075e-05	0.140113	0.94753	1.17405e-06	0.0137731	0.359001
hippocampus	toxo_effect_only	toxo_upregulates	ENSMUSG00000030966	Trim21 chromosome 7 protein_coding	7566	3.90546e-05	0.233423	0.480765	7.44892e-07	0.0341731	0.0193505
hippocampus	toxo_effect_only	toxo_upregulates	ENSMUSG00000029322	Plac8 chromosome 5 protein_coding	18521	2.87979e-09	0.111818	0.769342	2.05333e-11	0.00926834	0.111076
hippocampus	toxo_effect_only	toxo_upregulates	ENSMUSG00000033880	Lgals3bp chromosome 11 protein_coding	9342	1.09474e-05	0.258606	0.43037	1.80017e-07	0.0407952	0.0126658
hippocampus	toxo_effect_only	toxo_upregulates	ENSMUSG00000037649	H2-DMa chromosome 17 protein_coding	3920	1.36864e-06	0.166676	0.467281	1.77484e-08	0.0188364	0.018142
hippocampus	toxo_effect_only	toxo_upregulates	ENSMUSG00000026068	Il18rap chromosome 1 protein_coding	36344	1.8799e-05	0.131744	0.404892	3.32584e-07	0.0122527	0.010342
hippocampus	toxo_effect_only	toxo_upregulates	ENSMUSG00000000628	Hk2 chromosome 6 protein_coding	49430	3.31447e-07	0.348428	0.141352	3.78121e-09	0.0719836	0.000529188
hippocampus	toxo_effect_only	toxo_upregulates	ENSMUSG00000037860	Aim2 chromosome 1 protein_coding	115162	2.41712e-05	0.264261	0.28119	4.39476e-07	0.0424231	0.00343888
hippocampus	toxo_effect_only	toxo_upregulates	ENSMUSG00000066258	Trim12a chromosome 7 protein_coding	15573	1.01258e-06	0.400046	0.305739	1.25208e-08	0.0943991	0.00439687
hippocampus	toxo_effect_only	toxo_upregulates	ENSMUSG00000073491	Ifi213 chromosome 1 protein_coding	32991	2.93755e-06	0.219326	0.529009	4.19938e-08	0.030475	0.02799
hippocampus	toxo_effect_only	toxo_upregulates	ENSMUSG00000057143	Trim12c chromosome 7 protein_coding	14609	9.13157e-08	0.288144	0.349853	9.0746e-10	0.0503738	0.00616776
hippocampus	toxo_effect_only	toxo_upregulates	ENSMUSG00000106734	Gm20559 chromosome 6 processed_transcript	12935	1.88806e-06	0.401752	0.579474	2.53256e-08	0.0952818	0.0365199
hippocampus	toxo_effect_only	toxo_upregulates	ENSMUSG00000047735	Samd9l chromosome 6 protein_coding	27316	0.000779094	0.399156	0.549087	2.03501e-05	0.0940274	0.0319333
hippocampus	toxo_effect_only	toxo_upregulates	ENSMUSG00000040296	Ddx58 chromosome 4 protein_coding	36056	0.000161366	0.232588	0.227773	3.52359e-06	0.0339553	0.00206882
hippocampus	toxo_effect_only	toxo_upregulates	ENSMUSG00000021583	Erap1 chromosome 13 protein_coding	52004	0.000325001	0.344069	0.347681	7.6326e-06	0.0701784	0.00598468
hippocampus	toxo_effect_only	toxo_upregulates	ENSMUSG00000049502	Dtx3l chromosome 16 protein_coding	12641	5.83943e-05	0.386918	0.626393	1.1606e-06	0.0878324	0.0477486
hippocampus	toxo_effect_only	toxo_upregulates	ENSMUSG00000081512	Gm15821 chromosome 17 protein_coding	3148	0.00122597	0.426522	0.884804	3.35994e-05	0.106554	0.23818
hippocampus	toxo_effect_only	toxo_upregulates	ENSMUSG00000026896	Ifih1 chromosome 2 protein_coding	50458	1.2107e-08	0.388617	0.51822	1.01431e-10	0.0886238	0.026113
hippocampus	toxo_effect_only	toxo_upregulates	ENSMUSG00000035208	Slfn8 chromosome 11 protein_coding	18653	2.01663e-07	0.307997	0.276584	2.1748e-09	0.0563247	0.00312311
hippocampus	toxo_effect_only	toxo_upregulates	ENSMUSG00000031497	Tnfsf13b chromosome 8 protein_coding	32606	3.80686e-05	0.266534	0.3182	7.22694e-07	0.0431426	0.00468694
hippocampus	toxo_effect_only	toxo_upregulates	ENSMUSG00000095589	Ighv1-55 chromosome 12 IG_V_gene	497	1.33745e-05	0.243666	0.89685	2.26485e-07	0.0367345	0.255838
hippocampus	toxo_effect_only	toxo_upregulates	ENSMUSG00000109729	Gm45418 chromosome 8 bidirectional_promoter_lncRNA	6283	0.0136864	0.533094	0.976501	0.000564777	0.170681	0.49135
hippocampus	toxo_effect_only	toxo_upregulates	ENSMUSG00000030107	Usp18 chromosome 6 protein_coding	25012	0.00011831	0.623274	0.480765	2.50434e-06	0.243882	0.019309
hippocampus	toxo_effect_only	toxo_upregulates	ENSMUSG00000072620	Slfn2 chromosome 11 protein_coding	5567	0.000482146	0.718621	0.43236	1.18603e-05	0.342594	0.0128591
hippocampus	toxo_effect_only	toxo_upregulates	ENSMUSG00000024677	Ms4a6b chromosome 19 protein_coding	14745	1.69435e-05	0.580483	0.134609	2.92962e-07	0.206177	0.000467477
hippocampus	toxo_effect_only	toxo_upregulates	ENSMUSG00000037548	H2-DMb2 chromosome 17 protein_coding	8247	3.3893e-05	0.39309	0.522237	6.34361e-07	0.0910684	0.0271117
hippocampus	toxo_effect_only	toxo_upregulates	ENSMUSG00000039899	Fgl2 chromosome 5 protein_coding	5733	0.000741114	0.627083	0.450781	1.92214e-05	0.247144	0.0152442
hippocampus	toxo_effect_only	toxo_upregulates	ENSMUSG00000032000	Birc3 chromosome 9 protein_coding	24488	0.00134331	0.499996	0.698574	3.72344e-05	0.147615	0.0769577
hippocampus	toxo_effect_only	toxo_upregulates	ENSMUSG00000071713	Csf2rb chromosome 15 protein_coding	25011	3.75464e-06	0.337108	0.588972	5.53826e-08	0.0672346	0.0395412
hippocampus	toxo_effect_only	toxo_upregulates	ENSMUSG00000023982	Guca1a chromosome 17 protein_coding	6025	0.0089262	0.722341	0.714722	0.000340898	0.347295	0.0813598
hippocampus	toxo_effect_only	toxo_upregulates	ENSMUSG00000025498	Irf7 chromosome 7 protein_coding	3776	0.0033314	0.755751	0.319472	0.000106741	0.390134	0.00472238
hippocampus	toxo_effect_only	toxo_upregulates	ENSMUSG00000029826	Zc3hav1 chromosome 6 protein_coding	49318	2.5565e-10	0.126116	0.445822	1.59496e-12	0.0114089	0.0144307
hippocampus	toxo_effect_only	toxo_upregulates	ENSMUSG00000042228	Lyn chromosome 4 protein_coding	135008	1.08429e-06	0.143753	0.310356	1.37227e-08	0.0143048	0.00453235
hippocampus	toxo_effect_only	toxo_upregulates	ENSMUSG00000058715	Fcer1g chromosome 1 protein_coding	4794	1.55681e-07	0.151179	0.399991	1.6026e-09	0.0156232	0.00995525
hippocampus	toxo_effect_only	toxo_upregulates	ENSMUSG00000000290	Itgb2 chromosome 10 protein_coding	35457	6.40631e-05	0.124263	0.80532	1.30467e-06	0.0111472	0.139731
hippocampus	toxo_effect_only	toxo_upregulates	ENSMUSG00000025017	Pik3ap1 chromosome 19 protein_coding	110853	3.03922e-05	0.12767	0.598754	5.62066e-07	0.0116405	0.0419534
hippocampus	toxo_effect_only	toxo_upregulates	ENSMUSG00000026480	Ncf2 chromosome 1 protein_coding	36798	2.93755e-06	0.130127	0.948513	4.20211e-08	0.0120195	0.362027
hippocampus	toxo_effect_only	toxo_upregulates	ENSMUSG00000051506	Wdfy4 chromosome 14 protein_coding	225962	1.86423e-06	0.267652	0.836198	2.49228e-08	0.0435381	0.174472
hippocampus	toxo_effect_only	toxo_upregulates	ENSMUSG00000030789	Itgax chromosome 7 protein_coding	21111	0.000178707	0.151088	1	3.94207e-06	0.015607	0.707656
hippocampus	toxo_effect_only	toxo_upregulates	ENSMUSG00000043263	Ifi209 chromosome 1 protein_coding	17012	3.32576e-09	0.2957	0.86901	2.41577e-11	0.0527094	0.222536
hippocampus	toxo_effect_only	toxo_upregulates	ENSMUSG00000032661	Oas3 chromosome 5 protein_coding	24564	5.13543e-06	0.106343	0.980723	7.96403e-08	0.00855299	0.545831
hippocampus	toxo_effect_only	toxo_upregulates	ENSMUSG00000032089	Il10ra chromosome 9 protein_coding	15313	2.44376e-05	0.598515	0.397763	4.45409e-07	0.222554	0.00968036
hippocampus	toxo_effect_only	toxo_upregulates	ENSMUSG00000018654	Ikzf1 chromosome 11 protein_coding	87924	5.38072e-09	0.182535	0.51004	4.00437e-11	0.0219547	0.024821
hippocampus	toxo_effect_only	toxo_upregulates	ENSMUSG00000031103	Elf4 chromosome X protein_coding	52087	2.59032e-08	0.388617	0.669414	2.44719e-10	0.0887122	0.0613288
hippocampus	toxo_effect_only	toxo_upregulates	ENSMUSG00000010358	Ifi35 chromosome 11 protein_coding	10292	1.38542e-08	0.258737	0.686599	1.16687e-10	0.0408644	0.0700794
hippocampus	toxo_effect_only	toxo_upregulates	ENSMUSG00000025492	Ifitm3 chromosome 7 protein_coding	1185	0.00123363	0.412337	0.690323	3.38643e-05	0.0997952	0.0723469
hippocampus	toxo_effect_only	toxo_upregulates	ENSMUSG00000022575	Gsdmd chromosome 15 protein_coding	5066	4.69471e-09	0.197772	0.596087	3.45199e-11	0.0250828	0.0411467
hippocampus	toxo_effect_only	toxo_upregulates	ENSMUSG00000031506	Ptpn7 chromosome 1 protein_coding	12618	4.40901e-06	0.149204	1	6.58208e-08	0.0152395	0.852379
hippocampus	toxo_effect_only	toxo_upregulates	ENSMUSG00000062593	Lilrb4a chromosome 10 protein_coding	15935	0.00121827	0.15432	0.968683	3.33342e-05	0.0161757	0.433716
hippocampus	toxo_effect_only	toxo_upregulates	ENSMUSG00000015340	Cybb chromosome X protein_coding	52520	0.001537	0.310219	0.922797	4.32879e-05	0.057082	0.305271
hippocampus	toxo_effect_only	toxo_upregulates	ENSMUSG00000069516	Lyz2 chromosome 10 protein_coding	4941	0.00235902	0.379373	0.679601	7.14854e-05	0.0845407	0.0656059
hippocampus	toxo_effect_only	toxo_upregulates	ENSMUSG00000030220	Arhgdib chromosome 6 protein_coding	18245	0.000199863	0.277743	0.693682	4.45328e-06	0.0470965	0.0746981
hippocampus	toxo_effect_only	toxo_upregulates	ENSMUSG00000043131	Mob1a chromosome 6 protein_coding	17761	2.2572e-05	0.219062	0.649171	4.06377e-07	0.0303798	0.0537893
hippocampus	toxo_effect_only	toxo_upregulates	ENSMUSG00000020077	Srgn chromosome 10 protein_coding	33619	0.00328598	0.235811	0.748561	0.000104993	0.0347096	0.0991107
hippocampus	toxo_effect_only	toxo_upregulates	ENSMUSG00000028459	Cd72 chromosome 4 protein_coding	8167	0.00217697	0.117014	0.741487	6.46105e-05	0.010064	0.0937012
hippocampus	toxo_effect_only	toxo_upregulates	ENSMUSG00000037202	Prf1 chromosome 10 protein_coding	6428	0.0200417	0.401752	0.981017	0.000891337	0.0952337	0.547011
hippocampus	toxo_effect_only	toxo_upregulates	ENSMUSG00000049969	Plekhf2 chromosome 4 protein_coding	19266	0.000647109	0.537231	0.815667	1.63796e-05	0.173954	0.15516
hippocampus	toxo_effect_only	toxo_upregulates	ENSMUSG00000032436	Cmtm7 chromosome 9 protein_coding	25021	0.000679017	0.445485	0.484663	1.73083e-05	0.117267	0.020465
hippocampus	toxo_effect_only	toxo_upregulates	ENSMUSG00000047798	Cd300lf chromosome 11 protein_coding	17779	0.0131042	0.51298	0.532232	0.000538418	0.156386	0.028569
hippocampus	toxo_effect_only	toxo_upregulates	ENSMUSG00000000817	Fasl chromosome 1 protein_coding	7807	0.041599	0.712562	0.933571	0.00212073	0.336625	0.327877
hippocampus	toxo_effect_only	toxo_upregulates	ENSMUSG00000040663	Clcf1 chromosome 19 protein_coding	9253	0.00454717	0.770976	1	0.000154071	0.412389	0.881606
hippocampus	toxo_effect_only	toxo_upregulates	ENSMUSG00000048897	Zfp710 chromosome 7 protein_coding	69360	0.0901866	0.263489	0.98406	0.00594814	0.0422005	0.571333
hippocampus	toxo_effect_only	toxo_upregulates	ENSMUSG00000012519	Mlkl chromosome 8 protein_coding	26381	0.00560071	0.112095	0.989483	0.000197422	0.00932431	0.594553
hippocampus	toxo_effect_only	toxo_upregulates	ENSMUSG00000040188	Scamp2 chromosome 9 protein_coding	27853	0.00693804	0.119233	1	0.000252911	0.0103317	0.8817
hippocampus	toxo_effect_only	toxo_upregulates	ENSMUSG00000050002	Idnk chromosome 13 protein_coding	7045	0.0292564	0.45696	0.924203	0.00137677	0.123017	0.307854
hippocampus	toxo_effect_only	toxo_upregulates	ENSMUSG00000060675	Pla2g16 chromosome 19 protein_coding	31087	0.0780509	0.287527	0.74051	0.00493209	0.0501762	0.0933056
hippocampus	toxo_effect_only	toxo_upregulates	ENSMUSG00000023947	Nfkbie chromosome 17 protein_coding	7454	0.0586425	0.41465	0.989483	0.00331889	0.100957	0.601328
hippocampus	toxo_effect_only	toxo_upregulates	ENSMUSG00000028163	Nfkb1 chromosome 3 protein_coding	106893	0.0550925	0.320142	0.933875	0.00304443	0.0608727	0.330224
hippocampus	toxo_effect_only	toxo_upregulates	ENSMUSG00000030724	Cd19 chromosome 7 protein_coding	6440	0.0117341	0.144758	1	0.000466437	0.014489	0.878213
hippocampus	toxo_effect_only	toxo_upregulates	ENSMUSG00000024696	Lpxn chromosome 19 protein_coding	35202	1.87373e-05	0.157825	0.887976	3.30658e-07	0.0169008	0.240584
hippocampus	toxo_effect_only	toxo_upregulates	ENSMUSG00000037849	Ifi206 chromosome 1 protein_coding	22557	3.41485e-05	0.318928	0.926617	6.40665e-07	0.0602812	0.312056
hippocampus	toxo_effect_only	toxo_upregulates	ENSMUSG00000063660	Olfr98 chromosome 17 protein_coding	1039	0.0326372	0.813542	0.989483	0.00157805	0.483101	0.602228
hippocampus	toxo_effect_only	toxo_upregulates	ENSMUSG00000049410	Zfp683 chromosome 4 protein_coding	5159	0.0125273	0.557575	0.956317	0.000506899	0.189138	0.395631
hippocampus	toxo_effect_only	toxo_upregulates	ENSMUSG00000044703	Phf11a chromosome 14 protein_coding	20610	0.000103493	0.370637	0.723051	2.1538e-06	0.0810194	0.0855929
hippocampus	toxo_effect_only	toxo_upregulates	ENSMUSG00000067341	H2-Eb2 chromosome 17 protein_coding	14565	1.33099e-05	0.19143	1	2.24594e-07	0.0237055	0.703133
hippocampus	toxo_effect_only	toxo_upregulates	ENSMUSG00000040963	Asgr2 chromosome 11 protein_coding	13544	0.0184437	0.611544	0.839203	0.000807118	0.234289	0.180965
hippocampus	toxo_effect_only	toxo_upregulates	ENSMUSG00000021990	Spata13 chromosome 14 protein_coding	130556	0.0197393	0.425102	0.860606	0.000873492	0.105758	0.20779
hippocampus	toxo_effect_only	toxo_upregulates	ENSMUSG00000024399	Ltb chromosome 17 protein_coding	1882	0.00163561	0.264261	0.497917	4.67213e-05	0.042421	0.0224656
hippocampus	toxo_effect_only	toxo_upregulates	ENSMUSG00000040751	Lat2 chromosome 5 protein_coding	15004	0.00177701	0.160203	0.582237	5.13941e-05	0.0174767	0.037174
hippocampus	toxo_effect_only	toxo_upregulates	ENSMUSG00000040026	Saa3 chromosome 7 protein_coding	3703	0.00450433	0.427564	0.981456	0.000151951	0.106948	0.552551
hippocampus	toxo_effect_only	toxo_upregulates	ENSMUSG00000001444	Tbx21 chromosome 11 protein_coding	17261	0.0547747	0.556872	0.815667	0.00302433	0.188486	0.155124
hippocampus	toxo_effect_only	toxo_upregulates	ENSMUSG00000022126	Acod1 chromosome 14 protein_coding	9597	0.00409931	0.616562	0.817023	0.000136095	0.238614	0.156727
hippocampus	toxo_effect_only	toxo_upregulates	ENSMUSG00000097585	E230029C05Rik chromosome 7 processed_transcript	68347	0.0107601	0.544396	0.794587	0.000421005	0.17933	0.127555
hippocampus	toxo_effect_only	toxo_upregulates	ENSMUSG00000041857	Oosp1 chromosome 19 protein_coding	23691	0.0136404	0.867608	1	0.000562271	0.587444	0.792086
hippocampus	toxo_effect_only	toxo_upregulates	ENSMUSG00000096499	Ighv1-5 chromosome 12 IG_V_gene	478	0.0651843	0.92732	1	0.00383146	0.725624	0.843665
hippocampus	toxo_effect_only	toxo_upregulates	ENSMUSG00000094502	Ighv1-69 chromosome 12 IG_V_gene	435	4.59349e-06	0.60902	0.990641	6.87795e-08	0.231959	0.615715
hippocampus	toxo_effect_only	toxo_upregulates	ENSMUSG00000105606	Igkv2-109 chromosome 6 IG_V_gene	732	0.000215947	0.656066	1	4.85014e-06	0.274121	1
hippocampus	toxo_effect_only	toxo_upregulates	ENSMUSG00000051998	Lax1 chromosome 1 protein_coding	11018	5.82715e-05	0.17341	0.901535	1.15556e-06	0.0199066	0.26649
hippocampus	toxo_effect_only	toxo_upregulates	ENSMUSG00000071716	Apol7e chromosome 15 protein_coding	20400	0.000240193	0.282688	1	5.45894e-06	0.0487271	0.756165
hippocampus	toxo_effect_only	toxo_upregulates	ENSMUSG00000095571	Ighv5-17 chromosome 12 IG_V_gene	522	0.00792884	0.865343	1	0.000297508	0.582604	0.76303
hippocampus	toxo_effect_only	toxo_upregulates	ENSMUSG00000024353	Mzb1 chromosome 18 protein_coding	2102	4.38155e-07	0.155234	0.846977	5.09618e-09	0.0164365	0.191599
hippocampus	toxo_effect_only	toxo_upregulates	ENSMUSG00000076934	Iglv1 chromosome 16 IG_V_gene	484	0.000143265	0.562186	1	3.1028e-06	0.19203	1
hippocampus	toxo_effect_only	toxo_upregulates	ENSMUSG00000020100	Slc29a3 chromosome 10 protein_coding	40723	0.00232618	0.139156	0.484663	7.03865e-05	0.0136068	0.020029
hippocampus	toxo_effect_only	toxo_upregulates	ENSMUSG00000085208	Brip1os chromosome 11 antisense	103074	0.00279591	0.150148	0.396414	8.72166e-05	0.0154713	0.00935437
hippocampus	toxo_effect_only	toxo_upregulates	ENSMUSG00000035273	Hpse chromosome 5 protein_coding	40233	0.00220001	0.508908	0.407854	6.55807e-05	0.153806	0.0107944
hippocampus	toxo_effect_only	toxo_upregulates	ENSMUSG00000076666	Ighv14-4 chromosome 12 IG_V_gene	430	0.0587805	0.60581	0.954101	0.00333194	0.229172	0.385151
hippocampus	toxo_effect_only	toxo_upregulates	ENSMUSG00000017002	Slpi chromosome 2 protein_coding	35026	0.00120378	0.125748	0.387227	3.2884e-05	0.0113476	0.00884451
hippocampus	toxo_effect_only	toxo_upregulates	ENSMUSG00000031165	Was chromosome X protein_coding	9046	3.43725e-05	0.280094	0.345513	6.46399e-07	0.0480678	0.00590726
hippocampus	toxo_effect_only	toxo_upregulates	ENSMUSG00000076608	Igkj5 chromosome 6 IG_J_gene	42	0.0209028	0.610351	0.982378	0.000934292	0.233179	0.557714
hippocampus	toxo_effect_only	toxo_upregulates	ENSMUSG00000093838	Ighv3-1 chromosome 12 IG_V_gene	431	4.70642e-05	0.100079	0.839203	9.18633e-07	0.00776787	0.179981
hippocampus	toxo_effect_only	toxo_upregulates	ENSMUSG00000109713	PVRIG chromosome 5 protein_coding	1597	0.0395413	0.656889	0.626393	0.00199645	0.274894	0.0477884
hippocampus	toxo_effect_only	toxo_upregulates	ENSMUSG00000005142	Man2b1 chromosome 8 protein_coding	15013	0.00078486	0.35405	0.785026	2.05659e-05	0.0741076	0.121541
hippocampus	toxo_effect_only	toxo_upregulates	ENSMUSG00000020709	Adap2 chromosome 11 protein_coding	24854	0.000574143	0.460078	0.514615	1.43536e-05	0.124594	0.0254892
hippocampus	toxo_effect_only	toxo_upregulates	ENSMUSG00000031838	Ifi30 chromosome 8 protein_coding	3890	0.00194844	0.34116	0.532232	5.67861e-05	0.0689313	0.0286038
hippocampus	toxo_effect_only	toxo_upregulates	ENSMUSG00000060519	Tor3a chromosome 1 protein_coding	20740	0.00584541	0.184521	0.380476	0.000207969	0.0223416	0.008307
hippocampus	toxo_effect_only	toxo_upregulates	ENSMUSG00000092618	Btnl6 chromosome 17 protein_coding	9549	0.0261061	0.39309	0.923001	0.00121224	0.0910623	0.305749
hippocampus	toxo_effect_only	toxo_upregulates	ENSMUSG00000069662	Marcks chromosome 10 protein_coding	5546	0.0043701	0.985233	0.829276	0.000146449	0.930158	0.168862
hippocampus	toxo_effect_only	toxo_upregulates	ENSMUSG00000025888	Casp1 chromosome 9 protein_coding	8749	0.000481618	0.730491	0.517851	1.18044e-05	0.358725	0.0260347
hippocampus	toxo_effect_only	toxo_upregulates	ENSMUSG00000087150	BC064078 chromosome 6 transcribed_unprocessed_pseudogene	15089	0.0174097	0.931881	0.124792	0.000753334	0.73815	0.000364002
hippocampus	toxo_effect_only	toxo_upregulates	ENSMUSG00000020128	Vps54 chromosome 11 protein_coding	81856	0.0359309	0.942641	0.832614	0.00177905	0.773008	0.172452
hippocampus	toxo_effect_only	toxo_upregulates	ENSMUSG00000028709	Mob3c chromosome 4 protein_coding	8094	0.0199043	0.460382	0.846826	0.000883454	0.124718	0.19133
hippocampus	toxo_effect_only	toxo_upregulates	ENSMUSG00000037808	Fam76b chromosome 9 protein_coding	27272	0.0684561	0.243856	0.738546	0.00413959	0.0368392	0.0922449
hippocampus	toxo_effect_only	toxo_upregulates	ENSMUSG00000051351	Zfp46 chromosome 4 protein_coding	9260	0.0895503	0.120441	0.852655	0.00588622	0.0105512	0.1982
hippocampus	toxo_effect_only	toxo_upregulates	ENSMUSG00000027615	Hps3 chromosome 3 protein_coding	39371	0.064818	0.308738	0.746947	0.00380465	0.0566708	0.0977749
hippocampus	toxo_effect_only	toxo_upregulates	ENSMUSG00000064128	Cenpj chromosome 14 protein_coding	45086	0.000874792	0.214915	0.624747	2.31563e-05	0.029244	0.0471147
hippocampus	toxo_effect_only	toxo_upregulates	ENSMUSG00000110682	RP24-94F12.3 chromosome 8 lincRNA	2977	0.0255309	0.268567	0.964623	0.00117992	0.0439593	0.421754
hippocampus	toxo_effect_only	toxo_upregulates	ENSMUSG00000005465	Il27ra chromosome 8 protein_coding	12296	0.0718692	0.342579	0.696976	0.00440731	0.0694582	0.0756557
hippocampus	toxo_effect_only	toxo_upregulates	ENSMUSG00000031712	Il15 chromosome 8 protein_coding	71591	0.0466638	0.160807	0.954101	0.00245588	0.0175929	0.386159
hippocampus	toxo_effect_only	toxo_upregulates	ENSMUSG00000038843	Gcnt1 chromosome 19 protein_coding	30527	0.0866881	0.185167	0.212339	0.00563627	0.0224725	0.00146538
hippocampus	toxo_effect_only	toxo_upregulates	ENSMUSG00000022309	Angpt1 chromosome 15 protein_coding	252251	0.0474059	0.278014	0.507182	0.00250972	0.0471906	0.0241552
hippocampus	toxo_effect_only	toxo_upregulates	ENSMUSG00000005947	Itgae chromosome 11 protein_coding	56864	0.085122	0.814557	0.324496	0.00551169	0.484679	0.00485012
hippocampus	toxo_effect_only	toxo_upregulates	ENSMUSG00000027901	Dennd2d chromosome 3 protein_coding	20626	0.00429161	0.289632	0.460648	0.000143436	0.0509415	0.0170134
hippocampus	toxo_effect_only	toxo_upregulates	ENSMUSG00000009621	Vav2 chromosome 2 protein_coding	164930	0.0819291	0.606364	0.649284	0.00524653	0.229494	0.0541999
hippocampus	toxo_effect_only	toxo_upregulates	ENSMUSG00000072621	Slfn10-ps chromosome 11 transcribed_unprocessed_pseudogene	11913	0.0187072	0.513438	0.456337	0.000822818	0.156708	0.0165429
hippocampus	toxo_effect_only	toxo_upregulates	ENSMUSG00000051498	Tlr6 chromosome 5 protein_coding	8067	0.0159258	0.798372	0.540164	0.000674932	0.459085	0.0304233
hippocampus	toxo_effect_only	toxo_upregulates	ENSMUSG00000090394	4930523C07Rik chromosome 1 protein_coding	35827	0.0935	0.597286	0.81046	0.00621667	0.221294	0.145294
hippocampus	toxo_effect_only	toxo_upregulates	ENSMUSG00000066319	Rtp3 chromosome 9 protein_coding	5649	0.0946725	0.385327	1	0.0063115	0.0869391	0.730064
hippocampus	toxo_effect_only	toxo_upregulates	ENSMUSG00000086763	Plxna4os1 chromosome 6 antisense	4504	0.0460326	0.299807	0.69168	0.00240978	0.054067	0.073588
hippocampus	toxo_effect_only	toxo_upregulates	ENSMUSG00000034998	Foxn2 chromosome 17 protein_coding	49823	0.035093	0.773656	1	0.00171868	0.41765	0.771851
hippocampus	toxo_effect_only	toxo_upregulates	ENSMUSG00000022747	St3gal6 chromosome 16 protein_coding	56119	0.0237973	0.771613	1	0.00108488	0.413287	0.783428
hippocampus	toxo_effect_only	toxo_upregulates	ENSMUSG00000043943	Naalad2 chromosome 9 protein_coding	81045	0.00111326	0.896036	0.975243	3.01632e-05	0.647498	0.48221
hippocampus	toxo_effect_only	toxo_upregulates	ENSMUSG00000040681	Hmgn1 chromosome 16 protein_coding	7112	0.0136404	0.96093	0.968763	0.000561967	0.837556	0.43399
hippocampus	toxo_effect_only	toxo_upregulates	ENSMUSG00000015755	Tab2 chromosome 10 protein_coding	50578	0.00729872	0.637606	0.984356	0.000269311	0.257023	0.574961
hippocampus	toxo_effect_only	toxo_upregulates	ENSMUSG00000027423	Snx5 chromosome 2 protein_coding	20784	0.00246038	0.69583	1	7.5301e-05	0.31875	0.907406
hippocampus	toxo_effect_only	toxo_upregulates	ENSMUSG00000026832	Cytip chromosome 2 protein_coding	66396	0.0611181	0.300922	0.978319	0.00354616	0.0543778	0.513016
hippocampus	toxo_effect_only	toxo_upregulates	ENSMUSG00000040528	Milr1 chromosome 11 protein_coding	17569	0.00711452	0.211293	0.405066	0.000261246	0.0282477	0.0104116
hippocampus	toxo_effect_only	toxo_upregulates	ENSMUSG00000058163	Gm5431 chromosome 11 protein_coding	14793	0.00685173	0.545635	0.893475	0.000248848	0.180097	0.251812
hippocampus	toxo_effect_only	toxo_upregulates	ENSMUSG00000004552	Ctse chromosome 1 protein_coding	37200	0.000470527	0.149929	1	1.14906e-05	0.0154108	0.999155
hippocampus	toxo_effect_only	toxo_upregulates	ENSMUSG00000028599	Tnfrsf1b chromosome 4 protein_coding	33408	1.68814e-08	0.137865	0.933571	1.45192e-10	0.0133738	0.327567
hippocampus	toxo_effect_only	toxo_upregulates	ENSMUSG00000058818	Pirb chromosome 7 protein_coding	8983	0.00368047	0.2433	0.788645	0.000119238	0.036625	0.123479
hippocampus	toxo_effect_only	toxo_upregulates	ENSMUSG00000060063	Alox5ap chromosome 5 protein_coding	23387	0.00370752	0.160807	0.779275	0.00012028	0.0176452	0.119055
hippocampus	toxo_effect_only	toxo_upregulates	ENSMUSG00000068129	Cst7 chromosome 2 protein_coding	8530	0.000698604	0.431082	0.956353	1.78614e-05	0.10925	0.401047
hippocampus	toxo_effect_only	toxo_upregulates	ENSMUSG00000030830	Itgal chromosome 7 protein_coding	38879	0.000390323	0.103888	0.975243	9.37541e-06	0.00821756	0.48705
hippocampus	toxo_effect_only	toxo_upregulates	ENSMUSG00000064267	Hvcn1 chromosome 5 protein_coding	35494	0.000594677	0.174395	0.805512	1.49199e-05	0.0201821	0.139909
hippocampus	toxo_effect_only	toxo_upregulates	ENSMUSG00000024673	Ms4a1 chromosome 19 protein_coding	16567	0.000464481	0.258799	0.970955	1.13015e-05	0.0409419	0.452758
hippocampus	toxo_effect_only	toxo_upregulates	ENSMUSG00000026981	Il1rn chromosome 2 protein_coding	14642	0.00209104	0.405648	0.995214	6.1408e-05	0.0968093	0.674194
hippocampus	toxo_effect_only	toxo_upregulates	ENSMUSG00000050350	Gpr18 chromosome 14 protein_coding	4340	0.0573732	0.121669	0.941556	0.00322405	0.0107247	0.345507
hippocampus	toxo_effect_only	toxo_upregulates	ENSMUSG00000050921	P2ry10 chromosome X protein_coding	16483	0.00396526	0.357934	0.989483	0.000131115	0.0755077	0.595079
hippocampus	toxo_effect_only	toxo_upregulates	ENSMUSG00000044350	Lacc1 chromosome 14 protein_coding	12705	0.00600379	0.216058	0.562954	0.000215109	0.0295006	0.0338374
hippocampus	toxo_effect_only	toxo_upregulates	ENSMUSG00000087107	AI662270 chromosome 11 processed_transcript	3029	0.0882254	0.508238	0.81343	0.00577161	0.153173	0.146902
hippocampus	toxo_effect_only	toxo_upregulates	ENSMUSG00000005763	Cd247 chromosome 1 protein_coding	88597	0.0170079	0.333136	0.96975	0.000730644	0.0660537	0.44503
hippocampus	toxo_effect_only	toxo_upregulates	ENSMUSG00000105284	Gm42693 chromosome 3 TEC	631	0.0449271	0.464551	0.972999	0.0023312	0.127482	0.463907
hippocampus	toxo_effect_only	toxo_upregulates	ENSMUSG00000015316	Slamf1 chromosome 1 protein_coding	34058	0.00371136	0.176144	0.978319	0.000120652	0.0205737	0.503083
hippocampus	toxo_effect_only	toxo_upregulates	ENSMUSG00000060090	Rp2 chromosome X protein_coding	41173	0.0325315	0.368318	0.910431	0.00157149	0.0800976	0.28049
hippocampus	toxo_effect_only	toxo_upregulates	ENSMUSG00000060126	Tpt1 chromosome 14 protein_coding	3433	0.0159826	0.394698	1	0.000678051	0.0918323	0.900571
hippocampus	toxo_effect_only	toxo_upregulates	ENSMUSG00000071415	Rpl23 chromosome 11 protein_coding	4911	0.0094354	0.160807	0.96975	0.000361345	0.0176139	0.4395
hippocampus	toxo_effect_only	toxo_upregulates	ENSMUSG00000027366	Sppl2a chromosome 2 protein_coding	42845	0.0500335	0.76347	0.814897	0.00268451	0.402258	0.149285
hippocampus	toxo_effect_only	toxo_upregulates	ENSMUSG00000031591	Asah1 chromosome 8 protein_coding	34577	5.67027e-05	0.871722	0.910431	1.12193e-06	0.595133	0.283164
hippocampus	toxo_effect_only	toxo_upregulates	ENSMUSG00000078942	Naip6 chromosome 13 protein_coding	36554	1.80864e-08	0.539998	0.672685	1.59586e-10	0.176151	0.0627675
hippocampus	toxo_effect_only	toxo_upregulates	ENSMUSG00000052681	Rap1b chromosome 10 protein_coding	31465	0.00898967	0.931881	1	0.000343723	0.737455	0.811503
hippocampus	toxo_effect_only	toxo_upregulates	ENSMUSG00000056069	Fam105a chromosome 15 protein_coding	26472	0.0111224	0.594561	0.901535	0.000436669	0.218814	0.267806
hippocampus	toxo_effect_only	toxo_upregulates	ENSMUSG00000022686	B3gnt5 chromosome 16 protein_coding	12546	0.0960937	0.939226	1	0.00642766	0.762173	0.869636
hippocampus	toxo_effect_only	toxo_upregulates	ENSMUSG00000030619	Eed chromosome 7 protein_coding	26330	0.0049793	0.858662	1	0.000172855	0.569218	0.937986
hippocampus	toxo_effect_only	toxo_upregulates	ENSMUSG00000095753	Igkv4-53 chromosome 6 IG_V_gene	540	0.00968148	0.9098	1	0.000372763	0.679187	0.829771
hippocampus	toxo_effect_only	toxo_upregulates	ENSMUSG00000076652	Ighv7-3 chromosome 12 IG_V_gene	465	7.2194e-05	0.873755	1	1.47669e-06	0.599374	0.836236
hippocampus	toxo_effect_only	toxo_upregulates	ENSMUSG00000094006	Igkv4-59 chromosome 6 IG_V_gene	540	9.13033e-06	0.519859	1	1.49731e-07	0.161268	1
hippocampus	toxo_effect_only	toxo_upregulates	ENSMUSG00000032369	Plscr1 chromosome 9 protein_coding	22529	0.0129452	0.364533	0.983066	0.000527844	0.0784136	0.564885
hippocampus	toxo_effect_only	toxo_upregulates	ENSMUSG00000037139	Myom3 chromosome 4 protein_coding	55850	0.037994	0.15833	0.908378	0.00190308	0.0171444	0.277609
hippocampus	toxo_effect_only	toxo_upregulates	ENSMUSG00000076621	Ighj1 chromosome 12 IG_J_gene	53	0.0550925	0.742101	1	0.00304678	0.373894	0.966868
hippocampus	toxo_effect_only	toxo_upregulates	ENSMUSG00000051439	Cd14 chromosome 18 protein_coding	1663	6.14094e-05	0.226576	0.939447	1.23968e-06	0.032124	0.339273
hippocampus	toxo_effect_only	toxo_upregulates	ENSMUSG00000026586	Prrx1 chromosome 1 protein_coding	68592	7.55538e-05	0.428066	0.815164	1.54879e-06	0.107257	0.150732
hippocampus	toxo_effect_only	toxo_upregulates	ENSMUSG00000034652	Cd300a chromosome 11 protein_coding	14614	5.99191e-05	0.380568	1	1.20159e-06	0.0851232	0.91048
hippocampus	toxo_effect_only	toxo_upregulates	ENSMUSG00000045730	Adrb2 chromosome 18 protein_coding	2143	0.0285799	0.140998	1	0.00133984	0.0138916	0.70947
hippocampus	toxo_effect_only	toxo_upregulates	ENSMUSG00000029299	Abcg3 chromosome 5 protein_coding	47662	0.0117258	0.254472	1	0.000465162	0.0396782	0.790779
hippocampus	toxo_effect_only	toxo_upregulates	ENSMUSG00000030187	Klra2 chromosome 6 protein_coding	28140	0.0997724	0.108368	0.992225	0.0067118	0.00883268	0.627272
hippocampus	toxo_effect_only	toxo_upregulates	ENSMUSG00000079419	Ms4a6c chromosome 19 protein_coding	12827	0.00838999	0.131116	1	0.000318176	0.0121709	0.952087
hippocampus	toxo_effect_only	toxo_upregulates	ENSMUSG00000095761	Ighv1-20 chromosome 12 IG_V_gene	434	0.0194255	0.210431	0.861041	0.000857872	0.0280716	0.208858
hippocampus	toxo_effect_only	toxo_upregulates	ENSMUSG00000111535	RP24-167A12.1 chromosome 10 lincRNA	90362	0.0718692	0.197469	0.917331	0.00439926	0.025018	0.292721
hippocampus	toxo_effect_only	toxo_upregulates	ENSMUSG00000020897	Aurkb chromosome 11 protein_coding	6018	0.0416157	0.159881	0.975243	0.00212805	0.0174059	0.482725
hippocampus	toxo_effect_only	toxo_upregulates	ENSMUSG00000033213	AA467197 chromosome 2 protein_coding	4206	0.0482888	0.155908	1	0.00257799	0.0165634	0.904123
hippocampus	toxo_effect_only	toxo_upregulates	ENSMUSG00000027852	Nras chromosome 3 protein_coding	9630	0.0802569	0.841573	0.994282	0.00510725	0.533334	0.658988
hippocampus	toxo_effect_only	toxo_upregulates	ENSMUSG00000030237	Slco1a4 chromosome 6 protein_coding	50760	0.0830964	0.732011	0.984403	0.0053472	0.361592	0.57846
hippocampus	toxo_effect_only	toxo_upregulates	ENSMUSG00000095687	Rnaset2a chromosome 17 protein_coding	19488	0.0166569	0.576253	0.778954	0.000712596	0.201759	0.118924
hippocampus	toxo_effect_only	toxo_upregulates	ENSMUSG00000054932	Afp chromosome 5 protein_coding	18171	0.00371311	0.198142	0.752964	0.000121123	0.0251739	0.101144
hippocampus	toxo_effect_only	toxo_upregulates	ENSMUSG00000074361	C5ar2 chromosome 7 protein_coding	9570	0.00161484	0.185168	0.762585	4.59121e-05	0.0224941	0.106161
hippocampus	toxo_effect_only	toxo_upregulates	ENSMUSG00000030281	Il17rc chromosome 6 protein_coding	11714	0.0539484	0.220103	0.932913	0.00296187	0.0306222	0.325499
hippocampus	toxo_effect_only	toxo_upregulates	ENSMUSG00000061758	Akr1b10 chromosome 6 protein_coding	12733	0.0119599	0.147542	0.992571	0.000478376	0.0149514	0.634884
hippocampus	toxo_effect_only	toxo_upregulates	ENSMUSG00000078153	Psme2b chromosome 11 protein_coding	837	0.0129266	0.112436	0.803477	0.000526513	0.00943484	0.136854
hippocampus	toxo_effect_only	toxo_upregulates	ENSMUSG00000046031	Fam26f chromosome 10 protein_coding	1918	1.8581e-05	0.17572	0.723051	3.27072e-07	0.0204694	0.0859509
hippocampus	toxo_effect_only	toxo_upregulates	ENSMUSG00000059182	Skap2 chromosome 6 protein_coding	155128	1.77557e-05	0.109238	0.502004	3.10961e-07	0.00895238	0.0235133
hippocampus	toxo_effect_only	toxo_upregulates	ENSMUSG00000029204	Rhoh chromosome 5 protein_coding	35488	3.04128e-05	0.221416	0.616777	5.63802e-07	0.0309035	0.0450363
hippocampus	toxo_effect_only	toxo_upregulates	ENSMUSG00000040093	Bmf chromosome 2 protein_coding	20931	0.00131233	0.442035	0.684356	3.62586e-05	0.115237	0.0695506
hippocampus	toxo_effect_only	toxo_upregulates	ENSMUSG00000056144	Trim34a chromosome 7 protein_coding	17778	0.000171693	0.364533	0.672685	3.77204e-06	0.0784006	0.0629952
hippocampus	toxo_effect_only	toxo_upregulates	ENSMUSG00000090215	Trim34b chromosome 7 protein_coding	7439	0.00595851	0.613188	0.839203	0.000212956	0.236203	0.180526
hippocampus	toxo_effect_only	toxo_upregulates	ENSMUSG00000021371	Mcur1 chromosome 13 protein_coding	21780	0.000482146	0.130952	0.939447	1.18538e-05	0.0121498	0.339498
hippocampus	toxo_effect_only	toxo_upregulates	ENSMUSG00000022844	Pdia5 chromosome 16 protein_coding	93561	0.00318744	0.357746	0.978319	0.000101702	0.0753358	0.514722
hippocampus	toxo_effect_only	toxo_upregulates	ENSMUSG00000026994	Galnt3 chromosome 2 protein_coding	42229	0.0517712	0.962301	0.815164	0.00281465	0.84238	0.151646
hippocampus	toxo_effect_only	toxo_upregulates	ENSMUSG00000037965	Zc3h7a chromosome 16 protein_coding	39802	0.0895503	0.963978	0.669414	0.00587834	0.850869	0.0613735
hippocampus	toxo_effect_only	toxo_upregulates	ENSMUSG00000055200	Sertad3 chromosome 7 protein_coding	3597	0.0744235	0.637963	1	0.00462991	0.257431	0.880167
hippocampus	toxo_effect_only	toxo_upregulates	ENSMUSG00000054065	Pkp3 chromosome 7 protein_coding	12293	0.00494365	0.839027	0.951772	0.000171398	0.527728	0.378604
hippocampus	toxo_effect_only	toxo_upregulates	ENSMUSG00000089797	Gm16118 chromosome 8 antisense	9568	0.0978389	0.973253	0.839203	0.00656619	0.89134	0.178549
hippocampus	toxo_effect_only	toxo_upregulates	ENSMUSG00000074277	Phldb3 chromosome 7 protein_coding	18535	0.0824226	0.670574	1	0.00528548	0.290482	0.854327
hippocampus	toxo_effect_only	toxo_upregulates	ENSMUSG00000108068	Gm44075 chromosome 6 processed_pseudogene	216	0.0842864	0.795598	0.91447	0.00544256	0.453392	0.289976
hippocampus	toxo_effect_only	toxo_upregulates	ENSMUSG00000026088	Mitd1 chromosome 1 protein_coding	15611	0.0351526	0.992384	1	0.0017263	0.967243	0.724623
hippocampus	toxo_effect_only	toxo_upregulates	ENSMUSG00000058600	Rpl30 chromosome 15 protein_coding	3136	0.0259652	0.464167	1	0.00120338	0.127294	0.951924
hippocampus	toxo_effect_only	toxo_upregulates	ENSMUSG00000023045	Soat2 chromosome 15 protein_coding	12949	0.00396526	0.891365	0.71674	0.000130919	0.635556	0.0831006
hippocampus	toxo_effect_only	toxo_upregulates	ENSMUSG00000005824	Tnfsf14 chromosome 17 protein_coding	4698	0.0357728	0.548836	0.950834	0.00176792	0.18283	0.375749
hippocampus	toxo_effect_only	toxo_upregulates	ENSMUSG00000040213	Kyat3 chromosome 3 protein_coding	45820	0.0662597	0.739189	0.656554	0.00393011	0.370154	0.057804
hippocampus	toxo_effect_only	toxo_upregulates	ENSMUSG00000030167	Klrc1 chromosome 6 protein_coding	12959	0.0502734	0.809958	1	0.00270186	0.476916	0.718871
hippocampus	toxo_effect_only	toxo_upregulates	ENSMUSG00000032508	Myd88 chromosome 9 protein_coding	5478	0.00810969	0.511043	0.839203	0.000306101	0.154866	0.179117
hippocampus	toxo_effect_only	toxo_upregulates	ENSMUSG00000020707	Rnf135 chromosome 11 protein_coding	15907	0.0185391	0.372325	0.352081	0.000814577	0.0815996	0.00635533
hippocampus	toxo_effect_only	toxo_upregulates	ENSMUSG00000027775	Mfsd1 chromosome 3 protein_coding	21497	0.0148462	0.409428	0.51313	0.000622102	0.0985438	0.0251926
hippocampus	toxo_effect_only	toxo_upregulates	ENSMUSG00000024786	Majin chromosome 19 protein_coding	39838	1.28329e-05	0.370024	0.507292	2.15025e-07	0.0807786	0.0243708
hippocampus	toxo_effect_only	toxo_upregulates	ENSMUSG00000023341	Mx2 chromosome 16 polymorphic_pseudogene	25593	0.000301716	0.184329	0.347681	6.9678e-06	0.02231	0.00599077
hippocampus	toxo_effect_only	toxo_upregulates	ENSMUSG00000040328	Olfr56 chromosome 11 protein_coding	156499	4.08168e-05	0.207537	0.466366	7.8032e-07	0.0274311	0.0178657
hippocampus	toxo_effect_only	toxo_upregulates	ENSMUSG00000039236	Isg20 chromosome 7 protein_coding	6973	0.0849758	0.390251	0.834521	0.00549465	0.0894098	0.173444
hippocampus	toxo_effect_only	toxo_upregulates	ENSMUSG00000056220	Pla2g4a chromosome 1 protein_coding	131673	0.00461774	0.186851	0.900685	0.000157217	0.0228085	0.262334
hippocampus	toxo_effect_only	toxo_upregulates	ENSMUSG00000006418	Rnf114 chromosome 2 protein_coding	23529	0.0449271	0.598823	0.975942	0.00233138	0.222824	0.489769
hippocampus	toxo_effect_only	toxo_upregulates	ENSMUSG00000030104	Edem1 chromosome 6 protein_coding	30716	0.0094354	0.213967	0.765981	0.000362027	0.0290057	0.109554
hippocampus	toxo_effect_only	toxo_upregulates	ENSMUSG00000020638	Cmpk2 chromosome 12 protein_coding	10632	0.00858998	0.419654	0.512992	0.000326527	0.103212	0.0251014
hippocampus	toxo_effect_only	toxo_upregulates	ENSMUSG00000045932	Ifit2 chromosome 19 protein_coding	25726	0.00213674	0.494421	0.629309	6.29406e-05	0.144352	0.0493956
hippocampus	toxo_effect_only	toxo_upregulates	ENSMUSG00000025076	Casp7 chromosome 19 protein_coding	45216	0.087939	0.390852	0.435313	0.00574896	0.0896836	0.01342
hippocampus	toxo_effect_only	toxo_upregulates	ENSMUSG00000097684	Gm26645 chromosome 13 antisense	1316	0.0536419	0.521345	0.747005	0.00293309	0.162328	0.0978158
hippocampus	toxo_effect_only	toxo_upregulates	ENSMUSG00000071552	Tigit chromosome 16 protein_coding	15324	0.00779582	0.756925	1	0.000291203	0.391483	0.988916
hippocampus	toxo_effect_only	toxo_upregulates	ENSMUSG00000022824	Muc13 chromosome 16 protein_coding	25898	0.0248016	0.646324	0.948513	0.0011395	0.264779	0.36126
hippocampus	toxo_effect_only	toxo_upregulates	ENSMUSG00000033576	Apol6 chromosome 15 protein_coding	12379	0.0384277	0.355257	1	0.00193508	0.0744552	0.885037
hippocampus	toxo_effect_only	toxo_upregulates	ENSMUSG00000095519	Ighv1-66 chromosome 12 IG_V_gene	482	0.0125668	0.910618	1	0.000509616	0.680603	0.854177
hippocampus	toxo_effect_only	toxo_upregulates	ENSMUSG00000076731	Ighv8-12 chromosome 12 IG_V_gene	443	0.000126561	0.664636	1	2.70719e-06	0.283668	1
hippocampus	toxo_effect_only	toxo_upregulates	ENSMUSG00000076532	Igkv4-91 chromosome 6 IG_V_gene	549	0.013095	0.743444	0.990556	0.000536873	0.375267	0.613166
hippocampus	toxo_effect_only	toxo_upregulates	ENSMUSG00000096670	Ighv2-6 chromosome 12 IG_V_gene	434	0.000529173	0.609904	0.978319	1.31114e-05	0.232619	0.504873
hippocampus	toxo_effect_only	toxo_upregulates	ENSMUSG00000027580	Helz2 chromosome 2 protein_coding	14413	0.0355151	0.861771	0.825625	0.00175043	0.574965	0.16583
hippocampus	toxo_effect_only	toxo_upregulates	ENSMUSG00000104452	Ighv8-8 chromosome 12 IG_V_gene	443	0.0016689	0.969642	1	4.78678e-05	0.874903	0.948474
hippocampus	toxo_effect_only	toxo_upregulates	ENSMUSG00000030707	Coro1a chromosome 7 protein_coding	8015	0.0510774	0.536483	0.980723	0.002761	0.173257	0.541995
hippocampus	toxo_effect_only	toxo_upregulates	ENSMUSG00000034329	Brip1 chromosome 11 protein_coding	143056	0.0595838	0.581883	1	0.00340138	0.20768	0.72136
hippocampus	toxo_effect_only	toxo_upregulates	ENSMUSG00000005917	Otx1 chromosome 11 protein_coding	8134	0.0304042	0.910877	0.995214	0.00144027	0.681753	0.670432
hippocampus	toxo_effect_only	toxo_upregulates	ENSMUSG00000023959	Clic5 chromosome 17 protein_coding	91597	0.00226392	0.783186	0.96847	6.75948e-05	0.434471	0.431774
hippocampus	toxo_effect_only	toxo_upregulates	ENSMUSG00000031378	Abcd1 chromosome X protein_coding	21938	0.00217366	0.525595	1	6.44154e-05	0.165291	0.731843
hippocampus	toxo_effect_only	toxo_upregulates	ENSMUSG00000040857	Erf chromosome 7 protein_coding	8201	0.0306185	0.503243	0.904215	0.00145588	0.149729	0.273438
hippocampus	toxo_effect_only	toxo_upregulates	ENSMUSG00000032349	Elovl5 chromosome 9 protein_coding	67156	0.0170815	0.126154	0.983352	0.000735265	0.011418	0.569249
hippocampus	toxo_effect_only	toxo_upregulates	ENSMUSG00000025647	Shisa5 chromosome 9 protein_coding	19213	0.0909454	0.398918	0.970265	0.00600683	0.0938631	0.450377
hippocampus	toxo_effect_only	toxo_upregulates	ENSMUSG00000031897	Psmb10 chromosome 8 protein_coding	2710	0.0890694	0.393557	0.846977	0.00583545	0.0912423	0.191473
hippocampus	toxo_effect_only	toxo_upregulates	ENSMUSG00000002147	Stat6 chromosome 10 protein_coding	17972	0.0757889	0.272628	1	0.00474863	0.0453287	0.77913
hippocampus	toxo_effect_only	toxo_upregulates	ENSMUSG00000028793	Rnf19b chromosome 4 protein_coding	27616	0.0473136	0.331408	0.992571	0.00250145	0.0652644	0.63456
hippocampus	toxo_effect_only	toxo_upregulates	ENSMUSG00000058546	Rpl23a chromosome 11 protein_coding	2653	0.0737358	0.194045	0.993299	0.00456751	0.0242297	0.650187
hippocampus	toxo_effect_only	toxo_upregulates	ENSMUSG00000034786	Gpsm3 chromosome 17 protein_coding	1949	0.0574214	0.453703	0.857166	0.00322932	0.121331	0.203415
hippocampus	toxo_effect_only	toxo_upregulates	ENSMUSG00000059883	Irak4 chromosome 15 protein_coding	38173	0.0351526	0.539998	0.826975	0.00172574	0.175963	0.167546
hippocampus	toxo_effect_only	toxo_upregulates	ENSMUSG00000076522	Igkv16-104 chromosome 6 IG_V_gene	498	0.000865659	0.122452	0.888897	2.28374e-05	0.0108319	0.243631
hippocampus	toxo_effect_only	toxo_upregulates	ENSMUSG00000076540	Igkv4-80 chromosome 6 IG_V_gene	523	0.00459839	0.488066	0.969117	0.000156354	0.140787	0.437179
hippocampus	toxo_effect_only	toxo_upregulates	ENSMUSG00000034833	Tespa1 chromosome 10 protein_coding	39791	0.00805585	0.64715	1	0.000303156	0.265447	0.892542
hippocampus	toxo_effect_only	toxo_upregulates	ENSMUSG00000068245	Phf11d chromosome 14 protein_coding	18064	1.02659e-06	0.219075	0.730194	1.28095e-08	0.0304108	0.0889822
hippocampus	toxo_effect_only	toxo_upregulates	ENSMUSG00000000278	Scpep1 chromosome 11 protein_coding	31446	0.00226999	0.260232	1	6.81805e-05	0.0413889	0.703928
hippocampus	toxo_effect_only	toxo_upregulates	ENSMUSG00000037617	Spag1 chromosome 15 protein_coding	56243	0.00128007	0.602103	0.991748	3.52134e-05	0.226311	0.624018
hippocampus	toxo_effect_only	toxo_upregulates	ENSMUSG00000028792	Ak2 chromosome 4 protein_coding	19572	0.0228931	0.34539	1	0.00103957	0.0706171	0.737042
hippocampus	toxo_effect_only	toxo_upregulates	ENSMUSG00000030766	Arhgap17 chromosome 7 protein_coding	90698	0.0850779	0.565683	0.994282	0.00550504	0.194586	0.656113
hippocampus	toxo_effect_only	toxo_upregulates	ENSMUSG00000067878	Mtap7d3 chromosome X protein_coding	24469	0.0422474	0.46387	1	0.00216885	0.127029	0.892699
hippocampus	toxo_effect_only	toxo_upregulates	ENSMUSG00000092591	Gm20429 chromosome 17 processed_transcript	16104	0.0757759	0.630102	1	0.00474106	0.249713	1
hippocampus	toxo_effect_only	toxo_upregulates	ENSMUSG00000096074	Ighv1-72 chromosome 12 IG_V_gene	478	0.00205048	0.764577	1	6.00342e-05	0.403862	0.70762
hippocampus	toxo_effect_only	toxo_upregulates	ENSMUSG00000038168	P3h2 chromosome 16 protein_coding	146497	0.0819291	0.2828	0.993122	0.00524614	0.0487944	0.640577
hippocampus	toxo_effect_only	toxo_upregulates	ENSMUSG00000024165	Hn1l chromosome 17 protein_coding	18481	0.00013793	0.148774	0.976501	2.97495e-06	0.0151548	0.492544
hippocampus	toxo_effect_only	toxo_upregulates	ENSMUSG00000030148	Clec4a2 chromosome 6 protein_coding	37572	0.000737928	0.343897	0.970069	1.91059e-05	0.0700239	0.448104
hippocampus	toxo_effect_only	toxo_upregulates	ENSMUSG00000017057	Il13ra1 chromosome X protein_coding	59150	0.0127219	0.412497	0.81343	0.000517042	0.0998705	0.146908
hippocampus	toxo_effect_only	toxo_upregulates	ENSMUSG00000005883	Spo11 chromosome 2 protein_coding	15877	0.00594461	0.729027	0.746798	0.000212194	0.357236	0.097668
hippocampus	toxo_effect_only	toxo_upregulates	ENSMUSG00000061972	Olfr99 chromosome 17 protein_coding	4418	0.00317744	0.691947	0.484663	0.000101076	0.315046	0.0200114
hippocampus	toxo_effect_only	toxo_upregulates	ENSMUSG00000039007	Cpq chromosome 15 protein_coding	511424	0.0570427	0.10232	0.460648	0.00319132	0.00802966	0.0170436
hippocampus	toxo_effect_only	toxo_upregulates	ENSMUSG00000107017	Gm43196 chromosome 6 TEC	2114	0.0460926	0.231404	0.794587	0.00242171	0.0334168	0.127608
hippocampus	toxo_effect_only	toxo_upregulates	ENSMUSG00000026009	Icos chromosome 1 protein_coding	22394	0.00656944	0.474965	0.640338	0.000236547	0.133452	0.0522355
hippocampus	toxo_effect_only	toxo_upregulates	ENSMUSG00000019832	Rab32 chromosome 10 protein_coding	13223	0.0166488	0.123742	0.730202	0.00071124	0.0110397	0.089155
hippocampus	toxo_effect_only	toxo_upregulates	ENSMUSG00000024854	Pold4 chromosome 19 protein_coding	1733	0.0521005	0.523861	0.950288	0.00283488	0.163965	0.365983
hippocampus	toxo_effect_only	toxo_upregulates	ENSMUSG00000059336	Slc14a1 chromosome 18 protein_coding	42029	0.00655116	0.168397	0.58637	0.000235305	0.019106	0.0386129
hippocampus	toxo_effect_only	toxo_upregulates	ENSMUSG00000005107	Slc2a9 chromosome 5 protein_coding	153871	0.0123352	0.126796	0.921134	0.000496926	0.0115213	0.301019
hippocampus	toxo_effect_only	toxo_upregulates	ENSMUSG00000045165	AI467606 chromosome 7 protein_coding	2628	0.00709471	0.232439	0.793256	0.000260202	0.0339233	0.126613
hippocampus	toxo_effect_only	toxo_upregulates	ENSMUSG00000047246	Hist1h2be chromosome 13 protein_coding	37383	0.00128007	0.986142	0.956353	3.52533e-05	0.937795	0.400315
hippocampus	toxo_effect_only	toxo_upregulates	ENSMUSG00000076580	Igkv8-27 chromosome 6 IG_V_gene	462	3.64643e-06	0.516067	1	5.29739e-08	0.158431	1
hippocampus	toxo_effect_only	toxo_upregulates	ENSMUSG00000079543	Igkv13-85 chromosome 6 IG_V_gene	466	6.78371e-07	0.267798	0.937295	8.16222e-09	0.043671	0.335857
hippocampus	toxo_effect_only	toxo_upregulates	ENSMUSG00000095863	Ighv1-67 chromosome 12 IG_V_gene	437	0.00075499	0.341036	0.947103	1.96149e-05	0.068891	0.356042
hippocampus	toxo_effect_only	toxo_upregulates	ENSMUSG00000020275	Rel chromosome 11 protein_coding	34124	0.00148983	0.972387	0.977434	4.18268e-05	0.888361	0.498781
hippocampus	toxo_effect_only	toxo_upregulates	ENSMUSG00000068015	Lrch1 chromosome 14 protein_coding	193204	0.0359309	0.978525	0.81046	0.00178053	0.908449	0.144344
hippocampus	toxo_effect_only	toxo_upregulates	ENSMUSG00000099757	BE692007 chromosome 19 processed_transcript	14413	0.0526511	0.916777	0.819022	0.00287188	0.698651	0.159684
hippocampus	toxo_effect_only	toxo_upregulates	ENSMUSG00000010461	Eya4 chromosome 10 protein_coding	245728	0.000698604	0.956909	0.86232	1.78698e-05	0.822613	0.210049
hippocampus	toxo_effect_only	toxo_upregulates	ENSMUSG00000021356	Irf4 chromosome 13 protein_coding	17702	0.00194892	0.586198	0.831531	5.68868e-05	0.212275	0.171738
hippocampus	toxo_effect_only	toxo_upregulates	ENSMUSG00000027510	Rbm38 chromosome 2 protein_coding	14237	0.0223061	0.981479	1	0.00100795	0.9174	0.780202
hippocampus	toxo_effect_only	toxo_upregulates	ENSMUSG00000030365	Clec2i chromosome 6 protein_coding	10580	0.00114575	0.467759	1	3.11457e-05	0.12943	0.80659
hippocampus	toxo_effect_only	toxo_upregulates	ENSMUSG00000015314	Slamf6 chromosome 1 protein_coding	35656	3.8062e-08	0.142664	0.953411	3.72775e-10	0.0141392	0.381626
hippocampus	toxo_effect_only	toxo_upregulates	ENSMUSG00000000244	Tspan32 chromosome 7 protein_coding	14599	3.47865e-06	0.134254	0.846585	5.03815e-08	0.0126716	0.188867
hippocampus	toxo_effect_only	toxo_upregulates	ENSMUSG00000029275	Gfi1 chromosome 5 protein_coding	9380	0.00149164	0.253996	0.962729	4.19439e-05	0.0395209	0.415603
hippocampus	toxo_effect_only	toxo_upregulates	ENSMUSG00000023132	Gzma chromosome 13 protein_coding	7155	0.0460926	0.550522	1	0.00241762	0.184513	0.806705
hippocampus	toxo_effect_only	toxo_upregulates	ENSMUSG00000021298	Gpr132 chromosome 12 protein_coding	10041	0.00334304	0.182152	0.992225	0.000107412	0.0218112	0.628845
hippocampus	toxo_effect_only	toxo_upregulates	ENSMUSG00000039981	Zc3h12d chromosome 10 protein_coding	37928	0.00422126	0.207211	1	0.000140709	0.0272773	0.752018
hippocampus	toxo_effect_only	toxo_upregulates	ENSMUSG00000029650	Slc46a3 chromosome 5 protein_coding	16379	0.00511394	0.926816	0.974075	0.000178441	0.724315	0.47596
hippocampus	toxo_effect_only	toxo_upregulates	ENSMUSG00000007891	Ctsd chromosome 7 protein_coding	12128	0.0077896	0.430928	0.820985	0.000290201	0.109135	0.163044
hippocampus	toxo_effect_only	toxo_upregulates	ENSMUSG00000028068	Iqgap3 chromosome 3 protein_coding	39078	0.0127301	0.728962	0.978299	0.000517941	0.357074	0.501859
hippocampus	toxo_effect_only	toxo_upregulates	ENSMUSG00000041797	Abca9 chromosome 11 protein_coding	67448	2.77766e-05	0.994335	0.67653	5.09981e-07	0.97463	0.0647312
hippocampus	toxo_effect_only	toxo_upregulates	ENSMUSG00000020009	Ifngr1 chromosome 10 protein_coding	18281	3.09683e-05	0.954069	0.672685	5.7548e-07	0.812424	0.0632082
hippocampus	toxo_effect_only	toxo_upregulates	ENSMUSG00000056529	Ptafr chromosome 4 protein_coding	18617	7.54193e-07	0.572764	0.788645	9.20895e-09	0.19915	0.123216
hippocampus	toxo_effect_only	toxo_upregulates	ENSMUSG00000028159	Dapp1 chromosome 3 protein_coding	50539	4.45928e-05	0.69484	1	8.64433e-07	0.31788	0.798933
hippocampus	toxo_effect_only	toxo_upregulates	ENSMUSG00000040552	C3ar1 chromosome 6 protein_coding	9024	6.23049e-05	0.258735	0.911574	1.26331e-06	0.0408383	0.286034
hippocampus	toxo_effect_only	toxo_upregulates	ENSMUSG00000023027	Atf1 chromosome 15 protein_coding	33426	0.014502	0.839821	1	0.000602956	0.530131	0.765669
hippocampus	toxo_effect_only	toxo_upregulates	ENSMUSG00000086513	9130208D14Rik chromosome 7 unprocessed_pseudogene	7293	0.000679017	0.759279	0.854557	1.72881e-05	0.394316	0.200701
hippocampus	toxo_effect_only	toxo_upregulates	ENSMUSG00000061132	Blnk chromosome 19 protein_coding	65609	0.0223011	0.222557	0.846385	0.00100673	0.0311746	0.187568
hippocampus	toxo_effect_only	toxo_upregulates	ENSMUSG00000089929	Bcl2a1b chromosome 9 protein_coding	8619	0.0480865	0.224124	0.995214	0.0025629	0.031621	0.674403
hippocampus	toxo_effect_only	toxo_upregulates	ENSMUSG00000042284	Itga1 chromosome 13 protein_coding	143886	0.0250353	0.657383	0.960027	0.00115247	0.275843	0.409561
hippocampus	toxo_effect_only	toxo_upregulates	ENSMUSG00000037661	Gpr160 chromosome 3 protein_coding	41243	0.00584541	0.237802	1	0.000208132	0.0353219	0.913008
hippocampus	toxo_effect_only	toxo_upregulates	ENSMUSG00000070469	Adamtsl3 chromosome 7 protein_coding	278757	0.00396526	0.187951	1	0.000130984	0.0230081	0.832273
hippocampus	toxo_effect_only	toxo_upregulates	ENSMUSG00000002603	Tgfb1 chromosome 7 protein_coding	18076	0.0350381	0.242938	1	0.00171443	0.0365477	0.956796
hippocampus	toxo_effect_only	toxo_upregulates	ENSMUSG00000018169	Mfng chromosome 15 protein_coding	17594	0.0143976	0.294734	0.997615	0.000597974	0.0523813	0.692745
hippocampus	toxo_effect_only	toxo_upregulates	ENSMUSG00000060639	Hist1h4i chromosome 13 protein_coding	727	0.0565774	0.881954	0.990972	0.00315916	0.614497	0.621274
hippocampus	toxo_effect_only	toxo_upregulates	ENSMUSG00000021886	Gpr65 chromosome 12 protein_coding	7990	0.0224893	0.709447	0.497917	0.00101823	0.331739	0.0224687
hippocampus	toxo_effect_only	toxo_upregulates	ENSMUSG00000041827	Oasl1 chromosome 5 protein_coding	14676	0.0586506	0.809965	0.690292	0.00332197	0.477172	0.0719948
hippocampus	toxo_effect_only	toxo_upregulates	ENSMUSG00000042842	Serpinb6b chromosome 13 protein_coding	13859	0.0737358	0.931881	1	0.00457727	0.738121	0.974962
hippocampus	toxo_effect_only	toxo_upregulates	ENSMUSG00000021108	Prkch chromosome 12 protein_coding	193389	0.0663279	0.616562	0.950834	0.0039482	0.238586	0.374762
hippocampus	toxo_effect_only	toxo_upregulates	ENSMUSG00000024725	Ostf1 chromosome 19 protein_coding	52462	0.0827737	0.378749	1	0.00531537	0.0842734	0.819695
hippocampus	toxo_effect_only	toxo_downregulates	ENSMUSG00000041734	Kirrel chromosome 3 protein_coding	96155	0.00220001	0.694009	1	6.55886e-05	0.317127	0.839948
hippocampus	toxo_effect_only	toxo_downregulates	ENSMUSG00000061878	Sphk1 chromosome 11 protein_coding	5750	0.0610738	0.967851	0.950808	0.00353415	0.867055	0.369474
hippocampus	toxo_effect_only	toxo_downregulates	ENSMUSG00000015090	Ptgds chromosome 2 protein_coding	3338	0.0199725	0.935154	0.970069	0.000887371	0.747792	0.448542
hippocampus	toxo_effect_only	toxo_downregulates	ENSMUSG00000041559	Fmod chromosome 1 protein_coding	11024	0.0357297	0.986163	0.98299	0.0017626	0.937922	0.561352
hippocampus	toxo_effect_only	toxo_downregulates	ENSMUSG00000008999	Bmp7 chromosome 2 protein_coding	72310	0.0169844	0.996144	0.984356	0.000728877	0.981273	0.575853
hippocampus	toxo_effect_only	toxo_downregulates	ENSMUSG00000029304	Spp1 chromosome 5 protein_coding	5933	0.019022	0.890563	1	0.00083836	0.63417	0.828015
hippocampus	toxo_effect_only	toxo_downregulates	ENSMUSG00000026602	Nphs2 chromosome 1 protein_coding	17309	0.0643882	0.946412	0.989483	0.00376733	0.784427	0.594218
hippocampus	toxo_effect_only	toxo_downregulates	ENSMUSG00000048368	Omd chromosome 13 protein_coding	9844	0.0368563	0.795598	1	0.0018346	0.453389	0.929827
hippocampus	toxo_effect_only	toxo_downregulates	ENSMUSG00000032092	Mpzl2 chromosome 9 protein_coding	14217	0.0555318	0.740173	0.989483	0.00308345	0.371241	0.607635
hippocampus	toxo_effect_only	toxo_downregulates	ENSMUSG00000059430	Actg2 chromosome 6 protein_coding	23361	0.0449271	0.981888	0.901837	0.00233445	0.919317	0.268907
hippocampus	toxo_effect_only	toxo_downregulates	ENSMUSG00000026938	Fcna chromosome 2 protein_coding	3365	0.0177534	0.71127	0.901535	0.000770579	0.335191	0.266501
hippocampus	toxo_effect_only	toxo_downregulates	ENSMUSG00000051236	Msrb3 chromosome 10 protein_coding	118006	0.0997724	0.947116	1	0.00671374	0.787649	0.922051
hippocampus	toxo_effect_only	toxo_downregulates	ENSMUSG00000031596	Slc7a2 chromosome 8 protein_coding	59913	0.0185391	1	0.931727	0.000813547	0.999598	0.3214
hippocampus	toxo_effect_only	toxo_downregulates	ENSMUSG00000022225	Cma1 chromosome 14 protein_coding	3209	0.0254845	0.884354	0.992225	0.00117542	0.619945	0.627407
hippocampus	toxo_effect_only	toxo_downregulates	ENSMUSG00000005611	Mrvi1 chromosome 7 protein_coding	114196	0.0614822	0.943705	1	0.00357276	0.777169	0.862175
hippocampus	toxo_effect_only	toxo_downregulates	ENSMUSG00000028464	Tpm2 chromosome 4 protein_coding	9055	0.000486689	0.947666	1	1.19937e-05	0.789566	0.959911
hippocampus	toxo_effect_only	toxo_downregulates	ENSMUSG00000020695	Mrc2 chromosome 11 protein_coding	58497	8.70025e-07	0.999095	0.984356	1.07008e-08	0.992462	0.573386
hippocampus	toxo_effect_only	toxo_downregulates	ENSMUSG00000047878	A4galt chromosome 15 protein_coding	25049	0.00686833	0.833836	0.993299	0.000250064	0.518063	0.648517
hippocampus	toxo_effect_only	toxo_downregulates	ENSMUSG00000048096	Lmod1 chromosome 1 protein_coding	43259	0.0757889	0.98136	0.870865	0.00474704	0.916854	0.224691
hippocampus	toxo_effect_only	toxo_downregulates	ENSMUSG00000046618	Olfml2a chromosome 2 protein_coding	31776	0.0011862	0.637504	0.972999	3.2351e-05	0.256933	0.467551
hippocampus	toxo_effect_only	toxo_downregulates	ENSMUSG00000006369	Fbln1 chromosome 15 protein_coding	80587	0.0151447	0.745818	0.815667	0.000638452	0.377296	0.153808
hippocampus	toxo_effect_only	toxo_downregulates	ENSMUSG00000029675	Eln chromosome 5 protein_coding	44731	0.0001537	0.695304	0.901909	3.34935e-06	0.318247	0.269626
hippocampus	toxo_effect_only	toxo_downregulates	ENSMUSG00000036814	Slc6a20a chromosome 9 protein_coding	44116	0.0571741	0.911226	0.964345	0.0032073	0.683925	0.420862
hippocampus	toxo_effect_only	toxo_downregulates	ENSMUSG00000062329	Cytl1 chromosome 5 protein_coding	4302	0.0681719	0.992247	0.860606	0.0041134	0.965691	0.207782
hippocampus	toxo_effect_only	toxo_downregulates	ENSMUSG00000085870	Gm12829 chromosome 4 lincRNA	6792	0.0485035	0.690558	0.960559	0.00259377	0.313521	0.410168
hippocampus	toxo_effect_only	toxo_downregulates	ENSMUSG00000038583	Pln chromosome 10 protein_coding	8314	0.00105818	0.927604	0.965552	2.86238e-05	0.727171	0.424733
hippocampus	toxo_effect_only	toxo_downregulates	ENSMUSG00000018830	Myh11 chromosome 16 protein_coding	96882	4.43376e-05	0.839336	0.862772	8.55533e-07	0.528789	0.211516
hippocampus	toxo_effect_only	toxo_downregulates	ENSMUSG00000035783	Acta2 chromosome 19 protein_coding	14247	0.00136751	0.85722	0.862772	3.81488e-05	0.565173	0.212788
hippocampus	toxo_effect_only	toxo_downregulates	ENSMUSG00000067818	Myl9 chromosome 2 protein_coding	6239	0.000318475	0.765667	0.765981	7.42257e-06	0.405313	0.108498
hippocampus	toxo_effect_only	toxo_downregulates	ENSMUSG00000001865	Cpa3 chromosome 3 protein_coding	26562	0.010149	0.573549	0.992571	0.000393387	0.19972	0.632568
hippocampus	toxo_effect_only	toxo_downregulates	ENSMUSG00000033825	Tpsb2 chromosome 17 protein_coding	1545	0.0351602	0.952668	0.994282	0.00172824	0.805055	0.656161
hippocampus	toxo_effect_only	toxo_downregulates	ENSMUSG00000001349	Cnn1 chromosome 9 protein_coding	10415	0.0219674	0.927356	1	0.000989709	0.725809	0.772252
hippocampus	toxo_effect_only	toxo_downregulates	ENSMUSG00000061068	Mcpt4 chromosome 14 protein_coding	2567	0.0130241	0.991198	1	0.000533383	0.960207	0.797903
hippocampus	toxo_effect_only	toxo_downregulates	ENSMUSG00000025558	Dock9 chromosome 14 protein_coding	255799	0.0132678	0.817295	0.995214	0.000545729	0.489576	0.676491
hippocampus	toxo_effect_only	toxo_downregulates	ENSMUSG00000030554	Synm chromosome 7 protein_coding	29583	0.00659626	0.916963	0.939274	0.000237806	0.699847	0.337695
hippocampus	toxo_effect_only	toxo_downregulates	ENSMUSG00000071230	Npw chromosome 17 protein_coding	1128	0.0660011	0.750544	1	0.00390889	0.383446	0.869229
hippocampus	toxo_effect_only	toxo_downregulates	ENSMUSG00000074743	Thbd chromosome 2 protein_coding	3723	0.00472585	0.98672	1	0.000161951	0.940004	0.829885
hippocampus	toxo_effect_only	toxo_downregulates	ENSMUSG00000023336	Wfdc1 chromosome 8 protein_coding	21858	0.067636	0.915616	1	0.00405394	0.694974	0.975737
hippocampus	toxo_effect_only	toxo_downregulates	ENSMUSG00000028776	Tinagl1 chromosome 4 protein_coding	10669	0.00656665	0.948362	0.933675	0.000236153	0.791972	0.33007
hippocampus	toxo_effect_only	toxo_downregulates	ENSMUSG00000040010	Slc7a5 chromosome 8 protein_coding	26545	0.00134331	0.933971	0.97973	3.72053e-05	0.743989	0.53014
hippocampus	toxo_effect_only	toxo_downregulates	ENSMUSG00000051331	Cacna1c chromosome 6 protein_coding	609179	0.0473136	0.971612	0.970955	0.00250273	0.882901	0.452371
hippocampus	toxo_effect_only	toxo_downregulates	ENSMUSG00000007097	Atp1a2 chromosome 1 protein_coding	26356	0.0505841	0.490217	1	0.00272924	0.141975	0.702978
hippocampus	toxo_effect_only	toxo_downregulates	ENSMUSG00000020154	Ptprb chromosome 10 protein_coding	88165	0.0811534	0.178552	0.870046	0.005186	0.0210618	0.223659
hippocampus	toxo_effect_only	toxo_downregulates	ENSMUSG00000026043	Col3a1 chromosome 1 protein_coding	38169	0.0647745	0.333713	0.994282	0.00379583	0.066237	0.656423
hippocampus	toxo_effect_only	toxo_downregulates	ENSMUSG00000020473	Aebp1 chromosome 11 protein_coding	10142	0.0598022	0.890563	1	0.00341917	0.633983	0.821498
hippocampus	toxo_effect_only	toxo_downregulates	ENSMUSG00000030109	Slc6a12 chromosome 6 protein_coding	22700	0.00685393	0.858024	0.982162	0.000249234	0.566831	0.553941
hippocampus	toxo_effect_only	toxo_downregulates	ENSMUSG00000019139	Isyna1 chromosome 8 protein_coding	2918	0.0411211	0.565638	0.995275	0.00208904	0.194444	0.685791
hippocampus	toxo_effect_only	toxo_downregulates	ENSMUSG00000026638	Irf6 chromosome 1 protein_coding	18913	0.0681719	0.251899	0.866285	0.00410411	0.0389907	0.21935
hippocampus	toxo_effect_only	toxo_downregulates	ENSMUSG00000062961	Ccdc177 chromosome 12 protein_coding	6496	0.0333716	0.363144	0.672685	0.00162099	0.0778073	0.0641081
hippocampus	toxo_effect_only	toxo_downregulates	ENSMUSG00000006360	Crip1 chromosome 12 protein_coding	7564	0.0693146	0.489355	0.682604	0.00420781	0.141507	0.0674489
hippocampus	toxo_effect_only	toxo_downregulates	ENSMUSG00000074364	Ehd2 chromosome 7 protein_coding	20610	0.00600379	0.2393	0.656543	0.000215086	0.0356284	0.0569652
hippocampus	toxo_effect_only	toxo_downregulates	ENSMUSG00000028476	Reck chromosome 4 protein_coding	69277	0.0414454	0.126583	0.903246	0.00211106	0.0114946	0.27214
hippocampus	toxo_effect_only	toxo_downregulates	ENSMUSG00000026840	Lamc3 chromosome 2 protein_coding	59249	0.0843917	0.470061	0.810925	0.00545312	0.13074	0.145793
hippocampus	toxo_effect_only	toxo_downregulates	ENSMUSG00000004044	Ptrf chromosome 11 protein_coding	14155	0.0112052	0.214341	0.971369	0.000440919	0.029085	0.454341
hippocampus	toxo_effect_only	toxo_downregulates	ENSMUSG00000023411	Nfatc4 chromosome 14 protein_coding	9149	0.0829952	0.318928	0.990331	0.00533699	0.0603578	0.612358
hippocampus	toxo_effect_only	toxo_downregulates	ENSMUSG00000019027	Dnah1 chromosome 14 protein_coding	63522	0.0856905	0.71056	0.970955	0.00555232	0.334413	0.453073
hippocampus	toxo_effect_only	toxo_downregulates	ENSMUSG00000043683	Fem1a chromosome 17 protein_coding	6816	0.0861774	0.501723	0.860606	0.00558771	0.148754	0.206819
hippocampus	toxo_effect_only	toxo_downregulates	ENSMUSG00000031376	Atp2b3 chromosome X protein_coding	67920	0.00177701	0.916777	0.99658	5.13337e-05	0.698678	0.689176
hippocampus	toxo_effect_only	toxo_downregulates	ENSMUSG00000031828	Klhl36 chromosome 8 protein_coding	14730	0.0898596	0.583316	0.829913	0.00591856	0.208651	0.169975
hippocampus	toxo_effect_only	toxo_downregulates	ENSMUSG00000046380	Jrk chromosome 15 protein_coding	7235	0.0212994	0.206027	0.963878	0.000954868	0.0270169	0.417228
hippocampus	toxo_effect_only	toxo_downregulates	ENSMUSG00000103677	Pcdhga4 chromosome 18 protein_coding	156664	0.0312127	0.946394	0.979281	0.00149109	0.783789	0.527019
hippocampus	toxo_effect_only	toxo_downregulates	ENSMUSG00000026885	Ttll11 chromosome 2 protein_coding	228673	0.0246927	0.623392	1	0.0011334	0.244079	0.746055
hippocampus	toxo_effect_only	toxo_downregulates	ENSMUSG00000048920	Fkrp chromosome 7 protein_coding	7487	0.00140076	0.226576	1	3.92012e-05	0.0321028	0.707678
hippocampus	toxo_effect_only	toxo_downregulates	ENSMUSG00000031494	Cd209a chromosome 8 protein_coding	5588	1.67174e-05	0.890651	0.989483	2.88308e-07	0.63437	0.608133
hippocampus	toxo_effect_only	toxo_downregulates	ENSMUSG00000039220	Ppp1r10 chromosome 17 protein_coding	15850	3.53231e-05	0.671716	0.682676	6.6585e-07	0.291197	0.0679692
hippocampus	toxo_effect_only	toxo_downregulates	ENSMUSG00000021368	Tbc1d7 chromosome 13 protein_coding	19758	0.0691885	0.630201	0.846585	0.00419633	0.250087	0.190344
hippocampus	toxo_effect_only	toxo_downregulates	ENSMUSG00000031558	Slit2 chromosome 5 protein_coding	324596	0.0660011	0.616799	0.672685	0.00390359	0.238995	0.0630025
hippocampus	toxo_effect_only	toxo_downregulates	ENSMUSG00000032680	6820408C15Rik chromosome 2 protein_coding	28744	0.0811533	0.234945	0.939447	0.00518238	0.0345299	0.341175
hippocampus	toxo_effect_only	toxo_downregulates	ENSMUSG00000044551	9930012K11Rik chromosome 14 protein_coding	5098	0.0720493	0.217393	0.741487	0.00442763	0.0299782	0.0954692
hippocampus	toxo_effect_only	toxo_downregulates	ENSMUSG00000052395	Rft1 chromosome 14 protein_coding	36958	0.0970273	0.155878	0.981017	0.00649876	0.0165464	0.546634
hippocampus	toxo_effect_only	toxo_downregulates	ENSMUSG00000022061	Nkx3-1 chromosome 14 protein_coding	4025	0.0622829	0.419791	0.690323	0.00362578	0.103376	0.0724564
hippocampus	toxo_effect_only	toxo_downregulates	ENSMUSG00000028901	Gmeb1 chromosome 4 protein_coding	40578	0.0505841	0.134686	0.659714	0.002725	0.0128383	0.0588096
hippocampus	toxo_effect_only	toxo_downregulates	ENSMUSG00000079164	Tlr5 chromosome 1 protein_coding	21257	0.0607359	0.597956	0.839203	0.00349421	0.222049	0.178221
hippocampus	toxo_effect_only	toxo_downregulates	ENSMUSG00000104011	Gm32391 chromosome 1 lincRNA	1548	0.0768167	0.801255	0.920068	0.00483698	0.464672	0.298312
hippocampus	toxo_effect_only	toxo_downregulates	ENSMUSG00000100017	2410022M11Rik chromosome 14 antisense	3645	0.0551131	0.400046	0.995159	0.00305038	0.0943897	0.666706
hippocampus	toxo_effect_only	toxo_downregulates	ENSMUSG00000074890	Lcmt2 chromosome 2 protein_coding	12347	0.0178204	0.236466	0.983352	0.000777459	0.0349624	0.568778
hippocampus	toxo_effect_only	toxo_downregulates	ENSMUSG00000025728	Pigq chromosome 17 protein_coding	18090	0.0120909	0.509228	0.990972	0.000484929	0.154005	0.620761
hippocampus	toxo_effect_only	toxo_downregulates	ENSMUSG00000070420	Zscan25 chromosome 5 protein_coding	10779	0.0528932	0.407427	0.99437	0.00288744	0.0976082	0.660385
hippocampus	toxo_effect_only	toxo_downregulates	ENSMUSG00000019326	Aoc3 chromosome 11 protein_coding	11334	0.0624924	0.37808	1	0.00364539	0.0839056	0.861139
hippocampus	toxo_effect_only	toxo_downregulates	ENSMUSG00000051000	Fam160a1 chromosome 3 protein_coding	157231	0.0200721	0.563159	0.900927	0.000893584	0.192731	0.264875
hippocampus	toxo_effect_only	toxo_downregulates	ENSMUSG00000042439	Zfp532 chromosome 18 protein_coding	109214	0.0876902	0.136586	0.888574	0.00572487	0.0130865	0.241425
hippocampus	toxo_effect_only	toxo_downregulates	ENSMUSG00000024906	Mus81 chromosome 19 protein_coding	6058	0.0184522	0.253996	0.971369	0.000808312	0.0395149	0.454198
hippocampus	toxo_effect_only	toxo_downregulates	ENSMUSG00000085749	Gm12843 chromosome 4 antisense	1909	0.0925922	0.545669	1	0.0061398	0.18027	0.897999
hippocampus	toxo_effect_only	toxo_downregulates	ENSMUSG00000044177	Wfikkn2 chromosome 11 protein_coding	10050	0.0958327	0.966136	0.684356	0.00640166	0.861665	0.0691776
hippocampus	toxo_effect_only	toxo_downregulates	ENSMUSG00000046402	Rbp1 chromosome 9 protein_coding	23615	0.0577008	0.993936	0.919033	0.00325274	0.972305	0.294567
hippocampus	toxo_effect_only	toxo_downregulates	ENSMUSG00000057969	Sema3b chromosome 9 protein_coding	11556	0.0148256	0.680438	0.876281	0.000619715	0.30129	0.229643
hippocampus	toxo_effect_only	toxo_downregulates	ENSMUSG00000040310	Alx4 chromosome 2 protein_coding	38956	0.0761258	0.954416	1	0.00477991	0.814858	0.968652
hippocampus	toxo_effect_only	toxo_downregulates	ENSMUSG00000022150	Dab2 chromosome 15 protein_coding	140925	0.069558	0.646863	0.990641	0.00422803	0.265112	0.619616
hippocampus	toxo_effect_only	toxo_downregulates	ENSMUSG00000029843	Slc13a4 chromosome 6 protein_coding	40175	0.0693146	0.820744	0.933557	0.00421015	0.494564	0.32667
hippocampus	toxo_effect_only	toxo_downregulates	ENSMUSG00000048583	Igf2 chromosome 7 protein_coding	16051	0.0762321	0.445004	0.972999	0.00479338	0.116942	0.466802
hippocampus	toxo_effect_only	toxo_downregulates	ENSMUSG00000028073	Pear1 chromosome 3 protein_coding	76417	0.0366176	0.56183	1	0.00181946	0.191806	0.971379
hippocampus	toxo_effect_only	toxo_downregulates	ENSMUSG00000039004	Bmp6 chromosome 13 protein_coding	154013	0.0731363	0.667363	1	0.0045205	0.286484	0.950637
hippocampus	toxo_effect_only	toxo_downregulates	ENSMUSG00000032679	Cd59a chromosome 2 protein_coding	19554	0.072017	0.999425	0.621141	0.00442244	0.994652	0.0461297
hippocampus	toxo_effect_only	toxo_downregulates	ENSMUSG00000078234	Klhdc7a chromosome 4 protein_coding	7807	0.0864296	0.992271	0.910431	0.00560791	0.966322	0.281851
hippocampus	toxo_effect_only	toxo_downregulates	ENSMUSG00000034858	Fam214a chromosome 9 protein_coding	79585	0.00699985	0.830457	0.421526	0.000256412	0.513618	0.0120374
hippocampus	toxo_effect_only	toxo_downregulates	ENSMUSG00000067199	Frat1 chromosome 19 protein_coding	2614	0.00545849	0.967015	0.482023	0.000191923	0.864565	0.019571
hippocampus	toxo_effect_only	toxo_downregulates	ENSMUSG00000042286	Stab1 chromosome 14 protein_coding	29629	0.00136056	0.968872	0.540164	3.78943e-05	0.870726	0.0301337
hippocampus	toxo_effect_only	toxo_downregulates	ENSMUSG00000097820	E530011L22Rik chromosome 9 antisense	5282	0.0169844	0.887557	0.972999	0.000728455	0.627646	0.467294
hippocampus	toxo_effect_only	toxo_downregulates	ENSMUSG00000037578	Pkd2l1 chromosome 19 protein_coding	44806	0.0760703	0.624202	0.758537	0.00476965	0.244869	0.104358
hippocampus	toxo_effect_only	toxo_downregulates	ENSMUSG00000086602	Gm15609 chromosome 15 processed_transcript	3582	0.0744235	0.998568	1	0.00462882	0.989709	0.827156
hippocampus	toxo_effect_only	toxo_downregulates	ENSMUSG00000029345	Tfip11 chromosome 5 protein_coding	11716	0.0589701	0.726755	0.949844	0.00334532	0.354568	0.365325
hippocampus	toxo_effect_only	toxo_downregulates	ENSMUSG00000036304	Zdhhc23 chromosome 16 protein_coding	10016	0.0051124	0.898072	1	0.000178159	0.651114	0.856697
hippocampus	toxo_effect_only	toxo_downregulates	ENSMUSG00000012609	Ttll5 chromosome 12 protein_coding	237235	0.0606813	0.941972	0.778721	0.00348836	0.769721	0.118143
hippocampus	toxo_effect_only	toxo_downregulates	ENSMUSG00000022407	Adsl chromosome 15 protein_coding	22458	0.0788971	0.926244	0.872408	0.00500666	0.723029	0.226337
hippocampus	toxo_effect_only	toxo_downregulates	ENSMUSG00000020111	Micu1 chromosome 10 protein_coding	161656	0.0728644	0.965888	1	0.0044972	0.859609	0.799277
hippocampus	toxo_effect_only	toxo_downregulates	ENSMUSG00000039611	Tmem246 chromosome 4 protein_coding	13371	0.0121601	0.897775	1	0.000489332	0.650343	0.909795
hippocampus	toxo_effect_only	toxo_downregulates	ENSMUSG00000075419	Dolk chromosome 2 protein_coding	2104	0.0374635	0.946392	1	0.00187317	0.783499	0.912765
hippocampus	toxo_effect_only	toxo_downregulates	ENSMUSG00000028479	Gne chromosome 4 protein_coding	50103	0.0552554	0.985626	0.990641	0.00306506	0.933458	0.615696
hippocampus	toxo_effect_only	toxo_downregulates	ENSMUSG00000046761	Fam83h chromosome 15 protein_coding	13244	0.0460926	0.95981	0.964345	0.00242134	0.832341	0.418331
hippocampus	toxo_effect_only	toxo_downregulates	ENSMUSG00000024901	Peli3 chromosome 19 protein_coding	12477	0.0622829	0.995371	1	0.00362945	0.977399	0.936057
hippocampus	toxo_effect_only	toxo_downregulates	ENSMUSG00000015852	Fcrls chromosome 3 protein_coding	12981	1.32621e-07	0.274441	0.368871	1.3534e-09	0.0460948	0.00741837
hippocampus	toxo_effect_only	toxo_downregulates	ENSMUSG00000019302	Atp6v0a1 chromosome 11 protein_coding	54268	0.00451684	0.534246	0.993446	0.000152574	0.171844	0.653879
hippocampus	toxo_effect_only	toxo_downregulates	ENSMUSG00000011589	Fsd1 chromosome 17 protein_coding	10371	0.0579861	0.988223	0.819835	0.00327657	0.949464	0.160958
hippocampus	toxo_effect_only	toxo_downregulates	ENSMUSG00000022223	Sdr39u1 chromosome 14 protein_coding	2947	0.0537195	0.979271	0.978319	0.00293973	0.911344	0.50671
hippocampus	toxo_effect_only	toxo_downregulates	ENSMUSG00000097729	2310015A10Rik chromosome 12 lincRNA	12297	0.045681	0.889835	1	0.00238176	0.631688	0.983612
hippocampus	toxo_effect_only	toxo_downregulates	ENSMUSG00000105469	A930036I15Rik chromosome 3 TEC	1045	0.0484875	0.612801	0.956317	0.00259075	0.235945	0.397529
hippocampus	toxo_effect_only	toxo_downregulates	ENSMUSG00000025064	Col17a1 chromosome 19 protein_coding	45751	0.0421774	0.824682	1	0.00216338	0.501976	0.954516
hippocampus	toxo_effect_only	toxo_downregulates	ENSMUSG00000018661	Cog1 chromosome 11 protein_coding	17886	0.0610738	0.85722	0.982019	0.00353599	0.564729	0.553626
hippocampus	toxo_effect_only	toxo_downregulates	ENSMUSG00000033902	Mapkbp1 chromosome 2 protein_coding	54710	0.011489	0.939226	1	0.000454647	0.761956	0.983847
hippocampus	toxo_effect_only	toxo_downregulates	ENSMUSG00000091890	A830073O21Rik chromosome 7 TEC	3096	0.0593005	0.884354	0.860606	0.00337582	0.619925	0.206751
hippocampus	toxo_effect_only	toxo_downregulates	ENSMUSG00000037933	Bicd2 chromosome 13 protein_coding	45477	0.0930975	0.952069	1	0.0061836	0.801435	0.72779
hippocampus	toxo_effect_only	toxo_downregulates	ENSMUSG00000063179	Pstk chromosome 7 protein_coding	23342	0.0410043	0.896798	0.839203	0.00208055	0.648484	0.17858
hippocampus	toxo_effect_only	toxo_downregulates	ENSMUSG00000106354	Gm42607 chromosome 3 TEC	3393	0.0517712	0.836791	1	0.00281407	0.522845	0.929456
hippocampus	toxo_effect_only	toxo_downregulates	ENSMUSG00000021003	Galc chromosome 12 protein_coding	57156	0.0546806	0.936201	1	0.00301442	0.752507	0.981245
hippocampus	toxo_effect_only	toxo_downregulates	ENSMUSG00000044452	Zfp507 chromosome 7 protein_coding	30661	0.0263686	0.910877	0.989483	0.00122913	0.682659	0.607449
hippocampus	toxo_effect_only	toxo_downregulates	ENSMUSG00000020704	Asic2 chromosome 11 protein_coding	1088289	0.0451178	0.950991	0.925611	0.00234639	0.79865	0.309961
hippocampus	toxo_effect_only	toxo_downregulates	ENSMUSG00000035206	Sppl2b chromosome 10 protein_coding	13431	0.0204489	0.728011	0.977574	0.000912183	0.356096	0.501061
hippocampus	toxo_effect_only	toxo_downregulates	ENSMUSG00000064080	Fbln2 chromosome 6 protein_coding	60086	0.0361783	0.790387	0.739401	0.00179601	0.446418	0.0928666
hippocampus	toxo_effect_only	toxo_downregulates	ENSMUSG00000025790	Slco3a1 chromosome 7 protein_coding	279362	0.0515881	0.491999	0.842329	0.00279551	0.143149	0.184104
hippocampus	toxo_effect_only	toxo_downregulates	ENSMUSG00000051062	Fbll1 chromosome 11 protein_coding	1503	0.0680461	0.887557	0.797422	0.00408762	0.627067	0.130948
hippocampus	toxo_effect_only	toxo_downregulates	ENSMUSG00000010080	Epn3 chromosome 11 protein_coding	10376	0.0615283	0.640871	1	0.00357818	0.259544	0.808068
hippocampus	toxo_effect_only	toxo_downregulates	ENSMUSG00000024940	Ltbp3 chromosome 19 protein_coding	17629	0.0395824	0.657178	0.875696	0.00200029	0.275316	0.229256
hippocampus	toxo_effect_only	toxo_downregulates	ENSMUSG00000031451	Gas6 chromosome 8 protein_coding	29117	0.0556692	0.999515	0.910431	0.00309852	0.995759	0.282188
hippocampus	toxo_effect_only	toxo_downregulates	ENSMUSG00000021910	Nisch chromosome 14 protein_coding	46017	0.0892707	0.484346	0.964345	0.0058559	0.138811	0.42114
hippocampus	toxo_effect_only	toxo_downregulates	ENSMUSG00000026279	Thap4 chromosome 1 protein_coding	52930	0.0896613	0.755296	0.85467	0.00589751	0.389514	0.201278
hippocampus	toxo_effect_only	toxo_downregulates	ENSMUSG00000075592	Nynrin chromosome 14 protein_coding	20700	0.0535397	0.947666	0.96975	0.00292512	0.78954	0.439131
hippocampus	toxo_effect_only	toxo_downregulates	ENSMUSG00000085391	Gm16150 chromosome 1 antisense	11247	0.0586425	0.987456	0.881905	0.00331812	0.945399	0.236423
hippocampus	toxo_effect_only	toxo_downregulates	ENSMUSG00000029513	Prkab1 chromosome 5 protein_coding	10923	0.0959328	0.633504	0.738546	0.00641262	0.253572	0.092222
hippocampus	toxo_effect_only	toxo_downregulates	ENSMUSG00000032911	Cspg4 chromosome 9 protein_coding	34838	0.0681719	0.830067	1	0.00409959	0.512139	0.812351
hippocampus	toxo_effect_only	toxo_downregulates	ENSMUSG00000034621	Gpatch8 chromosome 11 protein_coding	80478	0.00313696	0.598145	1	9.93929e-05	0.222278	0.791826
hippocampus	toxo_effect_only	toxo_downregulates	ENSMUSG00000110702	RP24-97K3.3 chromosome 8 antisense	4561	0.0354279	0.603192	1	0.00174456	0.227138	0.949425
hippocampus	toxo_effect_only	toxo_downregulates	ENSMUSG00000097428	AW047730 chromosome 3 processed_transcript	2859	0.055575	0.83794	1	0.00308833	0.524705	0.935957
hippocampus	toxo_effect_only	toxo_downregulates	ENSMUSG00000032648	Pygm chromosome 19 protein_coding	14061	0.000712086	0.632736	0.989483	1.82781e-05	0.252428	0.60463
hippocampus	toxo_effect_only	toxo_downregulates	ENSMUSG00000033400	Agl chromosome 3 protein_coding	68168	0.060061	0.935966	1	0.003442	0.751048	0.874227
hippocampus	toxo_effect_only	toxo_downregulates	ENSMUSG00000035284	Vps13c chromosome 9 protein_coding	155243	0.0524554	0.652027	0.826596	0.00285847	0.270503	0.166196
hippocampus	toxo_effect_only	toxo_downregulates	ENSMUSG00000048148	Nwd1 chromosome 8 protein_coding	71166	0.00748329	0.529818	0.950307	0.000277122	0.168428	0.366447
hippocampus	toxo_effect_only	toxo_downregulates	ENSMUSG00000090799	Klhl33 chromosome 14 protein_coding	1867	0.0410043	0.780448	1	0.00208098	0.429708	0.715723
hippocampus	toxo_effect_only	toxo_downregulates	ENSMUSG00000103047	Gm37310 chromosome 15 TEC	2968	0.0178204	0.921791	1	0.00077735	0.710239	0.881709
hippocampus	toxo_effect_only	toxo_downregulates	ENSMUSG00000070823	Gm1043 chromosome 5 protein_coding	75118	0.0631454	0.54034	0.847672	0.00368911	0.176949	0.192028
hippocampus	toxo_effect_only	toxo_downregulates	ENSMUSG00000020220	Vps13d chromosome 4 protein_coding	222384	0.0432199	0.953996	0.817151	0.0022284	0.808686	0.157321
hippocampus	toxo_effect_only	toxo_downregulates	ENSMUSG00000056602	Fry chromosome 5 protein_coding	379109	0.0604995	0.933971	0.793256	0.00347252	0.74397	0.126597
hippocampus	toxo_effect_only	toxo_downregulates	ENSMUSG00000021140	Pcnx chromosome 12 protein_coding	140895	0.0914215	0.834126	0.664607	0.00604995	0.518584	0.0602762
hippocampus	toxo_effect_only	toxo_downregulates	ENSMUSG00000024548	Setbp1 chromosome 18 protein_coding	359012	0.0480845	0.987096	0.754796	0.00256065	0.943078	0.102566
hippocampus	toxo_effect_only	toxo_downregulates	ENSMUSG00000023868	Pde10a chromosome 17 protein_coding	461277	0.0734908	0.971714	0.905733	0.00454569	0.884832	0.275047
hippocampus	toxo_effect_only	toxo_downregulates	ENSMUSG00000058153	Sez6l chromosome 5 protein_coding	158035	0.0120967	0.932396	0.978791	0.000485701	0.738936	0.521577
hippocampus	toxo_effect_only	toxo_downregulates	ENSMUSG00000028430	Nol6 chromosome 4 protein_coding	10029	0.0788941	0.924533	0.862772	0.00500295	0.717975	0.211002
hippocampus	toxo_effect_only	toxo_downregulates	ENSMUSG00000030084	Plxna1 chromosome 6 protein_coding	46307	0.087882	0.921754	0.954101	0.00574131	0.709882	0.384474
hippocampus	toxo_effect_only	toxo_downregulates	ENSMUSG00000052698	Tln2 chromosome 9 protein_coding	342617	0.0236636	0.966136	0.61583	0.00107773	0.861314	0.0448339
hippocampus	toxo_effect_only	toxo_downregulates	ENSMUSG00000029554	Mad1l1 chromosome 5 protein_coding	312864	0.00380622	0.827933	0.688859	0.000124499	0.508643	0.0715542
hippocampus	toxo_effect_only	toxo_downregulates	ENSMUSG00000068663	Clec16a chromosome 16 protein_coding	199540	0.0981339	0.989743	0.407854	0.00659036	0.954434	0.0109281
hippocampus	toxo_effect_only	toxo_downregulates	ENSMUSG00000022619	Mapk8ip2 chromosome 15 protein_coding	10556	0.0827053	0.884124	0.302429	0.00530729	0.619025	0.00422136
hippocampus	toxo_effect_only	toxo_downregulates	ENSMUSG00000040035	Disp2 chromosome 2 protein_coding	31575	0.0244907	0.966081	0.521205	0.00112194	0.861018	0.0265692
hippocampus	toxo_effect_only	toxo_downregulates	ENSMUSG00000047921	Trappc9 chromosome 15 protein_coding	471584	0.0677736	0.890563	0.484004	0.00406747	0.633594	0.0199118
hippocampus	toxo_effect_only	toxo_downregulates	ENSMUSG00000020741	Cluh chromosome 11 protein_coding	21353	0.0622829	0.96249	1	0.00363039	0.843181	0.761651
hippocampus	toxo_effect_only	toxo_downregulates	ENSMUSG00000024130	Abca3 chromosome 17 protein_coding	58252	0.0899817	0.985356	0.93007	0.00593061	0.932331	0.318361
hippocampus	toxo_effect_only	toxo_downregulates	ENSMUSG00000059273	Zc3h4 chromosome 7 protein_coding	36787	0.0662922	0.491192	1	0.00393778	0.14252	0.878481
hippocampus	toxo_effect_only	toxo_downregulates	ENSMUSG00000074649	BC029722 chromosome 2 protein_coding	1697	0.072369	0.757076	0.993299	0.00445373	0.391729	0.64344
hippocampus	toxo_effect_only	toxo_downregulates	ENSMUSG00000006800	Sulf2 chromosome 2 protein_coding	82575	0.0168623	0.67267	1	0.000722133	0.292577	0.926061
hippocampus	toxo_effect_only	toxo_downregulates	ENSMUSG00000022758	P2rx6 chromosome 16 protein_coding	15916	0.0887766	0.9908	0.992571	0.00581162	0.958678	0.637994
hippocampus	toxo_effect_only	toxo_downregulates	ENSMUSG00000058793	Cds2 chromosome 2 protein_coding	48903	0.00773606	0.618587	0.814771	0.000287861	0.240516	0.148879
hippocampus	toxo_effect_only	toxo_downregulates	ENSMUSG00000028580	Pum1 chromosome 4 protein_coding	118244	0.0681719	0.952377	0.397763	0.00410705	0.804268	0.00975813
hippocampus	toxo_effect_only	toxo_downregulates	ENSMUSG00000029020	Mfn2 chromosome 4 protein_coding	31106	0.0458511	0.916361	0.507182	0.00239472	0.697695	0.02412
hippocampus	toxo_effect_only	toxo_downregulates	ENSMUSG00000029461	Fam168a chromosome 7 protein_coding	135022	0.0505841	0.906707	0.865511	0.00272983	0.671581	0.218097
hippocampus	toxo_effect_only	toxo_downregulates	ENSMUSG00000039903	Eva1c chromosome 16 protein_coding	78391	0.0384994	0.954069	0.995214	0.00194041	0.810813	0.672805
hippocampus	toxo_effect_only	toxo_downregulates	ENSMUSG00000030770	Parva chromosome 7 protein_coding	164188	2.66532e-05	0.891837	0.96975	4.88166e-07	0.63752	0.443729
hippocampus	toxo_effect_only	toxo_downregulates	ENSMUSG00000083307	AA414768 chromosome X processed_pseudogene	1257	0.0842864	0.878116	0.951772	0.00544216	0.60865	0.378809
hippocampus	toxo_effect_only	toxo_downregulates	ENSMUSG00000031636	Pdlim3 chromosome 8 protein_coding	34088	0.0125448	0.909309	0.989483	0.000508166	0.678375	0.593441
hippocampus	toxo_effect_only	toxo_downregulates	ENSMUSG00000018217	Pmp22 chromosome 11 protein_coding	30566	0.000703109	0.662414	0.56592	1.80164e-05	0.281479	0.0342172
hippocampus	toxo_effect_only	toxo_downregulates	ENSMUSG00000071656	Lrrn4cl chromosome 19 protein_coding	3125	0.0416157	0.992271	0.984403	0.00212901	0.966506	0.580365
hippocampus	toxo_effect_only	toxo_downregulates	ENSMUSG00000004937	Sgta chromosome 10 protein_coding	16104	0.0349032	0.541969	0.649401	0.00170628	0.177758	0.0544726
hippocampus	toxo_effect_only	toxo_downregulates	ENSMUSG00000102742	Pcdhga11 chromosome 18 protein_coding	86143	0.010972	0.45271	0.591259	0.000429786	0.120985	0.0401093
hippocampus	toxo_effect_only	toxo_downregulates	ENSMUSG00000021097	Clmn chromosome 12 protein_coding	101963	0.0304913	0.873069	0.992571	0.0014466	0.597492	0.638745
hippocampus	toxo_effect_only	toxo_downregulates	ENSMUSG00000039262	Prrc2b chromosome 2 protein_coding	83456	0.0684923	0.685504	0.645466	0.00414495	0.307943	0.0528788
hippocampus	toxo_effect_only	toxo_downregulates	ENSMUSG00000068740	Celsr2 chromosome 3 protein_coding	24702	0.0701553	0.806885	0.698512	0.00427372	0.472983	0.0768387
hippocampus	toxo_effect_only	toxo_downregulates	ENSMUSG00000032717	Mdfi chromosome 17 protein_coding	19364	0.0451178	0.60902	0.995753	0.00234838	0.231861	0.687701
hippocampus	toxo_effect_only	toxo_downregulates	ENSMUSG00000090260	2810442N19Rik chromosome 1 antisense	11526	0.00139448	0.78559	0.999927	3.89634e-05	0.438621	0.701691
hippocampus	toxo_effect_only	toxo_downregulates	ENSMUSG00000031952	Chst5 chromosome 8 protein_coding	21312	0.0466638	0.656347	0.970619	0.00245463	0.274285	0.451886
hippocampus	toxo_effect_only	toxo_downregulates	ENSMUSG00000046160	Olig1 chromosome 16 protein_coding	2162	0.0386079	0.168736	0.978957	0.0019476	0.0191595	0.526711
hippocampus	toxo_effect_only	toxo_downregulates	ENSMUSG00000004110	Cacna1e chromosome 1 protein_coding	493771	0.0308478	0.902496	0.997615	0.00147091	0.661066	0.694021
hippocampus	toxo_effect_only	toxo_downregulates	ENSMUSG00000059146	Ntrk3 chromosome 7 protein_coding	562054	0.00883804	0.891699	0.99437	0.000337137	0.636904	0.66048
hippocampus	toxo_effect_only	toxo_downregulates	ENSMUSG00000004113	Cacna1b chromosome 2 protein_coding	159266	0.000243192	0.985356	0.995214	5.54876e-06	0.931612	0.669249
hippocampus	toxo_effect_only	toxo_downregulates	ENSMUSG00000055322	Tns1 chromosome 1 protein_coding	214219	0.0263429	0.769631	0.989483	0.00122675	0.410264	0.600588
hippocampus	toxo_effect_only	toxo_downregulates	ENSMUSG00000034354	Mtmr3 chromosome 11 protein_coding	113996	0.0380186	0.514076	0.995214	0.00190771	0.157145	0.66892
hippocampus	toxo_effect_only	toxo_downregulates	ENSMUSG00000032340	Neo1 chromosome 9 protein_coding	161755	0.091916	0.227092	0.978791	0.00608677	0.0322851	0.524497
hippocampus	toxo_effect_only	toxo_downregulates	ENSMUSG00000032452	Clstn2 chromosome 9 protein_coding	588787	0.00307441	0.435534	0.984403	9.7e-05	0.111193	0.579755
hippocampus	toxo_effect_only	toxo_downregulates	ENSMUSG00000021186	Fbln5 chromosome 12 protein_coding	72491	0.011155	0.168028	0.680842	0.000438446	0.0190567	0.0665569
hippocampus	toxo_effect_only	toxo_downregulates	ENSMUSG00000030218	Mgp chromosome 6 protein_coding	3389	0.059254	0.170008	0.951757	0.0033689	0.0193343	0.378165
hippocampus	toxo_effect_only	toxo_downregulates	ENSMUSG00000025780	Itih5 chromosome 2 protein_coding	102959	0.0384241	0.973831	0.741487	0.00193319	0.894762	0.0947597
hippocampus	toxo_effect_only	toxo_downregulates	ENSMUSG00000026208	Des chromosome 1 protein_coding	8251	0.0505961	0.935065	0.85226	0.00273273	0.746906	0.19752
hippocampus	toxo_effect_only	toxo_downregulates	ENSMUSG00000030787	Lyve1 chromosome 7 protein_coding	12633	0.0112627	0.330777	0.993299	0.000445187	0.0650499	0.645041
hippocampus	toxo_effect_only	toxo_downregulates	ENSMUSG00000020542	Myocd chromosome 11 protein_coding	93429	0.0737358	0.886123	1	0.0045722	0.623485	0.781944
hippocampus	toxo_effect_only	toxo_downregulates	ENSMUSG00000028626	Col9a2 chromosome 4 protein_coding	15938	7.35336e-06	0.631833	1	1.18624e-07	0.2512	0.939545
hippocampus	toxo_effect_only	toxo_downregulates	ENSMUSG00000034951	Cog7 chromosome 7 protein_coding	102349	0.0788941	0.669228	1	0.00500221	0.288944	0.89442
hippocampus	toxo_effect_only	toxo_downregulates	ENSMUSG00000030519	Apba2 chromosome 7 protein_coding	252173	0.00685095	0.968283	1	0.000248515	0.86969	0.913903
hippocampus	toxo_effect_only	toxo_downregulates	ENSMUSG00000032898	Fbxo21 chromosome 5 protein_coding	33472	0.0138529	0.813691	1	0.000572883	0.483354	0.776028
hippocampus	toxo_effect_only	toxo_downregulates	ENSMUSG00000041078	Grid1 chromosome 14 protein_coding	763555	0.0478104	0.942534	0.991923	0.0025354	0.772172	0.625657
hippocampus	toxo_effect_only	toxo_downregulates	ENSMUSG00000056313	1810011O10Rik chromosome 8 protein_coding	1805	0.000439337	0.314324	0.904025	1.0631e-05	0.0586485	0.273243
hippocampus	toxo_effect_only	toxo_downregulates	ENSMUSG00000009378	Slc16a12 chromosome 19 protein_coding	78887	0.0017552	0.675617	0.980723	5.06068e-05	0.295929	0.538249
hippocampus	toxo_effect_only	toxo_downregulates	ENSMUSG00000020044	Timp3 chromosome 10 protein_coding	49135	0.000477526	0.31446	0.910728	1.16828e-05	0.058702	0.283798
hippocampus	toxo_effect_only	toxo_downregulates	ENSMUSG00000030310	Slc6a1 chromosome 6 protein_coding	34898	0.0765561	0.706262	1	0.00481717	0.328438	0.831408
hippocampus	toxo_effect_only	toxo_downregulates	ENSMUSG00000033491	Prss35 chromosome 9 protein_coding	14795	0.0754646	0.670506	0.836198	0.00470477	0.289955	0.174344
hippocampus	toxo_effect_only	toxo_downregulates	ENSMUSG00000019851	Perp chromosome 10 protein_coding	12054	0.0306506	0.910714	0.962969	0.00145877	0.681272	0.416104
hippocampus	toxo_effect_only	toxo_downregulates	ENSMUSG00000017969	Ptgis chromosome 2 protein_coding	48800	0.00729377	0.995495	0.989539	0.000268803	0.979031	0.609653
hippocampus	toxo_effect_only	toxo_downregulates	ENSMUSG00000036377	C530008M17Rik chromosome 5 protein_coding	217043	0.0808247	0.967015	0.981017	0.0051578	0.864395	0.549169
hippocampus	toxo_effect_only	toxo_downregulates	ENSMUSG00000041729	Coro2b chromosome 9 protein_coding	117553	0.0460926	0.952377	1	0.00242047	0.80424	0.96905
hippocampus	toxo_effect_only	toxo_downregulates	ENSMUSG00000045441	Gprin3 chromosome 6 protein_coding	79069	0.0576994	0.359136	0.993299	0.00325009	0.0760842	0.65027
hippocampus	toxo_effect_only	toxo_downregulates	ENSMUSG00000062232	Rapgef2 chromosome 3 protein_coding	224002	0.0315999	0.445485	0.983352	0.00151381	0.117232	0.568842
hippocampus	toxo_effect_only	toxo_downregulates	ENSMUSG00000102692	Dchs2 chromosome 3 protein_coding	229262	0.0255069	0.907078	1	0.00117759	0.673073	0.984909
hippocampus	toxo_effect_only	toxo_downregulates	ENSMUSG00000081272	Gm13509 chromosome 2 processed_pseudogene	1308	0.0868475	0.680908	0.980723	0.0056505	0.30207	0.542984
hippocampus	toxo_effect_only	toxo_downregulates	ENSMUSG00000024740	Ddb1 chromosome 19 protein_coding	24189	0.0496014	0.44227	0.972999	0.00265911	0.115357	0.466239
hippocampus	toxo_effect_only	toxo_downregulates	ENSMUSG00000026553	Copa chromosome 1 protein_coding	39802	0.0688559	0.314518	1	0.00417308	0.0587346	0.890214
hippocampus	toxo_effect_only	toxo_downregulates	ENSMUSG00000031971	Ccsap chromosome 8 protein_coding	19379	0.0131042	0.388617	0.956317	0.000537863	0.0887261	0.395904
hippocampus	toxo_effect_only	toxo_downregulates	ENSMUSG00000060402	Chst8 chromosome 7 protein_coding	138244	0.0596943	0.559138	0.983066	0.00341034	0.190042	0.562291
hippocampus	toxo_effect_only	toxo_downregulates	ENSMUSG00000004032	Gstm5 chromosome 3 protein_coding	2866	0.0718692	0.288975	1	0.00439581	0.0506982	0.849542
hippocampus	toxo_effect_only	toxo_downregulates	ENSMUSG00000030317	Timp4 chromosome 6 protein_coding	10314	0.0163427	0.186159	0.993299	0.000694782	0.0226394	0.641722
hippocampus	toxo_effect_only	toxo_downregulates	ENSMUSG00000002010	Idh3g chromosome X protein_coding	7935	0.0714975	0.985626	0.984403	0.00436504	0.934365	0.578239
hippocampus	toxo_effect_only	toxo_downregulates	ENSMUSG00000022477	Aco2 chromosome 15 protein_coding	42825	0.0590665	0.862816	0.954101	0.00335342	0.576979	0.386741
hippocampus	toxo_effect_only	toxo_downregulates	ENSMUSG00000027950	Chrnb2 chromosome 3 protein_coding	18438	0.0829952	0.417741	0.984356	0.00533626	0.1022	0.575077
hippocampus	toxo_effect_only	toxo_downregulates	ENSMUSG00000038967	Pdk2 chromosome 11 protein_coding	15097	0.0600197	0.579919	0.992571	0.00343696	0.205588	0.636369
hippocampus	toxo_effect_only	toxo_downregulates	ENSMUSG00000053329	D10Jhu81e chromosome 10 protein_coding	7702	0.0607753	0.711592	0.979951	0.00350233	0.335457	0.532036
hippocampus	toxo_effect_only	toxo_downregulates	ENSMUSG00000022756	Slc7a4 chromosome 16 protein_coding	4981	0.00112382	0.964867	0.982437	3.04994e-05	0.855696	0.558226
hippocampus	toxo_effect_only	toxo_downregulates	ENSMUSG00000034145	Tmem63c chromosome 12 protein_coding	68704	0.0782732	0.523368	0.980723	0.00495311	0.163655	0.541747
hippocampus	toxo_effect_only	toxo_downregulates	ENSMUSG00000018566	Slc2a4 chromosome 11 protein_coding	5650	0.00484259	0.128325	0.98299	0.000166599	0.0117315	0.560964
hippocampus	toxo_effect_only	toxo_downregulates	ENSMUSG00000085069	Gm13111 chromosome 4 antisense	7149	0.0380297	0.5014	1	0.00190996	0.148498	0.916571
hippocampus	toxo_effect_only	toxo_downregulates	ENSMUSG00000006649	Nphs1 chromosome 7 protein_coding	28909	0.00159754	0.112095	0.989483	4.52067e-05	0.00932087	0.608615
hippocampus	toxo_effect_only	toxo_downregulates	ENSMUSG00000041789	2700046A07Rik chromosome 18 lincRNA	4674	0.0166488	0.316204	0.995214	0.000711507	0.0593927	0.672087
hippocampus	toxo_effect_only	toxo_downregulates	ENSMUSG00000033684	Qsox1 chromosome 1 protein_coding	36861	0.000466408	0.907297	0.996844	1.13692e-05	0.674475	0.690963
hippocampus	toxo_effect_only	toxo_downregulates	ENSMUSG00000044749	Abca6 chromosome 11 protein_coding	74957	0.000199863	0.337955	1	4.44979e-06	0.0676513	0.915776
hippocampus	toxo_effect_only	toxo_downregulates	ENSMUSG00000038587	Akap12 chromosome 10 protein_coding	93091	0.00644282	0.126083	0.765259	0.000231126	0.0113955	0.1076
hippocampus	toxo_effect_only	toxo_downregulates	ENSMUSG00000074001	Klhl40 chromosome 9 protein_coding	6212	0.050126	0.170525	0.871973	0.0026917	0.0194082	0.225525
hippocampus	toxo_effect_only	toxo_downregulates	ENSMUSG00000038518	Jarid2 chromosome 13 protein_coding	192170	0.0434767	0.536481	0.805917	0.00224358	0.173215	0.141407
hippocampus	toxo_effect_only	toxo_downregulates	ENSMUSG00000027894	Slc6a17 chromosome 3 protein_coding	50476	0.0670282	0.271597	0.818615	0.00400855	0.044891	0.159357
hippocampus	toxo_effect_only	toxo_downregulates	ENSMUSG00000050272	Dscam chromosome 16 protein_coding	578674	0.0292564	0.140041	0.959993	0.00137594	0.0137483	0.408626
hippocampus	toxo_effect_only	toxo_downregulates	ENSMUSG00000006342	Susd2 chromosome 10 protein_coding	7390	0.057797	0.174158	0.532883	0.00326074	0.0200934	0.0290485
hippocampus	toxo_effect_only	toxo_downregulates	ENSMUSG00000037989	Wnk2 chromosome 13 protein_coding	111712	0.0595331	0.732011	0.892321	0.00339583	0.36145	0.250566
hippocampus	toxo_effect_only	toxo_downregulates	ENSMUSG00000023011	Faim2 chromosome 15 protein_coding	31013	0.0841086	0.660446	0.664607	0.00542358	0.279069	0.0602
hippocampus	toxo_effect_only	toxo_downregulates	ENSMUSG00000033124	Atg9a chromosome 1 protein_coding	11337	0.0808128	0.358014	0.615085	0.00515343	0.0755754	0.0443924
hippocampus	toxo_effect_only	toxo_downregulates	ENSMUSG00000025651	Uqcrc1 chromosome 9 protein_coding	12991	0.0217782	0.777775	0.94753	0.000980212	0.423509	0.35869
hippocampus	toxo_effect_only	toxo_downregulates	ENSMUSG00000079020	Slc45a4 chromosome 15 protein_coding	68339	0.0155236	0.882833	0.803477	0.000656501	0.615583	0.137802
hippocampus	toxo_effect_only	toxo_downregulates	ENSMUSG00000038665	Dgki chromosome 6 protein_coding	454163	0.0756989	0.222366	0.972899	0.00472704	0.0311007	0.4574
hippocampus	toxo_effect_only	toxo_downregulates	ENSMUSG00000051401	Kctd16 chromosome 18 protein_coding	272808	0.0478145	0.139156	1	0.00253775	0.0135963	0.917964
hippocampus	toxo_effect_only	toxo_downregulates	ENSMUSG00000003660	Snrnp200 chromosome 2 protein_coding	32066	0.0537969	0.895914	0.950808	0.00295116	0.647142	0.369533
hippocampus	toxo_effect_only	toxo_downregulates	ENSMUSG00000027799	Nbea chromosome 3 protein_coding	558507	0.0788941	0.854061	0.873548	0.00499631	0.558282	0.227621
hippocampus	toxo_effect_only	toxo_downregulates	ENSMUSG00000020850	Prpf8 chromosome 11 protein_coding	22634	0.0185391	0.847966	1	0.000814596	0.54324	0.9325
hippocampus	toxo_effect_only	toxo_downregulates	ENSMUSG00000054640	Slc8a1 chromosome 17 protein_coding	260917	0.0112627	0.54585	1	0.000444774	0.180475	0.778091
hippocampus	toxo_effect_only	toxo_downregulates	ENSMUSG00000015829	Tnr chromosome 1 protein_coding	407961	0.0148462	0.803095	0.978319	0.000622561	0.46762	0.515219
hippocampus	toxo_effect_only	toxo_downregulates	ENSMUSG00000028176	Lrrc7 chromosome 3 protein_coding	479331	0.0173938	0.28107	0.989483	0.000751869	0.0483104	0.602852
hippocampus	toxo_effect_only	toxo_downregulates	ENSMUSG00000034088	Hdlbp chromosome 1 protein_coding	72876	0.00492734	0.428286	0.846585	0.000170346	0.107377	0.189784
hippocampus	toxo_effect_only	toxo_downregulates	ENSMUSG00000021198	Unc79 chromosome 12 protein_coding	235207	0.00809102	0.473429	0.741487	0.000305036	0.13254	0.0955984
hippocampus	toxo_effect_only	toxo_downregulates	ENSMUSG00000038473	Nos1ap chromosome 1 protein_coding	287194	0.00743806	0.268567	0.615356	0.000275115	0.0439405	0.0446701
hippocampus	toxo_effect_only	toxo_downregulates	ENSMUSG00000031561	Tenm3 chromosome 8 protein_coding	616270	0.0313806	0.106172	0.867925	0.00150191	0.00848809	0.221104
hippocampus	toxo_effect_only	toxo_downregulates	ENSMUSG00000020315	Sptbn1 chromosome 11 protein_coding	168781	0.0249324	0.207212	0.980723	0.00114662	0.0272866	0.536255
hippocampus	toxo_effect_only	toxo_downregulates	ENSMUSG00000055567	Unc80 chromosome 1 protein_coding	231500	0.0560119	0.655846	0.862382	0.00312146	0.273847	0.210653
hippocampus	toxo_effect_only	toxo_downregulates	ENSMUSG00000057230	Aak1 chromosome 6 protein_coding	153707	0.0647952	0.433773	0.893475	0.00379993	0.110396	0.25179
hippocampus	toxo_effect_only	toxo_downregulates	ENSMUSG00000037341	Slc9a7 chromosome X protein_coding	186053	0.00419869	0.29679	0.911574	0.000139769	0.0530757	0.285773
hippocampus	toxo_effect_only	toxo_downregulates	ENSMUSG00000047976	Kcna1 chromosome 6 protein_coding	5988	0.00472585	0.255111	1	0.00016193	0.0398566	0.923699
hippocampus	toxo_effect_only	toxo_downregulates	ENSMUSG00000028246	Faxc chromosome 4 protein_coding	65511	0.00267181	0.131958	1	8.26309e-05	0.0123431	0.751122
hippocampus	toxo_effect_only	toxo_downregulates	ENSMUSG00000035247	Hectd1 chromosome 12 protein_coding	85815	0.00563446	0.171166	1	0.000199617	0.0195422	0.839984
hippocampus	toxo_effect_only	toxo_downregulates	ENSMUSG00000057716	Tmem178b chromosome 6 protein_coding	381880	0.0171551	0.583487	0.977434	0.000739259	0.209343	0.497942
hippocampus	toxo_effect_only	toxo_downregulates	ENSMUSG00000031393	Mecp2 chromosome X protein_coding	108772	0.0468058	0.151685	0.947317	0.00246961	0.0156957	0.356741
hippocampus	toxo_effect_only	toxo_downregulates	ENSMUSG00000021275	Tecpr2 chromosome 12 protein_coding	83131	0.0322252	0.259316	0.846385	0.00155525	0.0411162	0.188033
hippocampus	toxo_effect_only	toxo_downregulates	ENSMUSG00000027312	Atrn chromosome 2 protein_coding	123839	0.0182237	0.436781	0.664607	0.000796677	0.112232	0.0602323
hippocampus	toxo_effect_only	toxo_downregulates	ENSMUSG00000022512	Cldn1 chromosome 16 protein_coding	15200	0.0762212	0.965731	0.900685	0.0047893	0.858614	0.260995
hippocampus	toxo_effect_only	toxo_downregulates	ENSMUSG00000041380	Htr2c chromosome X protein_coding	234765	0.0480845	0.904404	0.992571	0.00255891	0.66697	0.638685
hippocampus	toxo_effect_only	toxo_downregulates	ENSMUSG00000041343	Ankrd42 chromosome 7 protein_coding	55420	0.0782272	0.432924	0.989483	0.00494672	0.110138	0.608756
hippocampus	toxo_effect_only	toxo_downregulates	ENSMUSG00000053465	Hs6st3 chromosome 14 protein_coding	731180	0.0459103	0.141899	1	0.00239986	0.0140318	0.781264
hippocampus	toxo_effect_only	toxo_downregulates	ENSMUSG00000024664	Fads3 chromosome 19 protein_coding	18124	0.0656828	0.529818	1	0.0038681	0.16838	0.783273
hippocampus	toxo_effect_only	toxo_downregulates	ENSMUSG00000034973	Dopey1 chromosome 9 protein_coding	88770	0.0839598	0.24405	1	0.00541025	0.0369759	0.907174
hippocampus	toxo_effect_only	toxo_downregulates	ENSMUSG00000027845	Dclre1b chromosome 3 protein_coding	8840	0.0930975	0.174185	0.58637	0.00618576	0.0201042	0.0386834
hippocampus	toxo_effect_only	toxo_downregulates	ENSMUSG00000103434	Gm36993 chromosome 9 TEC	2980	0.0339252	0.568845	0.980723	0.0016509	0.196688	0.535992
hippocampus	toxo_effect_only	toxo_downregulates	ENSMUSG00000029231	Pdgfra chromosome 5 protein_coding	45924	5.13543e-06	0.329248	0.174035	7.94818e-08	0.0641916	0.0007917
hippocampus	toxo_effect_only	toxo_downregulates	ENSMUSG00000032572	Col6a4 chromosome 9 protein_coding	107330	0.00161484	0.293544	0.24876	4.588e-05	0.0519859	0.00252133
hippocampus	toxo_effect_only	toxo_downregulates	ENSMUSG00000021767	Kat6b chromosome 14 protein_coding	191045	0.0410043	0.861101	1	0.00208128	0.572704	0.829278
hippocampus	toxo_effect_only	toxo_downregulates	ENSMUSG00000052496	Pkdrej chromosome 15 protein_coding	7058	0.0659871	0.688436	1	0.0038963	0.310993	0.766356
hippocampus	toxo_effect_only	toxo_downregulates	ENSMUSG00000031189	Aff2 chromosome X protein_coding	507744	0.0130055	0.262744	0.921134	0.000531836	0.0420045	0.3037
hippocampus	toxo_effect_only	toxo_downregulates	ENSMUSG00000016150	Tenm1 chromosome X protein_coding	901261	0.0149842	0.460628	0.854557	0.000630353	0.124866	0.20069
hippocampus	toxo_effect_only	toxo_downregulates	ENSMUSG00000035566	Pcdh17 chromosome 14 protein_coding	93498	0.0669104	0.19824	0.956353	0.00399785	0.0251952	0.400723
hippocampus	toxo_effect_only	toxo_downregulates	ENSMUSG00000029093	Sorcs2 chromosome 5 protein_coding	380960	0.0149421	0.586059	1	0.000627247	0.211474	0.811104
hippocampus	toxo_effect_only	toxo_downregulates	ENSMUSG00000049436	Upk1b chromosome 16 protein_coding	27020	0.094441	0.55875	0.972999	0.00629186	0.189761	0.459726
hippocampus	toxo_effect_only	toxo_downregulates	ENSMUSG00000030352	Tspan9 chromosome 6 protein_coding	182199	0.0348789	0.887162	0.982378	0.00170353	0.626196	0.556405
hippocampus	toxo_effect_only	toxo_downregulates	ENSMUSG00000051054	1700014D04Rik chromosome 13 protein_coding	5911	0.0310576	0.834131	1	0.00148229	0.518828	0.842562
hippocampus	toxo_effect_only	toxo_downregulates	ENSMUSG00000024064	Galnt14 chromosome 17 protein_coding	217226	0.023026	0.979329	0.95033	0.00104664	0.911597	0.367172
hippocampus	toxo_effect_only	toxo_downregulates	ENSMUSG00000081152	Gm12430 chromosome 4 processed_pseudogene	1322	0.0656828	0.966136	1	0.00386988	0.861814	0.97225
hippocampus	toxo_effect_only	toxo_downregulates	ENSMUSG00000008438	Adam21 chromosome 12 protein_coding	9891	0.0760994	0.858887	0.989483	0.00477486	0.569876	0.608188
hippocampus	toxo_effect_only	toxo_downregulates	ENSMUSG00000065987	Cd209b chromosome 8 protein_coding	9190	1.70738e-05	0.981479	0.833335	2.95976e-07	0.917187	0.172727
hippocampus	toxo_effect_only	toxo_downregulates	ENSMUSG00000103793	Pcdhga6 chromosome 18 protein_coding	134835	0.00587324	0.728362	0.836606	0.000209385	0.356618	0.175666
hippocampus	toxo_effect_only	toxo_downregulates	ENSMUSG00000048078	Tenm4 chromosome 7 protein_coding	739848	0.00012121	0.930652	1	2.57653e-06	0.733894	0.787075
hippocampus	toxo_effect_only	toxo_downregulates	ENSMUSG00000074305	Peak1 chromosome 9 protein_coding	216942	0.00240909	0.718261	1	7.33249e-05	0.342167	0.712279
hippocampus	toxo_effect_only	toxo_downregulates	ENSMUSG00000028033	Kcnq5 chromosome 1 protein_coding	563540	0.0460326	0.970178	1	0.00241035	0.878434	0.980675
hippocampus	toxo_effect_only	toxo_downregulates	ENSMUSG00000049336	Tenm2 chromosome 11 protein_coding	1229309	0.075617	0.924614	1	0.00471764	0.718426	0.788513
hippocampus	toxo_effect_only	toxo_downregulates	ENSMUSG00000024421	Lama3 chromosome 18 protein_coding	249195	0.0565185	0.988223	1	0.00315335	0.948954	0.721361
hippocampus	toxo_effect_only	toxo_downregulates	ENSMUSG00000053693	Mast1 chromosome 8 protein_coding	25457	0.0328762	0.747295	0.923425	0.001594	0.379076	0.306506
hippocampus	toxo_effect_only	toxo_downregulates	ENSMUSG00000066129	Kndc1 chromosome 7 protein_coding	46842	0.00317744	0.69213	0.97707	0.000101135	0.31516	0.496604
hippocampus	toxo_effect_only	toxo_downregulates	ENSMUSG00000055067	Smyd3 chromosome 1 protein_coding	566082	0.0895503	0.686075	0.890799	0.0058858	0.308672	0.247119
hippocampus	toxo_effect_only	toxo_downregulates	ENSMUSG00000021070	Bdkrb2 chromosome 12 protein_coding	29900	0.00156696	0.779935	0.992571	4.42714e-05	0.428362	0.630631
hippocampus	toxo_effect_only	toxo_downregulates	ENSMUSG00000055817	Mta3 chromosome 17 protein_coding	115354	0.00838999	0.992012	0.900927	0.000317636	0.962723	0.265109
hippocampus	cocaine_effect_only	cocaine_upregulates	ENSMUSG00000002910	Arrdc2 chromosome 8 protein_coding	4592	0.211126	0.000301716	0.22101	0.0201133	2.85044e-06	0.00192955
hippocampus	cocaine_effect_only	cocaine_upregulates	ENSMUSG00000050288	Fzd2 chromosome 11 protein_coding	3663	0.389782	2.6374e-09	0.276584	0.0575293	5.75903e-12	0.00313581
hippocampus	cocaine_effect_only	cocaine_upregulates	ENSMUSG00000019577	Pdk4 chromosome 6 protein_coding	12959	0.40414	3.79882e-16	0.497917	0.0611973	2.03146e-19	0.0224518
hippocampus	cocaine_effect_only	cocaine_upregulates	ENSMUSG00000031431	Tsc22d3 chromosome X protein_coding	61132	0.323001	1.97915e-22	0.213794	0.0410229	3.52789e-26	0.00151201
hippocampus	cocaine_effect_only	cocaine_upregulates	ENSMUSG00000040055	Gjb6 chromosome 14 protein_coding	10309	0.597909	3.37269e-06	0.836546	0.145694	1.63825e-08	0.175306
hippocampus	cocaine_effect_only	cocaine_upregulates	ENSMUSG00000028862	Map3k6 chromosome 4 protein_coding	12112	0.411353	1.04699e-06	0.719585	0.0629129	4.47911e-09	0.0839409
hippocampus	cocaine_effect_only	cocaine_upregulates	ENSMUSG00000028655	Mfsd2a chromosome 4 protein_coding	14339	0.363709	1.83907e-10	0.6278	0.0499371	2.70452e-13	0.0479934
hippocampus	cocaine_effect_only	cocaine_upregulates	ENSMUSG00000002831	Plin4 chromosome 17 protein_coding	9213	0.42798	9.21925e-11	0.716406	0.0680304	1.23252e-13	0.082543
hippocampus	cocaine_effect_only	cocaine_upregulates	ENSMUSG00000030087	Klf15 chromosome 6 protein_coding	12663	0.321843	4.93669e-10	0.521205	0.0408249	8.40743e-13	0.0269786
hippocampus	cocaine_effect_only	cocaine_upregulates	ENSMUSG00000029695	Aass chromosome 6 protein_coding	60814	0.793806	0.000514913	0.765259	0.323218	5.64477e-06	0.107582
hippocampus	cocaine_effect_only	cocaine_upregulates	ENSMUSG00000019970	Sgk1 chromosome 10 protein_coding	117720	0.877453	1.15819e-05	0.485672	0.468712	6.50318e-08	0.0205859
hippocampus	cocaine_effect_only	cocaine_upregulates	ENSMUSG00000074170	Plekhf1 chromosome 7 protein_coding	11045	0.575239	5.80053e-10	0.85226	0.130858	1.05981e-12	0.197127
hippocampus	cocaine_effect_only	cocaine_upregulates	ENSMUSG00000037235	Mxd4 chromosome 5 protein_coding	13838	0.786883	0.00467926	1	0.310441	9.29932e-05	0.791241
hippocampus	cocaine_effect_only	cocaine_upregulates	ENSMUSG00000023019	Gpd1 chromosome 15 protein_coding	7491	0.218076	0.0032697	0.839203	0.0211033	5.74092e-05	0.17749
hippocampus	cocaine_effect_only	cocaine_upregulates	ENSMUSG00000028645	Slc2a1 chromosome 4 protein_coding	29273	0.210503	0.00459578	0.698574	0.020008	9.01133e-05	0.0770051
hippocampus	cocaine_effect_only	cocaine_upregulates	ENSMUSG00000030888	Rrp8 chromosome 7 protein_coding	5656	0.696857	1.52213e-08	0.639062	0.217908	3.93421e-11	0.0515218
hippocampus	cocaine_effect_only	cocaine_upregulates	ENSMUSG00000041308	Sntb2 chromosome 8 protein_coding	83965	0.266944	1.57105e-10	0.738546	0.029453	2.24035e-13	0.0922488
hippocampus	cocaine_effect_only	cocaine_upregulates	ENSMUSG00000028967	Errfi1 chromosome 4 protein_coding	14974	0.924556	6.22907e-09	0.698512	0.604824	1.47121e-11	0.0764857
hippocampus	cocaine_effect_only	cocaine_upregulates	ENSMUSG00000034158	Lrrc58 chromosome 16 protein_coding	20470	0.584676	6.93866e-05	0.508849	0.136873	5.00919e-07	0.024588
hippocampus	cocaine_effect_only	cocaine_upregulates	ENSMUSG00000018143	Mafk chromosome 5 protein_coding	11141	0.886054	0.0790927	0.633825	0.488489	0.00531514	0.0507228
hippocampus	cocaine_effect_only	cocaine_upregulates	ENSMUSG00000040113	Mettl11b chromosome 1 protein_coding	22977	0.950419	0.092959	0.850997	0.709942	0.00681451	0.195084
hippocampus	cocaine_effect_only	cocaine_upregulates	ENSMUSG00000006642	Tcf23 chromosome 5 protein_coding	8357	0.826431	0.0741848	0.397763	0.376166	0.00481342	0.00971574
hippocampus	cocaine_effect_only	cocaine_upregulates	ENSMUSG00000017009	Sdc4 chromosome 2 protein_coding	19641	0.932783	0.00627556	0.380476	0.637111	0.000144304	0.00824303
hippocampus	cocaine_effect_only	cocaine_upregulates	ENSMUSG00000042622	Maff chromosome 15 protein_coding	11532	0.984134	0.0149894	0.152879	0.869038	0.000466488	0.000626219
hippocampus	cocaine_effect_only	cocaine_upregulates	ENSMUSG00000007682	Dio2 chromosome 12 protein_coding	13885	0.632455	2.93684e-45	0.352081	0.167387	1.30875e-49	0.00632139
hippocampus	cocaine_effect_only	cocaine_upregulates	ENSMUSG00000055866	Per2 chromosome 1 protein_coding	43343	0.954187	1.39805e-34	0.624747	0.726016	1.24603e-38	0.0470337
hippocampus	cocaine_effect_only	cocaine_upregulates	ENSMUSG00000025931	Paqr8 chromosome 1 protein_coding	49045	0.585092	1.84527e-19	0.950834	0.137393	4.93386e-23	0.374646
hippocampus	cocaine_effect_only	cocaine_upregulates	ENSMUSG00000031700	Gpt2 chromosome 8 protein_coding	34985	0.795749	1.6002e-17	1	0.326472	7.84411e-21	0.797792
hippocampus	cocaine_effect_only	cocaine_upregulates	ENSMUSG00000022696	Sidt1 chromosome 16 protein_coding	93017	0.677027	6.45581e-08	0.992225	0.200621	2.04261e-10	0.627215
hippocampus	cocaine_effect_only	cocaine_upregulates	ENSMUSG00000000282	Mnt chromosome 11 protein_coding	14806	0.994682	2.08849e-08	1	0.942214	5.84301e-11	0.825867
hippocampus	cocaine_effect_only	cocaine_upregulates	ENSMUSG00000044674	Fzd1 chromosome 5 protein_coding	4197	0.820921	4.83335e-08	1	0.367582	1.50773e-10	0.739771
hippocampus	cocaine_effect_only	cocaine_upregulates	ENSMUSG00000038550	Ciart chromosome 3 protein_coding	3749	0.771931	1.1323e-07	0.628213	0.289027	3.78443e-10	0.0485176
hippocampus	cocaine_effect_only	cocaine_upregulates	ENSMUSG00000024042	Sik1 chromosome 17 protein_coding	11545	0.38106	1.08622e-20	0.501941	0.0547647	2.42027e-24	0.023488
hippocampus	cocaine_effect_only	cocaine_upregulates	ENSMUSG00000085609	1700016P03Rik chromosome 11 processed_transcript	5074	0.688808	6.22907e-09	0.414212	0.211277	1.4593e-11	0.0113529
hippocampus	cocaine_effect_only	cocaine_upregulates	ENSMUSG00000026819	Slc25a25 chromosome 2 protein_coding	36959	0.861651	1.78029e-05	0.850997	0.43867	1.0869e-07	0.195217
hippocampus	cocaine_effect_only	cocaine_upregulates	ENSMUSG00000028680	Plk3 chromosome 4 protein_coding	5309	0.559849	1.24355e-07	1	0.122323	4.21167e-10	0.982748
hippocampus	cocaine_effect_only	cocaine_upregulates	ENSMUSG00000020893	Per1 chromosome 11 protein_coding	14744	0.31133	7.4354e-31	1	0.0384029	9.94037e-35	0.896386
hippocampus	cocaine_effect_only	cocaine_upregulates	ENSMUSG00000049649	Gpr3 chromosome 4 protein_coding	3197	0.548408	3.44261e-13	0.965731	0.116346	3.52852e-16	0.42542
hippocampus	cocaine_effect_only	cocaine_upregulates	ENSMUSG00000040957	Cables1 chromosome 18 protein_coding	106408	0.940462	2.31831e-07	0.96975	0.666187	8.05831e-10	0.446116
hippocampus	cocaine_effect_only	cocaine_upregulates	ENSMUSG00000030168	Adipor2 chromosome 6 protein_coding	64555	0.934433	4.36215e-09	0.975243	0.645746	9.71958e-12	0.483103
hippocampus	cocaine_effect_only	cocaine_upregulates	ENSMUSG00000047216	Cdh19 chromosome 1 protein_coding	89259	0.873994	1.64084e-06	0.910728	0.462681	7.38495e-09	0.283611
hippocampus	cocaine_effect_only	cocaine_upregulates	ENSMUSG00000029307	Dmp1 chromosome 5 protein_coding	11490	0.961394	0.0988283	0.993547	0.752408	0.00757649	0.654174
hippocampus	cocaine_effect_only	cocaine_upregulates	ENSMUSG00000029587	Zfp12 chromosome 5 protein_coding	13672	0.988745	0.0955215	1	0.909722	0.00715986	0.930605
hippocampus	cocaine_effect_only	cocaine_upregulates	ENSMUSG00000003809	Gcdh chromosome 8 protein_coding	7529	0.996062	0.0260899	1	0.959919	0.00101339	0.8007
hippocampus	cocaine_effect_only	cocaine_upregulates	ENSMUSG00000018906	P4ha2 chromosome 11 protein_coding	31571	0.939873	0.00395112	1	0.661789	7.37753e-05	0.92742
hippocampus	cocaine_effect_only	cocaine_upregulates	ENSMUSG00000048572	Tmem252 chromosome 19 protein_coding	5654	0.584588	0.0948365	1	0.136665	0.00706202	0.805677
hippocampus	cocaine_effect_only	cocaine_upregulates	ENSMUSG00000000340	Dbt chromosome 3 protein_coding	36912	0.891372	0.0964665	0.748561	0.510472	0.00726012	0.0993312
hippocampus	cocaine_effect_only	cocaine_upregulates	ENSMUSG00000003623	Crot chromosome 5 protein_coding	31292	0.956908	0.0192451	0.684356	0.734473	0.000656084	0.0695934
hippocampus	cocaine_effect_only	cocaine_upregulates	ENSMUSG00000079470	Utp14b chromosome 1 protein_coding	13475	0.958398	6.00364e-07	0.803477	0.739129	2.43463e-09	0.137818
hippocampus	cocaine_effect_only	cocaine_upregulates	ENSMUSG00000007476	Lrrc8a chromosome 2 protein_coding	26076	0.993399	0.0195831	0.640338	0.932886	0.000679824	0.052249
hippocampus	cocaine_effect_only	cocaine_upregulates	ENSMUSG00000019232	Etnppl chromosome 3 protein_coding	20074	0.994124	8.60733e-05	0.778337	0.936875	6.39262e-07	0.117322
hippocampus	cocaine_effect_only	cocaine_upregulates	ENSMUSG00000001768	Rin2 chromosome 2 protein_coding	102883	0.795749	0.00043237	0.407854	0.325554	4.5472e-06	0.0107666
hippocampus	cocaine_effect_only	cocaine_upregulates	ENSMUSG00000014361	Mertk chromosome 2 protein_coding	103939	0.885717	0.00485797	0.587211	0.487443	9.83636e-05	0.0390986
hippocampus	cocaine_effect_only	cocaine_upregulates	ENSMUSG00000038007	Acer2 chromosome 4 protein_coding	60427	0.795486	9.60695e-10	0.978791	0.325284	1.88372e-12	0.52346
hippocampus	cocaine_effect_only	cocaine_upregulates	ENSMUSG00000020303	Stc2 chromosome 11 protein_coding	12768	0.612011	0.0640154	0.664167	0.153385	0.00381912	0.0598535
hippocampus	cocaine_effect_only	cocaine_upregulates	ENSMUSG00000021903	Galnt15 chromosome 14 protein_coding	33209	0.256937	0.00333385	0.741487	0.0276517	5.9724e-05	0.0937814
hippocampus	cocaine_effect_only	cocaine_upregulates	ENSMUSG00000038059	Smim3 chromosome 18 protein_coding	27791	0.974343	0.0720894	0.305292	0.830177	0.00463248	0.00437685
hippocampus	cocaine_effect_only	cocaine_upregulates	ENSMUSG00000021824	Ap3m1 chromosome 14 protein_coding	21067	0.181504	0.0160021	0.865436	0.0158452	0.000508205	0.215832
hippocampus	cocaine_effect_only	cocaine_upregulates	ENSMUSG00000015312	Gadd45b chromosome 10 protein_coding	2114	0.229321	2.93867e-07	0.523768	0.0228564	1.06075e-09	0.0273101
hippocampus	cocaine_effect_only	cocaine_upregulates	ENSMUSG00000037465	Klf10 chromosome 15 protein_coding	6295	0.301779	6.19696e-05	0.911574	0.036243	4.41851e-07	0.286109
hippocampus	cocaine_effect_only	cocaine_upregulates	ENSMUSG00000034738	Nostrin chromosome 2 protein_coding	53531	0.635628	0.0188294	0.775566	0.169047	0.00063352	0.114042
hippocampus	cocaine_effect_only	cocaine_upregulates	ENSMUSG00000018541	Cwc25 chromosome 11 protein_coding	21076	0.671325	0.0763786	0.96975	0.195813	0.00505106	0.443076
hippocampus	cocaine_effect_only	cocaine_upregulates	ENSMUSG00000031681	Smad1 chromosome 8 protein_coding	61124	0.11623	0.0215008	0.993418	0.00827182	0.000765546	0.652174
hippocampus	cocaine_effect_only	cocaine_upregulates	ENSMUSG00000024521	Pmaip1 chromosome 18 protein_coding	6947	0.919699	0.0100871	0.764075	0.588478	0.000272405	0.107065
hippocampus	cocaine_effect_only	cocaine_upregulates	ENSMUSG00000022094	Slc39a14 chromosome 14 protein_coding	47957	0.246969	0.0568156	0.939447	0.0258856	0.00321803	0.338715
hippocampus	cocaine_effect_only	cocaine_upregulates	ENSMUSG00000048546	Tob2 chromosome 15 protein_coding	10057	0.204042	0.0276986	0.976841	0.0190767	0.00110612	0.493652
hippocampus	cocaine_effect_only	cocaine_upregulates	ENSMUSG00000014846	Tppp3 chromosome 8 protein_coding	4034	0.292084	0.0982194	1	0.0343628	0.00748807	0.907254
hippocampus	cocaine_effect_only	cocaine_upregulates	ENSMUSG00000026473	Glul chromosome 1 protein_coding	9780	0.319366	0.0192451	1	0.0402511	0.000655995	0.807133
hippocampus	cocaine_effect_only	cocaine_upregulates	ENSMUSG00000032038	St3gal4 chromosome 9 protein_coding	72693	0.619097	0.0163458	0.971877	0.15738	0.000523737	0.456188
hippocampus	cocaine_effect_only	cocaine_upregulates	ENSMUSG00000105843	Gm42644 chromosome 3 TEC	2273	0.356247	7.9268e-08	0.971877	0.0481823	2.54336e-10	0.455857
hippocampus	cocaine_effect_only	cocaine_upregulates	ENSMUSG00000074794	Arrdc3 chromosome 13 protein_coding	12652	0.876533	0.0253038	0.970069	0.467374	0.000968624	0.44858
hippocampus	cocaine_effect_only	cocaine_upregulates	ENSMUSG00000030268	Bcat1 chromosome 6 protein_coding	82350	0.251483	0.0647543	0.992571	0.0267061	0.00389721	0.63829
hippocampus	cocaine_effect_only	cocaine_upregulates	ENSMUSG00000059602	Syn3 chromosome 10 protein_coding	443772	0.480118	0.0308599	0.798863	0.0875809	0.00130783	0.13235
hippocampus	cocaine_effect_only	cocaine_upregulates	ENSMUSG00000021969	Zdhhc20 chromosome 14 protein_coding	57561	0.985208	0.0314272	0.983066	0.881489	0.00134728	0.565763
hippocampus	cocaine_effect_only	cocaine_upregulates	ENSMUSG00000035007	Rundc1 chromosome 11 protein_coding	10589	0.890243	8.46193e-07	0.925573	0.506539	3.58237e-09	0.309857
hippocampus	cocaine_effect_only	cocaine_upregulates	ENSMUSG00000049907	Rasl11b chromosome 5 protein_coding	4196	0.996062	0.000506537	1	0.960596	5.50447e-06	0.86535
hippocampus	cocaine_effect_only	cocaine_upregulates	ENSMUSG00000039911	Spsb1 chromosome 4 protein_coding	58761	0.663118	0.00306832	0.490483	0.189108	5.27795e-05	0.0211058
hippocampus	cocaine_effect_only	cocaine_upregulates	ENSMUSG00000033863	Klf9 chromosome 19 protein_coding	25686	0.215656	4.63612e-06	0.954101	0.020691	2.33459e-08	0.38739
hippocampus	cocaine_effect_only	cocaine_upregulates	ENSMUSG00000034936	Arl4d chromosome 11 protein_coding	2292	0.555584	2.20839e-05	0.891164	0.120005	1.38763e-07	0.248443
hippocampus	cocaine_effect_only	cocaine_upregulates	ENSMUSG00000023067	Cdkn1a chromosome 17 protein_coding	9744	0.603502	2.27121e-11	0.860606	0.148143	2.93516e-14	0.205275
hippocampus	cocaine_effect_only	cocaine_upregulates	ENSMUSG00000048960	Prex2 chromosome 1 protein_coding	310217	0.543403	0.000720493	1	0.113669	8.42697e-06	0.716266
hippocampus	cocaine_effect_only	cocaine_upregulates	ENSMUSG00000019947	Arid5b chromosome 10 protein_coding	183134	0.304533	4.93669e-10	0.795351	0.0369538	8.57981e-13	0.12798
hippocampus	cocaine_effect_only	cocaine_upregulates	ENSMUSG00000030660	Pik3c2a chromosome 7 protein_coding	106185	0.950419	0.000269201	0.989483	0.710917	2.47128e-06	0.605558
hippocampus	cocaine_effect_only	cocaine_upregulates	ENSMUSG00000057880	Abat chromosome 16 protein_coding	108140	0.278921	0.0176151	1	0.0319866	0.000582723	0.9895
hippocampus	cocaine_effect_only	cocaine_upregulates	ENSMUSG00000024782	Ak3 chromosome 19 protein_coding	27129	0.369417	0.00011469	0.918082	0.0517452	9.15188e-07	0.29386
hippocampus	cocaine_effect_only	cocaine_upregulates	ENSMUSG00000029636	Wasf3 chromosome 5 protein_coding	88631	0.358486	0.000796245	0.995214	0.0486903	9.60527e-06	0.682114
hippocampus	cocaine_effect_only	cocaine_upregulates	ENSMUSG00000026509	Capn2 chromosome 1 protein_coding	50349	0.287143	0.000416302	0.976472	0.0335384	4.34112e-06	0.490975
hippocampus	cocaine_effect_only	cocaine_upregulates	ENSMUSG00000027893	Ahcyl1 chromosome 3 protein_coding	33443	0.525415	0.0669262	1	0.106371	0.00413021	0.917482
hippocampus	cocaine_effect_only	cocaine_upregulates	ENSMUSG00000031918	Mtmr2 chromosome 9 protein_coding	58072	0.584588	0.048659	0.999021	0.136701	0.00250234	0.696622
hippocampus	cocaine_effect_only	cocaine_upregulates	ENSMUSG00000048332	Lhfp chromosome 3 protein_coding	220152	0.444329	0.0767546	1	0.0740808	0.00508289	0.875433
hippocampus	cocaine_effect_only	cocaine_upregulates	ENSMUSG00000020354	Sgcd chromosome 11 protein_coding	1092717	0.445184	0.0667393	0.890799	0.0743163	0.0040941	0.245209
hippocampus	cocaine_effect_only	cocaine_upregulates	ENSMUSG00000038745	Nlrp6 chromosome 7 protein_coding	8291	0.439641	0.0532236	0.983112	0.0723099	0.00288523	0.566368
hippocampus	cocaine_effect_only	cocaine_upregulates	ENSMUSG00000050164	Mchr1 chromosome 15 protein_coding	3465	0.340825	0.000934078	0.942655	0.0444985	1.16652e-05	0.347683
hippocampus	cocaine_effect_only	cocaine_upregulates	ENSMUSG00000040105	Plpp6 chromosome 19 protein_coding	2859	0.962459	0.010186	0.649064	0.757308	0.000276891	0.0536937
hippocampus	cocaine_effect_only	cocaine_upregulates	ENSMUSG00000019731	Slc35e1 chromosome 8 protein_coding	11974	0.852304	0.00273573	1	0.424582	4.52298e-05	0.87047
hippocampus	cocaine_effect_only	cocaine_upregulates	ENSMUSG00000021895	Arhgef3 chromosome 14 protein_coding	165866	0.893736	2.92243e-08	0.989483	0.520789	8.46515e-11	0.604887
hippocampus	cocaine_effect_only	cocaine_upregulates	ENSMUSG00000064010	Dppa1 chromosome 11 protein_coding	21490	0.966413	0.0744885	1	0.777149	0.00483976	0.880505
hippocampus	cocaine_effect_only	cocaine_upregulates	ENSMUSG00000090698	Apold1 chromosome 6 protein_coding	5119	0.808113	3.55411e-06	0.669931	0.345056	1.74221e-08	0.0618291
hippocampus	cocaine_effect_only	cocaine_upregulates	ENSMUSG00000030880	Polr3e chromosome 7 protein_coding	29689	0.560468	0.0852508	0.288617	0.122767	0.00596831	0.00368803
hippocampus	cocaine_effect_only	cocaine_upregulates	ENSMUSG00000105345	BC030343 chromosome 5 lincRNA	2439	0.245538	0.0562325	0.872057	0.0256652	0.00315254	0.225857
hippocampus	cocaine_effect_only	cocaine_upregulates	ENSMUSG00000038042	Ptpdc1 chromosome 13 protein_coding	47701	0.740488	0.029849	0.678301	0.25858	0.00124001	0.0651456
hippocampus	cocaine_effect_only	cocaine_upregulates	ENSMUSG00000074892	B3galt5 chromosome 16 protein_coding	84059	0.218076	0.092368	0.354809	0.0211176	0.00675389	0.00647692
hippocampus	cocaine_effect_only	cocaine_upregulates	ENSMUSG00000027654	Fam83d chromosome 2 protein_coding	18545	0.959039	0.00057883	0.969117	0.741589	6.47444e-06	0.436208
hippocampus	cocaine_effect_only	cocaine_upregulates	ENSMUSG00000054619	Mettl7a1 chromosome 15 protein_coding	9532	0.626685	0.000183314	1	0.163962	1.5848e-06	0.968114
hippocampus	cocaine_effect_only	cocaine_upregulates	ENSMUSG00000028982	Slc25a33 chromosome 4 protein_coding	30242	0.968426	0.0487841	1	0.792538	0.00251611	0.829636
hippocampus	cocaine_effect_only	cocaine_upregulates	ENSMUSG00000102953	Gm37019 chromosome 12 TEC	2134	0.921441	0.0378798	0.978319	0.594749	0.00172989	0.502367
hippocampus	cocaine_effect_only	cocaine_upregulates	ENSMUSG00000060257	Scrt2 chromosome 2 protein_coding	14274	0.600441	0.0516	1	0.146895	0.00274786	0.991052
hippocampus	cocaine_effect_only	cocaine_upregulates	ENSMUSG00000106498	Gm43032 chromosome 5 TEC	3123	0.928075	0.0525202	1	0.614296	0.00281559	0.784438
hippocampus	cocaine_effect_only	cocaine_upregulates	ENSMUSG00000041771	Slc24a4 chromosome 12 protein_coding	138359	0.988028	0.000311756	1	0.900558	2.97307e-06	0.863602
hippocampus	cocaine_effect_only	cocaine_upregulates	ENSMUSG00000079494	Nat8f5 chromosome 6 protein_coding	3755	0.824065	0.0487841	0.969117	0.373258	0.00251747	0.434987
hippocampus	cocaine_effect_only	cocaine_upregulates	ENSMUSG00000021453	Gadd45g chromosome 13 protein_coding	1791	0.679737	0.0885248	0.887976	0.202939	0.00633165	0.240694
hippocampus	cocaine_effect_only	cocaine_upregulates	ENSMUSG00000051243	Islr2 chromosome 9 protein_coding	8023	0.173456	0.0630539	0.995214	0.0148405	0.00374558	0.676944
hippocampus	cocaine_effect_only	cocaine_upregulates	ENSMUSG00000021215	Net1 chromosome 13 protein_coding	35656	0.135309	0.0554048	1	0.0103472	0.00306393	0.83077
hippocampus	cocaine_effect_only	cocaine_upregulates	ENSMUSG00000003541	Ier3 chromosome 17 protein_coding	1240	0.977797	0.038346	0.984403	0.848679	0.00176184	0.578982
hippocampus	cocaine_effect_only	cocaine_upregulates	ENSMUSG00000048706	Lurap1l chromosome 4 protein_coding	44983	0.963248	0.0511538	1	0.764332	0.00271256	0.828691
hippocampus	cocaine_effect_only	cocaine_upregulates	ENSMUSG00000021238	Aldh6a1 chromosome 12 protein_coding	20228	0.720823	0.0627486	0.682604	0.237865	0.00370508	0.0677443
hippocampus	cocaine_effect_only	cocaine_upregulates	ENSMUSG00000030711	Sult1a1 chromosome 7 protein_coding	3568	0.686701	0.00461822	0.456337	0.209315	9.07591e-05	0.0163792
hippocampus	cocaine_effect_only	cocaine_upregulates	ENSMUSG00000021750	Fam107a chromosome 14 protein_coding	21750	0.706486	0.000329096	0.466767	0.227169	3.22643e-06	0.0179973
hippocampus	cocaine_effect_only	cocaine_upregulates	ENSMUSG00000064373	Selenop chromosome 15 protein_coding	11962	0.942446	0.0142153	0.586114	0.676175	0.000432035	0.0384603
hippocampus	cocaine_effect_only	cocaine_upregulates	ENSMUSG00000031209	Heph chromosome X protein_coding	119127	0.188163	0.0499203	0.941598	0.0167422	0.00261392	0.346309
hippocampus	cocaine_effect_only	cocaine_upregulates	ENSMUSG00000064057	Scgb3a1 chromosome 11 protein_coding	1509	0.955519	0.0140729	NA	0.730007	0.000426451	NA
hippocampus	cocaine_effect_only	cocaine_upregulates	ENSMUSG00000086502	B130055M24Rik chromosome 7 processed_transcript	11725	0.225779	0.0795639	0.921641	0.0222777	0.00537248	0.304396
hippocampus	cocaine_effect_only	cocaine_upregulates	ENSMUSG00000026510	Trp53bp2 chromosome 1 protein_coding	53261	0.174813	0.0661504	0.989018	0.0150352	0.00402091	0.591451
hippocampus	cocaine_effect_only	cocaine_upregulates	ENSMUSG00000031765	Mt1 chromosome 8 protein_coding	1246	0.164199	0.0120703	0.839203	0.0136613	0.000345865	0.180583
hippocampus	cocaine_effect_only	cocaine_upregulates	ENSMUSG00000092094	Zfp804b chromosome 5 protein_coding	575747	0.177017	0.0628955	0.996844	0.0153036	0.00372125	0.691123
hippocampus	cocaine_effect_only	cocaine_upregulates	ENSMUSG00000111236	RP24-532P18.1 chromosome 9 lincRNA	7278	0.149703	0.099903	0.985359	0.0120032	0.00772868	0.583945
hippocampus	cocaine_effect_only	cocaine_upregulates	ENSMUSG00000035614	Fam179b chromosome 12 protein_coding	56832	0.812247	0.00467926	0.796085	0.350713	9.29181e-05	0.129796
hippocampus	cocaine_effect_only	cocaine_upregulates	ENSMUSG00000032846	Zswim6 chromosome 13 protein_coding	165447	0.356464	2.97011e-07	0.412614	0.0482433	1.08533e-09	0.0112252
hippocampus	cocaine_effect_only	cocaine_upregulates	ENSMUSG00000042599	Kdm7a chromosome 6 protein_coding	70167	0.590826	1.81062e-08	0.254492	0.140757	4.85432e-11	0.00269816
hippocampus	cocaine_effect_only	cocaine_upregulates	ENSMUSG00000017418	Arl5b chromosome 2 protein_coding	33062	0.285288	3.60673e-08	0.972999	0.0332092	1.07687e-10	0.46253
hippocampus	cocaine_effect_only	cocaine_upregulates	ENSMUSG00000025981	Coq10b chromosome 1 protein_coding	19933	0.10721	9.2333e-10	0.976841	0.00739098	1.7693e-12	0.49498
hippocampus	cocaine_effect_only	cocaine_upregulates	ENSMUSG00000024427	Spry4 chromosome 18 protein_coding	15001	0.323215	1.3343e-14	0.678746	0.0410644	8.91913e-18	0.0652756
hippocampus	cocaine_effect_only	cocaine_upregulates	ENSMUSG00000040565	Btaf1 chromosome 19 protein_coding	86674	0.818025	1.56295e-08	0.808437	0.360831	4.10937e-11	0.14261
hippocampus	cocaine_effect_only	cocaine_upregulates	ENSMUSG00000051590	Map3k19 chromosome 1 protein_coding	39779	0.990671	2.80186e-10	0.439114	0.919814	4.3701e-13	0.0138066
hippocampus	cocaine_effect_only	cocaine_upregulates	ENSMUSG00000031530	Dusp4 chromosome 8 protein_coding	12598	1	2.93867e-07	0.499497	0.994657	1.04828e-09	0.0231853
hippocampus	cocaine_effect_only	cocaine_upregulates	ENSMUSG00000020038	Cry1 chromosome 10 protein_coding	53365	0.824473	1.54243e-11	0.628213	0.373655	1.9246e-14	0.0487494
hippocampus	cocaine_effect_only	cocaine_upregulates	ENSMUSG00000033618	Map3k13 chromosome 16 protein_coding	39909	0.916478	3.59629e-06	0.69168	0.57792	1.77891e-08	0.073708
hippocampus	cocaine_effect_only	cocaine_upregulates	ENSMUSG00000071341	Egr4 chromosome 6 protein_coding	2469	0.263636	4.97268e-10	0.96975	0.0289248	8.86396e-13	0.441029
hippocampus	cocaine_effect_only	cocaine_upregulates	ENSMUSG00000003545	Fosb chromosome 7 protein_coding	7356	0.875009	1.08761e-14	1	0.464781	6.78546e-18	0.707577
hippocampus	cocaine_effect_only	cocaine_upregulates	ENSMUSG00000030103	Bhlhe40 chromosome 6 protein_coding	6297	0.957056	6.88964e-19	0.903714	0.735182	2.76323e-22	0.272425
hippocampus	cocaine_effect_only	cocaine_upregulates	ENSMUSG00000001542	Ell2 chromosome 13 protein_coding	64873	0.951374	0.0124081	0.860606	0.717973	0.000362733	0.20744
hippocampus	cocaine_effect_only	cocaine_upregulates	ENSMUSG00000047539	Fbxo28 chromosome 1 protein_coding	28528	0.751895	0.0786181	0.799971	0.269998	0.00526924	0.133448
hippocampus	cocaine_effect_only	cocaine_upregulates	ENSMUSG00000016624	Phf21b chromosome 15 protein_coding	70669	0.652207	0.0014895	0.568598	0.179183	2.09752e-05	0.0346577
hippocampus	cocaine_effect_only	cocaine_upregulates	ENSMUSG00000022075	Rhobtb2 chromosome 14 protein_coding	20541	0.95802	0.0410537	0.665442	0.737256	0.00195376	0.0605346
hippocampus	cocaine_effect_only	cocaine_upregulates	ENSMUSG00000056708	Ier5 chromosome 1 protein_coding	3276	0.904394	0.012281	0.400446	0.549806	0.00035464	0.0101449
hippocampus	cocaine_effect_only	cocaine_upregulates	ENSMUSG00000040363	Bcor chromosome X protein_coding	123616	0.789469	0.0940904	0.329857	0.315036	0.00698119	0.00500807
hippocampus	cocaine_effect_only	cocaine_upregulates	ENSMUSG00000031309	Rps6ka3 chromosome X protein_coding	157938	0.881081	0.0281341	0.814897	0.475485	0.0011359	0.149628
hippocampus	cocaine_effect_only	cocaine_upregulates	ENSMUSG00000047789	Slc38a9 chromosome 13 protein_coding	77978	0.833283	0.0994567	0.600308	0.391715	0.00766313	0.0422033
hippocampus	cocaine_effect_only	cocaine_upregulates	ENSMUSG00000056749	Nfil3 chromosome 13 protein_coding	13865	0.845446	0.053492	0.460648	0.41374	0.00290572	0.0170323
hippocampus	cocaine_effect_only	cocaine_upregulates	ENSMUSG00000035770	Dync1li2 chromosome 8 protein_coding	25368	0.92607	0.0631521	0.807396	0.608443	0.00375423	0.142211
hippocampus	cocaine_effect_only	cocaine_upregulates	ENSMUSG00000027663	Zmat3 chromosome 3 protein_coding	31223	0.903911	0.0237779	0.659682	0.547583	0.000886904	0.0586437
hippocampus	cocaine_effect_only	cocaine_upregulates	ENSMUSG00000038145	Snrk chromosome 9 protein_coding	52437	0.92093	0.0794903	0.449555	0.593415	0.0053454	0.014958
hippocampus	cocaine_effect_only	cocaine_upregulates	ENSMUSG00000022426	Josd1 chromosome 15 protein_coding	13623	0.937002	0.0629029	0.690323	0.657272	0.00372931	0.0724507
hippocampus	cocaine_effect_only	cocaine_upregulates	ENSMUSG00000035620	Ric8b chromosome 10 protein_coding	100722	0.897517	0.0940904	0.621141	0.531373	0.00698523	0.0461842
hippocampus	cocaine_effect_only	cocaine_upregulates	ENSMUSG00000043079	Synpo chromosome 18 protein_coding	66170	0.825256	0.0816184	0.499497	0.37482	0.00556126	0.0232177
hippocampus	cocaine_effect_only	cocaine_upregulates	ENSMUSG00000008384	Sertad1 chromosome 7 protein_coding	3407	0.355085	0.0489536	0.866823	0.0478772	0.0025284	0.219912
hippocampus	cocaine_effect_only	cocaine_upregulates	ENSMUSG00000036192	Rorb chromosome 19 protein_coding	180592	0.509557	0.0666193	0.484867	0.0995044	0.00405535	0.0205302
hippocampus	cocaine_effect_only	cocaine_upregulates	ENSMUSG00000000223	Drp2 chromosome X protein_coding	52023	0.997498	0.0667281	0.854557	0.970977	0.00407875	0.200597
hippocampus	cocaine_effect_only	cocaine_upregulates	ENSMUSG00000032058	Ppp2r1b chromosome 9 protein_coding	48929	0.968068	0.0236839	0.438379	0.78833	0.000879103	0.0136823
hippocampus	cocaine_effect_only	cocaine_upregulates	ENSMUSG00000041324	Inhba chromosome 13 protein_coding	15361	0.975123	0.0818618	0.412614	0.838084	0.00559744	0.0112113
hippocampus	cocaine_effect_only	cocaine_upregulates	ENSMUSG00000070576	Mn1 chromosome 5 protein_coding	39672	0.968043	0.00671656	0.989483	0.787721	0.000159833	0.60233
hippocampus	cocaine_effect_only	cocaine_upregulates	ENSMUSG00000035621	Midn chromosome 10 protein_coding	10097	0.442123	1.9777e-05	0.723051	0.0732293	1.21623e-07	0.0861339
hippocampus	cocaine_effect_only	cocaine_upregulates	ENSMUSG00000089762	Ier5l chromosome 2 protein_coding	2683	0.613893	0.00199885	0.601436	0.154335	3.03747e-05	0.0423362
hippocampus	cocaine_effect_only	cocaine_upregulates	ENSMUSG00000055805	Fmnl1 chromosome 11 protein_coding	27795	0.940462	0.00583244	0.700844	0.667318	0.000127697	0.0780103
hippocampus	cocaine_effect_only	cocaine_upregulates	ENSMUSG00000033730	Egr3 chromosome 14 protein_coding	2713	0.961797	0.00214232	0.57638	0.754164	3.33186e-05	0.0358908
hippocampus	cocaine_effect_only	cocaine_upregulates	ENSMUSG00000037428	Vgf chromosome 5 protein_coding	6960	0.935173	0.0290407	0.435175	0.648333	0.00119709	0.0131237
hippocampus	cocaine_effect_only	cocaine_upregulates	ENSMUSG00000021913	Ogdhl chromosome 14 protein_coding	25802	0.464593	0.0910287	0.989483	0.0820106	0.00663244	0.609122
hippocampus	cocaine_effect_only	cocaine_upregulates	ENSMUSG00000027864	Ptgfrn chromosome 3 protein_coding	70047	0.655216	0.0106131	0.891617	0.182329	0.000292758	0.248946
hippocampus	cocaine_effect_only	cocaine_upregulates	ENSMUSG00000027977	Ndst3 chromosome 3 protein_coding	164688	0.691191	0.0667281	0.948513	0.212717	0.00408552	0.361846
hippocampus	cocaine_effect_only	cocaine_upregulates	ENSMUSG00000031256	Cstf2 chromosome X protein_coding	27633	0.816611	0.0535811	0.96975	0.357979	0.00291305	0.442194
hippocampus	cocaine_effect_only	cocaine_upregulates	ENSMUSG00000032267	Usp28 chromosome 9 protein_coding	57143	0.707939	0.0716303	0.981017	0.228282	0.00458383	0.547361
hippocampus	cocaine_effect_only	cocaine_upregulates	ENSMUSG00000079179	Rab10os chromosome 12 antisense	14874	0.884266	0.0756571	0.956013	0.482569	0.00496285	0.393512
hippocampus	cocaine_effect_only	cocaine_upregulates	ENSMUSG00000040943	Tet2 chromosome 3 protein_coding	81461	0.979367	0.0903468	0.981017	0.853193	0.00653042	0.549199
hippocampus	cocaine_effect_only	cocaine_upregulates	ENSMUSG00000055065	Ddx17 chromosome 15 protein_coding	19035	0.976769	0.0669262	0.982901	0.845506	0.004126	0.560521
hippocampus	cocaine_effect_only	cocaine_upregulates	ENSMUSG00000078671	Chd2 chromosome 7 protein_coding	115193	0.167496	0.040965	1	0.0140923	0.00193777	0.86595
hippocampus	cocaine_effect_only	cocaine_upregulates	ENSMUSG00000028957	Per3 chromosome 4 protein_coding	41014	0.510878	0.00104204	0.878236	0.100255	1.34203e-05	0.231072
hippocampus	cocaine_effect_only	cocaine_upregulates	ENSMUSG00000036760	Kcnk9 chromosome 15 protein_coding	34161	0.612641	0.0386083	0.977434	0.153679	0.00178589	0.500752
hippocampus	cocaine_effect_only	cocaine_upregulates	ENSMUSG00000031442	Mcf2l chromosome 8 protein_coding	147100	0.475141	0.0825057	0.818615	0.0854576	0.00566951	0.158968
hippocampus	cocaine_effect_only	cocaine_upregulates	ENSMUSG00000086219	Srrm4os chromosome 5 antisense	26768	0.608383	0.0692988	0.81046	0.151011	0.00437287	0.144999
hippocampus	cocaine_effect_only	cocaine_upregulates	ENSMUSG00000027692	Tnik chromosome 3 protein_coding	412645	0.792581	0.0281916	1	0.32007	0.00114073	0.73024
hippocampus	cocaine_effect_only	cocaine_upregulates	ENSMUSG00000046962	Zbtb21 chromosome 16 protein_coding	15187	0.583086	0.00186138	1	0.135638	2.77051e-05	0.721293
hippocampus	cocaine_effect_only	cocaine_upregulates	ENSMUSG00000009470	Tnpo1 chromosome 13 protein_coding	87366	0.736124	0.00332466	1	0.253455	5.94113e-05	0.894716
hippocampus	cocaine_effect_only	cocaine_upregulates	ENSMUSG00000021738	Atxn7 chromosome 14 protein_coding	94806	0.752697	0.00170825	1	0.27146	2.4893e-05	0.814522
hippocampus	cocaine_effect_only	cocaine_upregulates	ENSMUSG00000063550	Nup98 chromosome 7 protein_coding	90779	0.721734	0.000500442	0.978602	0.23859	5.39571e-06	0.51946
hippocampus	cocaine_effect_only	cocaine_upregulates	ENSMUSG00000071856	Mcc chromosome 18 protein_coding	387123	0.972973	0.0384954	0.905413	0.816826	0.00177724	0.274526
hippocampus	cocaine_effect_only	cocaine_upregulates	ENSMUSG00000032913	Lrig2 chromosome 3 protein_coding	115501	0.874831	0.0344178	1	0.463848	0.0015169	0.909828
hippocampus	cocaine_effect_only	cocaine_upregulates	ENSMUSG00000050714	Zbtb26 chromosome 2 protein_coding	10968	0.842561	0.0301635	1	0.40874	0.00126353	0.817942
hippocampus	cocaine_effect_only	cocaine_upregulates	ENSMUSG00000026127	Imp4 chromosome 1 protein_coding	9506	0.879113	0.0207433	0.88554	0.470905	0.00072657	0.238728
hippocampus	cocaine_effect_only	cocaine_upregulates	ENSMUSG00000038095	Sbno1 chromosome 5 protein_coding	57300	0.996232	0.0326891	0.656554	0.961204	0.00142468	0.0578504
hippocampus	cocaine_effect_only	cocaine_upregulates	ENSMUSG00000078515	Ddi2 chromosome 4 protein_coding	45871	0.963248	0.0223421	0.68175	0.76161	0.000810449	0.0671496
hippocampus	cocaine_effect_only	cocaine_upregulates	ENSMUSG00000005534	Insr chromosome 8 protein_coding	157557	0.819199	0.0837784	1	0.363832	0.0057943	0.976367
hippocampus	cocaine_effect_only	cocaine_upregulates	ENSMUSG00000026615	Eprs chromosome 1 protein_coding	65317	0.555347	0.0469936	1	0.119847	0.0023849	0.84476
hippocampus	cocaine_effect_only	cocaine_upregulates	ENSMUSG00000031644	Nek1 chromosome 8 protein_coding	138152	0.962348	0.0216232	1	0.755982	0.000771843	0.890658
hippocampus	cocaine_effect_only	cocaine_upregulates	ENSMUSG00000063760	Rnf217 chromosome 10 protein_coding	115992	0.969837	0.000641043	0.993299	0.804765	7.28458e-06	0.650702
hippocampus	cocaine_effect_only	cocaine_upregulates	ENSMUSG00000024805	Pcgf5 chromosome 19 protein_coding	77126	0.954693	0.00550928	1	0.727315	0.0001176	0.780457
hippocampus	cocaine_effect_only	cocaine_upregulates	ENSMUSG00000034912	Mdga2 chromosome 12 protein_coding	752982	0.716593	0.00187199	0.96975	0.234234	2.80298e-05	0.441553
hippocampus	cocaine_effect_only	cocaine_upregulates	ENSMUSG00000027951	Adar chromosome 3 protein_coding	38425	0.606204	2.93867e-07	0.723051	0.149498	1.05255e-09	0.0861897
hippocampus	cocaine_effect_only	cocaine_upregulates	ENSMUSG00000054051	Ercc6 chromosome 14 protein_coding	67469	0.737644	0.000595509	0.993299	0.255118	6.71407e-06	0.643193
hippocampus	cocaine_effect_only	cocaine_upregulates	ENSMUSG00000024052	Lpin2 chromosome 17 protein_coding	67258	0.93633	8.34412e-05	1	0.653504	6.0982e-07	0.950228
hippocampus	cocaine_effect_only	cocaine_upregulates	ENSMUSG00000042207	Kdm5b chromosome 1 protein_coding	75115	0.986305	0.000216568	0.767966	0.886365	1.9302e-06	0.110495
hippocampus	cocaine_effect_only	cocaine_upregulates	ENSMUSG00000042772	Smg7 chromosome 1 protein_coding	65652	0.963764	3.24734e-10	0.642068	0.766477	5.20963e-13	0.0525432
hippocampus	cocaine_effect_only	cocaine_upregulates	ENSMUSG00000038290	Smg6 chromosome 11 protein_coding	238626	0.505929	0.000707288	1	0.0980519	8.19496e-06	0.906433
hippocampus	cocaine_effect_only	cocaine_upregulates	ENSMUSG00000047415	Gpr68 chromosome 12 protein_coding	31517	0.709953	1.84067e-06	0.96975	0.229311	8.53075e-09	0.442647
hippocampus	cocaine_effect_only	cocaine_upregulates	ENSMUSG00000026024	Als2 chromosome 1 protein_coding	74306	0.304079	0.000829537	1	0.0368175	1.0092e-05	0.74325
hippocampus	cocaine_effect_only	cocaine_upregulates	ENSMUSG00000048732	Klhl11 chromosome 11 protein_coding	10128	0.1188	2.08849e-08	1	0.00854108	5.8634e-11	0.731635
hippocampus	cocaine_effect_only	cocaine_upregulates	ENSMUSG00000032727	Mier3 chromosome 13 protein_coding	32419	0.680691	0.00306103	0.168264	0.203839	5.25177e-05	0.00074917
hippocampus	cocaine_effect_only	cocaine_upregulates	ENSMUSG00000000948	Gm38393 chromosome 7 protein_coding	30916	0.122909	0.000365836	0.928143	0.00893887	3.66693e-06	0.316783
hippocampus	cocaine_effect_only	cocaine_upregulates	ENSMUSG00000024298	Zfp871 chromosome 17 protein_coding	17052	0.41722	0.00262346	0.802254	0.0645215	4.22045e-05	0.135814
hippocampus	cocaine_effect_only	cocaine_upregulates	ENSMUSG00000024912	Fosl1 chromosome 19 protein_coding	8243	0.684341	0.0250583	0.978791	0.207071	0.000954528	0.522219
hippocampus	cocaine_effect_only	cocaine_upregulates	ENSMUSG00000058656	Samd12 chromosome 15 protein_coding	440917	0.345387	0.062782	0.944695	0.0456053	0.00370984	0.349361
hippocampus	cocaine_effect_only	cocaine_upregulates	ENSMUSG00000017692	Rhbdl3 chromosome 11 protein_coding	55044	0.94655	0.00154606	0.912427	0.692312	2.19094e-05	0.287337
hippocampus	cocaine_effect_only	cocaine_upregulates	ENSMUSG00000020623	Map2k6 chromosome 11 protein_coding	126401	0.661559	0.0246771	1	0.187679	0.000936938	0.969144
hippocampus	cocaine_effect_only	cocaine_upregulates	ENSMUSG00000062590	Armc9 chromosome 1 protein_coding	123505	0.593545	0.092368	1	0.142276	0.00675472	0.825945
hippocampus	cocaine_effect_only	cocaine_upregulates	ENSMUSG00000006920	Ezh1 chromosome 11 protein_coding	35349	0.197025	0.070002	1	0.0179816	0.00443669	0.794105
hippocampus	cocaine_effect_only	cocaine_upregulates	ENSMUSG00000107451	Gm44421 chromosome 6 lincRNA	1221	0.124137	0.00529241	1	0.00915867	0.000110612	0.853218
hippocampus	cocaine_effect_only	cocaine_upregulates	ENSMUSG00000029534	St7 chromosome 6 protein_coding	250093	0.431342	0.0695533	0.978791	0.0694684	0.00439655	0.525992
hippocampus	cocaine_effect_only	cocaine_upregulates	ENSMUSG00000031028	Tub chromosome 7 protein_coding	84123	0.617781	0.0246288	0.986033	0.15629	0.000930714	0.585046
hippocampus	cocaine_effect_only	cocaine_upregulates	ENSMUSG00000054752	Fsd1l chromosome 4 protein_coding	75539	0.788629	0.0126945	1	0.312866	0.000372236	0.805269
hippocampus	cocaine_effect_only	cocaine_upregulates	ENSMUSG00000026904	Slc4a10 chromosome 2 protein_coding	280269	0.2345	0.0051282	1	0.0236799	0.000105809	0.879038
hippocampus	cocaine_effect_only	cocaine_upregulates	ENSMUSG00000038102	Trappc11 chromosome 8 protein_coding	43356	0.319366	0.0848503	1	0.0402434	0.00592894	0.930304
hippocampus	cocaine_effect_only	cocaine_upregulates	ENSMUSG00000039704	Lmbrd2 chromosome 15 protein_coding	57698	0.741399	0.0387822	0.964345	0.259725	0.00180431	0.419053
hippocampus	cocaine_effect_only	cocaine_upregulates	ENSMUSG00000004151	Etv1 chromosome 12 protein_coding	88836	0.319366	0.0240872	0.989483	0.0402623	0.000903806	0.6075
hippocampus	cocaine_effect_only	cocaine_upregulates	ENSMUSG00000019890	Nts chromosome 10 protein_coding	8659	0.323836	0.0753639	1	0.0411722	0.00493358	0.971072
hippocampus	cocaine_effect_only	cocaine_upregulates	ENSMUSG00000039901	9130011E15Rik chromosome 19 protein_coding	180345	0.789478	0.0481605	0.995214	0.315158	0.00246168	0.669009
hippocampus	cocaine_effect_only	cocaine_upregulates	ENSMUSG00000045876	Pcdhb8 chromosome 18 protein_coding	3484	0.131307	0.0217394	1	0.00989483	0.000776959	0.832532
hippocampus	cocaine_effect_only	cocaine_upregulates	ENSMUSG00000036501	Fam13b chromosome 18 protein_coding	64472	0.665901	0.0567218	1	0.190904	0.00320766	0.981804
hippocampus	cocaine_effect_only	cocaine_upregulates	ENSMUSG00000061666	Gdpd1 chromosome 11 protein_coding	40196	0.929944	0.0493133	1	0.623201	0.00256895	0.792658
hippocampus	cocaine_effect_only	cocaine_upregulates	ENSMUSG00000032375	Aph1b chromosome 9 protein_coding	20289	0.377717	0.00095867	0.970069	0.0538644	1.20902e-05	0.448159
hippocampus	cocaine_effect_only	cocaine_upregulates	ENSMUSG00000038205	Prkab2 chromosome 3 protein_coding	15620	0.359324	1.17871e-05	1	0.0488867	6.67097e-08	0.862664
hippocampus	cocaine_effect_only	cocaine_upregulates	ENSMUSG00000014763	Fam120b chromosome 17 protein_coding	37335	0.44974	0.00624963	0.939447	0.0763796	0.000142062	0.339893
hippocampus	cocaine_effect_only	cocaine_upregulates	ENSMUSG00000026617	Bpnt1 chromosome 1 protein_coding	25629	0.872654	0.0346848	1	0.458333	0.00153639	0.817942
hippocampus	cocaine_effect_only	cocaine_upregulates	ENSMUSG00000032807	Alox12b chromosome 11 protein_coding	12804	0.805491	0.0303782	1	0.340068	0.0012793	0.843898
hippocampus	cocaine_effect_only	cocaine_upregulates	ENSMUSG00000040836	Gpr161 chromosome 1 protein_coding	30957	0.7556	0.000316774	0.997132	0.27424	3.03505e-06	0.691562
hippocampus	cocaine_effect_only	cocaine_upregulates	ENSMUSG00000018339	Gpx3 chromosome 11 protein_coding	7925	0.998064	0.0597483	0.796908	0.977683	0.00345071	0.130472
hippocampus	cocaine_effect_only	cocaine_upregulates	ENSMUSG00000040473	Cfap69 chromosome 5 protein_coding	84962	0.767853	0.0748051	0.933571	0.285242	0.00487367	0.329635
hippocampus	cocaine_effect_only	cocaine_upregulates	ENSMUSG00000091722	Siah3 chromosome 14 protein_coding	70160	1	0.00809408	0.900685	0.99779	0.000202352	0.262206
hippocampus	cocaine_effect_only	cocaine_upregulates	ENSMUSG00000033383	Rtp1 chromosome 16 protein_coding	4828	0.310699	3.58384e-07	0.557466	0.0382973	1.34155e-09	0.0330359
hippocampus	cocaine_effect_only	cocaine_upregulates	ENSMUSG00000028195	Cyr61 chromosome 3 protein_coding	3006	0.978801	0.00032545	0.539927	0.851514	3.14718e-06	0.0299512
hippocampus	cocaine_effect_only	cocaine_upregulates	ENSMUSG00000035274	Tpbg chromosome 9 protein_coding	4661	0.940462	8.60223e-05	0.970643	0.664455	6.32517e-07	0.452088
hippocampus	cocaine_effect_only	cocaine_upregulates	ENSMUSG00000025272	Tro chromosome X protein_coding	12280	0.480258	0.0527059	1	0.0876479	0.00283729	0.814328
hippocampus	cocaine_effect_only	cocaine_upregulates	ENSMUSG00000043671	Dpy19l3 chromosome 7 protein_coding	69290	0.597484	0.0953553	1	0.145511	0.0071219	0.865587
hippocampus	cocaine_effect_only	cocaine_upregulates	ENSMUSG00000033717	Adra2a chromosome 19 protein_coding	3801	0.571878	0.0954312	0.989483	0.129406	0.00714883	0.606593
hippocampus	cocaine_effect_only	cocaine_upregulates	ENSMUSG00000022865	Cxadr chromosome 16 protein_coding	58290	0.323001	0.0219105	0.861041	0.0410171	0.000786005	0.209205
hippocampus	cocaine_effect_only	cocaine_upregulates	ENSMUSG00000049148	Plcxd3 chromosome 15 protein_coding	200063	0.678315	0.0318881	0.974075	0.201794	0.0013713	0.477042
hippocampus	cocaine_effect_only	cocaine_upregulates	ENSMUSG00000034602	Mon2 chromosome 10 protein_coding	84445	0.805193	0.0666922	0.609203	0.339316	0.0040687	0.0436153
hippocampus	cocaine_effect_only	cocaine_upregulates	ENSMUSG00000040111	Gramd1b chromosome 9 protein_coding	238151	0.88019	0.081757	0.254492	0.472859	0.00557798	0.00270097
hippocampus	cocaine_effect_only	cocaine_upregulates	ENSMUSG00000005886	Ncoa2 chromosome 1 protein_coding	234979	0.473636	0.0965829	0.745396	0.084773	0.0072821	0.0972024
hippocampus	cocaine_effect_only	cocaine_upregulates	ENSMUSG00000033237	Arid2 chromosome 15 protein_coding	117475	0.495146	0.0572305	0.68175	0.0939763	0.00325625	0.0671733
hippocampus	cocaine_effect_only	cocaine_upregulates	ENSMUSG00000034075	Zdhhc5 chromosome 2 protein_coding	27211	0.867395	0.0965829	0.723051	0.450106	0.00728245	0.0850431
hippocampus	cocaine_effect_only	cocaine_upregulates	ENSMUSG00000039318	Rab3gap2 chromosome 1 protein_coding	82643	0.505855	0.0255193	0.972999	0.0979249	0.00097915	0.471739
hippocampus	cocaine_effect_only	cocaine_upregulates	ENSMUSG00000052539	Magi3 chromosome 3 protein_coding	207116	0.943934	0.00563898	0.97707	0.683973	0.00012062	0.496381
hippocampus	cocaine_effect_only	cocaine_upregulates	ENSMUSG00000030515	Tarsl2 chromosome 7 protein_coding	47194	0.892433	0.00459242	1	0.518173	8.98428e-05	0.727219
hippocampus	cocaine_effect_only	cocaine_upregulates	ENSMUSG00000032601	Prkar2a chromosome 9 protein_coding	61123	0.984022	0.0064859	0.970265	0.86785	0.000152846	0.450489
hippocampus	cocaine_effect_only	cocaine_upregulates	ENSMUSG00000048661	Lemd3 chromosome 10 protein_coding	55920	0.94655	0.0795639	0.86232	0.692271	0.00537517	0.210004
hippocampus	cocaine_effect_only	cocaine_upregulates	ENSMUSG00000022895	Ets2 chromosome 16 protein_coding	18977	0.797799	5.36121e-05	0.693682	0.331111	3.72705e-07	0.0746946
hippocampus	cocaine_effect_only	cocaine_upregulates	ENSMUSG00000027475	Kif3b chromosome 2 protein_coding	41978	0.79298	0.00147062	0.930825	0.321199	2.06437e-05	0.318883
hippocampus	cocaine_effect_only	cocaine_upregulates	ENSMUSG00000024122	Pdpk1 chromosome 17 protein_coding	77245	0.579638	0.00284349	0.901909	0.133389	4.8025e-05	0.269444
hippocampus	cocaine_effect_only	cocaine_upregulates	ENSMUSG00000040675	Mthfd1l chromosome 10 protein_coding	193964	0.791864	1.69958e-05	0.96975	0.31895	1.02247e-07	0.445222
hippocampus	cocaine_effect_only	cocaine_upregulates	ENSMUSG00000056050	Mia3 chromosome 1 protein_coding	42829	0.897755	0.0769614	0.944707	0.533402	0.00511361	0.350351
hippocampus	cocaine_effect_only	cocaine_upregulates	ENSMUSG00000003226	Ranbp2 chromosome 10 protein_coding	47304	0.974255	0.028731	0.972999	0.823037	0.00117408	0.473536
hippocampus	cocaine_effect_only	cocaine_upregulates	ENSMUSG00000049658	Bdp1 chromosome 13 protein_coding	86077	0.985208	0.0180516	0.926633	0.880368	0.000600917	0.313173
hippocampus	cocaine_effect_only	cocaine_upregulates	ENSMUSG00000038582	Pptc7 chromosome 5 protein_coding	39917	0.998909	0.0501057	1	0.982576	0.00262586	0.879912
hippocampus	cocaine_effect_only	cocaine_upregulates	ENSMUSG00000044308	Ubr3 chromosome 2 protein_coding	126768	0.885654	0.0507219	1	0.486049	0.00267793	0.783047
hippocampus	cocaine_effect_only	cocaine_upregulates	ENSMUSG00000047804	Akap10 chromosome 11 protein_coding	58946	0.842218	0.0727706	0.956353	0.405231	0.00468599	0.400266
hippocampus	cocaine_effect_only	cocaine_upregulates	ENSMUSG00000049470	Aff4 chromosome 11 protein_coding	70998	0.658707	0.0316855	0.974774	0.185775	0.00136118	0.479228
hippocampus	cocaine_effect_only	cocaine_upregulates	ENSMUSG00000007989	Fzd3 chromosome 14 protein_coding	61438	0.166833	0.0195453	1	0.0139994	0.000675025	0.808297
hippocampus	cocaine_effect_only	cocaine_upregulates	ENSMUSG00000031010	Usp9x chromosome X protein_coding	101831	0.23296	0.0168031	0.977434	0.0234414	0.000543631	0.497979
hippocampus	cocaine_effect_only	cocaine_upregulates	ENSMUSG00000055026	Gabrg3 chromosome 7 protein_coding	670724	0.576936	0.0878001	0.989483	0.131898	0.00623678	0.593784
hippocampus	cocaine_effect_only	cocaine_upregulates	ENSMUSG00000021027	Ralgapa1 chromosome 12 protein_coding	218239	0.578809	0.0349671	0.989483	0.133147	0.00155046	0.600975
hippocampus	cocaine_effect_only	cocaine_upregulates	ENSMUSG00000018800	Abca5 chromosome 11 protein_coding	68348	0.405722	0.0057638	0.978791	0.0616177	0.000125088	0.524095
hippocampus	cocaine_effect_only	cocaine_upregulates	ENSMUSG00000040537	Adam22 chromosome 5 protein_coding	295809	0.555347	0.0210508	0.901535	0.119737	0.000742032	0.26788
hippocampus	cocaine_effect_only	cocaine_upregulates	ENSMUSG00000030283	St8sia1 chromosome 6 protein_coding	142908	0.668157	0.045897	1	0.193426	0.00228763	0.915161
hippocampus	cocaine_effect_only	cocaine_upregulates	ENSMUSG00000037234	Hook3 chromosome 8 protein_coding	97804	0.34269	0.0168857	0.995214	0.0449893	0.000547055	0.679241
hippocampus	cocaine_effect_only	cocaine_upregulates	ENSMUSG00000050310	Rictor chromosome 15 protein_coding	92018	0.560351	0.00601601	1	0.122683	0.000133778	0.708346
hippocampus	cocaine_effect_only	cocaine_upregulates	ENSMUSG00000052299	Ltn1 chromosome 16 protein_coding	55956	0.312486	0.0733301	0.995214	0.0386639	0.00473508	0.676471
hippocampus	cocaine_effect_only	cocaine_upregulates	ENSMUSG00000031529	Tnks chromosome 8 protein_coding	139231	0.403937	0.0785005	1	0.0611387	0.00525785	0.826374
hippocampus	cocaine_effect_only	cocaine_upregulates	ENSMUSG00000037416	Dmxl1 chromosome 18 protein_coding	132804	0.617953	0.0072768	1	0.156361	0.000176731	0.728901
hippocampus	cocaine_effect_only	cocaine_upregulates	ENSMUSG00000019791	Hint3 chromosome 10 protein_coding	21492	0.309194	0.0190356	0.976501	0.0379052	0.000643002	0.492712
hippocampus	cocaine_effect_only	cocaine_upregulates	ENSMUSG00000032186	Tmod2 chromosome 9 protein_coding	45705	0.132698	0.029849	1	0.0100588	0.00124238	0.798649
hippocampus	cocaine_effect_only	cocaine_upregulates	ENSMUSG00000031314	Taf1 chromosome X protein_coding	69056	0.34995	0.0677411	0.995214	0.0466911	0.00424439	0.68513
hippocampus	cocaine_effect_only	cocaine_upregulates	ENSMUSG00000075318	Scn2a chromosome 2 protein_coding	146677	0.203377	0.00606179	1	0.0189799	0.000135396	0.998916
hippocampus	cocaine_effect_only	cocaine_upregulates	ENSMUSG00000031666	Rbl2 chromosome 8 protein_coding	53788	0.619203	0.00705867	1	0.157873	0.000171119	0.844089
hippocampus	cocaine_effect_only	cocaine_upregulates	ENSMUSG00000025609	Mkln1 chromosome 6 protein_coding	118077	0.377586	0.00415641	1	0.0537942	7.79857e-05	0.731201
hippocampus	cocaine_effect_only	cocaine_upregulates	ENSMUSG00000044647	Csrnp3 chromosome 2 protein_coding	185780	0.368205	0.00209943	1	0.0513776	3.23709e-05	0.747999
hippocampus	cocaine_effect_only	cocaine_upregulates	ENSMUSG00000047126	Cltc chromosome 11 protein_coding	63215	0.510878	0.0203186	1	0.100629	0.000708978	0.924087
hippocampus	cocaine_effect_only	cocaine_upregulates	ENSMUSG00000003452	Bicd1 chromosome 6 protein_coding	154444	0.672852	0.0012279	1	0.197118	1.64158e-05	0.951489
hippocampus	cocaine_effect_only	cocaine_upregulates	ENSMUSG00000054976	Nyap2 chromosome 1 protein_coding	264815	0.752648	0.0089895	1	0.271252	0.000234352	0.861174
hippocampus	cocaine_effect_only	cocaine_upregulates	ENSMUSG00000020102	Slc16a7 chromosome 10 protein_coding	170196	0.549001	0.0705093	0.992571	0.116854	0.00448067	0.630817
hippocampus	cocaine_effect_only	cocaine_upregulates	ENSMUSG00000041570	Camsap2 chromosome 1 protein_coding	77982	0.536301	0.0575127	0.989483	0.111084	0.00328284	0.603929
hippocampus	cocaine_effect_only	cocaine_upregulates	ENSMUSG00000028524	Sgip1 chromosome 4 protein_coding	232332	0.560329	0.06237	1	0.122578	0.00367994	0.977931
hippocampus	cocaine_effect_only	cocaine_upregulates	ENSMUSG00000038039	Gcc2 chromosome 10 protein_coding	50103	0.643016	0.0615916	1	0.172932	0.00359698	0.869312
hippocampus	cocaine_effect_only	cocaine_upregulates	ENSMUSG00000054843	Atrnl1 chromosome 19 protein_coding	522305	0.39556	0.0575743	0.948513	0.0589285	0.00329625	0.361833
hippocampus	cocaine_effect_only	cocaine_upregulates	ENSMUSG00000007653	Gabrb2 chromosome 11 protein_coding	209272	0.367064	0.00163091	1	0.0508586	2.33299e-05	0.865737
hippocampus	cocaine_effect_only	cocaine_upregulates	ENSMUSG00000022772	Senp5 chromosome 16 protein_coding	40782	0.200586	0.0133835	0.994677	0.0185032	0.000399001	0.665317
hippocampus	cocaine_effect_only	cocaine_upregulates	ENSMUSG00000029804	Herc3 chromosome 6 protein_coding	88934	0.30875	0.0714837	1	0.0378095	0.00456808	0.866999
hippocampus	cocaine_effect_only	cocaine_upregulates	ENSMUSG00000025437	Usp33 chromosome 3 protein_coding	47140	0.48132	0.040578	0.990641	0.0883707	0.00191498	0.61672
hippocampus	cocaine_effect_only	cocaine_upregulates	ENSMUSG00000036298	Slc2a13 chromosome 15 protein_coding	305566	0.563353	0.0823162	1	0.124807	0.00564197	0.909208
hippocampus	cocaine_effect_only	cocaine_upregulates	ENSMUSG00000018171	Vmp1 chromosome 11 protein_coding	99972	0.749736	0.0149894	0.952257	0.267179	0.000466485	0.379758
hippocampus	cocaine_effect_only	cocaine_upregulates	ENSMUSG00000040003	Magi2 chromosome 5 protein_coding	1477757	0.611078	0.0158205	0.776874	0.152606	0.000499392	0.115182
hippocampus	cocaine_effect_only	cocaine_upregulates	ENSMUSG00000022462	Slc38a2 chromosome 15 protein_coding	12305	0.770497	0.0163075	0.84983	0.287737	0.000521557	0.19422
hippocampus	cocaine_effect_only	cocaine_upregulates	ENSMUSG00000030643	Rab30 chromosome 7 protein_coding	102933	0.886054	0.0118102	1	0.490262	0.000335394	0.963766
hippocampus	cocaine_effect_only	cocaine_upregulates	ENSMUSG00000020953	Coch chromosome 12 protein_coding	12433	0.250476	0.0154216	0.815667	0.0264205	0.000483814	0.15354
hippocampus	cocaine_effect_only	cocaine_upregulates	ENSMUSG00000022010	Tsc22d1 chromosome 14 protein_coding	92805	0.366222	0.0720817	0.813524	0.0505687	0.00462878	0.147086
hippocampus	cocaine_effect_only	cocaine_upregulates	ENSMUSG00000031016	Wee1 chromosome 7 protein_coding	21241	0.89188	0.09566	0.688697	0.513896	0.00719155	0.0714266
hippocampus	cocaine_effect_only	cocaine_upregulates	ENSMUSG00000064293	Cntn4 chromosome 6 protein_coding	1021651	0.687573	0.0177132	0.815667	0.210339	0.000587283	0.155167
hippocampus	cocaine_effect_only	cocaine_upregulates	ENSMUSG00000041220	Elovl6 chromosome 3 protein_coding	106141	0.796749	0.0250583	0.466366	0.329583	0.000955876	0.0179103
hippocampus	cocaine_effect_only	cocaine_upregulates	ENSMUSG00000026064	Ptp4a1 chromosome 1 protein_coding	9469	0.877314	0.0763328	0.646399	0.468526	0.00503442	0.0530884
hippocampus	cocaine_effect_only	cocaine_upregulates	ENSMUSG00000027965	Olfm3 chromosome 3 protein_coding	221645	0.750401	0.074137	0.871639	0.268158	0.00480701	0.225245
hippocampus	cocaine_effect_only	cocaine_upregulates	ENSMUSG00000039106	Htr5a chromosome 5 protein_coding	12940	0.856902	0.0640154	1	0.4312	0.00381981	0.707897
hippocampus	cocaine_effect_only	cocaine_upregulates	ENSMUSG00000039652	Cpeb3 chromosome 19 protein_coding	187311	0.171308	0.000405603	0.908378	0.0145143	4.1934e-06	0.277269
hippocampus	cocaine_effect_only	cocaine_upregulates	ENSMUSG00000053141	Ptprt chromosome 2 protein_coding	1139158	0.184208	0.0129913	0.900685	0.016229	0.000383833	0.261974
hippocampus	cocaine_effect_only	cocaine_upregulates	ENSMUSG00000040125	Gpr26 chromosome 7 protein_coding	27946	0.325894	0.0895299	0.920068	0.0415646	0.00643147	0.297993
hippocampus	cocaine_effect_only	cocaine_upregulates	ENSMUSG00000073678	Pgap1 chromosome 1 protein_coding	84691	0.294041	0.00809646	1	0.0347241	0.000203494	0.72523
hippocampus	cocaine_effect_only	cocaine_upregulates	ENSMUSG00000037259	Dzank1 chromosome 2 protein_coding	56858	0.317182	0.033493	0.923049	0.0396354	0.00146905	0.306064
hippocampus	cocaine_effect_only	cocaine_upregulates	ENSMUSG00000056900	Usp13 chromosome 3 protein_coding	120526	0.390236	0.0909727	0.960559	0.0576359	0.0066243	0.411676
hippocampus	cocaine_effect_only	cocaine_upregulates	ENSMUSG00000022812	Gsk3b chromosome 16 protein_coding	157084	0.432525	0.0889388	0.981456	0.0698517	0.00638504	0.552232
hippocampus	cocaine_effect_only	cocaine_upregulates	ENSMUSG00000028525	Pde4b chromosome 4 protein_coding	519717	0.551274	0.0657558	0.978319	0.117975	0.00398527	0.505033
hippocampus	cocaine_effect_only	cocaine_upregulates	ENSMUSG00000039431	Mtmr7 chromosome 8 protein_coding	83703	0.416434	0.0982194	1	0.0643395	0.00748901	0.794267
hippocampus	cocaine_effect_only	cocaine_upregulates	ENSMUSG00000062209	Erbb4 chromosome 1 protein_coding	1075874	0.233894	0.0560497	0.975243	0.0236057	0.00312719	0.483817
hippocampus	cocaine_effect_only	cocaine_upregulates	ENSMUSG00000073725	Lmbrd1 chromosome 1 protein_coding	87672	0.277132	0.0996016	1	0.031554	0.00768957	0.769007
hippocampus	cocaine_effect_only	cocaine_upregulates	ENSMUSG00000025757	Hspa4l chromosome 3 protein_coding	51609	0.539613	0.0511555	0.992571	0.112083	0.00271507	0.630435
hippocampus	cocaine_effect_only	cocaine_upregulates	ENSMUSG00000041245	Wnk3 chromosome X protein_coding	122075	0.546162	0.061932	1	0.114995	0.00363418	0.910663
hippocampus	cocaine_effect_only	cocaine_upregulates	ENSMUSG00000038172	Ttc39b chromosome 4 protein_coding	103956	0.735467	0.0722282	1	0.251943	0.00464462	0.978355
hippocampus	cocaine_effect_only	cocaine_upregulates	ENSMUSG00000043535	Setx chromosome 2 protein_coding	58291	0.675052	0.0832741	0.990641	0.198966	0.00574087	0.617642
hippocampus	cocaine_effect_only	cocaine_upregulates	ENSMUSG00000058761	Rnf169 chromosome 7 protein_coding	60195	0.59508	0.0335333	0.988024	0.143546	0.00147493	0.589509
hippocampus	cocaine_effect_only	cocaine_upregulates	ENSMUSG00000028698	Pik3r3 chromosome 4 protein_coding	81439	0.994847	0.0364233	0.960559	0.951234	0.00163937	0.412425
hippocampus	cocaine_effect_only	cocaine_upregulates	ENSMUSG00000042444	Fam63b chromosome 9 protein_coding	58161	0.976617	0.0502487	0.926633	0.843879	0.00263783	0.314139
hippocampus	cocaine_effect_only	cocaine_upregulates	ENSMUSG00000057335	Cep170 chromosome 1 protein_coding	80415	0.811879	0.0994567	0.97973	0.350233	0.00766307	0.531356
hippocampus	cocaine_effect_only	cocaine_upregulates	ENSMUSG00000020580	Rock2 chromosome 12 protein_coding	93297	0.861651	0.00619881	0.977434	0.438524	0.000140606	0.500822
hippocampus	cocaine_effect_only	cocaine_upregulates	ENSMUSG00000030275	Etnk1 chromosome 6 protein_coding	65087	0.876533	0.0298493	1	0.467133	0.00124505	0.90337
hippocampus	cocaine_effect_only	cocaine_upregulates	ENSMUSG00000055044	Pdlim1 chromosome 19 protein_coding	50670	0.754905	0.052124	0.888887	0.273669	0.00278273	0.243315
hippocampus	cocaine_effect_only	cocaine_upregulates	ENSMUSG00000024053	Emilin2 chromosome 17 protein_coding	58790	0.202795	0.000152807	0.95033	0.018794	1.28701e-06	0.36765
hippocampus	cocaine_effect_only	cocaine_upregulates	ENSMUSG00000035877	Zhx3 chromosome 2 protein_coding	124291	0.632442	0.000444253	0.672259	0.167343	4.71178e-06	0.0624069
hippocampus	cocaine_effect_only	cocaine_upregulates	ENSMUSG00000031758	Cdyl2 chromosome 8 protein_coding	158592	0.872651	0.0900489	0.995214	0.458053	0.00648812	0.673802
hippocampus	cocaine_effect_only	cocaine_upregulates	ENSMUSG00000020593	Lpin1 chromosome 12 protein_coding	54102	0.836799	0.00281363	0.799971	0.396473	4.71446e-05	0.134419
hippocampus	cocaine_effect_only	cocaine_upregulates	ENSMUSG00000028842	Ago3 chromosome 4 protein_coding	97853	0.606584	0.0257719	0.820889	0.149754	0.000995733	0.162016
hippocampus	cocaine_effect_only	cocaine_upregulates	ENSMUSG00000033871	Ppargc1b chromosome 18 protein_coding	102296	0.491186	0.0430732	0.865511	0.0921741	0.00209224	0.218246
hippocampus	cocaine_effect_only	cocaine_upregulates	ENSMUSG00000021244	Ylpm1 chromosome 12 protein_coding	74195	0.791864	0.0458068	0.591259	0.318766	0.00227401	0.0402244
hippocampus	cocaine_effect_only	cocaine_upregulates	ENSMUSG00000036698	Ago2 chromosome 15 protein_coding	88997	0.697648	0.0129913	0.514615	0.218889	0.000383283	0.0255375
hippocampus	cocaine_effect_only	cocaine_upregulates	ENSMUSG00000024085	Man2a1 chromosome 17 protein_coding	154375	0.925858	0.0281086	1	0.607791	0.00112985	0.843007
hippocampus	cocaine_effect_only	cocaine_upregulates	ENSMUSG00000042202	Slc35e2 chromosome 4 protein_coding	21925	0.985208	0.000720493	0.920797	0.882121	8.43914e-06	0.29964
hippocampus	cocaine_effect_only	cocaine_upregulates	ENSMUSG00000063810	Alms1 chromosome 6 protein_coding	115223	0.253921	0.0276986	1	0.027214	0.00110639	0.735775
hippocampus	cocaine_effect_only	cocaine_upregulates	ENSMUSG00000022263	Trio chromosome 15 protein_coding	295197	0.563176	0.00667191	0.890799	0.124707	0.000158217	0.246166
hippocampus	cocaine_effect_only	cocaine_upregulates	ENSMUSG00000039385	Cdh6 chromosome 15 protein_coding	139440	0.179234	0.00915992	0.90252	0.0155751	0.000240427	0.271128
hippocampus	cocaine_effect_only	cocaine_upregulates	ENSMUSG00000019971	Cep290 chromosome 10 protein_coding	85367	0.73402	0.0669262	1	0.250098	0.00413964	0.76517
hippocampus	cocaine_effect_only	cocaine_upregulates	ENSMUSG00000023845	Lnpep chromosome 17 protein_coding	96767	0.596347	0.0667281	0.846585	0.144641	0.00408873	0.190012
hippocampus	cocaine_effect_only	cocaine_upregulates	ENSMUSG00000017291	Taok1 chromosome 11 protein_coding	78654	0.868217	0.073966	1	0.451945	0.00477944	0.739653
hippocampus	cocaine_effect_only	cocaine_upregulates	ENSMUSG00000053774	Ubxn7 chromosome 16 protein_coding	61496	0.977817	0.0132019	0.992571	0.849108	0.000391232	0.630897
hippocampus	cocaine_effect_only	cocaine_upregulates	ENSMUSG00000054263	Lifr chromosome 15 protein_coding	67931	0.800067	0.00861917	0.933571	0.333504	0.000220837	0.328416
hippocampus	cocaine_effect_only	cocaine_upregulates	ENSMUSG00000039059	Hrh3 chromosome 2 protein_coding	5024	0.993399	0.0120896	0.959993	0.933752	0.000347496	0.408334
hippocampus	cocaine_effect_only	cocaine_upregulates	ENSMUSG00000067879	3110035E14Rik chromosome 1 protein_coding	25945	0.968754	0.0273141	0.900927	0.793394	0.0010856	0.262915
hippocampus	cocaine_effect_only	cocaine_upregulates	ENSMUSG00000028883	Sema3a chromosome 5 protein_coding	477152	0.897517	0.0762627	0.659714	0.529694	0.00501775	0.0589543
hippocampus	cocaine_effect_only	cocaine_upregulates	ENSMUSG00000046321	Hs3st2 chromosome 7 protein_coding	109912	0.906329	0.0195831	0.69168	0.554365	0.000679398	0.073775
hippocampus	cocaine_effect_only	cocaine_upregulates	ENSMUSG00000033282	Rpgrip1l chromosome 8 protein_coding	96233	0.804711	1.20748e-05	0.970265	0.337699	6.88756e-08	0.449792
hippocampus	cocaine_effect_only	cocaine_upregulates	ENSMUSG00000075703	Selenoi chromosome 5 protein_coding	39847	0.984309	0.00339395	0.917581	0.875091	6.11032e-05	0.293291
hippocampus	cocaine_effect_only	cocaine_upregulates	ENSMUSG00000020032	Nuak1 chromosome 10 protein_coding	69693	0.833283	2.71028e-06	0.574357	0.391205	1.30441e-08	0.0357247
hippocampus	cocaine_effect_only	cocaine_upregulates	ENSMUSG00000027520	Zdbf2 chromosome 1 protein_coding	41312	0.666706	1.28079e-07	0.948513	0.191426	4.39488e-10	0.361806
hippocampus	cocaine_effect_only	cocaine_upregulates	ENSMUSG00000030718	Ppme1 chromosome 7 protein_coding	45571	0.890243	0.0835186	0.544523	0.505079	0.00576516	0.0313895
hippocampus	cocaine_effect_only	cocaine_upregulates	ENSMUSG00000035258	Abi3bp chromosome 16 protein_coding	212283	0.885654	0.0113406	0.69168	0.487213	0.000317879	0.0735368
hippocampus	cocaine_effect_only	cocaine_upregulates	ENSMUSG00000025025	Mxi1 chromosome 19 protein_coding	65305	0.969022	0.00756791	0.593321	0.795909	0.000185488	0.0407347
hippocampus	cocaine_effect_only	cocaine_upregulates	ENSMUSG00000033361	Prrg3 chromosome X protein_coding	10099	0.872155	0.0219058	0.726202	0.457298	0.00078486	0.0875226
hippocampus	cocaine_effect_only	cocaine_upregulates	ENSMUSG00000037788	Vopp1 chromosome 6 protein_coding	97353	0.986782	0.00606179	0.748561	0.889382	0.000135702	0.0995193
hippocampus	cocaine_effect_only	cocaine_upregulates	ENSMUSG00000019772	Vip chromosome 10 protein_coding	8400	0.889168	0.00011469	0.686599	0.501431	9.12147e-07	0.0702834
hippocampus	cocaine_effect_only	cocaine_upregulates	ENSMUSG00000021587	Pcsk1 chromosome 13 protein_coding	42673	0.738524	1.35227e-05	0.950834	0.255773	7.834e-08	0.376572
hippocampus	cocaine_effect_only	cocaine_upregulates	ENSMUSG00000051726	Kcnf1 chromosome 12 protein_coding	4789	0.880175	0.000623977	0.755415	0.472534	7.06284e-06	0.103101
hippocampus	cocaine_effect_only	cocaine_upregulates	ENSMUSG00000020261	Slc36a1 chromosome 11 protein_coding	31981	0.970429	0.0027265	0.559982	0.806325	4.48262e-05	0.0333287
hippocampus	cocaine_effect_only	cocaine_upregulates	ENSMUSG00000047904	Sstr2 chromosome 11 protein_coding	6687	0.904394	0.00465753	0.698907	0.550266	9.19469e-05	0.07711
hippocampus	cocaine_effect_only	cocaine_upregulates	ENSMUSG00000021699	Pde4d chromosome 13 protein_coding	1503514	0.374386	0.00178911	0.950834	0.0531214	2.62307e-05	0.375467
hippocampus	cocaine_effect_only	cocaine_upregulates	ENSMUSG00000032788	Pdxk chromosome 10 protein_coding	28232	0.136349	0.00187199	0.94753	0.0104692	2.79916e-05	0.358299
hippocampus	cocaine_effect_only	cocaine_upregulates	ENSMUSG00000026113	Inpp4a chromosome 1 protein_coding	110872	0.276692	0.00543716	0.900927	0.0314219	0.000115445	0.26491
hippocampus	cocaine_effect_only	cocaine_upregulates	ENSMUSG00000003949	Hlf chromosome 11 protein_coding	54360	0.467131	0.00607335	0.840699	0.0827194	0.000136677	0.182333
hippocampus	cocaine_effect_only	cocaine_upregulates	ENSMUSG00000036452	Arhgap26 chromosome 18 protein_coding	774751	0.188163	0.00328225	0.901837	0.0167634	5.78519e-05	0.269155
hippocampus	cocaine_effect_only	cocaine_upregulates	ENSMUSG00000040420	Cdh18 chromosome 15 protein_coding	925397	0.366222	0.0208066	0.954101	0.0505498	0.000730643	0.38598
hippocampus	cocaine_effect_only	cocaine_upregulates	ENSMUSG00000028337	Coro2a chromosome 4 protein_coding	65266	0.379798	0.0462877	0.937067	0.0544478	0.00231851	0.334827
hippocampus	cocaine_effect_only	cocaine_upregulates	ENSMUSG00000039735	Fnbp1l chromosome 3 protein_coding	80997	0.68322	0.00602303	0.960559	0.205893	0.000134203	0.411749
hippocampus	cocaine_effect_only	cocaine_upregulates	ENSMUSG00000052301	Doc2a chromosome 7 protein_coding	5290	0.561339	0.0999967	0.435175	0.123474	0.00774484	0.0131879
hippocampus	cocaine_effect_only	cocaine_upregulates	ENSMUSG00000036273	Lrrk2 chromosome 15 protein_coding	142946	0.543403	0.028072	0.562954	0.113592	0.00112713	0.0337058
hippocampus	cocaine_effect_only	cocaine_upregulates	ENSMUSG00000029189	Sel1l3 chromosome 5 protein_coding	106845	0.516517	0.0885806	0.484663	0.102567	0.00633959	0.019978
hippocampus	cocaine_effect_only	cocaine_upregulates	ENSMUSG00000038970	Lmtk2 chromosome 5 protein_coding	87769	0.615502	0.0630539	0.535822	0.155144	0.00374329	0.0294153
hippocampus	cocaine_effect_only	cocaine_upregulates	ENSMUSG00000015944	Gatsl2 chromosome 5 protein_coding	44633	0.567065	0.0652341	0.175538	0.126465	0.00395068	0.000820638
hippocampus	cocaine_effect_only	cocaine_upregulates	ENSMUSG00000034336	Ina chromosome 19 protein_coding	10630	0.611737	0.0519331	0.633825	0.153068	0.00276927	0.0506615
hippocampus	cocaine_effect_only	cocaine_upregulates	ENSMUSG00000102796	Gm37711 chromosome 4 TEC	4534	0.644202	0.0844815	0.682676	0.17394	0.0058994	0.0682255
hippocampus	cocaine_effect_only	cocaine_upregulates	ENSMUSG00000039943	Plcb4 chromosome 2 protein_coding	355583	0.955519	0.0605204	0.839203	0.729656	0.00351687	0.179717
hippocampus	cocaine_effect_only	cocaine_upregulates	ENSMUSG00000043531	Sorcs1 chromosome 19 protein_coding	535348	0.84363	0.0902276	0.863589	0.411228	0.00651778	0.214212
hippocampus	cocaine_effect_only	cocaine_upregulates	ENSMUSG00000055003	Lrtm2 chromosome 6 protein_coding	15634	0.593629	0.053207	0.820889	0.142391	0.00287612	0.161571
hippocampus	cocaine_effect_only	cocaine_upregulates	ENSMUSG00000030313	Dennd5b chromosome 6 protein_coding	113610	0.805128	0.0373694	0.682604	0.339047	0.00169694	0.0677299
hippocampus	cocaine_effect_only	cocaine_upregulates	ENSMUSG00000048756	Foxo3 chromosome 10 protein_coding	94915	0.92035	0.038276	0.57638	0.592026	0.00175347	0.0359365
hippocampus	cocaine_effect_only	cocaine_upregulates	ENSMUSG00000036492	Rnf39 chromosome 17 protein_coding	5069	0.750115	0.00981944	0.901909	0.267715	0.00026299	0.26966
hippocampus	cocaine_effect_only	cocaine_upregulates	ENSMUSG00000024780	Cdc37l1 chromosome 19 protein_coding	27076	0.525945	8.87749e-06	0.994282	0.106876	4.78688e-08	0.658732
hippocampus	cocaine_effect_only	cocaine_upregulates	ENSMUSG00000039601	Rcan2 chromosome 17 protein_coding	237666	0.77933	0.00455107	0.920068	0.300875	8.7817e-05	0.298097
hippocampus	cocaine_effect_only	cocaine_upregulates	ENSMUSG00000037386	Rims2 chromosome 15 protein_coding	483609	0.675106	0.0977804	0.888574	0.199132	0.00741632	0.24265
hippocampus	cocaine_effect_only	cocaine_upregulates	ENSMUSG00000041112	Elmo1 chromosome 13 protein_coding	515933	0.806588	0.00283509	0.970265	0.341686	4.77569e-05	0.448932
hippocampus	cocaine_effect_only	cocaine_upregulates	ENSMUSG00000050141	Fam205c chromosome 4 protein_coding	6231	0.667001	0.0618508	0.939447	0.192265	0.00362175	0.340917
hippocampus	cocaine_effect_only	cocaine_upregulates	ENSMUSG00000038068	Rnf144b chromosome 13 protein_coding	125272	0.761022	0.0634168	1	0.278554	0.00377844	0.850499
hippocampus	cocaine_effect_only	cocaine_upregulates	ENSMUSG00000042807	Hecw2 chromosome 1 protein_coding	388293	0.368205	0.01613	0.993299	0.0514733	0.000513946	0.645003
hippocampus	cocaine_effect_only	cocaine_upregulates	ENSMUSG00000034584	Exph5 chromosome 9 protein_coding	75845	0.940506	0.0901711	0.680842	0.66818	0.00650968	0.0660255
hippocampus	cocaine_effect_only	cocaine_upregulates	ENSMUSG00000052302	Tbc1d30 chromosome 10 protein_coding	47366	0.79298	0.0783938	0.723051	0.320685	0.00524372	0.0859751
hippocampus	cocaine_effect_only	cocaine_upregulates	ENSMUSG00000017376	Nlk chromosome 11 protein_coding	130206	0.977797	0.0387548	0.63047	0.84883	0.00180131	0.0499822
hippocampus	cocaine_effect_only	cocaine_upregulates	ENSMUSG00000038530	Rgs4 chromosome 1 protein_coding	6166	0.805128	0.0230609	0.846808	0.339078	0.000848856	0.191078
hippocampus	cocaine_effect_only	cocaine_upregulates	ENSMUSG00000002265	Peg3 chromosome 7 protein_coding	26540	0.970429	0.0309591	0.686599	0.806036	0.00131617	0.0703718
hippocampus	cocaine_effect_only	cocaine_upregulates	ENSMUSG00000029651	Mtus2 chromosome 5 protein_coding	358746	0.972438	0.0291503	0.820889	0.814915	0.0012042	0.162171
hippocampus	cocaine_effect_only	cocaine_upregulates	ENSMUSG00000037112	Sik2 chromosome 9 protein_coding	116273	0.766035	2.19516e-05	0.839203	0.283747	1.36953e-07	0.180449
hippocampus	cocaine_effect_only	cocaine_upregulates	ENSMUSG00000013089	Etv5 chromosome 16 protein_coding	58411	0.895759	8.7814e-05	0.799971	0.525879	6.57431e-07	0.134618
hippocampus	cocaine_effect_only	cocaine_upregulates	ENSMUSG00000018648	Dusp14 chromosome 11 protein_coding	21221	0.917255	0.000500442	0.80019	0.582646	5.39692e-06	0.135108
hippocampus	cocaine_effect_only	cocaine_upregulates	ENSMUSG00000045968	Teddm2 chromosome 1 protein_coding	50687	0.940698	0.0669368	0.974075	0.669935	0.00414598	0.477227
hippocampus	cocaine_effect_only	cocaine_upregulates	ENSMUSG00000042787	Exog chromosome 9 protein_coding	20614	0.974017	0.0548655	0.939447	0.821621	0.00300733	0.341799
hippocampus	cocaine_effect_only	cocaine_upregulates	ENSMUSG00000070287	Slc35g2 chromosome 9 protein_coding	18903	0.976769	0.0390966	0.936146	0.845273	0.00182067	0.332469
hippocampus	cocaine_effect_only	cocaine_upregulates	ENSMUSG00000036390	Gadd45a chromosome 6 protein_coding	2362	0.940633	0.0158205	0.972999	0.668845	0.000499856	0.460743
hippocampus	cocaine_effect_only	cocaine_upregulates	ENSMUSG00000053846	Lipg chromosome 18 protein_coding	21942	0.971545	0.0854104	0.955743	0.812963	0.00598905	0.392372
hippocampus	cocaine_effect_only	cocaine_upregulates	ENSMUSG00000001053	N4bp3 chromosome 11 protein_coding	7780	0.924136	0.0255353	0.573191	0.601517	0.000983176	0.035398
hippocampus	cocaine_effect_only	cocaine_upregulates	ENSMUSG00000033316	Galnt9 chromosome 5 protein_coding	77026	0.763401	3.06176e-05	0.411189	0.281411	1.99421e-07	0.011131
hippocampus	cocaine_effect_only	cocaine_upregulates	ENSMUSG00000022191	Drosha chromosome 15 protein_coding	110476	0.941311	0.0710535	0.716406	0.672162	0.00453742	0.0821456
hippocampus	cocaine_effect_only	cocaine_upregulates	ENSMUSG00000078640	Gm11627 chromosome 11 protein_coding	3064	0.821901	0.085623	1	0.370075	0.00602108	0.788559
hippocampus	cocaine_effect_only	cocaine_upregulates	ENSMUSG00000031253	Srpx2 chromosome X protein_coding	24021	0.998064	0.0929857	1	0.976634	0.0068289	0.802108
hippocampus	cocaine_effect_only	cocaine_upregulates	ENSMUSG00000032402	Smad3 chromosome 9 protein_coding	111228	0.741746	0.0182258	0.993299	0.260132	0.000609137	0.643387
hippocampus	cocaine_effect_only	cocaine_upregulates	ENSMUSG00000033382	Trappc8 chromosome 18 protein_coding	78855	0.995467	0.051138	0.972999	0.955126	0.00270731	0.467755
hippocampus	cocaine_effect_only	cocaine_upregulates	ENSMUSG00000042197	Zfp451 chromosome 1 protein_coding	53051	0.990561	0.0537442	0.98299	0.919403	0.00292432	0.561504
hippocampus	cocaine_effect_only	cocaine_upregulates	ENSMUSG00000029992	Gfpt1 chromosome 6 protein_coding	49352	0.830582	0.0763559	1	0.38383	0.00504567	0.707136
hippocampus	cocaine_effect_only	cocaine_upregulates	ENSMUSG00000052372	Il1rapl1 chromosome X protein_coding	1374776	0.988028	0.0105896	1	0.904049	0.000291168	0.92054
hippocampus	cocaine_effect_only	cocaine_upregulates	ENSMUSG00000032528	Vipr1 chromosome 9 protein_coding	30239	0.984309	0.0057779	0.931819	0.874943	0.000125651	0.321573
hippocampus	cocaine_effect_only	cocaine_upregulates	ENSMUSG00000037818	Abhd18 chromosome 3 protein_coding	91169	0.89637	0.0163949	1	0.527037	0.000526039	0.920287
hippocampus	cocaine_effect_only	cocaine_upregulates	ENSMUSG00000027263	Tubgcp4 chromosome 2 protein_coding	28117	0.991269	0.0904807	0.90945	0.92206	0.00654412	0.278463
hippocampus	cocaine_effect_only	cocaine_upregulates	ENSMUSG00000106651	Gm42608 chromosome 3 TEC	2018	0.990412	0.0110317	0.984403	0.919057	0.000306412	0.57992
hippocampus	cocaine_effect_only	cocaine_upregulates	ENSMUSG00000028174	Rpe65 chromosome 3 protein_coding	26147	0.437983	0.0996016	0.995214	0.0718065	0.00768848	0.675787
hippocampus	cocaine_effect_only	cocaine_upregulates	ENSMUSG00000026893	Gca chromosome 2 protein_coding	29825	0.891903	0.0494466	0.990237	0.516342	0.00258326	0.611727
hippocampus	cocaine_effect_only	cocaine_upregulates	ENSMUSG00000020948	Klhl28 chromosome 12 protein_coding	23097	0.976617	0.0838253	1	0.844135	0.00580128	0.891255
hippocampus	cocaine_effect_only	cocaine_upregulates	ENSMUSG00000050954	Zfp169 chromosome 13 protein_coding	25805	0.987119	0.0410537	1	0.891093	0.00195665	0.738888
hippocampus	cocaine_effect_only	cocaine_upregulates	ENSMUSG00000022682	Rrn3 chromosome 16 protein_coding	34142	0.840307	0.0330771	0.964345	0.402029	0.00144454	0.418871
hippocampus	cocaine_effect_only	cocaine_upregulates	ENSMUSG00000089824	Rbm12 chromosome 2 protein_coding	20021	0.870869	0.0122236	0.960027	0.454885	0.000352437	0.409417
hippocampus	cocaine_effect_only	cocaine_upregulates	ENSMUSG00000025139	Tollip chromosome 7 protein_coding	43695	0.248388	0.0145943	0.818615	0.0261117	0.000449407	0.159114
hippocampus	cocaine_effect_only	cocaine_upregulates	ENSMUSG00000070304	Scn2b chromosome 9 protein_coding	12289	0.439662	0.00380687	0.950834	0.072405	7.07427e-05	0.3751
hippocampus	cocaine_effect_only	cocaine_upregulates	ENSMUSG00000022389	Tef chromosome 15 protein_coding	24441	0.490833	0.0042742	0.13874	0.0920479	8.13317e-05	0.000493547
hippocampus	cocaine_effect_only	cocaine_upregulates	ENSMUSG00000033565	Rbfox2 chromosome 15 protein_coding	228064	0.20419	0.00968552	0.81343	0.0191087	0.000258539	0.146932
hippocampus	cocaine_effect_only	cocaine_upregulates	ENSMUSG00000033102	Cdc14b chromosome 13 protein_coding	82429	0.904998	0.00459242	1	0.551065	8.98017e-05	0.777258
hippocampus	cocaine_effect_only	cocaine_upregulates	ENSMUSG00000024558	Mapk4 chromosome 18 protein_coding	136874	0.647345	4.96367e-05	0.836606	0.17626	3.37717e-07	0.175739
hippocampus	cocaine_effect_only	cocaine_upregulates	ENSMUSG00000038894	Irs2 chromosome 8 protein_coding	23778	0.413163	1.11072e-13	0.995214	0.063429	9.89947e-17	0.674086
hippocampus	cocaine_effect_only	cocaine_upregulates	ENSMUSG00000034997	Htr2a chromosome 14 protein_coding	66020	0.277132	0.000879379	1	0.0315447	1.07375e-05	0.916185
hippocampus	cocaine_effect_only	cocaine_upregulates	ENSMUSG00000051855	Mest chromosome 6 protein_coding	24919	0.479399	0.00032545	0.989483	0.0872488	3.14573e-06	0.599933
hippocampus	cocaine_effect_only	cocaine_upregulates	ENSMUSG00000015659	Serac1 chromosome 17 protein_coding	37546	0.985208	0.0151998	0.994282	0.879534	0.00047618	0.657103
hippocampus	cocaine_effect_only	cocaine_upregulates	ENSMUSG00000055531	Cpsf6 chromosome 10 protein_coding	35343	0.946147	0.0281592	0.931727	0.690543	0.00113816	0.320477
hippocampus	cocaine_effect_only	cocaine_upregulates	ENSMUSG00000013846	St3gal1 chromosome 15 protein_coding	11118	0.750115	0.0999967	0.891987	0.267779	0.00774331	0.249367
hippocampus	cocaine_effect_only	cocaine_upregulates	ENSMUSG00000039488	Cntn5 chromosome 9 protein_coding	1243885	1	0.0298493	1	0.999389	0.00124399	0.900989
hippocampus	cocaine_effect_only	cocaine_upregulates	ENSMUSG00000006464	Bbs1 chromosome 19 protein_coding	19730	0.639713	0.00809646	1	0.17141	0.000203232	0.961099
hippocampus	cocaine_effect_only	cocaine_upregulates	ENSMUSG00000063698	Sfxn4 chromosome 19 protein_coding	24203	0.754631	0.0410537	1	0.273268	0.00194924	0.895636
hippocampus	cocaine_effect_only	cocaine_upregulates	ENSMUSG00000016179	Camk1g chromosome 1 protein_coding	23953	0.463516	2.2442e-09	1	0.0814234	4.70042e-12	0.893833
hippocampus	cocaine_effect_only	cocaine_upregulates	ENSMUSG00000035107	Dcbld2 chromosome 16 protein_coding	61285	0.510878	0.000191355	1	0.100589	1.6799e-06	0.921154
hippocampus	cocaine_effect_only	cocaine_upregulates	ENSMUSG00000021743	Fezf2 chromosome 14 protein_coding	3974	0.612495	1.91719e-06	1	0.153599	8.97082e-09	0.902479
hippocampus	cocaine_effect_only	cocaine_upregulates	ENSMUSG00000061904	Slc25a3 chromosome 10 protein_coding	7486	0.533911	0.00774888	0.993418	0.109733	0.00019127	0.65325
hippocampus	cocaine_effect_only	cocaine_upregulates	ENSMUSG00000063919	Srrm4 chromosome 5 protein_coding	152543	0.828993	0.0463167	0.978319	0.380539	0.00232202	0.51629
hippocampus	cocaine_effect_only	cocaine_upregulates	ENSMUSG00000060671	Atp8b2 chromosome 3 protein_coding	24028	0.898982	0.0145991	0.908378	0.538508	0.000450856	0.277516
hippocampus	cocaine_effect_only	cocaine_upregulates	ENSMUSG00000040412	5330417C22Rik chromosome 3 protein_coding	80843	0.741746	0.0464897	0.96847	0.260183	0.00234313	0.43301
hippocampus	cocaine_effect_only	cocaine_upregulates	ENSMUSG00000065590	Mir212 chromosome 11 miRNA	91	0.818115	0.0469489	0.992566	0.361349	0.00237465	0.630142
[truncated: 913 more rows]
