# Supplementary material for: Toxoplasma infection in male mice alters dopamine-sensitive behaviors and host gene expression patterns associated with neuropsychiatric disease
Source: PLoS Negl Trop Dis. 2022 Jul 20;16(7):e0010600. doi: 10.1371/journal.pntd.0010600 (PMC9342775; doi:10.1371/journal.pntd.0010600)
Supplement: S5 Data — (ZIP) [file pntd.0010600.s016.zip]

Archive with 11 entries (11 files):
- CxT Group B genes KEGG enrichment.bgo
- HIP_BinGO.bgo
- HIP_BinGO_NIGO.bgo
- Hippocampus GO enrichment DE genes.bgo
- STR_BinGO.bgo
- STR_BinGO_NIGO.bgo
- Striatum GO enrichment DE genes.bgo
- Top20NeuroHIP_Context
- Top20NeuroHIP_NIGO
- Top20NeuroSTR_Context
- Top20NeuroSTR_NIGO
