# Supplementary material for: Toxoplasma infection in male mice alters dopamine-sensitive behaviors and host gene expression patterns associated with neuropsychiatric disease
Source: PLoS Negl Trop Dis. 2022 Jul 20;16(7):e0010600. doi: 10.1371/journal.pntd.0010600 (PMC9342775; doi:10.1371/journal.pntd.0010600)
Supplement: S5 Data — (ZIP) [file pntd.0010600.s016.zip › CxT Group B genes KEGG enrichment.bgo]

File created with bingo (c) on 14-May-2020 at 1:45:46 PM

ontology: pathway
curator:  KEGG

Selected ontology file : kegg_ontology.txt
Selected annotation file : kegg_full_annotation.txt
Discarded evidence codes : 
Overrepresentation
Selected statistical test : Hypergeometric test
Selected correction : Benjamini & Hochberg False Discovery Rate (FDR) correction
Selected significance level : 0.05
Testing option : Use whole annotation as reference set
The selected cluster :
ATF2	TOP2B	1700086L19RIK	NARF	HSP90AB1	UBA6	FAM114A2	ZFP207	PRDM15	HNRNPU	JADE3	GIGYF2	BACH2	ARNTL	STIP1	SYNPR	B230354K17RIK	HSPH1	KCTD20	SNRPD1	LUC7L	AMZ2	ZFP280D	ZC3H15	GTF2I	JAZF1	KLK1B22	PDHX	HSPA8	HSPA5	ST13	NCBP2	ZFR	GM26917	SYNJ2BP	SRPK1	KBTBD3	NOL4L	ALS2	RFX7	TTC3	CLDN12	SNRNP48	HNRNPC	2810403A07RIK	TARDBP	GM42047	SRSF7	

No annotations were retrieved for the following entities:
1700086L19RIK	NARF	FAM114A2	ZFP207	PRDM15	GM26917	SYNPR	B230354K17RIK	NOL4L	KCTD20	RFX7	CLDN12	LUC7L	2810403A07RIK	ZFP280D	GM42047	ZC3H15	

ID	p-value	corr p-value	x	n	X	N	Description	Genes in test set
3040	4.0873E-8	4.6596E-6	9	378	31	15210	Spliceosome	HSPA8|SNRPD1|NCBP2|ZFR|HNRNPU|SNRNP48|HNRNPC|SRSF7|SRPK1
9182	3.0642E-7	1.7466E-5	27	6432	31	15210	Protein families: genetic information processing	ATF2|TOP2B|HSP90AB1|UBA6|HNRNPU|JADE3|GIGYF2|BACH2|ARNTL|STIP1|HSPH1|SNRPD1|GTF2I|HSPA8|HSPA5|ST13|NCBP2|ZFR|SYNJ2BP|SRPK1|KBTBD3|ALS2|TTC3|SNRNP48|HNRNPC|TARDBP|SRSF7
3110	4.0774E-6	1.5494E-4	6	215	31	15210	Chaperones and folding catalysts	STIP1|HSPA8|HSP90AB1|HSPH1|HSPA5|ST13
4141	3.2668E-4	9.3105E-3	4	164	31	15210	Protein processing in endoplasmic reticulum	HSPA8|HSP90AB1|HSPH1|HSPA5
4612	7.9877E-4	1.8212E-2	3	90	31	15210	Antigen processing and presentation	HSPA8|HSP90AB1|HSPA5
9120	1.6169E-3	2.4687E-2	5	429	31	15210	Genetic Information Processing	HSPA8|HSP90AB1|HSPH1|HSPA5|UBA6
9123	1.6169E-3	2.4687E-2	5	429	31	15210	Folding, sorting and degradation	HSPA8|HSP90AB1|HSPH1|HSPA5|UBA6
9112	2.0381E-3	2.4687E-2	1	1	31	15210	Not included in regular maps	PDHX
9113	2.0381E-3	2.4687E-2	1	1	31	15210	Global maps only	PDHX
5020	2.1655E-3	2.4687E-2	2	34	31	15210	Prion diseases	STIP1|HSPA5
4915	2.5093E-3	2.6005E-2	3	134	31	15210	Estrogen signaling pathway	ATF2|HSPA8|HSP90AB1
4918	9.6562E-3	8.9189E-2	2	73	31	15210	Thyroid hormone synthesis	ATF2|HSPA5
3050	1.0171E-2	8.9189E-2	2	75	31	15210	Proteasome	HSPA8|HSP90AB1
9121	1.7250E-2	1.3868E-1	2	99	31	15210	Transcription	GTF2I|JAZF1
9149	1.8248E-2	1.3868E-1	2	102	31	15210	Aging	ATF2|HSPA8
3032	2.6673E-2	1.9004E-1	2	125	31	15210	DNA replication proteins	TOP2B|SNRPD1
4728	3.0742E-2	2.0615E-1	2	135	31	15210	Dopaminergic synapse	ATF2|ARNTL
9152	4.7102E-2	2.8933E-1	5	985	31	15210	Endocrine system	KLK1B22|ATF2|HSPA8|HSP90AB1|HSPA5
4022	4.8222E-2	2.8933E-1	2	173	31	15210	cGMP-PKG signaling pathway	ATF2|GTF2I
