# Supplementary material for: Toxoplasma infection in male mice alters dopamine-sensitive behaviors and host gene expression patterns associated with neuropsychiatric disease
Source: PLoS Negl Trop Dis. 2022 Jul 20;16(7):e0010600. doi: 10.1371/journal.pntd.0010600 (PMC9342775; doi:10.1371/journal.pntd.0010600)
Supplement: S5 Data — (ZIP) [file pntd.0010600.s016.zip › Hippocampus GO enrichment DE genes.bgo]

File created with bingo (c) on 24-Dec-2020 at 2:48:53 PM

ontology: unknown
curator:  unknown

Selected ontology file : go.obo
Selected annotation file : gene_annotation.mgi
Discarded evidence codes : 
Overrepresentation
Selected statistical test : Hypergeometric test
Selected correction : Benjamini & Hochberg False Discovery Rate (FDR) correction
Selected significance level : 0.05
Testing option : Use whole annotation as reference set
The selected cluster :
ATF1	IGHV3-2	JRK	SPI1	PGLYRP2	GMFG	IGHV3-1	5930403N24RIK	F11R	PTPDC1	ALKBH8	SPIB	ZC3H12D	CRHBP	ALKBH5	LURAP1L	NDST3	FGFR1OP2	EPSTI1	C3AR1	AKT1	MLYCD	HIST3H2BA	VSTM4	IGHV3-6	E530011L22RIK	IGHV3-8	PRKAB2	CXADR	PRKAB1	RC3H2	METTL7A1	DDIT4	TXNIP	VOPP1	FAR1	ASPHD2	ATF3	SKAP2	ATF4	NLRX1	TARSL2	CDCA5	ZC3HAV1	SULT1A1	RNF213	EPB41L2	RNF217	HEXIM1	PRPF38B	BTBD17	TIPARP	NCAPH2	D430041D05RIK	EIF2AK2	C030015A19RIK	LNPEP	BTBD10	TPBGL	LARP6	AIF1L	FAM111A	VANGL2	FASL	AGO3	LAS1L	BC023105	TREML2	AGO2	SFXN4	MRVI1	GM13509	GM45552	LGMN	GSTM5	ARHGAP9	MTMR12	BHLHE41	OSBPL11	SIGLECH	PEAR1	MED16	SIGLECG	SIGLECF	ARHGAP4	MECP2	PCMTD2	SHE	NHSL2	MMP25	TIFAB	CASP12	MMP24	MECOM	TCP11L1	TSPO	JAK2	DLGAP3	JAK3	LIN52	CHST8	DUSP4	DUSP5	DUSP1	SPHK1	GM10499	RAB3IL1	FOS	BAZ1A	WNT9A	GMIP	JOSD1	BAZ1B	SLC39A14	DUSP6	DDB1	SLC7A4	I830077J02RIK	SLC7A5	MMP11	PLSCR1	MMP14	SLC7A7	MED20	RAPGEF2	HCST	CHST5	CHST3	CRB2	SAMD8	PKN3	KCNA1	FAXC	PTAFR	ADAM22	ADAM21	KCNA4	KCNA5	IL6RA	SLC7A2	FAM117B	CENPB	NEURL1A	NEURL1B	WRN	NRAS	SNX25	SPP1	PLAGL2	MFN2	ZSWIM6	RICTOR	9130208D14RIK	IL12RB1	TRP53BP2	STX2	ZSWIM3	COL22A1	SNX20	DCBLD2	SNX18	COL3A1	SLCO3A1	CENPJ	ETNK1	TAOK1	CCDC6	MITD1	CRLF3	GZF1	ZFP445	LY6I	RASL11B	NAB2	FBXO28	LY75	LTN1	SLA	OLFML2A	FRY	FBXO21	2900026A02RIK	ALDH1L2	FADS3	FADS2	ADORA3	NEK1	MAP3K6	PSKH1	CDKL2	ZFP458	NEAT1	TPST2	MFNG	LY6A	PTPRCAP	PKP3	SRSF7	LY6E	ZFP451	COL17A1	GRIA2	GMPS	CREM	LIN7A	CORO1A	FBXO42	RAP1B	SLC9A3R1	AMDHD2	ZKSCAN3	TNFRSF14	BMF	BRIX1	SMYD3	GRIA3	GRIA4	CD276	SLC14A1	KCNF1	SDF2L1	RASL10B	LY86	HPS3	HTR1B	FBXO34	CORO2A	FBXO32	AI467606	CORO2B	FAM205C	FBXO30	GM12250	SH3BP5L	LRCH1	IGHV14-2	IGHV14-3	IGHV14-4	DMXL1	DMXL2	TBXAS1	HPSE	ACO2	9930014A18RIK	KCNK6	CIITA	GM13110	ITGAM	IGKV4-57-1	GM13111	ITGB5	KCNK9	ITGB3	ITGB2	PTEN	
HTR2C	FAM208A	ITGAE	HTR2A	ITGAL	BICD1	BICD2	TNFSF13B	SPN	UNC80	HHEX	ARL5B	DDI2	ITGAX	ITGB7	PGLS	SNAP29	NEO1	CEP290	NKX3-1	GM9574	SLC36A1	ZFP414	0610040J01RIK	GRID1	VPS13C	ITGA1	VPS13D	VPS13A	AHSA2	TFIP11	TNFRSF1B	SEZ6L	BC064078	TNFRSF1A	ATRN	ARL4D	BMP2K	2810025M15RIK	ITGA6	LCP2	TNFRSF25	TMBIM6	LCP1	TOP1	BCAT1	TRIM56	ROCK1	UHRF2	ROCK2	LRTM2	SRSF1	ZFP426	IL2RG	FYB	TSPAN32	KCTD20	PHKG1	2810454H06RIK	FYN	IGF2BP2	FSD1	2310015A10RIK	HNRNPA1	E2F6	ZFP420	KCNJ2	SEPT10	FEM1A	MYO10	GZMA	NTRK3	MID1IP1	4930523C07RIK	GZMB	CABLES1	SYT15	EXOG	HTR5A	HCRTR2	TTC39B	TBX2	CD24A	MYO1B	NECAP2	EIF3K	POU2AF1	IL2RB	ST7	PDCD1	CD247	A830018L16RIK	EIF3F	PIK3AP1	RECK	2610021A01RIK	NOP53	MYO1F	UNC79	MYO1G	SMARCB1	LGALSL	3110035E14RIK	IKZF1	MTFR1L	IKZF3	NUDT3	GM12185	ICAM1	IL27RA	CRKL	C4B	HERC4	LGALS3	HERC3	RINL	ADGRA1	GM6548	BSG	TNFSF10	KDR	TRIM25	FBXO3	PIEZO1	CPNE3	LGALS9	PTGFRN	TRIM21	HERC6	MFSD2A	OMD	KCNK13	CIRBP	ISLR2	CDC40	SNHG14	BTD	SLPI	SOAT2	AKR1C14	BTK	TRIM14	CD226	FAM76B	KCNQ5	TRIB1	RIN2	KCTD16	IGKV5-43	SLC45A4	SDC4	TMEM63C	USHBP1	TGFA	ZFP507	ZBTB5	ZBTB2	BRIP1	SYNGR2	RRAS	STK38L	CEP192	KCNN2	APOE	BBS1	EGR1	XBP1	EGR2	AW112010	EGR3	TNFSF14	EGR4	FAM78A	ZFP516	GM37019	IGKV5-39	IGF2	SMARCA5	IFFO2	BRI3BP	BST2	NET1	ALDH6A1	DNAIC1	LPAR5	LPAR6	KYAT3	GRAP	DDR1	IGHM	SYNM	CSRNP3	MRPS16	PHF11A	WFDC1	IL27	AA414768	CROT	PHF11D	PHF11B	HERPUD1	PTMS	KHK	THTPA	AKAP12	AKAP10	KCNT2	RAC2	MUC13	PHGDH	BBS4	APOBEC1	0610040B10RIK	SREBF1	APOBEC3	FCER1G	ZHX3	SYK	IL15	GM16118	GAB2	SYN3	9130011E15RIK	B130055M24RIK	RNF144A	IL1A	RNF144B	IGHA	OLFR111	ARHGEF3	IGHD	MICU1	MFGE8	FJX1	SELPLG	SSNA1	GM38393	ZFP948	HSD17B7	GNAI2	ZFP12	B230354K17RIK	IGKC	NFIL3	FAM196A	ORMDL3	PCNX	BC030343	XDH	GIT2	CAR2	ZFP951	MON2	MAP3K1	GCA	
OSM	GAD2	IGKV13-85	IGKV13-84	VMP1	ITCH	PCDHB19	KLHL6	KLHL7	SGSM2	IL18R1	PDZPH1	OTUD4	FBXW23	NARF	CRTC3	UBXN2B	DENND5B	IFI213	IFI214	IFI211	LOXL3	PRDM2	PRDM1	ETS1	CELSR2	ACTG2	ETS2	NR3C2	TMEM267	PLAU	TBC1D30	IGHV7-3	ENPP5	CARD10	GM43759	ACOT11	TMOD2	UBE4A	GM16150	GEM	TMEM252	GM4759	GPRIN3	EEF1A1	ADAM17	TYROBP	MAP7D3	SIDT1	TBC1D23	WDFY4	CARD11	APOL10B	TBC1D19	PLGRKT	UBA7	UBA6	TCF7	CACNA1B	PLD4	DAPP1	CACNA1C	CACNA1E	PLD2	CNN1	SYCE1	ADGRG1	TMEM246	ADGRG5	GM10863	LPXN	CYTL1	TCRG-C2	MFAP3L	SYT4	CRTAP	VCAM1	1810013L24RIK	CNTN5	UBE2B	LHFP	CNTN6	CAV1	GM19684	NUP153	HOOK3	BC029722	HOOK1	BHLHE40	ALPL	CNTN3	CNTN4	TCF3	IL7R	FGF12	H2-Q10	MXD4	ZMYND15	DYRK4	PLEK	MS4A7	TNFAIP2	TNFAIP3	ADAR	RND3	ADGRE1	LYL1	ADGRE5	RB1CC1	GRM8	CYTIP	TGIF1	MYOCD	PDPK1	MSL3L2	OLIG1	ETV1	OLIG2	IRAK4	ETV5	TAPBP	ACTA2	EPN3	ELF1	GBP11	SETBP1	ALS2	ELF4	DPPA1	CRY2	CRY1	MS4A1	SHANK3	AGPAT5	GM266	DNAH1	RRN3	ADD3	TROVE2	PSMB10	CAND2	POLD4	NWD1	CYTH4	CNR2	TMEM204	CBS	TBX21	MKNK2	TMEM206	MXI1	TRA2A	DROSHA	SLIT2	A630001G21RIK	MTA3	XLR	IFI208	IFI209	GBP2B	IFI206	CD209B	IFI207	IFI204	IFI205	TPBG	BNIP3	IFI203	EYA4	H2-AA	CD209A	TTC19	HS3ST1	HS3ST2	CD2	GALC	CD4	TEC	CD6	TCIM	TEF	CD5	CD9	IFIT3B	ACKR3	ERCC6	TEK	NRDE2	GLA	SNTB2	IPO13	RNH1	GM10561	WIPF1	FRMPD1	HNRNPU	DMP1	EPRS	GPATCH8	RRP8	FGFRL1	ELK3	NYNRIN	EPS8	FAM122B	FAM122A	GJA1	EVA1C	GJA4	LUC7L	NCKAP5	DDX17	PRKCH	ARMC9	FNDC3A	HCFC2	GABRG3	ATG12	BCAN	ZSCAN20	ARMC5	PRKD3	HECW2	HMBS	PRKD2	ZSCAN26	ZSCAN25	NUP98	GNE	SAMSN1	GNS	PLAC8	BLOC1S5	MIR212	GJC2	PRDM16	ST3GAL4	ALX4	NCKAP1L	ST3GAL6	PROM1	ICOS	PCDHA9	ST3GAL1	ST3GAL2	LHPP	PLK3	AFAP1L2	NDFIP1	ARPP21	HOMER1	GRTP1	MCAM	NFATC3	NFATC2	
NR1D2	ELL2	PAFAH2	NFATC4	FOSL2	FOSL1	IGKV16-104	EHD2	MEX3B	MEX3A	GJB1	HNRNPF	GJB6	TOLLIP	GM33699	A830082K12RIK	FNDC10	PAM	PCDHB8	DENND1C	GABRB2	GMEB1	CDKN1A	WDR47	BTG1	GM32391	CDKN1B	GM14964	ARPC1B	PHF23	SETD7	PYGM	SMG7	D10JHU81E	ASGR2	SMG6	PHF8	IFIH1	MTG1	ADAMTSL4	ADAMTSL3	ADAMTSL2	TIMP3	JARID2	TIMP4	TRP53INP1	DENND2D	GM10134	PLLP	GM15821	FAM126B	COQ10B	CDYL2	GNL3	APBB1IP	ZEB1	ANGPTL7	MTF2	PLIN4	GAS1	PLIN2	3830403N18RIK	PLEKHO2	GAS6	GAS5	GM43032	GRAMD1B	GRN	GM11478	FAM129A	NDUFA4L2	ADCY3	SPTY2D1	ADCY7	FAM214A	APOLD1	FGD2	PAPSS1	FGD3	APOL6	OLFR56	OLFML3	ABI3BP	OLFML1	AB124611	LDLR	GABRA1	CDKN2B	DMTN	YTHDF3	IL10RB	PCGF5	IL10RA	GABRA3	SYNJ2BP	SLC8B1	DEF6	MKLN1	CLCF1	FOSB	NUCB1	TMEM229A	ZFP326	APOL9B	APOL9A	CSF1	PROS1	TNC	TNF	IPO7	SLC8A1	CDC14B	IGHG3	RIMS2	IGHG1	IPO8	SALL1	PODNL1	SLCO2B1	PAPOLA	TNR	SLC39A8	HMGN1	IL13RA1	IFNAR2	B930095G15RIK	TLE3	TGTP2	COL27A1	TGTP1	TMEM178B	RALGAPA1	TPM2	MAGI3	MAGI2	IPMK	DIO2	THOC1	TRAFD1	THOC2	FRMD4B	VASH1	LEMD3	FAM91A1	IFIT1BL2	FCGR1	RAB32	EDAR	NAIP2	IGHG2B	NAIP5	FCGR3	IGHG2C	RAB30	NAIP6	KAT6B	SLCO2A1	GM9888	PGR	RAB39	FKBP4	GM9885	TRIM34B	TRIM34A	FKBP5	B230216N24RIK	LYZ2	9330104G04RIK	UBR3	SLC38A10	AEBP1	APOL7E	APOL7C	IGKV9-120	SCRT2	SERPINA3F	TTC21B	PLXNA1	SRGAP2	CD300LF	PLTP	MCL1	MAP2K6	IGKV8-24	OSBPL8	1700019D03RIK	IGKV8-27	SLC4A10	TRAPPC8	TRAPPC9	SERPINA3G	GFAP	BE692007	DAB2	P4HA1	NBEA	P4HA2	LHX2	MAP3K19	REEP3	BCL3	BCL2	CSPG5	IGKV8-30	CSPG4	IGKV14-111	MAP3K13	MAP3K14	LAT	PLEKHF2	ZFP764	TRIM30A	PLEKHF1	TRIM30D	CPQ	ZC3H4	AMD1	TCIRG1	ZC3H6	PIK3C2A	TRO	THBD	PSTPIP1	PSTPIP2	ADAMTS1	EMILIN2	CEP170	EVI5L	HMGCS2	SERAC1	TNPO1	LBR	1700096K18RIK	ADSL	PLEKHG1	SLC13A4	SGIP1	9930012K11RIK	LANCL1	HAUS4	GM1966	ZFP780B	NEMP2	TST	CTDSP1	CTDSP2	POLR1B	CCDC74A	IGHJ1	NOS1AP	MCM3	ZFP773	ZFP771	CCDC40	CEBPA	
GM5086	LEPROT	NUFIP2	CEBPG	FGL2	NLRC5	NOD1	NOD2	THSD1	COCH	LMF2	HDAC7	DNAJB1	H2-DMB2	P2RY6	PLN	HECTD1	1700016P03RIK	DNAJB5	H2-DMB1	RAB23	DNAJB4	IL21R	VPS54	CSK	SEC11C	TUB	FKRP	ANGPT1	IDH3G	FBXL19	GM15446	ZFP316	APOBR	FBXL14	P2RX7	BCKDK	P2RX6	EVI2A	MFAP3	RAB13	POLR3E	RAB19	ZFP790	CEBPZ	BCOR	TPT1	LY6C2	IFITM3	IL1RN	TRAF3IP3	IGKV4-91	GFI1	PARS2	AQP9	KLHDC7A	AQP4	IFIT1	MKI67	IFIT3	IFIT2	HS6ST3	RPS15	PNN	RPS6KA3	FRAT1	RPS17	PNP	PPP2R1B	RPL18A	RPS19	RPS18	RPS6KA2	RPS6KA1	TBC1D10C	PDK4	HMCN1	RPS11	SYNPO	RPS10	SIL1	PDK2	RPS13	RPS12	DYNC2H1	ARRDC4	SRRM4	COG7	COG6	GM42944	ARRDC2	ARRDC3	IFRD1	P3H2	COG1	P3H4	GPR37L1	MAPK8IP2	IGLV3	IGLV1	ZW10	RUBCNL	GSAP	SIK1	NSMF	TLN2	SIK2	TLN1	IGKV4-74	IGKV4-70	SH2D2A	CSTF2	HNRNPLL	APCDD1	CD79B	HELZ2	UGCG	CD79A	AP5M1	FAM43B	IGKV4-68	SPTBN1	ATP6V0A1	VASP	SLC35E2	IGKV4-80	SLC35E1	PARVA	PARVB	PUM1	RPS26	CD300C2	IGHV10-3	RPS25	PARVG	RPS29	RPS20	TECPR2	ZFP871	RPS21	RPS23	TOP2A	TENM1	COL18A1	IGKV4-50	TENM2	AHCTF1	TENM3	TENM4	SLC44A2	SLC35F1	MAGT1	ZFP874B	ZFP874A	CHMP1A	UBXN7	TMED1	FEZF2	IGKV4-61	PARP3	EDN1	TMED8	ZFP811	SLC35G2	PPRC1	PARP9	CBFA2T3	RENBP	VAV1	TOPORS	ZDHHC14	VAV2	TLR1	HCK	UGDH	ALDH5A1	TLR9	IGKV4-59	IGKV4-57	TLR6	IGKV1-135	TLR5	IGKV4-55	TLR4	VGLL4	TLR3	IGKV1-133	TLR2	IGKV4-53	C1QB	C1QA	ZDHHC20	SAA3	HDC	ZDHHC23	GDPD1	GDPD3	CST7	AIF1	NOL6	BEGAIN	DRP2	MTHFD1L	PDPN	SUSD3	KANSL1L	EMC8	HDX	LAIR1	IGKV1-117	C1RA	A930036I15RIK	SLC31A2	NFYA	FAM46C	SUSD2	MTX3	FAM46A	FAM189A2	ZFP839	PKDREJ	SORBS1	SORBS3	PDP1	CD40LG	LRRN4CL	GM9947	NBR1	GM9946	IGKV1-110	COPG1	APBA2	NUPL1	SIPA1	C1QC	TPSB2	SPPL2B	SPPL2A	FAIM2	CWC25	PVR	FCNA	PAIP2B	C1S1	SIT1	ARHGDIA	ARHGDIB	TRAPPC11	GATSL2	CHRNB2	GUCY1A2	CHRNB3	KDM2A	GM42547	LMO2	
SHISA5	LIFR	AP5B1	LZTFL1	RSBN1	F830016B08RIK	TIMELESS	CERCAM	HIST1H2BE	HIST1H2BC	BC035044	RASL12	ISYNA1	COPA	E230029C05RIK	CHRNA6	CLEC16A	LPL	FBLN1	ALOX12	FBLN2	PRPF8	FBLN5	CAMSAP2	FAM83H	PSME2B	NLRP6	HRH3	ZMAT3	UBD	NLRP3	GM44751	PMAIP1	GM20300	IGHV8-8	LONRF3	FAM83D	LONRF2	KLHDC2	MPST	GM17147	CPSF6	MLKL	CYP2J9	NKG7	POU2F2	SELL	GM3764	BMPR1B	LRP10	H2-T24	MUS81	H2-T23	KDM5B	H2-T22	THRB	MEGF10	SLC40A1	CLEC14A	DBI	FBLL1	HK2	HK3	SPRED2	CASP7	SPRED1	CASP8	SEPT7	HEPH	LRRTM3	SIX4	PPP2R5E	MCF2L	SNAPC3	CASP4	DBT	LRRTM2	CASP1	BLNK	MFSD1	GPSM3	SRGN	KDM6B	H2-T10	H2AFY	2810442N19RIK	MYRIP	RBL2	DNM3	FCHSD1	RBL1	AIM2	RASA4	OAS2	PEAK1	OAS3	RFT1	COL6A4	CDH12	CASQ2	LTB	GM28294	KDM7A	CDH18	CDH19	FAM84B	PDXK	KDM3A	HLF	ATP1A2	FAM169A	CIART	GNA13	GNA15	FAM168A	IGKV10-94	HLX	IGKV10-96	FAM120B	TOGARAM1	POC1B	GBP2	GBP4	MAPK4	GBP3	NOS2	FAM167B	WEE1	PDE10A	DES	PPP2R2C	RPS6KB1	KANSL3	ALDH16A1	LPIN1	LPIN2	IGHV1-80	IGHV1-81	MAPKBP1	IGHV1-82	PGAP1	IGHV1-85	ZFYVE1	LIPA	CLDN1	PREX2	ZDBF2	ZFP281	LIPH	TRBC1	LIPG	SAMD12	GBP6	GBP5	GBP8	GBP7	RBFOX2	GBP9	RNASE6	HSPG2	SCAMP2	CLDN5	RFX4	RBP1	PSME1	UQCRC1	GM11545	PSME2	IDNK	MYL9	MTMR1	MTMR2	ZBTB8A	MTMR3	IGHV1-63	NLRP1C-PS	IGHV1-64	IGHV1-66	GM36855	IGHV1-67	SDR39U1	FIGNL2	TAPBPL	IGHV1-69	NYAP2	MTMR4	SLC30A10	LY9	IQGAP3	OAZ1	MTMR7	C3	C6	KLRK1	CYB5R3	IGHV2-6-8	PRKAR2B	PRKAR2A	CFAP69	RHBDL3	PPARGC1B	EXPH5	B3GALNT2	LYN	EDEM3	GPR17	NAPSA	IGHV1-72	ABCA5	IGHV1-74	ABCA6	IGHV1-75	EDEM1	ABCA3	ERLIN1	ABCA9	GRIN2C	5330417C22RIK	FLI1	SETX	PCDHGA11	FAM135B	DCHS2	IGKV2-109	NOSTRIN	AVL9	GPR18	EZH1	FERMT3	MAJIN	GPR26	HEXB	IGHV1-42	PIGQ	NCAN	RPLP1	HEXA	WFIKKN2	RPLP0	TDRP	LRRC3	TMEM51	PTH1R	METTL11B	PIGV	LITAF	IGKV19-93	VSIR	IGKV2-112	JPH4	HEY1	NKRF	IGHV5-9	RPLP2	SH3BGRL3	
IKBKE	IGHV5-4	APPL2	UPF2	SS18	UPF1	GM12430	GPR37	LRRC46	ELOVL4	GPR35	ELOVL5	GM37711	OPALIN	IGHV1-53	IGHV1-54	PGAM2	VWA5A	IGHV1-55	ELOVL6	EMP2	TMC6	SIRT1	CCSAP	CSF2RB2	MRPL52	LRRC7	TEDDM2	RILPL1	TMEM33	KCNMA1	TLR12	TLR11	CDC42EP1	GM4951	G530011O06RIK	PIGG	GPRC5C	DSCAML1	TMEM106A	SLC29A3	MDFI	TLR13	LRRC14	KANK1	TMF1	IGHV1-20	PELI3	PELI2	COL11A2	IGHV1-22	IGHV1-26	PTGS1	TMEM71	MYCT1	BTAF1	SRPX2	GLRA3	9330175E14RIK	NTF3	MICALL2	STAT6	RPS27A	ZFP266	SRSF10	LRRC25	P2RY12	P2RY13	P2RY10	1600014C10RIK	UTP4	LRRC29	USP9X	ATRNL1	STAT2	STAT3	YLPM1	VWA3A	IFI202B	IGHV1-38	PSMB8	IGHV1-39	STXBP5L	PSMB9	HEYL	TTLL5	SPSB1	FABP5	TMEM56	FABP7	IGKJ5	GM11131	NRROS	NCF1	FAM13B	CCNT1	NCF2	GPR68	GPR65	MCPT4	CSE1L	NCF4	ZBTB26	ZBTB21	RORB	ZBTB22	CXCL13	SAT1	CTGF	CXCL16	STK10	HPGDS	SESN1	PIM1	SLC16A7	FBRSL1	RBM12B2	SLC25A44	ZFP683	RBM12B1	KPNA1	CPA3	MYLIP	LAG3	ZFP217	FOXP4	EMSY	ACAP1	OLFM3	FRMD6	MAPKAPK3	SLC9A7	FRMD8	S100A6	ZFP691	SNRNP200	ZFP212	GM43196	LRRC58	PFKFB3	MAX	GM4070	IL4RA	FOXO6	UBFD1	GPR84	NTPCR	FOXO3	ACAT3	SLC9A1	GLIS2	SBNO1	GM26645	STK35	ATXN7	SLC38A9	GM44075	SLC38A3	SLC38A2	KIRREL	BDNF	ZBTB16	GFPT1	B3GALT4	BCDIN3D	D11WSU47E	ZBTB12	B3GALT5	ZBTB11	FOXN2	MCC	EEF2	NFKB1	CXCL10	CXCL11	PTPRB	PTPRC	GNL3L	CXCL12	SLCO1A4	SERPINB6B	AAK1	MDM2	FGFR1OP	SCGB3A1	TUBGCP4	MYD88	H2-AB1	NFE2L2	IGHV1-5	IGHV1-4	IGHV1-7	ST6GALNAC1	SLC25A3	CRYBG1	LRRK2	RASGRF2	IGHV1-2	LRRK1	1700014D04RIK	PIK3CD	LRMP	B230209E15RIK	ARRB2	PIK3CG	MRPL2	FSD1L	ATP7B	DGCR8	IGHV1-9	OASL1	OASL2	GM37310	ZFP654	PPP1R12A	IGHV5-12	PEG3	PVRIG	ZFP658	CD8B1	VPS37D	IGHV5-17	SLCO1C1	SLC25A18	NPC2	IL1RAPL1	GM26679	BDP1	SEC22B	ST6GALNAC4	BIRC3	CNTNAP4	ST6GALNAC6	ITIH5	ZFP667	PPP1R15B	GTF3C3	COL15A1	PARD6G	LRP4	PPM1K	PIRB	NTN1	PPM1F	CCL8	LAO1	PTPRZ1	CCL6	KATNA1	CCL5	TIFA	SLITRK3	CDC37L1	LRRC8C	CCL2	
LRRC8A	SLC25A23	SLC25A25	PTPN1	PPP1R14A	PRRX1	TIE1	ERAP1	MBOAT1	RPL23A	MERTK	GM35154	SNRK	D5ERTD605E	MGP	PTPN9	PTPN6	SLC25A32	PTPN7	FCGR2B	MDGA2	PTPN4	SLC25A33	GM47136	ERRFI1	AHCYL1	LPGAT1	JPT2	PRF1	ZDHHC5	D130043K22RIK	UBE2L6	GCC2	IFI35	IFI30	TXNDC16	CCAR1	RASSF4	DHX58	CHORDC1	IL12B	CCN4	KIF21A	CCN1	SLC12A7	EPHB1	EPHB4	PAQR8	ENTPD1	PAQR6	ENTPD2	RSAD2	NSMCE3	TIMD4	IMP4	ZFP738	TM4SF1	PPP1R3G	THAP4	IFI27	PPP1R3C	SPATA13	PPP1R3D	LAP3	IGHV8-12	GCDH	PIK3R3	PCDH17	OSGEP	GM13293	PIK3R5	MNDAL	APH1B	TESPA1	TSPAN9	MIER3	CD19	MICAL1	SLAMF9	TGOLN1	SLAMF8	SLAMF7	SLAMF6	CD14	N4BP3	RBM12	GM5431	N4BP1	PAG1	SNX5	SLAMF1	WWTR1	TMEM86A	IGKV3-7	IQSEC2	IGKV3-5	ST8SIA1	IGKV3-4	IQSEC3	IRGM2	PRG2	IFI44	GM42608	IFI47	GM42607	RASSF9	PILRA	HSPA12B	RPE65	DCLK1	ACER2	WNK2	WNK3	IGKV3-2	CD28	ID4	IGKV3-1	COL9A2	DHX29	IFI27L2A	SCN2A	INTS8	CD22	SCN2B	A530040E14RIK	PTPRT	PCSK1	FKBP10	CD40	TNFRSF13B	DOC2A	CCDC127	PPP1R10	CTSZ	CTSW	CD3G	MIA3	CD3E	SLC7A10	PPP1R18	CD3D	GGTA1	CTSS	CTSO	GNGT2	NAT8F5	DHX15	CTSH	CD37	QSOX1	ARIH1	CCR5	CTSE	LMCD1	CTSD	CD33	CTSC	AASS	UTP14B	CCR2	CD53	CD52	NCOA2	GLRP1	SORCS1	CCDC117	OSMR	SORCS2	LAT2	MN1	2310022B05RIK	MZB1	CD48	NCOA7	GM8995	CRELD2	STK40	CD63	NLRP1B	NLRP1A	CLEC4A2	SRRM4OS	CRYBA4	PRKX	CRIP1	FAAP20	SERTAD3	MNT	SERTAD1	RAB10OS	PERP	LNPK	RFTN2	CD74	ZFP710	CD72	CAVIN1	CRYBB1	KLK10	PER2	PER1	PER3	THEMIS2	DPY19L3	GPAM	CSDC2	KIF26A	CCNG2	STK17B	CCNG1	CD69	CD68	CD86	DCLRE1B	CD84	SAMD9L	MIDN	KLHL36	CD82	CD81	TRAC	GIMAP1	AI662270	GIMAP3	KLHL33	GIMAP4	KNDC1	OGDHL	GM30211	JADE2	GIMAP6	GIMAP7	GIMAP8	IFI44L	PLXNA4OS1	RTL3	RGS4	RGS5	RGS2	CCND2	RGS1	PPME1	CCRL2	CAPN2	CAPN3	OSTF1	ARID2	PPFIA4	BAHCC1	ZBP1	PDGFRB	CD96	PDGFRA	KIRREL2	CD93	
ADPRHL2	ATG9A	THEMIS	IGHV1-12	CYBB	LMTK2	CYBA	IGHV1-14	RPGRIP1L	LAX1	KLHL40	MID1	IGHV1-18	PLA2G15	IGHV1-19	DOK1	PLA2G16	CD8A	HNRNPUL2	GPD1	GM19439	GM20429	YTHDC1	NPR1	KLHL11	KLHL12	DDX60	MCHR1	GM38198	TOR1AIP1	FUT4	RASGRP3	HCAR2	KIF3B	FUT9	DEAF1	OLFR98	OLFR99	IGKV3-12	BRINP3	GM42693	IVNS1ABP	CCDC137	GM44866	KLHL28	KLHL21	MSN	INHBB	ISG15	DOLK	B330016D10RIK	MT1	INHBA	CLK4	BMP7	BMP6	CALHM6	CLK1	ISG20	QDPR	H1F0	RSRP1	GM44860	PHF13	GM44861	TAB2	TAB1	B430306N03RIK	RTP4	LGALS3BP	RBM27	GSK3B	MCUR1	RTP3	LAMC3	RTP1	MAST1	ATP2A3	CHD2	AFF4	AFF2	PPP1R9B	SEC61A2	GM12829	IGLC3	IGHV9-4	IGLC1	IGLC2	IGHV9-1	A4GALT	9930111J21RIK2	IGHV9-3	GALNT9	9930111J21RIK1	RBM15	NCBP1	DDX58	EED	RBM18	MMP2	PLA2G4A	SSTR2	LMBRD1	SFPQ	LMBRD2	VGF	IRF4	IRF1	TBC1D7	MMRN2	IRF7	GM1043	IRF8	FAM96A	CCDC190	IRF5	IRF6	INA	IRF9	TMEM45A	CREB5	LAMA5	NIM1K	GM45767	MVP	LAMA3	RRBP1	HMGCR	ACVR1B	SAMHD1	AURKB	PDLIM1	PDLIM3	EFS	MAT2A	RAB40C	MARVELD1	CLMN	GM12843	RBM38	GALNT7	RBM39	CCDC177	PLA2G2D	9130023H24RIK	GALNT3	LAMB2	MX2	MX1	ATP2B3	2310002F09RIK	SOD2	SCIMP	GOLPH3	SBK1	NPHS1	NPHS2	BMT2	GM44421	R3HDM4	TAF5	VIP	TAF2	TAF1	RPL30	TRIO	ZFP169	RPL3	SPAAR	RPL32	TRIL	COL12A1	ABAT	FNBP1L	RPL8	SOX21	DCAF4	GLDN	RPL6	RPL7	GPR174	MILR1	DCAF1	A830073O21RIK	BTNL7-PS	RNF114	SOX18	CREB3L1	GPR171	RPL36	RPL35	RPL38	RPL37	JUNB	IER5	IER3	ANKS1B	GM45418	9330159F19RIK	RPL21	RPL23	GLCE	SOX13	SOX11	UNC13D	NISCH	GPR165	DYNC1LI2	BIN2	TEP1	GPR161	GPR160	RPL26	RPL29	PRR12	RPL28	H2-D1	CDC42SE1	4930455G09RIK	HSPA4L	PLK-PS1	VPS26B	GVIN1	RNASET2A	RIC8B	CHST12	S100A16	A530010L16RIK	PLCG2	SLC19A2	NKX2-2	GSDMD	FZD1	ST14	FZD3	GM12530	DNAH11	RPL41	FZD2	DNASE2A	FZD4	DNAH14	FZD6	SLC16A12	ART2B	UPF3A	PRRC2B	GPR137C	PRRC2A	SLC6A6	FAM160A1	GLUD1	RNF103	REL	TNFSF8	
SERPINI1	CPEB3	ITK	TINAGL1	ELN	FCRLS	TCF23	CLTC	HIF3A	MS4A4D	SLC6A1	MS4A4C	GM36993	MS4A4B	GLI3	MYOM3	MRC2	GPR132	FAM102A	TRIM5	RACK1	HIST2H3C2	RNF150	LDLRAP1	HAVCR2	BATF2	BRD2	CLUH	TIMM29	5430427O19RIK	ANXA3	IFNGR1	NFAM1	SLC2A13	IGKV17-121	TET2	SERPINB9	PAX6	TMEM173	2210016F16RIK	IGKV17-127	MS4A6B	ITPKB	CD200R4	ITPKC	AFTPH	PLCB3	RNF169	PLCB4	MRAS	GM36989	HCLS1	PLCB2	ENG	ASAH1	RPL10	H2-DMA	RPL12	GCNT1	RPL11	C530008M17RIK	AFP	GRAMD3	GRAMD4	MS4A6D	FAM105A	MS4A6C	ZFP804B	RNF135	ANKRD53	RPL14	RPS3	SC5D	RPL13	ALKAL2	RPS2	RPL18	IGHV6-6	AOC3	AU020206	SEPTIN1	BRF1	AGL	CARD9	LAPTM5	PRSS35	FMO2	GPR3	TMEM154	SULF2	ABI3	LPCAT3	LPCAT2	ALMS1	HYLS1	MSRB3	FILIP1	NOTUM	SLC28A2	FMOD	CYB561	GM15609	SEMA5B	CSF3R	ATP8A2	H2-K2	CLSTN2	CHRM4	H2-K1	RTKN2	FAM107A	GUCA1A	RNF19B	GM28928	IRS2	CDH7	PYCARD	CDH6	CDH5	ZFP35	NAGLU	GRAP2	CLEC5A	GRB10	SMARCAD1	GM6145	TOR3A	RNF43	RPS9	PPTC7	IGFBP5	6820408C15RIK	ANKRD44	GPT2	RPS5	CD180	ANKRD45	RPS6	TAP2	TAP1	RPSA	CYS1	CYB561A3	DISP2	ARMCX3	MOB3C	GPATCH11	ZFP46	CACNB4	ERF	ANKRD42	TNIK	2810403A07RIK	PHLDB3	TTPAL	MAD1L1	DGKI	NOTCH2	CSF1R	TRIM12C	NOTCH3	NOTCH1	GM15635	ABHD3	TNKS	MINDY2	H2-M2	HVCN1	H2-M3	AK2	AK3	AK4	RASAL3	PHF21B	RHOBTB2	ITPRIPL2	ADAP2	CLEC7A	BTBD3	NACC2	SLC15A3	ANKRD34A	ATP8B4	ANKRD26	ATP8B2	TNK2	ASNS	ABHD18	ESRRG	CYP51	MOB1A	CNOT6	MAFB	RCAN2	MAFF	MAFK	XAF1	ZFP597	NES	TRIM12A	DPP10	EIF4E3	ANKRD33B	ZFP521	PTPN22	TREM2	LSP1	DUSP14	SCPEP1	RPL7A	SGCD	CLEC1A	GM2A	PSD4	H2-OB	H2-OA	METTL16	ZFP532	DTX3L	GPX3	PLPBP	TRAF1	ADRA2A	PTBP3	PTP4A1	METTL25	RP2	ASPG	RPL37A	SOS1	ASPA	SMPDL3A	CX3CR1	IGHV2-6	SLC24A4	IGHV2-5	SMARCD3	UNC93B1	H2-Q6	SEMA3A	RNF38	H2-Q7	SEMA3B	H2-Q4	RPL36A	H2-Q5	NDNF	PRR5L	IGKV15-103	CACNG6	AP3M1	CD59A	RNF39	ZKSCAN17	TIGIT	
FNIP1	MEST	WASF3	IGHV2-9	PTPN18	KCNJ10	CMA1	SEMA4C	RPL35A	CFLAR	3300002P13RIK	PNRC1	MARCKS	RPS3A1	KLF9	MGAT4B	SPAG1	RUNDC1	CLEC2I	INSM1	CLEC2D	SLC46A3	VIPR1	6030419C18RIK	RWDD4A	LST1	ZFP608	PKD2L1	SOX2	EDNRB	PARTICL	DPF3	ARL6IP4	SOX9	PTGDS	B2M	GLUL	SOX7	TNS1	IGKV6-23	IGKV6-25	SLC6A17	SP110	SLC11A1	SACM1L	MTUS1	ACOD1	SLC6A12	MTUS2	RUNX3	4931406C07RIK	MIF4GD	GBGT1	RUNX1	DOPEY1	INPP4A	PLPP6	ARC	GM28417	GM49339	TTLL11	PLPP3	LLGL1	IGKV6-32	SMIM3	IGSF6	IGKV6-15	SP140	IGKV6-17	EBI3	EIF5A2	MGST2	NLK	KLK8	KLK6	SGPL1	NUAK1	INPP5D	STC2	NAALAD2	FADD	TRMT1L	MAP9	BANP	SRPK2	H2-EB2	H2-EB1	PTPRN2	GADD45B	SIAH3	GADD45A	INSR	SNHG8	NMI	PARP14	GNG11	PARP12	GADD45G	CCDC88B	PARP10	LACC1	AKR1B10	CREBRF	HIST1H4H	GM8810	HIST1H4I	TMCC2	ITM2A	CDS2	CLIC5	TRAM2	JCHAIN	EPM2AIP1	SERP1	HINT3	PCF11	GLIPR2	STAB1	TNFAIP8L2	BCL2A1A	CLIC1	BCL2A1B	TSC22D1	KLRA2	TSC22D3	TFE3	RHOH	RHOC	IL17RC	PALD1	GM14295	GM31614	NME6	B3GNT5	FAM181B	FAM181A	FAM20A	SGK1	DNASE1L3	SGK2	TOR4A	SP100	SLC20A2	AW549877	WAS	OAS1A	OAS1B	ALOX12B	OAS1C	CXCR6	OAS1G	ARNTL	NPW	DZANK1	CXCR3	NPY	CTNNA1	LCMT2	MPZL1	MPZL2	RANBP2	RANBP9	MTSS1L	RANBP6	LYVE1	ETNPPL	TPPP3	AXL	CR1L	RAB3GAP2	FAU	RAB3GAP1	TJP2	WASHC4	GALNT14	GALNT13	GOLT1B	GALNT15	HDLBP	ARID4A	ARID4B	TMEM140	IL18RAP	GHSR	DSCAM	CD300A	ANGEL1	ARID5A	ARID5B	OCRL	GM45819	MPEG1	PDIA5	ARHGAP45	PDIA4	KCTD8	PREPL	SELENOP	ELMO1	CHIL1	SELENOW	CMPK2	ABCG3	ABCG2	RAI14	AKNA	USP53	C5AR2	LTBP4	CSF2RB	ARHGAP17	ADRB2	LTBP3	NTS	ADIPOR2	ZFP36L2	DNAJC28	MARCH11	2810474O19RIK	SEL1L3	TMEM123	PDZD2	MAN2A1	COBLL1	DNAJC21	RIPK1	MYH11	KLRC1	OTX1	ASIC2	SMAD1	ALMS1-PS2	GM20559	TGFB1	SMAD3	HSPA5	WSCD1	SMURF1	TGFB3	EPHX2	AA467197	ARHGAP27	ARHGAP26	SMAD6	ARHGAP25	AZIN1	BTNL6	NFKBIA	SLC2A9	NR4A2	NR4A1	PLCXD3	NR4A3	ARHGAP30	GM33858	
FES	TMEM119	2410022M11RIK	MAN2B1	NFKBIE	A530030E21RIK	DOCK6	CXCL9	USP37	B4GALT1	SPO11	DOCK9	DOCK8	USP33	PDE3B	LRRC74B	LMOD1	SLC2A1	SLC6A20A	SLC2A3	SLC2A4	BRIP1OS	2700046A07RIK	UPK1B	SENP5	ZC3H7A	KYNU	NAPRT	CYP4V3	BDKRB2	PDE4B	GUSB	ABCD1	SCYL2	HIST1H1C	PSTK	ABCC3	KLF10	KLF11	PCDHGA6	PTGIS	PCDHGA4	DESI2	PDE4D	USP45	ABCC6	ICOSL	ARAP1	KLF15	TGFBR1	TGFBR2	IGKV12-46	FGR	DDX19B	IFNG	IGKV12-41	IGKV12-44	DOCK2	GM11627	AW047730	CAMK1G	SASH3	USP13	SLFN5	RGS17	SLFN8	SLFN2	SLFN1	PALM2	RGS16	IER5L	TOB2	2810459M11RIK	SLFN9	USP18	SELENOI	SLFN10-PS	PRRG3	2410131K14RIK	ERBB4	STOM	BPNT1	LRIG2	S1PR4	SASH1	CMTM7	PTCD1	CMTM3	SGTB	POLM	LGI4	CMTM6	SGTA	SPRY4	CADPS	OOSP1	USP28	FMNL3	FMNL1	NEURL3	ALOX5AP	RGS10	PMP22	SPRY3	SPRY2	LTBR	SSBP2	

No annotations were retrieved for the following entities:
IGHV3-2	GM10561	JPT2	KLHDC7A	DCAF4	HERC3	BTNL7-PS	GM6548	PARTICL	FBXO3	GM45418	PAQR6	GM42944	MTUS2	TIMD4	4931406C07RIK	METTL7A1	GM28417	VOPP1	GM11545	GM49339	FAM76B	ZSCAN25	MYL9	4930455G09RIK	NLRP1C-PS	IGKV6-17	GM36855	PLK-PS1	GM13293	TSPAN9	TGOLN1	A530010L16RIK	H2-EB2	TMEM86A	GM12530	GM37019	D430041D05RIK	GM42608	C030015A19RIK	GM42607	TPBGL	BC023105	GM33699	GM8810	GM13509	GM45552	A530040E14RIK	GM32391	GM14964	FCRLS	LRRC3	AA414768	GM36993	MS4A4B	SHE	ZFP874B	HINT3	ZFP874A	0610040B10RIK	GM12430	LRRC46	GM37711	GM16118	GM10499	B130055M24RIK	GM31614	GM36989	PLIN4	GM8995	GM43032	SP100	GM11478	SRRM4OS	GM38393	ZFP948	CENPB	MS4A6C	DZANK1	9330175E14RIK	BC030343	9130208D14RIK	LAIR1	ZFP710	A930036I15RIK	CD72	AU020206	GCA	IGHV1-38	KLK10	DEF6	GM9946	FMOD	IGKJ5	KLHL36	CD82	H2-K2	AI662270	KLHL33	GM28928	GIMAP4	GM30211	ACTG2	PLXNA4OS1	PODNL1	GRAP2	BAHCC1	B930095G15RIK	TOR3A	GM43759	GM42547	GM16150	IGHV1-14	GM45819	GM4759	GM9888	PTPRCAP	ZFP212	GM43196	GM19439	GM20429	B230216N24RIK	E230029C05RIK	GM15635	DAPP1	KLHL11	UBFD1	APOL7E	GM38198	APOL7C	PHF21B	IGKV9-120	PDZD2	GM26645	CLEC7A	COBLL1	GM10863	GM44751	GM20300	LONRF3	KLRC1	TCRG-C2	GM44075	LONRF2	GM42693	ALMS1-PS2	GM17147	GM20559	GM44866	KLHL28	GM19684	B330016D10RIK	CORO2A	GM12250	BE692007	GM33858	GM44860	GM44861	9930014A18RIK	A530030E21RIK	ZFP764	GM13111	IGHV1-2	BRIP1OS	GM12829	SNAPC3	DBT	1700096K18RIK	GM9574	GM37310	RBM18	PLPBP	2810442N19RIK	BC064078	GM1966	ZFP780B	IGHJ1	GM26679	TNFRSF25	GM28294	ZFP773	NUFIP2	GM45767	H2-Q5	SLFN10-PS	2810454H06RIK	RNF39	GM12843	3300002P13RIK	HS3ST1	PNRC1	GM35154	EVI2A	ST7	SPRY3	GM44421	GM47136	SNTB2	

GO-ID	p-value	corr p-value	x	n	X	N	Description	Genes in test set
2376	6.4945E-127	0.0000E-100	666	2366	2714	23957	immune system process	IGHV1-80|IGHV1-81|IGHV1-82|RPL30|SPI1|PGLYRP2|IGHV1-85|IGHV3-1|TRIL|F11R|EPRS|SPIB|EPS8|GPR174|MILR1|DCAF1|GJA1|TRBC1|C3AR1|AKT1|IGHV3-6|JUNB|IGHV3-8|DDX17|GBP6|GBP5|GBP8|CXADR|GBP7|GBP9|RNASE6|SOX13|RC3H2|UNC13D|DDIT4|PSME1|PSME2|PRKD2|H2-D1|SKAP2|NLRX1|IGHV1-63|IGHV1-64|IGHV1-66|IGHV1-67|ZC3HAV1|TAPBPL|IGHV1-69|VPS26B|LY9|C3|KLRK1|IGHV2-6-8|PLCG2|NCKAP1L|ICOS|HEXIM1|LYN|GSDMD|IGHV1-72|DNASE2A|TIPARP|IGHV1-74|NCAPH2|IGHV1-75|NFATC3|EIF2AK2|NFATC2|FLI1|IGKV16-104|FASL|TOLLIP|TREML2|IGKV2-109|REL|TNFSF8|GPR18|ITK|TINAGL1|IGHV1-42|SIGLECG|IGKV19-93|GLI3|IGKV2-112|IFIH1|MECOM|IGHV5-9|JAK2|JARID2|JAK3|IKBKE|IGHV5-4|HAVCR2|BATF2|GPR35|ANXA3|IFNGR1|IGHV1-53|NFAM1|IGHV1-54|IGKV17-121|IGHV1-55|TET2|EMP2|SERPINB9|TMEM173|SIRT1|IGKV17-127|APBB1IP|ITPKB|PLSCR1|TLR12|TLR11|HCLS1|3830403N18RIK|GAS6|TMEM106A|CHST3|TLR13|GRN|IGHV1-20|H2-DMA|GCNT1|IGHV1-22|IGHV1-26|SLC7A2|RNF135|NRAS|SPP1|STAT6|IL12RB1|IGHV6-6|AOC3|CDKN2B|DMTN|BRF1|IL10RB|STAT2|STAT3|CARD9|PSMB8|IGHV1-39|PSMB9|CLCF1|NRROS|CSF3R|CSF1|NCF1|H2-K1|RTKN2|SLA|RNF19B|CXCL13|TNF|IPO7|CXCL16|IGHG3|PYCARD|IGHG1|ZFP35|ADORA3|CLEC5A|ZFP683|IFNAR2|LAG3|TGTP1|CD180|RPS6|TAP2|TAP1|IFIT1BL2|FCGR1|RAB32|NAIP2|IGHG2B|NAIP5|FCGR3|IGHG2C|CACNB4|MAPKAPK3|NAIP6|MFNG|MAD1L1|TRIM34A|NOTCH2|CSF1R|NOTCH1|H2-M2|H2-M3|IL4RA|CORO1A|TNFRSF14|CD300LF|CD276|IGKV8-24|IGKV8-27|ZBTB16|LY86|SERPINA3G|EEF2|NFKB1|CXCL10|DAB2|CXCL11|PTPRC|CXCL12|MAFB|IGHV14-2|IGHV14-3|IGHV14-4|BCL3|BCL2|IGKV8-30|IGKV14-111|MAP3K14|LAT|MYD88|H2-AB1|TRIM12A|IGHV1-5|IGHV1-4|CIITA|IGHV1-7|ITGAM|IGKV4-57-1|TRIM30A|ITGB2|LRRK1|PIK3CD|LRMP|PTPN22|TREM2|TCIRG1|ITGAL|PIK3CG|TNFSF13B|SPN|HHEX|PSTPIP1|ITGAX|ITGB7|H2-OA|IGHV1-9|LBR|OASL1|OASL2|IGHV5-12|DTX3L|ITGA1|CD8B1|IGHV5-17|TNFRSF1B|PTBP3|ITGA6|LCP2|LCP1|SOS1|TRIM56|CX3CR1|CEBPA|LEPROT|IGHV2-6|IGHV2-5|ROCK1|UNC93B1|H2-Q6|CEBPG|FGL2|H2-Q7|NLRC5|H2-Q4|NOD1|NOD2|PIRB|THSD1|IGKV15-103|FYB|HDAC7|H2-DMB2|HECTD1|CCL8|PTPRZ1|CCL6|H2-DMB1|CCL5|TIFA|CCL2|FYN|CSK|FNIP1|IGHV2-9|ANGPT1|ERAP1|GZMB|MERTK|P2RX7|CD24A|IL2RB|POLR3E|PTPN6|CLEC2I|PDCD1|CD247|PIK3AP1|FCGR2B|MYO1F|MYO1G|IFITM3|IL1RN|IGKV4-91|GFI1|LST1|PRF1|AQP4|IKZF1|IFIT1|IFI30|IKZF3|IFIT3|ICAM1|CRKL|IFIT2|C4B|LGALS3|RPS6KA3|RPS17|EDNRB|RPS19|DHX58|TNFSF10|KDR|TRIM25|IL12B|CCN4|LGALS9|TRIM21|EPHB1|B2M|HERC6|IGKV6-23|IGKV6-25|RSAD2|SP110|SLC11A1|ACOD1|IGLV3|RUNX3|IGLV1|RUNX1|SLPI|BTK|TRIM14|IGKV6-32|IGKV5-43|IGKV4-74|IGHV8-12|IGKV4-70|IGKV6-15|EBI3|MNDAL|CD79B|CD79A|SGPL1|RRAS|CD19|INPP5D|SLAMF8|SLAMF7|SLAMF6|IGKV4-68|CD14|FADD|PAG1|SLAMF1|EGR1|H2-EB1|IGKV3-7|TNFSF14|IGKV4-80|IGKV3-5|IGKV3-4|IGKV5-39|IRGM2|PRG2|IFI44|NMI|PARP14|GADD45G|BST2|CD300C2|IGHV10-3|IGKV3-2|CD28|IGKV3-1|ITM2A|CD22|TOP2A|IGHM|IGKV4-50|AHCTF1|CD40|TNFRSF13B|IL27|CD3G|CD3E|CD3D|CTSS|PTMS|JCHAIN|CTSH|TNFAIP8L2|CCR5|CTSE|BCL2A1A|CTSC|CCR2|APOBEC1|APOBEC3|IGKV4-61|FCER1G|SYK|IL15|TFE3|RHOH|GAB2|PARP9|CBFA2T3|IL17RC|VAV1|TLR1|LAT2|IL1A|HCK|IGHA|IGHD|TLR9|IGKV4-59|CD48|IGKV4-57|TLR6|IGKV1-135|TLR5|IGKV4-55|TLR4|DNASE1L3|TLR3|IGKV1-133|TLR2|IGKV4-53|C1QB|C1QA|NLRP1B|SELPLG|NLRP1A|CLEC4A2|WAS|OAS1A|PRKX|OAS1B|OAS1C|CXCR6|AIF1|OAS1G|IGKC|NFIL3|CXCR3|NPY|PDPN|MPZL2|IGKV1-117|CD74|C1RA|SUSD2|OSM|IGKV13-85|IGKV13-84|ITCH|CD40LG|THEMIS2|GPAM|KLHL6|AXL|CR1L|IGKV1-110|FAU|CD68|IL18R1|C1QC|OTUD4|CD86|CD84|SAMD9L|CRTC3|CD81|IFI214|GIMAP1|IFI211|ARID4A|PRDM1|ETS1|IFI44L|FCNA|C1S1|IL18RAP|SIT1|CCRL2|IGHV7-3|CHRNB2|ZBP1|PDGFRB|PDGFRA|CD300A|LMO2|ATG9A|THEMIS|ARID5A|IGHV1-12|CYBB|CYBA|LAX1|MPEG1|IGHV1-18|IGHV1-19|ADAM17|TYROBP|CD8A|HIST1H2BE|WDFY4|CARD11|HIST1H2BC|C5AR2|TCF7|PLD4|CACNA1C|DDX60|NTS|ZFP36L2|HCAR2|NLRP6|UBD|NLRP3|PMAIP1|IGHV8-8|IGKV3-12|VCAM1|TGFB1|SMAD3|CAV1|MSN|ISG15|INHBA|POU2F2|SMAD6|BMP6|BTNL6|ISG20|NFKBIA|NR4A3|SELL|TCF3|IL7R|H2-Q10|H2-T24|RTP4|H2-T23|H2-T22|CXCL9|B4GALT1|DOCK8|SLC40A1|TNFAIP3|ADAR|CHD2|ADGRE1|LYL1|CASP8|HEPH|SIX4|KYNU|CASP4|CASP1|BLNK|IGLC3|BDKRB2|PDE4B|IGHV9-4|IGLC1|IGLC2|IGHV9-1|IGHV9-3|H2-T10|RBM15|DDX58|PDE4D|ICOSL|IRAK4|TGFBR1|TAPBP|TGFBR2|IGKV12-46|FGR|GBP11|SFPQ|AIM2|IFNG|ELF4|OAS2|IRF4|IGKV12-41|OAS3|IRF1|IGKV12-44|IRF7|IRF8|IRF5|LTB|IRF6|DOCK2|MS4A1|IRF9|AGPAT5|SLFN8|HLF|SAMHD1|TROVE2|SLFN9|PSMB10|CNR2|IGKV10-94|TBX21|IGKV10-96|MKNK2|GBP2|GBP4|GBP3|IFI208|CMTM7|IFI209|GBP2B|PLA2G2D|IFI204|NOS2|IFI205|POLM|BNIP3|MX2|IFI203|MX1|SOD2|H2-AA|SCIMP|CD2|CD4|GOLPH3|TEC|CD6|TCIM|RPS6KB1|CD5|PMP22|IFIT3B|ACKR3|TEK|LTBR|LPIN1|VIP
2682	5.5768E-104	3.0000E-100	480	1557	2714	23957	regulation of immune system process	IGHV1-80|IGHV1-81|IGHV1-82|SPI1|PGLYRP2|IGHV1-85|IGHV3-1|TRIL|ZC3H12D|MILR1|TRBC1|GPR171|C3AR1|AKT1|IGHV3-6|IGHV3-8|GBP5|PRKCH|RBFOX2|SOX13|SOX11|RC3H2|UNC13D|RBP1|PRKD2|H2-D1|NLRX1|IGHV1-63|IGHV1-64|IGHV1-66|IGHV1-67|ZC3HAV1|TAPBPL|IGHV1-69|SAMSN1|C3|C6|KLRK1|IGHV2-6-8|PRDM16|PLCG2|NCKAP1L|ICOS|PPARGC1B|HEXIM1|LYN|GPR17|NDFIP1|IGHV1-72|DNASE2A|IGHV1-74|IGHV1-75|EIF2AK2|NFATC2|TREML2|GPR18|LGMN|ITK|CDKN1A|IGHV1-42|SIGLECG|VSIR|GLI3|IFIH1|IGHV5-9|JAK3|IKBKE|IGHV5-4|APPL2|HAVCR2|DUSP1|SPHK1|IGHV1-53|NFAM1|IGHV1-54|IGHV1-55|SERPINB9|FOS|TMEM173|SIRT1|ITPKB|PLSCR1|MMP14|ZEB1|TLR12|TLR11|HCLS1|GAS6|HCST|TLR13|LRRC14|GRN|IGHV1-20|PELI3|H2-DMA|PTAFR|IGHV1-22|IGHV1-26|ADCY7|GRAMD4|SLC7A2|RNF135|NRAS|RPS3|STAT6|IL12RB1|LDLR|IGHV6-6|P2RY12|AOC3|YTHDF3|BRF1|USP9X|STAT3|CARD9|SLC8B1|IGHV1-39|COL3A1|CLCF1|CSF3R|CSF1|GPR68|H2-K1|IRS2|CXCL13|TNF|IGHG3|PYCARD|STK10|IGHG1|ZFP35|ADORA3|PIM1|ZFP683|LAG3|THOC1|TAP2|TRAFD1|TAP1|FCGR1|IGHG2B|FCGR3|IGHG2C|CACNB4|MAPKAPK3|MAD1L1|NOTCH2|CSF1R|NOTCH1|H2-M2|H2-M3|IL4RA|FOXO3|RASAL3|CORO1A|TNFRSF14|CD300LF|CD276|ZBTB16|FBXO30|CXCL10|LRCH1|PTPRC|CXCL12|MAFB|IGHV14-2|IGHV14-3|IGHV14-4|BCL2|LAT|MYD88|H2-AB1|NFE2L2|IGHV1-5|IGHV1-4|IGHV1-7|ITGAM|TRIM30A|ITGB3|LRRK2|ITGB2|PIK3CD|PTPN22|TREM2|ARRB2|ITGAL|TNFSF13B|SPN|H2-OB|H2-OA|IGHV1-9|IGHV5-12|DTX3L|PVRIG|IGHV5-17|TNFRSF1B|LCP2|TMBIM6|SOS1|CX3CR1|CEBPA|IGHV2-6|IGHV2-5|UNC93B1|H2-Q6|FGL2|H2-Q7|NLRC5|H2-Q4|NOD1|NOD2|IL2RG|FYB|TSPAN32|COCH|CD59A|CCL5|TIFA|CCL2|FYN|CSK|TIGIT|FNIP1|IGHV2-9|ANGPT1|MERTK|P2RX7|CD24A|PTPN6|CLEC2I|PDCD1|CD247|PIK3AP1|FCGR2B|NOP53|CLEC2D|MYO1F|MYO1G|GFI1|ZFP608|IKZF1|IKZF3|ICAM1|IL27RA|CRKL|C4B|LGALS3|RPS6KA3|PNP|RPS19|DHX58|KDR|TBC1D10C|IL12B|LGALS9|SOX9|B2M|EPHB4|RSAD2|SLC11A1|MTUS1|ACOD1|RUNX3|RUNX1|BTK|CD226|TRIB1|IGHV8-12|SDC4|MNDAL|CD79B|CD79A|TESPA1|CD19|INPP5D|SLAMF8|SLAMF7|SLAMF6|APOE|CD14|FADD|PAG1|SLAMF1|XBP1|EGR3|TNFSF14|IGF2|IRGM2|NMI|PUM1|PARP14|CCDC88B|IGHV10-3|CD28|HIST1H4H|HIST1H4I|CD22|IGHM|CD40|TNFRSF13B|PHF11A|IL27|MIA3|CD3E|RAC2|CTSH|CD37|TNFAIP8L2|CTSC|CCR2|APOBEC3|PARP3|EDN1|FCER1G|SYK|IL15|TSC22D3|TFE3|RHOH|GAB2|PARP9|VAV1|TLR1|LAT2|IL1A|IGHA|IGHD|TLR9|MZB1|CD48|TLR6|TLR5|TLR4|DNASE1L3|TLR3|TLR2|C1QB|C1QA|WAS|CST7|AIF1|IGKC|CXCR3|CAR2|CD74|C1RA|ITCH|CD40LG|THEMIS2|GPAM|KLHL6|AXL|CR1L|CD68|IL18R1|C1QC|TJP2|OTUD4|CD86|CD84|CD81|SPPL2B|IFI214|SPPL2A|IFI211|LOXL3|PRDM1|ETS1|PVR|FCNA|C1S1|IL18RAP|SIT1|IGHV7-3|CHRNB2|ZBP1|CD96|CD300A|LMO2|THEMIS|ARID5A|IGHV1-12|CYBA|LAX1|IGHV1-18|IGHV1-19|ADAM17|TYROBP|CARD11|C5AR2|DDX60|FUT4|ZFP36L2|PLD2|HCAR2|NLRP6|FUT9|LPXN|NLRP3|IGHV8-8|RIPK1|VCAM1|TGFB1|SMAD3|TGFB3|CAV1|MSN|ISG15|INHBA|BTNL6|NFKBIA|NR4A3|SELL|FES|TCF3|IL7R|H2-Q10|B430306N03RIK|H2-T24|H2-T23|GSK3B|H2-T22|DOCK8|TNFAIP3|ADAR|CASP8|IGLC3|PDE4B|IGHV9-4|IGLC1|IGLC2|IGHV9-1|GPSM3|IGHV9-3|KLF10|H2-T10|RBM15|PDPK1|DDX58|MMP2|ICOSL|TGFBR2|FGR|ELF1|SFPQ|AIM2|IFNG|IRF4|IRF1|IRF7|MS4A1|SASH3|SLFN1|ACVR1B|SAMHD1|TOB2|CNR2|HLX|TBX21|DROSHA|SLIT2|GBP4|IFI208|IFI209|PLA2G2D|IFI204|CMTM3|IFI205|IFI203|H2-AA|CD209A|SCIMP|CD4|TEC|CD6|TCIM|CD5|CD9|ERCC6|TEK
6955	1.5642E-98	5.3319E-95	448	1436	2714	23957	immune response	IGHV1-80|IGHV1-81|IGHV1-82|RPL30|IGHV1-85|IGHV3-1|TRIL|EPRS|MILR1|TRBC1|C3AR1|IGHV3-6|IGHV3-8|GBP6|GBP5|GBP8|GBP7|GBP9|RNASE6|RC3H2|UNC13D|PRKD2|H2-D1|NLRX1|IGHV1-63|IGHV1-64|IGHV1-66|IGHV1-67|ZC3HAV1|IGHV1-69|VPS26B|LY9|C3|KLRK1|IGHV2-6-8|PLCG2|HEXIM1|LYN|GSDMD|IGHV1-72|IGHV1-74|IGHV1-75|EIF2AK2|IGKV16-104|FASL|TOLLIP|IGKV2-109|REL|TNFSF8|ITK|TINAGL1|IGHV1-42|SIGLECG|IGKV19-93|IGKV2-112|IFIH1|IGHV5-9|JAK2|JAK3|IKBKE|IGHV5-4|HAVCR2|ANXA3|IGHV1-53|IGHV1-54|IGKV17-121|IGHV1-55|EMP2|SERPINB9|TMEM173|SIRT1|IGKV17-127|APBB1IP|PLSCR1|TLR12|TLR11|GAS6|TMEM106A|TLR13|GRN|IGHV1-20|H2-DMA|IGHV1-22|IGHV1-26|RNF135|NRAS|STAT6|IL12RB1|IGHV6-6|STAT2|STAT3|CARD9|IGHV1-39|NRROS|CSF1|H2-K1|RNF19B|CXCL13|TNF|IPO7|CXCL16|IGHG3|PYCARD|IGHG1|ZFP35|ADORA3|CLEC5A|ZFP683|IFNAR2|LAG3|TGTP1|CD180|RPS6|TAP2|TAP1|FCGR1|NAIP2|IGHG2B|NAIP5|FCGR3|IGHG2C|NAIP6|MFNG|NOTCH2|CSF1R|NOTCH1|H2-M2|H2-M3|IL4RA|CORO1A|TNFRSF14|IGKV8-24|IGKV8-27|LY86|SERPINA3G|NFKB1|CXCL10|CXCL11|CXCL12|IGHV14-2|IGHV14-3|IGHV14-4|BCL3|IGKV8-30|IGKV14-111|MAP3K14|LAT|MYD88|H2-AB1|TRIM12A|IGHV1-5|IGHV1-4|CIITA|IGHV1-7|IGKV4-57-1|TRIM30A|PIK3CD|TREM2|TCIRG1|ITGAL|TNFSF13B|SPN|PSTPIP1|IGHV1-9|OASL1|OASL2|IGHV5-12|DTX3L|CD8B1|IGHV5-17|TNFRSF1B|LCP1|TRIM56|CX3CR1|IGHV2-6|IGHV2-5|UNC93B1|H2-Q6|CEBPG|FGL2|H2-Q7|NLRC5|H2-Q4|NOD1|NOD2|PIRB|IGKV15-103|FYB|CCL8|CCL6|H2-DMB1|CCL5|TIFA|CCL2|FYN|CSK|IGHV2-9|ERAP1|GZMB|CD24A|POLR3E|PTPN6|PDCD1|CD247|FCGR2B|MYO1F|MYO1G|IFITM3|IL1RN|IGKV4-91|LST1|PRF1|AQP4|IFIT1|IFIT3|ICAM1|IFIT2|C4B|LGALS3|RPS19|DHX58|TNFSF10|TRIM25|IL12B|TRIM21|B2M|HERC6|IGKV6-23|IGKV6-25|RSAD2|SP110|SLC11A1|ACOD1|IGLV3|IGLV1|SLPI|BTK|TRIM14|IGKV6-32|IGKV5-43|IGKV4-74|IGHV8-12|IGKV4-70|IGKV6-15|CD79B|CD79A|CD19|INPP5D|SLAMF7|SLAMF6|IGKV4-68|CD14|FADD|PAG1|SLAMF1|H2-EB1|IGKV3-7|TNFSF14|IGKV4-80|IGKV3-5|IGKV3-4|IGKV5-39|IRGM2|PRG2|IFI44|NMI|PARP14|GADD45G|BST2|IGHV10-3|IGKV3-2|CD28|IGKV3-1|ITM2A|IGHM|IGKV4-50|TNFRSF13B|IL27|CD3G|CD3E|CD3D|CTSS|JCHAIN|CTSH|TNFAIP8L2|CCR5|CTSC|CCR2|APOBEC3|IGKV4-61|FCER1G|SYK|IL15|TFE3|PARP9|VAV1|TLR1|LAT2|IL1A|HCK|IGHA|IGHD|TLR9|IGKV4-59|IGKV4-57|TLR6|IGKV1-135|TLR5|IGKV4-55|TLR4|DNASE1L3|TLR3|IGKV1-133|TLR2|IGKV4-53|C1QB|C1QA|NLRP1B|NLRP1A|CLEC4A2|WAS|OAS1C|CXCR6|IGKC|NFIL3|CXCR3|NPY|IGKV1-117|CD74|C1RA|SUSD2|OSM|IGKV13-85|IGKV13-84|ITCH|CD40LG|KLHL6|AXL|CR1L|IGKV1-110|FAU|CD68|IL18R1|C1QC|OTUD4|CD86|CD84|CD81|PRDM1|IFI44L|FCNA|C1S1|IL18RAP|SIT1|CCRL2|IGHV7-3|ZBP1|CD300A|ATG9A|THEMIS|ARID5A|IGHV1-12|CYBB|CYBA|LAX1|MPEG1|IGHV1-18|IGHV1-19|ADAM17|TYROBP|CD8A|HIST1H2BE|HIST1H2BC|PLD4|NTS|NLRP6|UBD|NLRP3|IGHV8-8|IGKV3-12|TGFB1|SMAD3|ISG15|POU2F2|SMAD6|BMP6|ISG20|NR4A3|H2-Q10|H2-T24|H2-T23|H2-T22|CXCL9|TNFAIP3|ADAR|ADGRE1|KYNU|CASP4|CASP1|IGLC3|BDKRB2|IGHV9-4|IGLC1|IGLC2|IGHV9-1|IGHV9-3|H2-T10|DDX58|ICOSL|IRAK4|IGKV12-46|FGR|GBP11|SFPQ|AIM2|IFNG|ELF4|OAS2|IRF4|IGKV12-41|OAS3|IRF1|IGKV12-44|IRF7|IRF8|IRF5|LTB|DOCK2|SAMHD1|IGKV10-94|IGKV10-96|GBP2|GBP4|GBP3|GBP2B|NOS2|H2-AA|SCIMP|CD4|TEC|CD6|TCIM|RPS6KB1|PMP22|ACKR3|LTBR|LPIN1|VIP
48518	2.0816E-91	5.3215E-88	1182	6383	2714	23957	positive regulation of biological process	ATF1|IGHV1-80|IGHV1-81|MAPKBP1|JRK|IGHV1-82|SPI1|IGHV1-85|IGHV3-1|F11R|CLDN1|SPIB|ZC3H12D|LURAP1L|ZFP281|TRBC1|LIPG|C3AR1|AKT1|MLYCD|IGHV3-6|IGHV3-8|GBP5|PRKAB2|CXADR|PRKAB1|RC3H2|CLDN5|RFX4|DDIT4|PSME1|TXNIP|PSME2|ATF3|ATF4|MTMR2|IGHV1-63|CDCA5|IGHV1-64|IGHV1-66|IGHV1-67|ZC3HAV1|IGHV1-69|SLC30A10|LY9|IQGAP3|OAZ1|C3|C6|KLRK1|IGHV2-6-8|EPB41L2|RNF217|CFAP69|PPARGC1B|EXPH5|HEXIM1|LYN|GPR17|IGHV1-72|TIPARP|IGHV1-74|IGHV1-75|EDEM1|ERLIN1|EIF2AK2|GRIN2C|BTBD10|5330417C22RIK|LARP6|FLI1|SETX|VANGL2|FASL|AGO3|AGO2|GPR18|EZH1|LGMN|FERMT3|HEXB|IGHV1-42|RPLP1|PTH1R|OSBPL11|MED16|LITAF|VSIR|MECP2|MMP25|CASP12|MECOM|HEY1|NKRF|IGHV5-9|TSPO|JAK2|JAK3|IKBKE|IGHV5-4|APPL2|SS18|UPF1|GPR37|DUSP1|GPR35|ELOVL5|SPHK1|IGHV1-53|IGHV1-54|IGHV1-55|ELOVL6|EMP2|FOS|WNT9A|SLC39A14|SIRT1|DUSP6|DDB1|PLSCR1|MMP14|LRRC7|TMEM33|MED20|KCNMA1|TLR12|RAPGEF2|TLR11|CDC42EP1|HCST|GPRC5C|TMEM106A|MDFI|CHST3|TLR13|CRB2|KANK1|TMF1|KCNA1|IGHV1-20|PELI3|PTAFR|PELI2|IGHV1-22|KCNA5|IL6RA|IGHV1-26|PTGS1|NEURL1A|WRN|NRAS|SRPX2|NTF3|SPP1|PLAGL2|MFN2|RICTOR|STAT6|IL12RB1|TRP53BP2|P2RY12|P2RY10|USP9X|STAT2|STAT3|IGHV1-39|STXBP5L|HEYL|COL3A1|SLCO3A1|FABP5|CENPJ|TAOK1|CRLF3|GZF1|NCF1|CCNT1|NCF2|GPR68|GPR65|NAB2|SLA|RORB|CXCL13|CTGF|CXCL16|STK10|ADORA3|SESN1|PIM1|NEK1|MAP3K6|MYLIP|LAG3|MAPKAPK3|FRMD8|MFNG|ZFP691|PKP3|GRIA2|MAX|CREM|IL4RA|FOXO6|FOXO3|CORO1A|SLC9A1|GLIS2|RAP1B|SLC9A3R1|ATXN7|ZKSCAN3|TNFRSF14|BMF|SLC38A9|SMYD3|SLC38A3|SLC38A2|GRIA4|CD276|KCNF1|KIRREL|RASL10B|BDNF|ZBTB16|LY86|HTR1B|BCDIN3D|FBXO32|EEF2|CORO2B|FBXO30|NFKB1|CXCL10|PTPRC|GNL3L|CXCL12|IGHV14-2|IGHV14-3|IGHV14-4|TBXAS1|AAK1|MDM2|FGFR1OP|SCGB3A1|HPSE|MYD88|H2-AB1|NFE2L2|IGHV1-5|IGHV1-4|CIITA|IGHV1-7|ITGAM|ITGB3|LRRK2|RASGRF2|ITGB2|LRRK1|PTEN|HTR2C|PIK3CD|FAM208A|HTR2A|ARRB2|ITGAL|BICD1|PIK3CG|TNFSF13B|SPN|HHEX|ITGAX|IGHV1-9|NEO1|CEP290|NKX3-1|ZFP654|PPP1R12A|IGHV5-12|PEG3|ITGA1|VPS13D|IGHV5-17|TNFRSF1B|TNFRSF1A|SLCO1C1|IL1RAPL1|BMP2K|ITGA6|LCP2|LCP1|SEC22B|BIRC3|PPP1R15B|ROCK1|UHRF2|ROCK2|LRTM2|SRSF1|LRP4|IL2RG|PIRB|NTN1|FYB|PPM1F|CCL8|KCTD20|PTPRZ1|CCL6|CCL5|TIFA|SLITRK3|CCL2|FYN|E2F6|KCNJ2|PTPN1|MYO10|PRRX1|GZMA|NTRK3|MID1IP1|TIE1|ERAP1|MERTK|TBX2|CD24A|POU2AF1|IL2RB|PTPN9|PTPN6|PDCD1|CD247|PIK3AP1|FCGR2B|RECK|NOP53|SLC25A33|MYO1F|MYO1G|SMARCB1|AHCYL1|LPGAT1|PRF1|D130043K22RIK|IKZF1|IKZF3|ICAM1|IL27RA|CRKL|CCAR1|C4B|LGALS3|RASSF4|BSG|DHX58|TNFSF10|KDR|TRIM25|PIEZO1|IL12B|CCN4|CPNE3|LGALS9|CCN1|TRIM21|EPHB1|EPHB4|RSAD2|NSMCE3|CIRBP|ISLR2|PPP1R3G|BTK|TRIM14|CD226|TRIB1|RIN2|IGHV8-12|SDC4|TGFA|PIK3R3|PIK3R5|MNDAL|RRAS|TESPA1|CD19|SLAMF6|APOE|CD14|SNX5|SLAMF1|EGR1|WWTR1|XBP1|EGR2|EGR3|TNFSF14|EGR4|IQSEC2|ZFP516|ST8SIA1|IGF2|SMARCA5|IRGM2|PRG2|NET1|ACER2|LPAR5|LPAR6|WNK2|WNK3|CD28|ID4|DHX29|DDR1|IGHM|CD40|CSRNP3|PPP1R10|CTSZ|IL27|MIA3|CD3E|CTSS|HERPUD1|AKAP12|RAC2|CTSH|CD37|ARIH1|CCR5|LMCD1|CTSD|BBS4|CTSC|CCR2|APOBEC1|CD53|SREBF1|NCOA2|FCER1G|ZHX3|SYK|IL15|GAB2|OSMR|RNF144A|LAT2|IL1A|RNF144B|IGHA|ARHGEF3|IGHD|MZB1|NCOA7|MFGE8|CD63|NLRP1B|NLRP1A|GNAI2|SERTAD3|IGKC|NFIL3|SERTAD1|PERP|XDH|LNPK|CAR2|CD74|MAP3K1|CAVIN1|OSM|PER2|PER1|ITCH|THEMIS2|GPAM|KLHL6|STK17B|IL18R1|OTUD4|CD86|CD84|CRTC3|UBXN2B|DENND5B|CD81|IFI214|IFI211|LOXL3|PRDM2|KNDC1|PRDM1|JADE2|ETS1|ETS2|NR3C2|RGS4|RGS2|CCND2|PLAU|CAPN2|CAPN3|IGHV7-3|ARID2|ZBP1|PDGFRB|CARD10|PDGFRA|TMOD2|THEMIS|IGHV1-12|CYBB|LMTK2|CYBA|LAX1|KLHL40|MID1|IGHV1-18|EEF1A1|IGHV1-19|ADAM17|TYROBP|CD8A|GPD1|TBC1D23|CARD11|PLGRKT|NPR1|CACNA1B|CACNA1C|DDX60|MCHR1|FUT4|PLD2|HCAR2|ADGRG1|KIF3B|FUT9|DEAF1|CYTL1|BRINP3|SYT4|VCAM1|UBE2B|CNTN6|CAV1|MSN|INHBB|ISG15|INHBA|BMP7|BMP6|H1F0|TAB2|TCF3|TAB1|IL7R|FGF12|H2-Q10|RBM27|GSK3B|PLEK|ATP2A3|TNFAIP3|ADAR|PPP1R9B|LYL1|ADGRE5|RB1CC1|IGLC3|IGHV9-4|IGLC1|IGLC2|IGHV9-1|IGHV9-3|TGIF1|MYOCD|RBM15|NCBP1|PDPK1|DDX58|EED|MMP2|PLA2G4A|ETV1|OLIG2|IRAK4|ETV5|ACTA2|ELF1|SFPQ|ALS2|ELF4|IRF4|IRF1|TBC1D7|CRY1|IRF7|IRF8|IRF5|IRF6|MS4A1|SHANK3|CREB5|RRN3|HMGCR|ADD3|ACVR1B|AURKB|PDLIM1|POLD4|NWD1|TBX21|TRA2A|DROSHA|SLIT2|MTA3|IFI208|RBM38|IFI209|RBM39|CD209B|IFI204|IFI205|TPBG|BNIP3|IFI203|EYA4|SOD2|H2-AA|SCIMP|CD2|CD4|GOLPH3|TEC|CD6|TCIM|TEF|NPHS1|CD5|ACKR3|ERCC6|TEK|NRDE2|VIP|TAF2|TAF1|WIPF1|TRIL|HNRNPU|DMP1|ABAT|SOX21|RRP8|ELK3|EPS8|GPR174|FAM122A|GJA1|SOX18|CREB3L1|JUNB|IER5|IER3|DDX17|PRKCH|RPL23|ARMC9|SOX13|SOX11|UNC13D|TEP1|HECW2|PRKD2|NUP98|RPL26|H2-D1|PLAC8|BLOC1S5|GJC2|PRDM16|PLCG2|ALX4|NCKAP1L|PROM1|ICOS|NKX2-2|GSDMD|FZD1|PLK3|AFAP1L2|FZD3|NDFIP1|FZD2|HOMER1|FZD4|MCAM|NFATC3|NFATC2|NR1D2|UPF3A|ELL2|NFATC4|FOSL2|FOSL1|EHD2|GLUD1|MEX3B|TOLLIP|REL|TNFSF8|SERPINI1|CPEB3|PAM|ITK|GMEB1|CDKN1A|BTG1|CDKN1B|ARPC1B|PHF23|SETD7|TCF23|HIF3A|SLC6A1|GLI3|PHF8|IFIH1|ADAMTSL4|RACK1|TIMP3|JARID2|LDLRAP1|TRP53INP1|HAVCR2|ANXA3|IFNGR1|NFAM1|TET2|SERPINB9|PAX6|TMEM173|GNL3|APBB1IP|ITPKB|ZEB1|MTF2|GAS1|HCLS1|GAS6|ENG|GRN|H2-DMA|RPL11|FAM129A|GRAMD4|FGD2|RNF135|ABI3BP|ANKRD53|RPS3|ALKAL2|RPS2|LDLR|IGHV6-6|AOC3|CDKN2B|DMTN|YTHDF3|BRF1|IL10RB|PCGF5|IL10RA|CARD9|GPR3|SYNJ2BP|SULF2|CLCF1|ALMS1|FOSB|ZFP326|ATP8A2|CSF1|CLSTN2|PROS1|H2-K1|RTKN2|TNC|FAM107A|GUCA1A|RNF19B|IRS2|TNF|SLC8A1|CDC14B|IGHG3|RIMS2|PYCARD|CDH5|IGHG1|SALL1|CLEC5A|GRB10|TNR|RPS9|IGFBP5|MAGI3|GPT2|MAGI2|CD180|RPS6|DIO2|THOC1|TAP2|VASH1|CYS1|FCGR1|EDAR|ARMCX3|IGHG2B|NAIP5|FCGR3|IGHG2C|CACNB4|KAT6B|ANKRD42|PGR|TNIK|DGKI|NOTCH2|CSF1R|NOTCH3|NOTCH1|TNKS|H2-M2|HVCN1|H2-M3|RASAL3|TTC21B|NACC2|PLXNA1|CD300LF|PLTP|MCL1|MAP2K6|OSBPL8|TNK2|ASNS|ESRRG|TRAPPC9|GFAP|DAB2|CNOT6|MAFB|LHX2|MAP3K19|BCL3|MAFF|BCL2|CSPG5|CSPG4|MAP3K13|MAP3K14|LAT|DPP10|TRIM30A|PLEKHF1|PTPN22|TREM2|PIK3C2A|ADAMTS1|METTL16|DTX3L|SGIP1|TRAF1|ADRA2A|PTP4A1|NOS1AP|SOS1|ASPA|CX3CR1|CEBPA|LEPROT|IGHV2-6|IGHV2-5|SMARCD3|UNC93B1|H2-Q6|SEMA3A|CEBPG|H2-Q7|SEMA3B|NLRC5|H2-Q4|NOD1|NDNF|PRR5L|NOD2|COCH|HDAC7|P2RY6|CSK|ZKSCAN17|TIGIT|FNIP1|WASF3|IGHV2-9|TUB|ANGPT1|CMA1|SEMA4C|CFLAR|P2RX7|RPS3A1|KLF9|CEBPZ|CLEC2I|INSM1|IL1RN|GFI1|IFIT2|SOX2|RPS6KA3|FRAT1|PNP|EDNRB|PPP2R1B|RPS19|RPS6KA2|RPS6KA1|DPF3|SOX9|SYNPO|B2M|GLUL|SOX7|DYNC2H1|ARRDC4|SP110|SLC11A1|ARRDC3|IFRD1|ACOD1|GPR37L1|MAPK8IP2|RUNX3|MIF4GD|RUNX1|ARC|GSAP|NSMF|PLPP3|SH2D2A|EIF5A2|HNRNPLL|KLK6|CD79B|HELZ2|CD79A|INPP5D|FADD|SPTBN1|BANP|VASP|SRPK2|GADD45B|GADD45A|INSR|NMI|PUM1|PARP14|GADD45G|CCDC88B|CD300C2|IGHV10-3|RPS29|CREBRF|TOP2A|TENM1|COL18A1|TENM3|TENM4|JCHAIN|EPM2AIP1|SERP1|GLIPR2|FEZF2|CLIC1|PARP3|EDN1|TSC22D1|TFE3|RHOH|PPRC1|PARP9|RHOC|CBFA2T3|IL17RC|VAV1|TOPORS|VAV2|TLR1|HCK|TLR9|TLR6|FAM20A|TLR5|SGK1|TLR4|TLR3|TLR2|C1QB|C1QA|WAS|ALOX12B|CST7|AIF1|ARNTL|DRP2|CXCR3|PDPN|CTNNA1|HDX|MPZL1|RANBP2|C1RA|NFYA|FAM46C|SORBS1|SORBS3|PDP1|TPPP3|CD40LG|AXL|CR1L|RAB3GAP2|RAB3GAP1|C1QC|TJP2|ARID4A|ARID4B|PVR|FCNA|C1S1|IL18RAP|CHRNB2|GUCY1A2|GHSR|KDM2A|DSCAM|CD300A|LMO2|ARID5A|ARID5B|LIFR|PDIA4|TIMELESS|CHIL1|AKNA|C5AR2|CHRNA6|CLEC16A|LPL|FBLN1|ALOX12|ADRB2|LTBP3|FBLN2|ADIPOR2|FBLN5|ZFP36L2|2810474O19RIK|FAM83H|HRH3|ZMAT3|MAN2A1|UBD|NLRP3|PMAIP1|IGHV8-8|RIPK1|OTX1|FAM83D|ASIC2|SMAD1|CPSF6|TGFB1|SMAD3|HSPA5|SMURF1|TGFB3|EPHX2|POU2F2|SMAD6|AZIN1|BTNL6|NFKBIA|NR4A2|NR4A1|NR4A3|SELL|FES|TMEM119|BMPR1B|H2-T24|H2-T23|KDM5B|H2-T22|CXCL9|THRB|B4GALT1|MEGF10|DOCK8|SLC40A1|LMOD1|DBI|HK2|SPRED2|SPRED1|CASP8|SEPT7|LRRTM3|SIX4|MCF2L|CASP4|LRRTM2|CASP1|BLNK|PDE4B|ABCD1|GPSM3|SCYL2|HIST1H1C|KDM6B|KLF10|KLF11|H2-T10|PTGIS|H2AFY|ICOSL|MYRIP|ARAP1|KLF15|TGFBR1|TGFBR2|DNM3|FCHSD1|FGR|AIM2|IFNG|CASQ2|LTB|DOCK2|KDM7A|SASH3|USP13|KDM3A|HLF|TOB2|FAM168A|HLX|ERBB4|TOGARAM1|STOM|LRIG2|MAPK4|SASH1|NOS2|CMTM3|SGTB|SGTA|CADPS|RPS6KB1|ALOX5AP|PMP22|SPRY2|LTBR|LPIN1|SSBP2|LPIN2
48583	1.6886E-90	3.4536E-87	858	4049	2714	23957	regulation of response to stimulus	IGHV1-80|IGHV1-81|MAPKBP1|JRK|IGHV1-82|PGLYRP2|IGHV1-85|IGHV3-1|F11R|CLDN1|PREX2|CRHBP|LURAP1L|TRBC1|C3AR1|AKT1|IGHV3-6|IGHV3-8|GBP5|RC3H2|RFX4|DDIT4|ATF3|ATF4|MTMR2|NLRX1|IGHV1-63|IGHV1-64|IGHV1-66|IGHV1-67|FIGNL2|ZC3HAV1|IGHV1-69|SLC30A10|IQGAP3|C3|RNF213|C6|KLRK1|IGHV2-6-8|HEXIM1|LYN|GPR17|IGHV1-72|IGHV1-74|IGHV1-75|EDEM1|EIF2AK2|VANGL2|FASL|AGO3|TREML2|GPR18|LGMN|IGHV1-42|WFIKKN2|PEAR1|SIGLECG|LITAF|VSIR|CASP12|MECOM|HEY1|IGHV5-9|JAK2|JAK3|IKBKE|IGHV5-4|APPL2|DUSP4|DUSP5|GPR37|DUSP1|GPR35|SPHK1|IGHV1-53|IGHV1-54|IGHV1-55|EMP2|WNT9A|SLC39A14|SIRT1|DUSP6|PLSCR1|MMP14|TMEM33|TLR12|RAPGEF2|TLR11|HCST|TMEM106A|MDFI|TLR13|CRB2|LRRC14|KANK1|IGHV1-20|PELI3|PTAFR|PELI2|IGHV1-22|IL6RA|IGHV1-26|SLC7A2|NEURL1A|NRAS|SNX25|NTF3|PLAGL2|MFN2|ZSWIM6|RICTOR|STAT6|IL12RB1|P2RY12|P2RY10|USP9X|STAT3|IGHV1-39|HEYL|COL3A1|FABP5|CENPJ|TAOK1|FABP7|CRLF3|LY6I|NRROS|RASL11B|NCF1|GPR68|GPR65|SLA|CXCL13|CTGF|ADORA3|SESN1|NEK1|MAP3K6|ZFP683|LAG3|MAPKAPK3|MFNG|LY6A|LY6E|ZFP451|IL4RA|FOXO3|SLC9A1|GLIS2|RAP1B|SLC9A3R1|ATXN7|ZKSCAN3|TNFRSF14|BMF|SLC38A9|SLC38A2|CD276|BDNF|LY86|HTR1B|FBXO32|MCC|CORO2B|FBXO30|NFKB1|CXCL10|PTPRC|CXCL12|IGHV14-2|IGHV14-3|IGHV14-4|AAK1|MDM2|HPSE|MYD88|H2-AB1|NFE2L2|IGHV1-5|IGHV1-4|IGHV1-7|ITGAM|ITGB3|LRRK2|RASGRF2|ITGB2|LRRK1|PTEN|HTR2C|HTR2A|ARRB2|ITGAL|BICD1|PIK3CG|TNFSF13B|SPN|HHEX|IGHV1-9|NEO1|NKX3-1|IGHV5-12|PVRIG|VPS13C|ITGA1|IGHV5-17|TNFRSF1B|SEZ6L|TNFRSF1A|BMP2K|ITGA6|LCP2|TMBIM6|BIRC3|PPP1R15B|ROCK1|ROCK2|LRP4|FYB|TSPAN32|PPM1F|CCL8|CCL6|CCL5|TIFA|CCL2|FYN|SLC25A23|PTPN1|FEM1A|PRRX1|NTRK3|SYT15|CD24A|PTPN6|PDCD1|CD247|PIK3AP1|FCGR2B|RECK|NOP53|MYO1F|MYO1G|ERRFI1|SMARCB1|D130043K22RIK|ICAM1|IL27RA|CRKL|C4B|LGALS3|DHX58|CHORDC1|TNFSF10|KDR|TRIM25|IL12B|CCN4|LGALS9|CCN1|EPHB1|ENTPD1|RSAD2|SPATA13|BTK|CD226|TRIB1|KCTD16|IGHV8-12|TGFA|PIK3R5|MNDAL|RRAS|TESPA1|CD19|SLAMF8|SLAMF6|APOE|CD14|SNX5|SLAMF1|EGR1|WWTR1|XBP1|TNFSF14|IQSEC2|IQSEC3|IGF2|IRGM2|NET1|LPAR6|WNK2|CD28|CD22|PTPRT|IGHM|CD40|PPP1R10|PHF11A|WFDC1|IL27|CD3E|CTSS|HERPUD1|AKAP12|RAC2|CTSH|CD37|CCR5|LMCD1|BBS4|CTSC|CCR2|NCOA2|APOBEC3|FCER1G|SYK|IL15|GAB2|LAT2|IL1A|IGHA|ARHGEF3|IGHD|MZB1|CD48|NCOA7|MICU1|STK40|CD63|GNAI2|MNT|IGKC|XDH|CD74|MAP3K1|OSM|PER2|PER1|ITCH|THEMIS2|KLHL6|KIF26A|IL18R1|OTUD4|CD86|CD84|CRTC3|CD81|IFI214|IFI211|LOXL3|PRDM1|ETS1|NR3C2|RGS4|RGS5|RGS2|PLAU|RGS1|CAPN3|IGHV7-3|ARID2|ZBP1|PDGFRB|CARD10|CD96|PDGFRA|TMOD2|THEMIS|IGHV1-12|CYBA|RPGRIP1L|LAX1|MID1|IGHV1-18|IGHV1-19|DOK1|ADAM17|CD8A|TBC1D23|CARD11|NPR1|PLD4|DDX60|CACNA1E|PLD2|ADGRG1|LPXN|IVNS1ABP|SYT4|UBE2B|CNTN6|CAV1|INHBB|INHBA|BMP7|BMP6|TAB2|TCF3|TAB1|IL7R|H2-Q10|B430306N03RIK|GSK3B|PLEK|TNFAIP3|ADAR|PPP1R9B|RB1CC1|IGLC3|IGHV9-4|IGLC1|IGLC2|IGHV9-1|IGHV9-3|TGIF1|MYOCD|PDPK1|DDX58|MMP2|PLA2G4A|IRAK4|ACTA2|ELF1|LMBRD1|SFPQ|ALS2|IRF4|IRF1|CRY2|TBC1D7|MMRN2|CRY1|IRF7|MS4A1|SHANK3|RRN3|HMGCR|ACVR1B|SAMHD1|CYTH4|CNR2|TMEM204|CBS|TBX21|DROSHA|SLIT2|IFI208|IFI209|IFI204|IFI205|BNIP3|IFI203|EYA4|SOD2|SCIMP|CD4|GOLPH3|TEC|CD6|TCIM|BMT2|CD9|ACKR3|ERCC6|TEK|VIP|TAF1|TRIO|SPAAR|FRMPD1|TRIL|ABAT|SOX21|FGFRL1|EPS8|GPR174|GJA1|CREB3L1|IER5|IER3|PRKCH|RPL23|ARMC9|SOX11|UNC13D|TEP1|GPR161|PRKD2|RPL26|H2-D1|CDC42SE1|SAMSN1|PRDM16|PLCG2|NCKAP1L|FZD1|AFAP1L2|NDFIP1|FZD2|HOMER1|DNASE2A|FZD4|FZD6|NFATC2|NR1D2|NFATC4|PAM|ITK|CDKN1A|CDKN1B|GLI3|IFIH1|ADAMTSL2|RACK1|TIMP3|JARID2|LDLRAP1|TRP53INP1|HAVCR2|IFNGR1|NFAM1|SERPINB9|TMEM173|ITPKB|CD200R4|ZEB1|RNF169|GAS1|HCLS1|GAS6|ENG|GRN|H2-DMA|RPL11|ADCY7|GRAMD4|FGD2|FGD3|RNF135|RPS3|ALKAL2|LDLR|IGHV6-6|AOC3|CDKN2B|DMTN|YTHDF3|IL10RB|IL10RA|CARD9|GPR3|SYNJ2BP|SLC8B1|SULF2|CLCF1|NOTUM|CSF1|PROS1|H2-K1|RTKN2|TNC|GUCA1A|TNF|IGHG3|RIMS2|PYCARD|CDH5|IGHG1|SALL1|ZFP35|GRB10|TNR|TLE3|RNF43|IGFBP5|RALGAPA1|MAGI3|MAGI2|CD180|THOC1|TAP2|TRAFD1|TAP1|VASH1|LEMD3|FCGR1|EDAR|IGHG2B|FCGR3|IGHG2C|CACNB4|ANKRD42|TNIK|DGKI|NOTCH2|CSF1R|NOTCH1|TNKS|H2-M2|H2-M3|RASAL3|TTC21B|NACC2|CD300LF|MCL1|MAP2K6|OSBPL8|ANKRD26|DAB2|RCAN2|BCL3|BCL2|CSPG4|MAP3K13|MAP3K14|LAT|TRIM30A|PLEKHF1|PTPN22|TREM2|DUSP14|THBD|PSD4|DTX3L|LANCL1|TRAF1|ADRA2A|SOS1|CX3CR1|CEBPA|LEPROT|IGHV2-6|IGHV2-5|UNC93B1|H2-Q6|SEMA3A|CEBPG|FGL2|H2-Q7|SEMA3B|NLRC5|H2-Q4|NOD1|PRR5L|NOD2|COCH|HDAC7|P2RY6|PLN|CD59A|RAB23|CSK|FNIP1|IGHV2-9|TUB|ANGPT1|SEMA4C|CFLAR|P2RX7|CLEC2I|CLEC2D|TPT1|LY6C2|IL1RN|GFI1|SOX2|RPS6KA3|FRAT1|PNP|EDNRB|PPP2R1B|RPS19|TBC1D10C|SOX9|B2M|SOX7|PDK2|DYNC2H1|SLC11A1|ARRDC3|MTUS1|ACOD1|GPR37L1|MAPK8IP2|RUNX3|RUNX1|ARC|SIK2|PLPP3|LLGL1|SH2D2A|APCDD1|NLK|KLK8|KLK6|CD79B|UGCG|CD79A|NUAK1|INPP5D|FADD|SPTBN1|GADD45B|GADD45A|INSR|NMI|PUM1|PARP14|GADD45G|IGHV10-3|CREBRF|TENM1|GLIPR2|TNFAIP8L2|FEZF2|PARP3|EDN1|RHOH|PARP9|IL17RC|VAV1|VAV2|TLR1|TLR9|TLR6|TLR5|TLR4|DNASE1L3|TLR3|TLR2|C1QB|C1QA|GDPD1|WAS|ALOX12B|CST7|AIF1|BEGAIN|ARNTL|CXCR3|PDPN|CTNNA1|C1RA|RANBP9|SORBS1|SORBS3|CD40LG|AXL|CR1L|NBR1|SIPA1|C1QC|SPPL2B|SPPL2A|FAIM2|PVR|FCNA|C1S1|IL18RAP|ARHGDIA|ARHGDIB|GATSL2|CHRNB2|GUCY1A2|GHSR|DSCAM|CD300A|ARID5A|KCTD8|TIMELESS|CHIL1|AKNA|C5AR2|CHRNA6|CLEC16A|LPL|FBLN1|ALOX12|ARHGAP17|ADRB2|FBLN5|NLRP6|UBD|NLRP3|PMAIP1|IGHV8-8|RIPK1|FAM83D|TGFB1|SMAD3|HSPA5|SMURF1|TGFB3|ARHGAP26|SMAD6|ARHGAP25|BTNL6|NFKBIA|NR4A2|NR4A3|SELL|FES|BMPR1B|H2-T24|H2-T23|H2-T22|USP33|PDE3B|HK3|SPRED2|SPRED1|CASP8|MCF2L|CASP4|CASP1|BLNK|BDKRB2|PDE4B|ABCD1|GPSM3|SCYL2|H2-T10|PTGIS|H2AFY|PDE4D|ICOSL|TGFBR1|FGR|RBL1|AIM2|IFNG|RASA4|CASQ2|DOCK2|SASH3|USP13|RGS17|RGS16|USP18|FAM168A|HLX|ERBB4|LRIG2|GBP4|SASH1|NOS2|CMTM3|SGTA|SPRY4|PDE10A|RPS6KB1|ALOX5AP|RGS10|PMP22|SPRY2|LTBR
6952	9.5789E-84	1.6326E-80	410	1367	2714	23957	defense response	IGHV1-80|IGHV1-81|IGHV1-82|RPL30|PGLYRP2|IGHV1-85|IGHV3-1|TRIL|EPRS|LIPA|CRHBP|GJA1|TRBC1|C3AR1|AKT1|IGHV3-6|IGHV3-8|DDX17|GBP6|GBP5|GBP8|CXADR|GBP7|GBP9|RNASE6|UNC13D|DDIT4|NLRX1|IGHV1-63|IGHV1-64|IGHV1-66|IGHV1-67|ZC3HAV1|IGHV1-69|VPS26B|LY9|PLAC8|C3|KLRK1|IGHV2-6-8|HEXIM1|LYN|GSDMD|AFAP1L2|IGHV1-72|IGHV1-74|IGHV1-75|EIF2AK2|TOLLIP|REL|TNFSF8|IGHV1-42|SIGLECG|MECP2|IFIH1|MMP25|MECOM|IGHV5-9|JAK2|JAK3|IKBKE|IGHV5-4|HAVCR2|BATF2|ANXA3|IFNGR1|SPHK1|IGHV1-53|IGHV1-54|IGHV1-55|SERPINB9|TMEM173|PLSCR1|TLR12|TLR11|GM4951|TMEM106A|TLR13|GRN|TMF1|IGHV1-20|PELI3|PTAFR|IGHV1-22|IGHV1-26|SLC7A2|PTGS1|RNF135|NRAS|STAT6|IL12RB1|IGHV6-6|AOC3|IL10RB|STAT2|STAT3|CARD9|IGHV1-39|NRROS|CSF1|NCF1|H2-K1|RNF19B|CXCL13|TNF|IPO7|CXCL16|IGHG3|PYCARD|IGHG1|ZFP35|ADORA3|CLEC5A|ZFP683|IFNAR2|TGTP2|TGTP1|CD180|TAP1|IFIT1BL2|FCGR1|NAIP2|IGHG2B|NAIP5|FCGR3|IGHG2C|NAIP6|TRIM34A|NOTCH2|CSF1R|NOTCH1|LYZ2|H2-M3|IL4RA|CORO1A|TNFRSF14|BDNF|LY86|NFKB1|CXCL10|CXCL11|PTPRC|CXCL12|IGHV14-2|IGHV14-3|IGHV14-4|BCL3|BCL2|CSPG4|MAP3K14|LAT|MYD88|H2-AB1|NFE2L2|TRIM12A|IGHV1-5|IGHV1-4|CIITA|IGHV1-7|ITGAM|TRIM30A|ITGB2|HTR2C|PIK3CD|TREM2|TCIRG1|LSP1|PIK3CG|SPN|PSTPIP1|ITGAX|IGHV1-9|OASL1|OASL2|IGHV5-12|DTX3L|IGHV5-17|TNFRSF1B|ADRA2A|TNFRSF1A|ATRN|TRIM56|CX3CR1|IGHV2-6|IGHV2-5|UNC93B1|CEBPG|H2-Q7|NLRC5|NOD1|NOD2|TSPAN32|COCH|HDAC7|CCL8|CCL6|RAB23|CCL5|TIFA|CCL2|IGHV2-9|P2RX7|CD24A|POLR3E|PTPN6|FCGR2B|CLEC2D|MYO1F|IFITM3|IL1RN|PRF1|AQP4|IFIT1|GM12185|IFIT3|ICAM1|IL27RA|IFIT2|LGALS3|RPS19|DHX58|TRIM25|IL12B|TRIM21|B2M|HERC6|RSAD2|SP110|SLC11A1|ACOD1|MAPK8IP2|SLPI|BTK|TRIM14|IGHV8-12|SLAMF8|SLAMF7|SLAMF6|CD14|FADD|GM5431|SLAMF1|H2-EB1|IRGM2|PRG2|IFI47|NMI|PARP14|BST2|CCDC88B|IGHV10-3|IGHM|CD40|IL27|JCHAIN|STAB1|CD37|TNFAIP8L2|CCR5|CCR2|APOBEC1|APOBEC3|FCER1G|SYK|PARP9|IL17RC|TLR1|IL1A|HCK|IGHA|IGHD|TLR9|TLR6|TLR5|TLR4|TLR3|TLR2|C1QB|C1QA|NLRP1B|NLRP1A|CLEC4A2|SAA3|WAS|OAS1A|OAS1B|OAS1C|CXCR6|AIF1|OAS1G|IGKC|CXCR3|NPY|CD74|C1RA|ITCH|CD40LG|THEMIS2|GPAM|AXL|CR1L|FAU|CD68|IL18R1|C1QC|OTUD4|CD86|TPSB2|CD84|LOXL3|PRDM1|IFI44L|FCNA|C1S1|IL18RAP|CCRL2|IGHV7-3|ZBP1|CD96|CD300A|ATG9A|ARID5A|IGHV1-12|CYBB|CYBA|MPEG1|IGHV1-18|IGHV1-19|ADAM17|F830016B08RIK|TYROBP|CD8A|CHIL1|HIST1H2BE|HIST1H2BC|PLGRKT|C5AR2|PLD4|DDX60|CACNA1E|NLRP6|DEAF1|UBD|NLRP3|IGHV8-8|SMAD1|TGFB1|EPHX2|ISG15|BMP6|ISG20|BMPR1B|RTP4|H2-T23|CXCL9|B4GALT1|TNFAIP3|ADAR|DBI|KYNU|CASP4|CASP1|IGLC3|BDKRB2|IGHV9-4|IGLC1|IGLC2|IGHV9-1|IGHV9-3|9930111J21RIK1|KDM6B|DDX58|IRAK4|TAPBP|FGR|GBP11|SFPQ|AIM2|ALS2|VGF|IFNG|ELF4|OAS2|IRF4|OAS3|IRF1|IRF7|IRF8|IRF5|SLFN8|ATP1A2|SAMHD1|SLFN9|CNR2|DROSHA|GBP2|GBP4|GBP3|GBP2B|NOS2|BNIP3|MX2|MX1|H2-AA|CD4|CD6|RPS6KB1|ALOX5AP|IFIT3B|VIP
48584	1.2936E-80	1.8898E-77	580	2383	2714	23957	positive regulation of response to stimulus	IGHV1-80|IGHV1-81|MAPKBP1|JRK|IGHV1-82|IGHV1-85|IGHV3-1|TRIL|ABAT|F11R|CLDN1|EPS8|GPR174|GJA1|LURAP1L|TRBC1|C3AR1|AKT1|IGHV3-6|IER5|IGHV3-8|GBP5|PRKCH|RPL23|ARMC9|SOX11|RC3H2|TEP1|PRKD2|RPL26|ATF3|H2-D1|IGHV1-63|IGHV1-64|IGHV1-66|IGHV1-67|ZC3HAV1|IGHV1-69|SLC30A10|IQGAP3|C3|C6|KLRK1|IGHV2-6-8|PLCG2|NCKAP1L|HEXIM1|LYN|GPR17|AFAP1L2|IGHV1-72|FZD2|IGHV1-74|FZD4|IGHV1-75|EDEM1|EIF2AK2|NFATC2|NFATC4|VANGL2|FASL|AGO3|GPR18|LGMN|ITK|IGHV1-42|VSIR|IFIH1|IGHV5-9|RACK1|TIMP3|JAK2|LDLRAP1|JAK3|IKBKE|IGHV5-4|APPL2|TRP53INP1|HAVCR2|GPR37|GPR35|IFNGR1|SPHK1|IGHV1-53|NFAM1|IGHV1-54|IGHV1-55|EMP2|WNT9A|TMEM173|SLC39A14|SIRT1|ITPKB|PLSCR1|TMEM33|TLR12|RAPGEF2|GAS1|TLR11|HCLS1|GAS6|HCST|TMEM106A|MDFI|TLR13|ENG|CRB2|KANK1|GRN|IGHV1-20|PELI3|H2-DMA|PTAFR|PELI2|RPL11|IGHV1-22|IL6RA|IGHV1-26|FGD2|NEURL1A|RNF135|NRAS|NTF3|RPS3|PLAGL2|RICTOR|STAT6|ALKAL2|IL12RB1|LDLR|IGHV6-6|P2RY12|AOC3|CDKN2B|P2RY10|DMTN|IL10RB|IL10RA|STAT3|CARD9|GPR3|SYNJ2BP|IGHV1-39|SULF2|COL3A1|FABP5|CENPJ|TAOK1|CLCF1|CRLF3|CSF1|NCF1|GPR68|GPR65|H2-K1|RTKN2|SLA|GUCA1A|CXCL13|TNF|CTGF|IGHG3|RIMS2|PYCARD|CDH5|IGHG1|SALL1|ADORA3|GRB10|MAP3K6|LAG3|IGFBP5|MAGI3|MAGI2|CD180|TAP2|FCGR1|EDAR|IGHG2B|FCGR3|IGHG2C|CACNB4|MAPKAPK3|MFNG|ANKRD42|TNIK|DGKI|NOTCH2|CSF1R|NOTCH1|TNKS|H2-M2|H2-M3|IL4RA|FOXO3|SLC9A1|RAP1B|SLC9A3R1|TTC21B|NACC2|TNFRSF14|BMF|SLC38A9|CD300LF|CD276|MCL1|MAP2K6|OSBPL8|BDNF|LY86|FBXO30|NFKB1|CXCL10|DAB2|PTPRC|CXCL12|IGHV14-2|IGHV14-3|IGHV14-4|BCL2|AAK1|CSPG4|HPSE|MAP3K13|MAP3K14|LAT|MYD88|H2-AB1|NFE2L2|IGHV1-5|IGHV1-4|IGHV1-7|ITGAM|PLEKHF1|ITGB3|LRRK2|ITGB2|LRRK1|PTEN|HTR2C|PTPN22|TREM2|HTR2A|ARRB2|ITGAL|PIK3CG|TNFSF13B|SPN|HHEX|IGHV1-9|NEO1|NKX3-1|IGHV5-12|DTX3L|ITGA1|IGHV5-17|TRAF1|ADRA2A|TNFRSF1A|BMP2K|LCP2|SOS1|CX3CR1|CEBPA|LEPROT|IGHV2-6|IGHV2-5|ROCK1|ROCK2|UNC93B1|H2-Q6|CEBPG|H2-Q7|NLRC5|H2-Q4|NOD1|PRR5L|NOD2|FYB|COCH|PPM1F|P2RY6|CCL8|CCL6|CCL5|TIFA|CCL2|FYN|CSK|IGHV2-9|PTPN1|ANGPT1|PRRX1|NTRK3|SEMA4C|CFLAR|P2RX7|CD24A|PTPN6|CLEC2I|CD247|PIK3AP1|FCGR2B|RECK|MYO1G|IL1RN|SMARCB1|GFI1|D130043K22RIK|ICAM1|IL27RA|CRKL|C4B|SOX2|RPS6KA3|FRAT1|PNP|PPP2R1B|RPS19|DHX58|TNFSF10|KDR|TRIM25|IL12B|CCN4|LGALS9|SOX9|CCN1|B2M|DYNC2H1|RSAD2|SLC11A1|ACOD1|GPR37L1|MAPK8IP2|RUNX3|RUNX1|ARC|BTK|CD226|PLPP3|IGHV8-12|SH2D2A|TGFA|PIK3R5|MNDAL|KLK6|CD79B|CD79A|TESPA1|CD19|SLAMF6|APOE|CD14|FADD|SNX5|SLAMF1|XBP1|TNFSF14|GADD45B|GADD45A|INSR|IGF2|IRGM2|PUM1|PARP14|GADD45G|NET1|IGHV10-3|LPAR6|WNK2|CD28|CREBRF|IGHM|TENM1|CD40|CD3E|CTSS|HERPUD1|AKAP12|GLIPR2|RAC2|CTSH|CCR5|LMCD1|CTSC|CCR2|NCOA2|PARP3|EDN1|FCER1G|SYK|IL15|GAB2|PARP9|IL17RC|VAV1|TLR1|LAT2|IL1A|IGHA|ARHGEF3|IGHD|TLR9|TLR6|TLR5|TLR4|TLR3|TLR2|C1QB|C1QA|CD63|WAS|ALOX12B|AIF1|GNAI2|ARNTL|IGKC|CXCR3|PDPN|CTNNA1|XDH|CD74|C1RA|MAP3K1|OSM|SORBS1|SORBS3|CD40LG|THEMIS2|KLHL6|AXL|CR1L|IL18R1|C1QC|CD86|CD84|CD81|IFI214|IFI211|LOXL3|ETS1|PVR|NR3C2|FCNA|RGS4|C1S1|IL18RAP|CAPN3|IGHV7-3|ARID2|CHRNB2|ZBP1|PDGFRB|CARD10|GUCY1A2|PDGFRA|GHSR|DSCAM|TMOD2|THEMIS|ARID5A|IGHV1-12|CYBA|LAX1|MID1|IGHV1-18|IGHV1-19|ADAM17|CD8A|TIMELESS|CHIL1|CARD11|NPR1|C5AR2|CHRNA6|CLEC16A|LPL|ADRB2|DDX60|PLD2|ADGRG1|UBD|NLRP3|PMAIP1|IGHV8-8|RIPK1|TGFB1|SMAD3|UBE2B|CNTN6|TGFB3|CAV1|INHBB|INHBA|BMP7|BMP6|BTNL6|NFKBIA|NR4A3|SELL|TAB2|TAB1|IL7R|BMPR1B|H2-Q10|H2-T24|H2-T23|GSK3B|H2-T22|PLEK|TNFAIP3|SPRED2|SPRED1|CASP8|RB1CC1|MCF2L|CASP4|CASP1|BLNK|IGLC3|PDE4B|IGHV9-4|IGLC1|IGLC2|IGHV9-1|GPSM3|IGHV9-3|MYOCD|H2-T10|PTGIS|H2AFY|DDX58|MMP2|PLA2G4A|ICOSL|IRAK4|TGFBR1|ACTA2|FGR|SFPQ|AIM2|IFNG|IRF1|IRF7|DOCK2|MS4A1|SHANK3|SASH3|USP13|HMGCR|ACVR1B|FAM168A|HLX|ERBB4|TBX21|SLIT2|SASH1|IFI208|IFI209|IFI204|CMTM3|IFI205|BNIP3|IFI203|EYA4|SGTA|SCIMP|CD4|GOLPH3|TEC|CD6|TCIM|ALOX5AP|ACKR3|SPRY2|ERCC6|TEK|LTBR|TAF1
50776	1.9484E-79	2.4905E-76	325	967	2714	23957	regulation of immune response	IGHV1-80|IGHV1-81|IGHV1-82|PGLYRP2|IGHV1-85|IGHV3-1|GFI1|TRIL|IL27RA|CRKL|C4B|LGALS3|RPS6KA3|PNP|RPS19|TRBC1|DHX58|C3AR1|IL12B|LGALS9|IGHV3-6|B2M|IGHV3-8|GBP5|PRKCH|RSAD2|SLC11A1|ACOD1|RC3H2|UNC13D|BTK|CD226|PRKD2|H2-D1|IGHV8-12|NLRX1|IGHV1-63|IGHV1-64|IGHV1-66|IGHV1-67|ZC3HAV1|IGHV1-69|SAMSN1|MNDAL|CD79B|C3|CD79A|C6|KLRK1|IGHV2-6-8|TESPA1|CD19|INPP5D|SLAMF8|PLCG2|NCKAP1L|SLAMF6|APOE|CD14|FADD|SLAMF1|HEXIM1|LYN|GPR17|XBP1|NDFIP1|IGHV1-72|DNASE2A|IGHV1-74|IGHV1-75|IGF2|IRGM2|NFATC2|NMI|PUM1|PARP14|IGHV10-3|TREML2|CD28|CD22|IGHM|ITK|CD40|IGHV1-42|PHF11A|IL27|CD3E|SIGLECG|VSIR|IFIH1|RAC2|IGHV5-9|CTSH|CD37|JAK3|IKBKE|IGHV5-4|APPL2|CCR2|HAVCR2|PARP3|FCER1G|SYK|IL15|IGHV1-53|NFAM1|IGHV1-54|IGHV1-55|SERPINB9|GAB2|PARP9|TMEM173|SIRT1|VAV1|TLR1|LAT2|PLSCR1|IGHA|IGHD|TLR9|TLR12|TLR11|CD48|TLR6|TLR5|HCST|TLR4|TLR3|TLR2|TLR13|C1QB|LRRC14|C1QA|GRN|IGHV1-20|PELI3|H2-DMA|PTAFR|IGHV1-22|WAS|IGHV1-26|ADCY7|GRAMD4|RNF135|NRAS|IGKC|RPS3|STAT6|IL12RB1|IGHV6-6|CD74|C1RA|YTHDF3|USP9X|CARD9|IGHV1-39|COL3A1|CD40LG|THEMIS2|KLHL6|CR1L|CLCF1|IL18R1|C1QC|OTUD4|CD86|CD84|CD81|SPPL2B|IFI214|SPPL2A|H2-K1|IFI211|LOXL3|TNF|PVR|IGHG3|FCNA|PYCARD|IGHG1|C1S1|ZFP35|IL18RAP|ADORA3|IGHV7-3|ZFP683|ZBP1|CD96|LAG3|CD300A|THOC1|THEMIS|TAP2|ARID5A|TRAFD1|IGHV1-12|TAP1|CYBA|LAX1|IGHV1-18|FCGR1|IGHV1-19|IGHG2B|FCGR3|IGHG2C|CACNB4|MAPKAPK3|CARD11|H2-M2|C5AR2|H2-M3|IL4RA|DDX60|PLD2|NLRP6|LPXN|NLRP3|TNFRSF14|IGHV8-8|CD300LF|CD276|TGFB1|SMAD3|TGFB3|CAV1|BTNL6|NFKBIA|PTPRC|NR4A3|IGHV14-2|IGHV14-3|FES|IGHV14-4|BCL2|IL7R|H2-Q10|MYD88|B430306N03RIK|H2-AB1|H2-T24|IGHV1-5|H2-T23|IGHV1-4|H2-T22|IGHV1-7|ITGAM|TRIM30A|ITGB2|TNFAIP3|ADAR|PTPN22|TREM2|ARRB2|TNFSF13B|SPN|IGLC3|PDE4B|IGHV9-4|IGLC1|IGLC2|IGHV1-9|IGHV9-1|IGHV9-3|H2-T10|IGHV5-12|PDPK1|PVRIG|DDX58|MMP2|ICOSL|IGHV5-17|TNFRSF1B|FGR|ELF1|SFPQ|AIM2|IFNG|IRF4|IRF1|IRF7|LCP2|MS4A1|SASH3|IGHV2-6|IGHV2-5|UNC93B1|H2-Q6|FGL2|H2-Q7|NLRC5|H2-Q4|NOD2|SAMHD1|FYB|COCH|CD59A|HLX|TBX21|TIFA|FYN|CSK|IGHV2-9|IFI208|IFI209|IFI204|ANGPT1|CMTM3|IFI205|IFI203|SCIMP|P2RX7|CD24A|CD4|TEC|PTPN6|CLEC2I|PDCD1|CD247|TEK|PIK3AP1|FCGR2B|NOP53|CLEC2D|MYO1F|MYO1G
48522	4.4315E-76	5.0351E-73	1049	5694	2714	23957	positive regulation of cellular process	ATF1|IGHV1-80|IGHV1-81|MAPKBP1|JRK|IGHV1-82|SPI1|IGHV1-85|IGHV3-1|F11R|CLDN1|SPIB|ZC3H12D|LURAP1L|ZFP281|TRBC1|C3AR1|AKT1|MLYCD|IGHV3-6|IGHV3-8|GBP5|CXADR|RC3H2|CLDN5|RFX4|DDIT4|PSME1|TXNIP|PSME2|ATF3|ATF4|MTMR2|IGHV1-63|CDCA5|IGHV1-64|IGHV1-66|IGHV1-67|ZC3HAV1|IGHV1-69|SLC30A10|IQGAP3|C3|C6|KLRK1|IGHV2-6-8|RNF217|CFAP69|PPARGC1B|EXPH5|HEXIM1|LYN|GPR17|IGHV1-72|IGHV1-74|IGHV1-75|EDEM1|ERLIN1|EIF2AK2|GRIN2C|BTBD10|5330417C22RIK|LARP6|FLI1|SETX|VANGL2|FASL|AGO3|AGO2|GPR18|EZH1|LGMN|FERMT3|HEXB|IGHV1-42|RPLP1|PTH1R|MED16|LITAF|VSIR|MECP2|MMP25|CASP12|MECOM|HEY1|NKRF|IGHV5-9|TSPO|JAK2|JAK3|IKBKE|IGHV5-4|APPL2|SS18|UPF1|GPR37|DUSP1|GPR35|ELOVL5|SPHK1|IGHV1-53|IGHV1-54|IGHV1-55|EMP2|FOS|WNT9A|SLC39A14|SIRT1|DUSP6|DDB1|PLSCR1|MMP14|LRRC7|TMEM33|MED20|KCNMA1|RAPGEF2|CDC42EP1|HCST|GPRC5C|TMEM106A|MDFI|CHST3|CRB2|KANK1|TMF1|IGHV1-20|PELI3|PTAFR|PELI2|IGHV1-22|KCNA5|IL6RA|IGHV1-26|NEURL1A|WRN|NRAS|SRPX2|NTF3|SPP1|PLAGL2|MFN2|RICTOR|STAT6|IL12RB1|TRP53BP2|P2RY12|P2RY10|USP9X|STAT2|STAT3|IGHV1-39|STXBP5L|HEYL|COL3A1|SLCO3A1|FABP5|CENPJ|TAOK1|CRLF3|GZF1|NCF1|CCNT1|NCF2|GPR68|GPR65|NAB2|SLA|RORB|CXCL13|CTGF|CXCL16|STK10|ADORA3|SESN1|PIM1|NEK1|MAP3K6|FRMD8|MFNG|ZFP691|GRIA2|MAX|CREM|IL4RA|FOXO6|FOXO3|CORO1A|SLC9A1|GLIS2|RAP1B|SLC9A3R1|ATXN7|ZKSCAN3|TNFRSF14|BMF|SLC38A9|SMYD3|SLC38A3|SLC38A2|GRIA4|CD276|KIRREL|RASL10B|BDNF|ZBTB16|LY86|HTR1B|FBXO32|EEF2|FBXO30|NFKB1|CXCL10|PTPRC|GNL3L|CXCL12|IGHV14-2|IGHV14-3|IGHV14-4|AAK1|MDM2|FGFR1OP|SCGB3A1|HPSE|MYD88|H2-AB1|NFE2L2|IGHV1-5|IGHV1-4|CIITA|IGHV1-7|ITGAM|ITGB3|LRRK2|RASGRF2|ITGB2|LRRK1|PTEN|HTR2C|PIK3CD|FAM208A|HTR2A|ARRB2|ITGAL|BICD1|PIK3CG|TNFSF13B|SPN|HHEX|ITGAX|IGHV1-9|NEO1|CEP290|NKX3-1|ZFP654|PPP1R12A|IGHV5-12|PEG3|ITGA1|VPS13D|IGHV5-17|TNFRSF1B|TNFRSF1A|SLCO1C1|IL1RAPL1|BMP2K|ITGA6|LCP1|BIRC3|PPP1R15B|ROCK1|UHRF2|ROCK2|LRTM2|SRSF1|LRP4|IL2RG|PIRB|NTN1|PPM1F|CCL8|KCTD20|PTPRZ1|CCL6|CCL5|TIFA|SLITRK3|CCL2|FYN|E2F6|PTPN1|PRRX1|GZMA|NTRK3|MID1IP1|TIE1|MERTK|TBX2|CD24A|POU2AF1|PTPN6|PDCD1|PIK3AP1|FCGR2B|RECK|NOP53|SLC25A33|MYO1F|SMARCB1|LPGAT1|D130043K22RIK|IKZF1|IKZF3|ICAM1|IL27RA|CRKL|CCAR1|LGALS3|RASSF4|DHX58|TNFSF10|KDR|TRIM25|PIEZO1|IL12B|CCN4|CPNE3|LGALS9|CCN1|TRIM21|EPHB1|EPHB4|RSAD2|NSMCE3|CIRBP|ISLR2|PPP1R3G|CD226|TRIB1|RIN2|IGHV8-12|SDC4|TGFA|PIK3R3|PIK3R5|RRAS|TESPA1|CD19|APOE|CD14|SNX5|SLAMF1|EGR1|WWTR1|XBP1|EGR2|EGR3|TNFSF14|EGR4|IQSEC2|ZFP516|ST8SIA1|IGF2|SMARCA5|IRGM2|NET1|ACER2|LPAR6|WNK2|WNK3|CD28|ID4|DHX29|DDR1|IGHM|CD40|CSRNP3|PPP1R10|CTSZ|IL27|MIA3|CD3E|HERPUD1|AKAP12|RAC2|CTSH|ARIH1|CCR5|LMCD1|CTSD|BBS4|CTSC|CCR2|APOBEC1|CD53|SREBF1|NCOA2|FCER1G|ZHX3|SYK|IL15|GAB2|OSMR|RNF144A|IL1A|RNF144B|IGHA|ARHGEF3|IGHD|MZB1|NCOA7|CD63|NLRP1B|NLRP1A|GNAI2|SERTAD3|IGKC|NFIL3|SERTAD1|PERP|XDH|LNPK|CAR2|CD74|MAP3K1|CAVIN1|OSM|PER2|PER1|ITCH|GPAM|STK17B|IL18R1|OTUD4|CD86|CD84|CRTC3|UBXN2B|CD81|LOXL3|PRDM2|KNDC1|PRDM1|JADE2|ETS1|ETS2|NR3C2|RGS4|RGS2|CCND2|PLAU|CAPN2|CAPN3|IGHV7-3|ARID2|ZBP1|PDGFRB|CARD10|PDGFRA|TMOD2|IGHV1-12|CYBB|LMTK2|CYBA|KLHL40|MID1|IGHV1-18|EEF1A1|IGHV1-19|ADAM17|TYROBP|CD8A|GPD1|CARD11|PLGRKT|NPR1|CACNA1B|DDX60|FUT4|PLD2|HCAR2|ADGRG1|KIF3B|FUT9|DEAF1|CYTL1|BRINP3|SYT4|VCAM1|UBE2B|CNTN6|CAV1|MSN|INHBB|ISG15|INHBA|BMP7|BMP6|H1F0|TAB2|TCF3|TAB1|IL7R|GSK3B|PLEK|ATP2A3|TNFAIP3|LYL1|ADGRE5|RB1CC1|IGLC3|IGHV9-4|IGLC1|IGLC2|IGHV9-1|IGHV9-3|TGIF1|MYOCD|RBM15|NCBP1|PDPK1|DDX58|EED|MMP2|PLA2G4A|ETV1|OLIG2|IRAK4|ETV5|ACTA2|ELF1|SFPQ|ALS2|ELF4|IRF4|IRF1|TBC1D7|CRY1|IRF7|IRF8|IRF5|IRF6|SHANK3|CREB5|RRN3|HMGCR|ACVR1B|AURKB|PDLIM1|POLD4|TBX21|TRA2A|SLIT2|MTA3|RBM38|RBM39|CD209B|IFI204|TPBG|BNIP3|EYA4|SOD2|H2-AA|SCIMP|CD2|CD4|GOLPH3|TEC|CD6|TCIM|TEF|NPHS1|CD5|ACKR3|ERCC6|TEK|VIP|TAF2|TAF1|WIPF1|HNRNPU|DMP1|ABAT|SOX21|RRP8|ELK3|EPS8|GPR174|FAM122A|GJA1|SOX18|CREB3L1|JUNB|IER5|DDX17|PRKCH|RPL23|ARMC9|SOX13|SOX11|UNC13D|TEP1|PRKD2|NUP98|RPL26|PLAC8|BLOC1S5|GJC2|PRDM16|PLCG2|ALX4|NCKAP1L|PROM1|ICOS|NKX2-2|GSDMD|FZD1|PLK3|AFAP1L2|FZD3|NDFIP1|FZD2|FZD4|MCAM|NFATC3|NFATC2|NR1D2|UPF3A|ELL2|NFATC4|FOSL2|FOSL1|EHD2|GLUD1|TOLLIP|REL|TNFSF8|SERPINI1|CPEB3|PAM|GMEB1|CDKN1A|BTG1|CDKN1B|ARPC1B|PHF23|SETD7|HIF3A|GLI3|PHF8|IFIH1|ADAMTSL4|RACK1|TIMP3|JARID2|LDLRAP1|TRP53INP1|HAVCR2|ANXA3|IFNGR1|NFAM1|TET2|PAX6|TMEM173|GNL3|ITPKB|ZEB1|MTF2|GAS1|HCLS1|GAS6|ENG|GRN|H2-DMA|RPL11|FAM129A|GRAMD4|FGD2|ANKRD53|RPS3|ALKAL2|RPS2|LDLR|IGHV6-6|AOC3|CDKN2B|DMTN|YTHDF3|BRF1|IL10RB|PCGF5|IL10RA|CARD9|GPR3|SYNJ2BP|SULF2|CLCF1|FOSB|ZFP326|ATP8A2|CSF1|CLSTN2|RTKN2|TNC|FAM107A|GUCA1A|RNF19B|IRS2|TNF|SLC8A1|CDC14B|IGHG3|RIMS2|PYCARD|CDH5|IGHG1|SALL1|CLEC5A|GRB10|TNR|RPS9|IGFBP5|MAGI3|GPT2|MAGI2|CD180|RPS6|THOC1|CYS1|FCGR1|EDAR|ARMCX3|IGHG2B|FCGR3|IGHG2C|CACNB4|KAT6B|PGR|TNIK|DGKI|NOTCH2|CSF1R|NOTCH3|NOTCH1|TNKS|HVCN1|H2-M3|RASAL3|TTC21B|NACC2|PLXNA1|CD300LF|MCL1|MAP2K6|OSBPL8|TNK2|ASNS|ESRRG|GFAP|DAB2|CNOT6|MAFB|LHX2|MAP3K19|BCL3|MAFF|BCL2|CSPG5|CSPG4|MAP3K13|MAP3K14|LAT|PLEKHF1|PTPN22|TREM2|PIK3C2A|ADAMTS1|METTL16|DTX3L|SGIP1|TRAF1|ADRA2A|PTP4A1|NOS1AP|SOS1|ASPA|CX3CR1|CEBPA|LEPROT|IGHV2-6|IGHV2-5|SMARCD3|UNC93B1|SEMA3A|CEBPG|SEMA3B|NLRC5|NOD1|NDNF|PRR5L|NOD2|HDAC7|P2RY6|CSK|ZKSCAN17|FNIP1|WASF3|IGHV2-9|ANGPT1|SEMA4C|CFLAR|P2RX7|RPS3A1|KLF9|CEBPZ|CLEC2I|INSM1|IL1RN|GFI1|IFIT2|SOX2|RPS6KA3|FRAT1|PNP|EDNRB|PPP2R1B|RPS6KA2|RPS6KA1|DPF3|SOX9|SYNPO|B2M|GLUL|SOX7|DYNC2H1|ARRDC4|SP110|SLC11A1|ARRDC3|IFRD1|ACOD1|GPR37L1|MAPK8IP2|RUNX3|MIF4GD|RUNX1|ARC|GSAP|NSMF|PLPP3|SH2D2A|EIF5A2|HNRNPLL|KLK6|HELZ2|INPP5D|FADD|SPTBN1|BANP|VASP|SRPK2|GADD45B|GADD45A|INSR|NMI|PUM1|PARP14|GADD45G|CCDC88B|CD300C2|IGHV10-3|RPS29|CREBRF|TOP2A|TENM1|COL18A1|TENM3|TENM4|EPM2AIP1|SERP1|GLIPR2|FEZF2|CLIC1|PARP3|EDN1|TSC22D1|TFE3|RHOH|PPRC1|PARP9|RHOC|CBFA2T3|IL17RC|TOPORS|VAV2|TLR1|HCK|TLR9|TLR6|FAM20A|TLR5|SGK1|TLR4|TLR3|TLR2|C1QA|WAS|ALOX12B|CST7|AIF1|ARNTL|DRP2|CXCR3|PDPN|CTNNA1|HDX|MPZL1|RANBP2|NFYA|SORBS1|SORBS3|TPPP3|CD40LG|AXL|RAB3GAP2|RAB3GAP1|ARID4A|ARID4B|CHRNB2|GUCY1A2|GHSR|KDM2A|DSCAM|CD300A|LMO2|ARID5A|ARID5B|LIFR|PDIA4|TIMELESS|CHIL1|AKNA|C5AR2|CHRNA6|CLEC16A|LPL|FBLN1|ALOX12|ADRB2|LTBP3|FBLN5|ZFP36L2|2810474O19RIK|FAM83H|HRH3|ZMAT3|MAN2A1|UBD|NLRP3|PMAIP1|IGHV8-8|RIPK1|OTX1|FAM83D|ASIC2|SMAD1|TGFB1|SMAD3|HSPA5|SMURF1|TGFB3|POU2F2|SMAD6|AZIN1|NFKBIA|NR4A2|NR4A1|NR4A3|SELL|FES|TMEM119|BMPR1B|H2-T23|KDM5B|CXCL9|THRB|B4GALT1|MEGF10|DOCK8|SLC40A1|LMOD1|DBI|HK2|SPRED2|SPRED1|CASP8|SEPT7|LRRTM3|SIX4|MCF2L|CASP4|LRRTM2|CASP1|BLNK|ABCD1|GPSM3|SCYL2|HIST1H1C|KDM6B|KLF10|KLF11|PTGIS|H2AFY|ICOSL|MYRIP|ARAP1|KLF15|TGFBR1|TGFBR2|DNM3|FCHSD1|FGR|AIM2|IFNG|CASQ2|LTB|DOCK2|KDM7A|SASH3|USP13|KDM3A|HLF|FAM168A|HLX|ERBB4|TOGARAM1|MAPK4|SASH1|NOS2|CMTM3|SGTB|SGTA|CADPS|RPS6KB1|SPRY2|LTBR|LPIN1|SSBP2|LPIN2
9605	5.2059E-75	5.2966E-72	580	2459	2714	23957	response to external stimulus	IGHV1-80|IGHV1-81|IGHV1-82|RPL30|PGLYRP2|WIPF1|IGHV1-85|IGHV3-1|TRIL|F11R|EPRS|ZFYVE1|RRP8|GJA1|TRBC1|C3AR1|AKT1|IGHV3-6|JUNB|IGHV3-8|IER3|DDX17|GBP6|GBP5|GBP8|CXADR|GBP7|GBP9|RNASE6|UNC13D|BIN2|TEP1|DDIT4|RBP1|ATF3|ATF4|NLRX1|MTMR3|IGHV1-63|IGHV1-64|IGHV1-66|IGHV1-67|ZC3HAV1|IGHV1-69|VPS26B|LY9|PLAC8|C3|BLOC1S5|KLRK1|IGHV2-6-8|PLCG2|NCKAP1L|HEXIM1|LYN|GSDMD|FZD3|IGHV1-72|IGHV1-74|IGHV1-75|EIF2AK2|5330417C22RIK|FOSL1|VANGL2|TOLLIP|REL|TNFSF8|PAM|CDKN1A|WDR47|IGHV1-42|SIGLECG|LITAF|GLI3|MECP2|IFIH1|TIFAB|MMP24|MECOM|IGHV5-9|JAK2|JAK3|IKBKE|IGHV5-4|APPL2|HAVCR2|UPF1|BATF2|GPR35|ANXA3|IFNGR1|IGHV1-53|IGHV1-54|IGHV1-55|SERPINB9|PAX6|FOS|TMEM173|SIRT1|PLSCR1|KCNMA1|TLR12|GAS1|TLR11|GAS6|GAS5|DSCAML1|TMEM106A|TLR13|ENG|TMF1|KCNA1|IGHV1-20|PELI3|PTAFR|IGHV1-22|IGHV1-26|RNF135|WRN|NRAS|NTF3|SPP1|IL12RB1|LDLR|IGHV6-6|P2RY12|CDKN2B|IL10RB|STAT2|AGL|CARD9|IGHV1-39|PSMB9|FABP7|SEMA5B|CSF3R|ATP8A2|CSF1|NCF1|NCF2|H2-K1|FAM107A|GUCA1A|RNF19B|CXCL13|TNF|IPO7|SLC8A1|CXCL16|IGHG3|PYCARD|IGHG1|SESN1|CLEC5A|PIM1|ZFP683|IFNAR2|TGTP1|CD180|TAP2|IFIT1BL2|FCGR1|RAB32|NAIP2|IGHG2B|NAIP5|FCGR3|IGHG2C|CACNB4|MAPKAPK3|NAIP6|LY6A|TRIM34A|FKBP5|NOTCH2|CSF1R|LYZ2|H2-M3|IL4RA|FOXO3|CORO1A|SLC9A1|SERPINA3F|PLXNA1|TNFRSF14|BMF|SLC38A3|BDNF|LY86|ASNS|B3GALT5|NFKB1|CXCL10|CXCL11|PTPRC|CXCL12|IGHV14-2|IGHV14-3|LHX2|IGHV14-4|BCL3|BCL2|MAP3K14|MYD88|H2-AB1|NFE2L2|TRIM12A|IGHV1-5|IGHV1-4|CIITA|IGHV1-7|ITGAM|TRIM30A|ITGB3|LRRK2|ITGB2|PTEN|HTR2C|PIK3CD|PTPN22|TREM2|HTR2A|ARRB2|LSP1|PIK3C2A|PIK3CG|SPN|PSTPIP1|ITGAX|IGHV1-9|NEO1|OASL1|OASL2|ADSL|IGHV5-12|DTX3L|SGIP1|ITGA1|IGHV5-17|TNFRSF1B|TNFRSF1A|ITGA6|TMBIM6|TRIM56|CX3CR1|IGHV2-6|IGHV2-5|UNC93B1|LRTM2|SEMA3A|CEBPG|H2-Q7|SEMA3B|NLRC5|NOD1|NOD2|NTN1|TSPAN32|COCH|CCL8|CCL6|CCL5|TIFA|CCL2|FYN|FNIP1|SLC25A25|IGHV2-9|ANGPT1|GZMA|SEMA4C|CFLAR|P2RX7|CD24A|P2RX6|RAB13|POLR3E|PTPN6|FCGR2B|MYO1F|IFITM3|GFI1|PRF1|D130043K22RIK|AQP4|PKD2L1|IFIT1|IKZF3|IFIT3|IL27RA|CRKL|IFIT2|SOX2|LGALS3|RPS6KA3|EDNRB|RPS19|BSG|DHX58|PDK4|TRIM25|PIEZO1|IL12B|LGALS9|HMCN1|SOX9|CCN1|TRIM21|EPHB1|B2M|GLUL|PDK2|HERC6|RSAD2|SP110|SLC11A1|ACOD1|RUNX3|SLPI|IFI27|BTK|TRIM14|SIK1|TRIB1|IGHV8-12|MNDAL|CD79B|SLAMF8|SLAMF7|CEP192|SLAMF6|APOE|CD14|FADD|SLAMF1|VASP|XBP1|EGR2|H2-EB1|EGR3|INSR|IRGM2|PRG2|IFI44|PARVA|NMI|PARP14|RPE65|BST2|CCDC88B|IGHV10-3|IFI27L2A|CDS2|IGHM|CLIC5|TENM2|CD40|IL27|CD3E|JCHAIN|STAB1|RAC2|CD37|TNFAIP8L2|CCR5|BBS4|CCR2|APOBEC1|SREBF1|CD52|APOBEC3|FCER1G|SYK|PARP9|IL17RC|VAV1|TLR1|IL1A|HCK|IGHA|IGHD|TLR9|TLR6|FAM20A|TLR5|TLR4|TLR3|TLR2|C1QB|C1QA|CD63|NLRP1B|NLRP1A|CLEC4A2|SAA3|WAS|OAS1A|OAS1B|OAS1C|CXCR6|OAS1G|DRP2|IGKC|CXCR3|NPY|C1RA|FAM46A|PKDREJ|PER2|PER1|ITCH|PER3|GPAM|KLHL6|KIF26A|AXL|CR1L|FAU|CD68|SIPA1|C1QC|OTUD4|CD86|CD84|IFI211|PRDM1|IFI44L|FCNA|C1S1|RGS1|ARHGDIA|CCRL2|IGHV7-3|GATSL2|ZBP1|PDGFRB|CD96|PDGFRA|GHSR|DSCAM|ATG9A|ARID5A|IGHV1-12|CYBB|LMTK2|CYBA|MPEG1|IGHV1-18|IGHV1-19|PLA2G16|ADAM17|CD8A|HIST1H2BE|CMPK2|WDFY4|HIST1H2BC|PLGRKT|USP53|C5AR2|CLEC16A|PLD4|LPL|ADRB2|DDX60|NTS|PRPF8|2810474O19RIK|NLRP6|UBD|NLRP3|IGHV8-8|ASIC2|IVNS1ABP|VCAM1|TGFB1|CNTN5|HSPA5|CNTN6|CAV1|INHBB|ISG15|AA467197|SMAD6|BMP7|BMP6|ISG20|NFKBIA|NR4A2|NR4A1|NR4A3|SELL|FES|BHLHE40|TAB2|CNTN4|TCF3|BMPR1B|RTP4|H2-T23|GSK3B|CXCL9|USP33|SLC2A1|TNFAIP3|ADAR|UPK1B|KYNU|GRM8|CASP4|CASP1|IGLC3|PDE4B|IGHV9-4|IGLC1|IGLC2|IGHV9-1|IGHV9-3|KLF10|MYOCD|DDX58|MMP2|PDE4D|ETV1|IRAK4|FGR|GBP11|SFPQ|AIM2|VGF|IFNG|ELF4|OAS2|IRF4|OAS3|IRF1|CRY2|CRY1|IRF7|IRF8|IRF5|DOCK2|MS4A1|SHANK3|SLFN8|SLFN2|ATP1A2|SAMHD1|SLFN9|USP18|CNR2|CBS|DROSHA|SLIT2|GBP2|GBP4|GBP3|CMTM7|GBP2B|CD209B|IFI204|NOS2|CMTM3|IFI205|LAMB2|BNIP3|MX2|MX1|SOD2|H2-AA|SCIMP|CD4|TEC|CD6|RPS6KB1|BMT2|PMP22|IFIT3B|ACKR3|VIP|TAF1
2684	5.6975E-75	5.2966E-72	343	1094	2714	23957	positive regulation of immune system process	IGHV1-80|IGHV1-81|IGHV1-82|IGHV1-85|IGHV3-1|TRIL|IKZF1|ICAM1|IL27RA|CRKL|C4B|LGALS3|RPS6KA3|PNP|RPS19|TRBC1|DHX58|C3AR1|IL12B|LGALS9|IGHV3-6|B2M|EPHB4|IGHV3-8|GBP5|PRKCH|RSAD2|SLC11A1|ACOD1|RUNX3|RC3H2|UNC13D|RUNX1|BTK|CD226|PRKD2|TRIB1|H2-D1|IGHV8-12|IGHV1-63|IGHV1-64|IGHV1-66|IGHV1-67|ZC3HAV1|IGHV1-69|MNDAL|CD79B|C3|CD79A|C6|KLRK1|IGHV2-6-8|TESPA1|CD19|INPP5D|PLCG2|NCKAP1L|SLAMF6|CD14|FADD|ICOS|PPARGC1B|SLAMF1|HEXIM1|LYN|XBP1|EGR3|IGHV1-72|TNFSF14|IGHV1-74|IGHV1-75|IGF2|IRGM2|NFATC2|PUM1|CCDC88B|IGHV10-3|CD28|LGMN|IGHM|ITK|CDKN1A|CD40|IGHV1-42|MIA3|CD3E|VSIR|GLI3|IFIH1|RAC2|IGHV5-9|CD37|JAK3|IKBKE|IGHV5-4|APPL2|CTSC|CCR2|HAVCR2|EDN1|FCER1G|SYK|IL15|IGHV1-53|NFAM1|IGHV1-54|IGHV1-55|RHOH|FOS|GAB2|PARP9|TMEM173|SIRT1|VAV1|TLR1|LAT2|ITPKB|IL1A|PLSCR1|MMP14|IGHA|IGHD|TLR9|TLR12|MZB1|TLR11|HCLS1|TLR6|GAS6|TLR5|TLR4|TLR3|TLR2|TLR13|C1QB|C1QA|IGHV1-20|PELI3|H2-DMA|PTAFR|IGHV1-22|IGHV1-26|AIF1|RNF135|NRAS|IGKC|RPS3|STAT6|IL12RB1|IGHV6-6|P2RY12|AOC3|CAR2|CD74|C1RA|BRF1|STAT3|CARD9|IGHV1-39|ITCH|CD40LG|THEMIS2|GPAM|KLHL6|AXL|CR1L|CLCF1|IL18R1|C1QC|CD86|CD84|CSF1|GPR68|CD81|IFI214|H2-K1|IFI211|IRS2|PRDM1|CXCL13|ETS1|TNF|PVR|IGHG3|FCNA|PYCARD|IGHG1|C1S1|IL18RAP|ADORA3|IGHV7-3|CHRNB2|ZBP1|LAG3|CD300A|THEMIS|TAP2|ARID5A|IGHV1-12|CYBA|LAX1|IGHV1-18|FCGR1|IGHV1-19|IGHG2B|ADAM17|FCGR3|IGHG2C|TYROBP|CACNB4|MAPKAPK3|CARD11|NOTCH2|CSF1R|H2-M2|C5AR2|H2-M3|IL4RA|FOXO3|DDX60|RASAL3|CORO1A|FUT4|PLD2|HCAR2|NLRP3|TNFRSF14|IGHV8-8|RIPK1|CD300LF|CD276|VCAM1|TGFB1|CAV1|ZBTB16|ISG15|INHBA|BTNL6|NFKBIA|CXCL10|PTPRC|CXCL12|NR4A3|IGHV14-2|SELL|IGHV14-3|FES|IGHV14-4|BCL2|TCF3|IL7R|H2-Q10|MYD88|H2-AB1|H2-T24|IGHV1-5|H2-T23|IGHV1-4|GSK3B|H2-T22|IGHV1-7|ITGAM|ITGB3|LRRK2|DOCK8|ITGB2|PIK3CD|PTPN22|TREM2|ITGAL|TNFSF13B|SPN|CASP8|IGLC3|PDE4B|IGHV9-4|IGLC1|IGLC2|IGHV1-9|IGHV9-1|GPSM3|IGHV9-3|KLF10|H2-T10|IGHV5-12|PDPK1|DDX58|MMP2|ICOSL|IGHV5-17|TGFBR2|FGR|SFPQ|AIM2|IFNG|IRF1|IRF7|LCP2|MS4A1|CX3CR1|SASH3|CEBPA|IGHV2-6|IGHV2-5|UNC93B1|H2-Q6|H2-Q7|NLRC5|H2-Q4|NOD1|NOD2|IL2RG|ACVR1B|FYB|COCH|HLX|TBX21|CCL5|TIFA|CCL2|FYN|IGHV2-9|IFI208|IFI209|IFI204|CMTM3|IFI205|IFI203|H2-AA|SCIMP|P2RX7|CD24A|CD4|TEC|CD6|CD5|PTPN6|CLEC2I|CD247|TEK|PIK3AP1|FCGR2B|MYO1G
98542	1.3840E-71	1.1794E-68	319	1000	2714	23957	defense response to other organism	IFITM3|IGHV1-80|IGHV1-81|IGHV1-82|RPL30|PGLYRP2|IGHV1-85|IGHV3-1|TRIL|PRF1|AQP4|EPRS|IFIT1|IFIT3|IL27RA|IFIT2|LGALS3|RPS19|TRBC1|DHX58|TRIM25|IL12B|IGHV3-6|TRIM21|B2M|IGHV3-8|HERC6|DDX17|GBP6|GBP5|GBP8|CXADR|GBP7|RSAD2|GBP9|SP110|SLC11A1|RNASE6|ACOD1|UNC13D|SLPI|DDIT4|BTK|TRIM14|IGHV8-12|NLRX1|IGHV1-63|IGHV1-64|IGHV1-66|IGHV1-67|ZC3HAV1|IGHV1-69|VPS26B|LY9|PLAC8|C3|KLRK1|IGHV2-6-8|SLAMF8|SLAMF7|SLAMF6|CD14|FADD|SLAMF1|HEXIM1|LYN|GSDMD|H2-EB1|IGHV1-72|IGHV1-74|IGHV1-75|IRGM2|PRG2|EIF2AK2|NMI|PARP14|BST2|CCDC88B|IGHV10-3|TOLLIP|REL|TNFSF8|IGHM|CD40|IGHV1-42|IL27|SIGLECG|JCHAIN|IFIH1|STAB1|IGHV5-9|CD37|TNFAIP8L2|JAK2|JAK3|IKBKE|IGHV5-4|HAVCR2|APOBEC1|BATF2|APOBEC3|FCER1G|SYK|ANXA3|IFNGR1|IGHV1-53|IGHV1-54|IGHV1-55|SERPINB9|PARP9|TMEM173|IL17RC|TLR1|HCK|PLSCR1|IGHA|IGHD|TLR9|TLR12|TLR11|TLR6|TLR5|TLR4|TLR3|TMEM106A|TLR2|TLR13|C1QB|C1QA|NLRP1B|TMF1|NLRP1A|CLEC4A2|IGHV1-20|PELI3|IGHV1-22|WAS|OAS1A|OAS1B|OAS1C|IGHV1-26|OAS1G|RNF135|NRAS|IGKC|NPY|IL12RB1|IGHV6-6|C1RA|IL10RB|STAT2|CARD9|IGHV1-39|ITCH|GPAM|AXL|CR1L|FAU|C1QC|OTUD4|CD86|CD84|CSF1|NCF1|H2-K1|RNF19B|PRDM1|CXCL13|TNF|IPO7|IFI44L|CXCL16|IGHG3|FCNA|PYCARD|IGHG1|C1S1|CLEC5A|IGHV7-3|ZFP683|IFNAR2|ZBP1|TGTP1|ATG9A|CD180|ARID5A|IGHV1-12|CYBB|CYBA|IFIT1BL2|MPEG1|IGHV1-18|FCGR1|IGHV1-19|NAIP2|IGHG2B|ADAM17|NAIP5|IGHG2C|NAIP6|CD8A|HIST1H2BE|TRIM34A|HIST1H2BC|NOTCH2|CSF1R|LYZ2|H2-M3|IL4RA|PLD4|DDX60|CORO1A|NLRP6|UBD|NLRP3|TNFRSF14|IGHV8-8|TGFB1|LY86|ISG15|NFKB1|ISG20|CXCL10|PTPRC|IGHV14-2|IGHV14-3|IGHV14-4|BCL3|BCL2|MAP3K14|MYD88|H2-AB1|TRIM12A|IGHV1-5|RTP4|H2-T23|IGHV1-4|CIITA|IGHV1-7|CXCL9|TRIM30A|PIK3CD|ADAR|TREM2|SPN|PSTPIP1|KYNU|CASP4|ITGAX|CASP1|IGLC3|IGHV9-4|IGLC1|IGLC2|IGHV1-9|IGHV9-1|OASL1|IGHV9-3|OASL2|IGHV5-12|DTX3L|DDX58|IRAK4|IGHV5-17|TNFRSF1A|FGR|GBP11|SFPQ|AIM2|VGF|IFNG|ELF4|OAS2|IRF4|OAS3|IRF1|IRF7|IRF8|IRF5|TRIM56|CX3CR1|IGHV2-6|SLFN8|IGHV2-5|UNC93B1|CEBPG|H2-Q7|NLRC5|NOD1|NOD2|SAMHD1|SLFN9|TSPAN32|COCH|CCL8|CCL6|CCL5|TIFA|DROSHA|CCL2|GBP2|GBP4|GBP3|IGHV2-9|GBP2B|NOS2|BNIP3|MX2|MX1|H2-AA|P2RX7|CD24A|CD4|RPS6KB1|POLR3E|IFIT3B|PTPN6|VIP|MYO1F
6950	2.7014E-70	2.1250E-67	690	3246	2714	23957	response to stress	IGHV1-80|IGHV1-81|MAPKBP1|IGHV1-82|RPL30|PGLYRP2|IGHV1-85|IGHV3-1|TRIL|ABAT|EPRS|ZFYVE1|LIPA|CLDN1|RRP8|ALKBH8|ELK3|CRHBP|ALKBH5|GJA1|CREB3L1|FGFR1OP2|TRBC1|C3AR1|AKT1|MLYCD|IGHV3-6|JUNB|IER5|IGHV3-8|IER3|DDX17|GBP6|GBP5|GBP8|CXADR|GBP7|GBP9|RNASE6|UNC13D|TEP1|DDIT4|TXNIP|RPL26|ATF3|ATF4|NLRX1|MTMR3|IGHV1-63|CDCA5|IGHV1-64|HSPA4L|IGHV1-66|IGHV1-67|ZC3HAV1|IGHV1-69|VPS26B|LY9|PLAC8|C3|KLRK1|IGHV2-6-8|PPARGC1B|HEXIM1|LYN|EDEM3|GSDMD|PLK3|AFAP1L2|IGHV1-72|ARPP21|IGHV1-74|IGHV1-75|EDEM1|FZD6|NFATC3|ERLIN1|EIF2AK2|NFATC2|UPF3A|GRIN2C|5330417C22RIK|NFATC4|FOSL2|SETX|VANGL2|RNF103|TOLLIP|REL|TNFSF8|GSTM5|FERMT3|CDKN1A|IGHV1-42|SETD7|PYGM|HIF3A|PEAR1|SIGLECG|MECP2|IFIH1|MMP25|CASP12|MECOM|IGHV5-9|TSPO|JAK2|JAK3|IKBKE|IGHV5-4|APPL2|TRP53INP1|HAVCR2|UPF2|UPF1|BATF2|ANXA3|IFNGR1|SPHK1|IGHV1-53|IGHV1-54|IGHV1-55|SERPINB9|FOS|BAZ1B|TMEM173|SIRT1|DDB1|PLSCR1|RNF169|TMEM33|KCNMA1|TLR12|TLR11|GM4951|GAS6|TMEM106A|MDFI|TLR13|ENG|GRN|TMF1|IGHV1-20|PELI3|PTAFR|FAM129A|IGHV1-22|IGHV1-26|SLC7A2|PTGS1|RNF135|WRN|NRAS|SPP1|RPS3|MFN2|STAT6|IL12RB1|STX2|LDLR|IGHV6-6|P2RY12|AOC3|CDKN2B|1600014C10RIK|BRF1|IL10RB|STAT2|STAT3|CARD9|IGHV1-39|DCBLD2|SULF2|COL3A1|TAOK1|MSRB3|NRROS|CSF1|NCF1|PROS1|H2-K1|TNC|RNF19B|CXCL13|TNF|IPO7|SLC8A1|CDC14B|CXCL16|IGHG3|PYCARD|STK10|IGHG1|ZFP35|ADORA3|SESN1|CLEC5A|NEK1|SMARCAD1|MAP3K6|ZFP683|HMGN1|IFNAR2|TGTP2|TGTP1|CD180|DIO2|TAP1|VASH1|NEAT1|IFIT1BL2|EMSY|FCGR1|NAIP2|IGHG2B|NAIP5|FCGR3|IGHG2C|NAIP6|TNIK|TRIM34A|NOTCH2|CSF1R|NOTCH1|LYZ2|H2-M3|IL4RA|AK4|FOXO3|CORO1A|SLC9A1|TNFRSF14|BMF|SLC38A3|MCL1|MAP2K6|SDF2L1|BDNF|LY86|ASNS|FBXO30|NFKB1|GFAP|CXCL10|DAB2|CXCL11|PTPRC|CXCL12|IGHV14-2|IGHV14-3|IGHV14-4|MAP3K19|RCAN2|BCL3|BCL2|MDM2|CSPG4|HPSE|MAP3K13|MAP3K14|LAT|MYD88|H2-AB1|NFE2L2|TRIM12A|IGHV1-5|IGHV1-4|CIITA|IGHV1-7|ITGAM|TRIM30A|ITGB3|LRRK2|RASGRF2|ITGB2|PTEN|HTR2C|PIK3CD|TREM2|TCIRG1|LSP1|PIK3C2A|PIK3CG|SPN|THBD|PSTPIP1|ITGAX|IGHV1-9|OASL1|NKX3-1|OASL2|IGHV5-12|DTX3L|GPX3|IGHV5-17|TNFRSF1B|ADRA2A|TNFRSF1A|ATRN|MCM3|TMBIM6|LCP1|TRIM56|CX3CR1|PPP1R15B|IGHV2-6|IGHV2-5|ROCK2|UNC93B1|CEBPG|H2-Q7|NLRC5|NOD1|NDNF|PRR5L|NOD2|TSPAN32|COCH|HDAC7|DNAJB1|CCL8|CCL6|RAB23|CCL5|TIFA|LRRC8C|CCL2|FYN|LRRC8A|FNIP1|IGHV2-9|PTPN1|CFLAR|MERTK|TBX2|P2RX7|CD24A|POLR3E|PTPN6|FCGR2B|NOP53|CLEC2D|MYO1F|IFITM3|ERRFI1|IL1RN|SMARCB1|PRF1|D130043K22RIK|AQP4|IFIT1|GM12185|IFIT3|ICAM1|IL27RA|IFIT2|LGALS3|PNP|EDNRB|RPS19|DHX58|KDR|PDK4|TRIM25|IL12B|PTGFRN|CCN1|TRIM21|B2M|GLUL|PDK2|HERC6|ENTPD1|ENTPD2|RSAD2|SP110|NSMCE3|SLC11A1|IFRD1|CIRBP|ACOD1|MAPK8IP2|RUNX1|ARC|SLPI|BTK|TRIM14|TRIB1|IGHV8-12|SDC4|ZBTB5|KLK8|BRIP1|NUAK1|STC2|SLAMF8|SLAMF7|SLAMF6|APOE|CD14|FADD|GM5431|SLAMF1|EGR1|XBP1|H2-EB1|ZFP516|ST8SIA1|GADD45A|IRGM2|PRG2|IFI47|NMI|PARP14|BST2|NET1|ACER2|CCDC88B|PARP10|IGHV10-3|LPAR5|CREBRF|SCN2A|DDR1|TOP2A|IGHM|CD40|IL27|MIA3|HERPUD1|JCHAIN|SERP1|STAB1|CD37|TNFAIP8L2|CCR5|BCL2A1A|BCL2A1B|CCR2|APOBEC1|SREBF1|APOBEC3|PARP3|EDN1|FCER1G|SYK|TSC22D3|PARP9|CBFA2T3|IL17RC|TOPORS|TLR1|IL1A|HCK|IGHA|IGHD|TLR9|TLR6|TLR5|SGK1|TLR4|TLR3|TLR2|C1QB|C1QA|NLRP1B|NLRP1A|CLEC4A2|SAA3|WAS|OAS1A|OAS1B|OAS1C|CXCR6|AIF1|CRIP1|FAAP20|OAS1G|ARNTL|IGKC|CXCR3|NPY|PDPN|LNPK|GIT2|CD74|C1RA|MAP3K1|OSM|PER2|ITCH|CD40LG|THEMIS2|GPAM|AXL|CR1L|CCNG1|FAU|CD68|IL18R1|SIPA1|C1QC|OTUD4|CD86|DCLRE1B|TPSB2|CD84|CD81|LOXL3|FAIM2|PRDM1|IFI44L|FCNA|C1S1|IL18RAP|PLAU|CCRL2|CAPN2|CAPN3|IGHV7-3|CHRNB2|ZBP1|PDGFRB|CD96|PDGFRA|KDM2A|ADPRHL2|CD300A|ACOT11|ATG9A|SHISA5|ARID5A|UBE4A|IGHV1-12|CYBB|CYBA|MID1|MPEG1|IGHV1-18|PDIA4|IGHV1-19|ADAM17|F830016B08RIK|TYROBP|CD8A|TIMELESS|CHIL1|HIST1H2BE|HIST1H2BC|PLGRKT|UBA6|C5AR2|CACNA1B|CLEC16A|PLD4|FBLN1|ADRB2|DDX60|CACNA1E|ADIPOR2|ZFP36L2|PLD2|NLRP6|ZMAT3|DEAF1|UBD|NLRP3|PMAIP1|IGHV8-8|RIPK1|SMAD1|TGFB1|SMAD3|UBE2B|HSPA5|SMURF1|TGFB3|CAV1|EPHX2|INHBB|ISG15|MT1|BMP6|ISG20|NR4A2|NR4A3|BMPR1B|FGF12|MUS81|RTP4|H2-T23|GSK3B|CXCL9|B4GALT1|SPO11|USP33|PLEK|ATP2A3|SLC2A1|TNFAIP3|ADAR|DBI|SLC2A4|CHD2|HK2|KYNU|NAPRT|CASP4|CASP1|IGLC3|BDKRB2|PDE4B|IGHV9-4|IGLC1|IGLC2|IGHV9-1|IGHV9-3|9930111J21RIK1|KDM6B|KLF10|PTGIS|PDPK1|DDX58|MMP2|USP45|IRAK4|KLF15|ETV5|TAPBP|FGR|GBP11|SFPQ|AIM2|ALS2|VGF|IFNG|ELF4|OAS2|IRF4|OAS3|IRF1|CRY1|IRF7|IRF8|IRF5|USP13|SLFN8|HLF|ATP1A2|SAMHD1|SLFN9|GNA13|POLD4|CNR2|CBS|ERBB4|DROSHA|GBP2|GBP4|GBP3|RBM38|GBP2B|IFI204|NOS2|SGTB|LAMB2|POLM|BNIP3|MX2|EYA4|MX1|SGTA|SOD2|USP28|H2-AA|CD4|TEC|CD6|TCIM|RPS6KB1|NPHS1|BMT2|ALOX5AP|PMP22|CD9|IFIT3B|ERCC6|TEK|VIP|TAF1
65007	4.3584E-67	3.1835E-64	1893	13040	2714	23957	biological regulation	ATF1|JRK|SPI1|PGLYRP2|GMFG|IGHV3-1|F11R|PTPDC1|SPIB|ZC3H12D|CRHBP|ALKBH5|LURAP1L|C3AR1|AKT1|MLYCD|IGHV3-6|IGHV3-8|PRKAB2|CXADR|PRKAB1|RC3H2|DDIT4|TXNIP|ATF3|SKAP2|ATF4|NLRX1|CDCA5|ZC3HAV1|SULT1A1|RNF213|EPB41L2|RNF217|HEXIM1|TIPARP|EIF2AK2|LNPEP|BTBD10|LARP6|FAM111A|VANGL2|FASL|AGO3|TREML2|AGO2|MRVI1|LGMN|ARHGAP9|MTMR12|BHLHE41|OSBPL11|PEAR1|MED16|SIGLECG|SIGLECF|ARHGAP4|MECP2|MMP25|TIFAB|CASP12|MECOM|TSPO|JAK2|JAK3|CHST8|DUSP4|DUSP5|DUSP1|SPHK1|RAB3IL1|FOS|WNT9A|GMIP|SLC39A14|DUSP6|DDB1|MMP11|PLSCR1|MMP14|SLC7A7|MED20|RAPGEF2|HCST|CHST3|CRB2|SAMD8|PKN3|KCNA1|PTAFR|ADAM22|KCNA4|KCNA5|IL6RA|SLC7A2|NEURL1A|NEURL1B|WRN|NRAS|SNX25|SPP1|PLAGL2|MFN2|ZSWIM6|RICTOR|IL12RB1|TRP53BP2|STX2|DCBLD2|SNX18|COL3A1|SLCO3A1|CENPJ|TAOK1|MITD1|CRLF3|GZF1|ZFP445|LY6I|RASL11B|NAB2|LTN1|SLA|FRY|ADORA3|NEK1|MAP3K6|CDKL2|ZFP458|TPST2|MFNG|LY6A|PKP3|SRSF7|LY6E|ZFP451|GRIA2|CREM|LIN7A|CORO1A|RAP1B|SLC9A3R1|ZKSCAN3|TNFRSF14|BMF|SMYD3|GRIA3|GRIA4|CD276|KCNF1|SDF2L1|RASL10B|LY86|HTR1B|FBXO32|CORO2B|FBXO30|SH3BP5L|LRCH1|IGHV14-2|IGHV14-3|IGHV14-4|DMXL1|DMXL2|TBXAS1|HPSE|KCNK6|CIITA|ITGAM|ITGB5|KCNK9|ITGB3|ITGB2|PTEN|HTR2C|FAM208A|ITGAE|HTR2A|ITGAL|BICD1|BICD2|TNFSF13B|SPN|UNC80|HHEX|DDI2|ITGAX|ITGB7|SNAP29|NEO1|CEP290|NKX3-1|GRID1|VPS13C|ITGA1|VPS13D|VPS13A|AHSA2|TFIP11|TNFRSF1B|SEZ6L|TNFRSF1A|ATRN|BMP2K|ITGA6|LCP2|TMBIM6|LCP1|TOP1|TRIM56|ROCK1|UHRF2|ROCK2|LRTM2|SRSF1|ZFP426|IL2RG|FYB|TSPAN32|KCTD20|FYN|IGF2BP2|FSD1|HNRNPA1|E2F6|KCNJ2|FEM1A|MYO10|GZMA|NTRK3|MID1IP1|GZMB|CABLES1|SYT15|HTR5A|HCRTR2|TTC39B|TBX2|CD24A|EIF3K|POU2AF1|IL2RB|PDCD1|CD247|PIK3AP1|RECK|2610021A01RIK|NOP53|MYO1F|MYO1G|SMARCB1|IKZF1|IKZF3|ICAM1|IL27RA|CRKL|C4B|LGALS3|RINL|ADGRA1|BSG|TNFSF10|KDR|TRIM25|PIEZO1|CPNE3|LGALS9|TRIM21|OMD|KCNK13|CIRBP|ISLR2|SLPI|SOAT2|AKR1C14|BTK|TRIM14|CD226|KCNQ5|TRIB1|RIN2|KCTD16|SDC4|TGFA|ZFP507|ZBTB5|ZBTB2|BRIP1|RRAS|STK38L|CEP192|KCNN2|APOE|BBS1|EGR1|XBP1|EGR2|EGR3|TNFSF14|EGR4|ZFP516|IGF2|SMARCA5|BST2|NET1|ALDH6A1|DNAIC1|LPAR5|LPAR6|DDR1|IGHM|CSRNP3|PHF11A|WFDC1|IL27|HERPUD1|KHK|AKAP12|RAC2|MUC13|PHGDH|BBS4|APOBEC1|SREBF1|APOBEC3|FCER1G|ZHX3|SYK|IL15|GAB2|SYN3|9130011E15RIK|RNF144A|IL1A|RNF144B|IGHA|OLFR111|ARHGEF3|IGHD|MICU1|MFGE8|SSNA1|GNAI2|ZFP12|IGKC|NFIL3|FAM196A|ORMDL3|XDH|GIT2|CAR2|MAP3K1|OSM|GAD2|ITCH|KLHL6|SGSM2|IL18R1|OTUD4|NARF|CRTC3|UBXN2B|DENND5B|IFI213|IFI214|IFI211|LOXL3|PRDM2|PRDM1|ETS1|CELSR2|ETS2|NR3C2|PLAU|TBC1D30|IGHV7-3|CARD10|ACOT11|TMOD2|GEM|EEF1A1|ADAM17|TYROBP|TBC1D23|CARD11|PLGRKT|TCF7|CACNA1B|PLD4|CACNA1C|CACNA1E|PLD2|CNN1|ADGRG1|ADGRG5|LPXN|CYTL1|SYT4|CRTAP|VCAM1|UBE2B|CNTN6|CAV1|NUP153|HOOK3|BHLHE40|CNTN4|TCF3|IL7R|FGF12|H2-Q10|MXD4|ZMYND15|PLEK|TNFAIP3|ADAR|RND3|ADGRE1|LYL1|ADGRE5|RB1CC1|GRM8|CYTIP|TGIF1|MYOCD|PDPK1|MSL3L2|OLIG1|ETV1|OLIG2|IRAK4|ETV5|TAPBP|ACTA2|ELF1|ALS2|ELF4|CRY2|CRY1|MS4A1|SHANK3|GM266|RRN3|ADD3|TROVE2|POLD4|NWD1|CYTH4|CNR2|TMEM204|CBS|TBX21|MKNK2|MXI1|TRA2A|DROSHA|SLIT2|MTA3|IFI208|IFI209|IFI206|CD209B|IFI207|IFI204|IFI205|TPBG|BNIP3|IFI203|EYA4|H2-AA|CD209A|CD2|CD4|TEC|CD6|TCIM|TEF|CD5|CD9|ACKR3|ERCC6|TEK|NRDE2|GLA|RNH1|WIPF1|FRMPD1|HNRNPU|DMP1|EPRS|RRP8|FGFRL1|ELK3|EPS8|FAM122A|GJA1|LUC7L|DDX17|PRKCH|ARMC9|HCFC2|GABRG3|ZSCAN20|PRKD3|HECW2|PRKD2|ZSCAN26|NUP98|SAMSN1|PLAC8|BLOC1S5|MIR212|GJC2|PRDM16|ALX4|NCKAP1L|PROM1|ICOS|PLK3|AFAP1L2|NDFIP1|HOMER1|GRTP1|MCAM|NFATC3|NFATC2|NR1D2|ELL2|PAFAH2|NFATC4|FOSL2|FOSL1|EHD2|MEX3B|HNRNPF|GJB6|TOLLIP|PAM|DENND1C|GABRB2|GMEB1|CDKN1A|BTG1|CDKN1B|ARPC1B|PHF23|SETD7|PYGM|SMG7|ASGR2|SMG6|PHF8|IFIH1|MTG1|ADAMTSL4|ADAMTSL2|TIMP3|JARID2|TIMP4|TRP53INP1|DENND2D|CDYL2|GNL3|APBB1IP|ZEB1|ANGPTL7|MTF2|GAS1|PLIN2|GAS6|GRAMD1B|GRN|FAM129A|ADCY3|SPTY2D1|ADCY7|APOLD1|FGD2|FGD3|OLFR56|ABI3BP|LDLR|GABRA1|CDKN2B|DMTN|YTHDF3|IL10RB|PCGF5|IL10RA|GABRA3|SYNJ2BP|SLC8B1|MKLN1|CLCF1|FOSB|NUCB1|ZFP326|CSF1|PROS1|TNC|TNF|SLC8A1|CDC14B|IGHG3|RIMS2|IGHG1|SALL1|PAPOLA|TNR|SLC39A8|HMGN1|IL13RA1|IFNAR2|TLE3|RALGAPA1|MAGI3|MAGI2|DIO2|THOC1|TRAFD1|THOC2|VASH1|LEMD3|FCGR1|RAB32|EDAR|NAIP2|IGHG2B|NAIP5|FCGR3|IGHG2C|RAB30|NAIP6|KAT6B|PGR|RAB39|FKBP4|AEBP1|SCRT2|SERPINA3F|TTC21B|PLXNA1|SRGAP2|CD300LF|PLTP|MCL1|MAP2K6|OSBPL8|SLC4A10|TRAPPC9|SERPINA3G|GFAP|DAB2|LHX2|MAP3K19|BCL3|BCL2|CSPG5|CSPG4|MAP3K13|MAP3K14|LAT|TRIM30A|PLEKHF1|CPQ|ZC3H4|TCIRG1|ZC3H6|PIK3C2A|TRO|THBD|ADAMTS1|EVI5L|SGIP1|LANCL1|CTDSP1|CTDSP2|NOS1AP|CCDC40|CEBPA|LEPROT|CEBPG|FGL2|NLRC5|NOD1|NOD2|COCH|HDAC7|DNAJB1|P2RY6|PLN|HECTD1|DNAJB5|RAB23|DNAJB4|IL21R|VPS54|CSK|TUB|ANGPT1|IDH3G|ZFP316|P2RX7|BCKDK|P2RX6|RAB13|RAB19|ZFP790|CEBPZ|BCOR|TPT1|LY6C2|IFITM3|IL1RN|GFI1|AQP4|MKI67|IFIT2|RPS6KA3|FRAT1|RPS17|PNP|PPP2R1B|RPS19|RPS6KA2|RPS6KA1|TBC1D10C|PDK4|SYNPO|SIL1|PDK2|RPS13|DYNC2H1|ARRDC4|SRRM4|COG7|ARRDC3|IFRD1|P3H2|GPR37L1|MAPK8IP2|ZW10|RUBCNL|GSAP|SIK1|NSMF|TLN2|SIK2|TLN1|SH2D2A|HNRNPLL|APCDD1|CD79B|HELZ2|UGCG|CD79A|SPTBN1|ATP6V0A1|VASP|PARVA|PARVB|PUM1|RPS26|CD300C2|IGHV10-3|RPS29|TOP2A|TENM1|COL18A1|TENM2|AHCTF1|TENM3|TENM4|CHMP1A|FEZF2|PARP3|EDN1|PPRC1|PARP9|CBFA2T3|RENBP|VAV1|TOPORS|VAV2|TLR1|HCK|ALDH5A1|TLR9|TLR6|TLR5|TLR4|VGLL4|TLR3|TLR2|C1QB|C1QA|SAA3|HDC|GDPD1|CST7|AIF1|BEGAIN|DRP2|PDPN|HDX|C1RA|SLC31A2|NFYA|FAM46C|SUSD2|PKDREJ|SORBS1|SORBS3|PDP1|CD40LG|NBR1|APBA2|NUPL1|SIPA1|C1QC|SPPL2B|SPPL2A|FAIM2|PVR|FCNA|PAIP2B|C1S1|SIT1|ARHGDIA|ARHGDIB|TRAPPC11|GATSL2|CHRNB2|GUCY1A2|CHRNB3|KDM2A|LMO2|SHISA5|LIFR|LZTFL1|TIMELESS|RASL12|COPA|CHRNA6|CLEC16A|LPL|FBLN1|ALOX12|FBLN2|FBLN5|CAMSAP2|FAM83H|NLRP6|HRH3|ZMAT3|UBD|NLRP3|PMAIP1|IGHV8-8|FAM83D|CPSF6|MLKL|POU2F2|SELL|BMPR1B|H2-T24|MUS81|H2-T23|KDM5B|H2-T22|THRB|MEGF10|SLC40A1|DBI|HK2|HK3|SPRED2|SPRED1|CASP8|SEPT7|HEPH|LRRTM3|SIX4|PPP2R5E|MCF2L|CASP4|LRRTM2|CASP1|BLNK|GPSM3|SRGN|KDM6B|H2-T10|H2AFY|MYRIP|RBL2|DNM3|FCHSD1|RBL1|AIM2|RASA4|OAS2|PEAK1|OAS3|RFT1|CASQ2|LTB|KDM7A|PDXK|KDM3A|HLF|ATP1A2|CIART|GNA13|GNA15|FAM168A|HLX|FAM120B|TOGARAM1|POC1B|GBP4|MAPK4|NOS2|WEE1|PDE10A|PPP2R2C|RPS6KB1|LPIN1|LPIN2|IGHV1-80|IGHV1-81|MAPKBP1|IGHV1-82|IGHV1-85|ZFYVE1|LIPA|CLDN1|PREX2|ZFP281|TRBC1|LIPG|GBP5|RBFOX2|HSPG2|CLDN5|RFX4|RBP1|PSME1|PSME2|MTMR1|MTMR2|MTMR3|IGHV1-63|IGHV1-64|IGHV1-66|IGHV1-67|FIGNL2|TAPBPL|IGHV1-69|NYAP2|MTMR4|SLC30A10|LY9|IQGAP3|OAZ1|C3|C6|KLRK1|IGHV2-6-8|PRKAR2B|PRKAR2A|CFAP69|PPARGC1B|EXPH5|LYN|GPR17|NAPSA|IGHV1-72|ABCA5|IGHV1-74|IGHV1-75|EDEM1|ERLIN1|GRIN2C|5330417C22RIK|FLI1|SETX|NOSTRIN|GPR18|EZH1|FERMT3|GPR26|HEXB|IGHV1-42|NCAN|RPLP1|HEXA|WFIKKN2|PTH1R|LITAF|VSIR|JPH4|HEY1|NKRF|IGHV5-9|SH3BGRL3|IKBKE|IGHV5-4|APPL2|UPF2|SS18|UPF1|GPR37|GPR35|ELOVL5|OPALIN|IGHV1-53|IGHV1-54|PGAM2|IGHV1-55|ELOVL6|EMP2|SIRT1|CCSAP|CSF2RB2|LRRC7|RILPL1|TMEM33|KCNMA1|TLR12|TLR11|CDC42EP1|GPRC5C|DSCAML1|TMEM106A|MDFI|TLR13|LRRC14|KANK1|TMF1|IGHV1-20|PELI3|PELI2|COL11A2|IGHV1-22|IGHV1-26|PTGS1|BTAF1|SRPX2|GLRA3|NTF3|STAT6|ZFP266|SRSF10|P2RY12|P2RY13|P2RY10|1600014C10RIK|UTP4|USP9X|ATRNL1|STAT2|STAT3|YLPM1|PSMB8|IGHV1-39|STXBP5L|PSMB9|HEYL|FABP5|FABP7|NRROS|NCF1|FAM13B|CCNT1|NCF2|GPR68|GPR65|MCPT4|NCF4|ZBTB26|ZBTB21|RORB|CXCL13|SAT1|CTGF|CXCL16|STK10|HPGDS|SESN1|PIM1|SLC25A44|ZFP683|KPNA1|CPA3|MYLIP|LAG3|ZFP217|FOXP4|EMSY|ACAP1|FRMD6|MAPKAPK3|SLC9A7|FRMD8|ZFP691|MAX|IL4RA|FOXO6|GPR84|FOXO3|SLC9A1|GLIS2|SBNO1|ATXN7|SLC38A9|SLC38A3|SLC38A2|KIRREL|BDNF|ZBTB16|GFPT1|BCDIN3D|ZBTB12|MCC|EEF2|NFKB1|CXCL10|CXCL11|PTPRB|PTPRC|GNL3L|CXCL12|SERPINB6B|AAK1|MDM2|FGFR1OP|SCGB3A1|MYD88|H2-AB1|NFE2L2|IGHV1-5|IGHV1-4|IGHV1-7|LRRK2|RASGRF2|LRRK1|PIK3CD|ARRB2|PIK3CG|ATP7B|DGCR8|IGHV1-9|OASL1|OASL2|ZFP654|PPP1R12A|IGHV5-12|PEG3|PVRIG|IGHV5-17|SLCO1C1|NPC2|IL1RAPL1|BDP1|SEC22B|BIRC3|CNTNAP4|ITIH5|ZFP667|PPP1R15B|PARD6G|LRP4|PIRB|NTN1|PPM1F|CCL8|PTPRZ1|CCL6|KATNA1|CCL5|TIFA|SLITRK3|CDC37L1|CCL2|LRRC8A|SLC25A23|PTPN1|PPP1R14A|PRRX1|TIE1|ERAP1|MERTK|SNRK|MGP|PTPN9|PTPN6|FCGR2B|MDGA2|SLC25A33|ERRFI1|AHCYL1|LPGAT1|PRF1|D130043K22RIK|GCC2|IFI30|TXNDC16|CCAR1|RASSF4|DHX58|CHORDC1|IL12B|CCN4|CCN1|SLC12A7|EPHB1|EPHB4|PAQR8|ENTPD1|ENTPD2|RSAD2|NSMCE3|ZFP738|PPP1R3G|IFI27|PPP1R3C|SPATA13|PPP1R3D|IGHV8-12|PIK3R3|PCDH17|PIK3R5|MNDAL|APH1B|TESPA1|MIER3|CD19|MICAL1|SLAMF8|SLAMF7|SLAMF6|CD14|N4BP1|PAG1|SNX5|SLAMF1|WWTR1|IQSEC2|ST8SIA1|IQSEC3|IRGM2|PRG2|RASSF9|PILRA|RPE65|DCLK1|ACER2|WNK2|WNK3|CD28|ID4|DHX29|IFI27L2A|SCN2A|CD22|SCN2B|PTPRT|PCSK1|CD40|TNFRSF13B|DOC2A|PPP1R10|CTSZ|CD3G|MIA3|CD3E|CD3D|CTSS|GNGT2|NAT8F5|CTSH|CD37|QSOX1|ARIH1|CCR5|LMCD1|CTSD|CTSC|CCR2|CD53|CD52|NCOA2|GLRP1|OSMR|SORCS2|LAT2|MN1|MZB1|CD48|NCOA7|STK40|CD63|NLRP1B|NLRP1A|CLEC4A2|PRKX|CRIP1|SERTAD3|MNT|SERTAD1|PERP|LNPK|CD74|CAVIN1|PER2|PER1|PER3|THEMIS2|GPAM|CSDC2|KIF26A|CCNG2|STK17B|CCNG1|CD68|CD86|DCLRE1B|CD84|SAMD9L|MIDN|CD81|TRAC|KNDC1|JADE2|GIMAP8|RGS4|RGS5|RGS2|CCND2|RGS1|CCRL2|CAPN2|CAPN3|ARID2|ZBP1|PDGFRB|CD96|PDGFRA|KIRREL2|ATG9A|THEMIS|IGHV1-12|CYBB|LMTK2|CYBA|RPGRIP1L|LAX1|KLHL40|MID1|IGHV1-18|IGHV1-19|DOK1|PLA2G16|CD8A|GPD1|YTHDC1|NPR1|KLHL12|DDX60|MCHR1|TOR1AIP1|FUT4|RASGRP3|HCAR2|KIF3B|FUT9|DEAF1|OLFR98|OLFR99|BRINP3|IVNS1ABP|KLHL21|MSN|INHBB|ISG15|MT1|INHBA|CLK4|BMP7|BMP6|CLK1|ISG20|H1F0|TAB2|TAB1|B430306N03RIK|RBM27|GSK3B|MCUR1|MAST1|ATP2A3|AFF4|AFF2|PPP1R9B|IGLC3|IGHV9-4|IGLC1|IGLC2|IGHV9-1|IGHV9-3|RBM15|NCBP1|DDX58|EED|MMP2|PLA2G4A|SSTR2|LMBRD1|SFPQ|LMBRD2|VGF|IRF4|IRF1|TBC1D7|MMRN2|IRF7|IRF8|IRF5|IRF6|IRF9|CREB5|LAMA5|NIM1K|MVP|LAMA3|HMGCR|ACVR1B|SAMHD1|AURKB|PDLIM1|EFS|RAB40C|CLMN|RBM38|RBM39|PLA2G2D|9130023H24RIK|MX2|MX1|ATP2B3|SOD2|SCIMP|GOLPH3|NPHS1|BMT2|VIP|TAF2|TAF1|TRIO|SPAAR|TRIL|ABAT|SOX21|GPR174|MILR1|DCAF1|SOX18|CREB3L1|GPR171|RPL38|JUNB|IER5|IER3|ANKS1B|RPL23|SOX13|SOX11|UNC13D|NISCH|TEP1|GPR161|GPR160|RPL26|H2-D1|CDC42SE1|RIC8B|PLCG2|NKX2-2|GSDMD|FZD1|FZD3|DNAH11|FZD2|DNASE2A|FZD4|FZD6|UPF3A|SLC6A6|GLUD1|REL|TNFSF8|SERPINI1|CPEB3|ITK|ELN|TCF23|CLTC|HIF3A|SLC6A1|GLI3|GPR132|RACK1|HIST2H3C2|LDLRAP1|HAVCR2|BATF2|BRD2|5430427O19RIK|ANXA3|IFNGR1|NFAM1|TET2|SERPINB9|PAX6|TMEM173|ITPKB|CD200R4|PLCB3|RNF169|PLCB4|MRAS|HCLS1|PLCB2|ENG|ASAH1|RPL10|H2-DMA|RPL11|C530008M17RIK|AFP|GRAMD4|RNF135|ANKRD53|RPS3|ALKAL2|RPS2|IGHV6-6|AOC3|SEPTIN1|BRF1|CARD9|GPR3|SULF2|ABI3|LPCAT3|ALMS1|NOTUM|SLC28A2|CSF3R|ATP8A2|CLSTN2|CHRM4|H2-K1|RTKN2|FAM107A|GUCA1A|RNF19B|IRS2|PYCARD|CDH6|CDH5|ZFP35|CLEC5A|GRB10|SMARCAD1|RNF43|RPS9|PPTC7|IGFBP5|GPT2|RPS5|CD180|RPS6|TAP2|TAP1|CYS1|ARMCX3|ZFP46|CACNB4|ERF|ANKRD42|TNIK|MAD1L1|DGKI|NOTCH2|CSF1R|NOTCH3|NOTCH1|TNKS|H2-M2|HVCN1|H2-M3|AK4|RASAL3|RHOBTB2|ADAP2|NACC2|ATP8B4|ANKRD26|ATP8B2|TNK2|ASNS|ESRRG|CYP51|MOB1A|CNOT6|MAFB|RCAN2|MAFF|MAFK|XAF1|NES|DPP10|EIF4E3|ZFP521|PTPN22|TREM2|LSP1|DUSP14|SCPEP1|SGCD|GM2A|PSD4|H2-OB|H2-OA|METTL16|DTX3L|TRAF1|ADRA2A|PTBP3|PTP4A1|RP2|SOS1|ASPA|CX3CR1|IGHV2-6|SLC24A4|IGHV2-5|SMARCD3|UNC93B1|H2-Q6|SEMA3A|H2-Q7|SEMA3B|H2-Q4|NDNF|PRR5L|CACNG6|CD59A|ZKSCAN17|TIGIT|FNIP1|MEST|WASF3|IGHV2-9|KCNJ10|CMA1|SEMA4C|CFLAR|RPS3A1|KLF9|RUNDC1|CLEC2I|INSM1|CLEC2D|VIPR1|6030419C18RIK|LST1|ZFP608|PKD2L1|SOX2|EDNRB|DPF3|SOX9|PTGDS|B2M|GLUL|SOX7|SP110|SLC11A1|MTUS1|ACOD1|SLC6A12|RUNX3|MIF4GD|RUNX1|ARC|PLPP3|LLGL1|SP140|EBI3|EIF5A2|NLK|KLK8|KLK6|SGPL1|NUAK1|INPP5D|STC2|NAALAD2|FADD|MAP9|BANP|SRPK2|PTPRN2|GADD45B|SIAH3|GADD45A|INSR|NMI|PARP14|GNG11|GADD45G|CCDC88B|PARP10|AKR1B10|CREBRF|HIST1H4H|HIST1H4I|ITM2A|CDS2|CLIC5|JCHAIN|EPM2AIP1|SERP1|GLIPR2|STAB1|TNFAIP8L2|BCL2A1A|CLIC1|BCL2A1B|TSC22D1|TSC22D3|TFE3|RHOH|RHOC|IL17RC|NME6|FAM20A|SGK1|DNASE1L3|SGK2|WAS|OAS1A|OAS1B|ALOX12B|OAS1C|CXCR6|OAS1G|ARNTL|NPW|CXCR3|NPY|CTNNA1|MPZL1|RANBP2|RANBP9|MTSS1L|TPPP3|AXL|CR1L|RAB3GAP2|RAB3GAP1|TJP2|ARID4A|ARID4B|IL18RAP|GHSR|DSCAM|CD300A|ARID5A|ARID5B|OCRL|PDIA5|ARHGAP45|PDIA4|KCTD8|PREPL|SELENOP|ELMO1|CHIL1|ABCG2|AKNA|USP53|C5AR2|LTBP4|CSF2RB|ARHGAP17|ADRB2|LTBP3|NTS|ADIPOR2|ZFP36L2|2810474O19RIK|TMEM123|MAN2A1|RIPK1|OTX1|ASIC2|SMAD1|TGFB1|SMAD3|HSPA5|SMURF1|TGFB3|EPHX2|ARHGAP27|ARHGAP26|SMAD6|ARHGAP25|AZIN1|BTNL6|NFKBIA|NR4A2|NR4A1|PLCXD3|NR4A3|ARHGAP30|FES|TMEM119|NFKBIE|DOCK6|CXCL9|USP37|B4GALT1|DOCK9|DOCK8|USP33|PDE3B|LMOD1|SLC2A4|ZC3H7A|BDKRB2|PDE4B|ABCD1|SCYL2|HIST1H1C|PSTK|KLF10|KLF11|PTGIS|PDE4D|USP45|ICOSL|ARAP1|KLF15|TGFBR1|TGFBR2|FGR|IFNG|DOCK2|SASH3|USP13|RGS17|SLFN2|SLFN1|PALM2|RGS16|TOB2|USP18|ERBB4|STOM|LRIG2|S1PR4|SASH1|CMTM7|CMTM3|SGTB|LGI4|CMTM6|SGTA|SPRY4|CADPS|USP28|FMNL3|FMNL1|ALOX5AP|RGS10|PMP22|SPRY2|LTBR|SSBP2
9607	1.7637E-66	1.2024E-63	402	1499	2714	23957	response to biotic stimulus	IGHV1-80|IGHV1-81|IGHV1-82|RPL30|PGLYRP2|WIPF1|IGHV1-85|IGHV3-1|TRIL|EPRS|TRBC1|AKT1|IGHV3-6|JUNB|IGHV3-8|IER3|DDX17|GBP6|GBP5|GBP8|CXADR|GBP7|GBP9|RNASE6|UNC13D|DDIT4|TXNIP|NLRX1|IGHV1-63|IGHV1-64|IGHV1-66|IGHV1-67|ZC3HAV1|IGHV1-69|VPS26B|LY9|PLAC8|C3|KLRK1|IGHV2-6-8|PLCG2|HEXIM1|LYN|GSDMD|IGHV1-72|IGHV1-74|IGHV1-75|EIF2AK2|TOLLIP|REL|TNFSF8|IGHV1-42|SIGLECG|LITAF|IFIH1|MECOM|IGHV5-9|TSPO|JAK2|JAK3|IKBKE|IGHV5-4|HAVCR2|UPF1|BATF2|ANXA3|IFNGR1|IGHV1-53|IGHV1-54|IGHV1-55|SERPINB9|TMEM173|PLSCR1|TLR12|TLR11|GAS5|TMEM106A|TLR13|TMF1|IGHV1-20|PELI3|PTAFR|IGHV1-22|IGHV1-26|RNF135|NRAS|IL12RB1|IGHV6-6|IL10RB|STAT2|CARD9|IGHV1-39|PSMB9|CSF1|NCF1|NCF2|H2-K1|RNF19B|CXCL13|TNF|IPO7|CXCL16|IGHG3|PYCARD|IGHG1|CLEC5A|ZFP683|IFNAR2|TGTP1|CD180|TAP2|IFIT1BL2|FCGR1|NAIP2|IGHG2B|NAIP5|IGHG2C|MAPKAPK3|NAIP6|LY6A|TRIM34A|FKBP5|NOTCH2|CSF1R|LYZ2|H2-M3|IL4RA|CORO1A|SERPINA3F|TNFRSF14|LY86|B3GALT5|NFKB1|CXCL10|CXCL11|PTPRC|CXCL12|IGHV14-2|IGHV14-3|IGHV14-4|BCL3|BCL2|MAP3K14|MYD88|H2-AB1|TRIM12A|IGHV1-5|IGHV1-4|CIITA|IGHV1-7|TRIM30A|PIK3CD|PTPN22|TREM2|SPN|PSTPIP1|ITGAX|IGHV1-9|OASL1|OASL2|IGHV5-12|DTX3L|IGHV5-17|TNFRSF1B|TNFRSF1A|TRIM56|CX3CR1|PPP1R15B|IGHV2-6|IGHV2-5|UNC93B1|CEBPG|H2-Q7|NLRC5|NOD1|NOD2|TSPAN32|COCH|CCL8|CCL6|CCL5|TIFA|CCL2|IGHV2-9|GZMA|CFLAR|P2RX7|CD24A|POLR3E|PTPN6|FCGR2B|MYO1F|IFITM3|GFI1|PRF1|AQP4|IFIT1|IKZF3|IFIT3|IL27RA|IFIT2|LGALS3|RPS6KA3|EDNRB|RPS19|DHX58|TRIM25|IL12B|LGALS9|HMCN1|TRIM21|B2M|HERC6|RSAD2|SP110|SLC11A1|ACOD1|SLPI|IFI27|BTK|TRIM14|TRIB1|IGHV8-12|MNDAL|CD79B|SLAMF8|SLAMF7|CEP192|SLAMF6|CD14|FADD|SLAMF1|XBP1|H2-EB1|IRGM2|PRG2|IFI44|NMI|PARP14|BST2|CCDC88B|IGHV10-3|IFI27L2A|IGHM|CD40|IL27|JCHAIN|STAB1|CD37|TNFAIP8L2|APOBEC1|CD52|APOBEC3|FCER1G|SYK|PARP9|IL17RC|TLR1|IL1A|HCK|IGHA|IGHD|TLR9|TLR6|FAM20A|TLR5|TLR4|TLR3|TLR2|C1QB|C1QA|NLRP1B|NLRP1A|CLEC4A2|SAA3|WAS|OAS1A|OAS1B|OAS1C|OAS1G|IGKC|NPY|C1RA|FAM46A|ITCH|GPAM|KLHL6|AXL|CR1L|FAU|CD68|C1QC|OTUD4|CD86|CD84|IFI211|PRDM1|IFI44L|FCNA|C1S1|RGS1|IGHV7-3|ZBP1|CD96|ATG9A|ARID5A|IGHV1-12|CYBB|CYBA|MPEG1|IGHV1-18|IGHV1-19|PLA2G16|ADAM17|CD8A|HIST1H2BE|CMPK2|WDFY4|HIST1H2BC|PLD4|LPL|DDX60|NTS|PRPF8|2810474O19RIK|NLRP6|UBD|NLRP3|IGHV8-8|IVNS1ABP|TGFB1|HSPA5|CAV1|ISG15|AA467197|SMAD6|ISG20|NFKBIA|TAB2|TCF3|MUS81|RTP4|H2-T23|GSK3B|CXCL9|TNFAIP3|ADAR|UPK1B|KYNU|CASP4|CASP1|IGLC3|PDE4B|IGHV9-4|IGLC1|IGLC2|IGHV9-1|IGHV9-3|DDX58|PDE4D|IRAK4|FGR|GBP11|SFPQ|AIM2|VGF|IFNG|ELF4|OAS2|IRF4|OAS3|IRF1|IRF7|IRF8|IRF5|MS4A1|SLFN8|SLFN2|SAMHD1|SLFN9|USP18|CNR2|DROSHA|GBP2|GBP4|GBP3|GBP2B|CD209B|IFI204|NOS2|IFI205|BNIP3|MX2|MX1|H2-AA|SCIMP|CD4|CD6|RPS6KB1|PMP22|IFIT3B|VIP
51707	2.7448E-66	1.7543E-63	396	1467	2714	23957	response to other organism	IGHV1-80|IGHV1-81|IGHV1-82|RPL30|PGLYRP2|WIPF1|IGHV1-85|IGHV3-1|TRIL|EPRS|TRBC1|AKT1|IGHV3-6|JUNB|IGHV3-8|IER3|DDX17|GBP6|GBP5|GBP8|CXADR|GBP7|GBP9|RNASE6|UNC13D|DDIT4|NLRX1|IGHV1-63|IGHV1-64|IGHV1-66|IGHV1-67|ZC3HAV1|IGHV1-69|VPS26B|LY9|PLAC8|C3|KLRK1|IGHV2-6-8|PLCG2|HEXIM1|LYN|GSDMD|IGHV1-72|IGHV1-74|IGHV1-75|EIF2AK2|TOLLIP|REL|TNFSF8|IGHV1-42|SIGLECG|LITAF|IFIH1|MECOM|IGHV5-9|JAK2|JAK3|IKBKE|IGHV5-4|HAVCR2|UPF1|BATF2|ANXA3|IFNGR1|IGHV1-53|IGHV1-54|IGHV1-55|SERPINB9|TMEM173|PLSCR1|TLR12|TLR11|GAS5|TMEM106A|TLR13|TMF1|IGHV1-20|PELI3|PTAFR|IGHV1-22|IGHV1-26|RNF135|NRAS|IL12RB1|IGHV6-6|IL10RB|STAT2|CARD9|IGHV1-39|PSMB9|CSF1|NCF1|NCF2|H2-K1|RNF19B|CXCL13|TNF|IPO7|CXCL16|IGHG3|PYCARD|IGHG1|CLEC5A|ZFP683|IFNAR2|TGTP1|CD180|TAP2|IFIT1BL2|FCGR1|NAIP2|IGHG2B|NAIP5|IGHG2C|MAPKAPK3|NAIP6|LY6A|TRIM34A|FKBP5|NOTCH2|CSF1R|LYZ2|H2-M3|IL4RA|CORO1A|SERPINA3F|TNFRSF14|LY86|B3GALT5|NFKB1|CXCL10|CXCL11|PTPRC|CXCL12|IGHV14-2|IGHV14-3|IGHV14-4|BCL3|BCL2|MAP3K14|MYD88|H2-AB1|TRIM12A|IGHV1-5|IGHV1-4|CIITA|IGHV1-7|TRIM30A|PIK3CD|PTPN22|TREM2|SPN|PSTPIP1|ITGAX|IGHV1-9|OASL1|OASL2|IGHV5-12|DTX3L|IGHV5-17|TNFRSF1B|TNFRSF1A|TRIM56|CX3CR1|IGHV2-6|IGHV2-5|UNC93B1|CEBPG|H2-Q7|NLRC5|NOD1|NOD2|TSPAN32|COCH|CCL8|CCL6|CCL5|TIFA|CCL2|IGHV2-9|GZMA|CFLAR|P2RX7|CD24A|POLR3E|PTPN6|FCGR2B|MYO1F|IFITM3|GFI1|PRF1|AQP4|IFIT1|IKZF3|IFIT3|IL27RA|IFIT2|LGALS3|RPS6KA3|EDNRB|RPS19|DHX58|TRIM25|IL12B|LGALS9|HMCN1|TRIM21|B2M|HERC6|RSAD2|SP110|SLC11A1|ACOD1|SLPI|IFI27|BTK|TRIM14|TRIB1|IGHV8-12|MNDAL|CD79B|SLAMF8|SLAMF7|CEP192|SLAMF6|CD14|FADD|SLAMF1|XBP1|H2-EB1|IRGM2|PRG2|IFI44|NMI|PARP14|BST2|CCDC88B|IGHV10-3|IFI27L2A|IGHM|CD40|IL27|JCHAIN|STAB1|CD37|TNFAIP8L2|APOBEC1|CD52|APOBEC3|FCER1G|SYK|PARP9|IL17RC|TLR1|IL1A|HCK|IGHA|IGHD|TLR9|TLR6|FAM20A|TLR5|TLR4|TLR3|TLR2|C1QB|C1QA|NLRP1B|NLRP1A|CLEC4A2|SAA3|WAS|OAS1A|OAS1B|OAS1C|OAS1G|IGKC|NPY|C1RA|FAM46A|ITCH|GPAM|KLHL6|AXL|CR1L|FAU|CD68|C1QC|OTUD4|CD86|CD84|IFI211|PRDM1|IFI44L|FCNA|C1S1|RGS1|IGHV7-3|ZBP1|CD96|ATG9A|ARID5A|IGHV1-12|CYBB|CYBA|MPEG1|IGHV1-18|IGHV1-19|PLA2G16|ADAM17|CD8A|HIST1H2BE|CMPK2|WDFY4|HIST1H2BC|PLD4|LPL|DDX60|NTS|PRPF8|2810474O19RIK|NLRP6|UBD|NLRP3|IGHV8-8|IVNS1ABP|TGFB1|CAV1|ISG15|AA467197|SMAD6|ISG20|NFKBIA|TAB2|TCF3|RTP4|H2-T23|CXCL9|TNFAIP3|ADAR|UPK1B|KYNU|CASP4|CASP1|IGLC3|PDE4B|IGHV9-4|IGLC1|IGLC2|IGHV9-1|IGHV9-3|DDX58|PDE4D|IRAK4|FGR|GBP11|SFPQ|AIM2|VGF|IFNG|ELF4|OAS2|IRF4|OAS3|IRF1|IRF7|IRF8|IRF5|MS4A1|SLFN8|SLFN2|SAMHD1|SLFN9|USP18|CNR2|DROSHA|GBP2|GBP4|GBP3|GBP2B|CD209B|IFI204|NOS2|IFI205|BNIP3|MX2|MX1|H2-AA|SCIMP|CD4|CD6|RPS6KB1|PMP22|IFIT3B|VIP
51239	3.8614E-66	2.3227E-63	689	3311	2714	23957	regulation of multicellular organismal process	ATF1|MAPKBP1|SPI1|PGLYRP2|RNH1|SPAAR|TRIL|DMP1|ABAT|F11R|SOX21|CRHBP|GJA1|CREB3L1|LIPG|GPR171|C3AR1|AKT1|LUC7L|DDX17|GBP5|PRKAB2|CXADR|PRKCH|RBFOX2|SOX13|SOX11|PRKAB1|RC3H2|CLDN5|TEP1|HECW2|RFX4|GPR161|RBP1|PRKD2|H2-D1|ATF4|MTMR2|NLRX1|ZC3HAV1|LY9|IQGAP3|PLAC8|C3|MIR212|GJC2|C6|KLRK1|PRDM16|PLCG2|NCKAP1L|PROM1|PPARGC1B|NKX2-2|LYN|GSDMD|FZD1|AFAP1L2|FZD3|NDFIP1|FZD2|HOMER1|FZD4|FZD6|NFATC3|EIF2AK2|NFATC2|LNPEP|NR1D2|NFATC4|SETX|EHD2|VANGL2|FASL|AGO2|REL|MRVI1|SERPINI1|CPEB3|PAM|GPR18|LGMN|BTG1|CDKN1B|BHLHE41|LITAF|VSIR|GLI3|ARHGAP4|MECP2|IFIH1|JPH4|TIFAB|HEY1|MTG1|TSPO|JAK2|JARID2|LDLRAP1|JAK3|APPL2|HAVCR2|DUSP5|GPR35|OPALIN|ANXA3|IFNGR1|SPHK1|NFAM1|ELOVL6|EMP2|PAX6|FOS|WNT9A|TMEM173|SIRT1|DUSP6|ITPKB|MMP14|ZEB1|ANGPTL7|LRRC7|KCNMA1|RAPGEF2|HCLS1|GAS6|ENG|CRB2|KANK1|GRN|TMF1|KCNA1|PELI3|H2-DMA|PTAFR|KCNA5|IL6RA|ADCY7|APOLD1|PTGS1|NEURL1A|RNF135|NRAS|SRPX2|NTF3|SPP1|RPS3|MFN2|ZSWIM6|STAT6|ALKAL2|IL12RB1|LDLR|P2RY12|CDKN2B|DMTN|BRF1|STAT3|CARD9|GPR3|SYNJ2BP|SULF2|HEYL|COL3A1|FABP5|CLCF1|ALMS1|CSF3R|ATP8A2|CSF1|NCF1|CLSTN2|GPR68|PROS1|H2-K1|TNC|RORB|CXCL13|TNF|SLC8A1|CTGF|RIMS2|PYCARD|CDH5|HPGDS|SALL1|ZFP35|ADORA3|CLEC5A|PIM1|GRB10|TNR|SLC25A44|ZFP683|TLE3|MYLIP|LAG3|IGFBP5|MAGI2|DIO2|THOC1|THOC2|VASH1|FOXP4|NAIP5|FCGR3|FRMD8|ANKRD42|TNIK|NOTCH2|CSF1R|NOTCH3|NOTCH1|H2-M3|IL4RA|FOXO6|FOXO3|SLC9A1|SLC9A3R1|SCRT2|PLXNA1|TNFRSF14|SRGAP2|CD276|MAP2K6|KCNF1|ANKRD26|BDNF|ZBTB16|ESRRG|FBXO32|MCC|CORO2B|FBXO30|NFKB1|GFAP|CYP51|CXCL10|DAB2|PTPRC|CXCL12|MAFB|LHX2|TBXAS1|BCL3|MAFF|BCL2|MDM2|CSPG4|HPSE|MAP3K13|MYD88|NFE2L2|ITGAM|TRIM30A|ITGB3|LRRK2|ITGB2|PTEN|HTR2C|PTPN22|TREM2|HTR2A|TCIRG1|ARRB2|PIK3C2A|SPN|THBD|HHEX|ADAMTS1|ITGAX|H2-OA|NEO1|NKX3-1|SGIP1|TNFRSF1B|ADRA2A|TNFRSF1A|ATRN|CTDSP1|IL1RAPL1|BMP2K|ITGA6|SOS1|ASPA|CX3CR1|CEBPA|LEPROT|SMARCD3|ROCK1|ROCK2|UNC93B1|LRTM2|SEMA3A|CEBPG|FGL2|SEMA3B|LRP4|NOD1|NDNF|NOD2|IL2RG|NTN1|PPM1F|HDAC7|PLN|CD59A|PTPRZ1|KATNA1|CCL5|SLITRK3|CCL2|FYN|CSK|TIGIT|FNIP1|KCNJ2|WASF3|KCNJ10|ANGPT1|PRRX1|CMA1|NTRK3|TIE1|ERAP1|SEMA4C|CFLAR|MERTK|TBX2|P2RX7|CD24A|MGP|PTPN9|PTPN6|CLEC2I|PDCD1|BCOR|FCGR2B|MDGA2|RECK|NOP53|CLEC2D|ERRFI1|IL1RN|GFI1|D130043K22RIK|ZFP608|AQP4|IKZF1|IKZF3|ICAM1|IL27RA|CRKL|SOX2|LGALS3|PNP|EDNRB|RPS19|RASSF4|BSG|DHX58|KDR|PDK4|IL12B|CCN4|LGALS9|SOX9|CCN1|PTGDS|EPHB1|B2M|GLUL|EPHB4|RSAD2|SLC11A1|OMD|ARRDC3|IFRD1|ISLR2|ACOD1|GPR37L1|RUNX3|RUNX1|ARC|BTK|CD226|NSMF|TRIB1|PLPP3|RIN2|APCDD1|KLK8|MNDAL|KLK6|SGPL1|RRAS|TESPA1|INPP5D|STC2|SLAMF8|KCNN2|SLAMF6|APOE|CD14|FADD|SPTBN1|SLAMF1|EGR1|WWTR1|XBP1|EGR2|EGR3|ZFP516|GADD45A|INSR|IGF2|PRG2|NMI|PUM1|GADD45G|CCDC88B|CD300C2|WNK3|CD28|ID4|HIST1H4H|HIST1H4I|SCN2B|CD40|TENM3|TENM4|CTSZ|IL27|MIA3|CD3E|CTSS|AKAP12|SERP1|GLIPR2|STAB1|CTSH|FEZF2|CCR5|LMCD1|CLIC1|BBS4|CTSC|CCR2|SREBF1|PARP3|EDN1|FCER1G|ZHX3|SYK|IL15|TSC22D3|TFE3|RHOH|GAB2|IL17RC|TLR1|IL1A|TLR9|TLR6|TLR5|SGK1|TLR4|TLR3|TLR2|CD63|NLRP1B|NLRP1A|CLEC4A2|PRKX|ALOX12B|CST7|AIF1|GNAI2|BEGAIN|ARNTL|DRP2|CXCR3|PDPN|CTNNA1|XDH|LNPK|CAR2|CD74|NFYA|OSM|PER2|PER1|ITCH|CD40LG|PER3|GPAM|AXL|NBR1|IL18R1|C1QC|TJP2|CD86|CD84|CD81|TRAC|IFI211|LOXL3|KNDC1|PRDM1|JADE2|ETS1|RGS4|RGS2|PLAU|ARHGDIB|CAPN2|CAPN3|CHRNB2|PDGFRB|CARD10|CD96|PDGFRA|GHSR|DSCAM|ACOT11|LMO2|ATG9A|ARID5A|CYBB|CYBA|EEF1A1|PLA2G16|ADAM17|TYROBP|CHIL1|TBC1D23|CARD11|ABCG2|C5AR2|CACNA1B|PLD4|LPL|FBLN1|ALOX12|CACNA1C|ADRB2|LTBP3|DDX60|CACNA1E|ADIPOR2|FBLN5|ZFP36L2|CAMSAP2|HCAR2|ADGRG1|NLRP6|FUT9|DEAF1|MAN2A1|NLRP3|RIPK1|ASIC2|BRINP3|SYT4|SMAD1|TGFB1|SMAD3|HSPA5|SMURF1|TGFB3|CAV1|INHBB|ISG15|HOOK3|INHBA|SMAD6|BMP7|BMP6|BTNL6|NFKBIA|NR4A2|NR4A3|FES|BHLHE40|TMEM119|CNTN4|TCF3|IL7R|BMPR1B|FGF12|H2-T23|KDM5B|GSK3B|THRB|B4GALT1|MEGF10|PLEK|PDE3B|TNFAIP3|HK2|SPRED1|CASP8|ADGRE5|LRRTM3|SIX4|CASP4|LRRTM2|CASP1|PDE4B|ABCD1|GPSM3|TGIF1|SRGN|KDM6B|KLF10|MYOCD|RBM15|PTGIS|H2AFY|PDPK1|DDX58|EED|MMP2|PDE4D|ICOSL|OLIG2|SSTR2|ETV5|TGFBR1|TGFBR2|DNM3|FGR|ELF1|AIM2|IFNG|OAS2|IRF4|IRF1|CRY2|MMRN2|CRY1|CASQ2|IRF7|IRF8|LTB|SHANK3|SASH3|LAMA5|KDM3A|RRN3|HLF|LAMA3|ATP1A2|HMGCR|ADD3|ACVR1B|TOB2|HLX|ERBB4|TBX21|DROSHA|SLIT2|LRIG2|GBP4|MAPK4|SASH1|CD209B|IFI204|NOS2|IFI205|LGI4|TPBG|SOD2|H2-AA|SCIMP|CD2|CD4|TEC|CD6|TCIM|RPS6KB1|NPHS1|PMP22|CD9|SPRY2|TEK|LPIN1|VIP
43207	4.1435E-66	2.3539E-63	396	1469	2714	23957	response to external biotic stimulus	IGHV1-80|IGHV1-81|IGHV1-82|RPL30|PGLYRP2|WIPF1|IGHV1-85|IGHV3-1|TRIL|EPRS|TRBC1|AKT1|IGHV3-6|JUNB|IGHV3-8|IER3|DDX17|GBP6|GBP5|GBP8|CXADR|GBP7|GBP9|RNASE6|UNC13D|DDIT4|NLRX1|IGHV1-63|IGHV1-64|IGHV1-66|IGHV1-67|ZC3HAV1|IGHV1-69|VPS26B|LY9|PLAC8|C3|KLRK1|IGHV2-6-8|PLCG2|HEXIM1|LYN|GSDMD|IGHV1-72|IGHV1-74|IGHV1-75|EIF2AK2|TOLLIP|REL|TNFSF8|IGHV1-42|SIGLECG|LITAF|IFIH1|MECOM|IGHV5-9|JAK2|JAK3|IKBKE|IGHV5-4|HAVCR2|UPF1|BATF2|ANXA3|IFNGR1|IGHV1-53|IGHV1-54|IGHV1-55|SERPINB9|TMEM173|PLSCR1|TLR12|TLR11|GAS5|TMEM106A|TLR13|TMF1|IGHV1-20|PELI3|PTAFR|IGHV1-22|IGHV1-26|RNF135|NRAS|IL12RB1|IGHV6-6|IL10RB|STAT2|CARD9|IGHV1-39|PSMB9|CSF1|NCF1|NCF2|H2-K1|RNF19B|CXCL13|TNF|IPO7|CXCL16|IGHG3|PYCARD|IGHG1|CLEC5A|ZFP683|IFNAR2|TGTP1|CD180|TAP2|IFIT1BL2|FCGR1|NAIP2|IGHG2B|NAIP5|IGHG2C|MAPKAPK3|NAIP6|LY6A|TRIM34A|FKBP5|NOTCH2|CSF1R|LYZ2|H2-M3|IL4RA|CORO1A|SERPINA3F|TNFRSF14|LY86|B3GALT5|NFKB1|CXCL10|CXCL11|PTPRC|CXCL12|IGHV14-2|IGHV14-3|IGHV14-4|BCL3|BCL2|MAP3K14|MYD88|H2-AB1|TRIM12A|IGHV1-5|IGHV1-4|CIITA|IGHV1-7|TRIM30A|PIK3CD|PTPN22|TREM2|SPN|PSTPIP1|ITGAX|IGHV1-9|OASL1|OASL2|IGHV5-12|DTX3L|IGHV5-17|TNFRSF1B|TNFRSF1A|TRIM56|CX3CR1|IGHV2-6|IGHV2-5|UNC93B1|CEBPG|H2-Q7|NLRC5|NOD1|NOD2|TSPAN32|COCH|CCL8|CCL6|CCL5|TIFA|CCL2|IGHV2-9|GZMA|CFLAR|P2RX7|CD24A|POLR3E|PTPN6|FCGR2B|MYO1F|IFITM3|GFI1|PRF1|AQP4|IFIT1|IKZF3|IFIT3|IL27RA|IFIT2|LGALS3|RPS6KA3|EDNRB|RPS19|DHX58|TRIM25|IL12B|LGALS9|HMCN1|TRIM21|B2M|HERC6|RSAD2|SP110|SLC11A1|ACOD1|SLPI|IFI27|BTK|TRIM14|TRIB1|IGHV8-12|MNDAL|CD79B|SLAMF8|SLAMF7|CEP192|SLAMF6|CD14|FADD|SLAMF1|XBP1|H2-EB1|IRGM2|PRG2|IFI44|NMI|PARP14|BST2|CCDC88B|IGHV10-3|IFI27L2A|IGHM|CD40|IL27|JCHAIN|STAB1|CD37|TNFAIP8L2|APOBEC1|CD52|APOBEC3|FCER1G|SYK|PARP9|IL17RC|TLR1|IL1A|HCK|IGHA|IGHD|TLR9|TLR6|FAM20A|TLR5|TLR4|TLR3|TLR2|C1QB|C1QA|NLRP1B|NLRP1A|CLEC4A2|SAA3|WAS|OAS1A|OAS1B|OAS1C|OAS1G|IGKC|NPY|C1RA|FAM46A|ITCH|GPAM|KLHL6|AXL|CR1L|FAU|CD68|C1QC|OTUD4|CD86|CD84|IFI211|PRDM1|IFI44L|FCNA|C1S1|RGS1|IGHV7-3|ZBP1|CD96|ATG9A|ARID5A|IGHV1-12|CYBB|CYBA|MPEG1|IGHV1-18|IGHV1-19|PLA2G16|ADAM17|CD8A|HIST1H2BE|CMPK2|WDFY4|HIST1H2BC|PLD4|LPL|DDX60|NTS|PRPF8|2810474O19RIK|NLRP6|UBD|NLRP3|IGHV8-8|IVNS1ABP|TGFB1|CAV1|ISG15|AA467197|SMAD6|ISG20|NFKBIA|TAB2|TCF3|RTP4|H2-T23|CXCL9|TNFAIP3|ADAR|UPK1B|KYNU|CASP4|CASP1|IGLC3|PDE4B|IGHV9-4|IGLC1|IGLC2|IGHV9-1|IGHV9-3|DDX58|PDE4D|IRAK4|FGR|GBP11|SFPQ|AIM2|VGF|IFNG|ELF4|OAS2|IRF4|OAS3|IRF1|IRF7|IRF8|IRF5|MS4A1|SLFN8|SLFN2|SAMHD1|SLFN9|USP18|CNR2|DROSHA|GBP2|GBP4|GBP3|GBP2B|CD209B|IFI204|NOS2|IFI205|BNIP3|MX2|MX1|H2-AA|SCIMP|CD4|CD6|RPS6KB1|PMP22|IFIT3B|VIP
50789	5.8840E-65	3.1669E-62	1810	12334	2714	23957	regulation of biological process	ATF1|JRK|SPI1|PGLYRP2|GMFG|IGHV3-1|F11R|PTPDC1|SPIB|ZC3H12D|CRHBP|ALKBH5|LURAP1L|C3AR1|AKT1|MLYCD|IGHV3-6|IGHV3-8|PRKAB2|CXADR|PRKAB1|RC3H2|DDIT4|TXNIP|ATF3|SKAP2|ATF4|NLRX1|CDCA5|ZC3HAV1|RNF213|EPB41L2|RNF217|HEXIM1|TIPARP|EIF2AK2|LNPEP|BTBD10|LARP6|FAM111A|VANGL2|FASL|AGO3|TREML2|AGO2|MRVI1|LGMN|BHLHE41|OSBPL11|PEAR1|MED16|SIGLECG|SIGLECF|ARHGAP4|MECP2|MMP25|TIFAB|CASP12|MECOM|TSPO|JAK2|JAK3|DUSP4|DUSP5|DUSP1|SPHK1|FOS|WNT9A|GMIP|SLC39A14|DUSP6|DDB1|MMP11|PLSCR1|MMP14|SLC7A7|MED20|RAPGEF2|HCST|CHST3|CRB2|SAMD8|PKN3|KCNA1|PTAFR|KCNA4|KCNA5|IL6RA|SLC7A2|NEURL1A|NEURL1B|WRN|NRAS|SNX25|SPP1|PLAGL2|MFN2|ZSWIM6|RICTOR|IL12RB1|TRP53BP2|DCBLD2|COL3A1|SLCO3A1|CENPJ|TAOK1|CRLF3|GZF1|ZFP445|LY6I|RASL11B|NAB2|LTN1|SLA|FRY|ADORA3|NEK1|MAP3K6|CDKL2|ZFP458|TPST2|MFNG|LY6A|PKP3|SRSF7|LY6E|ZFP451|GRIA2|CREM|CORO1A|RAP1B|SLC9A3R1|ZKSCAN3|TNFRSF14|BMF|SMYD3|GRIA3|GRIA4|CD276|KCNF1|SDF2L1|RASL10B|LY86|HTR1B|FBXO32|CORO2B|FBXO30|SH3BP5L|LRCH1|IGHV14-2|IGHV14-3|IGHV14-4|TBXAS1|HPSE|CIITA|ITGAM|ITGB5|ITGB3|ITGB2|PTEN|HTR2C|FAM208A|ITGAE|HTR2A|ITGAL|BICD1|BICD2|TNFSF13B|SPN|HHEX|ITGAX|ITGB7|SNAP29|NEO1|CEP290|NKX3-1|GRID1|VPS13C|ITGA1|VPS13D|TFIP11|TNFRSF1B|SEZ6L|TNFRSF1A|ATRN|BMP2K|ITGA6|LCP2|TMBIM6|LCP1|TOP1|TRIM56|ROCK1|UHRF2|ROCK2|LRTM2|SRSF1|ZFP426|IL2RG|FYB|TSPAN32|KCTD20|FYN|IGF2BP2|FSD1|HNRNPA1|E2F6|KCNJ2|FEM1A|MYO10|GZMA|NTRK3|MID1IP1|GZMB|CABLES1|SYT15|HTR5A|HCRTR2|TTC39B|TBX2|CD24A|EIF3K|POU2AF1|IL2RB|PDCD1|CD247|PIK3AP1|RECK|2610021A01RIK|NOP53|MYO1F|MYO1G|SMARCB1|IKZF1|IKZF3|ICAM1|IL27RA|CRKL|C4B|LGALS3|ADGRA1|BSG|TNFSF10|KDR|TRIM25|PIEZO1|CPNE3|LGALS9|TRIM21|OMD|KCNK13|CIRBP|ISLR2|SLPI|SOAT2|BTK|TRIM14|CD226|KCNQ5|TRIB1|RIN2|KCTD16|SDC4|TGFA|ZFP507|ZBTB5|ZBTB2|BRIP1|RRAS|STK38L|CEP192|KCNN2|APOE|BBS1|EGR1|XBP1|EGR2|EGR3|TNFSF14|EGR4|ZFP516|IGF2|SMARCA5|BST2|NET1|DNAIC1|LPAR5|LPAR6|DDR1|IGHM|CSRNP3|PHF11A|WFDC1|IL27|HERPUD1|KHK|AKAP12|RAC2|PHGDH|BBS4|APOBEC1|SREBF1|APOBEC3|FCER1G|ZHX3|SYK|IL15|GAB2|9130011E15RIK|RNF144A|IL1A|RNF144B|IGHA|OLFR111|ARHGEF3|IGHD|MICU1|MFGE8|SSNA1|GNAI2|ZFP12|IGKC|NFIL3|FAM196A|ORMDL3|XDH|GIT2|CAR2|MAP3K1|OSM|ITCH|KLHL6|IL18R1|OTUD4|NARF|CRTC3|UBXN2B|DENND5B|IFI213|IFI214|IFI211|LOXL3|PRDM2|PRDM1|ETS1|CELSR2|ETS2|NR3C2|PLAU|TBC1D30|IGHV7-3|CARD10|ACOT11|TMOD2|GEM|EEF1A1|ADAM17|TYROBP|TBC1D23|CARD11|PLGRKT|TCF7|CACNA1B|PLD4|CACNA1C|CACNA1E|PLD2|CNN1|ADGRG1|ADGRG5|LPXN|CYTL1|SYT4|CRTAP|VCAM1|UBE2B|CNTN6|CAV1|NUP153|HOOK3|BHLHE40|CNTN4|TCF3|IL7R|FGF12|H2-Q10|MXD4|ZMYND15|PLEK|TNFAIP3|ADAR|RND3|ADGRE1|LYL1|ADGRE5|RB1CC1|GRM8|CYTIP|TGIF1|MYOCD|PDPK1|MSL3L2|OLIG1|ETV1|OLIG2|IRAK4|ETV5|TAPBP|ACTA2|ELF1|ALS2|ELF4|CRY2|CRY1|MS4A1|SHANK3|GM266|RRN3|ADD3|TROVE2|POLD4|NWD1|CYTH4|CNR2|TMEM204|CBS|TBX21|MKNK2|MXI1|TRA2A|DROSHA|SLIT2|MTA3|IFI208|IFI209|IFI206|CD209B|IFI207|IFI204|IFI205|TPBG|BNIP3|IFI203|EYA4|H2-AA|CD209A|CD2|CD4|TEC|CD6|TCIM|TEF|CD5|CD9|ACKR3|ERCC6|TEK|NRDE2|GLA|RNH1|WIPF1|FRMPD1|HNRNPU|DMP1|EPRS|RRP8|FGFRL1|ELK3|EPS8|FAM122A|GJA1|LUC7L|DDX17|PRKCH|ARMC9|HCFC2|GABRG3|ZSCAN20|PRKD3|HECW2|PRKD2|ZSCAN26|NUP98|SAMSN1|PLAC8|BLOC1S5|MIR212|GJC2|PRDM16|ALX4|NCKAP1L|PROM1|ICOS|PLK3|AFAP1L2|NDFIP1|HOMER1|MCAM|NFATC3|NFATC2|NR1D2|ELL2|PAFAH2|NFATC4|FOSL2|FOSL1|EHD2|MEX3B|HNRNPF|GJB6|TOLLIP|PAM|GABRB2|GMEB1|CDKN1A|BTG1|CDKN1B|ARPC1B|PHF23|SETD7|SMG7|SMG6|PHF8|IFIH1|MTG1|ADAMTSL4|ADAMTSL2|TIMP3|JARID2|TIMP4|TRP53INP1|CDYL2|GNL3|APBB1IP|ZEB1|ANGPTL7|MTF2|GAS1|GAS6|GRN|FAM129A|ADCY3|SPTY2D1|ADCY7|APOLD1|FGD2|FGD3|OLFR56|ABI3BP|LDLR|GABRA1|CDKN2B|DMTN|YTHDF3|IL10RB|PCGF5|IL10RA|GABRA3|SYNJ2BP|SLC8B1|MKLN1|CLCF1|FOSB|NUCB1|ZFP326|CSF1|PROS1|TNC|TNF|SLC8A1|CDC14B|IGHG3|RIMS2|IGHG1|SALL1|PAPOLA|TNR|SLC39A8|HMGN1|IL13RA1|IFNAR2|TLE3|RALGAPA1|MAGI3|MAGI2|DIO2|THOC1|TRAFD1|THOC2|VASH1|LEMD3|FCGR1|RAB32|EDAR|NAIP2|IGHG2B|NAIP5|FCGR3|IGHG2C|RAB30|NAIP6|KAT6B|PGR|RAB39|FKBP4|AEBP1|SCRT2|SERPINA3F|TTC21B|PLXNA1|SRGAP2|CD300LF|PLTP|MCL1|MAP2K6|OSBPL8|SLC4A10|TRAPPC9|SERPINA3G|GFAP|DAB2|LHX2|MAP3K19|BCL3|BCL2|CSPG5|CSPG4|MAP3K13|MAP3K14|LAT|TRIM30A|PLEKHF1|ZC3H4|TCIRG1|ZC3H6|PIK3C2A|TRO|THBD|ADAMTS1|SGIP1|LANCL1|CTDSP1|CTDSP2|NOS1AP|CCDC40|CEBPA|LEPROT|CEBPG|FGL2|NLRC5|NOD1|NOD2|COCH|HDAC7|DNAJB1|P2RY6|PLN|HECTD1|DNAJB5|RAB23|IL21R|VPS54|CSK|TUB|ANGPT1|IDH3G|ZFP316|P2RX7|BCKDK|P2RX6|RAB13|RAB19|ZFP790|CEBPZ|BCOR|TPT1|LY6C2|IFITM3|IL1RN|GFI1|AQP4|MKI67|IFIT2|RPS6KA3|FRAT1|PNP|PPP2R1B|RPS19|RPS6KA2|RPS6KA1|TBC1D10C|PDK4|SYNPO|PDK2|RPS13|DYNC2H1|ARRDC4|SRRM4|ARRDC3|IFRD1|P3H2|GPR37L1|MAPK8IP2|ZW10|RUBCNL|GSAP|SIK1|NSMF|SIK2|TLN1|SH2D2A|HNRNPLL|APCDD1|CD79B|HELZ2|UGCG|CD79A|SPTBN1|ATP6V0A1|VASP|PARVA|PARVB|PUM1|RPS26|CD300C2|IGHV10-3|RPS29|TOP2A|TENM1|COL18A1|TENM2|AHCTF1|TENM3|TENM4|CHMP1A|FEZF2|PARP3|EDN1|PPRC1|PARP9|CBFA2T3|RENBP|VAV1|TOPORS|VAV2|TLR1|HCK|TLR9|TLR6|TLR5|TLR4|VGLL4|TLR3|TLR2|C1QB|C1QA|SAA3|GDPD1|CST7|AIF1|BEGAIN|DRP2|PDPN|HDX|C1RA|SLC31A2|NFYA|FAM46C|SUSD2|PKDREJ|SORBS1|SORBS3|PDP1|CD40LG|NBR1|APBA2|NUPL1|SIPA1|C1QC|SPPL2B|SPPL2A|FAIM2|PVR|FCNA|PAIP2B|C1S1|SIT1|ARHGDIA|ARHGDIB|GATSL2|CHRNB2|GUCY1A2|CHRNB3|KDM2A|LMO2|SHISA5|LIFR|LZTFL1|TIMELESS|RASL12|COPA|CHRNA6|CLEC16A|LPL|FBLN1|ALOX12|FBLN2|FBLN5|CAMSAP2|FAM83H|NLRP6|HRH3|ZMAT3|UBD|NLRP3|PMAIP1|IGHV8-8|FAM83D|CPSF6|MLKL|POU2F2|SELL|BMPR1B|H2-T24|MUS81|H2-T23|KDM5B|H2-T22|THRB|MEGF10|SLC40A1|DBI|HK2|HK3|SPRED2|SPRED1|CASP8|SEPT7|LRRTM3|SIX4|PPP2R5E|MCF2L|CASP4|LRRTM2|CASP1|BLNK|GPSM3|SRGN|KDM6B|H2-T10|H2AFY|MYRIP|RBL2|DNM3|FCHSD1|RBL1|AIM2|RASA4|OAS2|PEAK1|OAS3|CASQ2|LTB|KDM7A|PDXK|KDM3A|HLF|ATP1A2|CIART|GNA13|GNA15|FAM168A|HLX|FAM120B|TOGARAM1|GBP4|MAPK4|NOS2|WEE1|PDE10A|PPP2R2C|RPS6KB1|LPIN1|LPIN2|IGHV1-80|IGHV1-81|MAPKBP1|IGHV1-82|IGHV1-85|ZFYVE1|CLDN1|PREX2|ZFP281|TRBC1|LIPG|GBP5|RBFOX2|HSPG2|CLDN5|RFX4|RBP1|PSME1|PSME2|MTMR1|MTMR2|MTMR3|IGHV1-63|IGHV1-64|IGHV1-66|IGHV1-67|FIGNL2|TAPBPL|IGHV1-69|NYAP2|MTMR4|SLC30A10|LY9|IQGAP3|OAZ1|C3|C6|KLRK1|IGHV2-6-8|PRKAR2B|PRKAR2A|CFAP69|PPARGC1B|EXPH5|LYN|GPR17|IGHV1-72|ABCA5|IGHV1-74|IGHV1-75|EDEM1|ERLIN1|GRIN2C|5330417C22RIK|FLI1|SETX|NOSTRIN|GPR18|EZH1|FERMT3|GPR26|HEXB|IGHV1-42|NCAN|RPLP1|HEXA|WFIKKN2|PTH1R|LITAF|VSIR|JPH4|HEY1|NKRF|IGHV5-9|SH3BGRL3|IKBKE|IGHV5-4|APPL2|UPF2|SS18|UPF1|GPR37|GPR35|ELOVL5|OPALIN|IGHV1-53|IGHV1-54|PGAM2|IGHV1-55|ELOVL6|EMP2|SIRT1|CCSAP|CSF2RB2|LRRC7|RILPL1|TMEM33|KCNMA1|TLR12|TLR11|CDC42EP1|GPRC5C|DSCAML1|TMEM106A|MDFI|TLR13|LRRC14|KANK1|TMF1|IGHV1-20|PELI3|PELI2|IGHV1-22|IGHV1-26|PTGS1|BTAF1|SRPX2|GLRA3|NTF3|STAT6|ZFP266|SRSF10|P2RY12|P2RY13|P2RY10|UTP4|USP9X|ATRNL1|STAT2|STAT3|YLPM1|PSMB8|IGHV1-39|STXBP5L|PSMB9|HEYL|FABP5|FABP7|NRROS|NCF1|FAM13B|CCNT1|NCF2|GPR68|GPR65|ZBTB26|ZBTB21|RORB|CXCL13|SAT1|CTGF|CXCL16|STK10|HPGDS|SESN1|PIM1|SLC25A44|ZFP683|KPNA1|MYLIP|LAG3|ZFP217|FOXP4|EMSY|ACAP1|FRMD6|MAPKAPK3|SLC9A7|FRMD8|ZFP691|MAX|IL4RA|FOXO6|GPR84|FOXO3|SLC9A1|GLIS2|SBNO1|ATXN7|SLC38A9|SLC38A3|SLC38A2|KIRREL|BDNF|ZBTB16|GFPT1|BCDIN3D|ZBTB12|MCC|EEF2|NFKB1|CXCL10|CXCL11|PTPRB|PTPRC|GNL3L|CXCL12|SERPINB6B|AAK1|MDM2|FGFR1OP|SCGB3A1|MYD88|H2-AB1|NFE2L2|IGHV1-5|IGHV1-4|IGHV1-7|LRRK2|RASGRF2|LRRK1|PIK3CD|ARRB2|PIK3CG|DGCR8|IGHV1-9|OASL1|OASL2|ZFP654|PPP1R12A|IGHV5-12|PEG3|PVRIG|IGHV5-17|SLCO1C1|IL1RAPL1|BDP1|SEC22B|BIRC3|CNTNAP4|ITIH5|ZFP667|PPP1R15B|PARD6G|LRP4|PIRB|NTN1|PPM1F|CCL8|PTPRZ1|CCL6|KATNA1|CCL5|TIFA|SLITRK3|CCL2|SLC25A23|PTPN1|PPP1R14A|PRRX1|TIE1|ERAP1|MERTK|SNRK|MGP|PTPN9|PTPN6|FCGR2B|MDGA2|SLC25A33|ERRFI1|AHCYL1|LPGAT1|PRF1|D130043K22RIK|GCC2|IFI30|TXNDC16|CCAR1|RASSF4|DHX58|CHORDC1|IL12B|CCN4|CCN1|EPHB1|EPHB4|PAQR8|ENTPD1|ENTPD2|RSAD2|NSMCE3|ZFP738|PPP1R3G|IFI27|PPP1R3C|SPATA13|PPP1R3D|IGHV8-12|PIK3R3|PCDH17|PIK3R5|MNDAL|APH1B|TESPA1|MIER3|CD19|MICAL1|SLAMF8|SLAMF7|SLAMF6|CD14|N4BP1|PAG1|SNX5|SLAMF1|WWTR1|IQSEC2|ST8SIA1|IQSEC3|IRGM2|PRG2|RASSF9|PILRA|RPE65|DCLK1|ACER2|WNK2|WNK3|CD28|ID4|DHX29|IFI27L2A|SCN2A|CD22|SCN2B|PTPRT|CD40|TNFRSF13B|DOC2A|PPP1R10|CTSZ|CD3G|MIA3|CD3E|CD3D|CTSS|GNGT2|NAT8F5|CTSH|CD37|QSOX1|ARIH1|CCR5|LMCD1|CTSD|CTSC|CCR2|CD53|NCOA2|GLRP1|OSMR|SORCS2|LAT2|MN1|MZB1|CD48|NCOA7|STK40|CD63|NLRP1B|NLRP1A|CLEC4A2|PRKX|CRIP1|SERTAD3|MNT|SERTAD1|PERP|LNPK|CD74|CAVIN1|PER2|PER1|PER3|THEMIS2|GPAM|CSDC2|KIF26A|CCNG2|STK17B|CCNG1|CD68|CD86|DCLRE1B|CD84|SAMD9L|MIDN|CD81|TRAC|KNDC1|JADE2|GIMAP8|RGS4|RGS5|RGS2|CCND2|RGS1|CCRL2|CAPN2|CAPN3|ARID2|ZBP1|PDGFRB|CD96|PDGFRA|KIRREL2|ATG9A|THEMIS|IGHV1-12|CYBB|LMTK2|CYBA|RPGRIP1L|LAX1|KLHL40|MID1|IGHV1-18|IGHV1-19|DOK1|PLA2G16|CD8A|GPD1|YTHDC1|NPR1|KLHL12|DDX60|MCHR1|FUT4|RASGRP3|HCAR2|KIF3B|FUT9|DEAF1|OLFR98|OLFR99|BRINP3|IVNS1ABP|KLHL21|MSN|INHBB|ISG15|MT1|INHBA|CLK4|BMP7|BMP6|CLK1|ISG20|H1F0|TAB2|TAB1|B430306N03RIK|RBM27|GSK3B|MAST1|ATP2A3|AFF4|AFF2|PPP1R9B|IGLC3|IGHV9-4|IGLC1|IGLC2|IGHV9-1|IGHV9-3|RBM15|NCBP1|DDX58|EED|MMP2|PLA2G4A|SSTR2|LMBRD1|SFPQ|LMBRD2|VGF|IRF4|IRF1|TBC1D7|MMRN2|IRF7|IRF8|IRF5|IRF6|IRF9|CREB5|LAMA5|NIM1K|MVP|LAMA3|HMGCR|ACVR1B|SAMHD1|AURKB|PDLIM1|EFS|RAB40C|CLMN|RBM38|RBM39|PLA2G2D|9130023H24RIK|SOD2|SCIMP|GOLPH3|NPHS1|BMT2|VIP|TAF2|TAF1|TRIO|SPAAR|TRIL|ABAT|SOX21|GPR174|MILR1|DCAF1|SOX18|CREB3L1|GPR171|RPL38|JUNB|IER5|IER3|ANKS1B|RPL23|SOX13|SOX11|UNC13D|NISCH|TEP1|GPR161|GPR160|RPL26|H2-D1|CDC42SE1|RIC8B|PLCG2|NKX2-2|GSDMD|FZD1|FZD3|DNAH11|FZD2|DNASE2A|FZD4|FZD6|UPF3A|SLC6A6|GLUD1|REL|TNFSF8|SERPINI1|CPEB3|ITK|ELN|TCF23|CLTC|HIF3A|SLC6A1|GLI3|GPR132|RACK1|HIST2H3C2|LDLRAP1|HAVCR2|BATF2|BRD2|ANXA3|IFNGR1|NFAM1|TET2|SERPINB9|PAX6|TMEM173|ITPKB|CD200R4|PLCB3|RNF169|PLCB4|MRAS|HCLS1|PLCB2|ENG|ASAH1|RPL10|H2-DMA|RPL11|AFP|GRAMD4|RNF135|ANKRD53|RPS3|ALKAL2|RPS2|IGHV6-6|AOC3|SEPTIN1|BRF1|CARD9|GPR3|SULF2|ABI3|LPCAT3|ALMS1|NOTUM|CSF3R|ATP8A2|CLSTN2|CHRM4|H2-K1|RTKN2|FAM107A|GUCA1A|RNF19B|IRS2|PYCARD|CDH6|CDH5|ZFP35|CLEC5A|GRB10|SMARCAD1|RNF43|RPS9|PPTC7|IGFBP5|GPT2|CD180|RPS6|TAP2|TAP1|CYS1|ARMCX3|ZFP46|CACNB4|ERF|ANKRD42|TNIK|MAD1L1|DGKI|NOTCH2|CSF1R|NOTCH3|NOTCH1|TNKS|H2-M2|HVCN1|H2-M3|AK4|RASAL3|RHOBTB2|ADAP2|NACC2|ANKRD26|TNK2|ASNS|ESRRG|CYP51|MOB1A|CNOT6|MAFB|RCAN2|MAFF|MAFK|XAF1|NES|DPP10|EIF4E3|ZFP521|PTPN22|TREM2|LSP1|DUSP14|SGCD|PSD4|H2-OB|H2-OA|METTL16|DTX3L|TRAF1|ADRA2A|PTBP3|PTP4A1|SOS1|ASPA|CX3CR1|IGHV2-6|IGHV2-5|SMARCD3|UNC93B1|H2-Q6|SEMA3A|H2-Q7|SEMA3B|H2-Q4|NDNF|PRR5L|CACNG6|CD59A|ZKSCAN17|TIGIT|FNIP1|MEST|WASF3|IGHV2-9|KCNJ10|CMA1|SEMA4C|CFLAR|RPS3A1|KLF9|CLEC2I|INSM1|CLEC2D|VIPR1|6030419C18RIK|LST1|ZFP608|PKD2L1|SOX2|EDNRB|DPF3|SOX9|PTGDS|B2M|GLUL|SOX7|SP110|SLC11A1|MTUS1|ACOD1|RUNX3|MIF4GD|RUNX1|ARC|PLPP3|LLGL1|SP140|EBI3|EIF5A2|NLK|KLK8|KLK6|SGPL1|NUAK1|INPP5D|STC2|FADD|MAP9|BANP|SRPK2|PTPRN2|GADD45B|SIAH3|GADD45A|INSR|NMI|PARP14|GNG11|GADD45G|CCDC88B|PARP10|CREBRF|HIST1H4H|HIST1H4I|ITM2A|CDS2|CLIC5|JCHAIN|EPM2AIP1|SERP1|GLIPR2|STAB1|TNFAIP8L2|BCL2A1A|CLIC1|BCL2A1B|TSC22D1|TSC22D3|TFE3|RHOH|RHOC|IL17RC|NME6|FAM20A|SGK1|DNASE1L3|SGK2|WAS|OAS1A|OAS1B|ALOX12B|OAS1C|CXCR6|OAS1G|ARNTL|NPW|CXCR3|NPY|CTNNA1|MPZL1|RANBP2|RANBP9|TPPP3|AXL|CR1L|RAB3GAP2|RAB3GAP1|TJP2|ARID4A|ARID4B|IL18RAP|GHSR|DSCAM|CD300A|ARID5A|ARID5B|OCRL|PDIA5|ARHGAP45|PDIA4|KCTD8|PREPL|SELENOP|ELMO1|CHIL1|ABCG2|AKNA|C5AR2|LTBP4|CSF2RB|ARHGAP17|ADRB2|LTBP3|NTS|ADIPOR2|ZFP36L2|2810474O19RIK|MAN2A1|RIPK1|OTX1|ASIC2|SMAD1|TGFB1|SMAD3|HSPA5|SMURF1|TGFB3|EPHX2|ARHGAP27|ARHGAP26|SMAD6|ARHGAP25|AZIN1|BTNL6|NFKBIA|NR4A2|NR4A1|PLCXD3|NR4A3|ARHGAP30|FES|TMEM119|NFKBIE|DOCK6|CXCL9|USP37|B4GALT1|DOCK9|DOCK8|USP33|PDE3B|LMOD1|SLC2A4|ZC3H7A|BDKRB2|PDE4B|ABCD1|SCYL2|HIST1H1C|PSTK|KLF10|KLF11|PTGIS|PDE4D|ICOSL|ARAP1|KLF15|TGFBR1|TGFBR2|FGR|IFNG|DOCK2|SASH3|USP13|RGS17|SLFN2|SLFN1|PALM2|RGS16|TOB2|USP18|ERBB4|STOM|LRIG2|S1PR4|SASH1|CMTM7|CMTM3|SGTB|LGI4|SGTA|SPRY4|CADPS|USP28|FMNL3|FMNL1|ALOX5AP|RGS10|PMP22|SPRY2|LTBR|SSBP2
50865	7.8092E-65	3.9928E-62	260	761	2714	23957	regulation of cell activation	IGHV1-80|IGHV1-81|IGHV1-82|PGLYRP2|IGHV1-85|IGHV3-1|ZFP608|ABAT|IKZF1|F11R|IKZF3|IL27RA|ZC3H12D|MILR1|LGALS3|PNP|RPS6KA1|TRBC1|TBC1D10C|IL12B|LGALS9|IGHV3-6|EPHB4|IGHV3-8|SOX13|SOX11|RUNX3|RC3H2|UNC13D|RUNX1|BTK|CD226|IGHV8-12|SDC4|IGHV1-63|IGHV1-64|IGHV1-66|IGHV1-67|IGHV1-69|SAMSN1|KLRK1|IGHV2-6-8|TESPA1|CD19|INPP5D|SLAMF8|SLAMF7|NCKAP1L|APOE|FADD|ICOS|PAG1|SLAMF1|LYN|XBP1|EGR3|NDFIP1|IGHV1-72|TNFSF14|IGHV1-74|IGHV1-75|IGF2|NFATC2|CCDC88B|IGHV10-3|CD28|CD22|IGHM|CDKN1A|CD40|TNFRSF13B|IGHV1-42|IL27|CD3E|SIGLECG|VSIR|GLI3|RAC2|IGHV5-9|CD37|TNFAIP8L2|JAK2|JAK3|IGHV5-4|CTSC|CCR2|HAVCR2|PARP3|FCER1G|SYK|IL15|SPHK1|IGHV1-53|NFAM1|IGHV1-54|IGHV1-55|RHOH|GAB2|ITPKB|PLSCR1|MMP14|ZEB1|IGHA|IGHD|TLR9|MZB1|TLR6|GAS6|TLR4|GRN|IGHV1-20|H2-DMA|PTAFR|IGHV1-22|CST7|IGHV1-26|AIF1|SLC7A2|IGKC|PDPN|RPS3|STAT6|IL12RB1|LDLR|IGHV6-6|CD74|DMTN|BRF1|IGHV1-39|ITCH|CD40LG|GPAM|AXL|CLCF1|CD86|CD84|CD81|LOXL3|IRS2|PRDM1|TNF|CTGF|IGHG3|PYCARD|IGHG1|ZFP35|SIT1|ADORA3|CAPN3|IGHV7-3|ZFP683|CHRNB2|PDGFRB|PDGFRA|LAG3|CD300A|THOC1|IGHV1-12|LAX1|IGHV1-18|IGHV1-19|IGHG2B|IGHG2C|TYROBP|CARD11|MAD1L1|H2-M3|IL4RA|ALOX12|ADRB2|RASAL3|CORO1A|ZFP36L2|PLD2|NLRP3|TNFRSF14|IGHV8-8|CD300LF|CD276|VCAM1|TGFB1|CAV1|ZBTB16|PTPRC|NR4A3|IGHV14-2|IGHV14-3|FES|IGHV14-4|BCL2|TCF3|IL7R|LAT|MYD88|H2-AB1|IGHV1-5|H2-T23|IGHV1-4|IGHV1-7|ITGAM|LRRK2|DOCK8|ITGB2|PLEK|TNFAIP3|PTPN22|TREM2|ITGAL|TNFSF13B|SPN|IGLC3|IGHV9-4|IGLC1|IGLC2|H2-OA|IGHV1-9|IGHV9-1|IGHV9-3|IGHV5-12|PDPK1|ICOSL|IGHV5-17|TNFRSF1B|TGFBR2|ACTA2|FGR|IFNG|IRF1|SOS1|SASH3|CEBPA|IGHV2-6|IGHV2-5|SLFN1|FGL2|NOD2|IL2RG|TSPAN32|CNR2|HLX|TBX21|CCL5|DROSHA|CCL2|CSK|TIGIT|IGHV2-9|PLA2G2D|MERTK|H2-AA|CD209A|CD24A|CD4|TEC|CD6|CD5|CD9|PTPN6|CLEC2I|FCGR2B
48519	9.3922E-64	4.5735E-61	981	5455	2714	23957	negative regulation of biological process	MAPKBP1|SPI1|PGLYRP2|GMFG|F11R|ZFYVE1|ZC3H12D|CRHBP|ZFP281|AKT1|CXADR|RBFOX2|HSPG2|RC3H2|CLDN5|RFX4|DDIT4|TXNIP|ATF3|SKAP2|ATF4|MTMR2|NLRX1|ZC3HAV1|TAPBPL|SLC30A10|IQGAP3|OAZ1|C3|RNF213|PRKAR2B|PRKAR2A|PPARGC1B|HEXIM1|LYN|GPR17|ABCA5|TIPARP|ERLIN1|EIF2AK2|LNPEP|GRIN2C|BTBD10|SETX|FAM111A|FASL|AGO3|AGO2|NOSTRIN|MRVI1|GPR18|EZH1|LGMN|WFIKKN2|BHLHE41|PTH1R|PEAR1|SIGLECG|LITAF|VSIR|ARHGAP4|MECP2|TIFAB|MECOM|HEY1|NKRF|TSPO|JAK2|JAK3|APPL2|DUSP4|UPF2|DUSP5|UPF1|GPR37|DUSP1|GPR35|SPHK1|WNT9A|SIRT1|DUSP6|DDB1|MMP11|PLSCR1|MMP14|KCNMA1|RAPGEF2|DSCAML1|MDFI|CRB2|LRRC14|KANK1|TMF1|PELI3|KCNA5|IL6RA|PTGS1|NEURL1A|NRAS|BTAF1|SNX25|NTF3|SPP1|MFN2|STAT6|SRSF10|P2RY12|STAT3|YLPM1|DCBLD2|STXBP5L|HEYL|COL3A1|FABP5|CENPJ|TAOK1|FABP7|CRLF3|GZF1|NRROS|RASL11B|NCF1|CCNT1|GPR68|NAB2|ZBTB26|ZBTB21|RORB|FRY|CXCL13|CTGF|HPGDS|ADORA3|SESN1|PIM1|MYLIP|LAG3|ZFP217|FOXP4|TPST2|ZFP691|PKP3|SRSF7|ZFP451|MAX|CREM|IL4RA|FOXO6|FOXO3|CORO1A|SLC9A1|GLIS2|RAP1B|SLC9A3R1|ATXN7|ZKSCAN3|TNFRSF14|BMF|SMYD3|CD276|KIRREL|BDNF|ZBTB16|GFPT1|HTR1B|BCDIN3D|ZBTB12|FBXO32|MCC|CORO2B|FBXO30|NFKB1|CXCL10|PTPRB|SH3BP5L|LRCH1|PTPRC|GNL3L|CXCL12|SERPINB6B|MDM2|FGFR1OP|MYD88|H2-AB1|NFE2L2|CIITA|ITGAM|ITGB3|LRRK2|LRRK1|PTEN|HTR2C|PIK3CD|FAM208A|HTR2A|ARRB2|BICD1|PIK3CG|SPN|HHEX|DGCR8|NEO1|OASL1|NKX3-1|OASL2|PEG3|PVRIG|VPS13C|ITGA1|TFIP11|TNFRSF1B|TNFRSF1A|IL1RAPL1|ITGA6|TMBIM6|SEC22B|TRIM56|BIRC3|ITIH5|PPP1R15B|ROCK1|ROCK2|LRP4|PIRB|NTN1|TSPAN32|PPM1F|PTPRZ1|KATNA1|CCL5|CCL2|FYN|E2F6|PTPN1|PPP1R14A|FEM1A|PRRX1|GZMA|NTRK3|MID1IP1|TIE1|MERTK|TTC39B|TBX2|CD24A|IL2RB|PTPN9|PTPN6|PDCD1|PIK3AP1|FCGR2B|RECK|NOP53|MYO1F|ERRFI1|SMARCB1|D130043K22RIK|IKZF1|IFI30|ICAM1|IL27RA|CRKL|CCAR1|LGALS3|DHX58|CHORDC1|KDR|TRIM25|IL12B|CCN4|LGALS9|CCN1|TRIM21|EPHB1|ENTPD1|RSAD2|CIRBP|SLPI|IFI27|BTK|TRIM14|TRIB1|SDC4|TGFA|ZBTB5|PCDH17|ZBTB2|MNDAL|BRIP1|RRAS|MIER3|MICAL1|SLAMF8|CEP192|APOE|N4BP1|PAG1|SLAMF1|EGR1|WWTR1|XBP1|EGR3|TNFSF14|IGF2|SMARCA5|PRG2|DCLK1|BST2|ACER2|WNK2|WNK3|CD28|ID4|CD22|DDR1|PTPRT|CSRNP3|TNFRSF13B|PPP1R10|CTSZ|WFDC1|MIA3|CD3E|HERPUD1|NAT8F5|CTSH|CD37|QSOX1|CCR5|LMCD1|BBS4|CTSC|CCR2|APOBEC1|SREBF1|NCOA2|APOBEC3|GLRP1|FCER1G|ZHX3|IL15|SORCS2|IL1A|RNF144B|NCOA7|STK40|CD63|CLEC4A2|GNAI2|ZFP12|SERTAD3|MNT|NFIL3|SERTAD1|ORMDL3|XDH|CD74|OSM|PER2|PER1|ITCH|PER3|GPAM|KIF26A|CCNG1|CD68|IL18R1|OTUD4|CD86|DCLRE1B|CD84|MIDN|CRTC3|UBXN2B|IFI213|IFI214|TRAC|IFI211|LOXL3|PRDM1|ETS1|ETS2|RGS4|RGS5|RGS2|CCND2|PLAU|RGS1|TBC1D30|CAPN3|ARID2|ZBP1|PDGFRB|CARD10|CD96|PDGFRA|KIRREL2|ACOT11|TMOD2|ATG9A|LMTK2|CYBA|RPGRIP1L|LAX1|KLHL40|MID1|GEM|EEF1A1|DOK1|PLA2G16|ADAM17|TYROBP|NPR1|TCF7|PLD2|HCAR2|CNN1|ADGRG1|DEAF1|LPXN|BRINP3|IVNS1ABP|SYT4|CRTAP|UBE2B|CAV1|NUP153|INHBB|ISG15|HOOK3|MT1|INHBA|BMP7|BMP6|ISG20|H1F0|BHLHE40|CNTN4|TCF3|IL7R|FGF12|MXD4|ZMYND15|GSK3B|PLEK|TNFAIP3|ADAR|AFF2|PPP1R9B|RB1CC1|TGIF1|MYOCD|RBM15|NCBP1|PDPK1|EED|MMP2|MSL3L2|OLIG2|ELF1|LMBRD1|SFPQ|IRF4|IRF1|CRY2|TBC1D7|MMRN2|CRY1|IRF8|IRF6|SHANK3|GM266|RRN3|MVP|HMGCR|ADD3|ACVR1B|SAMHD1|AURKB|NWD1|CNR2|CBS|CLMN|TBX21|MXI1|DROSHA|SLIT2|MTA3|IFI208|RBM38|IFI209|IFI206|PLA2G2D|IFI207|IFI204|IFI205|BNIP3|IFI203|EYA4|SOD2|H2-AA|CD2|GOLPH3|TEC|TCIM|BMT2|CD9|ACKR3|ERCC6|TEK|NRDE2|VIP|GLA|TAF1|TRIO|SPAAR|HNRNPU|ABAT|EPRS|SOX21|RRP8|FGFRL1|ELK3|EPS8|MILR1|DCAF1|FAM122A|GJA1|SOX18|CREB3L1|GPR171|LUC7L|JUNB|IER3|DDX17|PRKCH|RPL23|SOX13|SOX11|HCFC2|NISCH|TEP1|HECW2|GPR161|RPL26|H2-D1|CDC42SE1|SAMSN1|PLAC8|GJC2|PRDM16|PLCG2|NCKAP1L|NKX2-2|FZD1|PLK3|FZD3|NDFIP1|FZD4|FZD6|NFATC3|NFATC2|NR1D2|PAFAH2|NFATC4|FOSL1|GJB6|REL|SERPINI1|CPEB3|PAM|GABRB2|CDKN1A|BTG1|CDKN1B|PHF23|ELN|CLTC|HIF3A|SMG7|SLC6A1|GLI3|SMG6|PHF8|GPR132|ADAMTSL2|RACK1|TIMP3|JARID2|TIMP4|TRP53INP1|HAVCR2|IFNGR1|SERPINB9|PAX6|CDYL2|ITPKB|PLCB3|ZEB1|RNF169|PLCB4|ANGPTL7|MTF2|GAS1|HCLS1|GAS6|PLCB2|ENG|GRN|ASAH1|RPL10|RPL11|FAM129A|ADCY7|GRAMD4|RPS3|LDLR|AOC3|CDKN2B|DMTN|YTHDF3|BRF1|IL10RA|SYNJ2BP|SLC8B1|SULF2|CLCF1|ALMS1|NOTUM|CSF1|PROS1|H2-K1|RTKN2|TNC|FAM107A|IRS2|TNF|SLC8A1|CDC14B|PYCARD|CDH5|SALL1|ZFP35|CLEC5A|GRB10|TNR|TLE3|RNF43|IGFBP5|MAGI2|RPS6|THOC1|TAP2|TRAFD1|TAP1|THOC2|VASH1|CYS1|LEMD3|NAIP2|NAIP5|CACNB4|NAIP6|KAT6B|ERF|PGR|FKBP4|MAD1L1|DGKI|NOTCH2|CSF1R|NOTCH3|NOTCH1|TNKS|H2-M3|AEBP1|RASAL3|SCRT2|SERPINA3F|TTC21B|NACC2|PLXNA1|SRGAP2|CD300LF|MCL1|MAP2K6|OSBPL8|ANKRD26|ASNS|SERPINA3G|GFAP|CYP51|DAB2|CNOT6|MAFB|LHX2|BCL3|BCL2|CSPG4|MAFK|XAF1|NES|TRIM30A|ZC3H4|PTPN22|TREM2|ZC3H6|PIK3C2A|DUSP14|TRO|THBD|ADAMTS1|H2-OB|H2-OA|METTL16|DTX3L|ADRA2A|PTBP3|CTDSP1|CTDSP2|NOS1AP|CX3CR1|CEBPA|LEPROT|SEMA3A|CEBPG|FGL2|SEMA3B|NLRC5|NDNF|PRR5L|NOD2|HDAC7|DNAJB1|PLN|HECTD1|CD59A|DNAJB5|RAB23|CSK|ZKSCAN17|TIGIT|FNIP1|ANGPT1|IDH3G|SEMA4C|CFLAR|P2RX7|BCKDK|KLF9|CLEC2I|BCOR|INSM1|CLEC2D|TPT1|IFITM3|IL1RN|GFI1|ZFP608|AQP4|SOX2|RPS6KA3|PNP|EDNRB|RPS19|RPS6KA2|RPS6KA1|TBC1D10C|PDK4|DPF3|SOX9|PTGDS|B2M|SOX7|PDK2|RPS13|SLC11A1|ARRDC3|IFRD1|P3H2|ACOD1|GPR37L1|MAPK8IP2|RUNX3|RUNX1|ARC|ZW10|SIK1|PLPP3|APCDD1|NLK|KLK8|HELZ2|INPP5D|STC2|FADD|SPTBN1|BANP|SRPK2|PTPRN2|GADD45B|SIAH3|GADD45A|INSR|NMI|PUM1|PARP14|GADD45G|RPS26|PARP10|CREBRF|HIST1H4H|HIST1H4I|ITM2A|TOP2A|CHMP1A|STAB1|TNFAIP8L2|FEZF2|BCL2A1A|PARP3|EDN1|TSC22D1|TSC22D3|TFE3|RHOH|PARP9|CBFA2T3|RENBP|HCK|NME6|TLR9|TLR6|SGK1|TLR4|VGLL4|TLR2|GDPD1|WAS|OAS1A|OAS1B|OAS1C|CST7|AIF1|OAS1G|ARNTL|CXCR3|PDPN|CTNNA1|FAM46C|SUSD2|RANBP9|SORBS3|CD40LG|AXL|CR1L|NBR1|C1QC|TJP2|ARID4A|FAIM2|PAIP2B|ARHGDIA|ARHGDIB|GATSL2|CHRNB2|GHSR|KDM2A|DSCAM|CD300A|LMO2|ARID5A|ARID5B|LIFR|LZTFL1|TIMELESS|ABCG2|AKNA|C5AR2|CLEC16A|LPL|FBLN1|ALOX12|ADRB2|LTBP3|ADIPOR2|FBLN5|ZFP36L2|CAMSAP2|2810474O19RIK|NLRP6|HRH3|ZMAT3|NLRP3|PMAIP1|RIPK1|ASIC2|SMAD1|TGFB1|SMAD3|HSPA5|SMURF1|TGFB3|SMAD6|ARHGAP25|AZIN1|NFKBIA|NR4A2|NR4A1|NR4A3|TMEM119|NFKBIE|MUS81|H2-T23|KDM5B|THRB|B4GALT1|DOCK8|PDE3B|SLC40A1|LMOD1|DBI|HK2|HK3|SPRED2|SPRED1|CASP8|SEPT7|SIX4|ZC3H7A|LRRTM2|BDKRB2|PDE4B|ABCD1|SCYL2|HIST1H1C|SRGN|KLF10|KLF11|PTGIS|H2AFY|PDE4D|ARAP1|KLF15|TGFBR1|TGFBR2|RBL2|DNM3|FGR|RBL1|AIM2|IFNG|RASA4|OAS2|OAS3|CASQ2|RGS17|PDXK|KDM3A|HLF|SLFN2|SLFN1|RGS16|ATP1A2|TOB2|CIART|HLX|ERBB4|LRIG2|GBP4|NOS2|SGTA|SPRY4|USP28|WEE1|PDE10A|RPS6KB1|RGS10|PMP22|SPRY2|LPIN1
2694	5.1178E-60	2.3788E-57	244	720	2714	23957	regulation of leukocyte activation	IGHV1-80|IGHV1-81|IGHV1-82|PGLYRP2|IGHV1-85|IGHV3-1|ZFP608|IKZF1|IKZF3|IL27RA|ZC3H12D|MILR1|LGALS3|PNP|TRBC1|TBC1D10C|IL12B|LGALS9|IGHV3-6|EPHB4|IGHV3-8|SOX13|SOX11|RUNX3|RC3H2|UNC13D|RUNX1|BTK|CD226|IGHV8-12|SDC4|IGHV1-63|IGHV1-64|IGHV1-66|IGHV1-67|IGHV1-69|SAMSN1|KLRK1|IGHV2-6-8|TESPA1|CD19|INPP5D|SLAMF8|SLAMF7|NCKAP1L|FADD|ICOS|PAG1|SLAMF1|LYN|XBP1|EGR3|NDFIP1|IGHV1-72|TNFSF14|IGHV1-74|IGHV1-75|IGF2|NFATC2|CCDC88B|IGHV10-3|CD28|CD22|IGHM|CDKN1A|CD40|TNFRSF13B|IGHV1-42|IL27|CD3E|SIGLECG|VSIR|GLI3|RAC2|IGHV5-9|CD37|TNFAIP8L2|JAK3|IGHV5-4|CTSC|CCR2|HAVCR2|PARP3|FCER1G|SYK|IL15|SPHK1|IGHV1-53|NFAM1|IGHV1-54|IGHV1-55|RHOH|GAB2|ITPKB|PLSCR1|MMP14|ZEB1|IGHA|IGHD|TLR9|MZB1|TLR6|GAS6|TLR4|GRN|IGHV1-20|H2-DMA|PTAFR|IGHV1-22|CST7|IGHV1-26|AIF1|SLC7A2|IGKC|RPS3|STAT6|IL12RB1|LDLR|IGHV6-6|CD74|BRF1|IGHV1-39|ITCH|CD40LG|GPAM|AXL|CLCF1|CD86|CD84|CD81|LOXL3|IRS2|PRDM1|TNF|IGHG3|PYCARD|IGHG1|ZFP35|SIT1|ADORA3|IGHV7-3|ZFP683|CHRNB2|LAG3|CD300A|THOC1|IGHV1-12|LAX1|IGHV1-18|IGHV1-19|IGHG2B|IGHG2C|TYROBP|CARD11|MAD1L1|H2-M3|IL4RA|RASAL3|CORO1A|ZFP36L2|PLD2|NLRP3|TNFRSF14|IGHV8-8|CD300LF|CD276|VCAM1|TGFB1|CAV1|ZBTB16|PTPRC|NR4A3|IGHV14-2|IGHV14-3|FES|IGHV14-4|BCL2|TCF3|IL7R|LAT|MYD88|H2-AB1|IGHV1-5|H2-T23|IGHV1-4|IGHV1-7|ITGAM|LRRK2|DOCK8|ITGB2|TNFAIP3|PTPN22|TREM2|ITGAL|TNFSF13B|SPN|IGLC3|IGHV9-4|IGLC1|IGLC2|H2-OA|IGHV1-9|IGHV9-1|IGHV9-3|IGHV5-12|PDPK1|ICOSL|IGHV5-17|TNFRSF1B|TGFBR2|FGR|IFNG|IRF1|SOS1|SASH3|CEBPA|IGHV2-6|IGHV2-5|SLFN1|FGL2|NOD2|IL2RG|TSPAN32|CNR2|HLX|TBX21|CCL5|DROSHA|CCL2|CSK|TIGIT|IGHV2-9|PLA2G2D|MERTK|H2-AA|CD209A|CD24A|CD4|TEC|CD6|CD5|PTPN6|CLEC2I|FCGR2B
2252	2.1550E-59	9.5813E-57	228	648	2714	23957	immune effector process	IFITM3|IGHV1-80|IGHV1-81|IGHV1-82|IGHV1-85|IGHV3-1|PRF1|IFIT1|IFIT3|ICAM1|IFIT2|C4B|MILR1|TRBC1|DHX58|TRIM25|IL12B|IGHV3-6|IGHV3-8|DDX17|CXADR|RSAD2|SLC11A1|RC3H2|UNC13D|DDIT4|BTK|IGHV8-12|IGHV1-63|IGHV1-64|IGHV1-66|IGHV1-67|ZC3HAV1|IGHV1-69|LY9|C3|IGHV2-6-8|CD19|INPP5D|PLCG2|SLAMF6|FADD|SLAMF1|LYN|IGHV1-72|IGHV1-74|IGHV1-75|EIF2AK2|GADD45G|BST2|IGHV10-3|ITM2A|IGHM|CD40|IGHV1-42|IFIH1|IGHV5-9|CTSH|IGHV5-4|CTSC|HAVCR2|APOBEC1|APOBEC3|FCER1G|SYK|ANXA3|IFNGR1|IGHV1-53|IGHV1-54|IGHV1-55|EMP2|SERPINB9|PARP9|TMEM173|APBB1IP|LAT2|PLSCR1|IGHA|IGHD|TLR9|TLR4|DNASE1L3|TLR3|C1QB|C1QA|GRN|IGHV1-20|H2-DMA|IGHV1-22|OAS1A|OAS1B|OAS1C|IGHV1-26|OAS1G|RNF135|IGKC|STAT6|IGHV6-6|CD74|C1RA|IL10RB|STAT2|STAT3|CARD9|IGHV1-39|ITCH|CD40LG|GPAM|CR1L|IL18R1|C1QC|CD86|NCF1|CD81|RNF19B|IFI44L|IGHG3|FCNA|PYCARD|IGHG1|C1S1|IL18RAP|ADORA3|IGHV7-3|IFNAR2|ZBP1|CD300A|CD180|RPS6|IGHV1-12|IFIT1BL2|IGHV1-18|FCGR1|IGHV1-19|IGHG2B|FCGR3|IGHG2C|TYROBP|CD8A|MFNG|TRIM34A|NOTCH2|H2-M3|IL4RA|DDX60|CORO1A|NLRP3|IGHV8-8|TGFB1|ISG15|POU2F2|ISG20|CXCL10|PTPRC|NR4A3|IGHV14-2|IGHV14-3|IGHV14-4|BCL3|BCL2|MAP3K14|LAT|MYD88|H2-AB1|TRIM12A|IGHV1-5|RTP4|IGHV1-4|IGHV1-7|CXCL9|TRIM30A|TNFAIP3|ADAR|TREM2|TCIRG1|ITGAL|SPN|ITGAX|IGLC3|IGHV9-4|IGLC1|IGLC2|IGHV1-9|IGHV9-1|OASL1|IGHV9-3|OASL2|IGHV5-12|DTX3L|DDX58|ICOSL|IRAK4|IGHV5-17|IFNG|OAS2|IRF4|OAS3|IRF1|IRF7|IRF5|LCP1|DOCK2|TRIM56|CX3CR1|IGHV2-6|SLFN8|IGHV2-5|UNC93B1|CEBPG|FGL2|NOD2|PIRB|SAMHD1|SLFN9|IGHV2-9|GBP2B|BNIP3|MX2|MX1|GZMB|TEC|TCIM|POLR3E|IFIT3B|PTPN6|FCGR2B|MYO1F|MYO1G
50778	2.6079E-59	1.1112E-56	248	745	2714	23957	positive regulation of immune response	IGHV1-80|IGHV1-81|IGHV1-82|IGHV1-85|IGHV3-1|TRIL|IL27RA|CRKL|C4B|RPS6KA3|PNP|RPS19|TRBC1|DHX58|C3AR1|IL12B|LGALS9|IGHV3-6|B2M|IGHV3-8|GBP5|PRKCH|RSAD2|SLC11A1|ACOD1|RC3H2|BTK|CD226|PRKD2|H2-D1|IGHV8-12|IGHV1-63|IGHV1-64|IGHV1-66|IGHV1-67|ZC3HAV1|IGHV1-69|MNDAL|CD79B|C3|CD79A|C6|KLRK1|IGHV2-6-8|TESPA1|CD19|PLCG2|NCKAP1L|SLAMF6|CD14|FADD|HEXIM1|LYN|XBP1|IGHV1-72|IGHV1-74|IGHV1-75|IRGM2|NFATC2|PUM1|IGHV10-3|CD28|IGHM|ITK|CD40|IGHV1-42|CD3E|IFIH1|IGHV5-9|IKBKE|IGHV5-4|APPL2|CCR2|HAVCR2|FCER1G|SYK|IL15|IGHV1-53|NFAM1|IGHV1-54|IGHV1-55|GAB2|PARP9|TMEM173|SIRT1|VAV1|TLR1|LAT2|PLSCR1|IGHA|IGHD|TLR9|TLR12|TLR11|TLR6|TLR5|TLR4|TLR3|TLR2|TLR13|C1QB|C1QA|IGHV1-20|PELI3|H2-DMA|PTAFR|IGHV1-22|IGHV1-26|RNF135|NRAS|IGKC|RPS3|STAT6|IL12RB1|IGHV6-6|CD74|C1RA|CARD9|IGHV1-39|CD40LG|THEMIS2|KLHL6|CR1L|CLCF1|IL18R1|C1QC|CD86|CD81|IFI214|H2-K1|IFI211|TNF|PVR|IGHG3|FCNA|PYCARD|IGHG1|C1S1|IL18RAP|ADORA3|IGHV7-3|ZBP1|LAG3|THEMIS|TAP2|ARID5A|IGHV1-12|CYBA|LAX1|IGHV1-18|FCGR1|IGHV1-19|IGHG2B|FCGR3|IGHG2C|CACNB4|MAPKAPK3|H2-M2|C5AR2|H2-M3|IL4RA|DDX60|PLD2|NLRP3|TNFRSF14|IGHV8-8|CD300LF|CD276|TGFB1|CAV1|BTNL6|NFKBIA|PTPRC|NR4A3|IGHV14-2|IGHV14-3|IGHV14-4|BCL2|H2-Q10|MYD88|H2-AB1|H2-T24|IGHV1-5|H2-T23|IGHV1-4|H2-T22|IGHV1-7|ITGAM|ITGB2|PTPN22|TNFSF13B|SPN|IGLC3|PDE4B|IGHV9-4|IGLC1|IGLC2|IGHV1-9|IGHV9-1|IGHV9-3|H2-T10|IGHV5-12|DDX58|MMP2|ICOSL|IGHV5-17|FGR|SFPQ|AIM2|IFNG|IRF1|IRF7|LCP2|MS4A1|SASH3|IGHV2-6|IGHV2-5|UNC93B1|H2-Q6|H2-Q7|NLRC5|H2-Q4|NOD2|FYB|COCH|HLX|TBX21|TIFA|FYN|IGHV2-9|IFI208|IFI209|IFI204|CMTM3|IFI205|IFI203|SCIMP|P2RX7|CD24A|CD4|TEC|PTPN6|CLEC2I|CD247|TEK|PIK3AP1|FCGR2B|MYO1G
45087	1.4584E-57	5.9653E-55	247	754	2714	23957	innate immune response	IFITM3|IGHV1-80|IGHV1-81|IGHV1-82|IGHV1-85|IGHV3-1|TRIL|AQP4|EPRS|IFIT1|IFIT3|IFIT2|LGALS3|TRBC1|DHX58|TRIM25|IL12B|IGHV3-6|TRIM21|B2M|IGHV3-8|HERC6|GBP6|GBP5|GBP8|GBP7|RSAD2|GBP9|SP110|SLC11A1|RNASE6|ACOD1|UNC13D|SLPI|BTK|TRIM14|IGHV8-12|NLRX1|IGHV1-63|IGHV1-64|IGHV1-66|IGHV1-67|ZC3HAV1|IGHV1-69|VPS26B|LY9|C3|KLRK1|IGHV2-6-8|SLAMF7|SLAMF6|CD14|FADD|SLAMF1|HEXIM1|LYN|GSDMD|H2-EB1|IGHV1-72|IGHV1-74|IGHV1-75|IRGM2|EIF2AK2|NMI|PARP14|BST2|IGHV10-3|TOLLIP|REL|IGHM|IGHV1-42|IL27|SIGLECG|JCHAIN|IFIH1|IGHV5-9|TNFAIP8L2|JAK2|JAK3|IKBKE|IGHV5-4|HAVCR2|APOBEC3|FCER1G|SYK|IGHV1-53|IGHV1-54|IGHV1-55|PARP9|TMEM173|TLR1|HCK|IGHA|IGHD|TLR9|TLR12|TLR11|TLR6|TLR5|TLR4|TLR3|TMEM106A|TLR2|TLR13|C1QB|C1QA|NLRP1B|NLRP1A|CLEC4A2|IGHV1-20|IGHV1-22|WAS|IGHV1-26|RNF135|IGKC|NPY|IL12RB1|IGHV6-6|C1RA|STAT2|CARD9|IGHV1-39|ITCH|AXL|CR1L|FAU|C1QC|OTUD4|CD84|CSF1|RNF19B|PRDM1|IPO7|CXCL16|IGHG3|FCNA|PYCARD|IGHG1|C1S1|CLEC5A|IGHV7-3|ZFP683|IFNAR2|ZBP1|TGTP1|ATG9A|CD180|ARID5A|IGHV1-12|CYBB|CYBA|MPEG1|IGHV1-18|FCGR1|IGHV1-19|NAIP2|IGHG2B|NAIP5|IGHG2C|NAIP6|HIST1H2BE|HIST1H2BC|CSF1R|PLD4|CORO1A|NLRP6|UBD|NLRP3|TNFRSF14|IGHV8-8|TGFB1|LY86|ISG15|NFKB1|ISG20|IGHV14-2|IGHV14-3|IGHV14-4|MYD88|H2-AB1|TRIM12A|IGHV1-5|IGHV1-4|CIITA|IGHV1-7|TRIM30A|PIK3CD|ADAR|TREM2|PSTPIP1|KYNU|CASP4|CASP1|IGLC3|IGHV9-4|IGLC1|IGLC2|IGHV1-9|IGHV9-1|OASL1|IGHV9-3|OASL2|IGHV5-12|DTX3L|DDX58|IRAK4|IGHV5-17|FGR|GBP11|SFPQ|AIM2|IFNG|ELF4|OAS2|OAS3|IRF1|IRF7|IRF8|IRF5|TRIM56|CX3CR1|IGHV2-6|IGHV2-5|UNC93B1|CEBPG|H2-Q7|NLRC5|NOD1|NOD2|SAMHD1|CCL8|CCL6|CCL5|TIFA|CCL2|GBP2|GBP4|GBP3|IGHV2-9|GBP2B|NOS2|H2-AA|CD24A|RPS6KB1|POLR3E|PTPN6|VIP
50896	5.1922E-57	2.0421E-54	1424	9179	2714	23957	response to stimulus	IGHV1-80|IGHV1-81|MAPKBP1|IGHV1-82|SPI1|PGLYRP2|IGHV1-85|GMFG|IGHV3-1|F11R|ZFYVE1|LIPA|CLDN1|PTPDC1|ALKBH8|PREX2|CRHBP|ALKBH5|FGFR1OP2|TRBC1|C3AR1|AKT1|MLYCD|IGHV3-6|IGHV3-8|GBP6|GBP5|GBP8|CXADR|GBP7|RBFOX2|GBP9|RNASE6|RC3H2|CLDN5|DDIT4|RBP1|TXNIP|ATF3|ATF4|NLRX1|MTMR3|IGHV1-63|CDCA5|IGHV1-64|IGHV1-66|IGHV1-67|ZC3HAV1|IGHV1-69|NYAP2|MTMR4|SLC30A10|LY9|IQGAP3|SULT1A1|C3|KLRK1|IGHV2-6-8|PRKAR2B|PRKAR2A|CFAP69|PPARGC1B|HEXIM1|LYN|EDEM3|GPR17|IGHV1-72|TIPARP|IGHV1-74|IGHV1-75|EDEM1|ERLIN1|EIF2AK2|LNPEP|GRIN2C|5330417C22RIK|SETX|VANGL2|FASL|IGKV2-109|MRVI1|GPR18|EZH1|LGMN|GSTM5|FERMT3|GPR26|IGHV1-42|HEXA|WFIKKN2|RPLP0|PTH1R|PEAR1|SIGLECG|LITAF|IGKV19-93|VSIR|IGKV2-112|MECP2|MMP25|TIFAB|CASP12|MMP24|MECOM|HEY1|IGHV5-9|TSPO|JAK2|JAK3|IKBKE|IGHV5-4|APPL2|UPF2|SS18|UPF1|GPR37|DUSP1|GPR35|SPHK1|IGHV1-53|IGHV1-54|PGAM2|IGHV1-55|EMP2|FOS|WNT9A|GMIP|BAZ1B|SIRT1|DDB1|CSF2RB2|SLC7A5|PLSCR1|MMP14|TMEM33|KCNMA1|TLR12|RAPGEF2|TLR11|CDC42EP1|GM4951|GPRC5C|DSCAML1|TMEM106A|MDFI|TLR13|TMF1|PKN3|KCNA1|IGHV1-20|PELI3|PTAFR|PELI2|IGHV1-22|KCNA5|IL6RA|IGHV1-26|SLC7A2|PTGS1|NEURL1A|NEURL1B|WRN|NRAS|GLRA3|NTF3|SPP1|MFN2|RICTOR|STAT6|IL12RB1|TRP53BP2|STX2|P2RY12|P2RY13|P2RY10|1600014C10RIK|USP9X|ATRNL1|STAT2|STAT3|IFI202B|IGHV1-39|DCBLD2|PSMB9|HEYL|COL3A1|CENPJ|TAOK1|FABP7|LY6I|NRROS|RASL11B|NCF1|FAM13B|NCF2|GPR68|GPR65|SLA|RORB|CXCL13|CTGF|CXCL16|STK10|ADORA3|SESN1|PIM1|NEK1|MAP3K6|ZFP683|KPNA1|MYLIP|LAG3|NEAT1|EMSY|ACAP1|MAPKAPK3|MFNG|LY6A|SRSF7|LY6E|GRIA2|CREM|IL4RA|FOXO6|GPR84|FOXO3|CORO1A|SLC9A1|RAP1B|SLC9A3R1|TNFRSF14|BMF|SLC38A9|SMYD3|SLC38A3|SLC38A2|GRIA3|GRIA4|CD276|SDF2L1|BDNF|LY86|HTR1B|B3GALT5|FBXO32|FBXO30|NFKB1|CXCL10|CXCL11|SH3BP5L|LRCH1|PTPRC|CXCL12|IGHV14-2|IGHV14-3|IGHV14-4|MDM2|SCGB3A1|HPSE|MYD88|H2-AB1|NFE2L2|IGHV1-5|IGHV1-4|CIITA|IGHV1-7|ITGAM|IGKV4-57-1|ITGB5|ITGB3|LRRK2|RASGRF2|ITGB2|PTEN|HTR2C|PIK3CD|ITGAE|HTR2A|ARRB2|ITGAL|PIK3CG|TNFSF13B|SPN|HHEX|ATP7B|DDI2|ITGAX|ITGB7|IGHV1-9|NEO1|OASL1|NKX3-1|OASL2|SLC36A1|PPP1R12A|IGHV5-12|GRID1|VPS13C|ITGA1|CD8B1|IGHV5-17|TNFRSF1B|TNFRSF1A|ATRN|SLC25A18|IL1RAPL1|ITGA6|LCP2|TMBIM6|LCP1|TRIM56|BIRC3|PPP1R15B|ROCK1|ROCK2|LRTM2|LRP4|IL2RG|PIRB|NTN1|FYB|TSPAN32|PPM1F|CCL8|CCL6|CCL5|TIFA|LRRC8C|CCL2|FYN|LRRC8A|SLC25A23|SLC25A25|PTPN1|PPP1R14A|GZMA|NTRK3|TIE1|ERAP1|GZMB|SYT15|HTR5A|MERTK|HCRTR2|TBX2|CD24A|SNRK|IL2RB|PTPN6|SLC25A32|PDCD1|CD247|PIK3AP1|FCGR2B|RECK|NOP53|SLC25A33|MYO1F|UNC79|MYO1G|ERRFI1|SMARCB1|AHCYL1|PRF1|D130043K22RIK|IKZF3|GM12185|ICAM1|IL27RA|CRKL|C4B|LGALS3|ADGRA1|RASSF4|BSG|DHX58|TNFSF10|KDR|TRIM25|PIEZO1|IL12B|CCN4|CPNE3|LGALS9|PTGFRN|CCN1|TRIM21|EPHB1|EPHB4|HERC6|PAQR8|ENTPD1|ENTPD2|RSAD2|NSMCE3|CIRBP|SLPI|IFI27|SPATA13|BTK|TRIM14|TRIB1|RIN2|IGKV5-43|IGHV8-12|SDC4|TGFA|PIK3R3|ZBTB5|PIK3R5|MNDAL|BRIP1|APH1B|RRAS|CD19|SLAMF8|STK38L|SLAMF7|CEP192|SLAMF6|APOE|CD14|GM5431|N4BP1|PAG1|SLAMF1|BBS1|EGR1|WWTR1|XBP1|EGR2|EGR3|IGKV3-7|TNFSF14|ZFP516|IGKV3-5|ST8SIA1|IGKV3-4|IGKV5-39|IGF2|SMARCA5|IRGM2|PRG2|IFI44|IFI47|RASSF9|PILRA|RPE65|DCLK1|BST2|NET1|ACER2|DNAIC1|LPAR5|LPAR6|WNK2|WNK3|IGKV3-2|CD28|IGKV3-1|IFI27L2A|SCN2A|CD22|SCN2B|DDR1|PTPRT|IGHM|CD40|TNFRSF13B|IL27|CD3G|MIA3|CROT|CD3E|SLC7A10|CD3D|CTSS|HERPUD1|KHK|AKAP12|GNGT2|RAC2|CTSH|PHGDH|CD37|CCR5|BBS4|CTSC|CCR2|APOBEC1|SREBF1|CD52|NCOA2|APOBEC3|FCER1G|SYK|IL15|GAB2|OSMR|LAT2|IL1A|IGHA|OLFR111|ARHGEF3|IGHD|CD48|CD63|NLRP1B|NLRP1A|CLEC4A2|SSNA1|PRKX|CRIP1|FAAP20|GNAI2|IGKC|NFIL3|FAM196A|PERP|XDH|LNPK|RFTN2|GIT2|CAR2|CD74|MAP3K1|OSM|IGKV13-85|IGKV13-84|PER2|PER1|ITCH|PER3|THEMIS2|GPAM|KLHL6|KIF26A|STK17B|CCNG1|CD69|CD68|IL18R1|OTUD4|CD86|DCLRE1B|CD84|NARF|CD81|IFI213|IFI214|IFI211|LOXL3|PRDM2|KNDC1|PRDM1|JADE2|ETS1|CELSR2|IFI44L|NR3C2|RGS4|RGS5|RGS2|CCND2|PLAU|RGS1|CCRL2|CAPN2|CAPN3|IGHV7-3|ZBP1|PDGFRB|CARD10|CD96|PDGFRA|ADPRHL2|ACOT11|ATG9A|THEMIS|UBE4A|IGHV1-12|CYBB|LMTK2|CYBA|LAX1|MID1|GEM|IGHV1-18|EEF1A1|IGHV1-19|DOK1|PLA2G16|ADAM17|TYROBP|CD8A|GPD1|WDFY4|CARD11|PLGRKT|UBA6|NPR1|TCF7|CACNA1B|PLD4|KLHL12|CACNA1C|DDX60|CACNA1E|MCHR1|PLD2|RASGRP3|HCAR2|ADGRG1|DEAF1|ADGRG5|OLFR98|OLFR99|IGKV3-12|BRINP3|IVNS1ABP|SYT4|VCAM1|CNTN5|UBE2B|CNTN6|CAV1|MSN|INHBB|ISG15|MT1|INHBA|BMP7|BMP6|ISG20|BHLHE40|ALPL|TAB2|CNTN4|TCF3|TAB1|IL7R|FGF12|H2-Q10|RTP4|GSK3B|RTP3|RTP1|PLEK|MAST1|ATP2A3|TNFAIP3|ADAR|CHD2|RND3|PPP1R9B|ADGRE1|ADGRE5|GRM8|IGLC3|IGHV9-4|IGLC1|IGLC2|IGHV9-1|IGHV9-3|9930111J21RIK1|TGIF1|MYOCD|RBM15|PDPK1|DDX58|EED|MMP2|PLA2G4A|ETV1|IRAK4|SSTR2|ETV5|TAPBP|ELF1|GBP11|SFPQ|LMBRD2|ALS2|VGF|ELF4|IRF4|IRF1|CRY2|TBC1D7|CRY1|IRF7|IRF8|IRF5|MS4A1|SHANK3|INA|GM266|LAMA5|NIM1K|MVP|LAMA3|HMGCR|ADD3|ACVR1B|SAMHD1|TROVE2|AURKB|POLD4|EFS|CNR2|MAT2A|RAB40C|CBS|TBX21|MKNK2|DROSHA|SLIT2|IFI208|RBM38|IFI209|GBP2B|IFI206|CD209B|IFI207|IFI204|IFI205|LAMB2|BNIP3|MX2|IFI203|EYA4|MX1|SOD2|H2-AA|SCIMP|CD2|CD4|GOLPH3|TEC|CD6|TCIM|NPHS1|CD5|BMT2|CD9|IFIT3B|ACKR3|ERCC6|TEK|VIP|TAF1|RPL30|RPL3|SPAAR|WIPF1|FRMPD1|TRIL|HNRNPU|ABAT|EPRS|RRP8|FGFRL1|ELK3|EPS8|GPR174|MILR1|GJA1|CREB3L1|GPR171|JUNB|IER5|IER3|ANKS1B|DDX17|PRKCH|RPL23|GABRG3|UNC13D|NISCH|DYNC1LI2|BIN2|PRKD3|TEP1|GPR161|GPR160|PRKD2|RPL26|H2-D1|CDC42SE1|HSPA4L|VPS26B|PLAC8|BLOC1S5|GJC2|RIC8B|S100A16|PLCG2|NCKAP1L|SLC19A2|NKX2-2|GSDMD|FZD1|PLK3|AFAP1L2|FZD3|FZD2|ARPP21|HOMER1|FZD4|FZD6|NFATC3|SLC16A12|NFATC2|NR1D2|UPF3A|NFATC4|FOSL2|FOSL1|IGKV16-104|GLUD1|RNF103|TOLLIP|REL|TNFSF8|CPEB3|PAM|GABRB2|ITK|CDKN1A|WDR47|CDKN1B|TINAGL1|SETD7|PYGM|HIF3A|SLC6A1|GLI3|IFIH1|GPR132|RACK1|TIMP3|JARID2|LDLRAP1|TIMP4|TRP53INP1|HAVCR2|BATF2|ANXA3|IFNGR1|NFAM1|IGKV17-121|SERPINB9|PAX6|TMEM173|IGKV17-127|APBB1IP|ITPKB|PLCB3|ZEB1|RNF169|PLCB4|MRAS|MTF2|GAS1|HCLS1|GAS6|GAS5|PLCB2|ENG|GRAMD1B|GRN|ASAH1|H2-DMA|FAM129A|ADCY3|AFP|ADCY7|RNF135|OLFR56|RPS3|RPS2|LDLR|IGHV6-6|AOC3|GABRA1|CDKN2B|DMTN|BRF1|IL10RB|IL10RA|AGL|GABRA3|CARD9|LAPTM5|FMO2|GPR3|SYNJ2BP|SLC8B1|SULF2|CLCF1|ALMS1|FOSB|NUCB1|MSRB3|NOTUM|SEMA5B|CSF3R|ATP8A2|CSF1|PROS1|CHRM4|H2-K1|RTKN2|TNC|FAM107A|GUCA1A|RNF19B|IRS2|TNF|IPO7|SLC8A1|CDC14B|IGHG3|RIMS2|PYCARD|CDH6|CDH5|IGHG1|ZFP35|CLEC5A|GRB10|SMARCAD1|HMGN1|IL13RA1|IFNAR2|TLE3|RNF43|TGTP2|TGTP1|IGFBP5|MAGI3|MAGI2|CD180|RPS6|DIO2|THOC1|TAP2|TAP1|VASH1|IFIT1BL2|FCGR1|RAB32|NAIP2|IGHG2B|NAIP5|FCGR3|IGHG2C|RAB30|CACNB4|NAIP6|KAT6B|PGR|RAB39|TNIK|FKBP4|DGKI|TRIM34A|FKBP5|NOTCH2|CSF1R|NOTCH3|NOTCH1|TNKS|LYZ2|H2-M2|HVCN1|H2-M3|UBR3|AK4|RASAL3|RHOBTB2|SERPINA3F|ADAP2|TTC21B|PLXNA1|SRGAP2|CD300LF|MCL1|MAP2K6|IGKV8-24|IGKV8-27|TNK2|SLC4A10|ASNS|ESRRG|SERPINA3G|GFAP|MOB1A|DAB2|LHX2|MAP3K19|RCAN2|BCL3|BCL2|IGKV8-30|CSPG4|IGKV14-111|MAP3K13|XAF1|MAP3K14|LAT|TRIM12A|TRIM30A|PTPN22|TREM2|TCIRG1|LSP1|PIK3C2A|THBD|PSTPIP1|SGCD|ADSL|SLC13A4|DTX3L|SGIP1|GPX3|TRAF1|ADRA2A|MCM3|SOS1|CX3CR1|CEBPA|LEPROT|IGHV2-6|SLC24A4|IGHV2-5|UNC93B1|H2-Q6|SEMA3A|CEBPG|FGL2|H2-Q7|SEMA3B|NLRC5|H2-Q4|RPL36A|NOD1|NDNF|PRR5L|NOD2|IGKV15-103|COCH|HDAC7|DNAJB1|P2RY6|PLN|H2-DMB1|RAB23|IL21R|CSK|FNIP1|MEST|IGHV2-9|TUB|KCNJ10|ANGPT1|SEMA4C|CFLAR|P2RX7|P2RX6|RAB13|POLR3E|KLF9|RAB19|CLEC2I|CLEC2D|LY6C2|IFITM3|IL1RN|VIPR1|6030419C18RIK|IGKV4-91|GFI1|AQP9|LST1|AQP4|PKD2L1|IFIT1|IFIT3|IFIT2|SOX2|RPS6KA3|FRAT1|PNP|EDNRB|RPS19|RPS6KA2|RPS6KA1|PDK4|HMCN1|SOX9|SYNPO|B2M|GLUL|PDK2|IGKV6-23|IGKV6-25|SLC6A17|SP110|SLC11A1|IFRD1|ACOD1|GPR37L1|MAPK8IP2|IGLV3|RUNX3|IGLV1|RUNX1|ARC|SIK1|NSMF|SIK2|TLN1|PLPP3|IGKV6-32|IGKV4-74|IGKV4-70|IGKV6-15|EBI3|MGST2|APCDD1|NLK|KLK8|CD79B|UGCG|CD79A|SGPL1|NUAK1|INPP5D|STC2|IGKV4-68|FADD|SPTBN1|VASP|SRPK2|H2-EB1|PTPRN2|IGKV4-80|GADD45A|INSR|PARVA|NMI|PARP14|GNG11|GADD45G|CCDC88B|PARP10|IGHV10-3|CREBRF|ITM2A|CDS2|TOP2A|TENM1|CLIC5|IGKV4-50|TENM2|TENM3|TENM4|JCHAIN|EPM2AIP1|SERP1|STAB1|TNFAIP8L2|BCL2A1A|BCL2A1B|IGKV4-61|PARP3|EDN1|TSC22D3|TFE3|RHOH|PARP9|RHOC|CBFA2T3|IL17RC|VAV1|TOPORS|VAV2|TLR1|HCK|TLR9|IGKV4-59|IGKV4-57|TLR6|FAM20A|IGKV1-135|TLR5|SGK1|IGKV4-55|TLR4|DNASE1L3|SGK2|TLR3|IGKV1-133|TLR2|IGKV4-53|C1QB|C1QA|SAA3|WAS|OAS1A|OAS1B|OAS1C|CXCR6|AIF1|BEGAIN|OAS1G|ARNTL|DRP2|NPW|CXCR3|NPY|PDPN|CTNNA1|MPZL1|IGKV1-117|C1RA|NFYA|SUSD2|FAM46A|MTSS1L|PKDREJ|SORBS1|CD40LG|AXL|CR1L|IGKV1-110|FAU|SIPA1|RAB3GAP1|C1QC|TJP2|TPSB2|FAIM2|FCNA|C1S1|IL18RAP|SIT1|ARHGDIA|ARHGDIB|GATSL2|CHRNB2|GHSR|CHRNB3|KDM2A|DSCAM|CD300A|LMO2|SHISA5|ARID5A|ARID5B|LIFR|OCRL|MPEG1|ARHGAP45|PDIA4|F830016B08RIK|SELENOP|TIMELESS|ELMO1|CHIL1|SELENOW|HIST1H2BE|CMPK2|HIST1H2BC|ABCG2|RASL12|COPA|USP53|C5AR2|CHRNA6|CLEC16A|LTBP4|LPL|FBLN1|CSF2RB|ARHGAP17|ADRB2|LTBP3|NTS|PRPF8|ADIPOR2|ZFP36L2|2810474O19RIK|NLRP6|HRH3|ZMAT3|UBD|NLRP3|PMAIP1|IGHV8-8|RIPK1|ASIC2|SMAD1|TGFB1|SMAD3|MLKL|HSPA5|SMURF1|TGFB3|EPHX2|CYP2J9|AA467197|ARHGAP27|POU2F2|ARHGAP26|SMAD6|ARHGAP25|BTNL6|NFKBIA|NR4A2|NR4A1|PLCXD3|NR4A3|ARHGAP30|SELL|FES|BMPR1B|NFKBIE|H2-T24|MUS81|DOCK6|H2-T23|KDM5B|H2-T22|CXCL9|THRB|B4GALT1|SPO11|DOCK9|DOCK8|USP33|PDE3B|SLC40A1|SLC2A1|SLC6A20A|DBI|SLC2A4|HK2|CASP7|UPK1B|CASP8|PPP2R5E|MCF2L|KYNU|NAPRT|CASP4|CASP1|BLNK|BDKRB2|PDE4B|SCYL2|KDM6B|KLF10|H2-T10|PTGIS|PDE4D|USP45|ICOSL|ARAP1|KLF15|TGFBR1|TGFBR2|IGKV12-46|FGR|AIM2|IFNG|RASA4|OAS2|IGKV12-41|OAS3|IGKV12-44|CASQ2|LTB|DOCK2|USP13|RGS17|KDM3A|SLFN8|HLF|SLFN2|PALM2|RGS16|ATP1A2|SLFN9|USP18|GNA13|GNA15|IGKV10-94|ERBB4|IGKV10-96|FAM120B|GBP2|S1PR4|GBP4|MAPK4|GBP3|CMTM7|NOS2|CMTM3|SGTB|POLM|SGTA|SPRY4|USP28|PDE10A|RPS6KB1|ALOX5AP|RGS10|PMP22|SPRY2|LTBR|LPIN1|LPIN2
50794	2.7470E-56	1.0404E-53	1701	11611	2714	23957	regulation of cellular process	ATF1|JRK|SPI1|PGLYRP2|GMFG|IGHV3-1|F11R|PTPDC1|SPIB|ZC3H12D|CRHBP|ALKBH5|LURAP1L|C3AR1|AKT1|MLYCD|IGHV3-6|IGHV3-8|CXADR|RC3H2|DDIT4|TXNIP|ATF3|SKAP2|ATF4|NLRX1|CDCA5|ZC3HAV1|RNF213|EPB41L2|RNF217|HEXIM1|TIPARP|EIF2AK2|LNPEP|BTBD10|LARP6|VANGL2|FASL|AGO3|AGO2|MRVI1|LGMN|BHLHE41|PEAR1|MED16|SIGLECG|SIGLECF|ARHGAP4|MECP2|MMP25|TIFAB|CASP12|MECOM|TSPO|JAK2|JAK3|DUSP4|DUSP5|DUSP1|SPHK1|FOS|WNT9A|GMIP|SLC39A14|DUSP6|DDB1|MMP11|PLSCR1|MMP14|SLC7A7|MED20|RAPGEF2|HCST|CHST3|CRB2|SAMD8|PKN3|KCNA1|PTAFR|KCNA5|IL6RA|SLC7A2|NEURL1A|NEURL1B|WRN|NRAS|SNX25|SPP1|PLAGL2|MFN2|ZSWIM6|RICTOR|IL12RB1|TRP53BP2|DCBLD2|COL3A1|SLCO3A1|CENPJ|TAOK1|CRLF3|GZF1|ZFP445|LY6I|RASL11B|NAB2|LTN1|SLA|FRY|ADORA3|NEK1|MAP3K6|CDKL2|ZFP458|MFNG|LY6A|PKP3|SRSF7|LY6E|ZFP451|GRIA2|CREM|CORO1A|RAP1B|SLC9A3R1|ZKSCAN3|TNFRSF14|BMF|SMYD3|GRIA3|GRIA4|CD276|KCNF1|SDF2L1|RASL10B|LY86|HTR1B|FBXO32|CORO2B|FBXO30|SH3BP5L|LRCH1|IGHV14-2|IGHV14-3|IGHV14-4|HPSE|CIITA|ITGAM|ITGB5|ITGB3|ITGB2|PTEN|HTR2C|FAM208A|ITGAE|HTR2A|ITGAL|BICD1|BICD2|TNFSF13B|SPN|HHEX|ITGAX|ITGB7|SNAP29|NEO1|CEP290|NKX3-1|GRID1|VPS13C|ITGA1|VPS13D|TFIP11|TNFRSF1B|SEZ6L|TNFRSF1A|BMP2K|ITGA6|LCP2|TMBIM6|LCP1|ROCK1|UHRF2|ROCK2|LRTM2|SRSF1|ZFP426|IL2RG|FYB|TSPAN32|KCTD20|FYN|IGF2BP2|FSD1|HNRNPA1|E2F6|KCNJ2|FEM1A|MYO10|GZMA|NTRK3|MID1IP1|GZMB|CABLES1|SYT15|HTR5A|HCRTR2|TBX2|CD24A|EIF3K|POU2AF1|IL2RB|PDCD1|CD247|PIK3AP1|RECK|2610021A01RIK|NOP53|MYO1F|MYO1G|SMARCB1|IKZF1|IKZF3|ICAM1|IL27RA|CRKL|LGALS3|ADGRA1|TNFSF10|KDR|TRIM25|PIEZO1|CPNE3|LGALS9|TRIM21|CIRBP|ISLR2|SLPI|BTK|TRIM14|CD226|TRIB1|RIN2|KCTD16|SDC4|TGFA|ZFP507|ZBTB5|ZBTB2|BRIP1|RRAS|STK38L|CEP192|KCNN2|APOE|BBS1|EGR1|XBP1|EGR2|EGR3|TNFSF14|EGR4|ZFP516|IGF2|SMARCA5|BST2|NET1|DNAIC1|LPAR5|LPAR6|DDR1|IGHM|CSRNP3|WFDC1|IL27|HERPUD1|KHK|AKAP12|RAC2|BBS4|APOBEC1|SREBF1|APOBEC3|FCER1G|ZHX3|SYK|IL15|GAB2|9130011E15RIK|RNF144A|IL1A|RNF144B|IGHA|OLFR111|ARHGEF3|IGHD|MICU1|MFGE8|SSNA1|GNAI2|ZFP12|IGKC|NFIL3|FAM196A|ORMDL3|XDH|GIT2|CAR2|MAP3K1|OSM|ITCH|KLHL6|IL18R1|OTUD4|NARF|CRTC3|UBXN2B|IFI213|IFI214|IFI211|LOXL3|PRDM2|PRDM1|ETS1|CELSR2|ETS2|NR3C2|PLAU|TBC1D30|IGHV7-3|CARD10|ACOT11|TMOD2|GEM|EEF1A1|ADAM17|TYROBP|CARD11|PLGRKT|TCF7|CACNA1B|CACNA1C|CACNA1E|PLD2|CNN1|ADGRG1|ADGRG5|LPXN|CYTL1|SYT4|CRTAP|VCAM1|UBE2B|CNTN6|CAV1|HOOK3|BHLHE40|CNTN4|TCF3|IL7R|FGF12|MXD4|ZMYND15|PLEK|TNFAIP3|ADAR|RND3|ADGRE1|LYL1|ADGRE5|RB1CC1|GRM8|TGIF1|MYOCD|PDPK1|MSL3L2|OLIG1|ETV1|OLIG2|IRAK4|ETV5|ACTA2|ELF1|ALS2|ELF4|CRY2|CRY1|MS4A1|SHANK3|GM266|RRN3|ADD3|TROVE2|POLD4|NWD1|CYTH4|CNR2|TMEM204|CBS|TBX21|MKNK2|MXI1|TRA2A|DROSHA|SLIT2|MTA3|IFI208|IFI209|IFI206|CD209B|IFI207|IFI204|IFI205|TPBG|BNIP3|IFI203|EYA4|H2-AA|CD209A|CD2|CD4|TEC|CD6|TCIM|TEF|CD5|CD9|ACKR3|ERCC6|TEK|NRDE2|GLA|WIPF1|FRMPD1|HNRNPU|DMP1|EPRS|RRP8|FGFRL1|ELK3|EPS8|FAM122A|GJA1|DDX17|PRKCH|ARMC9|HCFC2|GABRG3|ZSCAN20|PRKD3|HECW2|PRKD2|ZSCAN26|NUP98|SAMSN1|PLAC8|BLOC1S5|MIR212|GJC2|PRDM16|ALX4|NCKAP1L|PROM1|ICOS|PLK3|AFAP1L2|NDFIP1|HOMER1|MCAM|NFATC3|NFATC2|NR1D2|ELL2|PAFAH2|NFATC4|FOSL2|FOSL1|EHD2|MEX3B|HNRNPF|GJB6|TOLLIP|PAM|GABRB2|GMEB1|CDKN1A|BTG1|CDKN1B|ARPC1B|PHF23|SETD7|SMG7|SMG6|PHF8|IFIH1|MTG1|ADAMTSL4|ADAMTSL2|TIMP3|JARID2|TIMP4|TRP53INP1|CDYL2|GNL3|APBB1IP|ZEB1|ANGPTL7|MTF2|GAS1|GAS6|GRN|FAM129A|ADCY3|SPTY2D1|ADCY7|APOLD1|FGD2|FGD3|OLFR56|LDLR|GABRA1|CDKN2B|DMTN|YTHDF3|IL10RB|PCGF5|IL10RA|GABRA3|SYNJ2BP|SLC8B1|MKLN1|CLCF1|FOSB|NUCB1|ZFP326|CSF1|PROS1|TNC|TNF|SLC8A1|CDC14B|IGHG3|RIMS2|IGHG1|SALL1|PAPOLA|TNR|SLC39A8|HMGN1|IL13RA1|IFNAR2|TLE3|RALGAPA1|MAGI3|MAGI2|THOC1|THOC2|VASH1|LEMD3|FCGR1|RAB32|EDAR|NAIP2|IGHG2B|NAIP5|FCGR3|IGHG2C|RAB30|NAIP6|KAT6B|PGR|RAB39|FKBP4|AEBP1|SCRT2|SERPINA3F|TTC21B|PLXNA1|SRGAP2|CD300LF|MCL1|MAP2K6|OSBPL8|SLC4A10|TRAPPC9|SERPINA3G|GFAP|DAB2|LHX2|MAP3K19|BCL3|BCL2|CSPG5|CSPG4|MAP3K13|MAP3K14|LAT|TRIM30A|PLEKHF1|ZC3H4|TCIRG1|ZC3H6|PIK3C2A|TRO|ADAMTS1|SGIP1|LANCL1|CTDSP1|CTDSP2|NOS1AP|CCDC40|CEBPA|LEPROT|CEBPG|FGL2|NLRC5|NOD1|NOD2|COCH|HDAC7|DNAJB1|P2RY6|PLN|DNAJB5|RAB23|IL21R|CSK|TUB|ANGPT1|ZFP316|P2RX7|P2RX6|RAB13|RAB19|ZFP790|CEBPZ|BCOR|TPT1|LY6C2|IFITM3|IL1RN|GFI1|AQP4|MKI67|IFIT2|RPS6KA3|FRAT1|PNP|PPP2R1B|RPS19|RPS6KA2|RPS6KA1|TBC1D10C|PDK4|SYNPO|PDK2|RPS13|DYNC2H1|ARRDC4|SRRM4|ARRDC3|IFRD1|P3H2|GPR37L1|MAPK8IP2|ZW10|RUBCNL|GSAP|SIK1|NSMF|SIK2|TLN1|SH2D2A|HNRNPLL|APCDD1|CD79B|HELZ2|UGCG|CD79A|SPTBN1|ATP6V0A1|VASP|PARVA|PARVB|PUM1|RPS26|CD300C2|IGHV10-3|RPS29|TOP2A|TENM1|COL18A1|TENM2|AHCTF1|TENM3|TENM4|CHMP1A|FEZF2|PARP3|EDN1|PPRC1|PARP9|CBFA2T3|RENBP|VAV1|TOPORS|VAV2|TLR1|HCK|TLR9|TLR6|TLR5|TLR4|VGLL4|TLR3|TLR2|C1QA|SAA3|GDPD1|CST7|AIF1|BEGAIN|DRP2|PDPN|HDX|NFYA|FAM46C|SUSD2|SORBS1|SORBS3|CD40LG|NBR1|APBA2|SIPA1|C1QC|FAIM2|PAIP2B|SIT1|ARHGDIA|ARHGDIB|GATSL2|CHRNB2|GUCY1A2|CHRNB3|KDM2A|LMO2|SHISA5|LIFR|TIMELESS|RASL12|COPA|CHRNA6|CLEC16A|LPL|FBLN1|ALOX12|FBLN5|CAMSAP2|FAM83H|NLRP6|HRH3|ZMAT3|UBD|NLRP3|PMAIP1|IGHV8-8|FAM83D|CPSF6|MLKL|POU2F2|SELL|BMPR1B|MUS81|H2-T23|KDM5B|THRB|MEGF10|SLC40A1|DBI|HK2|HK3|SPRED2|SPRED1|CASP8|SEPT7|LRRTM3|SIX4|PPP2R5E|MCF2L|CASP4|LRRTM2|CASP1|BLNK|GPSM3|SRGN|KDM6B|H2AFY|MYRIP|RBL2|DNM3|FCHSD1|RBL1|AIM2|RASA4|OAS2|PEAK1|OAS3|CASQ2|LTB|KDM7A|PDXK|KDM3A|HLF|ATP1A2|CIART|GNA13|GNA15|FAM168A|HLX|FAM120B|TOGARAM1|GBP4|MAPK4|NOS2|WEE1|PDE10A|PPP2R2C|RPS6KB1|LPIN1|LPIN2|IGHV1-80|IGHV1-81|MAPKBP1|IGHV1-82|IGHV1-85|ZFYVE1|CLDN1|PREX2|ZFP281|TRBC1|LIPG|GBP5|RBFOX2|HSPG2|CLDN5|RFX4|RBP1|PSME1|PSME2|MTMR1|MTMR2|MTMR3|IGHV1-63|IGHV1-64|IGHV1-66|IGHV1-67|FIGNL2|IGHV1-69|NYAP2|MTMR4|SLC30A10|IQGAP3|C3|C6|KLRK1|IGHV2-6-8|PRKAR2B|PRKAR2A|CFAP69|PPARGC1B|EXPH5|LYN|GPR17|IGHV1-72|ABCA5|IGHV1-74|IGHV1-75|EDEM1|ERLIN1|GRIN2C|5330417C22RIK|FLI1|SETX|NOSTRIN|GPR18|EZH1|FERMT3|GPR26|HEXB|IGHV1-42|NCAN|RPLP1|HEXA|WFIKKN2|PTH1R|LITAF|VSIR|JPH4|HEY1|NKRF|IGHV5-9|SH3BGRL3|IKBKE|IGHV5-4|APPL2|SS18|UPF1|GPR37|GPR35|ELOVL5|OPALIN|IGHV1-53|IGHV1-54|PGAM2|IGHV1-55|EMP2|SIRT1|CCSAP|CSF2RB2|LRRC7|RILPL1|TMEM33|KCNMA1|TLR12|TLR11|CDC42EP1|GPRC5C|DSCAML1|TMEM106A|MDFI|TLR13|LRRC14|KANK1|TMF1|IGHV1-20|PELI3|PELI2|IGHV1-22|IGHV1-26|PTGS1|BTAF1|SRPX2|GLRA3|NTF3|STAT6|ZFP266|SRSF10|P2RY12|P2RY13|P2RY10|UTP4|USP9X|ATRNL1|STAT2|STAT3|YLPM1|IGHV1-39|STXBP5L|HEYL|FABP5|NRROS|NCF1|FAM13B|CCNT1|NCF2|GPR68|GPR65|ZBTB26|ZBTB21|RORB|CXCL13|SAT1|CTGF|CXCL16|STK10|HPGDS|SESN1|PIM1|ZFP683|KPNA1|MYLIP|LAG3|ZFP217|FOXP4|EMSY|ACAP1|FRMD6|MAPKAPK3|SLC9A7|FRMD8|ZFP691|MAX|IL4RA|FOXO6|GPR84|FOXO3|SLC9A1|GLIS2|SBNO1|ATXN7|SLC38A9|SLC38A3|SLC38A2|KIRREL|BDNF|ZBTB16|GFPT1|BCDIN3D|ZBTB12|MCC|EEF2|NFKB1|CXCL10|CXCL11|PTPRB|PTPRC|GNL3L|CXCL12|SERPINB6B|AAK1|MDM2|FGFR1OP|SCGB3A1|MYD88|H2-AB1|NFE2L2|IGHV1-5|IGHV1-4|IGHV1-7|LRRK2|RASGRF2|LRRK1|PIK3CD|ARRB2|PIK3CG|DGCR8|IGHV1-9|OASL1|OASL2|ZFP654|PPP1R12A|IGHV5-12|PEG3|PVRIG|IGHV5-17|SLCO1C1|IL1RAPL1|BDP1|SEC22B|BIRC3|CNTNAP4|ITIH5|ZFP667|PPP1R15B|LRP4|PIRB|NTN1|PPM1F|CCL8|PTPRZ1|CCL6|KATNA1|CCL5|TIFA|SLITRK3|CCL2|SLC25A23|PTPN1|PPP1R14A|PRRX1|TIE1|MERTK|SNRK|PTPN9|PTPN6|FCGR2B|MDGA2|SLC25A33|ERRFI1|AHCYL1|LPGAT1|D130043K22RIK|IFI30|TXNDC16|CCAR1|RASSF4|DHX58|CHORDC1|IL12B|CCN4|CCN1|EPHB1|EPHB4|PAQR8|ENTPD1|ENTPD2|RSAD2|NSMCE3|ZFP738|PPP1R3G|IFI27|PPP1R3C|SPATA13|PPP1R3D|IGHV8-12|PIK3R3|PCDH17|PIK3R5|MNDAL|APH1B|TESPA1|MIER3|CD19|MICAL1|SLAMF8|SLAMF7|CD14|N4BP1|PAG1|SNX5|SLAMF1|WWTR1|IQSEC2|ST8SIA1|IQSEC3|IRGM2|RASSF9|PILRA|RPE65|DCLK1|ACER2|WNK2|WNK3|CD28|ID4|DHX29|IFI27L2A|SCN2A|CD22|SCN2B|PTPRT|CD40|TNFRSF13B|DOC2A|PPP1R10|CTSZ|CD3G|MIA3|CD3E|CD3D|GNGT2|NAT8F5|CTSH|CD37|QSOX1|ARIH1|CCR5|LMCD1|CTSD|CTSC|CCR2|CD53|NCOA2|GLRP1|OSMR|SORCS2|LAT2|MN1|MZB1|CD48|NCOA7|STK40|CD63|NLRP1B|NLRP1A|PRKX|CRIP1|SERTAD3|MNT|SERTAD1|PERP|LNPK|CD74|CAVIN1|PER2|PER1|PER3|THEMIS2|GPAM|CSDC2|KIF26A|CCNG2|STK17B|CCNG1|CD86|DCLRE1B|CD84|MIDN|CD81|KNDC1|JADE2|GIMAP8|RGS4|RGS5|RGS2|CCND2|RGS1|CCRL2|CAPN2|CAPN3|ARID2|ZBP1|PDGFRB|PDGFRA|KIRREL2|THEMIS|IGHV1-12|CYBB|LMTK2|CYBA|RPGRIP1L|LAX1|KLHL40|MID1|IGHV1-18|IGHV1-19|DOK1|PLA2G16|CD8A|GPD1|YTHDC1|NPR1|KLHL12|DDX60|MCHR1|FUT4|RASGRP3|HCAR2|KIF3B|FUT9|DEAF1|OLFR98|OLFR99|BRINP3|IVNS1ABP|KLHL21|MSN|INHBB|ISG15|MT1|INHBA|CLK4|BMP7|BMP6|CLK1|H1F0|TAB2|TAB1|GSK3B|MAST1|ATP2A3|AFF2|PPP1R9B|IGLC3|IGHV9-4|IGLC1|IGLC2|IGHV9-1|IGHV9-3|RBM15|NCBP1|DDX58|EED|MMP2|PLA2G4A|SSTR2|LMBRD1|SFPQ|LMBRD2|VGF|IRF4|IRF1|TBC1D7|MMRN2|IRF7|IRF8|IRF5|IRF6|IRF9|CREB5|LAMA5|NIM1K|MVP|LAMA3|HMGCR|ACVR1B|SAMHD1|AURKB|PDLIM1|EFS|RAB40C|CLMN|RBM38|RBM39|PLA2G2D|9130023H24RIK|SOD2|SCIMP|GOLPH3|NPHS1|BMT2|VIP|TAF2|TAF1|TRIO|SPAAR|TRIL|ABAT|SOX21|GPR174|MILR1|DCAF1|SOX18|CREB3L1|GPR171|RPL38|JUNB|IER5|IER3|ANKS1B|RPL23|SOX13|SOX11|UNC13D|NISCH|TEP1|GPR161|GPR160|RPL26|H2-D1|CDC42SE1|RIC8B|PLCG2|NKX2-2|GSDMD|FZD1|FZD3|DNAH11|FZD2|FZD4|FZD6|UPF3A|SLC6A6|GLUD1|REL|TNFSF8|SERPINI1|CPEB3|ITK|ELN|CLTC|HIF3A|SLC6A1|GLI3|GPR132|RACK1|HIST2H3C2|LDLRAP1|HAVCR2|BATF2|BRD2|ANXA3|IFNGR1|NFAM1|TET2|SERPINB9|PAX6|TMEM173|ITPKB|PLCB3|RNF169|PLCB4|MRAS|HCLS1|PLCB2|ENG|ASAH1|RPL10|H2-DMA|RPL11|AFP|GRAMD4|RNF135|ANKRD53|RPS3|ALKAL2|RPS2|IGHV6-6|AOC3|SEPTIN1|BRF1|CARD9|GPR3|SULF2|ABI3|ALMS1|NOTUM|CSF3R|ATP8A2|CLSTN2|CHRM4|H2-K1|RTKN2|FAM107A|GUCA1A|RNF19B|IRS2|PYCARD|CDH6|CDH5|ZFP35|CLEC5A|GRB10|SMARCAD1|RNF43|RPS9|PPTC7|IGFBP5|GPT2|CD180|RPS6|CYS1|ARMCX3|ZFP46|CACNB4|ERF|ANKRD42|TNIK|MAD1L1|DGKI|NOTCH2|CSF1R|NOTCH3|NOTCH1|TNKS|HVCN1|H2-M3|AK4|RASAL3|RHOBTB2|ADAP2|NACC2|ANKRD26|TNK2|ASNS|ESRRG|CYP51|MOB1A|CNOT6|MAFB|RCAN2|MAFF|MAFK|XAF1|NES|EIF4E3|ZFP521|PTPN22|TREM2|LSP1|DUSP14|SGCD|PSD4|H2-OA|METTL16|DTX3L|TRAF1|ADRA2A|PTBP3|PTP4A1|SOS1|ASPA|CX3CR1|IGHV2-6|IGHV2-5|SMARCD3|UNC93B1|SEMA3A|SEMA3B|NDNF|PRR5L|CD59A|ZKSCAN17|TIGIT|FNIP1|WASF3|IGHV2-9|KCNJ10|SEMA4C|CFLAR|RPS3A1|KLF9|CLEC2I|INSM1|CLEC2D|VIPR1|6030419C18RIK|LST1|ZFP608|PKD2L1|SOX2|EDNRB|DPF3|SOX9|PTGDS|B2M|GLUL|SOX7|SP110|SLC11A1|MTUS1|ACOD1|RUNX3|MIF4GD|RUNX1|ARC|PLPP3|LLGL1|SP140|EBI3|EIF5A2|NLK|KLK8|KLK6|SGPL1|NUAK1|INPP5D|STC2|FADD|MAP9|BANP|SRPK2|GADD45B|SIAH3|GADD45A|INSR|NMI|PARP14|GNG11|GADD45G|CCDC88B|PARP10|CREBRF|HIST1H4H|HIST1H4I|ITM2A|CDS2|EPM2AIP1|SERP1|GLIPR2|TNFAIP8L2|BCL2A1A|CLIC1|BCL2A1B|TSC22D1|TSC22D3|TFE3|RHOH|RHOC|IL17RC|NME6|FAM20A|SGK1|SGK2|WAS|OAS1A|OAS1B|ALOX12B|OAS1C|CXCR6|OAS1G|ARNTL|NPW|CXCR3|NPY|CTNNA1|MPZL1|RANBP2|RANBP9|TPPP3|AXL|RAB3GAP2|RAB3GAP1|TJP2|ARID4A|ARID4B|IL18RAP|GHSR|DSCAM|CD300A|ARID5A|ARID5B|OCRL|PDIA5|ARHGAP45|PDIA4|KCTD8|PREPL|ELMO1|CHIL1|AKNA|C5AR2|LTBP4|CSF2RB|ARHGAP17|ADRB2|LTBP3|NTS|ADIPOR2|ZFP36L2|2810474O19RIK|MAN2A1|RIPK1|OTX1|ASIC2|SMAD1|TGFB1|SMAD3|HSPA5|SMURF1|TGFB3|ARHGAP27|ARHGAP26|SMAD6|ARHGAP25|AZIN1|BTNL6|NFKBIA|NR4A2|NR4A1|PLCXD3|NR4A3|ARHGAP30|FES|TMEM119|NFKBIE|DOCK6|CXCL9|USP37|B4GALT1|DOCK9|DOCK8|USP33|PDE3B|LMOD1|SLC2A4|BDKRB2|PDE4B|ABCD1|SCYL2|HIST1H1C|PSTK|KLF10|KLF11|PTGIS|PDE4D|ICOSL|ARAP1|KLF15|TGFBR1|TGFBR2|FGR|IFNG|DOCK2|SASH3|USP13|RGS17|SLFN2|SLFN1|PALM2|RGS16|TOB2|ERBB4|LRIG2|S1PR4|SASH1|CMTM7|CMTM3|SGTB|LGI4|SGTA|SPRY4|CADPS|USP28|FMNL3|FMNL1|RGS10|PMP22|SPRY2|LTBR|SSBP2
48523	3.9578E-56	1.4454E-53	874	4832	2714	23957	negative regulation of cellular process	MAPKBP1|SPI1|PGLYRP2|GMFG|F11R|ZFYVE1|ZC3H12D|CRHBP|ZFP281|AKT1|CXADR|RBFOX2|HSPG2|RC3H2|CLDN5|RFX4|DDIT4|TXNIP|ATF3|SKAP2|ATF4|MTMR2|NLRX1|SLC30A10|C3|RNF213|PRKAR2B|PRKAR2A|PPARGC1B|HEXIM1|LYN|ABCA5|ERLIN1|EIF2AK2|BTBD10|SETX|FASL|AGO3|AGO2|NOSTRIN|GPR18|EZH1|LGMN|WFIKKN2|BHLHE41|PTH1R|PEAR1|SIGLECG|LITAF|VSIR|ARHGAP4|MECP2|MECOM|HEY1|NKRF|TSPO|JAK2|JAK3|APPL2|DUSP4|DUSP5|UPF1|GPR37|DUSP1|GPR35|SPHK1|WNT9A|SIRT1|DUSP6|DDB1|MMP11|MMP14|RAPGEF2|DSCAML1|MDFI|CRB2|LRRC14|KANK1|TMF1|PELI3|PTGS1|NEURL1A|BTAF1|SNX25|NTF3|SPP1|MFN2|STAT6|SRSF10|P2RY12|STAT3|YLPM1|DCBLD2|STXBP5L|HEYL|COL3A1|CENPJ|TAOK1|CRLF3|GZF1|NRROS|RASL11B|CCNT1|GPR68|NAB2|ZBTB26|ZBTB21|RORB|FRY|CXCL13|CTGF|HPGDS|ADORA3|SESN1|PIM1|MYLIP|LAG3|ZFP217|FOXP4|ZFP691|PKP3|SRSF7|ZFP451|MAX|CREM|IL4RA|FOXO6|FOXO3|CORO1A|SLC9A1|GLIS2|RAP1B|SLC9A3R1|ATXN7|ZKSCAN3|TNFRSF14|BMF|SMYD3|CD276|KIRREL|BDNF|ZBTB16|GFPT1|HTR1B|BCDIN3D|ZBTB12|MCC|CORO2B|FBXO30|NFKB1|CXCL10|PTPRB|SH3BP5L|LRCH1|PTPRC|GNL3L|CXCL12|SERPINB6B|MDM2|FGFR1OP|MYD88|H2-AB1|NFE2L2|CIITA|ITGAM|ITGB3|LRRK2|LRRK1|PTEN|HTR2C|HTR2A|ARRB2|BICD1|PIK3CG|SPN|HHEX|NEO1|NKX3-1|PEG3|PVRIG|VPS13C|ITGA1|TFIP11|TNFRSF1B|TNFRSF1A|IL1RAPL1|ITGA6|TMBIM6|SEC22B|BIRC3|ITIH5|PPP1R15B|ROCK1|ROCK2|LRP4|NTN1|TSPAN32|PPM1F|PTPRZ1|KATNA1|CCL5|FYN|E2F6|PTPN1|PPP1R14A|FEM1A|PRRX1|GZMA|NTRK3|MID1IP1|TIE1|MERTK|TBX2|CD24A|IL2RB|PTPN9|PTPN6|PDCD1|PIK3AP1|FCGR2B|RECK|NOP53|MYO1F|ERRFI1|SMARCB1|D130043K22RIK|IKZF1|IFI30|ICAM1|IL27RA|CRKL|CCAR1|LGALS3|DHX58|CHORDC1|KDR|IL12B|CCN4|LGALS9|CCN1|TRIM21|EPHB1|ENTPD1|RSAD2|CIRBP|SLPI|IFI27|BTK|TRIB1|SDC4|TGFA|ZBTB5|PCDH17|ZBTB2|MNDAL|BRIP1|RRAS|MIER3|MICAL1|SLAMF8|CEP192|APOE|N4BP1|PAG1|SLAMF1|EGR1|WWTR1|XBP1|EGR3|TNFSF14|IGF2|SMARCA5|BST2|ACER2|WNK2|WNK3|ID4|CD22|DDR1|PTPRT|CSRNP3|TNFRSF13B|PPP1R10|CTSZ|WFDC1|MIA3|CD3E|HERPUD1|NAT8F5|CTSH|CD37|QSOX1|CCR5|LMCD1|BBS4|CTSC|CCR2|APOBEC1|SREBF1|NCOA2|APOBEC3|GLRP1|FCER1G|ZHX3|IL15|SORCS2|IL1A|RNF144B|NCOA7|STK40|CD63|GNAI2|ZFP12|SERTAD3|MNT|NFIL3|SERTAD1|ORMDL3|XDH|CD74|OSM|PER2|PER1|ITCH|PER3|GPAM|KIF26A|CCNG1|OTUD4|CD86|DCLRE1B|CD84|MIDN|CRTC3|IFI213|IFI214|IFI211|LOXL3|PRDM1|ETS1|ETS2|RGS4|RGS5|RGS2|CCND2|RGS1|TBC1D30|CAPN3|ARID2|ZBP1|PDGFRB|CARD10|PDGFRA|KIRREL2|TMOD2|LMTK2|RPGRIP1L|LAX1|KLHL40|MID1|GEM|EEF1A1|DOK1|PLA2G16|ADAM17|TYROBP|NPR1|TCF7|PLD2|CNN1|ADGRG1|DEAF1|LPXN|BRINP3|IVNS1ABP|SYT4|CRTAP|UBE2B|CAV1|INHBB|ISG15|HOOK3|MT1|INHBA|BMP7|BMP6|H1F0|BHLHE40|CNTN4|TCF3|IL7R|MXD4|ZMYND15|GSK3B|PLEK|TNFAIP3|ADAR|PPP1R9B|RB1CC1|TGIF1|MYOCD|RBM15|PDPK1|EED|MMP2|MSL3L2|OLIG2|ELF1|LMBRD1|SFPQ|IRF4|IRF1|CRY2|TBC1D7|MMRN2|CRY1|IRF8|IRF6|SHANK3|GM266|RRN3|MVP|HMGCR|ADD3|ACVR1B|SAMHD1|AURKB|CNR2|CBS|CLMN|TBX21|MXI1|SLIT2|MTA3|IFI208|RBM38|IFI209|IFI206|PLA2G2D|IFI207|IFI204|IFI205|BNIP3|IFI203|EYA4|SOD2|H2-AA|CD2|GOLPH3|TEC|TCIM|BMT2|CD9|ACKR3|ERCC6|TEK|NRDE2|VIP|GLA|TAF1|TRIO|SPAAR|HNRNPU|ABAT|EPRS|SOX21|RRP8|FGFRL1|ELK3|EPS8|MILR1|DCAF1|FAM122A|GJA1|SOX18|CREB3L1|GPR171|JUNB|IER3|PRKCH|RPL23|SOX13|SOX11|HCFC2|NISCH|TEP1|GPR161|RPL26|H2-D1|CDC42SE1|SAMSN1|PLAC8|GJC2|PRDM16|PLCG2|NCKAP1L|NKX2-2|FZD1|PLK3|FZD3|NDFIP1|FZD4|FZD6|NFATC3|NFATC2|NR1D2|PAFAH2|NFATC4|FOSL1|GJB6|REL|SERPINI1|CPEB3|GABRB2|CDKN1A|BTG1|CDKN1B|PHF23|CLTC|HIF3A|SLC6A1|GLI3|SMG6|PHF8|GPR132|ADAMTSL2|RACK1|TIMP3|JARID2|TIMP4|TRP53INP1|HAVCR2|SERPINB9|PAX6|CDYL2|ITPKB|PLCB3|ZEB1|RNF169|PLCB4|MTF2|GAS1|HCLS1|GAS6|PLCB2|ENG|GRN|ASAH1|RPL10|RPL11|FAM129A|GRAMD4|RPS3|LDLR|CDKN2B|DMTN|YTHDF3|BRF1|IL10RA|SYNJ2BP|SLC8B1|SULF2|CLCF1|ALMS1|NOTUM|CSF1|H2-K1|RTKN2|TNC|FAM107A|IRS2|TNF|SLC8A1|CDC14B|PYCARD|CDH5|SALL1|ZFP35|CLEC5A|GRB10|TNR|TLE3|RNF43|IGFBP5|MAGI2|RPS6|THOC1|THOC2|VASH1|CYS1|LEMD3|NAIP2|NAIP5|CACNB4|NAIP6|KAT6B|ERF|PGR|FKBP4|MAD1L1|NOTCH2|CSF1R|NOTCH3|NOTCH1|TNKS|H2-M3|AEBP1|RASAL3|SCRT2|SERPINA3F|NACC2|PLXNA1|SRGAP2|CD300LF|MCL1|OSBPL8|ANKRD26|ASNS|SERPINA3G|GFAP|CYP51|DAB2|MAFB|LHX2|BCL3|BCL2|CSPG4|MAFK|XAF1|NES|TRIM30A|ZC3H4|PTPN22|TREM2|ZC3H6|DUSP14|TRO|METTL16|DTX3L|ADRA2A|PTBP3|CTDSP1|CTDSP2|NOS1AP|CX3CR1|CEBPA|LEPROT|SEMA3A|FGL2|SEMA3B|NLRC5|NDNF|PRR5L|NOD2|HDAC7|DNAJB1|CD59A|DNAJB5|RAB23|CSK|ZKSCAN17|TIGIT|FNIP1|ANGPT1|SEMA4C|CFLAR|P2RX7|KLF9|CLEC2I|BCOR|INSM1|CLEC2D|TPT1|IFITM3|IL1RN|GFI1|ZFP608|AQP4|SOX2|RPS6KA3|PNP|EDNRB|RPS6KA2|RPS6KA1|TBC1D10C|PDK4|DPF3|SOX9|PTGDS|B2M|SOX7|RPS13|SLC11A1|ARRDC3|IFRD1|P3H2|ACOD1|GPR37L1|MAPK8IP2|RUNX3|RUNX1|ARC|ZW10|SIK1|PLPP3|APCDD1|NLK|KLK8|INPP5D|FADD|SPTBN1|GADD45B|SIAH3|GADD45A|INSR|NMI|PUM1|PARP14|GADD45G|RPS26|PARP10|CREBRF|HIST1H4H|HIST1H4I|ITM2A|TOP2A|CHMP1A|TNFAIP8L2|FEZF2|BCL2A1A|PARP3|EDN1|TSC22D1|TSC22D3|RHOH|PARP9|CBFA2T3|RENBP|HCK|NME6|TLR9|TLR6|SGK1|TLR4|VGLL4|TLR2|GDPD1|WAS|CST7|AIF1|ARNTL|CXCR3|PDPN|CTNNA1|FAM46C|SUSD2|RANBP9|SORBS3|CD40LG|AXL|NBR1|C1QC|TJP2|ARID4A|FAIM2|PAIP2B|ARHGDIA|ARHGDIB|GATSL2|GHSR|KDM2A|DSCAM|CD300A|LMO2|ARID5A|ARID5B|LIFR|TIMELESS|AKNA|C5AR2|CLEC16A|LPL|FBLN1|ALOX12|ADRB2|LTBP3|ADIPOR2|FBLN5|ZFP36L2|CAMSAP2|NLRP6|HRH3|ZMAT3|NLRP3|PMAIP1|RIPK1|ASIC2|SMAD1|TGFB1|SMAD3|HSPA5|SMURF1|TGFB3|SMAD6|ARHGAP25|NFKBIA|NR4A2|NR4A1|NR4A3|TMEM119|NFKBIE|MUS81|KDM5B|THRB|B4GALT1|DOCK8|PDE3B|SLC40A1|LMOD1|DBI|HK2|HK3|SPRED2|SPRED1|CASP8|SEPT7|SIX4|LRRTM2|BDKRB2|PDE4B|ABCD1|SCYL2|HIST1H1C|SRGN|KLF10|KLF11|PTGIS|H2AFY|PDE4D|ARAP1|KLF15|TGFBR1|TGFBR2|RBL2|DNM3|FGR|RBL1|IFNG|RASA4|CASQ2|RGS17|PDXK|KDM3A|HLF|SLFN2|SLFN1|RGS16|TOB2|CIART|HLX|ERBB4|LRIG2|GBP4|NOS2|SGTA|SPRY4|USP28|WEE1|PDE10A|RPS6KB1|RGS10|PMP22|SPRY2|LPIN1
80134	3.4928E-54	1.2316E-51	353	1361	2714	23957	regulation of response to stress	MAPKBP1|ERRFI1|IL1RN|PGLYRP2|SPAAR|GFI1|TRIL|D130043K22RIK|ABAT|F11R|CLDN1|CRHBP|RPS6KA3|GJA1|PNP|EDNRB|RPS19|CREB3L1|DHX58|CHORDC1|AKT1|IL12B|CCN4|LGALS9|EPHB1|IER5|B2M|IER3|GBP5|RSAD2|ACOD1|GPR37L1|MAPK8IP2|ARC|TEP1|BTK|CD226|RPL26|PLPP3|ATF4|CDC42SE1|NLRX1|FIGNL2|ZC3HAV1|SLC30A10|KLK8|MNDAL|C3|NUAK1|KLRK1|SLAMF8|SLAMF6|APOE|CD14|FADD|SLAMF1|HEXIM1|LYN|FZD1|GPR17|XBP1|NDFIP1|GADD45B|FZD4|GADD45A|EDEM1|IGF2|IRGM2|EIF2AK2|NR1D2|NMI|PUM1|PARP14|GADD45G|VANGL2|TREML2|CD28|CREBRF|CDKN1A|CDKN1B|PPP1R10|WFDC1|IL27|SIGLECG|CTSS|HERPUD1|IFIH1|CASP12|MECOM|RACK1|CD37|TNFAIP8L2|JAK2|CCR5|IKBKE|APPL2|CTSC|CCR2|HAVCR2|APOBEC3|PARP3|EDN1|FCER1G|GPR37|SYK|DUSP1|IL15|SPHK1|SERPINB9|PARP9|TMEM173|SIRT1|IL17RC|VAV1|TLR1|IL1A|CD200R4|PLSCR1|RNF169|TMEM33|TLR9|TLR12|TLR11|NCOA7|TLR6|MICU1|TLR5|TLR4|DNASE1L3|TLR3|MDFI|TLR2|TLR13|LRRC14|KANK1|GRN|PELI3|WAS|CST7|ADCY7|GRAMD4|SLC7A2|FGD2|ARNTL|RNF135|PDPN|RPS3|RICTOR|IL12RB1|XDH|LDLR|AOC3|CD74|MAP3K1|DMTN|YTHDF3|CARD9|OSM|PER1|ITCH|CD40LG|TAOK1|CLCF1|NBR1|OTUD4|CD86|NCF1|CD81|PROS1|IFI214|IFI211|ETS1|TNF|PVR|CTGF|PYCARD|CDH5|IGHG1|IL18RAP|PLAU|ADORA3|SESN1|NEK1|TNR|CAPN3|ARID2|ZBP1|CD96|PDGFRA|GHSR|LAG3|CD300A|MAGI3|THOC1|TAP2|TRAFD1|TAP1|CYBA|VASH1|MID1|FCGR1|EDAR|IGHG2B|ADAM17|FCGR3|MAPKAPK3|TIMELESS|ANKRD42|TBC1D23|TNIK|AKNA|H2-M3|PLD4|LPL|ALOX12|ADRB2|FOXO3|DDX60|FBLN5|NLRP6|NACC2|ZKSCAN3|NLRP3|PMAIP1|RIPK1|CD300LF|SLC38A2|CD276|MCL1|SMAD3|CAV1|CORO2B|FBXO30|NFKB1|NFKBIA|DAB2|CXCL12|NR4A3|MDM2|HPSE|MAP3K13|MYD88|B430306N03RIK|NFE2L2|H2-T23|ITGAM|TRIM30A|LRRK2|PLEK|PTEN|TNFAIP3|ADAR|PTPN22|TREM2|ARRB2|PIK3CG|SPN|THBD|HK3|SPRED2|SPRED1|RB1CC1|CASP4|CASP1|BDKRB2|NEO1|ABCD1|GPSM3|NKX3-1|PTGIS|H2AFY|DTX3L|PDPK1|DDX58|VPS13C|MMP2|LANCL1|PLA2G4A|TRAF1|TNFRSF1B|ADRA2A|TNFRSF1A|ACTA2|FGR|SFPQ|RBL1|AIM2|IFNG|IRF4|IRF1|CRY1|IRF7|TMBIM6|SHANK3|CX3CR1|USP13|CEBPA|PPP1R15B|ROCK2|UNC93B1|CEBPG|FGL2|NLRC5|NOD1|NOD2|HMGCR|SAMHD1|USP18|TSPAN32|COCH|FAM168A|CNR2|CBS|CCL5|TIFA|DROSHA|CCL2|FYN|SLIT2|LRIG2|SLC25A23|GBP4|SASH1|IFI208|IFI209|PTPN1|FEM1A|IFI204|NOS2|PRRX1|IFI205|NTRK3|IFI203|EYA4|SEMA4C|SGTA|SOD2|SCIMP|CD24A|TEC|CD6|ALOX5AP|PMP22|CD9|ACKR3|ERCC6|LTBR|PIK3AP1|FCGR2B|NOP53|CLEC2D|MYO1F|TPT1
31323	5.2061E-54	1.7746E-51	1002	5853	2714	23957	regulation of cellular metabolic process	ATF1|MAPKBP1|SPI1|ZFYVE1|SPIB|ZC3H12D|ALKBH5|ZFP281|LIPG|C3AR1|AKT1|MLYCD|RBFOX2|RC3H2|RFX4|DDIT4|PSME1|TXNIP|PSME2|ATF3|ATF4|MTMR1|MTMR2|MTMR3|FIGNL2|ZC3HAV1|MTMR4|SLC30A10|IQGAP3|C3|KLRK1|PRKAR2B|PRKAR2A|RNF217|PPARGC1B|HEXIM1|LYN|EDEM1|ERLIN1|EIF2AK2|BTBD10|5330417C22RIK|LARP6|FLI1|SETX|VANGL2|FASL|AGO3|AGO2|NOSTRIN|EZH1|LGMN|HEXB|RPLP1|WFIKKN2|BHLHE41|PTH1R|MED16|LITAF|VSIR|MECP2|MMP25|CASP12|MECOM|HEY1|NKRF|TSPO|JAK2|JAK3|APPL2|DUSP4|DUSP5|SS18|UPF1|GPR37|DUSP1|ELOVL5|SPHK1|EMP2|FOS|WNT9A|SIRT1|DUSP6|DDB1|PLSCR1|MMP14|SLC7A7|MED20|KCNMA1|RAPGEF2|GPRC5C|TMEM106A|MDFI|TLR13|CRB2|LRRC14|SAMD8|TMF1|PELI3|PTAFR|PELI2|IL6RA|NEURL1A|WRN|NRAS|BTAF1|SRPX2|SNX25|NTF3|SPP1|PLAGL2|MFN2|RICTOR|STAT6|ZFP266|SRSF10|UTP4|USP9X|STAT2|STAT3|YLPM1|HEYL|SLCO3A1|FABP5|CENPJ|TAOK1|CRLF3|GZF1|ZFP445|NCF1|CCNT1|NAB2|ZBTB26|LTN1|ZBTB21|SLA|RORB|FRY|CTGF|STK10|ADORA3|SESN1|PIM1|NEK1|MAP3K6|ZFP458|MYLIP|LAG3|ZFP217|FOXP4|EMSY|ZFP691|PKP3|SRSF7|ZFP451|GRIA2|MAX|CREM|FOXO6|FOXO3|SLC9A1|GLIS2|RAP1B|SLC9A3R1|SBNO1|ATXN7|ZKSCAN3|TNFRSF14|BMF|SMYD3|SLC38A3|SLC38A2|GRIA3|CD276|KIRREL|BDNF|ZBTB16|GFPT1|BCDIN3D|ZBTB12|EEF2|FBXO30|NFKB1|PTPRB|SH3BP5L|PTPRC|GNL3L|SERPINB6B|MDM2|FGFR1OP|MYD88|NFE2L2|CIITA|ITGAM|ITGB3|LRRK2|ITGB2|LRRK1|PTEN|HTR2C|FAM208A|HTR2A|ARRB2|PIK3CG|SPN|HHEX|NEO1|CEP290|OASL1|NKX3-1|OASL2|ZFP654|PPP1R12A|PEG3|VPS13C|ITGA1|VPS13D|TNFRSF1B|TNFRSF1A|SLCO1C1|ITGA6|TMBIM6|BDP1|SEC22B|BIRC3|ITIH5|ZFP667|PPP1R15B|ROCK1|ROCK2|SRSF1|ZFP426|LRP4|PIRB|PPM1F|CCL8|KCTD20|PTPRZ1|CCL6|CCL5|CCL2|FYN|IGF2BP2|HNRNPA1|SLC25A23|E2F6|PTPN1|PPP1R14A|FEM1A|PRRX1|GZMA|NTRK3|MID1IP1|TIE1|MERTK|TBX2|CD24A|EIF3K|POU2AF1|PTPN6|FCGR2B|RECK|2610021A01RIK|NOP53|SLC25A33|ERRFI1|SMARCB1|AHCYL1|LPGAT1|IKZF1|IKZF3|ICAM1|IL27RA|CRKL|CCAR1|CHORDC1|TNFSF10|KDR|TRIM25|IL12B|LGALS9|CCN1|TRIM21|EPHB1|EPHB4|ENTPD1|NSMCE3|CIRBP|ZFP738|PPP1R3G|SLPI|IFI27|PPP1R3C|PPP1R3D|TRIM14|TRIB1|SDC4|TGFA|PIK3R3|ZFP507|ZBTB5|ZBTB2|PIK3R5|MNDAL|BRIP1|RRAS|MIER3|CD19|MICAL1|SLAMF8|CEP192|APOE|N4BP1|SNX5|SLAMF1|EGR1|WWTR1|XBP1|EGR2|EGR3|TNFSF14|EGR4|ZFP516|IGF2|SMARCA5|IRGM2|BST2|ACER2|LPAR5|WNK2|WNK3|CD28|ID4|DHX29|DDR1|PTPRT|IGHM|CD40|CSRNP3|PPP1R10|CTSZ|WFDC1|IL27|CD3E|HERPUD1|KHK|AKAP12|RAC2|CTSH|QSOX1|ARIH1|LMCD1|CTSD|CTSC|CCR2|APOBEC1|SREBF1|NCOA2|GLRP1|ZHX3|SYK|IL15|RNF144A|IL1A|RNF144B|MN1|NCOA7|STK40|CD63|NLRP1B|NLRP1A|GNAI2|ZFP12|SERTAD3|MNT|NFIL3|SERTAD1|PERP|ORMDL3|XDH|CD74|MAP3K1|OSM|PER2|PER1|ITCH|PER3|GPAM|CSDC2|CCNG2|CCNG1|IL18R1|OTUD4|CD84|MIDN|CRTC3|CD81|IFI213|IFI214|IFI211|LOXL3|PRDM2|KNDC1|PRDM1|ETS1|CELSR2|ETS2|NR3C2|RGS2|CCND2|PLAU|CAPN2|CAPN3|ARID2|ZBP1|PDGFRB|CARD10|PDGFRA|KIRREL2|CYBB|LMTK2|CYBA|LAX1|KLHL40|MID1|GEM|EEF1A1|DOK1|ADAM17|TYROBP|GPD1|CARD11|PLGRKT|YTHDC1|TCF7|DEAF1|LPXN|CYTL1|IVNS1ABP|CRTAP|UBE2B|CAV1|MSN|INHBB|ISG15|INHBA|CLK4|BMP7|BMP6|CLK1|H1F0|BHLHE40|TAB2|TCF3|TAB1|MXD4|ZMYND15|GSK3B|PLEK|ATP2A3|TNFAIP3|ADAR|AFF2|PPP1R9B|LYL1|RB1CC1|TGIF1|MYOCD|RBM15|NCBP1|PDPK1|DDX58|EED|MSL3L2|PLA2G4A|OLIG1|ETV1|OLIG2|ETV5|ACTA2|ELF1|SFPQ|ALS2|ELF4|IRF4|IRF1|CRY2|TBC1D7|CRY1|IRF7|IRF8|IRF5|IRF6|IRF9|CREB5|RRN3|MVP|HMGCR|ACVR1B|AURKB|PDLIM1|NWD1|CBS|TBX21|MKNK2|MXI1|TRA2A|DROSHA|SLIT2|MTA3|IFI208|RBM38|IFI209|RBM39|IFI206|CD209B|IFI207|9130023H24RIK|IFI204|IFI205|BNIP3|IFI203|EYA4|SOD2|SCIMP|CD2|CD4|TEC|CD6|TCIM|TEF|ACKR3|ERCC6|TEK|NRDE2|GLA|TAF2|TAF1|HNRNPU|DMP1|ABAT|EPRS|SOX21|RRP8|ELK3|DCAF1|FAM122A|GJA1|SOX18|CREB3L1|RPL38|JUNB|IER5|IER3|DDX17|PRKCH|RPL23|SOX13|SOX11|HCFC2|ZSCAN20|TEP1|PRKD2|ZSCAN26|NUP98|RPL26|CDC42SE1|SAMSN1|PLAC8|GJC2|PRDM16|PLCG2|ALX4|NCKAP1L|NKX2-2|FZD1|PLK3|AFAP1L2|NDFIP1|FZD2|FZD4|FZD6|NFATC3|NFATC2|NR1D2|UPF3A|ELL2|NFATC4|FOSL2|FOSL1|HNRNPF|TOLLIP|REL|TNFSF8|SERPINI1|CPEB3|PAM|GMEB1|CDKN1A|CDKN1B|PHF23|SETD7|CLTC|HIF3A|SMG7|GLI3|SMG6|PHF8|MTG1|RACK1|TIMP3|JARID2|TIMP4|TRP53INP1|HAVCR2|BATF2|BRD2|ANXA3|IFNGR1|NFAM1|TET2|SERPINB9|PAX6|TMEM173|CDYL2|GNL3|ITPKB|ZEB1|RNF169|MTF2|GAS1|HCLS1|GAS6|ENG|GRN|ASAH1|RPL10|RPL11|FAM129A|SPTY2D1|GRAMD4|FGD2|RPS3|ALKAL2|RPS2|LDLR|CDKN2B|DMTN|YTHDF3|BRF1|PCGF5|IL10RA|CARD9|SYNJ2BP|MKLN1|CLCF1|FOSB|ZFP326|CSF1|RTKN2|FAM107A|GUCA1A|RNF19B|IRS2|TNF|SLC8A1|CDC14B|PYCARD|CDH5|SALL1|PAPOLA|GRB10|SMARCAD1|SLC39A8|HMGN1|IFNAR2|TLE3|RPS9|PPTC7|IGFBP5|RALGAPA1|MAGI3|GPT2|MAGI2|THOC1|CYS1|LEMD3|FCGR1|EDAR|ARMCX3|NAIP2|NAIP5|FCGR3|ZFP46|NAIP6|KAT6B|ERF|ANKRD42|PGR|TNIK|NOTCH2|CSF1R|NOTCH3|NOTCH1|TNKS|HVCN1|H2-M3|AK4|AEBP1|SCRT2|SERPINA3F|TTC21B|NACC2|MCL1|MAP2K6|OSBPL8|ANKRD26|TNK2|ESRRG|TRAPPC9|SERPINA3G|GFAP|DAB2|CNOT6|MAFB|LHX2|MAP3K19|RCAN2|BCL3|MAFF|BCL2|CSPG4|MAFK|MAP3K13|MAP3K14|LAT|TRIM30A|PLEKHF1|EIF4E3|ZFP521|ZC3H4|PTPN22|TREM2|ZC3H6|PIK3C2A|DUSP14|METTL16|DTX3L|TRAF1|ADRA2A|PTBP3|CTDSP1|CTDSP2|NOS1AP|CX3CR1|CEBPA|LEPROT|SMARCD3|CEBPG|NLRC5|NOD1|PRR5L|NOD2|HDAC7|DNAJB1|P2RY6|DNAJB5|RAB23|CSK|ZKSCAN17|FNIP1|ANGPT1|ZFP316|SEMA4C|CFLAR|P2RX7|RPS3A1|KLF9|ZFP790|CEBPZ|CLEC2I|BCOR|INSM1|TPT1|IL1RN|GFI1|ZFP608|SOX2|RPS6KA3|PNP|EDNRB|PPP2R1B|RPS6KA1|TBC1D10C|PDK4|DPF3|SOX9|SOX7|PDK2|RPS13|ARRDC4|SRRM4|SLC11A1|ARRDC3|IFRD1|ACOD1|GPR37L1|MAPK8IP2|RUNX3|MIF4GD|RUNX1|ARC|RUBCNL|GSAP|SIK1|NSMF|PLPP3|SP140|EIF5A2|HNRNPLL|NLK|HELZ2|NUAK1|INPP5D|STC2|FADD|ATP6V0A1|BANP|SRPK2|GADD45B|GADD45A|INSR|NMI|PUM1|PARP14|GADD45G|RPS26|PARP10|CREBRF|ITM2A|TOP2A|TENM1|AHCTF1|EPM2AIP1|SERP1|GLIPR2|CHMP1A|FEZF2|PARP3|EDN1|TSC22D1|TSC22D3|TFE3|RHOH|PPRC1|PARP9|CBFA2T3|RENBP|TOPORS|VAV2|TLR1|HCK|TLR9|TLR6|FAM20A|TLR5|TLR4|VGLL4|TLR3|TLR2|WAS|OAS1A|OAS1B|ALOX12B|OAS1C|CST7|AIF1|OAS1G|ARNTL|CXCR3|HDX|RANBP2|NFYA|FAM46C|RANBP9|SORBS1|SORBS3|CD40LG|AXL|NBR1|RAB3GAP2|RAB3GAP1|ARID4A|ARID4B|PAIP2B|IL18RAP|CHRNB2|GHSR|KDM2A|DSCAM|CD300A|LMO2|ARID5A|ARID5B|TIMELESS|CHIL1|AKNA|C5AR2|CLEC16A|FBLN1|ALOX12|ADRB2|FBLN5|ZFP36L2|2810474O19RIK|NLRP6|NLRP3|PMAIP1|RIPK1|OTX1|FAM83D|SMAD1|CPSF6|TGFB1|SMAD3|HSPA5|SMURF1|TGFB3|POU2F2|SMAD6|NFKBIA|NR4A2|NR4A1|NR4A3|TMEM119|BMPR1B|NFKBIE|KDM5B|USP37|THRB|USP33|SLC40A1|DBI|HK2|SPRED2|SPRED1|CASP8|LRRTM3|SIX4|PPP2R5E|MCF2L|CASP4|LRRTM2|CASP1|BDKRB2|ABCD1|SCYL2|HIST1H1C|PSTK|KDM6B|KLF10|KLF11|PTGIS|H2AFY|PDE4D|ICOSL|ARAP1|KLF15|TGFBR1|TGFBR2|RBL2|FGR|RBL1|AIM2|IFNG|OAS2|OAS3|LTB|KDM7A|USP13|KDM3A|HLF|SLFN1|TOB2|CIART|FAM168A|HLX|ERBB4|LRIG2|GBP4|SASH1|NOS2|SGTA|SPRY4|PPP2R2C|RPS6KB1|PMP22|SPRY2|LTBR|LPIN1|SSBP2|LPIN2
9893	6.7745E-54	2.2347E-51	708	3678	2714	23957	positive regulation of metabolic process	ATF1|MAPKBP1|SPI1|HNRNPU|DMP1|ABAT|SOX21|ELK3|SPIB|ZC3H12D|FAM122A|GJA1|ZFP281|SOX18|CREB3L1|C3AR1|AKT1|MLYCD|JUNB|IER5|IER3|DDX17|PRKAB2|RPL23|SOX13|SOX11|PRKAB1|CLDN5|TEP1|HECW2|RFX4|PSME1|PSME2|PRKD2|NUP98|RPL26|ATF3|ATF4|ZC3HAV1|SLC30A10|IQGAP3|OAZ1|PLAC8|C3|GJC2|KLRK1|RNF217|PRDM16|PLCG2|ALX4|NCKAP1L|PPARGC1B|NKX2-2|LYN|FZD1|PLK3|AFAP1L2|NDFIP1|FZD2|TIPARP|FZD4|EDEM1|NFATC3|ERLIN1|EIF2AK2|NFATC2|NR1D2|UPF3A|BTBD10|ELL2|5330417C22RIK|LARP6|FLI1|NFATC4|FOSL2|FOSL1|SETX|VANGL2|FASL|AGO3|TOLLIP|AGO2|REL|TNFSF8|CPEB3|PAM|EZH1|LGMN|GMEB1|CDKN1A|CDKN1B|PHF23|HEXB|RPLP1|SETD7|TCF23|PTH1R|HIF3A|MED16|LITAF|VSIR|GLI3|PHF8|MECP2|MMP25|CASP12|MECOM|HEY1|NKRF|RACK1|TSPO|JAK2|JARID2|JAK3|APPL2|TRP53INP1|HAVCR2|SS18|UPF1|GPR37|ELOVL5|ANXA3|IFNGR1|SPHK1|TET2|ELOVL6|EMP2|SERPINB9|PAX6|FOS|TMEM173|SIRT1|GNL3|DDB1|PLSCR1|MMP14|ZEB1|MED20|MTF2|RAPGEF2|HCLS1|GAS6|GPRC5C|TMEM106A|MDFI|ENG|GRN|PTAFR|PELI2|RPL11|FAM129A|IL6RA|GRAMD4|FGD2|NEURL1A|WRN|NTF3|SPP1|RPS3|PLAGL2|MFN2|RICTOR|STAT6|ALKAL2|RPS2|LDLR|YTHDF3|BRF1|PCGF5|USP9X|STAT2|STAT3|CARD9|GPR3|SYNJ2BP|HEYL|SLCO3A1|FABP5|CENPJ|TAOK1|CLCF1|ALMS1|FOSB|CRLF3|GZF1|ZFP326|CSF1|NCF1|CCNT1|NAB2|TNC|FAM107A|GUCA1A|RNF19B|IRS2|RORB|TNF|CDC14B|CTGF|RIMS2|PYCARD|STK10|CDH5|SALL1|SESN1|PIM1|GRB10|NEK1|MAP3K6|MYLIP|RPS9|MAGI3|GPT2|MAGI2|DIO2|THOC1|VASH1|CYS1|FCGR1|EDAR|ARMCX3|FCGR3|KAT6B|ZFP691|PGR|PKP3|TNIK|NOTCH2|CSF1R|NOTCH3|NOTCH1|MAX|TNKS|HVCN1|H2-M3|CREM|IL4RA|FOXO6|FOXO3|SLC9A1|GLIS2|RAP1B|ATXN7|TTC21B|ZKSCAN3|TNFRSF14|SMYD3|SLC38A3|SLC38A2|CD276|MAP2K6|OSBPL8|BDNF|ZBTB16|TNK2|BCDIN3D|ESRRG|EEF2|FBXO30|NFKB1|DAB2|CNOT6|PTPRC|MAFB|LHX2|MAP3K19|BCL3|MAFF|BCL2|MDM2|CSPG4|MAP3K13|MAP3K14|LAT|MYD88|NFE2L2|CIITA|ITGAM|TRIM30A|PLEKHF1|ITGB3|LRRK2|ITGB2|LRRK1|PTEN|HTR2C|PIK3CD|FAM208A|PTPN22|TREM2|HTR2A|ARRB2|PIK3C2A|PIK3CG|SPN|HHEX|ITGAX|METTL16|CEP290|NKX3-1|ZFP654|PPP1R12A|PEG3|DTX3L|ITGA1|VPS13D|TRAF1|TNFRSF1B|ADRA2A|TNFRSF1A|SLCO1C1|NOS1AP|ITGA6|SEC22B|BIRC3|CX3CR1|CEBPA|PPP1R15B|LEPROT|SMARCD3|ROCK1|ROCK2|SRSF1|CEBPG|NLRC5|LRP4|NOD1|PRR5L|NOD2|IL2RG|PIRB|PPM1F|P2RY6|CCL8|KCTD20|PTPRZ1|CCL6|CCL5|CCL2|FYN|CSK|ZKSCAN17|FNIP1|E2F6|PTPN1|ANGPT1|PRRX1|NTRK3|MID1IP1|TIE1|SEMA4C|CFLAR|MERTK|TBX2|P2RX7|CD24A|RPS3A1|POU2AF1|KLF9|CEBPZ|FCGR2B|NOP53|IL1RN|SMARCB1|LPGAT1|GFI1|IKZF1|IKZF3|ICAM1|IL27RA|CRKL|CCAR1|SOX2|RPS6KA3|PNP|EDNRB|RPS19|RPS6KA2|RPS6KA1|TNFSF10|KDR|IL12B|DPF3|LGALS9|SOX9|CCN1|TRIM21|EPHB1|SOX7|EPHB4|ARRDC4|NSMCE3|SLC11A1|ARRDC3|IFRD1|CIRBP|ACOD1|GPR37L1|MAPK8IP2|RUNX3|MIF4GD|RUNX1|PPP1R3G|GSAP|NSMF|TRIB1|PLPP3|SDC4|EIF5A2|TGFA|PIK3R3|HNRNPLL|PIK3R5|HELZ2|CD19|APOE|FADD|SNX5|SLAMF1|BANP|SRPK2|EGR1|WWTR1|XBP1|EGR2|EGR3|EGR4|GADD45B|ZFP516|GADD45A|INSR|IGF2|SMARCA5|IRGM2|NMI|PUM1|PARP14|GADD45G|ACER2|WNK3|CD28|ID4|CREBRF|DHX29|DDR1|TOP2A|IGHM|TENM1|CD40|CSRNP3|PPP1R10|IL27|CD3E|HERPUD1|JCHAIN|AKAP12|EPM2AIP1|SERP1|GLIPR2|CTSH|ARIH1|FEZF2|CCR5|CTSD|CTSC|CCR2|APOBEC1|SREBF1|NCOA2|PARP3|EDN1|SYK|TSC22D1|IL15|TFE3|PPRC1|PARP9|CBFA2T3|TOPORS|VAV2|RNF144A|TLR1|IL1A|RNF144B|TLR9|MZB1|NCOA7|TLR6|FAM20A|TLR5|TLR4|TLR3|TLR2|CD63|NLRP1B|NLRP1A|WAS|ALOX12B|AIF1|GNAI2|ARNTL|SERTAD3|NFIL3|SERTAD1|PERP|CXCR3|XDH|HDX|RANBP2|CD74|MAP3K1|NFYA|FAM46C|OSM|SORBS1|SORBS3|PDP1|PER2|PER1|ITCH|CD40LG|GPAM|AXL|RAB3GAP2|RAB3GAP1|OTUD4|CD84|CRTC3|CD81|ARID4A|PRDM2|KNDC1|ARID4B|PRDM1|ETS1|ETS2|CCND2|PLAU|CAPN2|CAPN3|ARID2|ZBP1|PDGFRB|CARD10|PDGFRA|GHSR|KDM2A|DSCAM|CD300A|LMO2|ARID5A|CYBB|LMTK2|ARID5B|CYBA|KLHL40|MID1|ADAM17|TYROBP|GPD1|TIMELESS|CHIL1|CARD11|AKNA|PLGRKT|C5AR2|CLEC16A|FBLN1|ALOX12|ADRB2|ADIPOR2|FBLN5|ZFP36L2|2810474O19RIK|DEAF1|NLRP3|PMAIP1|CYTL1|RIPK1|OTX1|SMAD1|TGFB1|SMAD3|UBE2B|HSPA5|SMURF1|TGFB3|CAV1|EPHX2|MSN|INHBB|INHBA|POU2F2|SMAD6|BMP7|BMP6|NFKBIA|NR4A2|NR4A1|H1F0|NR4A3|TMEM119|TAB2|TCF3|TAB1|IL7R|BMPR1B|KDM5B|GSK3B|THRB|PLEK|SLC40A1|ATP2A3|TNFAIP3|ADAR|DBI|HK2|LYL1|CASP8|LRRTM3|SIX4|RB1CC1|MCF2L|CASP4|CASP1|ABCD1|SCYL2|HIST1H1C|KDM6B|KLF10|MYOCD|RBM15|H2AFY|NCBP1|PDPK1|DDX58|EED|PLA2G4A|ETV1|ICOSL|ARAP1|KLF15|ETV5|TGFBR1|TGFBR2|ACTA2|FGR|ELF1|SFPQ|AIM2|ALS2|IFNG|ELF4|IRF4|IRF1|TBC1D7|CRY1|IRF7|IRF8|IRF5|LTB|IRF6|KDM7A|CREB5|USP13|KDM3A|RRN3|HLF|HMGCR|ACVR1B|AURKB|PDLIM1|NWD1|FAM168A|ERBB4|TBX21|TRA2A|DROSHA|MTA3|SASH1|RBM38|RBM39|CD209B|NOS2|BNIP3|EYA4|SGTA|SOD2|SCIMP|CD2|CD4|TEC|CD6|TCIM|TEF|RPS6KB1|PMP22|ACKR3|SPRY2|ERCC6|TEK|LTBR|LPIN1|VIP|SSBP2|LPIN2|TAF2|TAF1
32101	2.6060E-53	8.3277E-51	278	952	2714	23957	regulation of response to external stimulus	MAPKBP1|PGLYRP2|SPAAR|GFI1|TRIL|D130043K22RIK|ABAT|F11R|RPS6KA3|GJA1|EDNRB|RPS19|DHX58|C3AR1|KDR|IL12B|CCN4|LGALS9|IER3|GBP5|RSAD2|MTUS1|ACOD1|TEP1|BTK|CD226|PRKD2|TRIB1|NLRX1|ZC3HAV1|KLK8|MNDAL|C3|KLRK1|SLAMF8|NCKAP1L|SLAMF6|APOE|CD14|FADD|SLAMF1|HEXIM1|LYN|GPR17|NDFIP1|TNFSF14|IGF2|IRGM2|NR1D2|NMI|PUM1|PARP14|TREML2|CD28|PAM|GPR18|LGMN|CDKN1A|CDKN1B|WFDC1|IL27|SIGLECG|CTSS|IFIH1|CASP12|RAC2|CD37|TNFAIP8L2|JAK2|FEZF2|CCR5|IKBKE|BBS4|APPL2|CTSC|CCR2|HAVCR2|APOBEC3|EDN1|FCER1G|SYK|DUSP1|IL15|SPHK1|SERPINB9|PARP9|TMEM173|IL17RC|VAV1|TLR1|CD200R4|PLSCR1|TLR9|TLR12|TLR11|TLR6|GAS6|TLR5|TLR4|DNASE1L3|TLR3|TLR2|TLR13|LRRC14|GRN|PELI3|CST7|ADCY7|AIF1|GRAMD4|SLC7A2|RNF135|CXCR3|PDPN|NTF3|ZSWIM6|RICTOR|IL12RB1|LDLR|P2RY12|AOC3|CD74|DMTN|YTHDF3|CARD9|OSM|SLC8B1|PER1|ITCH|CLCF1|FABP7|OTUD4|CD86|CD84|CSF1|CD81|PROS1|IFI214|IFI211|PRDM1|CXCL13|ETS1|TNF|PVR|PYCARD|CDH5|IGHG1|IL18RAP|PLAU|ADORA3|TNR|CAPN3|ZBP1|PDGFRB|CD96|PDGFRA|GHSR|LAG3|DSCAM|CD300A|CD180|TAP2|TRAFD1|TAP1|CYBA|FCGR1|IGHG2B|ADAM17|FCGR3|MAPKAPK3|ANKRD42|TBC1D23|NOTCH1|AKNA|C5AR2|H2-M3|PLD4|LPL|ALOX12|ADRB2|DDX60|NLRP6|NLRP3|CD300LF|CD276|TGFB1|SMAD3|CAV1|LY86|NFKB1|BMP6|NFKBIA|CXCL10|CXCL12|SELL|HPSE|MYD88|B430306N03RIK|NFE2L2|H2-T23|TRIM30A|LRRK2|PLEK|PTEN|TNFAIP3|ADAR|PTPN22|TREM2|ARRB2|PIK3CG|SPN|THBD|CASP4|CASP1|NEO1|ABCD1|GPSM3|PTGIS|DTX3L|PDPK1|DDX58|MMP2|PLA2G4A|TNFRSF1B|TNFRSF1A|FGR|SFPQ|AIM2|IFNG|IRF4|IRF1|IRF7|CX3CR1|CEBPA|UNC93B1|SEMA3A|FGL2|SEMA3B|NLRC5|NOD1|NOD2|HMGCR|SAMHD1|USP18|TSPAN32|COCH|PPM1F|CNR2|CCL5|TIFA|DROSHA|CCL2|SLIT2|LRIG2|GBP4|SASH1|IFI208|IFI209|FEM1A|IFI204|NOS2|IFI205|NTRK3|IFI203|SEMA4C|SCIMP|CD24A|TEC|CD6|ALOX5AP|PMP22|CD9|ERCC6|PIK3AP1|FCGR2B|NOP53|CLEC2D|MYO1F
9987	5.2167E-53	1.6165E-50	2058	15053	2714	23957	cellular process	ATF1|SPI1|GMFG|IGHV3-1|F11R|PTPDC1|ALKBH8|SPIB|ZC3H12D|CRHBP|ALKBH5|NDST3|C3AR1|AKT1|MLYCD|HIST3H2BA|IGHV3-6|IGHV3-8|PRKAB2|CXADR|PRKAB1|RC3H2|DDIT4|TXNIP|FAR1|ASPHD2|ATF3|SKAP2|ATF4|NLRX1|TARSL2|CDCA5|ZC3HAV1|SULT1A1|RNF213|EPB41L2|RNF217|PRPF38B|TIPARP|NCAPH2|EIF2AK2|LNPEP|LARP6|AIF1L|FAM111A|VANGL2|FASL|AGO3|LAS1L|TREML2|AGO2|MRVI1|LGMN|GSTM5|BHLHE41|OSBPL11|PEAR1|MED16|SIGLECG|ARHGAP4|MECP2|PCMTD2|NHSL2|MMP25|TIFAB|CASP12|MMP24|MECOM|TSPO|JAK2|DLGAP3|JAK3|LIN52|CHST8|DUSP4|DUSP5|DUSP1|SPHK1|FOS|BAZ1A|WNT9A|GMIP|JOSD1|BAZ1B|SLC39A14|DUSP6|DDB1|MMP11|PLSCR1|MMP14|MED20|RAPGEF2|HCST|CHST5|CHST3|CRB2|SAMD8|PKN3|KCNA1|PTAFR|ADAM22|KCNA4|KCNA5|IL6RA|SLC7A2|NEURL1A|NEURL1B|WRN|NRAS|SNX25|SPP1|PLAGL2|MFN2|ZSWIM6|RICTOR|IL12RB1|TRP53BP2|STX2|COL22A1|SNX18|COL3A1|CENPJ|ETNK1|TAOK1|MITD1|CRLF3|LY6I|RASL11B|NAB2|LTN1|SLA|OLFML2A|FRY|ALDH1L2|FADS3|FADS2|ADORA3|NEK1|MAP3K6|PSKH1|CDKL2|NEAT1|TPST2|MFNG|LY6A|PKP3|SRSF7|LY6E|ZFP451|COL17A1|GRIA2|GMPS|CREM|LIN7A|CORO1A|RAP1B|SLC9A3R1|AMDHD2|ZKSCAN3|BMF|BRIX1|SMYD3|GRIA3|GRIA4|CD276|KCNF1|SDF2L1|HPS3|HTR1B|FBXO32|CORO2B|FBXO30|SH3BP5L|LRCH1|IGHV14-2|IGHV14-3|IGHV14-4|DMXL1|DMXL2|TBXAS1|HPSE|ACO2|CIITA|ITGAM|ITGB5|ITGB3|ITGB2|PTEN|HTR2C|ITGAE|HTR2A|ITGAL|BICD1|BICD2|TNFSF13B|SPN|HHEX|DDI2|ITGAX|ITGB7|PGLS|SNAP29|NEO1|CEP290|NKX3-1|GRID1|VPS13C|ITGA1|VPS13D|VPS13A|TFIP11|TNFRSF1B|SEZ6L|TNFRSF1A|ATRN|BMP2K|ITGA6|LCP2|TMBIM6|LCP1|TOP1|BCAT1|TRIM56|ROCK1|UHRF2|ROCK2|LRTM2|SRSF1|IL2RG|FYB|TSPAN32|PHKG1|FYN|FSD1|HNRNPA1|E2F6|KCNJ2|SEPT10|MYO10|GZMA|NTRK3|MID1IP1|GZMB|CABLES1|SYT15|EXOG|HTR5A|HCRTR2|TBX2|CD24A|MYO1B|EIF3K|IL2RB|PDCD1|CD247|EIF3F|PIK3AP1|RECK|NOP53|MYO1F|MYO1G|SMARCB1|3110035E14RIK|IKZF1|MTFR1L|IKZF3|NUDT3|GM12185|ICAM1|IL27RA|CRKL|HERC4|LGALS3|ADGRA1|BSG|TNFSF10|KDR|TRIM25|PIEZO1|CPNE3|LGALS9|PTGFRN|TRIM21|HERC6|MFSD2A|CIRBP|ISLR2|CDC40|BTD|SOAT2|AKR1C14|BTK|TRIB1|RIN2|KCTD16|SDC4|TGFA|ZBTB5|BRIP1|SYNGR2|RRAS|STK38L|CEP192|KCNN2|APOE|BBS1|EGR1|XBP1|EGR2|EGR3|TNFSF14|ZFP516|IGF2|SMARCA5|NET1|ALDH6A1|DNAIC1|LPAR5|LPAR6|KYAT3|DDR1|IGHM|SYNM|CSRNP3|MRPS16|IL27|CROT|HERPUD1|KHK|THTPA|AKAP12|KCNT2|RAC2|PHGDH|BBS4|APOBEC1|SREBF1|APOBEC3|FCER1G|ZHX3|SYK|IL15|GAB2|SYN3|RNF144A|IL1A|RNF144B|IGHA|OLFR111|ARHGEF3|IGHD|MICU1|MFGE8|FJX1|SELPLG|SSNA1|HSD17B7|GNAI2|IGKC|NFIL3|FAM196A|ORMDL3|XDH|CAR2|MAP3K1|OSM|GAD2|VMP1|ITCH|KLHL6|KLHL7|IL18R1|OTUD4|NARF|CRTC3|UBXN2B|IFI213|IFI214|IFI211|LOXL3|PRDM1|ETS1|CELSR2|ETS2|NR3C2|PLAU|IGHV7-3|ENPP5|CARD10|ACOT11|TMOD2|UBE4A|GEM|EEF1A1|ADAM17|TYROBP|MAP7D3|TBC1D23|WDFY4|CARD11|UBA7|UBA6|TCF7|CACNA1B|PLD4|CACNA1C|CACNA1E|PLD2|CNN1|SYCE1|ADGRG1|ADGRG5|CYTL1|SYT4|CRTAP|VCAM1|CNTN5|UBE2B|CNTN6|CAV1|NUP153|HOOK3|HOOK1|BHLHE40|ALPL|CNTN4|TCF3|IL7R|FGF12|ZMYND15|DYRK4|PLEK|TNFAIP2|TNFAIP3|ADAR|RND3|ADGRE1|LYL1|ADGRE5|RB1CC1|GRM8|TGIF1|MYOCD|PDPK1|MSL3L2|OLIG1|ETV1|OLIG2|IRAK4|ETV5|TAPBP|ELF1|GBP11|ALS2|ELF4|CRY2|CRY1|MS4A1|SHANK3|AGPAT5|GM266|DNAH1|RRN3|ADD3|TROVE2|PSMB10|CAND2|POLD4|CNR2|TMEM204|CBS|TBX21|MKNK2|TRA2A|DROSHA|SLIT2|MTA3|XLR|IFI208|IFI209|GBP2B|IFI206|CD209B|IFI207|IFI204|IFI205|BNIP3|IFI203|EYA4|TTC19|CD2|GALC|CD4|TEC|CD6|TCIM|CD5|CD9|ACKR3|ERCC6|TEK|NRDE2|GLA|WIPF1|FRMPD1|HNRNPU|DMP1|EPRS|RRP8|FGFRL1|ELK3|NYNRIN|EPS8|GJA1|GJA4|LUC7L|NCKAP5|DDX17|PRKCH|ARMC9|FNDC3A|HCFC2|GABRG3|ATG12|BCAN|PRKD3|HECW2|HMBS|PRKD2|NUP98|GNE|PLAC8|BLOC1S5|MIR212|GJC2|PRDM16|ST3GAL4|NCKAP1L|ST3GAL6|PROM1|ST3GAL1|ST3GAL2|LHPP|PLK3|NDFIP1|ARPP21|HOMER1|NFATC3|NFATC2|NR1D2|ELL2|NFATC4|FOSL2|FOSL1|EHD2|GJB1|HNRNPF|GJB6|TOLLIP|PAM|PCDHB8|GABRB2|CDKN1A|WDR47|BTG1|CDKN1B|ARPC1B|PHF23|SETD7|PYGM|SMG7|ASGR2|SMG6|PHF8|IFIH1|ADAMTSL4|ADAMTSL2|TIMP3|JARID2|TIMP4|TRP53INP1|PLLP|FAM126B|COQ10B|GNL3|APBB1IP|ZEB1|MTF2|GAS1|3830403N18RIK|GAS6|GRAMD1B|GRN|FAM129A|ADCY3|SPTY2D1|ADCY7|PAPSS1|FGD3|OLFR56|ABI3BP|LDLR|GABRA1|CDKN2B|DMTN|IL10RB|PCGF5|IL10RA|GABRA3|SYNJ2BP|SLC8B1|MKLN1|CLCF1|FOSB|NUCB1|ZFP326|CSF1|TNC|TNF|SLC8A1|CDC14B|IGHG3|RIMS2|IGHG1|SALL1|PAPOLA|TNR|SLC39A8|HMGN1|IL13RA1|IFNAR2|TLE3|TGTP2|COL27A1|TGTP1|TPM2|MAGI3|MAGI2|IPMK|DIO2|THOC1|THOC2|FRMD4B|VASH1|LEMD3|FAM91A1|FCGR1|RAB32|EDAR|NAIP2|IGHG2B|NAIP5|FCGR3|IGHG2C|RAB30|NAIP6|KAT6B|PGR|RAB39|FKBP4|FKBP5|LYZ2|UBR3|AEBP1|SCRT2|TTC21B|PLXNA1|SRGAP2|CD300LF|PLTP|MCL1|MAP2K6|OSBPL8|SLC4A10|TRAPPC8|TRAPPC9|SERPINA3G|GFAP|DAB2|P4HA1|P4HA2|LHX2|MAP3K19|REEP3|BCL3|BCL2|CSPG5|CSPG4|MAP3K13|MAP3K14|LAT|TRIM30A|PLEKHF1|CPQ|AMD1|TCIRG1|PIK3C2A|PSTPIP1|PSTPIP2|ADAMTS1|HMGCS2|SERAC1|LBR|ADSL|SGIP1|HAUS4|TST|CTDSP1|CTDSP2|POLR1B|MCM3|CCDC40|CEBPA|LEPROT|CEBPG|FGL2|NLRC5|NOD1|NOD2|THSD1|COCH|HDAC7|DNAJB1|H2-DMB2|P2RY6|PLN|HECTD1|DNAJB5|H2-DMB1|RAB23|DNAJB4|IL21R|VPS54|CSK|SEC11C|TUB|FKRP|ANGPT1|IDH3G|FBXL19|APOBR|FBXL14|P2RX7|BCKDK|P2RX6|RAB13|POLR3E|RAB19|BCOR|TPT1|LY6C2|IFITM3|IL1RN|GFI1|PARS2|AQP4|IFIT1|MKI67|IFIT3|IFIT2|HS6ST3|RPS15|PNN|RPS6KA3|FRAT1|RPS17|PNP|PPP2R1B|RPL18A|RPS19|RPS18|RPS6KA2|RPS6KA1|PDK4|HMCN1|RPS11|SYNPO|RPS10|PDK2|RPS13|RPS12|DYNC2H1|ARRDC4|SRRM4|COG7|IFRD1|P3H2|P3H4|GPR37L1|MAPK8IP2|ZW10|RUBCNL|SIK1|NSMF|TLN2|SIK2|TLN1|CSTF2|HNRNPLL|APCDD1|CD79B|HELZ2|UGCG|CD79A|SPTBN1|ATP6V0A1|VASP|PARVA|PARVB|PUM1|RPS26|IGHV10-3|RPS25|PARVG|RPS29|RPS20|RPS21|RPS23|TOP2A|TENM1|COL18A1|TENM2|AHCTF1|TENM3|TENM4|MAGT1|CHMP1A|TMED1|FEZF2|PARP3|EDN1|PARP9|CBFA2T3|RENBP|VAV1|TOPORS|ZDHHC14|VAV2|TLR1|HCK|UGDH|ALDH5A1|TLR9|TLR6|TLR5|TLR4|TLR3|TLR2|C1QB|C1QA|ZDHHC20|SAA3|HDC|ZDHHC23|GDPD1|GDPD3|AIF1|NOL6|BEGAIN|DRP2|MTHFD1L|PDPN|HDX|SLC31A2|NFYA|SORBS1|SORBS3|PDP1|CD40LG|NBR1|COPG1|APBA2|SIPA1|C1QC|FAIM2|CWC25|PVR|SIT1|ARHGDIA|ARHGDIB|TRAPPC11|GATSL2|CHRNB2|GUCY1A2|CHRNB3|KDM2A|LMO2|SHISA5|LIFR|RSBN1|F830016B08RIK|TIMELESS|HIST1H2BC|RASL12|ISYNA1|COPA|CHRNA6|CLEC16A|LPL|FBLN1|ALOX12|FBLN2|PRPF8|FBLN5|CAMSAP2|FAM83H|NLRP6|HRH3|ZMAT3|UBD|NLRP3|PMAIP1|IGHV8-8|FAM83D|MPST|CPSF6|MLKL|CYP2J9|POU2F2|SELL|BMPR1B|MUS81|H2-T23|KDM5B|THRB|MEGF10|SLC40A1|CLEC14A|DBI|FBLL1|HK2|HK3|CASP7|SPRED1|CASP8|SEPT7|HEPH|LRRTM3|SIX4|PPP2R5E|MCF2L|CASP4|LRRTM2|CASP1|BLNK|SRGN|KDM6B|H2AFY|MYRIP|RBL2|DNM3|FCHSD1|RBL1|AIM2|RASA4|OAS2|PEAK1|RFT1|COL6A4|CDH12|CASQ2|LTB|KDM7A|CDH18|CDH19|PDXK|KDM3A|HLF|ATP1A2|GNA13|GNA15|HLX|FAM120B|TOGARAM1|POC1B|GBP2|GBP4|MAPK4|GBP3|NOS2|WEE1|PDE10A|DES|PPP2R2C|RPS6KB1|KANSL3|LPIN1|LPIN2|IGHV1-80|IGHV1-81|MAPKBP1|IGHV1-82|PGAP1|IGHV1-85|ZFYVE1|LIPA|CLDN1|PREX2|ZFP281|TRBC1|LIPG|GBP6|GBP5|GBP8|GBP7|RBFOX2|GBP9|RNASE6|HSPG2|CLDN5|RFX4|RBP1|UQCRC1|IDNK|MTMR1|MTMR2|MTMR3|IGHV1-63|IGHV1-64|IGHV1-66|IGHV1-67|FIGNL2|TAPBPL|IGHV1-69|NYAP2|MTMR4|SLC30A10|LY9|IQGAP3|OAZ1|MTMR7|C3|KLRK1|IGHV2-6-8|PRKAR2B|PRKAR2A|CFAP69|PPARGC1B|EXPH5|B3GALNT2|LYN|EDEM3|GPR17|IGHV1-72|ABCA5|IGHV1-74|IGHV1-75|EDEM1|ERLIN1|GRIN2C|5330417C22RIK|FLI1|SETX|FAM135B|AVL9|GPR18|EZH1|FERMT3|MAJIN|GPR26|HEXB|IGHV1-42|PIGQ|RPLP1|HEXA|WFIKKN2|RPLP0|PTH1R|METTL11B|PIGV|LITAF|VSIR|HEY1|IGHV5-9|RPLP2|SH3BGRL3|IKBKE|IGHV5-4|APPL2|UPF2|SS18|UPF1|GPR37|ELOVL4|GPR35|ELOVL5|OPALIN|IGHV1-53|IGHV1-54|PGAM2|IGHV1-55|ELOVL6|EMP2|SIRT1|CCSAP|CSF2RB2|MRPL52|LRRC7|RILPL1|TMEM33|KCNMA1|TLR12|TLR11|CDC42EP1|GM4951|PIGG|GPRC5C|DSCAML1|TMEM106A|MDFI|TLR13|KANK1|TMF1|IGHV1-20|PELI3|PELI2|COL11A2|IGHV1-22|IGHV1-26|PTGS1|SRPX2|GLRA3|NTF3|MICALL2|STAT6|RPS27A|SRSF10|P2RY12|P2RY13|P2RY10|1600014C10RIK|UTP4|LRRC29|USP9X|ATRNL1|STAT2|STAT3|IFI202B|PSMB8|IGHV1-39|STXBP5L|PSMB9|HEYL|TTLL5|SPSB1|FABP5|FABP7|NRROS|NCF1|FAM13B|CCNT1|NCF2|GPR68|GPR65|NCF4|RORB|CXCL13|SAT1|CTGF|CXCL16|STK10|HPGDS|SESN1|PIM1|SLC25A44|ZFP683|KPNA1|MYLIP|LAG3|ZFP217|FOXP4|EMSY|ACAP1|OLFM3|FRMD6|MAPKAPK3|SLC9A7|SNRNP200|PFKFB3|MAX|IL4RA|FOXO6|GPR84|NTPCR|FOXO3|ACAT3|SLC9A1|GLIS2|STK35|ATXN7|SLC38A9|SLC38A3|SLC38A2|KIRREL|BDNF|ZBTB16|GFPT1|B3GALT4|BCDIN3D|B3GALT5|FOXN2|EEF2|NFKB1|CXCL10|CXCL11|PTPRB|PTPRC|CXCL12|AAK1|MDM2|FGFR1OP|SCGB3A1|TUBGCP4|MYD88|H2-AB1|NFE2L2|IGHV1-5|IGHV1-4|IGHV1-7|ST6GALNAC1|LRRK2|RASGRF2|LRRK1|PIK3CD|ARRB2|PIK3CG|MRPL2|ATP7B|DGCR8|IGHV1-9|OASL2|PPP1R12A|IGHV5-12|PEG3|VPS37D|IGHV5-17|SLC25A18|IL1RAPL1|BDP1|SEC22B|ST6GALNAC4|BIRC3|ST6GALNAC6|ITIH5|PPP1R15B|GTF3C3|COL15A1|PARD6G|LRP4|PPM1K|PIRB|NTN1|PPM1F|CCL8|LAO1|PTPRZ1|CCL6|KATNA1|CCL5|TIFA|SLITRK3|CDC37L1|LRRC8C|CCL2|LRRC8A|SLC25A23|SLC25A25|PTPN1|PPP1R14A|PRRX1|TIE1|ERAP1|MBOAT1|RPL23A|MERTK|SNRK|MGP|PTPN9|PTPN6|PTPN7|FCGR2B|MDGA2|PTPN4|SLC25A33|ERRFI1|AHCYL1|LPGAT1|PRF1|ZDHHC5|D130043K22RIK|UBE2L6|GCC2|TXNDC16|CCAR1|RASSF4|CHORDC1|IL12B|CCN4|KIF21A|CCN1|SLC12A7|EPHB1|EPHB4|PAQR8|ENTPD1|ENTPD2|RSAD2|NSMCE3|IMP4|IFI27|PPP1R3C|SPATA13|IGHV8-12|GCDH|PIK3R3|PCDH17|OSGEP|PIK3R5|MNDAL|APH1B|TESPA1|CD19|MICAL1|SLAMF8|SLAMF6|CD14|GM5431|N4BP1|PAG1|SLAMF1|WWTR1|IQSEC2|ST8SIA1|IQSEC3|IRGM2|IFI47|RASSF9|PILRA|RPE65|DCLK1|ACER2|WNK2|WNK3|CD28|ID4|COL9A2|DHX29|IFI27L2A|SCN2A|INTS8|CD22|SCN2B|PTPRT|PCSK1|FKBP10|CD40|TNFRSF13B|DOC2A|CTSZ|CTSW|CD3G|MIA3|CD3E|CD3D|GGTA1|CTSS|CTSO|GNGT2|DHX15|CTSH|QSOX1|ARIH1|CCR5|CTSD|CTSC|AASS|UTP14B|CCR2|CD52|NCOA2|OSMR|LAT2|MZB1|CD48|STK40|CD63|NLRP1B|NLRP1A|CLEC4A2|PRKX|CRIP1|FAAP20|MNT|PERP|LNPK|CD74|CAVIN1|PER2|PER1|THEMIS2|DPY19L3|GPAM|CSDC2|KIF26A|CCNG2|STK17B|CCNG1|CD69|CD68|CD86|DCLRE1B|CD84|SAMD9L|CD81|GIMAP1|GIMAP3|KNDC1|OGDHL|JADE2|GIMAP7|RGS4|RGS5|RGS2|CCND2|RGS1|PPME1|CCRL2|CAPN2|CAPN3|ARID2|PPFIA4|ZBP1|PDGFRB|PDGFRA|ADPRHL2|ATG9A|THEMIS|IGHV1-12|CYBB|LMTK2|CYBA|RPGRIP1L|LAX1|KLHL40|MID1|IGHV1-18|PLA2G15|IGHV1-19|DOK1|PLA2G16|CD8A|GPD1|YTHDC1|NPR1|KLHL12|MCHR1|TOR1AIP1|FUT4|RASGRP3|HCAR2|KIF3B|FUT9|DEAF1|OLFR98|OLFR99|BRINP3|IVNS1ABP|KLHL21|MSN|INHBB|ISG15|DOLK|MT1|INHBA|CLK4|BMP7|BMP6|CLK1|ISG20|QDPR|H1F0|PHF13|TAB1|RTP4|RBM27|GSK3B|MCUR1|RTP3|LAMC3|RTP1|MAST1|ATP2A3|CHD2|AFF4|AFF2|PPP1R9B|IGLC3|IGHV9-4|IGLC1|IGLC2|IGHV9-1|A4GALT|IGHV9-3|GALNT9|9930111J21RIK1|RBM15|NCBP1|DDX58|EED|MMP2|PLA2G4A|SSTR2|LMBRD1|SFPQ|LMBRD2|VGF|IRF4|IRF1|MMRN2|IRF7|IRF8|FAM96A|IRF5|IRF6|INA|CREB5|LAMA5|NIM1K|MVP|LAMA3|HMGCR|ACVR1B|SAMHD1|AURKB|PDLIM1|PDLIM3|EFS|MAT2A|RAB40C|MARVELD1|CLMN|RBM38|GALNT7|RBM39|PLA2G2D|GALNT3|LAMB2|MX2|MX1|ATP2B3|SOD2|SCIMP|GOLPH3|SBK1|NPHS1|NPHS2|BMT2|TAF5|VIP|TAF2|TAF1|RPL30|TRIO|RPL3|SPAAR|RPL32|TRIL|COL12A1|ABAT|FNBP1L|RPL8|SOX21|GLDN|RPL6|RPL7|GPR174|MILR1|DCAF1|RNF114|SOX18|CREB3L1|GPR171|RPL36|RPL35|RPL38|RPL37|JUNB|IER5|IER3|ANKS1B|RPL21|RPL23|GLCE|SOX13|SOX11|UNC13D|NISCH|DYNC1LI2|BIN2|TEP1|GPR161|GPR160|RPL26|RPL29|RPL28|H2-D1|CDC42SE1|HSPA4L|VPS26B|RNASET2A|RIC8B|CHST12|PLCG2|NKX2-2|GSDMD|FZD1|ST14|FZD3|DNAH11|RPL41|FZD2|DNASE2A|FZD4|DNAH14|FZD6|ART2B|PRRC2B|PRRC2A|GLUD1|RNF103|REL|TNFSF8|SERPINI1|CPEB3|ITK|ELN|TCF23|CLTC|HIF3A|GLI3|MYOM3|GPR132|TRIM5|RACK1|HIST2H3C2|RNF150|LDLRAP1|HAVCR2|BATF2|BRD2|CLUH|TIMM29|5430427O19RIK|ANXA3|IFNGR1|NFAM1|TET2|SERPINB9|PAX6|TMEM173|2210016F16RIK|ITPKB|ITPKC|PLCB3|RNF169|PLCB4|MRAS|HCLS1|PLCB2|ENG|ASAH1|RPL10|H2-DMA|RPL12|GCNT1|RPL11|AFP|GRAMD4|RNF135|ANKRD53|RPL14|RPS3|RPL13|ALKAL2|RPS2|RPL18|IGHV6-6|AOC3|SEPTIN1|BRF1|AGL|CARD9|LAPTM5|FMO2|GPR3|SULF2|LPCAT3|LPCAT2|ALMS1|HYLS1|MSRB3|FILIP1|NOTUM|CYB561|SEMA5B|CSF3R|ATP8A2|CHRM4|H2-K1|RTKN2|FAM107A|GUCA1A|RNF19B|IRS2|CDH7|PYCARD|CDH6|CDH5|ZFP35|NAGLU|CLEC5A|GRB10|SMARCAD1|RNF43|RPS9|PPTC7|IGFBP5|GPT2|RPS5|CD180|RPS6|TAP2|RPSA|CACNB4|ERF|TNIK|2810403A07RIK|MAD1L1|DGKI|NOTCH2|CSF1R|TRIM12C|NOTCH3|NOTCH1|ABHD3|TNKS|MINDY2|HVCN1|H2-M3|AK2|AK3|AK4|RASAL3|RHOBTB2|ADAP2|BTBD3|NACC2|ATP8B4|ATP8B2|TNK2|ASNS|ESRRG|MOB1A|CNOT6|MAFB|RCAN2|MAFF|XAF1|NES|TRIM12A|EIF4E3|ZFP521|PTPN22|TREM2|LSP1|DUSP14|SCPEP1|RPL7A|SGCD|GM2A|METTL16|DTX3L|GPX3|TRAF1|ADRA2A|PTBP3|PTP4A1|RP2|ASPG|RPL37A|SOS1|ASPA|SMPDL3A|CX3CR1|IGHV2-6|SLC24A4|IGHV2-5|SMARCD3|UNC93B1|SEMA3A|RNF38|H2-Q7|SEMA3B|NDNF|PRR5L|AP3M1|FNIP1|WASF3|IGHV2-9|PTPN18|KCNJ10|CMA1|SEMA4C|RPL35A|CFLAR|MARCKS|RPS3A1|KLF9|MGAT4B|SPAG1|CLEC2I|INSM1|VIPR1|6030419C18RIK|LST1|PKD2L1|SOX2|EDNRB|DPF3|ARL6IP4|SOX9|PTGDS|B2M|GLUL|SOX7|TNS1|SP110|SLC11A1|SACM1L|MTUS1|ACOD1|SLC6A12|RUNX3|GBGT1|RUNX1|INPP4A|PLPP6|ARC|TTLL11|PLPP3|LLGL1|EBI3|EIF5A2|MGST2|NLK|KLK8|KLK6|SGPL1|NUAK1|INPP5D|STC2|NAALAD2|FADD|TRMT1L|MAP9|BANP|SRPK2|PTPRN2|GADD45B|SIAH3|GADD45A|INSR|NMI|PARP14|GNG11|PARP12|GADD45G|CCDC88B|PARP10|AKR1B10|CREBRF|HIST1H4H|HIST1H4I|ITM2A|CDS2|CLIC5|TRAM2|JCHAIN|SERP1|PCF11|STAB1|BCL2A1A|BCL2A1B|RHOH|RHOC|IL17RC|PALD1|NME6|B3GNT5|SGK1|DNASE1L3|SGK2|WAS|OAS1A|ALOX12B|CXCR6|ARNTL|NPW|CXCR3|NPY|CTNNA1|LCMT2|MPZL1|MPZL2|RANBP2|MTSS1L|TPPP3|AXL|CR1L|FAU|RAB3GAP1|TJP2|WASHC4|GALNT13|ARID4A|ARID4B|IL18RAP|GHSR|DSCAM|CD300A|ANGEL1|ARID5A|ARID5B|OCRL|PDIA5|ARHGAP45|PDIA4|KCTD8|SELENOP|ELMO1|CHIL1|SELENOW|CMPK2|ABCG2|RAI14|AKNA|USP53|C5AR2|LTBP4|CSF2RB|ARHGAP17|ADRB2|LTBP3|NTS|ADIPOR2|ZFP36L2|DNAJC28|TMEM123|MAN2A1|RIPK1|MYH11|ASIC2|SMAD1|TGFB1|SMAD3|HSPA5|SMURF1|TGFB3|EPHX2|ARHGAP27|ARHGAP26|SMAD6|ARHGAP25|AZIN1|BTNL6|NFKBIA|SLC2A9|NR4A2|NR4A1|PLCXD3|NR4A3|ARHGAP30|FES|TMEM119|MAN2B1|DOCK6|CXCL9|USP37|B4GALT1|SPO11|DOCK9|DOCK8|USP33|PDE3B|LMOD1|SLC2A1|SLC2A4|UPK1B|SENP5|ZC3H7A|KYNU|NAPRT|CYP4V3|BDKRB2|PDE4B|GUSB|ABCD1|SCYL2|HIST1H1C|PSTK|KLF10|KLF11|PTGIS|DESI2|PDE4D|USP45|ICOSL|ARAP1|KLF15|TGFBR1|TGFBR2|FGR|IFNG|DOCK2|CAMK1G|USP13|SLFN5|RGS17|SLFN8|SLFN1|PALM2|RGS16|SLFN9|USP18|SELENOI|ERBB4|BPNT1|LRIG2|S1PR4|SASH1|CMTM7|PTCD1|CMTM3|SGTB|POLM|LGI4|SGTA|SPRY4|CADPS|USP28|FMNL3|FMNL1|NEURL3|ALOX5AP|RGS10|PMP22|SPRY2|LTBR
51249	5.8234E-53	1.7515E-50	212	619	2714	23957	regulation of lymphocyte activation	IGHV1-80|IGHV1-81|IGHV1-82|PGLYRP2|IGHV1-85|IGHV3-1|ZFP608|IKZF1|IKZF3|IL27RA|ZC3H12D|LGALS3|PNP|TRBC1|TBC1D10C|IL12B|LGALS9|IGHV3-6|EPHB4|IGHV3-8|SOX13|SOX11|RUNX3|RC3H2|RUNX1|BTK|IGHV8-12|SDC4|IGHV1-63|IGHV1-64|IGHV1-66|IGHV1-67|IGHV1-69|SAMSN1|IGHV2-6-8|TESPA1|CD19|INPP5D|SLAMF8|SLAMF7|NCKAP1L|FADD|ICOS|PAG1|SLAMF1|LYN|XBP1|EGR3|NDFIP1|IGHV1-72|TNFSF14|IGHV1-74|IGHV1-75|IGF2|NFATC2|CCDC88B|IGHV10-3|CD28|CD22|IGHM|CDKN1A|CD40|TNFRSF13B|IGHV1-42|IL27|CD3E|SIGLECG|VSIR|GLI3|RAC2|IGHV5-9|TNFAIP8L2|JAK3|IGHV5-4|CCR2|HAVCR2|PARP3|SYK|IL15|IGHV1-53|NFAM1|IGHV1-54|IGHV1-55|RHOH|ITPKB|MMP14|ZEB1|IGHA|IGHD|TLR9|MZB1|GAS6|TLR4|IGHV1-20|H2-DMA|IGHV1-22|IGHV1-26|AIF1|IGKC|RPS3|STAT6|IL12RB1|IGHV6-6|CD74|BRF1|IGHV1-39|ITCH|CD40LG|GPAM|AXL|CLCF1|CD86|CD81|LOXL3|IRS2|PRDM1|IGHG3|PYCARD|IGHG1|ZFP35|SIT1|IGHV7-3|ZFP683|CHRNB2|LAG3|CD300A|THOC1|IGHV1-12|LAX1|IGHV1-18|IGHV1-19|IGHG2B|IGHG2C|TYROBP|CARD11|MAD1L1|H2-M3|IL4RA|RASAL3|CORO1A|ZFP36L2|NLRP3|TNFRSF14|IGHV8-8|CD276|VCAM1|TGFB1|CAV1|ZBTB16|PTPRC|IGHV14-2|IGHV14-3|IGHV14-4|BCL2|TCF3|IL7R|LAT|MYD88|H2-AB1|IGHV1-5|H2-T23|IGHV1-4|IGHV1-7|DOCK8|TNFAIP3|PTPN22|ITGAL|TNFSF13B|SPN|IGLC3|IGHV9-4|IGLC1|IGLC2|H2-OA|IGHV1-9|IGHV9-1|IGHV9-3|IGHV5-12|ICOSL|IGHV5-17|TNFRSF1B|TGFBR2|FGR|IFNG|IRF1|SOS1|SASH3|IGHV2-6|IGHV2-5|SLFN1|FGL2|NOD2|IL2RG|HLX|TBX21|CCL5|DROSHA|CCL2|CSK|TIGIT|IGHV2-9|PLA2G2D|MERTK|H2-AA|CD209A|CD24A|CD4|CD6|CD5|PTPN6|CLEC2I|FCGR2B
7166	7.9117E-53	2.3116E-50	462	2042	2714	23957	cell surface receptor signaling pathway	IGHV1-80|IGHV1-81|IGHV1-82|SPI1|IGHV1-85|IGHV3-1|PTPDC1|FGFRL1|TRBC1|GPR171|C3AR1|AKT1|IGHV3-6|IGHV3-8|GABRG3|RC3H2|CLDN5|TEP1|DDIT4|TXNIP|PRKD2|IGHV1-63|IGHV1-64|IGHV1-66|IGHV1-67|IGHV1-69|MTMR4|SLC30A10|C3|KLRK1|IGHV2-6-8|PLCG2|NCKAP1L|NKX2-2|LYN|FZD1|FZD3|IGHV1-72|FZD2|HOMER1|TIPARP|IGHV1-74|FZD4|IGHV1-75|FZD6|NFATC2|LNPEP|GRIN2C|NFATC4|SETX|VANGL2|FASL|FERMT3|GABRB2|ITK|CDKN1B|IGHV1-42|HEXA|WFIKKN2|PTH1R|VSIR|GLI3|MECP2|HEY1|IGHV5-9|JAK2|JAK3|IGHV5-4|TIMP4|APPL2|SS18|GPR35|IFNGR1|IGHV1-53|NFAM1|IGHV1-54|PGAM2|IGHV1-55|PAX6|FOS|WNT9A|SIRT1|DDB1|CSF2RB2|ITPKB|RAPGEF2|GAS6|ENG|IGHV1-20|PELI3|PTAFR|PELI2|IGHV1-22|KCNA5|IL6RA|AFP|IGHV1-26|NEURL1A|NEURL1B|NRAS|GLRA3|NTF3|SPP1|STAT6|IL12RB1|IGHV6-6|P2RY12|GABRA1|P2RY13|P2RY10|IL10RB|USP9X|IL10RA|STAT2|GABRA3|STAT3|IGHV1-39|SULF2|HEYL|COL3A1|CENPJ|CLCF1|NOTUM|NRROS|CSF3R|CSF1|CHRM4|SLA|IRS2|CXCL13|TNF|CTGF|IGHG3|PYCARD|CDH6|CDH5|IGHG1|ADORA3|GRB10|IL13RA1|IFNAR2|TLE3|RNF43|LAG3|MAGI2|FCGR1|IGHG2B|FCGR3|IGHG2C|CACNB4|TNIK|DGKI|NOTCH2|GRIA2|CSF1R|NOTCH3|NOTCH1|TNKS|H2-M3|IL4RA|FOXO6|FOXO3|CORO1A|SLC9A3R1|TTC21B|PLXNA1|CD300LF|GRIA3|GRIA4|CD276|MCL1|BDNF|TNK2|FBXO30|CXCL10|DAB2|CXCL11|PTPRC|CXCL12|IGHV14-2|IGHV14-3|IGHV14-4|RCAN2|BCL2|CSPG4|LAT|MYD88|IGHV1-5|IGHV1-4|IGHV1-7|ITGAM|ITGB5|ITGB3|LRRK2|ITGB2|PTEN|PIK3CD|PTPN22|TREM2|ITGAE|ARRB2|ITGAL|SPN|HHEX|ITGAX|ITGB7|IGHV1-9|IGHV5-12|DTX3L|GRID1|ITGA1|IGHV5-17|TRAF1|TNFRSF1B|TNFRSF1A|ITGA6|LCP2|SOS1|CX3CR1|CEBPA|LEPROT|IGHV2-6|IGHV2-5|ROCK2|SEMA3A|SEMA3B|LRP4|IL2RG|PIRB|FYB|TSPAN32|P2RY6|PLN|CCL8|CCL6|CCL5|IL21R|CCL2|FYN|IGHV2-9|PTPN1|ANGPT1|NTRK3|TIE1|SEMA4C|MERTK|TBX2|P2RX7|CD24A|P2RX6|IL2RB|PTPN6|CLEC2I|CD247|FCGR2B|RECK|MYO1G|IFITM3|VIPR1|6030419C18RIK|PKD2L1|IL27RA|CRKL|FRAT1|ADGRA1|RPS19|KDR|PDK4|IL12B|CCN4|CPNE3|SOX9|EPHB1|PDK2|EPHB4|MAPK8IP2|SIK2|TLN1|PLPP3|IGHV8-12|EBI3|TGFA|PIK3R3|APCDD1|NLK|CD79B|UGCG|CD79A|SGPL1|APH1B|CD19|CD14|FADD|SPTBN1|EGR1|XBP1|INSR|IGF2|NMI|RPE65|IGHV10-3|DNAIC1|CD28|CD22|DDR1|PTPRT|IGHM|CD40|CD3G|CD3E|CD3D|CCR5|BCL2A1A|BCL2A1B|BBS4|CCR2|SREBF1|EDN1|FCER1G|SYK|IL15|GAB2|OSMR|IL17RC|VAV1|LAT2|IL1A|HCK|IGHA|IGHD|TLR4|TLR3|TLR2|SSNA1|CXCR6|GNAI2|BEGAIN|IGKC|FAM196A|PERP|CXCR3|CD74|MAP3K1|OSM|SORBS1|CD40LG|THEMIS2|KLHL6|AXL|IL18R1|RAB3GAP1|TJP2|CD86|JADE2|CELSR2|IL18RAP|ARHGDIA|CCRL2|IGHV7-3|CHRNB2|PDGFRB|PDGFRA|CHRNB3|DSCAM|THEMIS|IGHV1-12|LMTK2|ARID5B|LIFR|LAX1|IGHV1-18|IGHV1-19|DOK1|ADAM17|TYROBP|CD8A|NPR1|C5AR2|TCF7|CHRNA6|LTBP4|KLHL12|CSF2RB|ADRB2|LTBP3|MCHR1|ADIPOR2|HCAR2|ADGRG1|HRH3|ADGRG5|IGHV8-8|RIPK1|SMAD1|TGFB1|SMAD3|MLKL|CNTN6|SMURF1|TGFB3|CAV1|INHBB|ISG15|INHBA|SMAD6|BMP7|BMP6|BTNL6|NFKBIA|NR4A3|FES|TCF3|TAB1|IL7R|BMPR1B|GSK3B|CXCL9|PLEK|ADGRE1|CASP8|ADGRE5|GRM8|BLNK|IGLC3|PDE4B|IGHV9-4|IGLC1|IGLC2|IGHV9-1|IGHV9-3|SCYL2|TGIF1|RBM15|PDPK1|ICOSL|IRAK4|TGFBR1|TGFBR2|FGR|ELF1|AIM2|IFNG|OAS2|IRF1|IRF7|IRF5|MS4A1|LAMA5|MVP|PALM2|LAMA3|ACVR1B|TROVE2|EFS|ERBB4|MKNK2|SLIT2|CD4|TEC|CD6|ACKR3|TEK
80090	3.5015E-52	9.9462E-50	971	5662	2714	23957	regulation of primary metabolic process	ATF1|MAPKBP1|SPI1|SPIB|ZC3H12D|ALKBH5|ZFP281|LIPG|C3AR1|AKT1|MLYCD|RBFOX2|HSPG2|RC3H2|RFX4|DDIT4|PSME1|TXNIP|PSME2|ATF3|ATF4|MTMR1|MTMR2|MTMR3|FIGNL2|ZC3HAV1|MTMR4|SLC30A10|IQGAP3|OAZ1|C3|PRKAR2B|PRKAR2A|RNF217|PPARGC1B|HEXIM1|LYN|TIPARP|EDEM1|ERLIN1|EIF2AK2|GRIN2C|LARP6|FLI1|SETX|VANGL2|FASL|AGO3|AGO2|NOSTRIN|EZH1|LGMN|HEXB|RPLP1|WFIKKN2|BHLHE41|PTH1R|MED16|LITAF|VSIR|MECP2|MMP25|CASP12|MECOM|HEY1|NKRF|TSPO|JAK2|JAK3|APPL2|DUSP4|DUSP5|SS18|UPF1|GPR37|DUSP1|ELOVL5|SPHK1|EMP2|FOS|WNT9A|SIRT1|DUSP6|DDB1|PLSCR1|MMP14|SLC7A7|MED20|KCNMA1|RAPGEF2|GPRC5C|TMEM106A|MDFI|TLR13|CRB2|LRRC14|SAMD8|TMF1|PELI3|PTAFR|PELI2|IL6RA|NEURL1A|WRN|NRAS|BTAF1|SNX25|NTF3|SPP1|PLAGL2|RICTOR|STAT6|ZFP266|SRSF10|UTP4|USP9X|STAT2|STAT3|YLPM1|PSMB8|PSMB9|HEYL|SLCO3A1|FABP5|CENPJ|TAOK1|CRLF3|GZF1|ZFP445|NCF1|CCNT1|NAB2|ZBTB26|LTN1|ZBTB21|SLA|RORB|FRY|CTGF|STK10|ADORA3|PIM1|NEK1|MAP3K6|ZFP458|MYLIP|LAG3|ZFP217|FOXP4|EMSY|ZFP691|PKP3|SRSF7|ZFP451|MAX|CREM|FOXO6|FOXO3|SLC9A1|GLIS2|RAP1B|SLC9A3R1|SBNO1|ATXN7|ZKSCAN3|TNFRSF14|SMYD3|SLC38A3|SLC38A2|CD276|KIRREL|BDNF|ZBTB16|GFPT1|BCDIN3D|ZBTB12|EEF2|FBXO30|NFKB1|PTPRB|SH3BP5L|PTPRC|GNL3L|SERPINB6B|MDM2|FGFR1OP|MYD88|NFE2L2|CIITA|ITGAM|ITGB3|LRRK2|ITGB2|LRRK1|PTEN|HTR2C|FAM208A|HTR2A|ARRB2|PIK3CG|SPN|HHEX|NEO1|CEP290|OASL1|NKX3-1|OASL2|ZFP654|PPP1R12A|PEG3|ITGA1|TNFRSF1B|TNFRSF1A|ITGA6|TMBIM6|BDP1|SEC22B|BIRC3|ITIH5|ZFP667|PPP1R15B|ROCK1|ROCK2|SRSF1|ZFP426|LRP4|PIRB|PPM1F|CCL8|PTPRZ1|CCL6|CCL5|CCL2|FYN|IGF2BP2|HNRNPA1|E2F6|PTPN1|PPP1R14A|FEM1A|PRRX1|GZMA|NTRK3|MID1IP1|TTC39B|TBX2|CD24A|EIF3K|POU2AF1|PTPN6|FCGR2B|RECK|2610021A01RIK|NOP53|ERRFI1|SMARCB1|AHCYL1|LPGAT1|IKZF1|IKZF3|ICAM1|IL27RA|CRKL|CCAR1|CHORDC1|TNFSF10|KDR|TRIM25|IL12B|LGALS9|CCN1|TRIM21|EPHB1|ENTPD1|NSMCE3|CIRBP|ZFP738|PPP1R3G|SLPI|IFI27|PPP1R3C|PPP1R3D|TRIM14|TRIB1|SDC4|TGFA|PIK3R3|ZFP507|ZBTB5|ZBTB2|PIK3R5|MNDAL|BRIP1|RRAS|MIER3|CD19|MICAL1|APOE|N4BP1|SNX5|SLAMF1|EGR1|WWTR1|XBP1|EGR2|EGR3|TNFSF14|EGR4|ZFP516|IGF2|SMARCA5|IRGM2|BST2|ACER2|LPAR5|WNK2|WNK3|CD28|ID4|DHX29|PTPRT|IGHM|CD40|CSRNP3|PPP1R10|CTSZ|WFDC1|IL27|CD3E|HERPUD1|KHK|AKAP12|RAC2|CTSH|ARIH1|LMCD1|CTSD|BBS4|CTSC|CCR2|APOBEC1|SREBF1|NCOA2|GLRP1|ZHX3|SYK|IL15|RNF144A|IL1A|RNF144B|MN1|NCOA7|STK40|NLRP1B|NLRP1A|GNAI2|ZFP12|SERTAD3|MNT|NFIL3|SERTAD1|PERP|ORMDL3|XDH|CD74|MAP3K1|OSM|PER2|PER1|ITCH|PER3|GPAM|CSDC2|CCNG2|CCNG1|IL18R1|OTUD4|CD84|SAMD9L|MIDN|CRTC3|CD81|IFI213|IFI214|IFI211|LOXL3|PRDM2|KNDC1|PRDM1|ETS1|CELSR2|ETS2|NR3C2|RGS2|CCND2|CAPN2|CAPN3|ARID2|ZBP1|PDGFRB|CARD10|PDGFRA|KIRREL2|CYBB|LMTK2|LAX1|KLHL40|MID1|GEM|EEF1A1|DOK1|ADAM17|TYROBP|GPD1|CARD11|PLGRKT|YTHDC1|TCF7|HCAR2|DEAF1|LPXN|CYTL1|IVNS1ABP|CRTAP|UBE2B|CAV1|MSN|INHBB|ISG15|INHBA|CLK4|BMP7|BMP6|CLK1|H1F0|BHLHE40|TAB2|TCF3|TAB1|MXD4|ZMYND15|GSK3B|PLEK|ATP2A3|TNFAIP3|ADAR|AFF2|PPP1R9B|LYL1|RB1CC1|TGIF1|MYOCD|RBM15|NCBP1|PDPK1|DDX58|EED|MSL3L2|PLA2G4A|OLIG1|ETV1|OLIG2|ETV5|ACTA2|ELF1|SFPQ|ALS2|ELF4|IRF4|IRF1|CRY2|TBC1D7|CRY1|IRF7|IRF8|IRF5|IRF6|IRF9|CREB5|RRN3|MVP|HMGCR|ACVR1B|AURKB|PDLIM1|NWD1|CBS|TBX21|MKNK2|MXI1|TRA2A|DROSHA|SLIT2|MTA3|IFI208|RBM38|IFI209|RBM39|IFI206|CD209B|IFI207|9130023H24RIK|IFI204|IFI205|IFI203|EYA4|SOD2|SCIMP|CD2|CD4|TEC|CD6|TCIM|TEF|ACKR3|ERCC6|TEK|NRDE2|VIP|TAF2|TAF1|HNRNPU|DMP1|ABAT|EPRS|SOX21|RRP8|ELK3|DCAF1|FAM122A|GJA1|SOX18|CREB3L1|RPL38|JUNB|IER5|IER3|DDX17|PRKCH|RPL23|SOX13|SOX11|HCFC2|ZSCAN20|TEP1|HECW2|PRKD2|ZSCAN26|NUP98|RPL26|CDC42SE1|SAMSN1|PLAC8|GJC2|PRDM16|ALX4|NCKAP1L|NKX2-2|FZD1|PLK3|AFAP1L2|NDFIP1|FZD2|FZD4|FZD6|NFATC3|NFATC2|NR1D2|UPF3A|ELL2|NFATC4|FOSL2|FOSL1|HNRNPF|TOLLIP|REL|TNFSF8|SERPINI1|CPEB3|PAM|GMEB1|CDKN1A|CDKN1B|PHF23|SETD7|CLTC|HIF3A|SMG7|GLI3|SMG6|PHF8|MTG1|RACK1|TIMP3|JARID2|TIMP4|TRP53INP1|HAVCR2|BATF2|BRD2|ANXA3|IFNGR1|NFAM1|TET2|SERPINB9|PAX6|TMEM173|CDYL2|GNL3|ITPKB|ZEB1|RNF169|MTF2|GAS1|HCLS1|GAS6|ENG|GRN|ASAH1|RPL10|RPL11|FAM129A|SPTY2D1|GRAMD4|FGD2|RPS3|ALKAL2|RPS2|LDLR|CDKN2B|DMTN|YTHDF3|BRF1|PCGF5|CARD9|SYNJ2BP|CLCF1|FOSB|ZFP326|CSF1|RTKN2|FAM107A|GUCA1A|RNF19B|IRS2|TNF|SLC8A1|CDC14B|PYCARD|CDH5|SALL1|PAPOLA|GRB10|SMARCAD1|SLC39A8|HMGN1|IFNAR2|TLE3|RPS9|IGFBP5|RALGAPA1|MAGI3|GPT2|MAGI2|THOC1|CYS1|LEMD3|FCGR1|EDAR|ARMCX3|NAIP2|NAIP5|FCGR3|ZFP46|NAIP6|KAT6B|ERF|ANKRD42|PGR|TNIK|NOTCH2|CSF1R|NOTCH3|NOTCH1|TNKS|AK4|AEBP1|SCRT2|SERPINA3F|TTC21B|NACC2|MAP2K6|OSBPL8|ANKRD26|TNK2|ESRRG|TRAPPC9|SERPINA3G|GFAP|CYP51|DAB2|CNOT6|MAFB|LHX2|MAP3K19|RCAN2|BCL3|MAFF|BCL2|CSPG4|MAFK|MAP3K13|MAP3K14|LAT|TRIM30A|EIF4E3|ZFP521|ZC3H4|PTPN22|TREM2|ZC3H6|DUSP14|METTL16|DTX3L|TRAF1|ADRA2A|PTBP3|CTDSP1|CTDSP2|NOS1AP|CX3CR1|CEBPA|LEPROT|SMARCD3|CEBPG|NLRC5|NOD1|PRR5L|NOD2|HDAC7|DNAJB1|P2RY6|DNAJB5|RAB23|CSK|ZKSCAN17|FNIP1|ANGPT1|ZFP316|SEMA4C|CFLAR|P2RX7|RPS3A1|KLF9|ZFP790|CEBPZ|CLEC2I|BCOR|INSM1|TPT1|IL1RN|GFI1|ZFP608|SOX2|RPS6KA3|PNP|EDNRB|PPP2R1B|RPS6KA2|RPS6KA1|TBC1D10C|PDK4|DPF3|SOX9|SOX7|PDK2|RPS13|ARRDC4|SRRM4|SLC11A1|ARRDC3|IFRD1|ACOD1|GPR37L1|MAPK8IP2|RUNX3|MIF4GD|RUNX1|ARC|RUBCNL|GSAP|SIK1|NSMF|PLPP3|SP140|EIF5A2|HNRNPLL|NLK|HELZ2|NUAK1|INPP5D|FADD|BANP|SRPK2|GADD45B|GADD45A|INSR|NMI|PUM1|PARP14|GADD45G|RPS26|PARP10|CREBRF|ITM2A|TOP2A|TENM1|AHCTF1|EPM2AIP1|SERP1|GLIPR2|CHMP1A|FEZF2|PARP3|EDN1|TSC22D1|TSC22D3|TFE3|PPRC1|PARP9|CBFA2T3|RENBP|TOPORS|VAV2|TLR1|HCK|TLR9|TLR6|FAM20A|TLR4|VGLL4|TLR3|TLR2|WAS|OAS1A|OAS1B|ALOX12B|OAS1C|CST7|AIF1|OAS1G|ARNTL|CXCR3|HDX|RANBP2|NFYA|FAM46C|RANBP9|SORBS1|SORBS3|CD40LG|NBR1|RAB3GAP2|RAB3GAP1|ARID4A|ARID4B|PAIP2B|IL18RAP|CHRNB2|GHSR|KDM2A|CD300A|LMO2|ARID5A|ARID5B|TIMELESS|CHIL1|AKNA|C5AR2|CLEC16A|LTBP4|FBLN1|ALOX12|ADRB2|FBLN5|ZFP36L2|2810474O19RIK|NLRP6|NLRP3|PMAIP1|RIPK1|OTX1|FAM83D|SMAD1|CPSF6|TGFB1|SMAD3|HSPA5|SMURF1|TGFB3|EPHX2|POU2F2|SMAD6|AZIN1|NFKBIA|NR4A2|NR4A1|NR4A3|TMEM119|BMPR1B|NFKBIE|KDM5B|THRB|PDE3B|SLC40A1|DBI|SPRED2|SPRED1|CASP8|LRRTM3|SIX4|PPP2R5E|MCF2L|CASP4|CASP1|BDKRB2|ABCD1|HIST1H1C|PSTK|KDM6B|KLF10|KLF11|PTGIS|H2AFY|PDE4D|ICOSL|KLF15|TGFBR1|TGFBR2|RBL2|FGR|RBL1|AIM2|IFNG|OAS2|OAS3|LTB|KDM7A|USP13|KDM3A|HLF|SLFN1|TOB2|CIART|FAM168A|HLX|ERBB4|LRIG2|GBP4|SASH1|NOS2|SGTA|SPRY4|PPP2R2C|RPS6KB1|PMP22|SPRY2|LTBR|LPIN1|SSBP2|LPIN2
19222	4.8854E-51	1.3502E-48	1064	6416	2714	23957	regulation of metabolic process	ATF1|MAPKBP1|SPI1|ZFYVE1|SPIB|ZC3H12D|ALKBH5|ZFP281|LIPG|C3AR1|AKT1|MLYCD|PRKAB2|RBFOX2|PRKAB1|HSPG2|RC3H2|CLDN5|RFX4|DDIT4|PSME1|TXNIP|PSME2|ATF3|ATF4|MTMR1|MTMR2|MTMR3|FIGNL2|ZC3HAV1|MTMR4|SLC30A10|IQGAP3|OAZ1|C3|KLRK1|PRKAR2B|PRKAR2A|RNF217|PPARGC1B|HEXIM1|LYN|TIPARP|EDEM1|ERLIN1|EIF2AK2|LNPEP|GRIN2C|BTBD10|5330417C22RIK|LARP6|FLI1|SETX|VANGL2|FASL|AGO3|AGO2|NOSTRIN|EZH1|LGMN|HEXB|RPLP1|WFIKKN2|BHLHE41|PTH1R|MED16|LITAF|VSIR|MECP2|MMP25|CASP12|MECOM|HEY1|NKRF|TSPO|JAK2|JAK3|APPL2|DUSP4|UPF2|DUSP5|SS18|UPF1|GPR37|DUSP1|ELOVL5|SPHK1|ELOVL6|EMP2|FOS|WNT9A|SIRT1|DUSP6|DDB1|PLSCR1|MMP14|SLC7A7|MED20|KCNMA1|RAPGEF2|GPRC5C|TMEM106A|MDFI|TLR13|CRB2|LRRC14|SAMD8|TMF1|PELI3|PTAFR|PELI2|IL6RA|NEURL1A|WRN|NRAS|BTAF1|SRPX2|SNX25|NTF3|SPP1|PLAGL2|MFN2|RICTOR|STAT6|ZFP266|SRSF10|UTP4|USP9X|STAT2|STAT3|YLPM1|PSMB8|PSMB9|HEYL|SLCO3A1|FABP5|CENPJ|TAOK1|CRLF3|GZF1|ZFP445|NCF1|CCNT1|NAB2|ZBTB26|LTN1|ZBTB21|SLA|RORB|FRY|CTGF|STK10|ADORA3|SESN1|PIM1|NEK1|MAP3K6|SLC25A44|ZFP683|ZFP458|MYLIP|LAG3|ZFP217|FOXP4|EMSY|ZFP691|PKP3|SRSF7|ZFP451|GRIA2|MAX|CREM|IL4RA|FOXO6|FOXO3|SLC9A1|GLIS2|RAP1B|SLC9A3R1|SBNO1|ATXN7|ZKSCAN3|TNFRSF14|BMF|SMYD3|SLC38A3|SLC38A2|GRIA3|CD276|KIRREL|BDNF|ZBTB16|GFPT1|BCDIN3D|ZBTB12|EEF2|FBXO30|NFKB1|PTPRB|SH3BP5L|PTPRC|GNL3L|SERPINB6B|MDM2|FGFR1OP|MYD88|NFE2L2|CIITA|ITGAM|ITGB3|LRRK2|ITGB2|LRRK1|PTEN|HTR2C|PIK3CD|FAM208A|HTR2A|ARRB2|PIK3CG|SPN|HHEX|ITGAX|DGCR8|NEO1|CEP290|OASL1|NKX3-1|OASL2|ZFP654|PPP1R12A|PEG3|VPS13C|ITGA1|VPS13D|TNFRSF1B|TNFRSF1A|SLCO1C1|ITGA6|TMBIM6|TOP1|BDP1|SEC22B|BIRC3|ITIH5|ZFP667|PPP1R15B|ROCK1|ROCK2|SRSF1|ZFP426|LRP4|IL2RG|PIRB|PPM1F|CCL8|KCTD20|PTPRZ1|CCL6|CCL5|CCL2|FYN|IGF2BP2|HNRNPA1|SLC25A23|E2F6|PTPN1|PPP1R14A|FEM1A|PRRX1|GZMA|NTRK3|MID1IP1|TIE1|MERTK|TTC39B|TBX2|CD24A|EIF3K|POU2AF1|PTPN6|FCGR2B|RECK|2610021A01RIK|NOP53|SLC25A33|ERRFI1|SMARCB1|AHCYL1|LPGAT1|IKZF1|IKZF3|ICAM1|IL27RA|CRKL|CCAR1|CHORDC1|TNFSF10|KDR|TRIM25|IL12B|LGALS9|CCN1|TRIM21|EPHB1|EPHB4|ENTPD1|NSMCE3|CIRBP|ZFP738|PPP1R3G|SLPI|IFI27|PPP1R3C|PPP1R3D|TRIM14|TRIB1|SDC4|TGFA|PIK3R3|ZFP507|ZBTB5|ZBTB2|PIK3R5|MNDAL|BRIP1|RRAS|MIER3|CD19|MICAL1|SLAMF8|CEP192|APOE|N4BP1|SNX5|SLAMF1|EGR1|WWTR1|XBP1|EGR2|EGR3|TNFSF14|EGR4|ZFP516|IGF2|SMARCA5|IRGM2|RPE65|BST2|ACER2|LPAR5|WNK2|WNK3|CD28|ID4|DHX29|DDR1|PTPRT|IGHM|CD40|CSRNP3|PPP1R10|CTSZ|WFDC1|IL27|CD3E|HERPUD1|KHK|AKAP12|RAC2|CTSH|PHGDH|QSOX1|ARIH1|CCR5|LMCD1|CTSD|BBS4|CTSC|CCR2|APOBEC1|SREBF1|NCOA2|GLRP1|ZHX3|SYK|IL15|RNF144A|IL1A|RNF144B|MN1|MZB1|NCOA7|STK40|CD63|NLRP1B|NLRP1A|CRIP1|GNAI2|ZFP12|SERTAD3|MNT|NFIL3|SERTAD1|PERP|ORMDL3|XDH|CD74|MAP3K1|OSM|PER2|PER1|ITCH|PER3|GPAM|CSDC2|CCNG2|CCNG1|IL18R1|OTUD4|CD84|SAMD9L|MIDN|CRTC3|CD81|IFI213|IFI214|IFI211|LOXL3|PRDM2|KNDC1|PRDM1|ETS1|CELSR2|ETS2|NR3C2|RGS2|CCND2|PLAU|CAPN2|CAPN3|ARID2|ZBP1|PDGFRB|CARD10|PDGFRA|KIRREL2|ACOT11|CYBB|LMTK2|CYBA|LAX1|KLHL40|MID1|GEM|EEF1A1|DOK1|ADAM17|TYROBP|GPD1|CARD11|PLGRKT|YTHDC1|TCF7|HCAR2|DEAF1|LPXN|CYTL1|IVNS1ABP|CRTAP|UBE2B|CAV1|MSN|INHBB|ISG15|INHBA|CLK4|BMP7|BMP6|CLK1|H1F0|BHLHE40|TAB2|TCF3|TAB1|IL7R|MXD4|ZMYND15|GSK3B|PLEK|ATP2A3|TNFAIP3|ADAR|AFF4|AFF2|PPP1R9B|LYL1|RB1CC1|TGIF1|MYOCD|RBM15|NCBP1|PDPK1|DDX58|EED|MSL3L2|PLA2G4A|OLIG1|ETV1|OLIG2|ETV5|TAPBP|ACTA2|ELF1|SFPQ|ALS2|ELF4|IRF4|IRF1|CRY2|TBC1D7|CRY1|IRF7|IRF8|IRF5|IRF6|IRF9|CREB5|RRN3|MVP|HMGCR|ACVR1B|TROVE2|AURKB|PDLIM1|NWD1|CNR2|CBS|TBX21|MKNK2|MXI1|TRA2A|DROSHA|SLIT2|MTA3|IFI208|RBM38|IFI209|RBM39|IFI206|CD209B|IFI207|9130023H24RIK|IFI204|IFI205|BNIP3|IFI203|EYA4|SOD2|SCIMP|CD2|CD4|TEC|CD6|TCIM|TEF|ACKR3|ERCC6|TEK|NRDE2|VIP|GLA|TAF2|TAF1|HNRNPU|DMP1|ABAT|EPRS|SOX21|RRP8|ELK3|DCAF1|FAM122A|GJA1|SOX18|CREB3L1|RPL38|JUNB|IER5|IER3|DDX17|PRKCH|RPL23|SOX13|SOX11|HCFC2|ZSCAN20|TEP1|HECW2|PRKD2|ZSCAN26|NUP98|RPL26|CDC42SE1|SAMSN1|PLAC8|GJC2|PRDM16|PLCG2|ALX4|NCKAP1L|NKX2-2|FZD1|PLK3|AFAP1L2|NDFIP1|FZD2|FZD4|FZD6|NFATC3|NFATC2|NR1D2|UPF3A|ELL2|NFATC4|FOSL2|FOSL1|HNRNPF|TOLLIP|REL|TNFSF8|SERPINI1|CPEB3|PAM|GMEB1|CDKN1A|CDKN1B|PHF23|SETD7|TCF23|CLTC|HIF3A|SMG7|GLI3|SMG6|PHF8|MTG1|RACK1|TIMP3|HIST2H3C2|JARID2|TIMP4|TRP53INP1|HAVCR2|BATF2|BRD2|ANXA3|IFNGR1|NFAM1|TET2|SERPINB9|PAX6|TMEM173|CDYL2|GNL3|ITPKB|ZEB1|RNF169|MTF2|GAS1|HCLS1|GAS6|ENG|GRN|ASAH1|RPL10|RPL11|FAM129A|SPTY2D1|GRAMD4|FGD2|RPS3|ALKAL2|RPS2|LDLR|AOC3|CDKN2B|DMTN|YTHDF3|BRF1|PCGF5|IL10RA|CARD9|GPR3|SYNJ2BP|MKLN1|CLCF1|ALMS1|FOSB|ZFP326|CSF1|RTKN2|TNC|FAM107A|GUCA1A|RNF19B|IRS2|TNF|SLC8A1|CDC14B|RIMS2|PYCARD|CDH5|SALL1|PAPOLA|GRB10|SMARCAD1|SLC39A8|HMGN1|IFNAR2|TLE3|RPS9|PPTC7|IGFBP5|RALGAPA1|MAGI3|GPT2|MAGI2|DIO2|THOC1|THOC2|VASH1|CYS1|LEMD3|FCGR1|EDAR|ARMCX3|NAIP2|NAIP5|FCGR3|ZFP46|NAIP6|KAT6B|ERF|ANKRD42|PGR|TNIK|NOTCH2|CSF1R|NOTCH3|NOTCH1|TNKS|HVCN1|H2-M3|AK4|AEBP1|SCRT2|SERPINA3F|TTC21B|NACC2|MCL1|MAP2K6|OSBPL8|ANKRD26|TNK2|ESRRG|TRAPPC9|SERPINA3G|GFAP|CYP51|DAB2|CNOT6|MAFB|LHX2|MAP3K19|RCAN2|BCL3|MAFF|BCL2|CSPG4|MAFK|MAP3K13|MAP3K14|LAT|TRIM30A|PLEKHF1|EIF4E3|ZFP521|ZC3H4|PTPN22|TREM2|TCIRG1|ZC3H6|PIK3C2A|DUSP14|METTL16|DTX3L|TRAF1|ADRA2A|PTBP3|CTDSP1|CTDSP2|NOS1AP|CX3CR1|CEBPA|LEPROT|SMARCD3|CEBPG|NLRC5|NOD1|PRR5L|NOD2|HDAC7|DNAJB1|P2RY6|DNAJB5|RAB23|CSK|ZKSCAN17|FNIP1|ANGPT1|ZFP316|SEMA4C|CFLAR|P2RX7|BCKDK|RPS3A1|KLF9|ZFP790|CEBPZ|CLEC2I|BCOR|INSM1|TPT1|IL1RN|GFI1|ZFP608|SOX2|RPS6KA3|PNP|EDNRB|PPP2R1B|RPS19|RPS6KA2|RPS6KA1|TBC1D10C|PDK4|DPF3|SOX9|SOX7|PDK2|RPS13|ARRDC4|SRRM4|SLC11A1|ARRDC3|IFRD1|ACOD1|GPR37L1|MAPK8IP2|RUNX3|MIF4GD|RUNX1|ARC|RUBCNL|GSAP|SIK1|NSMF|PLPP3|SP140|EIF5A2|HNRNPLL|NLK|HELZ2|NUAK1|INPP5D|STC2|FADD|ATP6V0A1|BANP|SRPK2|GADD45B|GADD45A|INSR|NMI|PUM1|PARP14|GADD45G|RPS26|PARP10|CREBRF|ITM2A|TOP2A|TENM1|AHCTF1|JCHAIN|EPM2AIP1|SERP1|GLIPR2|CHMP1A|FEZF2|PARP3|EDN1|TSC22D1|TSC22D3|TFE3|RHOH|PPRC1|PARP9|CBFA2T3|RENBP|TOPORS|VAV2|TLR1|HCK|TLR9|TLR6|FAM20A|TLR5|TLR4|VGLL4|TLR3|TLR2|WAS|OAS1A|OAS1B|ALOX12B|OAS1C|CST7|AIF1|OAS1G|ARNTL|CXCR3|HDX|RANBP2|NFYA|FAM46C|RANBP9|SORBS1|SORBS3|PDP1|CD40LG|AXL|NBR1|RAB3GAP2|APBA2|RAB3GAP1|ARID4A|ARID4B|PAIP2B|IL18RAP|CHRNB2|GHSR|KDM2A|DSCAM|CD300A|LMO2|ARID5A|ARID5B|TIMELESS|CHIL1|AKNA|C5AR2|CLEC16A|LTBP4|FBLN1|ALOX12|ADRB2|ADIPOR2|FBLN5|ZFP36L2|2810474O19RIK|NLRP6|NLRP3|PMAIP1|RIPK1|OTX1|FAM83D|SMAD1|CPSF6|TGFB1|SMAD3|HSPA5|SMURF1|TGFB3|EPHX2|POU2F2|SMAD6|AZIN1|NFKBIA|NR4A2|NR4A1|NR4A3|TMEM119|BMPR1B|NFKBIE|KDM5B|USP37|THRB|USP33|PDE3B|SLC40A1|DBI|HK2|SPRED2|SPRED1|CASP8|LRRTM3|SIX4|ZC3H7A|PPP2R5E|MCF2L|CASP4|LRRTM2|CASP1|BDKRB2|ABCD1|SCYL2|HIST1H1C|PSTK|KDM6B|KLF10|KLF11|PTGIS|H2AFY|PDE4D|ICOSL|ARAP1|KLF15|TGFBR1|TGFBR2|RBL2|FGR|RBL1|AIM2|IFNG|OAS2|OAS3|LTB|KDM7A|USP13|KDM3A|HLF|SLFN1|TOB2|CIART|FAM168A|HLX|ERBB4|LRIG2|GBP4|MAPK4|SASH1|NOS2|SGTA|SPRY4|PPP2R2C|RPS6KB1|PMP22|SPRY2|LTBR|LPIN1|SSBP2|LPIN2
51171	2.9835E-49	8.0288E-47	941	5509	2714	23957	regulation of nitrogen compound metabolic process	ATF1|MAPKBP1|SPI1|SPIB|ZC3H12D|ALKBH5|ZFP281|LIPG|C3AR1|AKT1|RBFOX2|HSPG2|RC3H2|RFX4|DDIT4|PSME1|TXNIP|PSME2|ATF3|ATF4|FIGNL2|ZC3HAV1|SLC30A10|IQGAP3|OAZ1|C3|KLRK1|PRKAR2B|PRKAR2A|RNF217|PPARGC1B|HEXIM1|LYN|TIPARP|EDEM1|ERLIN1|EIF2AK2|GRIN2C|LARP6|FLI1|SETX|VANGL2|FASL|AGO3|AGO2|NOSTRIN|EZH1|LGMN|HEXB|RPLP1|WFIKKN2|BHLHE41|MED16|LITAF|VSIR|MECP2|MMP25|CASP12|MECOM|HEY1|NKRF|TSPO|JAK2|JAK3|DUSP4|DUSP5|SS18|UPF1|GPR37|DUSP1|SPHK1|EMP2|FOS|WNT9A|SIRT1|DUSP6|DDB1|PLSCR1|MMP14|SLC7A7|MED20|RAPGEF2|GPRC5C|TMEM106A|MDFI|TLR13|CRB2|LRRC14|SAMD8|TMF1|PELI3|PTAFR|PELI2|IL6RA|NEURL1A|WRN|NRAS|BTAF1|SNX25|NTF3|SPP1|PLAGL2|RICTOR|STAT6|ZFP266|SRSF10|UTP4|USP9X|STAT2|STAT3|YLPM1|PSMB8|PSMB9|HEYL|SLCO3A1|CENPJ|TAOK1|CRLF3|GZF1|ZFP445|NCF1|CCNT1|NAB2|ZBTB26|LTN1|ZBTB21|SLA|RORB|FRY|CTGF|STK10|ADORA3|PIM1|NEK1|MAP3K6|ZFP458|MYLIP|LAG3|ZFP217|FOXP4|EMSY|ZFP691|PKP3|SRSF7|ZFP451|MAX|CREM|FOXO6|FOXO3|SLC9A1|GLIS2|RAP1B|SLC9A3R1|SBNO1|ATXN7|ZKSCAN3|TNFRSF14|SMYD3|SLC38A3|SLC38A2|CD276|KIRREL|BDNF|ZBTB16|BCDIN3D|ZBTB12|EEF2|FBXO30|NFKB1|PTPRB|SH3BP5L|PTPRC|GNL3L|SERPINB6B|MDM2|FGFR1OP|MYD88|NFE2L2|CIITA|ITGAM|ITGB3|LRRK2|ITGB2|LRRK1|PTEN|HTR2C|FAM208A|HTR2A|ARRB2|PIK3CG|SPN|HHEX|NEO1|CEP290|OASL1|NKX3-1|OASL2|ZFP654|PPP1R12A|PEG3|ITGA1|TNFRSF1B|TNFRSF1A|SLCO1C1|ITGA6|TMBIM6|BDP1|SEC22B|BIRC3|ITIH5|ZFP667|PPP1R15B|ROCK1|ROCK2|SRSF1|ZFP426|LRP4|PIRB|PPM1F|CCL8|PTPRZ1|CCL6|CCL5|CCL2|FYN|IGF2BP2|HNRNPA1|E2F6|PTPN1|PPP1R14A|FEM1A|PRRX1|GZMA|NTRK3|TBX2|CD24A|EIF3K|POU2AF1|PTPN6|FCGR2B|RECK|2610021A01RIK|NOP53|ERRFI1|SMARCB1|AHCYL1|IKZF1|IKZF3|ICAM1|IL27RA|CRKL|CCAR1|CHORDC1|TNFSF10|KDR|TRIM25|IL12B|LGALS9|CCN1|TRIM21|EPHB1|ENTPD1|NSMCE3|CIRBP|ZFP738|SLPI|IFI27|PPP1R3C|TRIM14|TRIB1|SDC4|TGFA|PIK3R3|ZFP507|ZBTB5|ZBTB2|PIK3R5|MNDAL|BRIP1|RRAS|MIER3|MICAL1|APOE|N4BP1|SNX5|SLAMF1|EGR1|WWTR1|XBP1|EGR2|EGR3|TNFSF14|EGR4|ZFP516|IGF2|SMARCA5|IRGM2|BST2|ACER2|LPAR5|WNK2|WNK3|CD28|ID4|DHX29|PTPRT|IGHM|CD40|CSRNP3|PPP1R10|CTSZ|WFDC1|IL27|CD3E|HERPUD1|AKAP12|RAC2|CTSH|ARIH1|LMCD1|CTSD|CTSC|CCR2|APOBEC1|SREBF1|NCOA2|GLRP1|ZHX3|SYK|IL15|RNF144A|IL1A|RNF144B|MN1|NCOA7|STK40|NLRP1B|NLRP1A|GNAI2|ZFP12|SERTAD3|MNT|NFIL3|SERTAD1|PERP|ORMDL3|XDH|CD74|MAP3K1|OSM|PER2|PER1|ITCH|PER3|CSDC2|CCNG2|CCNG1|IL18R1|OTUD4|CD84|SAMD9L|CRTC3|CD81|IFI213|IFI214|IFI211|LOXL3|PRDM2|KNDC1|PRDM1|ETS1|CELSR2|ETS2|NR3C2|RGS2|CCND2|CAPN2|CAPN3|ARID2|ZBP1|PDGFRB|CARD10|PDGFRA|KIRREL2|CYBB|LMTK2|LAX1|KLHL40|MID1|GEM|EEF1A1|DOK1|ADAM17|TYROBP|GPD1|CARD11|PLGRKT|YTHDC1|TCF7|DEAF1|LPXN|CYTL1|IVNS1ABP|CRTAP|UBE2B|CAV1|MSN|INHBB|ISG15|INHBA|CLK4|BMP7|BMP6|CLK1|H1F0|BHLHE40|TAB2|TCF3|TAB1|MXD4|ZMYND15|GSK3B|ATP2A3|TNFAIP3|ADAR|AFF2|PPP1R9B|LYL1|RB1CC1|TGIF1|MYOCD|RBM15|NCBP1|PDPK1|DDX58|EED|MSL3L2|OLIG1|ETV1|OLIG2|ETV5|ACTA2|ELF1|SFPQ|ALS2|ELF4|IRF4|IRF1|CRY2|TBC1D7|CRY1|IRF7|IRF8|IRF5|IRF6|IRF9|CREB5|RRN3|MVP|HMGCR|ACVR1B|AURKB|PDLIM1|NWD1|CBS|TBX21|MKNK2|MXI1|TRA2A|DROSHA|SLIT2|MTA3|IFI208|RBM38|IFI209|RBM39|IFI206|CD209B|IFI207|9130023H24RIK|IFI204|IFI205|IFI203|EYA4|SOD2|SCIMP|CD2|CD4|TEC|CD6|TCIM|TEF|ACKR3|ERCC6|TEK|NRDE2|VIP|GLA|TAF2|TAF1|HNRNPU|DMP1|ABAT|EPRS|SOX21|RRP8|ELK3|DCAF1|FAM122A|GJA1|SOX18|CREB3L1|RPL38|JUNB|IER5|IER3|DDX17|PRKCH|RPL23|SOX13|SOX11|HCFC2|ZSCAN20|TEP1|HECW2|PRKD2|ZSCAN26|NUP98|RPL26|CDC42SE1|SAMSN1|PLAC8|GJC2|PRDM16|ALX4|NCKAP1L|NKX2-2|FZD1|PLK3|AFAP1L2|NDFIP1|FZD2|FZD4|FZD6|NFATC3|NFATC2|NR1D2|UPF3A|ELL2|NFATC4|FOSL2|FOSL1|HNRNPF|TOLLIP|REL|TNFSF8|SERPINI1|CPEB3|PAM|GMEB1|CDKN1A|CDKN1B|PHF23|SETD7|CLTC|HIF3A|SMG7|GLI3|SMG6|PHF8|MTG1|RACK1|TIMP3|JARID2|TIMP4|TRP53INP1|HAVCR2|BATF2|BRD2|ANXA3|IFNGR1|NFAM1|TET2|SERPINB9|PAX6|TMEM173|CDYL2|GNL3|ITPKB|ZEB1|RNF169|MTF2|GAS1|HCLS1|GAS6|ENG|GRN|ASAH1|RPL10|RPL11|FAM129A|SPTY2D1|GRAMD4|FGD2|RPS3|ALKAL2|RPS2|LDLR|CDKN2B|DMTN|YTHDF3|BRF1|PCGF5|CARD9|SYNJ2BP|CLCF1|FOSB|ZFP326|CSF1|RTKN2|FAM107A|GUCA1A|RNF19B|TNF|SLC8A1|CDC14B|PYCARD|CDH5|SALL1|PAPOLA|SMARCAD1|SLC39A8|HMGN1|IFNAR2|TLE3|RPS9|IGFBP5|RALGAPA1|MAGI3|MAGI2|THOC1|CYS1|LEMD3|FCGR1|EDAR|ARMCX3|NAIP2|NAIP5|FCGR3|ZFP46|NAIP6|KAT6B|ERF|ANKRD42|PGR|TNIK|NOTCH2|CSF1R|NOTCH3|NOTCH1|TNKS|H2-M3|AK4|AEBP1|SCRT2|SERPINA3F|TTC21B|NACC2|MAP2K6|OSBPL8|ANKRD26|TNK2|ESRRG|TRAPPC9|SERPINA3G|GFAP|CYP51|DAB2|CNOT6|MAFB|LHX2|MAP3K19|RCAN2|BCL3|MAFF|BCL2|CSPG4|MAFK|MAP3K13|MAP3K14|LAT|TRIM30A|EIF4E3|ZFP521|ZC3H4|PTPN22|TREM2|ZC3H6|DUSP14|METTL16|DTX3L|TRAF1|ADRA2A|PTBP3|CTDSP1|CTDSP2|NOS1AP|CX3CR1|CEBPA|LEPROT|SMARCD3|CEBPG|NLRC5|NOD1|PRR5L|NOD2|HDAC7|DNAJB1|P2RY6|DNAJB5|RAB23|CSK|ZKSCAN17|FNIP1|ANGPT1|ZFP316|SEMA4C|CFLAR|P2RX7|RPS3A1|KLF9|ZFP790|CEBPZ|CLEC2I|BCOR|INSM1|TPT1|IL1RN|GFI1|ZFP608|SOX2|RPS6KA3|PNP|EDNRB|PPP2R1B|RPS6KA2|RPS6KA1|TBC1D10C|PDK4|DPF3|SOX9|SOX7|PDK2|RPS13|ARRDC4|SRRM4|SLC11A1|ARRDC3|IFRD1|ACOD1|GPR37L1|MAPK8IP2|RUNX3|MIF4GD|RUNX1|ARC|GSAP|SIK1|NSMF|PLPP3|SP140|EIF5A2|HNRNPLL|NLK|HELZ2|NUAK1|INPP5D|FADD|BANP|SRPK2|GADD45B|GADD45A|INSR|NMI|PUM1|PARP14|GADD45G|RPS26|PARP10|CREBRF|ITM2A|TOP2A|TENM1|AHCTF1|SERP1|GLIPR2|CHMP1A|FEZF2|PARP3|EDN1|TSC22D1|TSC22D3|TFE3|PPRC1|PARP9|CBFA2T3|RENBP|TOPORS|TLR1|HCK|TLR9|TLR6|FAM20A|TLR5|TLR4|VGLL4|TLR3|TLR2|WAS|OAS1A|OAS1B|ALOX12B|OAS1C|CST7|AIF1|OAS1G|ARNTL|CXCR3|HDX|NFYA|FAM46C|RANBP9|SORBS3|CD40LG|NBR1|RAB3GAP2|RAB3GAP1|ARID4A|ARID4B|PAIP2B|IL18RAP|CHRNB2|GHSR|KDM2A|CD300A|LMO2|ARID5A|ARID5B|TIMELESS|CHIL1|AKNA|C5AR2|CLEC16A|LTBP4|FBLN1|ALOX12|ADRB2|FBLN5|ZFP36L2|2810474O19RIK|NLRP6|NLRP3|PMAIP1|RIPK1|OTX1|FAM83D|SMAD1|CPSF6|TGFB1|SMAD3|HSPA5|SMURF1|TGFB3|POU2F2|SMAD6|AZIN1|NFKBIA|NR4A2|NR4A1|NR4A3|TMEM119|BMPR1B|NFKBIE|KDM5B|THRB|SLC40A1|DBI|SPRED2|SPRED1|CASP8|LRRTM3|SIX4|PPP2R5E|MCF2L|CASP4|CASP1|BDKRB2|HIST1H1C|PSTK|KDM6B|KLF10|KLF11|PTGIS|H2AFY|PDE4D|ICOSL|KLF15|TGFBR1|TGFBR2|RBL2|FGR|RBL1|AIM2|IFNG|OAS2|OAS3|LTB|KDM7A|USP13|KDM3A|HLF|SLFN1|TOB2|CIART|FAM168A|HLX|ERBB4|LRIG2|GBP4|SASH1|NOS2|SGTA|SPRY4|PPP2R2C|RPS6KB1|PMP22|SPRY2|LTBR|LPIN1|SSBP2|LPIN2
31325	3.3701E-49	8.8365E-47	651	3375	2714	23957	positive regulation of cellular metabolic process	ATF1|MAPKBP1|SPI1|HNRNPU|DMP1|ABAT|SOX21|ELK3|SPIB|ZC3H12D|FAM122A|ZFP281|SOX18|CREB3L1|C3AR1|AKT1|MLYCD|JUNB|IER5|DDX17|SOX13|SOX11|TEP1|RFX4|PSME1|PSME2|PRKD2|NUP98|RPL26|ATF3|ATF4|ZC3HAV1|SLC30A10|IQGAP3|PLAC8|C3|KLRK1|RNF217|PRDM16|PLCG2|ALX4|NCKAP1L|PPARGC1B|NKX2-2|LYN|FZD1|PLK3|AFAP1L2|NDFIP1|FZD2|FZD4|EDEM1|NFATC3|ERLIN1|EIF2AK2|NFATC2|NR1D2|UPF3A|BTBD10|ELL2|5330417C22RIK|LARP6|FLI1|NFATC4|FOSL2|FOSL1|SETX|VANGL2|FASL|TOLLIP|AGO2|REL|TNFSF8|CPEB3|PAM|EZH1|LGMN|GMEB1|CDKN1A|CDKN1B|PHF23|HEXB|RPLP1|SETD7|PTH1R|HIF3A|MED16|LITAF|VSIR|GLI3|PHF8|MECP2|MMP25|CASP12|MECOM|HEY1|NKRF|RACK1|TSPO|JAK2|JARID2|JAK3|TRP53INP1|HAVCR2|SS18|UPF1|GPR37|ELOVL5|ANXA3|IFNGR1|SPHK1|TET2|EMP2|PAX6|FOS|TMEM173|SIRT1|GNL3|DDB1|PLSCR1|MMP14|ZEB1|MED20|MTF2|RAPGEF2|HCLS1|GAS6|GPRC5C|TMEM106A|MDFI|ENG|GRN|PTAFR|PELI2|FAM129A|IL6RA|GRAMD4|FGD2|NEURL1A|WRN|NTF3|SPP1|RPS3|PLAGL2|MFN2|RICTOR|STAT6|ALKAL2|RPS2|LDLR|YTHDF3|BRF1|PCGF5|USP9X|STAT2|STAT3|CARD9|SYNJ2BP|HEYL|SLCO3A1|CENPJ|TAOK1|CLCF1|FOSB|CRLF3|GZF1|ZFP326|CSF1|NCF1|CCNT1|NAB2|FAM107A|GUCA1A|RNF19B|IRS2|RORB|TNF|CDC14B|CTGF|PYCARD|STK10|CDH5|SALL1|SESN1|PIM1|GRB10|NEK1|MAP3K6|RPS9|MAGI3|GPT2|MAGI2|THOC1|CYS1|FCGR1|EDAR|ARMCX3|FCGR3|KAT6B|ZFP691|PGR|TNIK|NOTCH2|CSF1R|NOTCH3|NOTCH1|MAX|TNKS|HVCN1|H2-M3|CREM|FOXO6|FOXO3|SLC9A1|GLIS2|RAP1B|ATXN7|ZKSCAN3|TNFRSF14|SMYD3|SLC38A3|SLC38A2|CD276|MAP2K6|OSBPL8|BDNF|ZBTB16|TNK2|ESRRG|EEF2|FBXO30|NFKB1|DAB2|CNOT6|PTPRC|MAFB|LHX2|MAP3K19|BCL3|MAFF|BCL2|MDM2|CSPG4|MAP3K13|MAP3K14|LAT|MYD88|NFE2L2|CIITA|ITGAM|PLEKHF1|ITGB3|LRRK2|ITGB2|LRRK1|PTEN|HTR2C|PTPN22|TREM2|HTR2A|ARRB2|PIK3C2A|PIK3CG|SPN|HHEX|METTL16|CEP290|NKX3-1|ZFP654|PPP1R12A|PEG3|DTX3L|ITGA1|VPS13D|TRAF1|TNFRSF1B|ADRA2A|TNFRSF1A|SLCO1C1|NOS1AP|ITGA6|BIRC3|CX3CR1|CEBPA|PPP1R15B|LEPROT|SMARCD3|ROCK1|ROCK2|SRSF1|CEBPG|NLRC5|LRP4|NOD1|PRR5L|NOD2|PIRB|PPM1F|P2RY6|CCL8|KCTD20|PTPRZ1|CCL6|CCL5|CCL2|FYN|CSK|ZKSCAN17|FNIP1|E2F6|PTPN1|ANGPT1|PRRX1|NTRK3|MID1IP1|TIE1|SEMA4C|CFLAR|MERTK|TBX2|P2RX7|CD24A|RPS3A1|POU2AF1|KLF9|CEBPZ|FCGR2B|NOP53|IL1RN|SMARCB1|LPGAT1|GFI1|IKZF1|IKZF3|ICAM1|IL27RA|CRKL|CCAR1|SOX2|RPS6KA3|PNP|EDNRB|RPS6KA1|TNFSF10|KDR|IL12B|DPF3|LGALS9|SOX9|CCN1|TRIM21|EPHB1|SOX7|EPHB4|ARRDC4|NSMCE3|SLC11A1|ARRDC3|IFRD1|CIRBP|ACOD1|GPR37L1|MAPK8IP2|RUNX3|MIF4GD|RUNX1|PPP1R3G|GSAP|NSMF|TRIB1|PLPP3|SDC4|EIF5A2|TGFA|PIK3R3|HNRNPLL|PIK3R5|HELZ2|CD19|APOE|FADD|SNX5|SLAMF1|BANP|EGR1|WWTR1|XBP1|EGR2|EGR3|EGR4|GADD45B|ZFP516|GADD45A|INSR|IGF2|SMARCA5|IRGM2|NMI|PUM1|PARP14|GADD45G|ACER2|WNK3|CD28|ID4|CREBRF|DHX29|DDR1|TOP2A|IGHM|TENM1|CD40|CSRNP3|PPP1R10|IL27|CD3E|HERPUD1|AKAP12|EPM2AIP1|SERP1|GLIPR2|CTSH|ARIH1|FEZF2|CTSD|CTSC|CCR2|APOBEC1|SREBF1|NCOA2|PARP3|EDN1|SYK|TSC22D1|IL15|TFE3|PPRC1|PARP9|CBFA2T3|TOPORS|VAV2|RNF144A|TLR1|IL1A|RNF144B|TLR9|NCOA7|TLR6|FAM20A|TLR5|TLR4|TLR3|TLR2|CD63|NLRP1B|NLRP1A|WAS|ALOX12B|AIF1|GNAI2|ARNTL|SERTAD3|NFIL3|SERTAD1|PERP|CXCR3|XDH|HDX|RANBP2|CD74|MAP3K1|NFYA|OSM|SORBS1|SORBS3|PER2|PER1|ITCH|CD40LG|GPAM|AXL|RAB3GAP2|RAB3GAP1|OTUD4|CD84|CRTC3|CD81|ARID4A|PRDM2|KNDC1|ARID4B|ETS1|ETS2|CCND2|PLAU|CAPN2|CAPN3|ARID2|PDGFRB|CARD10|PDGFRA|GHSR|KDM2A|DSCAM|CD300A|LMO2|ARID5A|CYBB|LMTK2|ARID5B|CYBA|KLHL40|MID1|ADAM17|TYROBP|GPD1|TIMELESS|CHIL1|CARD11|AKNA|PLGRKT|C5AR2|CLEC16A|FBLN1|ALOX12|ADRB2|FBLN5|ZFP36L2|DEAF1|NLRP3|PMAIP1|CYTL1|RIPK1|OTX1|SMAD1|TGFB1|SMAD3|UBE2B|HSPA5|SMURF1|TGFB3|CAV1|MSN|INHBB|INHBA|POU2F2|SMAD6|BMP7|BMP6|NFKBIA|NR4A2|NR4A1|H1F0|NR4A3|TMEM119|TAB2|TCF3|TAB1|BMPR1B|GSK3B|THRB|PLEK|SLC40A1|ATP2A3|TNFAIP3|HK2|LYL1|CASP8|LRRTM3|SIX4|RB1CC1|MCF2L|CASP4|CASP1|ABCD1|SCYL2|HIST1H1C|KDM6B|KLF10|MYOCD|RBM15|NCBP1|PDPK1|DDX58|EED|PLA2G4A|ETV1|ICOSL|ARAP1|KLF15|ETV5|TGFBR1|TGFBR2|ACTA2|FGR|ELF1|SFPQ|AIM2|ALS2|IFNG|ELF4|IRF4|IRF1|TBC1D7|CRY1|IRF7|IRF8|IRF5|LTB|IRF6|KDM7A|CREB5|USP13|KDM3A|RRN3|HLF|HMGCR|ACVR1B|AURKB|PDLIM1|FAM168A|ERBB4|TBX21|TRA2A|MTA3|SASH1|RBM39|CD209B|NOS2|BNIP3|EYA4|SGTA|SOD2|SCIMP|CD2|CD4|TEC|CD6|TCIM|TEF|RPS6KB1|ACKR3|SPRY2|ERCC6|TEK|LTBR|LPIN1|SSBP2|LPIN2|TAF2|TAF1
1775	7.7474E-49	1.9806E-46	204	612	2714	23957	cell activation	SPI1|PRF1|IKZF1|IKZF3|ICAM1|MILR1|DCAF1|GJA1|IL12B|EPHB1|B2M|ENTPD1|CXADR|ENTPD2|RSAD2|SLC11A1|SOX13|RC3H2|UNC13D|BTK|SKAP2|EBI3|LY9|CD79B|CD79A|KLRK1|CD19|SLAMF8|PLCG2|SLAMF6|FADD|SLAMF1|LYN|EGR1|NCAPH2|FZD6|NFATC3|GADD45G|TREML2|CD28|TNFSF8|ITM2A|GPR18|CD22|FERMT3|IGHM|ITK|CD40|CD3G|PEAR1|CD3E|CD3D|GLI3|JAK2|JAK3|HAVCR2|BATF2|FCER1G|SYK|IL15|ANXA3|IFNGR1|NFAM1|RHOH|VAV1|APBB1IP|TLR1|LAT2|ITPKB|TLR9|CD48|TLR6|TLR4|DNASE1L3|TLR3|TMEM106A|TLR2|C1QA|GRN|SELPLG|CLEC4A2|H2-DMA|WAS|AIF1|SLC7A2|IGKC|STAT6|MPZL2|P2RY12|CD74|BRF1|STAT3|CD40LG|AXL|CLCF1|IL18R1|CD86|CRTC3|CD81|GIMAP1|TNF|PYCARD|IL18RAP|ADORA3|ZFP683|CHRNB2|PDGFRA|LAG3|CD300A|CD180|RPS6|THEMIS|LAX1|TPST2|ADAM17|FCGR3|TYROBP|CD8A|MFNG|WDFY4|CARD11|NOTCH2|TCF7|H2-M3|CORO1A|ZFP36L2|UBD|CD276|TGFB1|SMAD3|MSN|POU2F2|BTNL6|CXCL10|PTPRC|CXCL12|MAFB|NR4A3|BCL3|BCL2|TCF3|IL7R|LAT|H2-AB1|H2-T23|GSK3B|ITGAM|MEGF10|ITGB3|DOCK8|ITGB2|PLEK|TNFAIP3|PIK3CD|PTPN22|TREM2|TCIRG1|ITGAL|SPN|LYL1|HHEX|CASP1|BLNK|MYOCD|ICOSL|ADRA2A|TGFBR2|IFNG|ELF4|IRF4|IRF1|LCP2|LCP1|DOCK2|MS4A1|CX3CR1|LEPROT|CEBPG|FGL2|PIRB|TSPAN32|PSMB10|HDAC7|GNA13|HECTD1|TBX21|CCL5|FYN|FNIP1|CMTM7|PLA2G2D|POLM|MERTK|CD2|P2RX7|CD24A|CD4|TEC|CD6|TCIM|IL2RB|PTPN6|LTBR|MYO1F
45321	1.8203E-47	4.5400E-45	185	531	2714	23957	leukocyte activation	CD86|SPI1|CRTC3|CD81|GIMAP1|PRF1|IKZF1|IKZF3|TNF|ICAM1|MILR1|DCAF1|PYCARD|GJA1|IL18RAP|ADORA3|IL12B|EPHB1|B2M|ZFP683|CHRNB2|LAG3|CXADR|RSAD2|CD300A|SLC11A1|CD180|RPS6|THEMIS|SOX13|LAX1|RC3H2|UNC13D|ADAM17|FCGR3|TYROBP|CD8A|MFNG|BTK|WDFY4|CARD11|SKAP2|NOTCH2|TCF7|H2-M3|EBI3|CORO1A|LY9|ZFP36L2|CD79B|CD79A|KLRK1|UBD|CD19|SLAMF8|PLCG2|SLAMF6|FADD|CD276|SLAMF1|LYN|EGR1|TGFB1|SMAD3|NCAPH2|NFATC3|MSN|POU2F2|GADD45G|BTNL6|PTPRC|CXCL12|MAFB|NR4A3|TREML2|BCL3|BCL2|CD28|TNFSF8|TCF3|IL7R|ITM2A|LAT|GPR18|CD22|H2-AB1|IGHM|H2-T23|ITK|CD40|ITGAM|DOCK8|ITGB2|TNFAIP3|PIK3CD|CD3G|PTPN22|TREM2|TCIRG1|ITGAL|CD3E|CD3D|GLI3|SPN|LYL1|HHEX|CASP1|BLNK|JAK2|JAK3|HAVCR2|BATF2|FCER1G|SYK|IL15|ANXA3|IFNGR1|NFAM1|RHOH|ICOSL|VAV1|TGFBR2|APBB1IP|TLR1|LAT2|ITPKB|IFNG|ELF4|IRF4|IRF1|TLR9|LCP2|CD48|LCP1|TLR6|DOCK2|MS4A1|TLR4|DNASE1L3|TLR3|TMEM106A|TLR2|CX3CR1|C1QA|GRN|LEPROT|SELPLG|CLEC4A2|H2-DMA|CEBPG|FGL2|WAS|PIRB|AIF1|SLC7A2|PSMB10|HDAC7|HECTD1|IGKC|TBX21|CCL5|FYN|STAT6|FNIP1|MPZL2|CMTM7|CD74|PLA2G2D|BRF1|POLM|STAT3|MERTK|CD2|P2RX7|CD24A|CD4|TEC|CD40LG|CD6|AXL|CLCF1|IL2RB|LTBR|MYO1F|IL18R1
50867	5.4226E-47	1.3203E-44	183	525	2714	23957	positive regulation of cell activation	IGHV1-80|CD86|IGHV1-81|IGHV1-82|IGHV1-85|CD81|IGHV3-1|IRS2|IKZF1|PRDM1|F11R|TNF|CTGF|IGHG3|PYCARD|IGHG1|PNP|ADORA3|RPS6KA1|TRBC1|IL12B|CAPN3|LGALS9|IGHV7-3|IGHV3-6|EPHB4|IGHV3-8|CHRNB2|PDGFRB|IGHV1-12|RUNX3|IGHV1-18|RUNX1|IGHV1-19|IGHG2B|IGHG2C|TYROBP|CD226|CARD11|IGHV8-12|IGHV1-63|IGHV1-64|H2-M3|IGHV1-66|IL4RA|IGHV1-67|IGHV1-69|RASAL3|CORO1A|PLD2|KLRK1|IGHV2-6-8|TESPA1|INPP5D|NLRP3|TNFRSF14|NCKAP1L|IGHV8-8|FADD|ICOS|CD276|SLAMF1|XBP1|EGR3|VCAM1|IGHV1-72|TGFB1|TNFSF14|IGHV1-74|CAV1|IGHV1-75|ZBTB16|IGF2|NFATC2|CCDC88B|IGHV10-3|PTPRC|NR4A3|IGHV14-2|IGHV14-3|IGHV14-4|BCL2|CD28|TCF3|IL7R|MYD88|H2-AB1|IGHV1-5|IGHM|H2-T23|IGHV1-4|CDKN1A|IGHV1-7|CD40|ITGAM|IGHV1-42|LRRK2|DOCK8|ITGB2|PLEK|PTPN22|TREM2|ITGAL|CD3E|VSIR|GLI3|TNFSF13B|SPN|IGHV5-9|IGLC3|IGHV9-4|IGLC1|IGLC2|JAK2|IGHV1-9|IGHV9-1|JAK3|IGHV5-4|CTSC|IGHV9-3|CCR2|HAVCR2|FCER1G|SYK|IGHV5-12|IL15|IGHV1-53|IGHV1-54|IGHV1-55|RHOH|ICOSL|GAB2|IGHV5-17|TGFBR2|ACTA2|ITPKB|FGR|MMP14|IFNG|IGHA|IRF1|IGHD|TLR9|TLR6|GAS6|TLR4|SASH3|CEBPA|IGHV2-6|IGHV2-5|IGHV1-20|H2-DMA|PTAFR|IGHV1-22|NOD2|IL2RG|IGHV1-26|AIF1|IGKC|HLX|TBX21|CCL5|PDPN|RPS3|CCL2|STAT6|IL12RB1|IGHV6-6|IGHV2-9|CD74|DMTN|H2-AA|IGHV1-39|CD24A|CD4|TEC|CD40LG|CD6|GPAM|CD5|AXL|CLCF1|CLEC2I
10604	1.0388E-46	2.4705E-44	643	3372	2714	23957	positive regulation of macromolecule metabolic process	ATF1|MAPKBP1|SPI1|HNRNPU|DMP1|SOX21|ELK3|SPIB|ZC3H12D|FAM122A|GJA1|ZFP281|SOX18|CREB3L1|C3AR1|AKT1|JUNB|IER5|IER3|DDX17|RPL23|SOX13|SOX11|PRKAB1|CLDN5|TEP1|HECW2|RFX4|PSME1|PSME2|PRKD2|NUP98|RPL26|ATF3|ATF4|ZC3HAV1|SLC30A10|IQGAP3|OAZ1|PLAC8|C3|GJC2|RNF217|PRDM16|PLCG2|ALX4|NCKAP1L|PPARGC1B|NKX2-2|LYN|FZD1|PLK3|AFAP1L2|NDFIP1|FZD2|TIPARP|FZD4|EDEM1|NFATC3|ERLIN1|EIF2AK2|NFATC2|NR1D2|UPF3A|ELL2|LARP6|FLI1|NFATC4|FOSL2|FOSL1|SETX|VANGL2|FASL|AGO3|TOLLIP|AGO2|REL|TNFSF8|CPEB3|PAM|EZH1|LGMN|GMEB1|CDKN1A|CDKN1B|PHF23|HEXB|RPLP1|SETD7|TCF23|HIF3A|MED16|LITAF|VSIR|GLI3|PHF8|MECP2|MMP25|CASP12|MECOM|HEY1|NKRF|RACK1|JAK2|JARID2|JAK3|TRP53INP1|HAVCR2|SS18|UPF1|GPR37|ANXA3|IFNGR1|SPHK1|TET2|EMP2|SERPINB9|PAX6|FOS|TMEM173|SIRT1|GNL3|DDB1|PLSCR1|MMP14|ZEB1|MED20|MTF2|RAPGEF2|HCLS1|GAS6|GPRC5C|TMEM106A|MDFI|ENG|GRN|PTAFR|PELI2|RPL11|FAM129A|IL6RA|GRAMD4|FGD2|NEURL1A|WRN|NTF3|SPP1|RPS3|PLAGL2|RICTOR|STAT6|ALKAL2|RPS2|LDLR|YTHDF3|BRF1|PCGF5|USP9X|STAT2|STAT3|CARD9|SYNJ2BP|HEYL|SLCO3A1|CENPJ|TAOK1|CLCF1|FOSB|CRLF3|GZF1|ZFP326|CSF1|NCF1|CCNT1|NAB2|TNC|FAM107A|RNF19B|IRS2|RORB|TNF|CDC14B|CTGF|RIMS2|PYCARD|STK10|CDH5|SALL1|PIM1|NEK1|MAP3K6|MYLIP|RPS9|MAGI3|MAGI2|THOC1|VASH1|CYS1|FCGR1|EDAR|ARMCX3|FCGR3|KAT6B|ZFP691|PGR|PKP3|TNIK|NOTCH2|CSF1R|NOTCH3|NOTCH1|MAX|TNKS|CREM|FOXO6|FOXO3|SLC9A1|GLIS2|RAP1B|ATXN7|TTC21B|ZKSCAN3|TNFRSF14|SMYD3|SLC38A3|SLC38A2|CD276|MAP2K6|OSBPL8|BDNF|ZBTB16|TNK2|BCDIN3D|ESRRG|EEF2|FBXO30|NFKB1|DAB2|CNOT6|PTPRC|MAFB|LHX2|MAP3K19|BCL3|MAFF|BCL2|MDM2|CSPG4|MAP3K13|MAP3K14|LAT|MYD88|NFE2L2|CIITA|TRIM30A|ITGB3|LRRK2|LRRK1|PTEN|HTR2C|PIK3CD|FAM208A|PTPN22|TREM2|HTR2A|ARRB2|PIK3CG|SPN|HHEX|ITGAX|METTL16|CEP290|NKX3-1|ZFP654|PPP1R12A|PEG3|DTX3L|ITGA1|TRAF1|TNFRSF1B|ADRA2A|TNFRSF1A|NOS1AP|ITGA6|SEC22B|BIRC3|CX3CR1|CEBPA|PPP1R15B|LEPROT|SMARCD3|ROCK1|ROCK2|SRSF1|CEBPG|NLRC5|LRP4|NOD1|PRR5L|NOD2|IL2RG|PIRB|PPM1F|P2RY6|CCL8|PTPRZ1|CCL6|CCL5|CCL2|FYN|CSK|ZKSCAN17|FNIP1|E2F6|PTPN1|ANGPT1|PRRX1|NTRK3|SEMA4C|CFLAR|TBX2|P2RX7|CD24A|RPS3A1|POU2AF1|KLF9|CEBPZ|FCGR2B|NOP53|IL1RN|SMARCB1|GFI1|IKZF1|IKZF3|ICAM1|IL27RA|CRKL|CCAR1|SOX2|RPS6KA3|PNP|EDNRB|RPS6KA2|RPS6KA1|TNFSF10|KDR|IL12B|DPF3|LGALS9|SOX9|CCN1|SOX7|ARRDC4|NSMCE3|SLC11A1|ARRDC3|IFRD1|CIRBP|GPR37L1|MAPK8IP2|RUNX3|MIF4GD|RUNX1|PPP1R3G|GSAP|NSMF|TRIB1|PLPP3|SDC4|EIF5A2|TGFA|PIK3R3|HNRNPLL|PIK3R5|HELZ2|APOE|FADD|SNX5|SLAMF1|BANP|SRPK2|EGR1|WWTR1|XBP1|EGR2|EGR3|EGR4|GADD45B|ZFP516|GADD45A|INSR|IGF2|SMARCA5|IRGM2|NMI|PUM1|PARP14|GADD45G|ACER2|WNK3|CD28|ID4|CREBRF|DHX29|TOP2A|IGHM|TENM1|CD40|CSRNP3|PPP1R10|IL27|CD3E|HERPUD1|AKAP12|EPM2AIP1|SERP1|GLIPR2|CTSH|ARIH1|FEZF2|CCR5|CTSD|CTSC|CCR2|APOBEC1|SREBF1|NCOA2|PARP3|EDN1|SYK|TSC22D1|IL15|TFE3|PPRC1|PARP9|CBFA2T3|TOPORS|RNF144A|TLR1|IL1A|RNF144B|TLR9|MZB1|NCOA7|TLR6|FAM20A|TLR4|TLR3|TLR2|CD63|NLRP1B|NLRP1A|WAS|ALOX12B|AIF1|GNAI2|ARNTL|SERTAD3|NFIL3|SERTAD1|PERP|CXCR3|XDH|HDX|CD74|MAP3K1|NFYA|FAM46C|OSM|SORBS1|SORBS3|PER2|PER1|ITCH|CD40LG|RAB3GAP2|RAB3GAP1|OTUD4|CD84|CRTC3|CD81|ARID4A|PRDM2|KNDC1|ARID4B|PRDM1|ETS1|ETS2|CCND2|CAPN3|ARID2|ZBP1|PDGFRB|CARD10|PDGFRA|KDM2A|CD300A|LMO2|ARID5A|CYBB|ARID5B|KLHL40|MID1|ADAM17|TYROBP|TIMELESS|CHIL1|CARD11|AKNA|PLGRKT|C5AR2|FBLN1|ALOX12|ADRB2|FBLN5|ZFP36L2|2810474O19RIK|DEAF1|NLRP3|PMAIP1|CYTL1|RIPK1|OTX1|SMAD1|TGFB1|SMAD3|UBE2B|HSPA5|SMURF1|TGFB3|CAV1|EPHX2|MSN|INHBB|INHBA|POU2F2|SMAD6|BMP7|BMP6|NFKBIA|NR4A2|NR4A1|H1F0|NR4A3|TMEM119|TAB2|TCF3|TAB1|IL7R|BMPR1B|KDM5B|GSK3B|THRB|SLC40A1|ATP2A3|TNFAIP3|ADAR|LYL1|CASP8|LRRTM3|SIX4|RB1CC1|MCF2L|CASP4|CASP1|SCYL2|HIST1H1C|KDM6B|KLF10|MYOCD|RBM15|H2AFY|NCBP1|PDPK1|DDX58|EED|ETV1|ICOSL|ARAP1|KLF15|ETV5|TGFBR1|TGFBR2|ACTA2|ELF1|SFPQ|AIM2|ALS2|IFNG|ELF4|IRF4|IRF1|TBC1D7|CRY1|IRF7|IRF8|IRF5|LTB|IRF6|KDM7A|CREB5|USP13|KDM3A|RRN3|HLF|HMGCR|ACVR1B|AURKB|PDLIM1|NWD1|FAM168A|ERBB4|TBX21|TRA2A|DROSHA|MTA3|SASH1|RBM38|RBM39|CD209B|NOS2|EYA4|SGTA|SCIMP|CD2|CD4|TEC|CD6|TCIM|TEF|RPS6KB1|PMP22|ACKR3|SPRY2|ERCC6|TEK|LTBR|LPIN1|VIP|SSBP2|LPIN2|TAF2|TAF1
32879	3.1460E-46	7.3115E-44	574	2901	2714	23957	regulation of localization	MAPKBP1|WIPF1|HNRNPU|ABAT|EPRS|CLDN1|CRHBP|GJA1|LIPG|C3AR1|AKT1|IER3|SOX11|UNC13D|NISCH|CLDN5|TEP1|HECW2|PRKD2|ATF4|MTMR2|CDCA5|SLC30A10|OAZ1|C3|GJC2|EPB41L2|CFAP69|PLCG2|NCKAP1L|EXPH5|LYN|GSDMD|PLK3|DNAH11|NDFIP1|HOMER1|MCAM|EDEM1|NFATC3|EHD2|GLUD1|MEX3B|FASL|AGO2|PAM|GPR18|LGMN|FERMT3|CDKN1B|ELN|CLTC|OSBPL11|SLC6A1|SIGLECG|SIGLECF|VSIR|GLI3|ARHGAP4|MECP2|IFIH1|JPH4|TIFAB|RACK1|TSPO|JAK2|LDLRAP1|JAK3|IKBKE|APPL2|TRP53INP1|HAVCR2|DUSP1|GPR35|ANXA3|IFNGR1|SPHK1|EMP2|PAX6|SIRT1|CCSAP|GNL3|MMP14|PLCB3|PLCB4|KCNMA1|RAPGEF2|GAS1|HCLS1|GAS6|PLCB2|CHST3|ENG|KANK1|GRN|TMF1|KCNA1|PTAFR|KCNA4|KCNA5|PTGS1|SRPX2|GLRA3|NTF3|SPP1|ZSWIM6|P2RY12|AOC3|DMTN|SEPTIN1|BRF1|STAT3|SYNJ2BP|SLC8B1|STXBP5L|MKLN1|COL3A1|FABP5|ABI3|CENPJ|CLCF1|NUCB1|ATP8A2|CSF1|GPR68|PROS1|TNC|FAM107A|IRS2|CXCL13|TNF|SLC8A1|CXCL16|RIMS2|PYCARD|STK10|CDH5|IGHG1|ADORA3|CLEC5A|PIM1|GRB10|IGFBP5|MAGI2|THOC2|VASH1|FCGR1|IGHG2B|FCGR3|CACNB4|FRMD8|PGR|TNIK|MAD1L1|DGKI|CSF1R|NOTCH1|HVCN1|IL4RA|FOXO3|CORO1A|SLC9A1|GLIS2|RHOBTB2|RAP1B|SLC9A3R1|SCRT2|TTC21B|PLXNA1|TNFRSF14|SRGAP2|CD300LF|SLC38A3|PLTP|CD276|MAP2K6|KCNF1|OSBPL8|RASL10B|TNK2|HTR1B|MCC|CORO2B|FBXO30|GFAP|CYP51|CXCL10|DAB2|LRCH1|PTPRC|GNL3L|CXCL12|BCL2|AAK1|MDM2|CSPG5|FGFR1OP|MYD88|NFE2L2|DPP10|ITGAM|ITGB3|LRRK2|RASGRF2|ITGB2|PTEN|HTR2C|PIK3CD|PTPN22|TREM2|HTR2A|TCIRG1|ARRB2|PIK3C2A|BICD1|PIK3CG|SPN|ADAMTS1|ITGAX|SNAP29|NEO1|CEP290|NKX3-1|PPP1R12A|DTX3L|SGIP1|TNFRSF1B|ADRA2A|TNFRSF1A|PTP4A1|NOS1AP|IL1RAPL1|BMP2K|ITGA6|TMBIM6|LCP1|CCDC40|CX3CR1|LEPROT|ROCK1|ROCK2|UNC93B1|SEMA3A|SEMA3B|PARD6G|LRP4|PRR5L|NOD2|IL2RG|NTN1|PPM1F|HDAC7|CACNG6|P2RY6|PLN|HECTD1|PTPRZ1|RAB23|CCL5|CCL2|FYN|CSK|SLC25A23|MEST|KCNJ2|TUB|PTPN1|KCNJ10|ANGPT1|NTRK3|TIE1|SEMA4C|SYT15|MERTK|TTC39B|P2RX7|IL2RB|RAB13|PTPN9|PTPN6|CD247|INSM1|FCGR2B|RECK|MYO1F|IL1RN|AHCYL1|GCC2|ICAM1|IL27RA|CRKL|CCAR1|LGALS3|EDNRB|RASSF4|KDR|CCN4|CPNE3|LGALS9|SOX9|CCN1|B2M|GLUL|ENTPD1|RSAD2|SLC11A1|KCNK13|MTUS1|MAPK8IP2|RUNX1|ARC|IFI27|SPATA13|KCNQ5|SIK1|NSMF|TRIB1|PLPP3|RIN2|LLGL1|SDC4|PCDH17|RRAS|CD19|MICAL1|STC2|SLAMF8|CEP192|APOE|CD14|FADD|SPTBN1|SLAMF1|BBS1|EGR1|XBP1|TNFSF14|IQSEC2|SIAH3|GADD45A|INSR|IGF2|DCLK1|BST2|CD300C2|WNK2|WNK3|CREBRF|SCN2A|CD22|SCN2B|PTPRT|IGHM|COL18A1|CLIC5|CD40|DOC2A|MIA3|CTSS|AKAP12|SERP1|GLIPR2|RAC2|CTSH|FEZF2|CCR5|CTSD|CLIC1|BBS4|CCR2|SREBF1|EDN1|FCER1G|SYK|IL15|GAB2|PARP9|RHOC|IL17RC|TLR1|IL1A|HCK|TLR9|TLR6|MFGE8|TLR5|SGK1|TLR4|TLR2|CD63|NLRP1B|NLRP1A|WAS|PRKX|ALOX12B|AIF1|GNAI2|ARNTL|DRP2|CXCR3|PDPN|CTNNA1|MPZL1|GIT2|CAR2|CD74|MAP3K1|SLC31A2|CAVIN1|OSM|SORBS1|PER2|PER1|CD40LG|GPAM|AXL|APBA2|NUPL1|RAB3GAP1|CD84|MIDN|UBXN2B|DENND5B|CD81|TRAC|ETS1|CELSR2|NR3C2|RGS4|RGS2|PLAU|ARHGDIA|ARHGDIB|CAPN3|ARID2|CHRNB2|PDGFRB|CARD10|PDGFRA|GHSR|CHRNB3|DSCAM|CD300A|ARID5A|CYBB|CYBA|GEM|LZTFL1|ADAM17|PREPL|TYROBP|ABCG2|C5AR2|CHRNA6|CACNA1B|LPL|FBLN1|ALOX12|CACNA1C|ADRB2|CACNA1E|MCHR1|ADIPOR2|FUT4|PLD2|FAM83H|HCAR2|ADGRG1|NLRP6|HRH3|FUT9|NLRP3|PMAIP1|RIPK1|ASIC2|SYT4|CPSF6|TGFB1|SMAD3|HSPA5|TGFB3|CAV1|MSN|NUP153|INHBB|INHBA|BMP7|BMP6|AZIN1|NFKBIA|NR4A3|SELL|FES|FGF12|RBM27|H2-T23|KDM5B|GSK3B|B4GALT1|DOCK8|PDE3B|TNFAIP3|DBI|SLC2A4|RND3|HK2|PPP1R9B|SPRED1|SEPT7|SIX4|GRM8|CASP4|LRRTM2|CASP1|PDE4B|GPSM3|SCYL2|SRGN|MYOCD|H2AFY|PDPK1|DDX58|MMP2|PDE4D|PLA2G4A|MYRIP|ARAP1|KLF15|TGFBR1|TGFBR2|ACTA2|DNM3|FGR|ELF1|LMBRD1|AIM2|IFNG|OAS2|CRY2|MMRN2|CRY1|CASQ2|DOCK2|SHANK3|GM266|LAMA5|LAMA3|ATP1A2|HMGCR|ACVR1B|AURKB|GNA13|ERBB4|STOM|SLIT2|LRIG2|GBP4|SASH1|CD209B|NOS2|CADPS|SOD2|CD2|CD4|GOLPH3|TEC|RPS6KB1|NPHS1|CD9|ACKR3|SPRY2|TEK|NRDE2|VIP
51704	3.9505E-46	8.9773E-44	530	2603	2714	23957	multi-organism process	IGHV1-80|IGHV1-81|IGHV1-82|RPL30|PGLYRP2|WIPF1|IGHV1-85|IGHV3-1|TRIL|ABAT|EPRS|CLDN1|DCAF1|CRHBP|ALKBH5|GJA1|RNF114|TRBC1|AKT1|IGHV3-6|JUNB|IGHV3-8|IER3|DDX17|GBP6|GBP5|GBP8|CXADR|GBP7|GBP9|RNASE6|FNDC3A|UNC13D|TEP1|DDIT4|NLRX1|IGHV1-63|IGHV1-64|IGHV1-66|IGHV1-67|ZC3HAV1|IGHV1-69|VPS26B|LY9|PLAC8|C3|KLRK1|IGHV2-6-8|CFAP69|PLCG2|HEXIM1|LYN|GSDMD|IGHV1-72|IGHV1-74|NCAPH2|IGHV1-75|EIF2AK2|FOSL1|SETX|TOLLIP|REL|TNFSF8|HEXB|IGHV1-42|HEXA|TCF23|TDRP|SIGLECG|LITAF|MECP2|IFIH1|MECOM|IGHV5-9|JAK2|JAK3|IKBKE|IGHV5-4|HAVCR2|UPF1|BATF2|ANXA3|IFNGR1|IGHV1-53|IGHV1-54|IGHV1-55|EMP2|SERPINB9|TMEM173|SIRT1|DDB1|PLSCR1|TLR12|TLR11|3830403N18RIK|GAS6|GAS5|TMEM106A|TLR13|GRN|TMF1|IGHV1-20|PELI3|PTAFR|IGHV1-22|ADCY3|AFP|IGHV1-26|NEURL1A|RNF135|NRAS|IL12RB1|STX2|IGHV6-6|SEPTIN1|IL10RB|STAT2|STAT3|CARD9|IGHV1-39|PSMB9|TTLL5|ALMS1|CSF1|NCF1|NCF2|H2-K1|RNF19B|CXCL13|TNF|IPO7|CXCL16|IGHG3|PYCARD|IGHG1|ZFP35|CLEC5A|NEK1|ZFP683|IFNAR2|TLE3|TGTP1|IGFBP5|CD180|RPS6|THOC1|TAP2|THOC2|IFIT1BL2|TPST2|FCGR1|NAIP2|IGHG2B|NAIP5|IGHG2C|MAPKAPK3|NAIP6|PGR|LY6A|FKBP4|TRIM34A|FKBP5|NOTCH2|CSF1R|NOTCH1|LYZ2|H2-M3|CREM|IL4RA|UBR3|FOXO3|CORO1A|SERPINA3F|TNFRSF14|CD300LF|ZBTB16|TNK2|LY86|B3GALT5|NFKB1|CXCL10|CXCL11|PTPRC|CXCL12|IGHV14-2|IGHV14-3|IGHV14-4|BCL3|BCL2|MAP3K14|MYD88|H2-AB1|TRIM12A|IGHV1-5|IGHV1-4|CIITA|IGHV1-7|TRIM30A|ITGB3|PTEN|PIK3CD|LRMP|PTPN22|TREM2|BICD1|SPN|THBD|PSTPIP1|ADAMTS1|ITGAX|IGHV1-9|OASL1|OASL2|IGHV5-12|DTX3L|GRID1|VPS13A|IGHV5-17|TNFRSF1B|ADRA2A|TNFRSF1A|POLR1B|SOS1|TRIM56|CX3CR1|LEPROT|IGHV2-6|IGHV2-5|ROCK2|UNC93B1|CEBPG|H2-Q7|NLRC5|LRP4|NOD1|NOD2|TSPAN32|COCH|CCL8|CCL6|CCL5|TIFA|CCL2|IGHV2-9|GZMA|CFLAR|MERTK|P2RX7|CD24A|POLR3E|KLF9|SPAG1|PTPN6|EIF3F|FCGR2B|RECK|MYO1F|IFITM3|SMARCB1|GFI1|PRF1|AQP4|IFIT1|IKZF3|IFIT3|ICAM1|IL27RA|CRKL|IFIT2|HERC4|LGALS3|RPS6KA3|EDNRB|RPS19|RPS6KA2|DHX58|TRIM25|IL12B|LGALS9|HMCN1|SOX9|TRIM21|B2M|HERC6|PAQR8|RSAD2|SP110|SLC11A1|ACOD1|MAPK8IP2|SLPI|IFI27|BTK|TRIM14|TRIB1|IGHV8-12|MNDAL|CD79B|BRIP1|SGPL1|SLAMF8|SLAMF7|CEP192|SLAMF6|APOE|CD14|FADD|SLAMF1|BBS1|XBP1|H2-EB1|INSR|IRGM2|PRG2|IFI44|NMI|PUM1|PARP14|BST2|CCDC88B|IGHV10-3|IFI27L2A|DDR1|TOP2A|IGHM|CD40|IL27|JCHAIN|STAB1|CD37|TNFAIP8L2|CCR5|BBS4|UTP14B|APOBEC1|CD52|NCOA2|APOBEC3|FCER1G|SYK|PARP9|IL17RC|TLR1|IL1A|HCK|IGHA|IGHD|TLR9|TLR6|FAM20A|MFGE8|TLR5|TLR4|TLR3|TLR2|C1QB|C1QA|NLRP1B|NLRP1A|CLEC4A2|SLC20A2|SAA3|WAS|OAS1A|OAS1B|OAS1C|OAS1G|ARNTL|IGKC|NPY|C1RA|FAM46A|VMP1|ITCH|TPPP3|GPAM|KLHL6|AXL|CR1L|FAU|CD68|C1QC|OTUD4|CD86|CD84|CD81|IFI211|ARID4A|ARID4B|PRDM1|PVR|IFI44L|FCNA|RGS2|C1S1|RGS1|IGHV7-3|CHRNB2|ZBP1|CD96|GHSR|ATG9A|ARID5A|IGHV1-12|CYBB|CYBA|MPEG1|IGHV1-18|IGHV1-19|PLA2G16|ADAM17|CD8A|SELENOP|HIST1H2BE|CMPK2|WDFY4|HIST1H2BC|ABCG2|RAI14|YTHDC1|PLD4|LPL|DDX60|NTS|PRPF8|2810474O19RIK|NLRP6|UBD|NLRP3|IGHV8-8|RIPK1|IVNS1ABP|SMAD1|CRTAP|VCAM1|TGFB1|UBE2B|CAV1|INHBB|ISG15|AA467197|SMAD6|ISG20|NFKBIA|HOOK1|TMEM119|TAB2|TCF3|BMPR1B|ZMYND15|RTP4|H2-T23|KDM5B|CXCL9|THRB|B4GALT1|SPO11|TNFAIP3|ADAR|AFF4|UPK1B|SEPT7|KYNU|CASP4|CASP1|IGLC3|PDE4B|IGHV9-4|IGLC1|IGLC2|IGHV9-1|IGHV9-3|PTGIS|DDX58|MMP2|PDE4D|PLA2G4A|IRAK4|ETV5|TGFBR1|FCHSD1|FGR|GBP11|SFPQ|AIM2|VGF|IFNG|ELF4|OAS2|IRF4|OAS3|IRF1|IRF7|IRF8|IRF5|MS4A1|SHANK3|DNAH1|KDM3A|SLFN8|SLFN2|SAMHD1|SLFN9|USP18|CNR2|CBS|DROSHA|STOM|GBP2|GBP4|XLR|GBP3|GBP2B|CD209B|IFI204|NOS2|IFI205|BNIP3|MX2|MX1|H2-AA|CD209A|SCIMP|CD4|CD6|RPS6KB1|PMP22|CD9|IFIT3B|VIP
51240	5.1873E-46	1.1532E-43	430	1947	2714	23957	positive regulation of multicellular organismal process	ATF1|ABAT|F11R|SOX21|GJA1|LIPG|C3AR1|AKT1|GBP5|PRKAB2|PRKCH|SOX11|PRKAB1|TEP1|PRKD2|ATF4|ZC3HAV1|LY9|IQGAP3|PLAC8|C3|GJC2|C6|KLRK1|PRDM16|PLCG2|NCKAP1L|PROM1|PPARGC1B|NKX2-2|LYN|GSDMD|FZD1|AFAP1L2|FZD3|FZD4|EIF2AK2|NFATC4|SETX|AGO2|REL|SERPINI1|CPEB3|LGMN|BTG1|VSIR|GLI3|MECP2|IFIH1|HEY1|TSPO|JAK2|LDLRAP1|APPL2|HAVCR2|ANXA3|IFNGR1|SPHK1|NFAM1|ELOVL6|PAX6|FOS|TMEM173|SIRT1|ITPKB|MMP14|ZEB1|LRRC7|RAPGEF2|HCLS1|GAS6|ENG|CRB2|GRN|TMF1|H2-DMA|PTAFR|IL6RA|PTGS1|NEURL1A|RNF135|NRAS|SRPX2|NTF3|SPP1|RPS3|MFN2|STAT6|ALKAL2|IL12RB1|P2RY12|DMTN|BRF1|STAT3|CARD9|GPR3|SULF2|HEYL|FABP5|CLCF1|ALMS1|ATP8A2|CSF1|CLSTN2|GPR68|TNF|SLC8A1|CTGF|RIMS2|PYCARD|CDH5|SALL1|ADORA3|CLEC5A|PIM1|GRB10|TNR|MAGI2|DIO2|NAIP5|FCGR3|FRMD8|ANKRD42|NOTCH2|CSF1R|NOTCH1|H2-M3|IL4RA|FOXO6|FOXO3|SLC9A1|PLXNA1|TNFRSF14|CD276|BDNF|ZBTB16|ESRRG|GFAP|DAB2|PTPRC|CXCL12|TBXAS1|BCL3|BCL2|HPSE|MAP3K13|MYD88|NFE2L2|ITGAM|ITGB3|LRRK2|ITGB2|PTEN|HTR2C|PTPN22|TREM2|HTR2A|ARRB2|PIK3C2A|SPN|ADAMTS1|ITGAX|NKX3-1|SGIP1|TNFRSF1B|ADRA2A|TNFRSF1A|IL1RAPL1|ITGA6|ASPA|CX3CR1|CEBPA|LEPROT|SMARCD3|ROCK1|ROCK2|UNC93B1|LRTM2|SEMA3A|CEBPG|NOD1|NDNF|NOD2|IL2RG|NTN1|PPM1F|HDAC7|PTPRZ1|CCL5|SLITRK3|CCL2|FYN|TIGIT|WASF3|ANGPT1|CMA1|NTRK3|TIE1|ERAP1|CFLAR|TBX2|P2RX7|CD24A|IKZF1|ICAM1|IL27RA|CRKL|SOX2|LGALS3|PNP|EDNRB|RPS19|RASSF4|BSG|DHX58|KDR|IL12B|CCN4|LGALS9|SOX9|CCN1|EPHB1|B2M|EPHB4|RSAD2|SLC11A1|ISLR2|GPR37L1|RUNX3|RUNX1|CD226|NSMF|TRIB1|PLPP3|RIN2|MNDAL|RRAS|TESPA1|INPP5D|SLAMF6|APOE|CD14|FADD|SPTBN1|SLAMF1|EGR1|WWTR1|XBP1|EGR3|ZFP516|IGF2|PRG2|PUM1|GADD45G|CCDC88B|CD300C2|CD28|CD40|TENM3|TENM4|IL27|MIA3|CD3E|AKAP12|SERP1|GLIPR2|CTSH|FEZF2|CCR5|CLIC1|BBS4|CCR2|EDN1|FCER1G|ZHX3|SYK|IL15|RHOH|GAB2|IL17RC|TLR1|IL1A|TLR9|TLR6|TLR5|SGK1|TLR4|TLR3|TLR2|NLRP1B|NLRP1A|ALOX12B|CST7|AIF1|GNAI2|ARNTL|CXCR3|PDPN|CAR2|CD74|OSM|PER2|ITCH|CD40LG|GPAM|AXL|IL18R1|CD84|CD81|IFI211|PRDM1|JADE2|ETS1|RGS4|RGS2|PLAU|PDGFRB|PDGFRA|GHSR|DSCAM|ARID5A|CYBB|CYBA|EEF1A1|ADAM17|TYROBP|CHIL1|TBC1D23|CARD11|LPL|ALOX12|ADRB2|LTBP3|DDX60|ADIPOR2|HCAR2|FUT9|MAN2A1|NLRP3|RIPK1|ASIC2|BRINP3|SYT4|SMAD1|TGFB1|SMAD3|HSPA5|SMURF1|TGFB3|CAV1|INHBB|ISG15|INHBA|SMAD6|BMP7|BMP6|NR4A3|FES|TMEM119|TCF3|IL7R|BMPR1B|H2-T23|KDM5B|GSK3B|THRB|B4GALT1|PLEK|TNFAIP3|HK2|CASP8|ADGRE5|LRRTM3|SIX4|CASP4|LRRTM2|CASP1|PDE4B|GPSM3|TGIF1|KDM6B|KLF10|MYOCD|PTGIS|H2AFY|PDPK1|DDX58|ICOSL|OLIG2|ETV5|TGFBR1|TGFBR2|FGR|ELF1|AIM2|IFNG|IRF4|IRF1|IRF7|IRF8|LTB|SHANK3|SASH3|KDM3A|RRN3|HLF|HMGCR|ADD3|ACVR1B|TOB2|HLX|ERBB4|TBX21|MAPK4|SASH1|CD209B|IFI204|IFI205|TPBG|SOD2|H2-AA|SCIMP|CD2|CD4|TEC|CD6|RPS6KB1|TEK|LPIN1|VIP
31347	6.8065E-46	1.4809E-43	205	641	2714	23957	regulation of defense response	MAPKBP1|PGLYRP2|GFI1|TRIL|RPS6KA3|GJA1|EDNRB|RPS19|DHX58|IL12B|CCN4|LGALS9|IER3|GBP5|RSAD2|ACOD1|BTK|CD226|NLRX1|ZC3HAV1|MNDAL|C3|KLRK1|SLAMF8|SLAMF6|APOE|CD14|FADD|HEXIM1|LYN|GPR17|NDFIP1|IGF2|IRGM2|NR1D2|NMI|PUM1|PARP14|TREML2|CD28|WFDC1|IL27|SIGLECG|CTSS|IFIH1|CASP12|CD37|TNFAIP8L2|JAK2|CCR5|IKBKE|APPL2|CTSC|CCR2|HAVCR2|APOBEC3|FCER1G|IL15|SPHK1|SERPINB9|PARP9|TMEM173|IL17RC|VAV1|TLR1|CD200R4|PLSCR1|TLR9|TLR12|TLR11|TLR6|TLR5|TLR4|DNASE1L3|TLR3|TLR2|TLR13|LRRC14|GRN|PELI3|CST7|ADCY7|GRAMD4|SLC7A2|RNF135|RICTOR|IL12RB1|LDLR|AOC3|CD74|YTHDF3|CARD9|OSM|PER1|ITCH|CLCF1|OTUD4|CD86|CD81|IFI214|IFI211|ETS1|TNF|PVR|PYCARD|CDH5|IGHG1|IL18RAP|ADORA3|ZBP1|CD96|GHSR|LAG3|CD300A|TAP2|TRAFD1|TAP1|CYBA|FCGR1|IGHG2B|FCGR3|MAPKAPK3|ANKRD42|TBC1D23|AKNA|H2-M3|PLD4|LPL|ADRB2|DDX60|NLRP6|NLRP3|CD300LF|CD276|SMAD3|CAV1|NFKB1|NFKBIA|MYD88|B430306N03RIK|H2-T23|TRIM30A|LRRK2|TNFAIP3|ADAR|PTPN22|TREM2|ARRB2|PIK3CG|SPN|CASP4|CASP1|ABCD1|GPSM3|PTGIS|DTX3L|PDPK1|DDX58|MMP2|PLA2G4A|TNFRSF1B|TNFRSF1A|FGR|SFPQ|AIM2|IFNG|IRF4|IRF1|IRF7|SHANK3|CX3CR1|CEBPA|UNC93B1|FGL2|NLRC5|NOD1|NOD2|SAMHD1|USP18|TSPAN32|COCH|CNR2|CCL5|TIFA|DROSHA|SLIT2|GBP4|IFI208|IFI209|FEM1A|IFI204|NOS2|IFI205|IFI203|SCIMP|CD24A|CD6|ALOX5AP|PMP22|ERCC6|PIK3AP1|FCGR2B|NOP53|CLEC2D|MYO1F
9966	9.1520E-46	1.9498E-43	569	2876	2714	23957	regulation of signal transduction	MAPKBP1|JRK|TRIO|SPAAR|FRMPD1|ABAT|F11R|SOX21|FGFRL1|EPS8|PREX2|GPR174|CRHBP|LURAP1L|CREB3L1|AKT1|IER3|PRKCH|RPL23|ARMC9|SOX11|RC3H2|TEP1|RFX4|GPR161|DDIT4|PRKD2|RPL26|ATF3|CDC42SE1|MTMR2|NLRX1|ZC3HAV1|SLC30A10|IQGAP3|C3|RNF213|PRDM16|HEXIM1|LYN|FZD1|GPR17|AFAP1L2|FZD2|HOMER1|FZD4|FZD6|EIF2AK2|NFATC4|VANGL2|FASL|AGO3|GPR18|LGMN|WFIKKN2|PEAR1|SIGLECG|LITAF|VSIR|GLI3|MECOM|HEY1|ADAMTSL2|RACK1|TIMP3|JAK2|LDLRAP1|JAK3|IKBKE|APPL2|TRP53INP1|HAVCR2|DUSP4|DUSP5|GPR37|DUSP1|GPR35|IFNGR1|SPHK1|NFAM1|EMP2|WNT9A|SLC39A14|SIRT1|DUSP6|ITPKB|PLSCR1|MMP14|ZEB1|TMEM33|RAPGEF2|GAS1|HCLS1|GAS6|HCST|TMEM106A|MDFI|TLR13|ENG|CRB2|LRRC14|KANK1|PELI3|PELI2|RPL11|IL6RA|GRAMD4|SLC7A2|FGD2|NEURL1A|FGD3|SNX25|NTF3|RPS3|PLAGL2|MFN2|RICTOR|ALKAL2|P2RY12|CDKN2B|P2RY10|DMTN|YTHDF3|IL10RB|USP9X|IL10RA|STAT3|CARD9|GPR3|SYNJ2BP|SULF2|HEYL|COL3A1|FABP5|CENPJ|TAOK1|CLCF1|NOTUM|CRLF3|LY6I|NRROS|RASL11B|CSF1|NCF1|GPR65|RTKN2|SLA|GUCA1A|TNF|CTGF|RIMS2|PYCARD|CDH5|SALL1|ADORA3|SESN1|GRB10|MAP3K6|TLE3|RNF43|IGFBP5|RALGAPA1|MAGI3|MAGI2|CD180|LEMD3|EDAR|MFNG|LY6A|TNIK|DGKI|LY6E|ZFP451|NOTCH2|CSF1R|NOTCH1|TNKS|H2-M3|FOXO3|RASAL3|SLC9A1|GLIS2|RAP1B|SLC9A3R1|ATXN7|TTC21B|NACC2|BMF|SLC38A9|CD300LF|MCL1|MAP2K6|OSBPL8|ANKRD26|BDNF|LY86|HTR1B|MCC|FBXO30|NFKB1|DAB2|PTPRC|CXCL12|RCAN2|BCL3|BCL2|AAK1|MDM2|CSPG4|HPSE|MAP3K13|MAP3K14|LAT|MYD88|NFE2L2|TRIM30A|PLEKHF1|ITGB3|LRRK2|RASGRF2|LRRK1|PTEN|HTR2C|PTPN22|TREM2|HTR2A|ARRB2|ITGAL|BICD1|PIK3CG|DUSP14|SPN|HHEX|PSD4|NEO1|NKX3-1|PVRIG|ITGA1|TRAF1|SEZ6L|ADRA2A|TNFRSF1A|BMP2K|ITGA6|TMBIM6|SOS1|BIRC3|CX3CR1|LEPROT|ROCK1|ROCK2|NLRC5|LRP4|NOD1|PRR5L|NOD2|HDAC7|P2RY6|PLN|CCL8|CD59A|CCL6|RAB23|CCL5|TIFA|CCL2|FYN|CSK|FNIP1|TUB|PTPN1|FEM1A|ANGPT1|PRRX1|NTRK3|SEMA4C|CFLAR|P2RX7|CD24A|PTPN6|PIK3AP1|FCGR2B|RECK|NOP53|TPT1|LY6C2|ERRFI1|IL1RN|SMARCB1|GFI1|D130043K22RIK|ICAM1|IL27RA|CRKL|SOX2|LGALS3|FRAT1|PPP2R1B|DHX58|TNFSF10|KDR|TBC1D10C|TRIM25|IL12B|CCN4|LGALS9|SOX9|CCN1|EPHB1|SOX7|PDK2|DYNC2H1|RSAD2|ARRDC3|ACOD1|GPR37L1|MAPK8IP2|RUNX3|RUNX1|ARC|SPATA13|CD226|SIK2|TRIB1|PLPP3|LLGL1|KCTD16|SH2D2A|TGFA|APCDD1|NLK|PIK3R5|KLK6|UGCG|RRAS|TESPA1|CD19|INPP5D|APOE|CD14|FADD|SPTBN1|SNX5|SLAMF1|EGR1|WWTR1|XBP1|TNFSF14|IQSEC2|GADD45B|GADD45A|INSR|IQSEC3|IGF2|IRGM2|PUM1|PARP14|GADD45G|NET1|LPAR6|WNK2|CD28|CREBRF|CD22|PTPRT|IGHM|TENM1|CD40|CD3E|HERPUD1|AKAP12|GLIPR2|CTSH|LMCD1|CTSC|NCOA2|EDN1|SYK|IL15|RHOH|GAB2|PARP9|VAV1|VAV2|TLR1|IL1A|ARHGEF3|TLR9|MZB1|TLR6|TLR5|TLR4|TLR3|STK40|TLR2|CD63|GDPD1|ALOX12B|GNAI2|BEGAIN|ARNTL|MNT|CTNNA1|XDH|CD74|MAP3K1|OSM|RANBP9|SORBS1|SORBS3|PER1|ITCH|CD40LG|KIF26A|AXL|NBR1|IL18R1|SIPA1|OTUD4|CD84|CRTC3|CD81|LOXL3|FAIM2|PRDM1|NR3C2|RGS4|RGS5|RGS2|PLAU|RGS1|ARHGDIA|ARHGDIB|CAPN3|GATSL2|ZBP1|PDGFRB|CARD10|GUCY1A2|PDGFRA|GHSR|CD300A|TMOD2|CYBA|RPGRIP1L|LAX1|MID1|KCTD8|DOK1|ADAM17|CD8A|CHIL1|CARD11|NPR1|C5AR2|CLEC16A|FBLN1|ARHGAP17|ADRB2|DDX60|PLD2|ADGRG1|NLRP6|UBD|LPXN|NLRP3|PMAIP1|RIPK1|FAM83D|IVNS1ABP|TGFB1|SMAD3|UBE2B|HSPA5|CNTN6|SMURF1|TGFB3|CAV1|INHBB|INHBA|ARHGAP26|SMAD6|BMP7|ARHGAP25|BMP6|NFKBIA|NR4A2|TAB2|TCF3|TAB1|IL7R|BMPR1B|GSK3B|USP33|PLEK|PDE3B|TNFAIP3|ADAR|PPP1R9B|SPRED2|SPRED1|CASP8|RB1CC1|MCF2L|CASP4|CASP1|BLNK|BDKRB2|PDE4B|SCYL2|TGIF1|MYOCD|PTGIS|PDPK1|PDE4D|IRAK4|TGFBR1|ACTA2|FGR|ELF1|LMBRD1|SFPQ|ALS2|IFNG|RASA4|IRF4|IRF1|CRY2|TBC1D7|MMRN2|CRY1|CASQ2|IRF7|DOCK2|SHANK3|RGS17|RRN3|RGS16|HMGCR|ACVR1B|SAMHD1|CYTH4|TMEM204|CBS|ERBB4|SLIT2|LRIG2|SASH1|CMTM3|BNIP3|EYA4|SPRY4|SOD2|SCIMP|CD4|GOLPH3|PDE10A|TCIM|RPS6KB1|BMT2|RGS10|PMP22|ACKR3|SPRY2|ERCC6|TEK|LTBR|VIP|TAF1
2250	6.6682E-45	1.3916E-42	173	493	2714	23957	adaptive immune response	IGHV1-80|CD86|IGHV1-81|IGHV1-82|CD84|IGHV1-85|CD81|IGHV3-1|PRF1|RNF19B|PRDM1|ICAM1|C4B|IGHG3|IGHG1|C1S1|IL18RAP|SIT1|TRBC1|C3AR1|IL12B|IGHV7-3|IGHV3-6|ZFP683|IGHV3-8|LAG3|SLC11A1|THEMIS|TAP2|IGHV1-12|TAP1|LAX1|UNC13D|IGHV1-18|FCGR1|IGHV1-19|IGHG2B|ADAM17|FCGR3|IGHG2C|CD8A|BTK|PRKD2|IGHV8-12|IGHV1-63|IGHV1-64|H2-M3|IGHV1-66|IL4RA|IGHV1-67|IGHV1-69|LY9|CD79B|C3|CD79A|KLRK1|IGHV2-6-8|CD19|INPP5D|SLAMF7|TNFRSF14|IGHV8-8|SLAMF6|PAG1|SLAMF1|LYN|H2-EB1|IGHV1-72|TGFB1|IGHV1-74|IGHV1-75|SERPINA3G|POU2F2|GADD45G|IGHV10-3|IGHV14-2|IGHV14-3|IGHV14-4|BCL3|LAT|MYD88|H2-AB1|IGHV1-5|IGHM|H2-T23|IGHV1-4|ITK|IGHV1-7|TNFRSF13B|IGHV1-42|PIK3CD|CD3G|TCIRG1|CD3E|SIGLECG|CD3D|IGKV2-112|JCHAIN|SPN|ADGRE1|IGHV5-9|IGLC3|CTSH|IGHV9-4|IGLC1|IGLC2|JAK2|IGHV1-9|IGHV9-1|JAK3|IGHV5-4|CTSC|IGHV9-3|HAVCR2|FCER1G|SYK|IGHV5-12|IGHV1-53|IGHV1-54|TFE3|IGHV1-55|CD8B1|EMP2|SERPINB9|ICOSL|IGHV5-17|LAT2|IFNG|IGHA|IRF4|IGKV12-41|IGHD|IRF7|IGKV4-55|C1QB|C1QA|IGHV2-6|CLEC4A2|IGHV2-5|UNC93B1|IGHV1-20|H2-DMA|FGL2|IGHV1-22|NOD2|IGHV1-26|PIRB|NRAS|IGKC|H2-DMB1|FYN|CSK|STAT6|IGHV6-6|IGHV2-9|CD74|C1RA|STAT3|ERAP1|GZMB|H2-AA|IGHV1-39|CD4|TEC|CD40LG|KLHL6|CR1L|PDCD1|CD247|FCGR2B|IL18R1|MYO1G|C1QC
60255	1.7663E-44	3.6124E-42	978	5928	2714	23957	regulation of macromolecule metabolic process	ATF1|MAPKBP1|SPI1|SPIB|ZC3H12D|ALKBH5|ZFP281|LIPG|C3AR1|AKT1|RBFOX2|PRKAB1|HSPG2|RC3H2|CLDN5|RFX4|DDIT4|PSME1|TXNIP|PSME2|ATF3|ATF4|MTMR1|MTMR2|MTMR3|FIGNL2|ZC3HAV1|MTMR4|SLC30A10|IQGAP3|OAZ1|C3|PRKAR2B|PRKAR2A|RNF217|PPARGC1B|HEXIM1|LYN|TIPARP|EDEM1|ERLIN1|EIF2AK2|GRIN2C|LARP6|FLI1|SETX|VANGL2|FASL|AGO3|AGO2|NOSTRIN|EZH1|LGMN|HEXB|RPLP1|WFIKKN2|BHLHE41|MED16|LITAF|VSIR|MECP2|MMP25|CASP12|MECOM|HEY1|NKRF|TSPO|JAK2|JAK3|DUSP4|UPF2|DUSP5|SS18|UPF1|GPR37|DUSP1|SPHK1|EMP2|FOS|WNT9A|SIRT1|DUSP6|DDB1|PLSCR1|MMP14|MED20|RAPGEF2|GPRC5C|TMEM106A|MDFI|TLR13|CRB2|LRRC14|SAMD8|TMF1|PELI3|PTAFR|PELI2|IL6RA|NEURL1A|WRN|NRAS|BTAF1|SNX25|NTF3|SPP1|PLAGL2|RICTOR|STAT6|ZFP266|SRSF10|UTP4|USP9X|STAT2|STAT3|YLPM1|PSMB8|PSMB9|HEYL|SLCO3A1|CENPJ|TAOK1|CRLF3|GZF1|ZFP445|NCF1|CCNT1|NAB2|ZBTB26|LTN1|ZBTB21|SLA|RORB|FRY|CTGF|STK10|ADORA3|PIM1|NEK1|MAP3K6|ZFP683|ZFP458|MYLIP|LAG3|ZFP217|FOXP4|EMSY|ZFP691|PKP3|SRSF7|ZFP451|GRIA2|MAX|CREM|FOXO6|FOXO3|SLC9A1|GLIS2|RAP1B|SLC9A3R1|SBNO1|ATXN7|ZKSCAN3|TNFRSF14|SMYD3|SLC38A3|SLC38A2|GRIA3|CD276|KIRREL|BDNF|ZBTB16|GFPT1|BCDIN3D|ZBTB12|EEF2|FBXO30|NFKB1|PTPRB|SH3BP5L|PTPRC|GNL3L|SERPINB6B|MDM2|FGFR1OP|MYD88|NFE2L2|CIITA|ITGB3|LRRK2|ITGB2|LRRK1|PTEN|HTR2C|PIK3CD|FAM208A|HTR2A|ARRB2|PIK3CG|SPN|HHEX|ITGAX|DGCR8|NEO1|CEP290|OASL1|NKX3-1|OASL2|ZFP654|PPP1R12A|PEG3|ITGA1|TNFRSF1B|TNFRSF1A|ITGA6|TMBIM6|TOP1|BDP1|SEC22B|BIRC3|ITIH5|ZFP667|PPP1R15B|ROCK1|ROCK2|SRSF1|ZFP426|LRP4|IL2RG|PIRB|PPM1F|CCL8|PTPRZ1|CCL6|CCL5|CCL2|FYN|IGF2BP2|HNRNPA1|E2F6|PTPN1|PPP1R14A|FEM1A|PRRX1|GZMA|NTRK3|TBX2|CD24A|EIF3K|POU2AF1|PTPN6|FCGR2B|RECK|2610021A01RIK|NOP53|ERRFI1|SMARCB1|AHCYL1|IKZF1|IKZF3|ICAM1|IL27RA|CRKL|CCAR1|CHORDC1|TNFSF10|KDR|TRIM25|IL12B|LGALS9|CCN1|TRIM21|EPHB1|NSMCE3|CIRBP|ZFP738|PPP1R3G|SLPI|IFI27|PPP1R3C|PPP1R3D|TRIM14|TRIB1|SDC4|TGFA|PIK3R3|ZFP507|ZBTB5|ZBTB2|PIK3R5|MNDAL|BRIP1|RRAS|MIER3|MICAL1|APOE|N4BP1|SNX5|SLAMF1|EGR1|WWTR1|XBP1|EGR2|EGR3|TNFSF14|EGR4|ZFP516|IGF2|SMARCA5|IRGM2|RPE65|BST2|ACER2|LPAR5|WNK2|WNK3|CD28|ID4|DHX29|PTPRT|IGHM|CD40|CSRNP3|PPP1R10|CTSZ|WFDC1|IL27|CD3E|HERPUD1|KHK|AKAP12|RAC2|CTSH|PHGDH|ARIH1|CCR5|LMCD1|CTSD|BBS4|CTSC|CCR2|APOBEC1|SREBF1|NCOA2|GLRP1|ZHX3|SYK|IL15|RNF144A|IL1A|RNF144B|MN1|MZB1|NCOA7|STK40|CD63|NLRP1B|NLRP1A|CRIP1|GNAI2|ZFP12|SERTAD3|MNT|NFIL3|SERTAD1|PERP|ORMDL3|XDH|CD74|MAP3K1|OSM|PER2|PER1|ITCH|PER3|CSDC2|CCNG2|CCNG1|IL18R1|OTUD4|CD84|SAMD9L|CRTC3|CD81|IFI213|IFI214|IFI211|LOXL3|PRDM2|KNDC1|PRDM1|ETS1|CELSR2|ETS2|NR3C2|RGS2|CCND2|CAPN3|ARID2|ZBP1|PDGFRB|CARD10|PDGFRA|KIRREL2|CYBB|LMTK2|LAX1|KLHL40|MID1|GEM|EEF1A1|DOK1|ADAM17|TYROBP|CARD11|PLGRKT|YTHDC1|TCF7|DEAF1|LPXN|CYTL1|IVNS1ABP|CRTAP|UBE2B|CAV1|MSN|INHBB|ISG15|INHBA|CLK4|BMP7|BMP6|CLK1|H1F0|BHLHE40|TAB2|TCF3|TAB1|IL7R|MXD4|ZMYND15|GSK3B|ATP2A3|TNFAIP3|ADAR|AFF4|AFF2|PPP1R9B|LYL1|RB1CC1|TGIF1|MYOCD|RBM15|NCBP1|PDPK1|DDX58|EED|MSL3L2|OLIG1|ETV1|OLIG2|ETV5|TAPBP|ACTA2|ELF1|SFPQ|ALS2|ELF4|IRF4|IRF1|CRY2|TBC1D7|CRY1|IRF7|IRF8|IRF5|IRF6|IRF9|CREB5|RRN3|MVP|HMGCR|ACVR1B|TROVE2|AURKB|PDLIM1|NWD1|CBS|TBX21|MKNK2|MXI1|TRA2A|DROSHA|SLIT2|MTA3|IFI208|RBM38|IFI209|RBM39|IFI206|CD209B|IFI207|9130023H24RIK|IFI204|IFI205|IFI203|EYA4|SOD2|SCIMP|CD2|CD4|TEC|CD6|TCIM|TEF|ACKR3|ERCC6|TEK|NRDE2|VIP|TAF2|TAF1|HNRNPU|DMP1|EPRS|SOX21|RRP8|ELK3|DCAF1|FAM122A|GJA1|SOX18|CREB3L1|RPL38|JUNB|IER5|IER3|DDX17|PRKCH|RPL23|SOX13|SOX11|HCFC2|ZSCAN20|TEP1|HECW2|PRKD2|ZSCAN26|NUP98|RPL26|CDC42SE1|SAMSN1|PLAC8|GJC2|PRDM16|PLCG2|ALX4|NCKAP1L|NKX2-2|FZD1|PLK3|AFAP1L2|NDFIP1|FZD2|FZD4|FZD6|NFATC3|NFATC2|NR1D2|UPF3A|ELL2|NFATC4|FOSL2|FOSL1|HNRNPF|TOLLIP|REL|TNFSF8|SERPINI1|CPEB3|PAM|GMEB1|CDKN1A|CDKN1B|PHF23|SETD7|TCF23|CLTC|HIF3A|SMG7|GLI3|SMG6|PHF8|MTG1|RACK1|TIMP3|HIST2H3C2|JARID2|TIMP4|TRP53INP1|HAVCR2|BATF2|BRD2|ANXA3|IFNGR1|NFAM1|TET2|SERPINB9|PAX6|TMEM173|CDYL2|GNL3|ITPKB|ZEB1|RNF169|MTF2|GAS1|HCLS1|GAS6|ENG|GRN|ASAH1|RPL10|RPL11|FAM129A|SPTY2D1|GRAMD4|FGD2|RPS3|ALKAL2|RPS2|LDLR|CDKN2B|DMTN|YTHDF3|BRF1|PCGF5|CARD9|SYNJ2BP|MKLN1|CLCF1|FOSB|ZFP326|CSF1|RTKN2|TNC|FAM107A|RNF19B|IRS2|TNF|SLC8A1|CDC14B|RIMS2|PYCARD|CDH5|SALL1|PAPOLA|GRB10|SMARCAD1|SLC39A8|HMGN1|IFNAR2|TLE3|RPS9|IGFBP5|RALGAPA1|MAGI3|MAGI2|THOC1|THOC2|VASH1|CYS1|LEMD3|FCGR1|EDAR|ARMCX3|NAIP2|NAIP5|FCGR3|ZFP46|NAIP6|KAT6B|ERF|ANKRD42|PGR|TNIK|NOTCH2|CSF1R|NOTCH3|NOTCH1|TNKS|AEBP1|SCRT2|SERPINA3F|TTC21B|NACC2|MAP2K6|OSBPL8|ANKRD26|TNK2|ESRRG|TRAPPC9|SERPINA3G|GFAP|CYP51|DAB2|CNOT6|MAFB|LHX2|MAP3K19|RCAN2|BCL3|MAFF|BCL2|CSPG4|MAFK|MAP3K13|MAP3K14|LAT|TRIM30A|EIF4E3|ZFP521|ZC3H4|PTPN22|TREM2|TCIRG1|ZC3H6|DUSP14|METTL16|DTX3L|TRAF1|ADRA2A|PTBP3|CTDSP1|CTDSP2|NOS1AP|CX3CR1|CEBPA|LEPROT|SMARCD3|CEBPG|NLRC5|NOD1|PRR5L|NOD2|HDAC7|DNAJB1|P2RY6|DNAJB5|RAB23|CSK|ZKSCAN17|FNIP1|ANGPT1|ZFP316|SEMA4C|CFLAR|P2RX7|RPS3A1|KLF9|ZFP790|CEBPZ|CLEC2I|BCOR|INSM1|TPT1|IL1RN|GFI1|ZFP608|SOX2|RPS6KA3|PNP|EDNRB|PPP2R1B|RPS6KA2|RPS6KA1|TBC1D10C|DPF3|SOX9|SOX7|RPS13|ARRDC4|SRRM4|SLC11A1|ARRDC3|IFRD1|ACOD1|GPR37L1|MAPK8IP2|RUNX3|MIF4GD|RUNX1|ARC|RUBCNL|GSAP|SIK1|NSMF|PLPP3|SP140|EIF5A2|HNRNPLL|NLK|HELZ2|NUAK1|INPP5D|STC2|FADD|BANP|SRPK2|GADD45B|GADD45A|INSR|NMI|PUM1|PARP14|GADD45G|RPS26|PARP10|CREBRF|ITM2A|TOP2A|TENM1|AHCTF1|EPM2AIP1|SERP1|GLIPR2|CHMP1A|FEZF2|PARP3|EDN1|TSC22D1|TSC22D3|TFE3|PPRC1|PARP9|CBFA2T3|RENBP|TOPORS|TLR1|HCK|TLR9|TLR6|FAM20A|TLR4|VGLL4|TLR3|TLR2|WAS|OAS1A|OAS1B|ALOX12B|OAS1C|CST7|AIF1|OAS1G|ARNTL|CXCR3|HDX|NFYA|FAM46C|RANBP9|SORBS1|SORBS3|CD40LG|NBR1|RAB3GAP2|APBA2|RAB3GAP1|ARID4A|ARID4B|PAIP2B|IL18RAP|GHSR|KDM2A|CD300A|LMO2|ARID5A|ARID5B|TIMELESS|CHIL1|AKNA|C5AR2|CLEC16A|LTBP4|FBLN1|ALOX12|ADRB2|FBLN5|ZFP36L2|2810474O19RIK|NLRP6|NLRP3|PMAIP1|RIPK1|OTX1|FAM83D|SMAD1|CPSF6|TGFB1|SMAD3|HSPA5|SMURF1|TGFB3|EPHX2|POU2F2|SMAD6|AZIN1|NFKBIA|NR4A2|NR4A1|NR4A3|TMEM119|BMPR1B|NFKBIE|KDM5B|USP37|THRB|SLC40A1|DBI|SPRED2|SPRED1|CASP8|LRRTM3|SIX4|ZC3H7A|PPP2R5E|MCF2L|CASP4|LRRTM2|CASP1|BDKRB2|SCYL2|HIST1H1C|PSTK|KDM6B|KLF10|KLF11|PTGIS|H2AFY|PDE4D|ICOSL|ARAP1|KLF15|TGFBR1|TGFBR2|RBL2|FGR|RBL1|AIM2|IFNG|OAS2|OAS3|LTB|KDM7A|USP13|KDM3A|HLF|SLFN1|TOB2|CIART|FAM168A|HLX|ERBB4|LRIG2|GBP4|MAPK4|SASH1|NOS2|SGTA|SPRY4|PPP2R2C|RPS6KB1|PMP22|SPRY2|LTBR|LPIN1|SSBP2|LPIN2
1817	1.9494E-44	3.9088E-42	216	710	2714	23957	regulation of cytokine production	MAPKBP1|ERRFI1|PGLYRP2|TRIL|AQP4|F11R|IL27RA|BSG|DHX58|C3AR1|IL12B|CCN4|LGALS9|B2M|GBP5|RSAD2|SLC11A1|ACOD1|RUNX1|BTK|CD226|PRKD2|ATF4|NLRX1|ZC3HAV1|LY9|MNDAL|C3|KLRK1|INPP5D|PLCG2|NCKAP1L|SLAMF6|CD14|FADD|SPTBN1|SLAMF1|LYN|GSDMD|EGR1|XBP1|AFAP1L2|NDFIP1|PRG2|EIF2AK2|NMI|PUM1|NFATC4|CCDC88B|CD300C2|CD28|REL|GPR18|CD40|IL27|CD3E|LITAF|VSIR|AKAP12|IFIH1|JPH4|TSPO|JAK2|CCR5|JAK3|APPL2|CCR2|HAVCR2|FCER1G|SYK|IL15|IFNGR1|SPHK1|NFAM1|TMEM173|SIRT1|IL17RC|TLR1|IL1A|TLR9|TLR6|GAS6|TLR5|TLR4|TLR3|TLR2|NLRP1B|TMF1|NLRP1A|CLEC4A2|PELI3|PTAFR|IL6RA|ADCY7|AIF1|RNF135|NRAS|RPS3|IL12RB1|CD74|STAT3|CARD9|OSM|SULF2|PER1|CD40LG|GPAM|AXL|IL18R1|CD84|CD81|IFI211|TNF|PYCARD|CLEC5A|CAPN2|CD96|GHSR|LAG3|ATG9A|ARID5A|CYBB|CYBA|ADAM17|NAIP5|FCGR3|TYROBP|FRMD8|ANKRD42|TBC1D23|CARD11|CSF1R|C5AR2|H2-M3|IL4RA|PLD4|LPL|FBLN1|DDX60|NLRP3|TNFRSF14|RIPK1|CD276|TGFB1|SMAD3|TGFB3|INHBB|ISG15|NFKB1|BTNL6|PTPRC|NR4A3|BCL3|HPSE|MYD88|H2-T23|TRIM30A|LRRK2|TNFAIP3|PTPN22|TREM2|ARRB2|SPN|CASP8|CASP4|CASP1|PDE4B|ABCD1|GPSM3|SRGN|DDX58|ICOSL|TNFRSF1B|ADRA2A|TNFRSF1A|FGR|ELF1|AIM2|IFNG|IRF4|IRF1|IRF7|IRF8|LTB|CX3CR1|SASH3|ROCK2|UNC93B1|CEBPG|NOD1|NOD2|HDAC7|CD59A|TBX21|CCL5|CCL2|CSK|TIGIT|GBP4|CD209B|IFI204|ANGPT1|NOS2|IFI205|MERTK|SCIMP|CD2|P2RX7|CD24A|TEC|CD6|PTPN6|CLEC2I|TEK|FCGR2B|NOP53
51173	5.6071E-44	1.1027E-41	609	3192	2714	23957	positive regulation of nitrogen compound metabolic process	ATF1|MAPKBP1|SPI1|HNRNPU|DMP1|ABAT|SOX21|ELK3|SPIB|ZC3H12D|FAM122A|GJA1|ZFP281|SOX18|CREB3L1|C3AR1|AKT1|JUNB|IER5|IER3|DDX17|SOX13|SOX11|TEP1|HECW2|RFX4|PSME1|PSME2|PRKD2|NUP98|RPL26|ATF3|ATF4|ZC3HAV1|SLC30A10|IQGAP3|OAZ1|PLAC8|C3|KLRK1|RNF217|PRDM16|ALX4|NCKAP1L|PPARGC1B|NKX2-2|LYN|FZD1|PLK3|AFAP1L2|NDFIP1|FZD2|TIPARP|FZD4|EDEM1|NFATC3|ERLIN1|EIF2AK2|NFATC2|NR1D2|UPF3A|ELL2|LARP6|FLI1|NFATC4|FOSL2|FOSL1|SETX|VANGL2|FASL|TOLLIP|AGO2|REL|TNFSF8|CPEB3|PAM|EZH1|LGMN|GMEB1|CDKN1A|CDKN1B|PHF23|HEXB|RPLP1|SETD7|HIF3A|MED16|LITAF|VSIR|GLI3|PHF8|MECP2|MMP25|CASP12|MECOM|HEY1|NKRF|RACK1|JAK2|JARID2|JAK3|TRP53INP1|HAVCR2|SS18|UPF1|GPR37|ANXA3|IFNGR1|SPHK1|TET2|EMP2|PAX6|FOS|TMEM173|SIRT1|GNL3|DDB1|PLSCR1|MMP14|ZEB1|MED20|MTF2|RAPGEF2|HCLS1|GAS6|GPRC5C|TMEM106A|MDFI|ENG|GRN|PTAFR|PELI2|FAM129A|IL6RA|GRAMD4|FGD2|NEURL1A|WRN|NTF3|SPP1|RPS3|PLAGL2|RICTOR|STAT6|ALKAL2|RPS2|LDLR|YTHDF3|BRF1|PCGF5|USP9X|STAT2|STAT3|CARD9|HEYL|SLCO3A1|CENPJ|TAOK1|CLCF1|FOSB|CRLF3|GZF1|ZFP326|CSF1|NCF1|CCNT1|NAB2|FAM107A|GUCA1A|RNF19B|RORB|TNF|CDC14B|CTGF|PYCARD|STK10|CDH5|SALL1|PIM1|NEK1|MAP3K6|MYLIP|RPS9|MAGI3|MAGI2|THOC1|CYS1|FCGR1|EDAR|ARMCX3|FCGR3|KAT6B|ZFP691|PGR|TNIK|NOTCH2|CSF1R|NOTCH3|NOTCH1|MAX|TNKS|H2-M3|CREM|FOXO6|FOXO3|SLC9A1|GLIS2|RAP1B|ATXN7|ZKSCAN3|TNFRSF14|SMYD3|SLC38A3|SLC38A2|CD276|MAP2K6|OSBPL8|BDNF|ZBTB16|TNK2|ESRRG|EEF2|FBXO30|NFKB1|DAB2|CNOT6|PTPRC|MAFB|LHX2|MAP3K19|BCL3|MAFF|BCL2|MDM2|CSPG4|MAP3K13|MAP3K14|LAT|MYD88|NFE2L2|CIITA|TRIM30A|ITGB3|LRRK2|ITGB2|LRRK1|PTEN|HTR2C|PTPN22|TREM2|HTR2A|ARRB2|PIK3CG|SPN|HHEX|METTL16|CEP290|NKX3-1|ZFP654|PPP1R12A|PEG3|DTX3L|ITGA1|TRAF1|TNFRSF1B|ADRA2A|TNFRSF1A|SLCO1C1|NOS1AP|ITGA6|SEC22B|BIRC3|CX3CR1|CEBPA|PPP1R15B|LEPROT|SMARCD3|ROCK1|ROCK2|SRSF1|CEBPG|NLRC5|LRP4|NOD1|PRR5L|NOD2|PIRB|PPM1F|P2RY6|CCL8|PTPRZ1|CCL6|CCL5|CCL2|FYN|CSK|ZKSCAN17|FNIP1|E2F6|PTPN1|ANGPT1|PRRX1|NTRK3|SEMA4C|CFLAR|TBX2|P2RX7|CD24A|RPS3A1|POU2AF1|KLF9|CEBPZ|FCGR2B|NOP53|IL1RN|SMARCB1|GFI1|IKZF1|IKZF3|ICAM1|IL27RA|CRKL|CCAR1|SOX2|RPS6KA3|PNP|EDNRB|RPS6KA1|TNFSF10|KDR|IL12B|DPF3|LGALS9|SOX9|CCN1|SOX7|ARRDC4|NSMCE3|SLC11A1|ARRDC3|IFRD1|CIRBP|GPR37L1|MAPK8IP2|RUNX3|MIF4GD|RUNX1|GSAP|NSMF|TRIB1|PLPP3|SDC4|EIF5A2|TGFA|PIK3R3|HNRNPLL|PIK3R5|HELZ2|APOE|FADD|SNX5|SLAMF1|BANP|EGR1|WWTR1|XBP1|EGR2|EGR3|EGR4|GADD45B|ZFP516|GADD45A|INSR|IGF2|SMARCA5|IRGM2|NMI|PUM1|PARP14|GADD45G|ACER2|WNK3|CD28|ID4|CREBRF|DHX29|TOP2A|IGHM|TENM1|CD40|CSRNP3|PPP1R10|IL27|CD3E|HERPUD1|AKAP12|SERP1|GLIPR2|CTSH|ARIH1|FEZF2|CTSD|CTSC|CCR2|APOBEC1|SREBF1|NCOA2|PARP3|EDN1|SYK|TSC22D1|IL15|TFE3|PPRC1|PARP9|CBFA2T3|TOPORS|RNF144A|TLR1|IL1A|RNF144B|TLR9|NCOA7|TLR6|FAM20A|TLR5|TLR4|TLR3|TLR2|NLRP1B|NLRP1A|WAS|ALOX12B|AIF1|GNAI2|ARNTL|SERTAD3|NFIL3|SERTAD1|PERP|CXCR3|XDH|HDX|CD74|MAP3K1|NFYA|OSM|SORBS3|PER2|PER1|ITCH|CD40LG|RAB3GAP2|RAB3GAP1|OTUD4|CD84|CRTC3|CD81|ARID4A|PRDM2|KNDC1|ARID4B|ETS1|ETS2|CCND2|CAPN2|CAPN3|ARID2|PDGFRB|CARD10|PDGFRA|KDM2A|CD300A|LMO2|ARID5A|CYBB|ARID5B|KLHL40|MID1|ADAM17|TYROBP|GPD1|TIMELESS|CHIL1|CARD11|AKNA|PLGRKT|C5AR2|FBLN1|ALOX12|ADRB2|FBLN5|ZFP36L2|DEAF1|NLRP3|PMAIP1|CYTL1|RIPK1|OTX1|SMAD1|TGFB1|SMAD3|UBE2B|HSPA5|SMURF1|TGFB3|CAV1|MSN|INHBB|INHBA|POU2F2|SMAD6|BMP7|BMP6|NFKBIA|NR4A2|NR4A1|H1F0|NR4A3|TMEM119|TAB2|TCF3|TAB1|BMPR1B|GSK3B|THRB|SLC40A1|ATP2A3|TNFAIP3|LYL1|CASP8|LRRTM3|SIX4|RB1CC1|MCF2L|CASP4|CASP1|HIST1H1C|KDM6B|KLF10|MYOCD|RBM15|NCBP1|PDPK1|DDX58|EED|ETV1|ICOSL|KLF15|ETV5|TGFBR1|TGFBR2|ACTA2|ELF1|SFPQ|AIM2|ALS2|IFNG|ELF4|IRF4|IRF1|TBC1D7|CRY1|IRF7|IRF8|IRF5|LTB|IRF6|KDM7A|CREB5|USP13|KDM3A|RRN3|HLF|HMGCR|ACVR1B|AURKB|PDLIM1|FAM168A|ERBB4|TBX21|TRA2A|MTA3|SASH1|RBM39|CD209B|NOS2|EYA4|SGTA|SOD2|SCIMP|CD2|CD4|TEC|CD6|TCIM|TEF|RPS6KB1|ACKR3|SPRY2|ERCC6|TEK|LTBR|LPIN1|VIP|SSBP2|LPIN2|TAF2|TAF1
42127	3.6009E-43	6.9478E-41	381	1682	2714	23957	regulation of cell population proliferation	IFITM3|ERRFI1|SMARCB1|HNRNPU|IFI30|IKZF3|CLDN1|SOX21|FGFRL1|CRKL|CCAR1|ZC3H12D|SOX2|LGALS3|GJA1|PNP|EDNRB|SOX18|RPS6KA2|C3AR1|KDR|AKT1|IL12B|CCN4|LGALS9|SOX9|CCN1|PTGDS|EPHB1|JUNB|IER5|B2M|GLUL|SOX7|CXADR|PRKCH|RPL23|P3H2|SOX11|GPR37L1|RUNX3|RUNX1|CLDN5|TEP1|BTK|TXNIP|PRKD2|TRIB1|ATF3|SKAP2|SDC4|EIF5A2|TGFA|IQGAP3|PLAC8|BRIP1|GJC2|INPP5D|NCKAP1L|APOE|FADD|SLAMF1|LYN|SRPK2|EGR1|WWTR1|XBP1|FZD3|EGR3|NDFIP1|ST8SIA1|INSR|IGF2|EIF2AK2|NFATC2|FOSL2|FOSL1|ACER2|CCDC88B|PARP10|FASL|AGO3|GJB6|WNK2|CD28|ID4|CD22|LGMN|DDR1|IGHM|COL18A1|CDKN1A|CD40|BTG1|CDKN1B|TNFRSF13B|CTSZ|WFDC1|IL27|PTH1R|CD3E|SIGLECG|VSIR|GLI3|MECP2|MECOM|HEY1|RAC2|TSPO|CTSH|CD37|JAK2|JARID2|FEZF2|CCR5|LDLRAP1|JAK3|APPL2|TRP53INP1|CCR2|HAVCR2|APOBEC1|EDN1|SYK|TSC22D1|DUSP1|IL15|SPHK1|EMP2|PAX6|WNT9A|GAB2|OSMR|CBFA2T3|SIRT1|TOPORS|GNL3|IL1A|HCK|ZEB1|IGHD|TLR9|MZB1|RAPGEF2|GAS1|HCLS1|GAS6|TLR4|TLR2|ENG|GRN|PTAFR|KCNA5|IL6RA|AIF1|GNAI2|PTGS1|NEURL1A|NRAS|CXCR3|PDPN|NTF3|RPS3|CTNNA1|MFN2|RICTOR|STAT6|IL12RB1|XDH|CD74|CDKN2B|NFYA|BRF1|STAT2|STAT3|OSM|SYNJ2BP|SULF2|PER2|ITCH|CD40LG|GPAM|CLCF1|CD86|CSF1|CD81|RTKN2|TNC|SLA|IRS2|PRDM1|ETS1|TNF|SAT1|NR3C2|CTGF|PYCARD|RGS5|CDH5|HPGDS|SALL1|CCND2|PLAU|ADORA3|PIM1|ARID2|HMGN1|CHRNB2|PDGFRB|PDGFRA|GHSR|RPS9|IGFBP5|CD300A|MAGI2|LIFR|CYBA|VASH1|ADAM17|TYROBP|CACNB4|PGR|CARD11|MAD1L1|NOTCH2|CSF1R|NOTCH3|NOTCH1|NPR1|C5AR2|TCF7|H2-M3|IL4RA|FBLN1|ALOX12|ADRB2|LTBP3|FOXO3|RASAL3|CORO1A|FBLN5|SLC9A3R1|CNN1|ADGRG1|HRH3|DEAF1|NACC2|PMAIP1|TNFRSF14|RIPK1|CD276|SMAD1|VCAM1|TGFB1|SMAD3|BDNF|TGFB3|CAV1|ZBTB16|TNK2|HTR1B|INHBA|MCC|SMAD6|BMP7|BMP6|AZIN1|GFAP|NFKBIA|CXCL10|NR4A1|DAB2|CNOT6|PTPRC|CXCL12|NR4A3|LHX2|FES|BCL2|MDM2|TMEM119|FGFR1OP|HPSE|TCF3|IL7R|MYD88|H2-AB1|H2-T23|KDM5B|GSK3B|THRB|B4GALT1|MEGF10|ITGB3|LRRK2|PTEN|TNFAIP3|PTPN22|HTR2A|ITGAL|TNFSF13B|PPP1R9B|SPN|HHEX|SIX4|ADAMTS1|ITGAX|BDKRB2|DGCR8|NKX3-1|TGIF1|KLF11|MYOCD|PDPK1|MMP2|ITGA1|PLA2G4A|ICOSL|IRAK4|TNFRSF1B|ETV5|TGFBR1|TGFBR2|FGR|IFNG|IRF1|IRF6|SOS1|CX3CR1|SASH3|CEBPA|LAMA5|SMARCD3|SLFN2|SLFN1|NOD2|HMGCR|TOB2|NTN1|TSPAN32|POLD4|P2RY6|PTPRZ1|HLX|CLMN|ERBB4|CCL5|CCL2|FYN|CSK|SLIT2|MTA3|RBM38|PLA2G2D|ANGPT1|NOS2|PRRX1|NTRK3|CFLAR|SOD2|H2-AA|CD209A|TBX2|CD2|CD24A|CD4|TEC|CD6|RPS6KB1|RPS3A1|KLF9|PMP22|CD9|SPRY2|PTPN6|CLEC2I|TEK|INSM1|FCGR2B|VIP|SLC25A33
2696	9.4146E-43	1.7828E-40	173	509	2714	23957	positive regulation of leukocyte activation	IGHV1-80|CD86|IGHV1-81|IGHV1-82|IGHV1-85|CD81|IGHV3-1|IRS2|IKZF1|PRDM1|TNF|IGHG3|PYCARD|IGHG1|PNP|ADORA3|TRBC1|IL12B|LGALS9|IGHV7-3|IGHV3-6|EPHB4|IGHV3-8|CHRNB2|IGHV1-12|RUNX3|IGHV1-18|RUNX1|IGHV1-19|IGHG2B|IGHG2C|TYROBP|CD226|CARD11|IGHV8-12|IGHV1-63|IGHV1-64|H2-M3|IGHV1-66|IL4RA|IGHV1-67|IGHV1-69|RASAL3|CORO1A|PLD2|KLRK1|IGHV2-6-8|TESPA1|INPP5D|NLRP3|TNFRSF14|NCKAP1L|IGHV8-8|FADD|ICOS|CD276|SLAMF1|XBP1|EGR3|VCAM1|IGHV1-72|TGFB1|TNFSF14|IGHV1-74|CAV1|IGHV1-75|ZBTB16|IGF2|NFATC2|CCDC88B|IGHV10-3|PTPRC|NR4A3|IGHV14-2|IGHV14-3|IGHV14-4|BCL2|CD28|TCF3|IL7R|MYD88|H2-AB1|IGHV1-5|IGHM|H2-T23|IGHV1-4|CDKN1A|IGHV1-7|CD40|ITGAM|IGHV1-42|LRRK2|DOCK8|ITGB2|PTPN22|TREM2|ITGAL|CD3E|VSIR|GLI3|TNFSF13B|SPN|IGHV5-9|IGLC3|IGHV9-4|IGLC1|IGLC2|IGHV1-9|IGHV9-1|JAK3|IGHV5-4|CTSC|IGHV9-3|CCR2|HAVCR2|FCER1G|SYK|IGHV5-12|IL15|IGHV1-53|IGHV1-54|IGHV1-55|RHOH|ICOSL|GAB2|IGHV5-17|TGFBR2|ITPKB|FGR|MMP14|IFNG|IGHA|IRF1|IGHD|TLR9|TLR6|GAS6|TLR4|SASH3|CEBPA|IGHV2-6|IGHV2-5|IGHV1-20|H2-DMA|PTAFR|IGHV1-22|NOD2|IL2RG|IGHV1-26|AIF1|IGKC|HLX|TBX21|CCL5|RPS3|CCL2|STAT6|IL12RB1|IGHV6-6|IGHV2-9|CD74|H2-AA|IGHV1-39|CD24A|CD4|TEC|CD40LG|CD6|GPAM|CD5|AXL|CLCF1|CLEC2I
23051	1.0760E-42	2.0006E-40	642	3455	2714	23957	regulation of signaling	MAPKBP1|JRK|TRIO|SPAAR|FRMPD1|ABAT|F11R|SOX21|FGFRL1|EPS8|PREX2|GPR174|CRHBP|GJA1|LURAP1L|CREB3L1|AKT1|IER3|CXADR|PRKCH|RPL23|ARMC9|SOX11|RC3H2|TEP1|RFX4|GPR161|DDIT4|PRKD2|RPL26|ATF3|CDC42SE1|MTMR2|NLRX1|ZC3HAV1|SLC30A10|IQGAP3|C3|RNF213|PRKAR2B|PRKAR2A|PRDM16|HEXIM1|LYN|FZD1|GPR17|AFAP1L2|FZD2|HOMER1|FZD4|FZD6|EIF2AK2|GRIN2C|NFATC4|EHD2|SLC6A6|GLUD1|VANGL2|FASL|AGO3|CPEB3|GPR18|LGMN|WFIKKN2|PEAR1|SLC6A1|SIGLECG|LITAF|VSIR|GLI3|MECP2|JPH4|MECOM|HEY1|ADAMTSL2|RACK1|TIMP3|JAK2|LDLRAP1|JAK3|IKBKE|APPL2|TRP53INP1|HAVCR2|DUSP4|DUSP5|GPR37|DUSP1|GPR35|IFNGR1|SPHK1|NFAM1|EMP2|PAX6|WNT9A|SLC39A14|SIRT1|DUSP6|ITPKB|PLSCR1|MMP14|ZEB1|PLCB4|TMEM33|RAPGEF2|GAS1|HCLS1|GAS6|HCST|TMEM106A|MDFI|TLR13|ENG|CRB2|LRRC14|KANK1|TMF1|PELI3|PELI2|RPL11|IL6RA|GRAMD4|SLC7A2|FGD2|NEURL1A|FGD3|GLRA3|SNX25|NTF3|SPP1|RPS3|PLAGL2|MFN2|RICTOR|ALKAL2|P2RY12|CDKN2B|P2RY10|DMTN|YTHDF3|IL10RB|USP9X|IL10RA|STAT3|CARD9|GPR3|SYNJ2BP|SLC8B1|STXBP5L|SULF2|HEYL|COL3A1|FABP5|CENPJ|TAOK1|CLCF1|NOTUM|CRLF3|LY6I|NRROS|RASL11B|CSF1|NCF1|CLSTN2|GPR68|GPR65|RTKN2|FAM107A|SLA|GUCA1A|IRS2|TNF|CTGF|RIMS2|PYCARD|CDH5|SALL1|ADORA3|SESN1|GRB10|TNR|MAP3K6|TLE3|RNF43|IGFBP5|RALGAPA1|MAGI3|MAGI2|CD180|LEMD3|EDAR|CACNB4|MFNG|LY6A|TNIK|DGKI|LY6E|ZFP451|NOTCH2|GRIA2|CSF1R|NOTCH1|TNKS|H2-M3|FOXO3|RASAL3|SLC9A1|GLIS2|RAP1B|SLC9A3R1|ATXN7|TTC21B|NACC2|BMF|SLC38A9|CD300LF|GRIA3|GRIA4|MCL1|MAP2K6|OSBPL8|ANKRD26|RASL10B|BDNF|LY86|SLC4A10|HTR1B|MCC|FBXO30|NFKB1|GFAP|DAB2|PTPRC|CXCL12|RCAN2|BCL3|BCL2|AAK1|MDM2|CSPG5|CSPG4|HPSE|MAP3K13|MAP3K14|LAT|MYD88|NFE2L2|TRIM30A|PLEKHF1|ITGB3|LRRK2|RASGRF2|LRRK1|PTEN|HTR2C|PTPN22|TREM2|HTR2A|TCIRG1|ARRB2|ITGAL|BICD1|PIK3CG|DUSP14|SPN|HHEX|PSD4|NEO1|NKX3-1|GRID1|PVRIG|ITGA1|TRAF1|SEZ6L|ADRA2A|TNFRSF1A|BMP2K|ITGA6|TMBIM6|SOS1|BIRC3|CNTNAP4|CX3CR1|LEPROT|ROCK1|ROCK2|NLRC5|LRP4|NOD1|PRR5L|NOD2|PIRB|HDAC7|P2RY6|PLN|CCL8|CD59A|CCL6|RAB23|CCL5|TIFA|CCL2|FYN|CSK|FNIP1|TUB|PTPN1|KCNJ10|FEM1A|ANGPT1|PRRX1|NTRK3|SEMA4C|CFLAR|P2RX7|CD24A|PTPN6|PIK3AP1|FCGR2B|RECK|NOP53|TPT1|LY6C2|ERRFI1|IL1RN|SMARCB1|GFI1|D130043K22RIK|ICAM1|IL27RA|CRKL|SOX2|LGALS3|FRAT1|PPP2R1B|DHX58|TNFSF10|KDR|TBC1D10C|TRIM25|IL12B|CCN4|LGALS9|SOX9|SYNPO|CCN1|EPHB1|GLUL|SOX7|PDK2|DYNC2H1|RSAD2|ARRDC3|ACOD1|GPR37L1|MAPK8IP2|RUNX3|RUNX1|ARC|SPATA13|CD226|NSMF|SIK2|TRIB1|PLPP3|LLGL1|KCTD16|SH2D2A|TGFA|APCDD1|NLK|PCDH17|PIK3R5|KLK6|UGCG|RRAS|TESPA1|CD19|INPP5D|KCNN2|APOE|CD14|FADD|SPTBN1|SNX5|SLAMF1|EGR1|WWTR1|XBP1|TNFSF14|IQSEC2|GADD45B|GADD45A|INSR|IQSEC3|IGF2|IRGM2|PUM1|PARP14|GADD45G|NET1|LPAR6|WNK2|CD28|CREBRF|CD22|PTPRT|IGHM|TENM1|CD40|CD3E|HERPUD1|AKAP12|SERP1|GLIPR2|CTSH|LMCD1|CTSC|CCR2|SREBF1|NCOA2|EDN1|SYK|IL15|RHOH|GAB2|PARP9|SORCS2|VAV1|VAV2|TLR1|IL1A|ARHGEF3|TLR9|MZB1|TLR6|TLR5|TLR4|TLR3|STK40|TLR2|CD63|GDPD1|ALOX12B|GNAI2|BEGAIN|ARNTL|MNT|CTNNA1|XDH|GIT2|CAR2|CD74|MAP3K1|OSM|RANBP9|SORBS1|SORBS3|PER2|PER1|ITCH|CD40LG|KIF26A|AXL|NBR1|APBA2|IL18R1|SIPA1|RAB3GAP1|OTUD4|CD84|MIDN|CRTC3|CD81|LOXL3|FAIM2|PRDM1|NR3C2|RGS4|RGS5|RGS2|PLAU|RGS1|ARHGDIA|ARHGDIB|CAPN3|GATSL2|CHRNB2|ZBP1|PDGFRB|CARD10|GUCY1A2|PDGFRA|GHSR|CHRNB3|CD300A|TMOD2|CYBA|RPGRIP1L|LAX1|MID1|KCTD8|DOK1|ADAM17|PREPL|TYROBP|CD8A|CHIL1|CARD11|NPR1|C5AR2|CHRNA6|CACNA1B|CLEC16A|FBLN1|ARHGAP17|ADRB2|DDX60|CACNA1E|PLD2|HCAR2|ADGRG1|NLRP6|UBD|LPXN|NLRP3|PMAIP1|RIPK1|FAM83D|IVNS1ABP|SYT4|TGFB1|SMAD3|UBE2B|HSPA5|CNTN6|SMURF1|TGFB3|CAV1|INHBB|INHBA|ARHGAP26|SMAD6|BMP7|ARHGAP25|BMP6|NFKBIA|NR4A2|TAB2|TCF3|TAB1|IL7R|BMPR1B|FGF12|KDM5B|GSK3B|USP33|PLEK|PDE3B|TNFAIP3|ADAR|DBI|PPP1R9B|SPRED2|SPRED1|CASP8|RB1CC1|MCF2L|GRM8|CASP4|LRRTM2|CASP1|BLNK|BDKRB2|PDE4B|SCYL2|TGIF1|SRGN|MYOCD|PTGIS|PDPK1|PDE4D|IRAK4|MYRIP|ARAP1|TGFBR1|ACTA2|FGR|ELF1|LMBRD1|SFPQ|ALS2|VGF|IFNG|RASA4|IRF4|IRF1|CRY2|TBC1D7|MMRN2|CRY1|CASQ2|IRF7|DOCK2|SHANK3|RGS17|RRN3|MVP|RGS16|HMGCR|ACVR1B|SAMHD1|CYTH4|CNR2|TMEM204|CBS|ERBB4|SLIT2|LRIG2|SASH1|NOS2|CMTM3|BNIP3|EYA4|SPRY4|SOD2|SCIMP|CD4|GOLPH3|PDE10A|TCIM|RPS6KB1|BMT2|RGS10|PMP22|ACKR3|SPRY2|ERCC6|TEK|LTBR|VIP|TAF1
10646	2.0424E-42	3.7296E-40	639	3440	2714	23957	regulation of cell communication	MAPKBP1|JRK|TRIO|SPAAR|FRMPD1|ABAT|F11R|SOX21|FGFRL1|EPS8|PREX2|GPR174|CRHBP|GJA1|LURAP1L|CREB3L1|AKT1|IER3|CXADR|PRKCH|RPL23|ARMC9|SOX11|RC3H2|TEP1|RFX4|GPR161|DDIT4|PRKD2|RPL26|ATF3|CDC42SE1|MTMR2|NLRX1|ZC3HAV1|SLC30A10|IQGAP3|C3|RNF213|PRKAR2B|PRKAR2A|PRDM16|HEXIM1|LYN|FZD1|GPR17|AFAP1L2|FZD2|HOMER1|FZD4|FZD6|EIF2AK2|GRIN2C|NFATC4|SLC6A6|GLUD1|VANGL2|FASL|AGO3|CPEB3|GPR18|LGMN|WFIKKN2|PEAR1|SLC6A1|SIGLECG|LITAF|VSIR|GLI3|MECP2|JPH4|MECOM|HEY1|ADAMTSL2|RACK1|TIMP3|JAK2|LDLRAP1|JAK3|IKBKE|APPL2|TRP53INP1|HAVCR2|DUSP4|DUSP5|GPR37|DUSP1|GPR35|IFNGR1|SPHK1|NFAM1|EMP2|PAX6|WNT9A|SLC39A14|SIRT1|DUSP6|ITPKB|PLSCR1|MMP14|ZEB1|PLCB4|TMEM33|RAPGEF2|GAS1|HCLS1|GAS6|HCST|TMEM106A|MDFI|TLR13|ENG|CRB2|LRRC14|KANK1|TMF1|PELI3|PELI2|RPL11|IL6RA|GRAMD4|SLC7A2|FGD2|NEURL1A|FGD3|GLRA3|SNX25|NTF3|SPP1|RPS3|PLAGL2|MFN2|RICTOR|ALKAL2|P2RY12|CDKN2B|P2RY10|DMTN|YTHDF3|IL10RB|USP9X|IL10RA|STAT3|CARD9|GPR3|SYNJ2BP|SLC8B1|STXBP5L|SULF2|HEYL|COL3A1|FABP5|CENPJ|TAOK1|CLCF1|NOTUM|CRLF3|LY6I|NRROS|RASL11B|CSF1|NCF1|CLSTN2|GPR68|GPR65|RTKN2|FAM107A|SLA|GUCA1A|IRS2|TNF|CTGF|RIMS2|PYCARD|CDH5|SALL1|ADORA3|SESN1|GRB10|TNR|MAP3K6|TLE3|RNF43|IGFBP5|RALGAPA1|MAGI3|MAGI2|CD180|LEMD3|EDAR|CACNB4|MFNG|LY6A|TNIK|DGKI|LY6E|ZFP451|NOTCH2|GRIA2|CSF1R|NOTCH1|TNKS|H2-M3|FOXO3|RASAL3|SLC9A1|GLIS2|RAP1B|SLC9A3R1|ATXN7|TTC21B|NACC2|BMF|SLC38A9|CD300LF|GRIA3|GRIA4|MCL1|MAP2K6|OSBPL8|ANKRD26|RASL10B|BDNF|LY86|SLC4A10|HTR1B|MCC|FBXO30|NFKB1|GFAP|DAB2|PTPRC|CXCL12|RCAN2|BCL3|BCL2|AAK1|MDM2|CSPG5|CSPG4|HPSE|MAP3K13|MAP3K14|LAT|MYD88|NFE2L2|TRIM30A|PLEKHF1|ITGB3|LRRK2|RASGRF2|LRRK1|PTEN|HTR2C|PTPN22|TREM2|HTR2A|TCIRG1|ARRB2|ITGAL|BICD1|PIK3CG|DUSP14|SPN|HHEX|PSD4|NEO1|NKX3-1|GRID1|PVRIG|ITGA1|TRAF1|SEZ6L|ADRA2A|TNFRSF1A|BMP2K|ITGA6|TMBIM6|SOS1|BIRC3|CNTNAP4|CX3CR1|LEPROT|ROCK1|ROCK2|NLRC5|LRP4|NOD1|PRR5L|NOD2|PIRB|HDAC7|P2RY6|PLN|CCL8|CD59A|CCL6|RAB23|CCL5|TIFA|CCL2|FYN|CSK|FNIP1|TUB|PTPN1|KCNJ10|FEM1A|ANGPT1|PRRX1|NTRK3|SEMA4C|CFLAR|P2RX7|CD24A|PTPN6|PIK3AP1|FCGR2B|RECK|NOP53|TPT1|LY6C2|ERRFI1|IL1RN|SMARCB1|GFI1|D130043K22RIK|ICAM1|IL27RA|CRKL|SOX2|LGALS3|FRAT1|PPP2R1B|DHX58|TNFSF10|KDR|TBC1D10C|TRIM25|IL12B|CCN4|LGALS9|SOX9|SYNPO|CCN1|EPHB1|GLUL|SOX7|PDK2|DYNC2H1|RSAD2|ARRDC3|ACOD1|GPR37L1|MAPK8IP2|RUNX3|RUNX1|ARC|SPATA13|CD226|NSMF|SIK2|TRIB1|PLPP3|LLGL1|KCTD16|SH2D2A|TGFA|APCDD1|NLK|PCDH17|PIK3R5|KLK6|UGCG|RRAS|TESPA1|CD19|INPP5D|KCNN2|APOE|CD14|FADD|SPTBN1|SNX5|SLAMF1|EGR1|WWTR1|XBP1|TNFSF14|IQSEC2|GADD45B|GADD45A|INSR|IQSEC3|IGF2|IRGM2|PUM1|PARP14|GADD45G|NET1|LPAR6|WNK2|CD28|CREBRF|CD22|PTPRT|IGHM|TENM1|CD40|CD3E|HERPUD1|AKAP12|SERP1|GLIPR2|CTSH|LMCD1|CTSC|CCR2|SREBF1|NCOA2|EDN1|SYK|IL15|RHOH|GAB2|PARP9|SORCS2|VAV1|VAV2|TLR1|IL1A|ARHGEF3|TLR9|MZB1|TLR6|TLR5|TLR4|TLR3|STK40|TLR2|CD63|GDPD1|ALOX12B|GNAI2|BEGAIN|ARNTL|MNT|CTNNA1|XDH|GIT2|CAR2|CD74|MAP3K1|OSM|RANBP9|SORBS1|SORBS3|PER2|PER1|ITCH|CD40LG|KIF26A|AXL|NBR1|APBA2|IL18R1|SIPA1|RAB3GAP1|OTUD4|CD84|MIDN|CRTC3|CD81|LOXL3|FAIM2|PRDM1|NR3C2|RGS4|RGS5|RGS2|PLAU|RGS1|ARHGDIA|ARHGDIB|CAPN3|GATSL2|CHRNB2|ZBP1|PDGFRB|CARD10|GUCY1A2|PDGFRA|GHSR|CHRNB3|CD300A|TMOD2|CYBA|RPGRIP1L|LAX1|MID1|KCTD8|DOK1|ADAM17|PREPL|TYROBP|CD8A|CHIL1|CARD11|NPR1|C5AR2|CHRNA6|CACNA1B|CLEC16A|FBLN1|ARHGAP17|ADRB2|DDX60|CACNA1E|PLD2|HCAR2|ADGRG1|NLRP6|UBD|LPXN|NLRP3|PMAIP1|RIPK1|FAM83D|IVNS1ABP|SYT4|TGFB1|SMAD3|UBE2B|HSPA5|CNTN6|SMURF1|TGFB3|CAV1|INHBB|INHBA|ARHGAP26|SMAD6|BMP7|ARHGAP25|BMP6|NFKBIA|NR4A2|TAB2|TCF3|TAB1|IL7R|BMPR1B|FGF12|KDM5B|GSK3B|USP33|PLEK|PDE3B|TNFAIP3|ADAR|DBI|PPP1R9B|SPRED2|SPRED1|CASP8|RB1CC1|MCF2L|GRM8|CASP4|LRRTM2|CASP1|BLNK|BDKRB2|PDE4B|SCYL2|TGIF1|SRGN|MYOCD|PTGIS|PDPK1|PDE4D|IRAK4|MYRIP|TGFBR1|ACTA2|FGR|ELF1|LMBRD1|SFPQ|ALS2|VGF|IFNG|RASA4|IRF4|IRF1|CRY2|TBC1D7|MMRN2|CRY1|CASQ2|IRF7|DOCK2|SHANK3|RGS17|RRN3|RGS16|HMGCR|ACVR1B|SAMHD1|CYTH4|CNR2|TMEM204|CBS|ERBB4|SLIT2|LRIG2|SASH1|NOS2|CMTM3|BNIP3|EYA4|SPRY4|SOD2|SCIMP|CD4|GOLPH3|PDE10A|TCIM|RPS6KB1|BMT2|RGS10|PMP22|ACKR3|SPRY2|ERCC6|TEK|LTBR|VIP|TAF1
51179	6.8948E-42	1.2370E-39	845	4976	2714	23957	localization	IGHV1-80|IGHV1-81|IGHV1-82|PGAP1|IGHV1-85|IGHV3-1|F11R|CLDN1|CRHBP|ALKBH5|TRBC1|LIPG|AKT1|IGHV3-6|IGHV3-8|GBP5|CXADR|RBFOX2|HSPG2|SCAMP2|DDIT4|TXNIP|IGHV1-63|CDCA5|IGHV1-64|IGHV1-66|IGHV1-67|IGHV1-69|SLC30A10|IGHV2-6-8|EXPH5|LYN|IGHV1-72|ABCA5|IGHV1-74|ABCA6|IGHV1-75|ABCA3|ABCA9|GRIN2C|VANGL2|FASL|NOSTRIN|SFXN4|AVL9|MAJIN|MTMR12|HEXB|IGHV1-42|HEXA|OSBPL11|SIGLECH|PEAR1|MECP2|IGHV5-9|TSPO|IGHV5-4|APPL2|GPR35|IGHV1-53|IGHV1-54|IGHV1-55|RAB3IL1|EMP2|TMC6|SLC39A14|SLC7A4|SLC7A5|PLSCR1|MMP14|SLC7A7|LRRC7|RILPL1|KCNMA1|RAPGEF2|TMEM106A|SLC29A3|CRB2|KANK1|TMF1|PKN3|KCNA1|IGHV1-20|PTAFR|ADAM22|IGHV1-22|KCNA4|KCNA5|IGHV1-26|SLC7A2|NEURL1A|NEURL1B|WRN|SRPX2|GLRA3|SNX25|SPP1|MICALL2|MFN2|STX2|SRSF10|P2RY12|USP9X|STAT3|SNX20|IGHV1-39|STXBP5L|SNX18|TTLL5|SLCO3A1|NRROS|NCF1|NCF2|CSE1L|NCF4|LY75|SLA|CXCL13|SAT1|CTGF|CXCL16|ADORA3|SLC16A7|SLC25A44|KPNA1|FRMD6|MAPKAPK3|SLC9A7|S100A6|PKP3|SRSF7|LY6E|GRIA2|LIN7A|CORO1A|SLC9A1|SLC9A3R1|SLC38A9|SMYD3|SLC38A3|SLC38A2|GRIA3|GRIA4|SLC14A1|KCNF1|BDNF|ZBTB16|HTR1B|MCC|CXCL10|CXCL11|PTPRC|CXCL12|IGHV14-2|IGHV14-3|SLCO1A4|IGHV14-4|MDM2|MYD88|IGHV1-5|KCNK6|IGHV1-4|IGHV1-7|SLC25A3|ITGAM|ITGB5|KCNK9|ITGB3|LRRK2|ITGB2|PTEN|HTR2C|PIK3CD|FAM208A|HTR2A|ARRB2|ITGAL|BICD1|BICD2|PIK3CG|TNFSF13B|SPN|UNC80|HHEX|ARL5B|ATP7B|ITGB7|IGHV1-9|SNAP29|NEO1|CEP290|SLC36A1|IGHV5-12|GRID1|VPS13C|ITGA1|VPS13D|VPS13A|VPS37D|IGHV5-17|TNFRSF1A|SLCO1C1|ARL4D|SLC25A18|NPC2|ITGA6|LCP2|LCP1|SEC22B|ROCK1|ROCK2|SRSF1|LRP4|NTN1|FYB|CCL8|CCL6|KATNA1|CCL5|LRRC8C|CCL2|FYN|LRRC8A|IGF2BP2|HNRNPA1|SLC25A23|KCNJ2|SLC25A25|SEPT10|MYO10|NTRK3|SYT15|MERTK|CD24A|MYO1B|NECAP2|SLC25A32|FCGR2B|MDGA2|NOP53|SLC25A33|MYO1F|MYO1G|AHCYL1|PRF1|GCC2|IKZF1|ICAM1|CRKL|LGALS3|RINL|RASSF4|BSG|KDR|PIEZO1|IL12B|LGALS9|CCN1|SLC12A7|EPHB1|EPHB4|MFSD2A|KCNK13|PPP1R3C|SOAT2|SPATA13|BTK|KCNQ5|RIN2|SLC45A4|IGHV8-12|SDC4|TMEM63C|PIK3R3|SYNGR2|SLAMF8|CEP192|KCNN2|APOE|CD14|SNX5|SLAMF1|BBS1|XBP1|EGR2|EGR3|RASSF9|DCLK1|NET1|DNAIC1|WNK3|ID4|SCN2A|SCN2B|DDR1|IGHM|DOC2A|CD3G|MIA3|CROT|SLC7A10|HERPUD1|AKAP12|AKAP10|KCNT2|RAC2|CCR5|BBS4|CCR2|APOBEC1|FCER1G|SYK|SORCS1|GAB2|SYN3|SORCS2|LAT2|IGHA|IGHD|MICU1|MFGE8|CD63|SELPLG|SSNA1|PRKX|IGKC|XDH|RFTN2|CAR2|CD74|MON2|CAVIN1|GPAM|SGSM2|CD68|SAMD9L|UBXN2B|CD81|TRAC|LOXL3|ETS1|CELSR2|PLAU|TBC1D30|CCRL2|CAPN3|IGHV7-3|ZBP1|PDGFRB|PDGFRA|ATG9A|IGHV1-12|CYBB|LMTK2|LAX1|MID1|GEM|IGHV1-18|IGHV1-19|ADAM17|TYROBP|SIDT1|TBC1D23|CARD11|YTHDC1|CACNA1B|PLD4|KLHL12|CACNA1C|CACNA1E|TOR1AIP1|PLD2|ADGRG1|DEAF1|SYT4|VCAM1|UBE2B|CAV1|KLHL21|MSN|NUP153|ISG15|HOOK3|INHBA|BMP7|CALHM6|HOOK1|RTP4|LGALS3BP|GSK3B|MCUR1|RTP3|LAMC3|RTP1|PLEK|TNFAIP2|ATP2A3|TNFAIP3|ADAR|PPP1R9B|SEC61A2|IGLC3|IGHV9-4|IGLC1|IGLC2|IGHV9-1|IGHV9-3|NCBP1|PDPK1|MMP2|PLA2G4A|IRAK4|ETV5|ELF1|LMBRD1|SFPQ|ALS2|VGF|CRY2|MMRN2|CRY1|IRF8|MS4A1|SHANK3|LAMA5|DNAH1|LAMA3|RRBP1|AURKB|EFS|CNR2|RAB40C|CLMN|TBX21|TMEM206|SLIT2|CD209B|PLA2G2D|LAMB2|BNIP3|MX2|MX1|ATP2B3|CD209A|CD4|GOLPH3|TEC|CD6|NPHS1|CD5|CD9|ACKR3|VIP|IPO13|WIPF1|FRMPD1|HNRNPU|FNBP1L|SOX21|EPS8|MILR1|GJA1|CREB3L1|GJA4|IER3|ANKS1B|GABRG3|UNC13D|DYNC1LI2|BIN2|TEP1|NUP98|CDC42SE1|VPS26B|BLOC1S5|GJC2|PLCG2|NCKAP1L|SLC19A2|ST14|FZD3|DNAH11|NDFIP1|HOMER1|GRTP1|FZD4|SLC16A12|NFATC2|EHD2|SLC6A6|MEX3B|GJB1|GJB6|TOLLIP|DENND1C|GABRB2|CDKN1A|CDKN1B|TINAGL1|CLTC|SLC6A1|GLI3|ASGR2|MRC2|RACK1|LDLRAP1|CLUH|TIMM29|PLLP|ANXA3|SLC2A13|PAX6|FAM126B|AFTPH|PLCB3|PLCB4|PLIN2|GAS6|PLCB2|ENG|GRAMD1B|GRN|H2-DMA|GCNT1|RPL11|ADCY3|AFP|ANKRD53|LDLR|IGHV6-6|AOC3|GABRA1|DMTN|SEPTIN1|BRF1|IL10RA|GABRA3|SYNJ2BP|SLC8B1|ALMS1|SLC28A2|CSF3R|ATP8A2|RNF19B|TNF|IPO7|SLC8A1|IGHG3|RIMS2|PYCARD|CDH5|IGHG1|IPO8|SLCO2B1|GRB10|TNR|SLC39A8|MAGI2|DIO2|THOC1|TAP2|TAP1|THOC2|LEMD3|FAM91A1|FCGR1|RAB32|ARMCX3|IGHG2B|FCGR3|IGHG2C|RAB30|CACNB4|SLCO2A1|RAB39|TNIK|FKBP4|MAD1L1|DGKI|NOTCH2|NOTCH1|TNKS|HVCN1|SLC38A10|TTC21B|NACC2|SRGAP2|SLC15A3|PLTP|OSBPL8|ATP8B4|ATP8B2|TNK2|SLC4A10|TRAPPC8|DAB2|NBEA|BCL2|CSPG4|LAT|PLEKHF2|DPP10|PLEKHF1|TREM2|TCIRG1|PIK3C2A|PSTPIP1|SGCD|GM2A|PSTPIP2|EVI5L|SERAC1|TNPO1|SLC13A4|DTX3L|SGIP1|TST|RP2|CCDC40|CX3CR1|LEPROT|IGHV2-6|SLC24A4|IGHV2-5|UNC93B1|SEMA3A|SEMA3B|NDNF|NOD2|CACNG6|AP3M1|P2RY6|PLN|RAB23|VPS54|IGHV2-9|TUB|KCNJ10|ANGPT1|SEMA4C|APOBR|P2RX7|P2RX6|RAB13|RUNDC1|RAB19|CLEC2I|IFITM3|SLC46A3|IL1RN|AQP9|AQP4|PKD2L1|RPS15|FRAT1|EDNRB|RPS19|TBC1D10C|SOX9|SIL1|B2M|TNS1|DYNC2H1|ARRDC4|COG7|COG6|SLC6A17|SLC11A1|COG1|SLC6A12|MAPK8IP2|DOPEY1|ARC|ZW10|RUBCNL|TLN2|TLN1|PLPP3|LLGL1|EIF5A2|APCDD1|UGCG|SGPL1|AP5M1|SPTBN1|ATP6V0A1|BANP|PTPRN2|SLC35E2|SLC35E1|INSR|PARVA|CCDC88B|IGHV10-3|TECPR2|CLIC5|AHCTF1|SLC44A2|SLC35F1|MAGT1|TRAM2|SERP1|CHMP1A|STAB1|TMED1|FEZF2|CLIC1|PARP3|EDN1|RHOC|IL17RC|VAV1|TOPORS|ZDHHC14|VAV2|HCK|TLR6|TLR4|TLR2|SLC20A2|ZDHHC20|SAA3|ZDHHC23|WAS|CXCR6|AIF1|NOL6|ARNTL|DRP2|CXCR3|PDPN|CTNNA1|RANBP2|SLC31A2|SUSD2|PKDREJ|RANBP6|CD40LG|AXL|RAB3GAP2|COPG1|APBA2|NUPL1|RAB3GAP1|TJP2|WASHC4|GOLT1B|HDLBP|PVR|SIT1|TRAPPC11|CHRNB2|GHSR|CHRNB3|CD300A|ARID5B|AP5B1|PREPL|ELMO1|CHIL1|ABCG3|ABCG2|COPA|CHRNA6|CLEC16A|LTBP4|ARHGAP17|ADRB2|FBLN5|DNAJC28|FAM83H|ZMAT3|NLRP3|PMAIP1|IGHV8-8|FAM83D|ASIC2|TGFB1|HSPA5|SMURF1|ARHGAP27|POU2F2|ARHGAP25|NFKBIA|SLC2A9|NR4A2|NR4A1|NR4A3|SELL|FES|LRP10|NFKBIE|CXCL9|B4GALT1|MEGF10|SPO11|DOCK8|USP33|SLC40A1|SLC2A1|SLC6A20A|CLEC14A|SLC2A3|SLC2A4|HK2|SEPT7|HEPH|SIX4|CASP1|BDKRB2|PDE4B|MFSD1|ABCD1|SCYL2|SRGN|ABCC3|H2AFY|PDE4D|ABCC6|MYRIP|TGFBR1|TGFBR2|DNM3|DDX19B|AIM2|IFNG|PEAK1|RFT1|CASQ2|DOCK2|PALM2|ATP1A2|ERBB4|GBP2|NOS2|SGTB|CMTM6|SGTA|CADPS|FMNL3|FMNL1|RPS6KB1|NEURL3|PMP22|SPRY2
50793	9.7306E-42	1.7156E-39	542	2773	2714	23957	regulation of developmental process	ATF1|SPI1|PGLYRP2|RNH1|TRIO|SPAAR|WIPF1|HNRNPU|DMP1|F11R|SOX21|EPS8|GJA1|CREB3L1|GPR171|C3AR1|AKT1|LUC7L|JUNB|DDX17|CXADR|PRKCH|RBFOX2|SOX13|SOX11|RC3H2|UNC13D|CLDN5|TEP1|HECW2|RFX4|GPR161|RBP1|PRKD2|H2-D1|ATF4|CDC42SE1|MTMR2|SLC30A10|IQGAP3|PLAC8|C3|BLOC1S5|MIR212|GJC2|C6|EPB41L2|PRDM16|NCKAP1L|PROM1|PPARGC1B|NKX2-2|LYN|FZD1|FZD3|NDFIP1|FZD2|ABCA5|FZD4|FZD6|NFATC3|EIF2AK2|NFATC2|NR1D2|NFATC4|SETX|EHD2|VANGL2|FASL|AGO2|SERPINI1|CPEB3|PAM|LGMN|CDKN1A|BTG1|CDKN1B|HEXB|BHLHE41|VSIR|GLI3|ARHGAP4|MECP2|TIFAB|MECOM|HEY1|TSPO|JAK2|JARID2|JAK3|APPL2|TRP53INP1|HAVCR2|OPALIN|ANXA3|SPHK1|NFAM1|EMP2|PAX6|FOS|WNT9A|SIRT1|DUSP6|ITPKB|MMP11|MMP14|ZEB1|ANGPTL7|LRRC7|RAPGEF2|CDC42EP1|HCLS1|GAS6|ENG|CRB2|KANK1|GRN|H2-DMA|IL6RA|APOLD1|NEURL1A|NRAS|SRPX2|NTF3|SPP1|ZSWIM6|STAT6|ALKAL2|LDLR|P2RY12|CDKN2B|DMTN|BRF1|STAT2|STAT3|SYNJ2BP|SULF2|MKLN1|HEYL|COL3A1|CLCF1|ALMS1|CSF3R|ATP8A2|CSF1|CLSTN2|GPR68|NAB2|H2-K1|RORB|TNF|SLC8A1|CTGF|RIMS2|CDH5|SALL1|ZFP35|PIM1|TNR|ZFP683|HMGN1|MYLIP|LAG3|IGFBP5|MAGI2|THOC1|THOC2|VASH1|FOXP4|TNIK|NOTCH2|CSF1R|NOTCH3|NOTCH1|H2-M3|IL4RA|FOXO6|FOXO3|CORO1A|RHOBTB2|SLC9A3R1|SCRT2|ZKSCAN3|PLXNA1|SRGAP2|CD276|ANKRD26|BDNF|ZBTB16|FBXO30|GFAP|CXCL10|DAB2|PTPRC|CXCL12|MAFB|LHX2|MAFF|BCL2|MDM2|CSPG5|SCGB3A1|CSPG4|HPSE|MAP3K13|NFE2L2|ITGAM|ITGB3|LRRK2|ITGB2|PTEN|HTR2C|TREM2|HTR2A|TCIRG1|ARRB2|PIK3C2A|TNFSF13B|HHEX|ADAMTS1|ITGAX|H2-OA|NEO1|NKX3-1|SGIP1|TNFRSF1B|TNFRSF1A|PTBP3|ATRN|CTDSP1|IL1RAPL1|BMP2K|ITGA6|SOS1|ASPA|CX3CR1|CEBPA|SMARCD3|ROCK1|ROCK2|LRTM2|SEMA3A|FGL2|SEMA3B|LRP4|NDNF|IL2RG|NTN1|COCH|HDAC7|CCL8|CD59A|PTPRZ1|KATNA1|CCL5|SLITRK3|CCL2|FYN|FNIP1|WASF3|MYO10|PRRX1|CMA1|NTRK3|TIE1|ERAP1|SEMA4C|CFLAR|TBX2|P2RX7|CD24A|MGP|PTPN9|PTPN6|CLEC2I|PDCD1|BCOR|INSM1|MDGA2|RECK|CLEC2D|TPT1|ERRFI1|IL1RN|GFI1|LST1|D130043K22RIK|ZFP608|IKZF1|IKZF3|ICAM1|IL27RA|CRKL|SOX2|LGALS3|PNP|EDNRB|RPS19|RASSF4|KDR|IL12B|CCN4|LGALS9|SOX9|CCN1|EPHB1|B2M|GLUL|EPHB4|OMD|IFRD1|ISLR2|GPR37L1|RUNX3|RUNX1|ARC|SIK1|NSMF|TRIB1|RIN2|APCDD1|KLK8|KLK6|SGPL1|NUAK1|RRAS|TESPA1|INPP5D|STC2|SLAMF8|APOE|FADD|EGR1|WWTR1|XBP1|EGR3|TNFSF14|GADD45A|INSR|IGF2|PARVA|PARVB|NET1|CD28|ID4|HIST1H4H|HIST1H4I|IGHM|CD40|TENM3|TENM4|CTSZ|IL27|MIA3|CD3E|SERP1|GLIPR2|STAB1|RAC2|CTSH|FEZF2|CCR5|CLIC1|BBS4|CTSC|CCR2|CD53|PARP3|EDN1|ZHX3|SYK|IL15|TSC22D3|TFE3|RHOH|RHOC|IL1A|HCK|TLR9|SGK1|TLR3|TLR2|WAS|PRKX|CST7|ARNTL|DRP2|CXCR3|PDPN|CTNNA1|XDH|LNPK|CAR2|CD74|NFYA|PER2|ITCH|CD40LG|GPAM|AXL|NBR1|C1QC|TJP2|CD86|LOXL3|KNDC1|PRDM1|JADE2|ETS1|RGS4|RGS2|PLAU|ARHGDIA|ARHGDIB|CAPN2|CAPN3|CHRNB2|PDGFRB|CARD10|PDGFRA|GHSR|DSCAM|LMO2|CYBB|EEF1A1|PLA2G16|ADAM17|TYROBP|CHIL1|CARD11|LPL|FBLN1|ALOX12|CACNA1C|ADRB2|LTBP3|FBLN5|ZFP36L2|CAMSAP2|ADGRG1|FUT9|DEAF1|MAN2A1|NLRP3|RIPK1|ASIC2|BRINP3|SYT4|SMAD1|TGFB1|SMAD3|HSPA5|SMURF1|TGFB3|CAV1|MSN|ISG15|HOOK3|INHBA|SMAD6|BMP7|BMP6|NFKBIA|FES|BHLHE40|TMEM119|CNTN4|TCF3|IL7R|BMPR1B|KDM5B|GSK3B|CXCL9|THRB|B4GALT1|MEGF10|PDE3B|TNFAIP3|RND3|HK2|SPRED1|CASP8|ADGRE5|LRRTM3|SIX4|LRRTM2|TGIF1|SRGN|KLF10|MYOCD|RBM15|PTGIS|H2AFY|PDPK1|EED|OLIG2|ARAP1|ETV5|TGFBR1|TGFBR2|DNM3|FGR|RBL1|IFNG|OAS2|IRF1|MMRN2|SHANK3|SASH3|LAMA5|KDM3A|RRN3|PALM2|LAMA3|HMGCR|ACVR1B|TOB2|GNA13|HLX|ERBB4|TBX21|DROSHA|SLIT2|LRIG2|MAPK4|SASH1|RBM38|IFI204|LGI4|TPBG|BNIP3|SOD2|H2-AA|FMNL3|CD4|FMNL1|TCIM|RPS6KB1|PMP22|SPRY2|TEK|LPIN1
9967	1.1002E-41	1.9069E-39	361	1580	2714	23957	positive regulation of signal transduction	MAPKBP1|JRK|IL1RN|SMARCB1|GFI1|D130043K22RIK|ABAT|F11R|ICAM1|IL27RA|CRKL|EPS8|GPR174|SOX2|FRAT1|LURAP1L|PPP2R1B|DHX58|TNFSF10|KDR|AKT1|TRIM25|IL12B|CCN4|LGALS9|SOX9|CCN1|DYNC2H1|PRKCH|RSAD2|RPL23|ARMC9|SOX11|GPR37L1|MAPK8IP2|RUNX3|RC3H2|ARC|TEP1|CD226|PRKD2|RPL26|ATF3|SH2D2A|TGFA|ZC3HAV1|SLC30A10|IQGAP3|PIK3R5|KLK6|C3|TESPA1|APOE|CD14|FADD|SNX5|SLAMF1|HEXIM1|LYN|GPR17|XBP1|AFAP1L2|FZD2|TNFSF14|GADD45B|FZD4|GADD45A|INSR|IGF2|IRGM2|EIF2AK2|PUM1|PARP14|NFATC4|GADD45G|NET1|VANGL2|FASL|AGO3|LPAR6|WNK2|CD28|CREBRF|GPR18|IGHM|TENM1|CD40|CD3E|VSIR|AKAP12|GLIPR2|RACK1|TIMP3|CTSH|JAK2|LDLRAP1|JAK3|IKBKE|LMCD1|APPL2|CTSC|TRP53INP1|HAVCR2|NCOA2|EDN1|GPR37|SYK|IL15|GPR35|IFNGR1|SPHK1|NFAM1|EMP2|WNT9A|GAB2|PARP9|SLC39A14|SIRT1|TLR1|ITPKB|IL1A|PLSCR1|TMEM33|ARHGEF3|TLR9|RAPGEF2|GAS1|HCLS1|TLR6|GAS6|TLR5|HCST|TLR4|TLR3|TMEM106A|MDFI|TLR2|ENG|CRB2|KANK1|CD63|PELI3|PELI2|RPL11|IL6RA|ALOX12B|GNAI2|FGD2|ARNTL|NEURL1A|NTF3|RPS3|CTNNA1|PLAGL2|RICTOR|ALKAL2|XDH|P2RY12|CD74|CDKN2B|P2RY10|MAP3K1|DMTN|IL10RB|IL10RA|STAT3|CARD9|OSM|SORBS1|GPR3|SYNJ2BP|SORBS3|SULF2|COL3A1|CD40LG|FABP5|AXL|CENPJ|TAOK1|CLCF1|CRLF3|IL18R1|CD84|CSF1|NCF1|CD81|GPR65|RTKN2|LOXL3|SLA|GUCA1A|TNF|NR3C2|CTGF|RIMS2|RGS4|PYCARD|CDH5|SALL1|ADORA3|GRB10|MAP3K6|ZBP1|PDGFRB|CARD10|GUCY1A2|PDGFRA|GHSR|IGFBP5|MAGI3|TMOD2|MAGI2|CD180|CYBA|MID1|EDAR|ADAM17|CD8A|MFNG|CHIL1|TNIK|CARD11|DGKI|NOTCH2|CSF1R|NOTCH1|NPR1|TNKS|C5AR2|CLEC16A|ADRB2|DDX60|PLD2|SLC9A1|RAP1B|SLC9A3R1|ADGRG1|TTC21B|UBD|NACC2|PMAIP1|BMF|SLC38A9|RIPK1|CD300LF|MCL1|MAP2K6|OSBPL8|TGFB1|SMAD3|UBE2B|CNTN6|BDNF|TGFB3|CAV1|LY86|INHBB|INHBA|BMP7|FBXO30|NFKB1|BMP6|DAB2|PTPRC|AAK1|CSPG4|TAB2|HPSE|TAB1|IL7R|MAP3K13|BMPR1B|MAP3K14|LAT|MYD88|GSK3B|PLEKHF1|ITGB3|LRRK2|LRRK1|PTEN|HTR2C|TNFAIP3|PTPN22|TREM2|HTR2A|ARRB2|ITGAL|PIK3CG|SPRED2|HHEX|SPRED1|CASP8|RB1CC1|MCF2L|CASP4|CASP1|BLNK|NEO1|NKX3-1|MYOCD|PTGIS|ITGA1|IRAK4|TRAF1|ADRA2A|TGFBR1|TNFRSF1A|ACTA2|FGR|SFPQ|IFNG|BMP2K|IRF7|SOS1|DOCK2|SHANK3|CX3CR1|LEPROT|ROCK1|ROCK2|NLRC5|NOD1|PRR5L|NOD2|HMGCR|ACVR1B|P2RY6|CCL8|CCL6|ERBB4|CCL5|TIFA|CCL2|FYN|CSK|SASH1|PTPN1|ANGPT1|PRRX1|CMTM3|NTRK3|BNIP3|SEMA4C|CFLAR|SCIMP|P2RX7|CD24A|CD4|GOLPH3|TCIM|ACKR3|SPRY2|PTPN6|ERCC6|TEK|LTBR|PIK3AP1|FCGR2B|RECK|TAF1
51246	3.2744E-40	5.5807E-38	558	2917	2714	23957	regulation of protein metabolic process	MAPKBP1|SPI1|EPRS|ZC3H12D|FAM122A|GJA1|LIPG|AKT1|RPL38|IER3|RPL23|HSPG2|TEP1|HECW2|RFX4|DDIT4|PSME1|PSME2|PRKD2|RPL26|ATF3|CDC42SE1|SLC30A10|SAMSN1|IQGAP3|OAZ1|C3|GJC2|PRKAR2B|PRKAR2A|RNF217|NCKAP1L|HEXIM1|LYN|FZD1|PLK3|AFAP1L2|NDFIP1|TIPARP|FZD4|EDEM1|EIF2AK2|UPF3A|GRIN2C|LARP6|VANGL2|FASL|AGO3|TOLLIP|AGO2|REL|SERPINI1|CPEB3|PAM|LGMN|CDKN1A|CDKN1B|PHF23|RPLP1|SETD7|WFIKKN2|VSIR|MECP2|MMP25|CASP12|MECOM|MTG1|RACK1|TSPO|TIMP3|JAK2|JARID2|JAK3|TIMP4|HAVCR2|DUSP4|DUSP5|UPF1|GPR37|DUSP1|IFNGR1|SPHK1|EMP2|SERPINB9|PAX6|WNT9A|SIRT1|DUSP6|GNL3|DDB1|ITPKB|MMP14|MTF2|RAPGEF2|GAS1|HCLS1|GAS6|GPRC5C|TMEM106A|MDFI|TLR13|ENG|CRB2|GRN|TMF1|RPL10|PELI3|PTAFR|PELI2|RPL11|FAM129A|IL6RA|GRAMD4|FGD2|NEURL1A|NRAS|SNX25|NTF3|RPS3|RICTOR|ALKAL2|RPS2|LDLR|CDKN2B|DMTN|YTHDF3|BRF1|STAT2|STAT3|CARD9|SYNJ2BP|PSMB8|PSMB9|SLCO3A1|TAOK1|CLCF1|CSF1|NCF1|CCNT1|NAB2|LTN1|FAM107A|SLA|RNF19B|FRY|TNF|SLC8A1|CDC14B|CTGF|PYCARD|STK10|CDH5|PIM1|NEK1|MAP3K6|MYLIP|LAG3|RPS9|IGFBP5|MAGI3|MAGI2|FCGR1|EDAR|NAIP2|NAIP5|FCGR3|NAIP6|TNIK|ZFP451|NOTCH2|CSF1R|NOTCH1|FOXO3|RAP1B|SLC9A3R1|SERPINA3F|TNFRSF14|SMYD3|CD276|MAP2K6|OSBPL8|ANKRD26|KIRREL|BDNF|TNK2|SERPINA3G|EEF2|FBXO30|NFKB1|GFAP|CYP51|DAB2|PTPRB|CNOT6|SH3BP5L|PTPRC|GNL3L|SERPINB6B|MAP3K19|RCAN2|BCL3|BCL2|MDM2|FGFR1OP|CSPG4|MAP3K13|MAP3K14|LAT|MYD88|TRIM30A|EIF4E3|ZFP521|ITGB3|LRRK2|ITGB2|LRRK1|PTEN|HTR2C|PTPN22|TREM2|HTR2A|ARRB2|PIK3CG|DUSP14|SPN|HHEX|METTL16|NKX3-1|PPP1R12A|DTX3L|ITGA1|TRAF1|TNFRSF1B|ADRA2A|TNFRSF1A|PTBP3|CTDSP1|CTDSP2|NOS1AP|SEC22B|BIRC3|ITIH5|CX3CR1|PPP1R15B|LEPROT|ROCK1|ROCK2|CEBPG|LRP4|NOD1|PRR5L|NOD2|PIRB|PPM1F|P2RY6|CCL8|PTPRZ1|CCL6|RAB23|CCL5|CCL2|FYN|CSK|IGF2BP2|FNIP1|PTPN1|PPP1R14A|FEM1A|ANGPT1|NTRK3|SEMA4C|CFLAR|P2RX7|CD24A|EIF3K|RPS3A1|PTPN6|CLEC2I|BCOR|INSM1|FCGR2B|RECK|NOP53|TPT1|ERRFI1|IL1RN|SMARCB1|GFI1|ICAM1|IL27RA|CRKL|SOX2|RPS6KA3|EDNRB|PPP2R1B|RPS6KA2|RPS6KA1|CHORDC1|TNFSF10|KDR|TBC1D10C|IL12B|LGALS9|SOX9|CCN1|TRIM21|EPHB1|SOX7|ARRDC4|NSMCE3|SLC11A1|ARRDC3|CIRBP|GPR37L1|MAPK8IP2|MIF4GD|ARC|SLPI|PPP1R3C|GSAP|NSMF|TRIB1|PLPP3|SDC4|EIF5A2|TGFA|PIK3R3|HNRNPLL|PIK3R5|NUAK1|RRAS|MICAL1|INPP5D|APOE|FADD|N4BP1|SLAMF1|BANP|EGR1|WWTR1|XBP1|TNFSF14|GADD45B|GADD45A|INSR|IGF2|IRGM2|NMI|PUM1|PARP14|GADD45G|BST2|ACER2|PARP10|WNK2|WNK3|CD28|CREBRF|DHX29|ITM2A|PTPRT|IGHM|TENM1|CD40|PPP1R10|CTSZ|WFDC1|IL27|CD3E|HERPUD1|AKAP12|SERP1|GLIPR2|RAC2|CTSH|ARIH1|CTSD|CTSC|CCR2|SREBF1|EDN1|SYK|IL15|PARP9|CBFA2T3|RENBP|TOPORS|RNF144A|TLR1|IL1A|RNF144B|TLR9|NCOA7|TLR6|FAM20A|TLR4|TLR3|STK40|TLR2|NLRP1B|NLRP1A|ALOX12B|CST7|AIF1|GNAI2|ARNTL|PERP|XDH|CD74|MAP3K1|OSM|RANBP9|SORBS3|PER2|PER1|ITCH|CD40LG|CCNG2|NBR1|CCNG1|RAB3GAP2|RAB3GAP1|OTUD4|CD84|SAMD9L|CD81|KNDC1|PAIP2B|RGS2|CCND2|CAPN3|ZBP1|PDGFRB|CARD10|PDGFRA|GHSR|KDM2A|KIRREL2|CD300A|ARID5A|CYBB|LMTK2|LAX1|KLHL40|MID1|EEF1A1|DOK1|ADAM17|TYROBP|CHIL1|CARD11|PLGRKT|C5AR2|CLEC16A|LTBP4|FBLN1|ALOX12|ADRB2|ZFP36L2|NLRP6|NLRP3|PMAIP1|RIPK1|FAM83D|IVNS1ABP|CRTAP|TGFB1|SMAD3|UBE2B|HSPA5|SMURF1|TGFB3|CAV1|MSN|INHBB|ISG15|INHBA|SMAD6|BMP7|BMP6|AZIN1|NFKBIA|NR4A1|TMEM119|TAB2|TCF3|TAB1|GSK3B|ATP2A3|TNFAIP3|ADAR|DBI|PPP1R9B|SPRED2|SPRED1|CASP8|LRRTM3|PPP2R5E|RB1CC1|CASP4|CASP1|BDKRB2|PSTK|MYOCD|H2AFY|NCBP1|PDPK1|EED|PDE4D|ICOSL|KLF15|TGFBR1|TGFBR2|ACTA2|FGR|AIM2|ALS2|IFNG|IRF4|IRF1|CRY2|TBC1D7|CRY1|LTB|USP13|KDM3A|SLFN1|MVP|HMGCR|ACVR1B|CBS|ERBB4|MKNK2|SLIT2|LRIG2|GBP4|SASH1|CD209B|NOS2|SGTA|SPRY4|SCIMP|CD2|CD4|TEC|CD6|TCIM|PPP2R2C|RPS6KB1|PMP22|ACKR3|SPRY2|ERCC6|TEK|LTBR|LPIN1|VIP|TAF1
2253	4.1304E-40	6.9243E-38	159	462	2714	23957	activation of immune response	IGHV1-80|CD86|IGHV1-81|IGHV1-82|IGHV1-85|IGHV3-1|TRIL|IFI214|IFI211|TNF|CRKL|C4B|IGHG3|FCNA|PYCARD|RPS6KA3|IGHG1|C1S1|TRBC1|C3AR1|LGALS9|IGHV7-3|IGHV3-6|IGHV3-8|THEMIS|IGHV1-12|LAX1|RC3H2|IGHV1-18|IGHV1-19|IGHG2B|IGHG2C|CACNB4|MAPKAPK3|PRKD2|IGHV8-12|IGHV1-63|IGHV1-64|C5AR2|IGHV1-66|IGHV1-67|IGHV1-69|MNDAL|CD79B|C3|CD79A|KLRK1|IGHV2-6-8|CD19|PLCG2|NCKAP1L|IGHV8-8|CD14|CD300LF|CD276|HEXIM1|LYN|IGHV1-72|IGHV1-74|IGHV1-75|IRGM2|NFATC2|BTNL6|NFKBIA|IGHV10-3|PTPRC|NR4A3|IGHV14-2|IGHV14-3|IGHV14-4|BCL2|CD28|MYD88|IGHV1-5|IGHM|IGHV1-4|ITK|IGHV1-7|IGHV1-42|PTPN22|CD3E|SPN|IFIH1|IGHV5-9|IGLC3|PDE4B|IGHV9-4|IGLC1|IGLC2|IGHV1-9|IGHV9-1|IGHV5-4|IGHV9-3|HAVCR2|FCER1G|SYK|IGHV5-12|DDX58|IGHV1-53|NFAM1|IGHV1-54|IGHV1-55|ICOSL|IGHV5-17|TMEM173|TLR1|LAT2|SFPQ|AIM2|IFNG|IGHA|IGHD|TLR9|TLR12|TLR11|LCP2|TLR6|TLR5|MS4A1|TLR4|TLR3|TLR2|TLR13|C1QB|C1QA|IGHV2-6|IGHV2-5|UNC93B1|IGHV1-20|IGHV1-22|NOD2|IGHV1-26|FYB|RNF135|NRAS|IGKC|TIFA|FYN|IGHV6-6|IGHV2-9|IFI208|IFI209|C1RA|IFI204|IFI205|IFI203|SCIMP|IGHV1-39|TEC|THEMIS2|KLHL6|CR1L|PTPN6|CLEC2I|CD247|PIK3AP1|FCGR2B|MYO1G|C1QC
2831	5.8746E-39	9.6893E-37	137	368	2714	23957	regulation of response to biotic stimulus	OTUD4|CD86|MAPKBP1|CD84|GFI1|TRIL|IFI214|IFI211|PRDM1|TNF|PVR|PYCARD|RPS6KA3|IL18RAP|RPS19|DHX58|IL12B|LGALS9|ZBP1|GBP5|CD96|LAG3|RSAD2|CD300A|CD180|TAP2|TRAFD1|TAP1|ACOD1|CYBA|MAPKAPK3|CD226|TRIB1|NLRX1|H2-M3|ZC3HAV1|DDX60|MNDAL|KLRK1|NLRP6|SLAMF8|SLAMF6|APOE|CD14|FADD|CD300LF|HEXIM1|LYN|CAV1|LY86|IGF2|IRGM2|NMI|PUM1|PARP14|BMP6|NFKBIA|TREML2|MYD88|B430306N03RIK|H2-T23|TRIM30A|TNFAIP3|IL27|ADAR|PTPN22|TREM2|ARRB2|SPN|IFIH1|CD37|IKBKE|APPL2|HAVCR2|APOBEC3|DTX3L|IL15|PDPK1|DDX58|MMP2|SERPINB9|PARP9|TMEM173|VAV1|TLR1|FGR|PLSCR1|SFPQ|AIM2|IFNG|IRF4|IRF1|TLR9|TLR12|IRF7|TLR11|TLR6|TLR5|TLR4|TLR3|TLR2|TLR13|LRRC14|GRN|UNC93B1|PELI3|FGL2|NLRC5|NOD1|NOD2|SAMHD1|GRAMD4|TSPAN32|COCH|RNF135|CCL5|TIFA|IL12RB1|GBP4|SASH1|IFI208|IFI209|CD74|IFI204|YTHDF3|IFI205|IFI203|CARD9|SCIMP|CD24A|ITCH|CD40LG|ERCC6|PIK3AP1|NOP53|CLEC2D|MYO1F
51251	1.2200E-38	1.9804E-36	155	454	2714	23957	positive regulation of lymphocyte activation	IGHV1-80|CD86|IGHV1-81|IGHV1-82|IGHV1-85|CD81|IGHV3-1|IRS2|IKZF1|PRDM1|IGHG3|PYCARD|IGHG1|PNP|TRBC1|IL12B|LGALS9|IGHV7-3|IGHV3-6|EPHB4|IGHV3-8|CHRNB2|IGHV1-12|RUNX3|IGHV1-18|RUNX1|IGHV1-19|IGHG2B|IGHG2C|TYROBP|CARD11|IGHV8-12|IGHV1-63|IGHV1-64|H2-M3|IGHV1-66|IL4RA|IGHV1-67|IGHV1-69|RASAL3|CORO1A|IGHV2-6-8|TESPA1|INPP5D|NLRP3|TNFRSF14|NCKAP1L|IGHV8-8|FADD|ICOS|CD276|SLAMF1|XBP1|EGR3|VCAM1|IGHV1-72|TGFB1|TNFSF14|IGHV1-74|CAV1|IGHV1-75|ZBTB16|IGF2|NFATC2|CCDC88B|IGHV10-3|PTPRC|IGHV14-2|IGHV14-3|IGHV14-4|BCL2|CD28|TCF3|IL7R|MYD88|H2-AB1|IGHV1-5|IGHM|H2-T23|IGHV1-4|CDKN1A|IGHV1-7|CD40|IGHV1-42|DOCK8|PTPN22|ITGAL|CD3E|VSIR|GLI3|TNFSF13B|SPN|IGHV5-9|IGLC3|IGHV9-4|IGLC1|IGLC2|IGHV1-9|IGHV9-1|JAK3|IGHV5-4|IGHV9-3|CCR2|HAVCR2|SYK|IGHV5-12|IL15|IGHV1-53|IGHV1-54|IGHV1-55|RHOH|ICOSL|IGHV5-17|TGFBR2|ITPKB|MMP14|IFNG|IGHA|IRF1|IGHD|TLR9|GAS6|TLR4|SASH3|IGHV2-6|IGHV2-5|IGHV1-20|H2-DMA|IGHV1-22|NOD2|IL2RG|IGHV1-26|AIF1|IGKC|HLX|TBX21|CCL5|RPS3|CCL2|STAT6|IL12RB1|IGHV6-6|IGHV2-9|CD74|H2-AA|IGHV1-39|CD24A|CD4|CD40LG|CD6|GPAM|CD5|AXL|CLCF1|CLEC2I
2697	2.6604E-38	4.2509E-36	149	428	2714	23957	regulation of immune effector process	CD84|PGLYRP2|CD81|TRIL|H2-K1|LOXL3|TNF|PVR|IL27RA|PYCARD|LGALS3|IGHG1|PNP|ZFP35|IL18RAP|RPS19|ADORA3|DHX58|IL12B|LGALS9|B2M|ZFP683|CD96|LAG3|RSAD2|CD300A|THOC1|TAP2|ARID5A|TAP1|RC3H2|UNC13D|FCGR1|IGHG2B|FCGR3|BTK|CD226|H2-D1|NLRX1|H2-M2|H2-M3|IL4RA|ZC3HAV1|DDX60|PLD2|C3|C6|KLRK1|SLAMF8|NLRP3|TNFRSF14|SLAMF6|FADD|SLAMF1|LYN|XBP1|NDFIP1|TGFB1|TGFB3|IGF2|PUM1|PTPRC|NR4A3|FES|CD28|IL7R|H2-Q10|CD22|H2-T24|IGHM|H2-T23|H2-T22|CD40|ITGAM|ITGB2|TNFAIP3|IL27|PTPN22|ARRB2|SIGLECG|VSIR|SPN|RAC2|CD37|JAK3|APPL2|CCR2|HAVCR2|APOBEC3|PARP3|FCER1G|H2-T10|SYK|DTX3L|IL15|PDPK1|DDX58|SERPINB9|GAB2|TNFRSF1B|PARP9|TMEM173|VAV1|FGR|AIM2|IFNG|IRF1|TLR9|MZB1|TMBIM6|TLR4|DNASE1L3|TLR3|TLR2|SASH3|GRN|H2-Q6|PTAFR|FGL2|H2-Q7|H2-Q4|WAS|NOD2|TSPAN32|CD59A|HLX|TBX21|CCL5|CCL2|STAT6|IL12RB1|GBP4|CD74|ANGPT1|SCIMP|P2RX7|CD24A|ITCH|TEC|CD40LG|CR1L|CLCF1|PTPN6|ERCC6|TEK|FCGR2B|NOP53|CLEC2D|IL18R1
1819	3.5997E-38	5.6632E-36	153	448	2714	23957	positive regulation of cytokine production	CD84|CD81|IFI211|TNF|IL27RA|PYCARD|BSG|DHX58|CLEC5A|C3AR1|IL12B|LGALS9|B2M|GBP5|RSAD2|SLC11A1|ARID5A|CYBB|CYBA|RUNX1|ADAM17|NAIP5|FCGR3|TYROBP|FRMD8|ANKRD42|CD226|PRKD2|TBC1D23|CARD11|ATF4|CSF1R|H2-M3|IL4RA|LPL|ZC3HAV1|DDX60|LY9|MNDAL|C3|KLRK1|PLCG2|NLRP3|TNFRSF14|SLAMF6|RIPK1|CD14|FADD|SPTBN1|CD276|SLAMF1|GSDMD|EGR1|XBP1|AFAP1L2|TGFB1|SMAD3|PRG2|EIF2AK2|PUM1|NFATC4|CCDC88B|CD300C2|PTPRC|NR4A3|BCL3|CD28|REL|HPSE|MYD88|H2-T23|CD40|LRRK2|IL27|PTPN22|TREM2|CD3E|SPN|AKAP12|IFIH1|CASP8|CASP4|CASP1|PDE4B|JAK2|CCR5|GPSM3|CCR2|HAVCR2|FCER1G|SYK|IL15|DDX58|IFNGR1|SPHK1|NFAM1|ICOSL|TMEM173|IL17RC|ADRA2A|TNFRSF1A|TLR1|FGR|IL1A|ELF1|AIM2|IFNG|IRF4|IRF1|TLR9|IRF7|IRF8|TLR6|LTB|TLR5|TLR4|TLR3|TLR2|SASH3|NLRP1B|TMF1|NLRP1A|ROCK2|UNC93B1|PTAFR|CEBPG|IL6RA|NOD1|NOD2|AIF1|RNF135|NRAS|CCL5|RPS3|CCL2|IL12RB1|TIGIT|CD74|CD209B|IFI204|IFI205|STAT3|CARD9|OSM|SCIMP|SULF2|CD2|P2RX7|TEC|CD40LG|CD6|TEK|IL18R1
43900	3.7735E-38	5.8466E-36	187	618	2714	23957	regulation of multi-organism process	OTUD4|IFITM3|CD86|MAPKBP1|CD84|SMARCB1|GFI1|TRIL|IFI214|IFI211|PRF1|PRDM1|TNF|PVR|PYCARD|RPS6KA3|GJA1|HPGDS|EDNRB|IL18RAP|RPS19|PLAU|ARHGDIB|DHX58|TRIM25|IL12B|LGALS9|PTGDS|TRIM21|ZBP1|GBP5|CD96|LAG3|RSAD2|CD300A|CD180|TAP2|TRAFD1|TAP1|ACOD1|CYBA|TPST2|SLPI|MAPKAPK3|TRIM14|CD226|TRIB1|CSF1R|NLRX1|NOTCH1|H2-M3|FBLN1|ZC3HAV1|DDX60|MNDAL|2810474O19RIK|KLRK1|NLRP6|CFAP69|SLAMF8|SLAMF6|APOE|CD14|FADD|CD300LF|HEXIM1|LYN|SRPK2|CAV1|LY86|IGF2|IRGM2|EIF2AK2|INHBB|ISG15|INHBA|NMI|PUM1|PARP14|BMP6|BST2|ISG20|PARP10|NFKBIA|FAM111A|TREML2|AGO2|BCL2|MYD88|B430306N03RIK|TOP2A|H2-T23|TRIM30A|B4GALT1|TNFAIP3|FAM208A|IL27|ADAR|PTPN22|TREM2|ARRB2|SPN|IFIH1|CD37|CCR5|IKBKE|APPL2|OASL1|OASL2|HAVCR2|APOBEC3|SYK|DTX3L|IL15|PDPK1|DDX58|MMP2|SERPINB9|PARP9|TMEM173|VAV1|DDB1|TLR1|FGR|PLSCR1|SFPQ|AIM2|IFNG|OAS2|IRF4|OAS3|IRF1|TLR9|TLR12|IRF7|TLR11|TLR6|TLR5|TLR4|TLR3|TRIM56|TLR2|TLR13|LRRC14|GRN|UNC93B1|PELI3|PTAFR|FGL2|NLRC5|OAS1A|NOD1|OAS1B|NOD2|OAS1C|ACVR1B|SAMHD1|GRAMD4|TSPAN32|COCH|OAS1G|RNF135|CCL5|TIFA|STOM|IL12RB1|GBP4|SASH1|IFI208|IFI209|CD74|IFI204|YTHDF3|NOS2|IFI205|IFI203|CARD9|PKDREJ|SCIMP|ITCH|CD4|ERCC6|PIK3AP1|VIP|NOP53|CLEC2D|MYO1F
2000026	5.6164E-38	8.5722E-36	449	2216	2714	23957	regulation of multicellular organismal development	ATF1|SPI1|PGLYRP2|RNH1|SPAAR|DMP1|F11R|SOX21|GJA1|CREB3L1|GPR171|C3AR1|AKT1|LUC7L|DDX17|CXADR|PRKCH|RBFOX2|SOX13|SOX11|RC3H2|CLDN5|TEP1|HECW2|RFX4|GPR161|RBP1|PRKD2|H2-D1|ATF4|MTMR2|IQGAP3|C3|MIR212|GJC2|C6|PRDM16|NCKAP1L|PROM1|PPARGC1B|NKX2-2|LYN|FZD1|FZD3|NDFIP1|FZD2|FZD4|FZD6|NFATC3|EIF2AK2|NFATC2|NR1D2|NFATC4|SETX|VANGL2|FASL|AGO2|SERPINI1|CPEB3|PAM|BTG1|CDKN1B|BHLHE41|VSIR|GLI3|ARHGAP4|MECP2|TIFAB|HEY1|TSPO|JARID2|JAK3|APPL2|HAVCR2|OPALIN|ANXA3|SPHK1|NFAM1|EMP2|PAX6|FOS|WNT9A|SIRT1|DUSP6|ITPKB|MMP14|ZEB1|ANGPTL7|LRRC7|RAPGEF2|HCLS1|GAS6|ENG|CRB2|KANK1|GRN|H2-DMA|IL6RA|APOLD1|NEURL1A|NRAS|SRPX2|NTF3|SPP1|ZSWIM6|STAT6|ALKAL2|LDLR|P2RY12|CDKN2B|BRF1|STAT3|SYNJ2BP|SULF2|HEYL|COL3A1|CLCF1|CSF3R|ATP8A2|CSF1|CLSTN2|GPR68|H2-K1|TNF|SLC8A1|CTGF|RIMS2|CDH5|SALL1|ZFP35|PIM1|TNR|ZFP683|MYLIP|LAG3|MAGI2|THOC1|THOC2|VASH1|FOXP4|TNIK|NOTCH2|CSF1R|NOTCH3|NOTCH1|H2-M3|IL4RA|FOXO6|FOXO3|SCRT2|PLXNA1|SRGAP2|CD276|BDNF|ZBTB16|FBXO30|GFAP|CXCL10|DAB2|PTPRC|CXCL12|MAFB|LHX2|MAFF|BCL2|MDM2|CSPG4|HPSE|MAP3K13|NFE2L2|ITGAM|ITGB3|LRRK2|ITGB2|PTEN|TREM2|ARRB2|PIK3C2A|HHEX|ADAMTS1|ITGAX|H2-OA|NEO1|NKX3-1|TNFRSF1B|TNFRSF1A|CTDSP1|IL1RAPL1|BMP2K|ITGA6|SOS1|ASPA|CX3CR1|SMARCD3|ROCK1|ROCK2|LRTM2|SEMA3A|FGL2|SEMA3B|LRP4|NDNF|IL2RG|NTN1|HDAC7|CD59A|PTPRZ1|KATNA1|CCL5|SLITRK3|CCL2|FYN|FNIP1|WASF3|PRRX1|CMA1|NTRK3|TIE1|ERAP1|SEMA4C|CFLAR|TBX2|P2RX7|CD24A|MGP|PTPN9|PTPN6|CLEC2I|PDCD1|BCOR|MDGA2|RECK|CLEC2D|ERRFI1|IL1RN|GFI1|D130043K22RIK|ZFP608|IKZF1|IKZF3|IL27RA|CRKL|SOX2|LGALS3|PNP|EDNRB|RASSF4|KDR|IL12B|CCN4|LGALS9|SOX9|CCN1|EPHB1|B2M|GLUL|EPHB4|OMD|IFRD1|ISLR2|GPR37L1|RUNX3|RUNX1|ARC|NSMF|TRIB1|RIN2|APCDD1|KLK8|KLK6|RRAS|TESPA1|INPP5D|SLAMF8|APOE|FADD|EGR1|WWTR1|XBP1|EGR3|GADD45A|INSR|IGF2|CD28|ID4|HIST1H4H|HIST1H4I|CD40|TENM3|TENM4|CTSZ|IL27|MIA3|CD3E|GLIPR2|STAB1|CTSH|FEZF2|CCR5|CTSC|CCR2|PARP3|EDN1|SYK|IL15|TSC22D3|TFE3|RHOH|IL1A|TLR9|SGK1|TLR3|TLR2|PRKX|CST7|ARNTL|DRP2|CXCR3|PDPN|CTNNA1|XDH|LNPK|CAR2|CD74|PER2|ITCH|CD40LG|AXL|NBR1|C1QC|TJP2|CD86|LOXL3|KNDC1|PRDM1|JADE2|ETS1|RGS4|RGS2|PLAU|ARHGDIB|CAPN3|CHRNB2|PDGFRB|CARD10|PDGFRA|GHSR|DSCAM|LMO2|CYBB|EEF1A1|PLA2G16|ADAM17|TYROBP|CHIL1|CARD11|ALOX12|ADRB2|LTBP3|FBLN5|ZFP36L2|CAMSAP2|ADGRG1|FUT9|DEAF1|MAN2A1|NLRP3|RIPK1|ASIC2|BRINP3|SYT4|SMAD1|TGFB1|SMAD3|HSPA5|SMURF1|TGFB3|CAV1|ISG15|HOOK3|INHBA|BMP7|BMP6|NFKBIA|FES|BHLHE40|TMEM119|CNTN4|TCF3|IL7R|BMPR1B|KDM5B|GSK3B|THRB|B4GALT1|MEGF10|PDE3B|TNFAIP3|HK2|SPRED1|CASP8|ADGRE5|LRRTM3|SIX4|LRRTM2|TGIF1|SRGN|KLF10|MYOCD|RBM15|PTGIS|H2AFY|PDPK1|EED|OLIG2|ETV5|TGFBR1|TGFBR2|DNM3|IFNG|OAS2|IRF1|MMRN2|SHANK3|SASH3|LAMA5|RRN3|LAMA3|HMGCR|ACVR1B|TOB2|HLX|ERBB4|TBX21|DROSHA|SLIT2|LRIG2|MAPK4|SASH1|LGI4|TPBG|SOD2|H2-AA|CD4|TCIM|RPS6KB1|PMP22|SPRY2|TEK
30155	1.0952E-37	1.6470E-35	203	707	2714	23957	regulation of cell adhesion	IL1RN|ZFP608|DMP1|ABAT|IKZF1|F11R|ICAM1|CRKL|ZC3H12D|SOX2|LGALS3|PNP|RASSF4|KDR|AKT1|PIEZO1|IL12B|LGALS9|SOX9|CCN1|EPHB4|RUNX3|RC3H2|UNC13D|RUNX1|TEP1|PRKD2|PLPP3|RIN2|SDC4|NUAK1|RRAS|TESPA1|NCKAP1L|FADD|ICOS|PAG1|SLAMF1|LYN|XBP1|EGR3|NDFIP1|TNFSF14|FZD4|IGF2|NET1|ACER2|CCDC88B|MEX3B|CD28|SERPINI1|FERMT3|DDR1|TENM3|MIA3|CD3E|VSIR|GLI3|NAT8F5|RAC2|TNFAIP8L2|JAK2|CCR5|JAK3|CCR2|HAVCR2|SYK|DUSP1|IL15|TFE3|RHOH|EMP2|VAV1|APBB1IP|ITPKB|MMP14|DSCAML1|KANK1|CD63|H2-DMA|PTAFR|PRKX|AIF1|ABI3BP|CXCR3|PDPN|SPP1|RPS3|IL12RB1|P2RY12|CD74|DMTN|ITCH|CD40LG|GPAM|CD86|CSF1|CD81|LOXL3|TNC|FAM107A|CXCL13|ETS1|CELSR2|TNF|PYCARD|ZFP35|PLAU|TNR|LAG3|DSCAM|CD300A|MAGI2|LAX1|CARD11|MAD1L1|NOTCH1|AKNA|H2-M3|IL4RA|FBLN1|ALOX12|ADRB2|RASAL3|CORO1A|FBLN2|FUT4|PLD2|ADGRG1|FUT9|LPXN|PLXNA1|NLRP3|TNFRSF14|CD276|VCAM1|TGFB1|SMAD3|CAV1|ZBTB16|CORO2B|BMP7|BMP6|DAB2|PTPRC|CXCL12|NR4A3|FES|BCL2|CSPG5|IL7R|H2-AB1|H2-T23|GSK3B|MEGF10|ITGB3|DOCK8|ITGB2|PDE3B|PTEN|TNFAIP3|PTPN22|ITGAL|TNFSF13B|SPN|CYTIP|PPP1R12A|MMP2|ICOSL|TGFBR2|IFNG|PEAK1|IRF1|ITGA6|SASH3|LAMA5|ROCK1|SLFN1|FGL2|LAMA3|NDNF|IL2RG|PPM1F|PTPRZ1|HLX|TBX21|CCL5|CCL2|TIGIT|PLA2G2D|MYO10|ANGPT1|H2-AA|CD24A|CD4|TEC|CD6|CD5|CD9|PTPN6|TEK|MDGA2|MYO1F
2683	1.5434E-37	2.2873E-35	159	482	2714	23957	negative regulation of immune system process	OTUD4|CD86|CD84|PGLYRP2|GPR68|LOXL3|ZFP608|PRDM1|TNF|IL27RA|ZC3H12D|MILR1|LGALS3|ZFP35|RPS19|DHX58|GPR171|TBC1D10C|AKT1|IL12B|LGALS9|SOX9|CD96|LAG3|CD300A|LMO2|THOC1|TAP2|TRAFD1|TAP1|ACOD1|SOX11|LAX1|RUNX3|RC3H2|RUNX1|TYROBP|BTK|TRIB1|MAD1L1|NLRX1|NOTCH1|SDC4|C5AR2|H2-M3|IL4RA|TAPBPL|SAMSN1|NLRP6|INPP5D|PRDM16|SLAMF8|LPXN|TNFRSF14|FADD|CD300LF|PAG1|CD276|SLAMF1|LYN|GPR17|NDFIP1|TGFB1|TGFB3|ZBTB16|IGF2|NMI|PARP14|FBXO30|NFKBIA|LRCH1|PTPRC|CXCL12|MAFB|HIST1H4H|HIST1H4I|TCF3|IL7R|GPR18|CD22|H2-AB1|NFE2L2|H2-T23|TRIM30A|TNFRSF13B|TNFAIP3|ADAR|MIA3|PTPN22|ARRB2|SIGLECG|VSIR|GLI3|SPN|H2-OB|CD37|H2-OA|TNFAIP8L2|JAK3|CCR2|HAVCR2|PARP3|FCER1G|RBM15|DUSP1|PDPK1|PVRIG|TSC22D3|SERPINB9|ITPKB|FGR|ELF1|IFNG|IRF4|IRF1|TLR9|TMBIM6|TLR6|LRRC14|GRN|SLFN1|FGL2|NLRC5|NOD2|CST7|SAMHD1|TOB2|GRAMD4|TSPAN32|CD59A|CNR2|HLX|TBX21|STAT6|SLIT2|TIGIT|LDLR|CD74|PLA2G2D|YTHDF3|ANGPT1|BRF1|MERTK|H2-AA|CD24A|COL3A1|ITCH|GPAM|AXL|CR1L|PTPN6|CLEC2I|PDCD1|PIK3AP1|FCGR2B|CD68|CLEC2D|C1QC|TJP2
51241	3.7875E-37	5.5330E-35	313	1352	2714	23957	negative regulation of multicellular organismal process	MAPKBP1|ERRFI1|PGLYRP2|GFI1|D130043K22RIK|ZFP608|AQP4|ABAT|SOX21|IL27RA|SOX2|CRHBP|GJA1|EDNRB|RPS19|CREB3L1|DHX58|GPR171|LUC7L|IL12B|CCN4|LGALS9|SOX9|PTGDS|EPHB1|B2M|CXADR|SLC11A1|ARRDC3|IFRD1|ACOD1|SOX11|GPR37L1|RUNX3|RC3H2|RUNX1|CLDN5|ARC|TEP1|RFX4|GPR161|BTK|TRIB1|H2-D1|ATF4|MTMR2|NLRX1|KLK8|PLAC8|INPP5D|STC2|PRDM16|SLAMF8|NCKAP1L|APOE|SLAMF1|NKX2-2|LYN|FZD3|NDFIP1|GADD45A|NFATC3|PRG2|NFATC2|LNPEP|NMI|NFATC4|FASL|WNK3|ID4|REL|HIST1H4H|MRVI1|HIST1H4I|GPR18|LGMN|CDKN1B|CTSZ|VSIR|GLI3|ARHGAP4|MECP2|TIFAB|HEY1|STAB1|TSPO|JAK2|JARID2|FEZF2|CCR5|JAK3|APPL2|CTSC|CCR2|HAVCR2|DUSP5|PARP3|IL15|GPR35|IFNGR1|TSC22D3|TFE3|PAX6|WNT9A|SIRT1|ITPKB|IL1A|ANGPTL7|KCNMA1|TLR9|RAPGEF2|TLR6|GAS6|TLR4|TLR2|KANK1|CD63|GRN|CLEC4A2|PELI3|ADCY7|GNAI2|ARNTL|NRAS|CXCR3|CTNNA1|XDH|LDLR|CD74|CDKN2B|BRF1|STAT3|SYNJ2BP|COL3A1|AXL|NBR1|ALMS1|IL18R1|C1QC|TJP2|CD86|CD84|NCF1|GPR68|PROS1|TRAC|H2-K1|LOXL3|RORB|CXCL13|TNF|RGS4|PYCARD|HPGDS|RGS2|SALL1|ZFP35|PLAU|ARHGDIB|TNR|CAPN3|CARD10|TLE3|MYLIP|CD96|PDGFRA|GHSR|LAG3|IGFBP5|ACOT11|LMO2|ATG9A|THOC1|CYBA|THOC2|VASH1|FOXP4|ADAM17|TYROBP|ABCG2|NOTCH3|NOTCH1|C5AR2|H2-M3|IL4RA|FBLN1|ALOX12|ADRB2|LTBP3|FOXO3|FBLN5|ADGRG1|NLRP3|RIPK1|SRGAP2|CD276|MAP2K6|SYT4|ANKRD26|TGFB1|SMAD3|BDNF|SMURF1|TGFB3|CAV1|ZBTB16|INHBB|HOOK3|INHBA|FBXO32|MCC|SMAD6|BMP7|FBXO30|NFKB1|GFAP|CYP51|NFKBIA|CXCL10|DAB2|PTPRC|MAFB|LHX2|BCL3|BCL2|MDM2|TMEM119|CSPG4|CNTN4|TCF3|NFE2L2|GSK3B|TRIM30A|THRB|LRRK2|PDE3B|PTEN|TNFAIP3|PTPN22|TREM2|ARRB2|THBD|HHEX|SPRED1|SIX4|ADAMTS1|PDE4B|NEO1|ABCD1|NKX3-1|SRGN|MYOCD|RBM15|MMP2|PDE4D|OLIG2|TNFRSF1B|ADRA2A|TGFBR1|TNFRSF1A|TGFBR2|DNM3|IFNG|CTDSP1|IRF1|CRY2|MMRN2|CRY1|CX3CR1|ROCK1|ROCK2|SEMA3A|FGL2|SEMA3B|LRP4|ATP1A2|NOD2|HMGCR|TOB2|NTN1|HDAC7|PLN|CD59A|PTPRZ1|HLX|ERBB4|TBX21|KATNA1|CCL2|CSK|SLIT2|LRIG2|TIGIT|GBP4|ANGPT1|NTRK3|TIE1|SEMA4C|MERTK|TBX2|P2RX7|CD24A|PMP22|CD9|PTPN9|SPRY2|PTPN6|CLEC2I|PDCD1|TEK|BCOR|FCGR2B|CLEC2D
65009	5.3010E-37	7.6350E-35	621	3441	2714	23957	regulation of molecular function	MAPKBP1|RNH1|TRIO|GMFG|HNRNPU|F11R|ZFYVE1|PREX2|CRHBP|FAM122A|GJA1|AKT1|PRKAB2|PRKCH|RPL23|SOX11|PRKAB1|CLDN5|TEP1|HECW2|PSME1|TXNIP|PSME2|PRKD2|CDCA5|ZC3HAV1|IQGAP3|OAZ1|C3|RIC8B|PRKAR2B|PRKAR2A|PLCG2|NCKAP1L|PPARGC1B|NKX2-2|HEXIM1|LYN|FZD1|AFAP1L2|NDFIP1|FZD2|HOMER1|GRTP1|FZD4|FZD6|EIF2AK2|LARP6|NFATC4|FOSL1|EHD2|MEX3B|VANGL2|FASL|TNFSF8|SERPINI1|PAM|LGMN|ARHGAP9|DENND1C|ITK|CDKN1A|BTG1|CDKN1B|MTMR12|RPLP1|ELN|SETD7|WFIKKN2|VSIR|ARHGAP4|MECP2|MMP25|CASP12|HEY1|RACK1|TIMP3|JAK2|LDLRAP1|IKBKE|TIMP4|HAVCR2|DUSP4|DENND2D|DUSP5|DUSP1|GPR35|ANXA3|IFNGR1|SPHK1|NFAM1|RAB3IL1|EMP2|SERPINB9|PAX6|WNT9A|GMIP|TMEM173|SLC39A14|SIRT1|DUSP6|PLSCR1|RAPGEF2|HCLS1|GAS6|GPRC5C|MDFI|ENG|CRB2|LRRC14|GRN|KCNA1|PTAFR|RPL11|ADCY3|KCNA5|IL6RA|ADCY7|GRAMD4|FGD2|NEURL1A|FGD3|WRN|BTAF1|NTF3|SPP1|RPS3|RICTOR|ALKAL2|RPS2|AOC3|P2RY13|CDKN2B|STAT3|CARD9|PSMB8|STXBP5L|PSMB9|HEYL|SNX18|SLCO3A1|TAOK1|CLCF1|NUCB1|MITD1|LY6I|CSF1|NCF1|FAM13B|CCNT1|NCF2|GPR65|CHRM4|NAB2|NCF4|RTKN2|TNC|GUCA1A|IRS2|FRY|CXCL13|TNF|SLC8A1|CDC14B|CTGF|CXCL16|PYCARD|STK10|ADORA3|PIM1|NEK1|MAP3K6|HMGN1|RALGAPA1|MAGI3|MAGI2|CYS1|FCGR1|NAIP2|NAIP5|ACAP1|CACNB4|NAIP6|MFNG|ANKRD42|LY6A|TNIK|DGKI|LY6E|CSF1R|NOTCH1|TNKS|RASAL3|SLC9A1|GLIS2|SLC9A3R1|SERPINA3F|ADAP2|PLXNA1|SMYD3|SRGAP2|MAP2K6|OSBPL8|BDNF|TRAPPC9|SERPINA3G|FBXO30|NFKB1|CXCL10|DAB2|CXCL11|PTPRB|CNOT6|SH3BP5L|LRCH1|PTPRC|GNL3L|CXCL12|LHX2|SERPINB6B|MAP3K19|RCAN2|BCL2|MDM2|FGFR1OP|SCGB3A1|CSPG4|MAP3K13|MAP3K14|LAT|MYD88|DPP10|ITGAM|ITGB3|LRRK2|RASGRF2|ITGB2|PTEN|PTPN22|TREM2|HTR2A|ARRB2|BICD1|PIK3CG|TNFSF13B|DUSP14|SPN|HHEX|GM2A|PSD4|EVI5L|OASL1|NKX3-1|OASL2|PPP1R12A|DTX3L|ITGA1|AHSA2|TFIP11|TRAF1|ADRA2A|RP2|NOS1AP|BMP2K|ITGA6|TMBIM6|SOS1|BIRC3|ITIH5|CX3CR1|PPP1R15B|LEPROT|SMARCD3|ROCK1|ROCK2|SEMA3A|CEBPG|SEMA3B|NLRC5|NOD1|NOD2|PPM1F|CACNG6|DNAJB1|P2RY6|PLN|CCL8|CCL6|DNAJB4|CCL5|CCL2|FYN|CSK|FNIP1|PTPN1|PPP1R14A|FEM1A|ANGPT1|GZMA|NTRK3|MID1IP1|TIE1|SEMA4C|CFLAR|MERTK|P2RX7|BCKDK|CD24A|RUNDC1|PTPN6|FCGR2B|RECK|TPT1|LY6C2|ERRFI1|IL1RN|SMARCB1|AHCYL1|GFI1|ICAM1|CRKL|IFIT2|SOX2|LGALS3|RPS6KA3|RINL|PPP2R1B|RASSF4|RPS6KA1|CHORDC1|TNFSF10|KDR|TBC1D10C|PDK4|TRIM25|IL12B|LGALS9|CCN1|TRIM21|SIL1|EPHB1|B2M|SOX7|PDK2|EPHB4|ARRDC4|SLC11A1|ARRDC3|IFRD1|ACOD1|MAPK8IP2|PPP1R3G|ARC|SLPI|PPP1R3C|SPATA13|TRIM14|SIK1|TRIB1|PLPP3|RIN2|LLGL1|SDC4|EBI3|TGFA|PIK3R3|PIK3R5|NUAK1|APH1B|CD19|MICAL1|STC2|SLAMF8|CEP192|APOE|FADD|SLAMF1|EGR1|WWTR1|PTPRN2|TNFSF14|IQSEC2|GADD45B|GADD45A|INSR|IQSEC3|IGF2|IRGM2|GADD45G|BST2|NET1|ACER2|PARP10|LPAR5|WNK2|WNK3|SCN2B|DDR1|PTPRT|IGHM|TENM1|CD40|CSRNP3|PPP1R10|CTSZ|WFDC1|IL27|CTSS|HERPUD1|EPM2AIP1|RAC2|CTSH|CTSD|BBS4|CTSC|APOBEC1|PARP3|EDN1|SYK|IL15|RHOH|PPRC1|PARP9|RHOC|RENBP|VAV1|TOPORS|VAV2|TLR1|IL1A|HCK|ARHGEF3|TLR9|TLR6|FAM20A|SGK1|TLR4|SGK2|TLR3|TLR2|NLRP1B|NLRP1A|SAA3|OAS1A|OAS1B|OAS1C|CST7|GNAI2|BEGAIN|OAS1G|PERP|NPY|XDH|RANBP2|GIT2|CD74|MAP3K1|OSM|MTSS1L|PDP1|PER2|ITCH|CD40LG|AXL|CCNG2|SGSM2|CCNG1|RAB3GAP2|IL18R1|SIPA1|RAB3GAP1|CD84|MIDN|CRTC3|DENND5B|CD81|KNDC1|RGS4|RGS5|RGS2|CCND2|IL18RAP|PLAU|RGS1|ARHGDIA|TBC1D30|ARHGDIB|CAPN3|PDGFRB|CARD10|PDGFRA|CD300A|LMTK2|ARID5B|CYBA|OCRL|LAX1|GEM|ARHGAP45|EEF1A1|ADAM17|CHIL1|CARD11|COPA|FBLN1|ALOX12|ARHGAP17|CACNA1C|ADRB2|NTS|TOR1AIP1|RASGRP3|HRH3|NLRP3|PMAIP1|CYTL1|RIPK1|ASIC2|TGFB1|SMAD3|TGFB3|CAV1|INHBB|INHBA|ARHGAP27|ARHGAP26|BMP7|ARHGAP25|BMP6|AZIN1|NFKBIA|NR4A2|NR4A1|H1F0|ARHGAP30|BHLHE40|TAB2|TCF3|TAB1|FGF12|DOCK6|GSK3B|CXCL9|DOCK9|DOCK8|USP33|PLEK|ATP2A3|TNFAIP3|ADAR|DBI|PPP1R9B|SPRED2|SPRED1|CASP8|PPP2R5E|MCF2L|CASP4|CASP1|PDE4B|GPSM3|MYOCD|PTGIS|H2AFY|NCBP1|PDPK1|DDX58|PDE4D|ARAP1|TGFBR1|TGFBR2|RBL2|FGR|RBL1|AIM2|ALS2|VGF|IFNG|RASA4|OAS2|IRF4|OAS3|CRY2|TBC1D7|CASQ2|LTB|DOCK2|SHANK3|RGS17|MVP|RGS16|ATP1A2|HMGCR|AURKB|GNA13|NWD1|CYTH4|CNR2|CBS|ERBB4|STOM|SLIT2|SASH1|CMTM7|NOS2|CMTM3|SPRY4|SOD2|CD2|CD4|TCIM|PPP2R2C|ALOX5AP|RGS10|PMP22|SPRY2|ERCC6|TEK|VIP|GLA|TAF1
10033	6.3926E-37	9.0793E-35	548	2921	2714	23957	response to organic substance	SPI1|RPL3|SPAAR|HNRNPU|ABAT|EPRS|CLDN1|FGFRL1|EPS8|CRHBP|GJA1|CREB3L1|AKT1|JUNB|DDX17|GBP6|GBP5|GBP8|GBP7|RBFOX2|GBP9|RPL23|CLDN5|DYNC1LI2|TEP1|DDIT4|RBP1|PRKD2|ATF3|ATF4|HSPA4L|ZC3HAV1|VPS26B|MTMR4|SLC30A10|IQGAP3|SULT1A1|KLRK1|PLCG2|PPARGC1B|LYN|EDEM3|HOMER1|TIPARP|FZD4|EDEM1|ERLIN1|EIF2AK2|NR1D2|UPF3A|NFATC4|FOSL2|SETX|RNF103|REL|CPEB3|EZH1|LGMN|GABRB2|CDKN1B|WFIKKN2|RPLP0|PYGM|SLC6A1|LITAF|VSIR|MECP2|IFIH1|CASP12|RACK1|TIMP3|JAK2|JARID2|LDLRAP1|JAK3|IKBKE|TIMP4|APPL2|TRP53INP1|HAVCR2|UPF2|UPF1|DUSP1|GPR35|ANXA3|IFNGR1|SPHK1|PAX6|FOS|TMEM173|SIRT1|CSF2RB2|PLSCR1|MMP14|ZEB1|MRAS|MTF2|KCNMA1|RAPGEF2|HCLS1|GM4951|GAS6|ENG|GRAMD1B|GRN|ASAH1|TMF1|PTAFR|ADCY3|IL6RA|ADCY7|NEURL1A|GLRA3|NTF3|SPP1|RPS3|MFN2|STAT6|RPS2|IL12RB1|LDLR|P2RY12|GABRA1|P2RY13|DMTN|BRF1|IL10RB|USP9X|IL10RA|STAT2|AGL|STAT3|CARD9|LAPTM5|IFI202B|HEYL|COL3A1|LY6I|NRROS|CSF3R|CSF1|NCF2|CHRM4|FAM107A|IRS2|RORB|CXCL13|TNF|SLC8A1|CTGF|CXCL16|PYCARD|CDH5|SESN1|PIM1|GRB10|IL13RA1|IFNAR2|MYLIP|TGTP2|TGTP1|IGFBP5|MAGI2|CD180|TAP2|CACNB4|MAPKAPK3|KAT6B|PGR|LY6A|FKBP4|SRSF7|LY6E|CSF1R|NOTCH1|H2-M3|CREM|IL4RA|FOXO6|FOXO3|CORO1A|SLC9A1|RAP1B|SLC9A3R1|SERPINA3F|SLC38A9|SMYD3|CD300LF|MCL1|SDF2L1|BDNF|HTR1B|ESRRG|FBXO32|SERPINA3G|NFKB1|CXCL10|DAB2|CXCL11|LRCH1|CXCL12|BCL2|MDM2|XAF1|MYD88|H2-AB1|NFE2L2|CIITA|ITGB5|ITGB3|LRRK2|ITGB2|PTEN|HTR2C|PTPN22|TREM2|HTR2A|TCIRG1|ARRB2|LSP1|PIK3CG|SPN|DDI2|NKX3-1|VPS13C|TRAF1|TNFRSF1B|ADRA2A|TNFRSF1A|TMBIM6|SOS1|TRIM56|BIRC3|CX3CR1|CEBPA|LEPROT|ROCK1|ROCK2|H2-Q7|RPL36A|NOD1|NOD2|IL2RG|PIRB|P2RY6|PLN|CCL8|CCL6|CCL5|IL21R|CCL2|FYN|CSK|MEST|PTPN1|NTRK3|TIE1|CFLAR|HTR5A|HCRTR2|P2RX7|CD24A|P2RX6|IL2RB|RAB13|KLF9|PTPN6|FCGR2B|SLC25A33|UNC79|LY6C2|IFITM3|IL1RN|AHCYL1|GFI1|AQP9|AQP4|IFIT1|GM12185|IFIT3|ICAM1|IL27RA|CRKL|IFIT2|SOX2|RPS6KA3|EDNRB|RPS6KA2|KDR|PDK4|TRIM25|IL12B|CPNE3|LGALS9|SOX9|TRIM21|B2M|GLUL|PDK2|PAQR8|ENTPD2|NSMCE3|SLC11A1|ACOD1|RUNX3|RUNX1|SLPI|BTK|NSMF|SIK2|TRIB1|EBI3|PIK3R3|NLK|MNDAL|UGCG|STC2|CD14|FADD|GM5431|PAG1|EGR1|XBP1|EGR2|H2-EB1|EGR3|PTPRN2|INSR|IGF2|SMARCA5|IRGM2|IFI47|NMI|RPE65|BST2|ACER2|DNAIC1|CREBRF|PTPRT|MIA3|HERPUD1|KHK|EPM2AIP1|SERP1|CTSH|CCR5|BBS4|CTSC|CCR2|APOBEC1|SREBF1|NCOA2|FCER1G|SYK|IL15|OSMR|IL17RC|TLR1|IL1A|TLR9|TLR6|SGK1|TLR4|TLR3|TLR2|NLRP1A|SAA3|WAS|CXCR6|GNAI2|NFIL3|CXCR3|CTNNA1|RFTN2|CAR2|CD74|MAP3K1|OSM|MTSS1L|SORBS1|PER1|GPAM|AXL|CD68|IL18R1|TJP2|CD86|NARF|CD81|IFI213|IFI214|IFI211|PRDM2|NR3C2|IL18RAP|CCRL2|CAPN2|GATSL2|CHRNB2|PDGFRB|CD96|PDGFRA|GHSR|LMO2|ARID5A|UBE4A|LMTK2|ARID5B|LIFR|CYBA|EEF1A1|DOK1|ADAM17|F830016B08RIK|GPD1|TIMELESS|CMPK2|CACNA1B|LTBP4|LPL|CSF2RB|ADRB2|LTBP3|PRPF8|ADIPOR2|ZFP36L2|PLD2|HRH3|UBD|NLRP3|RIPK1|BRINP3|SMAD1|VCAM1|TGFB1|SMAD3|HSPA5|SMURF1|TGFB3|CAV1|MSN|INHBB|ISG15|INHBA|SMAD6|BMP7|BMP6|NFKBIA|NR4A2|NR4A1|NR4A3|SELL|FES|ALPL|TAB2|TCF3|TAB1|IL7R|BMPR1B|KDM5B|GSK3B|CXCL9|THRB|DOCK8|PDE3B|TNFAIP3|ADAR|SLC2A4|HK2|PPP1R9B|CASP7|CASP8|KYNU|CASP4|CASP1|PDE4B|9930111J21RIK1|RBM15|PDPK1|DDX58|EED|MMP2|PDE4D|PLA2G4A|IRAK4|SSTR2|KLF15|TGFBR1|TGFBR2|GBP11|AIM2|VGF|IFNG|OAS2|IRF1|CRY2|TBC1D7|CRY1|CASQ2|IRF7|IRF8|IRF5|INA|USP13|KDM3A|ATP1A2|ACVR1B|TROVE2|USP18|GNA15|CNR2|MAT2A|CBS|ERBB4|TBX21|SLIT2|GBP2|GBP4|MAPK4|GBP3|IFI208|IFI209|GBP2B|IFI206|IFI207|IFI204|NOS2|SGTB|IFI205|IFI203|SGTA|SPRY4|H2-AA|SCIMP|CD4|GOLPH3|TEC|CD6|RPS6KB1|RGS10|PMP22|CD9|ACKR3|SPRY2|TEK|LPIN1|LPIN2|TAF1
1902531	9.2824E-37	1.3003E-34	350	1590	2714	23957	regulation of intracellular signal transduction	MAPKBP1|ERRFI1|IL1RN|TRIO|SPAAR|F11R|ICAM1|CRKL|EPS8|PREX2|GPR174|SOX2|LURAP1L|CREB3L1|DHX58|TNFSF10|KDR|TBC1D10C|AKT1|TRIM25|SOX9|CCN1|EPHB1|PDK2|RPL23|ARRDC3|SOX11|GPR37L1|MAPK8IP2|RC3H2|ARC|TEP1|DDIT4|SPATA13|PRKD2|RPL26|TRIB1|ATF3|CDC42SE1|NLRX1|TGFA|ZC3HAV1|SLC30A10|IQGAP3|PIK3R5|C3|RRAS|APOE|CD14|SLAMF1|HEXIM1|LYN|GPR17|XBP1|TNFSF14|IQSEC2|GADD45B|FZD4|GADD45A|INSR|IQSEC3|IGF2|EIF2AK2|PUM1|GADD45G|NET1|VANGL2|FASL|AGO3|LPAR6|WNK2|CD28|GPR18|CD22|IGHM|TENM1|CD40|CD3E|SIGLECG|LITAF|HERPUD1|AKAP12|MECOM|GLIPR2|RACK1|TIMP3|JAK2|LMCD1|HAVCR2|DUSP4|DUSP5|EDN1|GPR37|SYK|DUSP1|GPR35|SPHK1|RHOH|SIRT1|DUSP6|VAV1|VAV2|TLR1|ITPKB|IL1A|PLSCR1|ARHGEF3|TLR9|RAPGEF2|HCLS1|TLR6|GAS6|HCST|TLR4|TLR3|TMEM106A|MDFI|STK40|TLR2|TLR13|ENG|KANK1|PELI3|PELI2|RPL11|GDPD1|IL6RA|ALOX12B|SLC7A2|GNAI2|FGD2|ARNTL|FGD3|NTF3|RPS3|PLAGL2|MFN2|RICTOR|ALKAL2|XDH|P2RY12|CD74|P2RY10|MAP3K1|CARD9|OSM|RANBP9|GPR3|SYNJ2BP|SORBS3|PER1|COL3A1|ITCH|CD40LG|AXL|TAOK1|CLCF1|NBR1|IL18R1|SIPA1|CD84|CRTC3|CSF1|NCF1|CD81|GPR65|RTKN2|GUCA1A|TNF|NR3C2|CTGF|PYCARD|RGS2|ADORA3|ARHGDIA|SESN1|ARHGDIB|CAPN3|MAP3K6|GATSL2|PDGFRB|CARD10|GUCY1A2|PDGFRA|IGFBP5|RALGAPA1|CD300A|MAGI3|MAGI2|LEMD3|LAX1|MID1|EDAR|DOK1|ADAM17|CD8A|CHIL1|TNIK|CARD11|DGKI|NOTCH2|CSF1R|NOTCH1|NPR1|C5AR2|H2-M3|CLEC16A|FBLN1|ARHGAP17|ADRB2|DDX60|RASAL3|PLD2|SLC9A1|RAP1B|SLC9A3R1|ADGRG1|NLRP6|UBD|NACC2|NLRP3|PMAIP1|SLC38A9|RIPK1|FAM83D|MCL1|MAP2K6|IVNS1ABP|OSBPL8|ANKRD26|TGFB1|UBE2B|TGFB3|CAV1|ARHGAP26|BMP7|ARHGAP25|FBXO30|DAB2|PTPRC|CXCL12|RCAN2|BCL2|MDM2|CSPG4|TAB2|HPSE|TAB1|MAP3K13|MAP3K14|MYD88|NFE2L2|GSK3B|PLEKHF1|ITGB3|LRRK2|RASGRF2|LRRK1|PDE3B|PTEN|HTR2C|TNFAIP3|PTPN22|TREM2|HTR2A|ARRB2|ITGAL|PIK3CG|DUSP14|SPRED2|SPRED1|CASP8|RB1CC1|MCF2L|PSD4|CASP1|BDKRB2|PDE4B|NKX3-1|PDPK1|PDE4D|ITGA1|IRAK4|TRAF1|SEZ6L|ADRA2A|TGFBR1|ACTA2|FGR|LMBRD1|SFPQ|ALS2|RASA4|TBC1D7|CASQ2|TMBIM6|SOS1|DOCK2|BIRC3|CX3CR1|LEPROT|RRN3|ROCK1|ROCK2|NOD1|PRR5L|NOD2|HMGCR|HDAC7|P2RY6|CYTH4|PLN|CCL8|CBS|CCL6|ERBB4|CCL5|TIFA|CCL2|FYN|CSK|SLIT2|FNIP1|SASH1|PTPN1|FEM1A|ANGPT1|NTRK3|SEMA4C|SPRY4|CFLAR|SOD2|SCIMP|P2RX7|CD24A|CD4|GOLPH3|PDE10A|TCIM|BMT2|ACKR3|SPRY2|PTPN6|ERCC6|TEK|LTBR|PIK3AP1|FCGR2B|NOP53|TPT1
2764	1.5792E-36	2.1823E-34	142	408	2714	23957	immune response-regulating signaling pathway	IGHV1-80|CD86|IGHV1-81|IGHV1-82|IGHV1-85|IGHV3-1|TRIL|TNF|CRKL|IGHG3|RPS6KA3|IGHG1|TRBC1|C3AR1|LGALS9|IGHV7-3|IGHV3-6|IGHV3-8|THEMIS|IGHV1-12|LAX1|RC3H2|IGHV1-18|FCGR1|IGHV1-19|IGHG2B|FCGR3|IGHG2C|CACNB4|MAPKAPK3|PRKD2|IGHV8-12|IGHV1-63|IGHV1-64|C5AR2|H2-M3|IGHV1-66|IGHV1-67|IGHV1-69|CD79B|CD79A|KLRK1|IGHV2-6-8|CD19|PLCG2|NCKAP1L|IGHV8-8|CD14|CD300LF|CD276|LYN|IGHV1-72|IGHV1-74|IGHV1-75|IRGM2|NFATC2|BTNL6|NFKBIA|IGHV10-3|PTPRC|NR4A3|IGHV14-2|IGHV14-3|IGHV14-4|BCL2|CD28|MYD88|IGHV1-5|IGHM|IGHV1-4|ITK|IGHV1-7|CD40|IGHV1-42|PTPN22|CD3E|SPN|IFIH1|IGHV5-9|IGLC3|PDE4B|CTSH|IGHV9-4|IGLC1|IGLC2|IGHV1-9|IGHV9-1|IGHV5-4|IGHV9-3|HAVCR2|FCER1G|SYK|IGHV5-12|DDX58|IGHV1-53|NFAM1|IGHV1-54|IGHV1-55|ICOSL|IGHV5-17|TLR1|LAT2|IFNG|IGHA|IGHD|TLR9|TLR12|TLR11|LCP2|TLR6|TLR5|MS4A1|TLR4|TLR3|TLR2|TLR13|IGHV2-6|IGHV2-5|UNC93B1|IGHV1-20|IGHV1-22|NOD2|IGHV1-26|FYB|RNF135|NRAS|IGKC|TIFA|FYN|IGHV6-6|IGHV2-9|SCIMP|IGHV1-39|TEC|THEMIS2|KLHL6|PTPN6|CLEC2I|CD247|PIK3AP1|FCGR2B|MYO1G
65008	3.5280E-36	4.8103E-34	716	4162	2714	23957	regulation of biological quality	SPI1|WIPF1|GMFG|HNRNPU|ABAT|F11R|LIPA|CLDN1|ZC3H12D|EPS8|GPR174|CRHBP|ALKBH5|GJA1|LIPG|C3AR1|AKT1|IER3|PRKAB2|CXADR|RBFOX2|RPL23|SOX11|PRKAB1|GABRG3|RC3H2|CLDN5|TEP1|RBP1|ATF4|CDC42SE1|MTMR2|IQGAP3|SULT1A1|PLAC8|C3|KLRK1|EPB41L2|PRDM16|PLCG2|NCKAP1L|PROM1|PPARGC1B|LYN|FZD1|GPR17|NAPSA|NDFIP1|FZD2|HOMER1|DNASE2A|TIPARP|FZD4|FZD6|LNPEP|NR1D2|GRIN2C|NFATC4|EHD2|GLUD1|FASL|MRVI1|CPEB3|GPR18|EZH1|LGMN|FERMT3|GABRB2|ARPC1B|HEXB|NCAN|ELN|HEXA|PYGM|PTH1R|OSBPL11|PEAR1|SMG7|SLC6A1|ARHGAP4|ASGR2|SMG6|MECP2|JPH4|TIFAB|MECOM|RACK1|TSPO|SH3BGRL3|JAK2|LDLRAP1|JAK3|IKBKE|APPL2|CHST8|DUSP5|UPF1|GPR35|5430427O19RIK|SPHK1|TET2|ELOVL6|EMP2|PAX6|SLC39A14|SIRT1|CCSAP|GNL3|DDB1|ITPKB|PLSCR1|PLCB3|PLCB4|LRRC7|KCNMA1|RAPGEF2|CDC42EP1|HCLS1|PLIN2|GAS6|PLCB2|TMEM106A|CHST3|ENG|GRAMD1B|KANK1|GRN|TMF1|KCNA1|PTAFR|COL11A2|RPL11|ADAM22|C530008M17RIK|KCNA5|AFP|SLC7A2|PTGS1|NEURL1A|RNF135|WRN|SRPX2|GLRA3|SPP1|MFN2|RICTOR|STAT6|STX2|LDLR|P2RY12|AOC3|GABRA1|P2RY10|DMTN|YTHDF3|1600014C10RIK|BRF1|USP9X|IL10RA|GABRA3|STAT3|YLPM1|GPR3|SLC8B1|STXBP5L|MKLN1|FABP5|TAOK1|CLCF1|ALMS1|SLC28A2|NRROS|ATP8A2|CSF1|CLSTN2|NCF2|GPR68|PROS1|GPR65|MCPT4|TNC|FAM107A|SLA|IRS2|CXCL13|TNF|SLC8A1|CTGF|RIMS2|PYCARD|CDH5|ADORA3|PIM1|GRB10|TNR|SLC39A8|SLC25A44|CPA3|TLE3|MYLIP|RPS9|IGFBP5|RPS5|MAGI2|RPS6|DIO2|CACNB4|SLC9A7|RAB39|TNIK|DGKI|GRIA2|CSF1R|NOTCH1|TNKS|HVCN1|H2-M3|IL4RA|FOXO6|LIN7A|FOXO3|CORO1A|SLC9A1|RHOBTB2|RAP1B|SLC9A3R1|PLXNA1|GRIA3|GRIA4|MAP2K6|KCNF1|OSBPL8|ATP8B4|ANKRD26|KIRREL|ATP8B2|RASL10B|BDNF|SLC4A10|HTR1B|ESRRG|CORO2B|FBXO30|NFKB1|GFAP|CXCL10|DAB2|PTPRC|GNL3L|CXCL12|MAFB|DMXL1|DMXL2|TBXAS1|BCL2|AAK1|MDM2|CSPG5|HPSE|MAP3K13|LAT|MYD88|NFE2L2|KCNK6|ITGAM|PLEKHF1|KCNK9|CPQ|ITGB3|LRRK2|RASGRF2|ITGB2|LRRK1|PTEN|HTR2C|PIK3CD|TREM2|HTR2A|TCIRG1|PIK3CG|TNFSF13B|UNC80|THBD|SCPEP1|ATP7B|SGCD|GM2A|DDI2|METTL16|SNAP29|NEO1|CEP290|NKX3-1|GRID1|SGIP1|VPS13C|ITGA1|VPS13D|VPS13A|TNFRSF1B|ADRA2A|PTBP3|SLCO1C1|NPC2|IL1RAPL1|TMBIM6|SOS1|CNTNAP4|CX3CR1|CEBPA|LEPROT|SLC24A4|ROCK1|ROCK2|LRTM2|SEMA3A|CEBPG|SEMA3B|LRP4|NOD2|PIRB|NTN1|TSPAN32|COCH|P2RY6|PLN|CCL5|SLITRK3|CDC37L1|VPS54|CCL2|FYN|CSK|LRRC8A|SLC25A23|MEST|KCNJ2|WASF3|TUB|KCNJ10|MYO10|ANGPT1|NTRK3|ERAP1|SEMA4C|MERTK|HCRTR2|TTC39B|P2RX7|BCKDK|CD24A|P2RX6|PTPN6|CLEC2I|FCGR2B|MDGA2|NOP53|SLC25A33|IL1RN|SMARCB1|6030419C18RIK|GFI1|LST1|D130043K22RIK|AQP4|IKZF1|IFI30|TXNDC16|ICAM1|CRKL|RPS17|EDNRB|RPS19|RPS6KA2|KDR|PDK4|PIEZO1|CCN4|LGALS9|SOX9|SYNPO|TRIM21|SLC12A7|EPHB1|B2M|GLUL|PDK2|ENTPD1|COG7|ENTPD2|SLC11A1|KCNK13|ARRDC3|IFRD1|CIRBP|ISLR2|SLC6A12|GPR37L1|MAPK8IP2|RUNX1|PPP1R3G|ARC|SOAT2|AKR1C14|BTK|NSMF|TLN2|TLN1|PLPP3|NLK|KLK8|KLK6|UGCG|SGPL1|CD19|INPP5D|STC2|SLAMF8|NAALAD2|KCNN2|APOE|FADD|SPTBN1|ATP6V0A1|VASP|BBS1|EGR1|WWTR1|XBP1|PTPRN2|IQSEC2|ZFP516|SIAH3|INSR|IGF2|IRGM2|PARVA|PARVB|PUM1|RPE65|GADD45G|ALDH6A1|AKR1B10|LPAR6|WNK2|WNK3|SCN2A|SCN2B|DDR1|TENM1|PCSK1|CD40|TNFRSF13B|DOC2A|PPP1R10|CTSS|HERPUD1|AKAP12|SERP1|RAC2|MUC13|CTSH|PHGDH|QSOX1|CCR5|BCL2A1A|CLIC1|BBS4|CCR2|APOBEC1|SREBF1|CD52|NCOA2|PARP3|EDN1|FCER1G|SYK|IL15|TSC22D3|TFE3|SYN3|RHOC|SORCS2|TOPORS|IL1A|HCK|ALDH5A1|TLR9|TLR6|FAM20A|MICU1|TLR5|SGK1|TLR4|TLR2|HDC|WAS|ALOX12B|CXCR6|AIF1|GNAI2|BEGAIN|ARNTL|DRP2|FAM196A|CXCR3|NPY|ORMDL3|PDPN|XDH|LNPK|GIT2|CAR2|CD74|MAP3K1|SLC31A2|FAM46C|OSM|GAD2|SORBS1|PER2|CD40LG|PER3|GPAM|CSDC2|AXL|APBA2|IL18R1|RAB3GAP1|TJP2|DCLRE1B|MIDN|CRTC3|CD81|TRAC|ARID4A|ETS1|CELSR2|NR3C2|RGS4|RGS2|PLAU|SIT1|ARHGDIA|CCRL2|TRAPPC11|CAPN3|ARID2|CHRNB2|ZBP1|PDGFRB|PDGFRA|GHSR|CHRNB3|DSCAM|ACOT11|TMOD2|LMO2|CYBA|PDIA5|PDIA4|ADAM17|PREPL|TYROBP|GPD1|CARD11|COPA|USP53|NPR1|C5AR2|CHRNA6|CACNA1B|LTBP4|LPL|FBLN1|ALOX12|CACNA1C|ADRB2|LTBP3|NTS|CACNA1E|MCHR1|ADIPOR2|ZFP36L2|HCAR2|TMEM123|NLRP6|HRH3|PMAIP1|CYTL1|ASIC2|SYT4|SMAD1|CRTAP|VCAM1|TGFB1|SMAD3|UBE2B|HSPA5|CAV1|EPHX2|MSN|INHBB|ISG15|MT1|INHBA|SMAD6|BMP6|NFKBIA|NR4A3|FES|TMEM119|TCF3|IL7R|BMPR1B|FGF12|KDM5B|GSK3B|MCUR1|THRB|USP33|PLEK|PDE3B|SLC40A1|ATP2A3|LMOD1|TNFAIP3|ADAR|DBI|SLC2A4|RND3|HK2|HK3|ADGRE5|HEPH|LRRTM3|SIX4|RB1CC1|GRM8|LRRTM2|CASP1|BDKRB2|PDE4B|ABCD1|SRGN|KDM6B|PTGIS|PDPK1|MMP2|PDE4D|USP45|PLA2G4A|MYRIP|ARAP1|KLF15|ETV5|TAPBP|ACTA2|DNM3|FCHSD1|FGR|ELF1|VGF|IFNG|OAS2|IRF4|CRY2|RFT1|CRY1|CASQ2|MS4A1|SHANK3|SASH3|USP13|KDM3A|RRN3|HLF|PALM2|ATP1A2|HMGCR|ADD3|ACVR1B|AURKB|GNA13|GNA15|CNR2|CBS|CLMN|ERBB4|POC1B|SLIT2|RBM38|NOS2|TPBG|BNIP3|MX2|MX1|CMTM6|CADPS|ATP2B3|SOD2|USP28|FMNL3|CD4|GOLPH3|FMNL1|TEC|NPHS1|PMP22|CD9|ACKR3|ERCC6|LPIN1|VIP|GLA|TAF1
42325	7.3425E-36	9.8795E-34	352	1618	2714	23957	regulation of phosphorylation	MAPKBP1|ERRFI1|IL1RN|HNRNPU|ICAM1|IL27RA|CRKL|SOX2|EDNRB|CHORDC1|KDR|TBC1D10C|AKT1|IL12B|LGALS9|SOX9|CCN1|EPHB1|EPHB4|IER3|SLC11A1|GPR37L1|MAPK8IP2|TEP1|DDIT4|PRKD2|TRIB1|PLPP3|ATF3|CDC42SE1|SDC4|TGFA|PIK3R3|SLC30A10|SAMSN1|IQGAP3|PIK3R5|C3|GJC2|RRAS|PRKAR2B|PRKAR2A|CD19|MICAL1|SLAMF8|NCKAP1L|APOE|PPARGC1B|SLAMF1|HEXIM1|LYN|FZD1|EGR1|WWTR1|XBP1|AFAP1L2|GADD45B|FZD4|GADD45A|INSR|IGF2|IRGM2|EIF2AK2|PARP14|BTBD10|GADD45G|VANGL2|WNK2|WNK3|DDR1|PTPRT|IGHM|TENM1|CDKN1A|CD40|CDKN1B|RPLP1|CD3E|AKAP12|MECOM|GLIPR2|RAC2|RACK1|TIMP3|JAK2|HAVCR2|DUSP4|DUSP5|EDN1|GPR37|SYK|DUSP1|IL15|SPHK1|RHOH|EMP2|PAX6|PARP9|CBFA2T3|SIRT1|DUSP6|VAV2|TLR1|ITPKB|IL1A|TLR9|RAPGEF2|HCLS1|TLR6|FAM20A|GAS6|TLR4|GPRC5C|TLR3|TMEM106A|MDFI|STK40|TLR2|TLR13|ENG|PELI2|FAM129A|IL6RA|ALOX12B|AIF1|GNAI2|FGD2|NEURL1A|NRAS|SRPX2|SNX25|NTF3|RPS3|RICTOR|ALKAL2|XDH|RANBP2|CD74|CDKN2B|MAP3K1|DMTN|STAT2|STAT3|CARD9|OSM|RANBP9|SYNJ2BP|SORBS3|PER1|ITCH|CD40LG|SLCO3A1|AXL|TAOK1|CLCF1|CCNG2|NBR1|CCNG1|CD84|MIDN|CSF1|NCF1|CCNT1|CD81|NAB2|KNDC1|IRS2|TNF|SLC8A1|CTGF|PYCARD|STK10|CDH5|RGS2|CCND2|PIM1|GRB10|NEK1|MAP3K6|PDGFRB|CARD10|PDGFRA|KIRREL2|DSCAM|CD300A|MAGI3|LMTK2|LAX1|MID1|EEF1A1|FCGR1|EDAR|DOK1|ADAM17|GPD1|CHIL1|TNIK|NOTCH2|CSF1R|NOTCH1|C5AR2|FBLN1|AK4|ADRB2|RAP1B|SLC9A3R1|NLRP6|ATXN7|TNFRSF14|RIPK1|SMYD3|FAM83D|MAP2K6|OSBPL8|ANKRD26|KIRREL|TGFB1|UBE2B|BDNF|TGFB3|CAV1|TNK2|INHBB|INHBA|SMAD6|BMP7|FBXO30|BMP6|DAB2|PTPRB|SH3BP5L|PTPRC|MAP3K19|BCL2|TMEM119|FGFR1OP|CSPG4|TAB2|TCF3|TAB1|MAP3K13|MAP3K14|LAT|MYD88|GSK3B|ITGB3|LRRK2|ITGB2|LRRK1|PTEN|HTR2C|TNFAIP3|ADAR|PTPN22|TREM2|HTR2A|ARRB2|PIK3CG|PPP1R9B|DUSP14|SPN|SPRED2|HHEX|SPRED1|PPP2R5E|RB1CC1|BDKRB2|ABCD1|NKX3-1|MYOCD|H2AFY|PDPK1|PDE4D|ITGA1|TRAF1|ADRA2A|TGFBR1|TNFRSF1A|TGFBR2|ACTA2|RBL2|FGR|RBL1|ALS2|IFNG|CTDSP1|CTDSP2|IRF1|ITGA6|BIRC3|CX3CR1|PPP1R15B|LEPROT|ROCK1|ROCK2|SLFN1|MVP|NLRC5|LRP4|NOD1|PRR5L|NOD2|HMGCR|ACVR1B|PPM1F|P2RY6|CCL8|KCTD20|PTPRZ1|CBS|CCL6|ERBB4|CCL5|CCL2|FYN|CSK|SLIT2|SLC25A23|FNIP1|GBP4|SASH1|PTPN1|PPP1R14A|FEM1A|ANGPT1|NOS2|NTRK3|TIE1|SEMA4C|SPRY4|CFLAR|MERTK|SCIMP|CD2|P2RX7|CD24A|CD4|TEC|CD6|TCIM|PMP22|ACKR3|SPRY2|PTPN6|ERCC6|TEK|INSM1|LTBR|FCGR2B|NOP53|SLC25A33|TPT1
19220	9.9467E-36	1.3210E-33	381	1808	2714	23957	regulation of phosphate metabolic process	MAPKBP1|ERRFI1|IL1RN|HNRNPU|ZFYVE1|ICAM1|IL27RA|CRKL|SOX2|FAM122A|EDNRB|PPP2R1B|CHORDC1|KDR|TBC1D10C|PDK4|AKT1|IL12B|LGALS9|SOX9|CCN1|EPHB1|PDK2|EPHB4|IER3|ENTPD1|SLC11A1|GPR37L1|MAPK8IP2|PPP1R3C|TEP1|DDIT4|PRKD2|NSMF|TRIB1|PLPP3|ATF3|CDC42SE1|MTMR1|MTMR2|MTMR3|SDC4|TGFA|PIK3R3|MTMR4|SLC30A10|SAMSN1|IQGAP3|PIK3R5|C3|NUAK1|GJC2|RRAS|PRKAR2B|PRKAR2A|CD19|MICAL1|SLAMF8|CEP192|NCKAP1L|APOE|PPARGC1B|SLAMF1|HEXIM1|LYN|FZD1|EGR1|WWTR1|XBP1|AFAP1L2|GADD45B|FZD4|GADD45A|INSR|IGF2|IRGM2|EIF2AK2|PARP14|BTBD10|GADD45G|VANGL2|WNK2|WNK3|DDR1|PTPRT|IGHM|TENM1|CDKN1A|CD40|CSRNP3|CDKN1B|PPP1R10|RPLP1|PTH1R|CD3E|AKAP12|MECOM|GLIPR2|RAC2|RACK1|TIMP3|JAK2|HAVCR2|DUSP4|DUSP5|EDN1|GPR37|SYK|DUSP1|IL15|SPHK1|RHOH|EMP2|PAX6|PARP9|CBFA2T3|SIRT1|DUSP6|VAV2|TLR1|ITPKB|IL1A|TLR9|RAPGEF2|HCLS1|TLR6|FAM20A|GAS6|TLR4|GPRC5C|TLR3|TMEM106A|MDFI|STK40|TLR2|TLR13|ENG|PTAFR|PELI2|FAM129A|IL6RA|ALOX12B|AIF1|GNAI2|FGD2|NEURL1A|NRAS|SRPX2|SNX25|NTF3|RPS3|RICTOR|ALKAL2|XDH|LDLR|RANBP2|CD74|CDKN2B|MAP3K1|DMTN|STAT2|STAT3|CARD9|OSM|RANBP9|SYNJ2BP|SORBS3|PER1|ITCH|CD40LG|SLCO3A1|AXL|TAOK1|CLCF1|CCNG2|NBR1|CCNG1|CD84|MIDN|CSF1|NCF1|CCNT1|CD81|NAB2|GUCA1A|KNDC1|IRS2|TNF|SLC8A1|CTGF|PYCARD|STK10|CDH5|RGS2|CCND2|PIM1|CAPN2|GRB10|NEK1|MAP3K6|PDGFRB|CARD10|PDGFRA|KIRREL2|DSCAM|CD300A|MAGI3|MAGI2|LMTK2|LAX1|MID1|EEF1A1|FCGR1|EDAR|DOK1|ADAM17|GPD1|CHIL1|TNIK|NOTCH2|CSF1R|NOTCH1|C5AR2|FBLN1|AK4|ADRB2|RAP1B|SLC9A3R1|NLRP6|ATXN7|TNFRSF14|RIPK1|SMYD3|FAM83D|MAP2K6|OSBPL8|ANKRD26|KIRREL|TGFB1|SMAD3|UBE2B|BDNF|TGFB3|CAV1|TNK2|INHBB|INHBA|SMAD6|BMP7|FBXO30|BMP6|DAB2|PTPRB|SH3BP5L|PTPRC|MAP3K19|RCAN2|BCL2|TMEM119|FGFR1OP|CSPG4|TAB2|TCF3|TAB1|MAP3K13|MAP3K14|LAT|MYD88|GSK3B|ITGB3|LRRK2|ITGB2|PLEK|LRRK1|PTEN|HTR2C|TNFAIP3|ADAR|PTPN22|TREM2|HTR2A|ARRB2|PIK3CG|PPP1R9B|DUSP14|SPN|SPRED2|HHEX|SPRED1|PPP2R5E|RB1CC1|BDKRB2|ABCD1|NKX3-1|MYOCD|PPP1R12A|H2AFY|PDPK1|PDE4D|ITGA1|TRAF1|ADRA2A|TGFBR1|TNFRSF1A|TGFBR2|ACTA2|RBL2|FGR|RBL1|ALS2|IFNG|CTDSP1|CTDSP2|IRF1|CRY2|ITGA6|BIRC3|CX3CR1|PPP1R15B|LEPROT|ROCK1|ROCK2|SLFN1|MVP|NLRC5|LRP4|NOD1|PRR5L|NOD2|HMGCR|PIRB|ACVR1B|PPM1F|P2RY6|CCL8|KCTD20|PTPRZ1|CBS|CCL6|ERBB4|CCL5|CCL2|FYN|CSK|SLIT2|SLC25A23|FNIP1|GBP4|SASH1|PTPN1|PPP1R14A|FEM1A|ANGPT1|NOS2|NTRK3|TIE1|SEMA4C|SPRY4|CFLAR|MERTK|SCIMP|CD2|P2RX7|CD24A|CD4|TEC|CD6|TCIM|PPP2R2C|PMP22|ACKR3|SPRY2|PTPN6|ERCC6|TEK|INSM1|LTBR|FCGR2B|NOP53|SLC25A33|TPT1
51174	1.1280E-35	1.4788E-33	381	1809	2714	23957	regulation of phosphorus metabolic process	MAPKBP1|ERRFI1|IL1RN|HNRNPU|ZFYVE1|ICAM1|IL27RA|CRKL|SOX2|FAM122A|EDNRB|PPP2R1B|CHORDC1|KDR|TBC1D10C|PDK4|AKT1|IL12B|LGALS9|SOX9|CCN1|EPHB1|PDK2|EPHB4|IER3|ENTPD1|SLC11A1|GPR37L1|MAPK8IP2|PPP1R3C|TEP1|DDIT4|PRKD2|NSMF|TRIB1|PLPP3|ATF3|CDC42SE1|MTMR1|MTMR2|MTMR3|SDC4|TGFA|PIK3R3|MTMR4|SLC30A10|SAMSN1|IQGAP3|PIK3R5|C3|NUAK1|GJC2|RRAS|PRKAR2B|PRKAR2A|CD19|MICAL1|SLAMF8|CEP192|NCKAP1L|APOE|PPARGC1B|SLAMF1|HEXIM1|LYN|FZD1|EGR1|WWTR1|XBP1|AFAP1L2|GADD45B|FZD4|GADD45A|INSR|IGF2|IRGM2|EIF2AK2|PARP14|BTBD10|GADD45G|VANGL2|WNK2|WNK3|DDR1|PTPRT|IGHM|TENM1|CDKN1A|CD40|CSRNP3|CDKN1B|PPP1R10|RPLP1|PTH1R|CD3E|AKAP12|MECOM|GLIPR2|RAC2|RACK1|TIMP3|JAK2|HAVCR2|DUSP4|DUSP5|EDN1|GPR37|SYK|DUSP1|IL15|SPHK1|RHOH|EMP2|PAX6|PARP9|CBFA2T3|SIRT1|DUSP6|VAV2|TLR1|ITPKB|IL1A|TLR9|RAPGEF2|HCLS1|TLR6|FAM20A|GAS6|TLR4|GPRC5C|TLR3|TMEM106A|MDFI|STK40|TLR2|TLR13|ENG|PTAFR|PELI2|FAM129A|IL6RA|ALOX12B|AIF1|GNAI2|FGD2|NEURL1A|NRAS|SRPX2|SNX25|NTF3|RPS3|RICTOR|ALKAL2|XDH|LDLR|RANBP2|CD74|CDKN2B|MAP3K1|DMTN|STAT2|STAT3|CARD9|OSM|RANBP9|SYNJ2BP|SORBS3|PER1|ITCH|CD40LG|SLCO3A1|AXL|TAOK1|CLCF1|CCNG2|NBR1|CCNG1|CD84|MIDN|CSF1|NCF1|CCNT1|CD81|NAB2|GUCA1A|KNDC1|IRS2|TNF|SLC8A1|CTGF|PYCARD|STK10|CDH5|RGS2|CCND2|PIM1|CAPN2|GRB10|NEK1|MAP3K6|PDGFRB|CARD10|PDGFRA|KIRREL2|DSCAM|CD300A|MAGI3|MAGI2|LMTK2|LAX1|MID1|EEF1A1|FCGR1|EDAR|DOK1|ADAM17|GPD1|CHIL1|TNIK|NOTCH2|CSF1R|NOTCH1|C5AR2|FBLN1|AK4|ADRB2|RAP1B|SLC9A3R1|NLRP6|ATXN7|TNFRSF14|RIPK1|SMYD3|FAM83D|MAP2K6|OSBPL8|ANKRD26|KIRREL|TGFB1|SMAD3|UBE2B|BDNF|TGFB3|CAV1|TNK2|INHBB|INHBA|SMAD6|BMP7|FBXO30|BMP6|DAB2|PTPRB|SH3BP5L|PTPRC|MAP3K19|RCAN2|BCL2|TMEM119|FGFR1OP|CSPG4|TAB2|TCF3|TAB1|MAP3K13|MAP3K14|LAT|MYD88|GSK3B|ITGB3|LRRK2|ITGB2|PLEK|LRRK1|PTEN|HTR2C|TNFAIP3|ADAR|PTPN22|TREM2|HTR2A|ARRB2|PIK3CG|PPP1R9B|DUSP14|SPN|SPRED2|HHEX|SPRED1|PPP2R5E|RB1CC1|BDKRB2|ABCD1|NKX3-1|MYOCD|PPP1R12A|H2AFY|PDPK1|PDE4D|ITGA1|TRAF1|ADRA2A|TGFBR1|TNFRSF1A|TGFBR2|ACTA2|RBL2|FGR|RBL1|ALS2|IFNG|CTDSP1|CTDSP2|IRF1|CRY2|ITGA6|BIRC3|CX3CR1|PPP1R15B|LEPROT|ROCK1|ROCK2|SLFN1|MVP|NLRC5|LRP4|NOD1|PRR5L|NOD2|HMGCR|PIRB|ACVR1B|PPM1F|P2RY6|CCL8|KCTD20|PTPRZ1|CBS|CCL6|ERBB4|CCL5|CCL2|FYN|CSK|SLIT2|SLC25A23|FNIP1|GBP4|SASH1|PTPN1|PPP1R14A|FEM1A|ANGPT1|NOS2|NTRK3|TIE1|SEMA4C|SPRY4|CFLAR|MERTK|SCIMP|CD2|P2RX7|CD24A|CD4|TEC|CD6|TCIM|PPP2R2C|PMP22|ACKR3|SPRY2|PTPN6|ERCC6|TEK|INSM1|LTBR|FCGR2B|NOP53|SLC25A33|TPT1
2757	1.2374E-35	1.6017E-33	137	391	2714	23957	immune response-activating signal transduction	IGHV1-80|CD86|IGHV1-81|IGHV1-82|IGHV1-85|IGHV3-1|TRIL|TNF|CRKL|IGHG3|RPS6KA3|IGHG1|TRBC1|C3AR1|LGALS9|IGHV7-3|IGHV3-6|IGHV3-8|THEMIS|IGHV1-12|LAX1|RC3H2|IGHV1-18|IGHV1-19|IGHG2B|IGHG2C|CACNB4|MAPKAPK3|PRKD2|IGHV8-12|IGHV1-63|IGHV1-64|C5AR2|IGHV1-66|IGHV1-67|IGHV1-69|CD79B|CD79A|KLRK1|IGHV2-6-8|CD19|PLCG2|NCKAP1L|IGHV8-8|CD14|CD300LF|CD276|LYN|IGHV1-72|IGHV1-74|IGHV1-75|IRGM2|NFATC2|BTNL6|NFKBIA|IGHV10-3|PTPRC|NR4A3|IGHV14-2|IGHV14-3|IGHV14-4|BCL2|CD28|MYD88|IGHV1-5|IGHM|IGHV1-4|ITK|IGHV1-7|IGHV1-42|PTPN22|CD3E|SPN|IFIH1|IGHV5-9|IGLC3|PDE4B|IGHV9-4|IGLC1|IGLC2|IGHV1-9|IGHV9-1|IGHV5-4|IGHV9-3|HAVCR2|FCER1G|SYK|IGHV5-12|DDX58|IGHV1-53|NFAM1|IGHV1-54|IGHV1-55|ICOSL|IGHV5-17|TLR1|LAT2|IFNG|IGHA|IGHD|TLR9|TLR12|TLR11|LCP2|TLR6|TLR5|MS4A1|TLR4|TLR3|TLR2|TLR13|IGHV2-6|IGHV2-5|UNC93B1|IGHV1-20|IGHV1-22|NOD2|IGHV1-26|FYB|RNF135|NRAS|IGKC|TIFA|FYN|IGHV6-6|IGHV2-9|SCIMP|IGHV1-39|TEC|THEMIS2|KLHL6|PTPN6|CLEC2I|CD247|PIK3AP1|FCGR2B|MYO1G
9617	1.4024E-35	1.7926E-33	247	978	2714	23957	response to bacterium	IGHV1-80|IGHV1-81|IGHV1-82|RPL30|PGLYRP2|IGHV1-85|IGHV3-1|GFI1|IFIT1|IKZF3|IFIT3|IL27RA|RPS6KA3|EDNRB|RPS19|TRBC1|DHX58|AKT1|IL12B|LGALS9|HMCN1|IGHV3-6|JUNB|B2M|IGHV3-8|HERC6|GBP6|GBP5|GBP8|GBP7|GBP9|SP110|SLC11A1|RNASE6|ACOD1|SLPI|TRIB1|IGHV8-12|IGHV1-63|IGHV1-64|IGHV1-66|IGHV1-67|IGHV1-69|MNDAL|PLAC8|CD79B|C3|KLRK1|IGHV2-6-8|SLAMF8|PLCG2|CEP192|CD14|LYN|GSDMD|XBP1|IGHV1-72|IGHV1-74|IGHV1-75|IRGM2|PRG2|EIF2AK2|IFI44|IGHV10-3|TNFSF8|IGHM|IGHV1-42|LITAF|JCHAIN|MECOM|STAB1|IGHV5-9|JAK2|IGHV5-4|HAVCR2|UPF1|CD52|FCER1G|SYK|ANXA3|IGHV1-53|IGHV1-54|IGHV1-55|SERPINB9|TLR1|IL1A|HCK|PLSCR1|IGHA|IGHD|TLR9|TLR11|TLR6|FAM20A|TLR5|GAS5|TLR4|TLR2|TMF1|NLRP1A|SAA3|IGHV1-20|PELI3|PTAFR|IGHV1-22|IGHV1-26|IGKC|NPY|IGHV6-6|FAM46A|CARD9|IGHV1-39|PSMB9|KLHL6|AXL|FAU|CD68|CD86|NCF1|NCF2|H2-K1|IFI211|CXCL13|TNF|CXCL16|IGHG3|PYCARD|IGHG1|RGS1|IGHV7-3|CD96|TGTP1|CD180|TAP2|ARID5A|IGHV1-12|MPEG1|IGHV1-18|FCGR1|IGHV1-19|NAIP2|IGHG2B|PLA2G16|ADAM17|NAIP5|IGHG2C|MAPKAPK3|NAIP6|HIST1H2BE|CMPK2|LY6A|FKBP5|HIST1H2BC|NOTCH2|LYZ2|H2-M3|LPL|PRPF8|2810474O19RIK|SERPINA3F|NLRP6|NLRP3|TNFRSF14|IGHV8-8|TGFB1|CAV1|ISG15|AA467197|B3GALT5|SMAD6|NFKB1|NFKBIA|CXCL10|CXCL11|IGHV14-2|IGHV14-3|IGHV14-4|BCL3|TAB2|TCF3|MYD88|IGHV1-5|H2-T23|IGHV1-4|IGHV1-7|CXCL9|TRIM30A|TNFAIP3|PTPN22|TREM2|SPN|UPK1B|CASP1|IGLC3|PDE4B|IGHV9-4|IGLC1|IGLC2|IGHV1-9|IGHV9-1|IGHV9-3|IGHV5-12|PDE4D|IGHV5-17|TNFRSF1B|TNFRSF1A|FGR|GBP11|VGF|IFNG|OAS2|IRF8|IRF5|MS4A1|CX3CR1|IGHV2-6|IGHV2-5|SLFN2|NLRC5|NOD1|NOD2|USP18|COCH|CNR2|CCL5|DROSHA|CCL2|GBP2|GBP4|GBP3|IGHV2-9|GBP2B|CD209B|IFI204|NOS2|IFI205|GZMA|BNIP3|CFLAR|P2RX7|CD24A|CD4|CD6|PMP22|FCGR2B|VIP|MYO1F
48731	1.7642E-35	2.2273E-33	742	4377	2714	23957	system development	ATF1|SPI1|PGAP1|COL12A1|HNRNPU|DMP1|LIPA|CLDN1|SOX21|FGFRL1|GLDN|ELK3|SPIB|PREX2|DCAF1|GJA1|SOX18|GJA4|C3AR1|AKT1|RPL38|JUNB|DDX17|CXADR|PRKCH|RBFOX2|SOX13|SOX11|FNDC3A|HSPG2|RC3H2|BCAN|CLDN5|TEP1|HECW2|RFX4|DDIT4|TXNIP|PRKD2|ATF3|H2-D1|MTMR2|NYAP2|LY9|C3|BLOC1S5|MIR212|RNF213|GJC2|PRDM16|PLCG2|ALX4|NCKAP1L|PROM1|ICOS|PPARGC1B|EXPH5|NKX2-2|HEXIM1|LYN|FZD1|ST14|FZD3|DNAH11|FZD2|HOMER1|DNASE2A|TIPARP|FZD4|NCAPH2|MCAM|FZD6|NFATC3|FLI1|NFATC4|FOSL2|FOSL1|SETX|VANGL2|FASL|DCHS2|GJB6|TNFSF8|SERPINI1|CPEB3|PAM|PCDHB8|GPR18|EZH1|GABRB2|ITK|CDKN1A|WDR47|CDKN1B|HEXB|NCAN|ELN|HEXA|WFIKKN2|TCF23|BHLHE41|PTH1R|HIF3A|SIGLECG|GLI3|ARHGAP4|MYOM3|MECP2|TIFAB|MMP24|MECOM|HEY1|ADAMTSL2|TSPO|JAK2|JARID2|JAK3|APPL2|HAVCR2|UPF2|BATF2|BRD2|PLLP|OPALIN|IFNGR1|SPHK1|NFAM1|TET2|PAX6|FOS|WNT9A|SLC39A14|SIRT1|ITPKB|PLSCR1|MMP14|ZEB1|ANGPTL7|LRRC7|MED20|KCNMA1|RAPGEF2|GAS1|HCLS1|3830403N18RIK|GAS6|DSCAML1|MDFI|ENG|CRB2|KANK1|GRN|ASAH1|TMF1|RPL10|KCNA1|H2-DMA|COL11A2|GCNT1|ADAM22|IL6RA|AFP|APOLD1|PTGS1|NEURL1A|SRPX2|NTF3|SPP1|MICALL2|MFN2|ZSWIM6|STAT6|ALKAL2|TRP53BP2|STX2|LDLR|P2RY12|GABRA1|CDKN2B|DMTN|BRF1|USP9X|ATRNL1|STAT3|SULF2|HEYL|COL3A1|TTLL5|CLCF1|FABP7|ALMS1|GZF1|SEMA5B|NRROS|ATP8A2|CSF1|NAB2|H2-K1|RTKN2|TNC|SLA|IRS2|RORB|FRY|CXCL13|TNF|SLC8A1|CTGF|RIMS2|CDH5|SALL1|NAGLU|CLEC5A|NEK1|TNR|ZFP683|PSKH1|HMGN1|MYLIP|COL27A1|IGFBP5|MAGI2|IPMK|RPS6|THOC2|VASH1|CYS1|LEMD3|FOXP4|EDAR|OLFM3|CACNB4|MFNG|ERF|PGR|TNIK|FKBP4|MAD1L1|LY6E|NOTCH2|CSF1R|NOTCH3|NOTCH1|H2-M3|SLC38A10|FOXO6|LIN7A|FOXO3|SLC9A1|GLIS2|SLC9A3R1|SCRT2|ADAP2|TTC21B|BTBD3|PLXNA1|SRGAP2|CD300LF|BDNF|ZBTB16|SLC4A10|TRAPPC9|FOXN2|EEF2|FBXO30|NFKB1|GFAP|DAB2|PTPRB|PTPRC|CXCL12|MAFB|LHX2|SERPINB6B|DMXL2|BCL3|MAFF|BCL2|MDM2|CSPG5|CSPG4|MAFK|HPSE|MAP3K13|NES|H2-AB1|NFE2L2|ITGAM|ZFP521|LRRK2|LRRK1|PTEN|PTPN22|TREM2|TCIRG1|ARRB2|PIK3CG|SPN|HHEX|ATP7B|SGCD|ADAMTS1|NEO1|CEP290|LBR|NKX3-1|ITGA1|VPS13A|TFIP11|TNFRSF1B|SEZ6L|TNFRSF1A|PTBP3|ATRN|CTDSP1|IL1RAPL1|ITGA6|SOS1|ASPA|CCDC40|CX3CR1|CEBPA|LEPROT|SLC24A4|SMARCD3|ROCK1|ROCK2|LRTM2|SEMA3A|CEBPG|SEMA3B|LRP4|NDNF|PIRB|THSD1|NTN1|COCH|HDAC7|PLN|HECTD1|PTPRZ1|RAB23|KATNA1|CCL5|SLITRK3|CCL2|FYN|FNIP1|SLC25A25|WASF3|TUB|KCNJ10|ANGPT1|PRRX1|NTRK3|TIE1|SEMA4C|CABLES1|CFLAR|MERTK|TBX2|P2RX7|CD24A|RAB13|MGP|PTPN9|PTPN6|BCOR|INSM1|FCGR2B|MDGA2|RECK|ERRFI1|SMARCB1|GFI1|LST1|D130043K22RIK|3110035E14RIK|IKZF1|MKI67|ICAM1|CRKL|SOX2|LGALS3|EDNRB|RPS19|RPS6KA2|BSG|RPS6KA1|KDR|IL12B|CCN4|DPF3|SOX9|CCN1|EPHB1|B2M|GLUL|EPHB4|HERC6|MFSD2A|DYNC2H1|SRRM4|RSAD2|SLC6A17|ARRDC3|IFRD1|ISLR2|ACOD1|GPR37L1|MAPK8IP2|RUNX3|RUNX1|ARC|BTK|SIK1|NSMF|PLPP3|LLGL1|SDC4|TGFA|PIK3R3|APCDD1|KLK8|PCDH17|KLK6|CD79B|UGCG|CD79A|BRIP1|SGPL1|RRAS|CD19|SLAMF8|SLAMF6|APOE|FADD|N4BP3|SLAMF1|VASP|SRPK2|BBS1|EGR1|WWTR1|XBP1|EGR2|EGR3|ZFP516|INSR|IGF2|PARVA|RPE65|DCLK1|GADD45G|DNAIC1|CD28|ID4|SCN2A|ITM2A|DDR1|TOP2A|IGHM|TENM1|COL18A1|CLIC5|TENM2|AHCTF1|TENM3|TENM4|TNFRSF13B|CTSZ|CD3G|MIA3|CD3E|CD3D|NAT8F5|SERP1|RAC2|CTSH|PHGDH|FEZF2|CCR5|BBS4|CCR2|APOBEC3|EDN1|FCER1G|SYK|IL15|RHOH|GAB2|CBFA2T3|VAV1|VAV2|IL1A|ALDH5A1|B3GNT5|IGHD|FAM20A|MFGE8|SGK1|FJX1|TLR4|STK40|TLR2|C1QB|C1QA|CRYBA4|PRKX|ALOX12B|HSD17B7|ARNTL|DRP2|IGKC|MTHFD1L|PERP|CXCR3|PDPN|CTNNA1|XDH|MPZL2|CD74|MAP3K1|CRYBB1|OSM|PER2|TPPP3|CD40LG|KIF26A|AXL|IL18R1|RAB3GAP1|SAMD9L|CD81|GIMAP1|LOXL3|ARID4A|FAIM2|KNDC1|ARID4B|PRDM1|JADE2|CELSR2|RGS2|PLAU|ARID2|CHRNB2|ZBP1|PDGFRB|PDGFRA|GHSR|KDM2A|DSCAM|LMO2|THEMIS|ARID5A|LMTK2|ARID5B|LIFR|RPGRIP1L|KLHL40|GEM|EEF1A1|ADAM17|TYROBP|CD8A|SELENOP|TIMELESS|CHIL1|TBC1D23|CARD11|AKNA|UBA6|TCF7|PLD4|ALOX12|KLHL12|CACNA1C|LTBP3|ADIPOR2|ZFP36L2|PLD2|CAMSAP2|FAM83H|ADGRG1|FUT9|DEAF1|MAN2A1|UBD|CYTL1|MYH11|OTX1|FAM83D|BRINP3|MPST|SYT4|SMAD1|VCAM1|TGFB1|SMAD3|CNTN5|HSPA5|CNTN6|SMURF1|TGFB3|CAV1|MSN|INHBB|HOOK3|INHBA|POU2F2|SMAD6|BMP7|BMP6|BTNL6|NR4A2|NR4A1|NR4A3|FES|BHLHE40|TMEM119|ALPL|CNTN3|TAB2|CNTN4|TCF3|TAB1|IL7R|BMPR1B|LRP10|H2-T23|KDM5B|GSK3B|THRB|B4GALT1|MEGF10|LAMC3|SPO11|USP33|MAST1|PDE3B|TNFAIP2|SLC40A1|TNFAIP3|ADAR|CLEC14A|DBI|CHD2|PPP1R9B|LYL1|CASP7|SPRED1|CASP8|SEPT7|HEPH|LRRTM3|SIX4|RB1CC1|ABCD1|TGIF1|SRGN|KDM6B|KLF10|MYOCD|RBM15|PTGIS|PDPK1|EED|MMP2|PLA2G4A|OLIG1|ETV1|ICOSL|OLIG2|KLF15|ETV5|TGFBR1|TGFBR2|DNM3|FGR|ALS2|VGF|IFNG|IRF4|IRF1|MMRN2|IRF8|LTB|IRF6|DOCK2|MS4A1|SHANK3|INA|KDM7A|CREB5|AGPAT5|LAMA5|RRN3|HLF|LAMA3|ATP1A2|ACVR1B|SAMHD1|TROVE2|GNA13|PDLIM1|PDLIM3|TMEM204|CBS|HLX|MARVELD1|CLMN|ERBB4|TBX21|MKNK2|SLIT2|LRIG2|MAPK4|CMTM7|PLA2G2D|IFI204|LAMB2|POLM|LGI4|EYA4|SPRY4|SOD2|GALC|FMNL3|CD4|WEE1|TEC|DES|NPHS1|PMP22|CD9|ACKR3|SPRY2|ERCC6|TEK|LTBR|TAF1
48585	2.3295E-35	2.9051E-33	348	1601	2714	23957	negative regulation of response to stimulus	MAPKBP1|ERRFI1|IL1RN|PGLYRP2|SPAAR|D130043K22RIK|ABAT|SOX21|FGFRL1|ICAM1|IL27RA|SOX2|CRHBP|LGALS3|GJA1|RPS19|CREB3L1|DHX58|TBC1D10C|AKT1|IL12B|LGALS9|SOX9|IER3|ENTPD1|ARRDC3|ACOD1|GPR37L1|MAPK8IP2|RC3H2|ARC|TEP1|RFX4|GPR161|DDIT4|TRIB1|ATF3|ATF4|CDC42SE1|MTMR2|NLRX1|APCDD1|SLC30A10|NLK|SAMSN1|KLK8|RNF213|INPP5D|PRDM16|SLAMF8|APOE|SLAMF1|LYN|FZD1|EGR1|GPR17|WWTR1|XBP1|NDFIP1|FZD6|IGF2|NR1D2|NMI|PARP14|NFATC4|WNK2|CREBRF|GPR18|CD22|LGMN|PTPRT|CDKN1A|CDKN1B|PPP1R10|WFIKKN2|WFDC1|PEAR1|CD3E|SIGLECG|LITAF|VSIR|GLI3|HERPUD1|MECOM|HEY1|ADAMTSL2|RACK1|TIMP3|TNFAIP8L2|JAK3|BBS4|APPL2|CCR2|HAVCR2|DUSP4|DUSP5|PARP3|GPR37|DUSP1|RHOH|SERPINB9|SIRT1|DUSP6|MMP14|RNF169|TLR9|GAS1|NCOA7|TLR6|GAS6|TLR4|MDFI|ENG|LRRC14|KANK1|GRN|PELI3|GDPD1|CST7|ADCY7|AIF1|GRAMD4|GNAI2|ARNTL|NEURL1A|MNT|SNX25|RPS3|CTNNA1|MFN2|STAT6|XDH|LDLR|CD74|YTHDF3|RANBP9|SYNJ2BP|SULF2|HEYL|PER1|COL3A1|ITCH|KIF26A|CR1L|FABP7|NOTUM|OTUD4|CD84|CRTC3|NRROS|RASL11B|PROS1|RTKN2|LOXL3|FAIM2|PRDM1|CXCL13|ETS1|TNF|RGS4|PYCARD|RGS5|CDH5|RGS2|SALL1|ZFP35|PLAU|RGS1|SESN1|GRB10|TNR|GATSL2|TLE3|CD96|PDGFRA|RNF43|GHSR|IGFBP5|CD300A|MAGI2|THOC1|TAP2|TRAFD1|TAP1|RPGRIP1L|LEMD3|LAX1|DOK1|ADAM17|ZFP451|NOTCH1|C5AR2|H2-M3|IL4RA|LPL|FBLN1|ALOX12|ADRB2|FOXO3|RASAL3|PLD2|GLIS2|SLC9A3R1|NLRP6|ATXN7|ZKSCAN3|LPXN|NLRP3|TNFRSF14|BMF|RIPK1|CD300LF|CD276|MCL1|IVNS1ABP|ANKRD26|TGFB1|SMAD3|UBE2B|HSPA5|BDNF|SMURF1|TGFB3|CAV1|HTR1B|MCC|SMAD6|BMP7|ARHGAP25|NFKB1|NFKBIA|NR4A2|DAB2|PTPRC|CXCL12|NR4A3|BCL3|BCL2|MDM2|IL7R|NFE2L2|H2-T23|GSK3B|TRIM30A|LRRK2|PLEK|PDE3B|PTEN|TNFAIP3|ADAR|PTPN22|ARRB2|BICD1|DUSP14|SPN|THBD|HK3|SPRED2|HHEX|SPRED1|CASP8|RB1CC1|BDKRB2|PDE4B|NEO1|ABCD1|SCYL2|NKX3-1|TGIF1|MYOCD|PTGIS|H2AFY|PDPK1|PVRIG|VPS13C|PDE4D|ITGA1|TNFRSF1B|ADRA2A|TGFBR1|TNFRSF1A|ELF1|LMBRD1|RBL1|RASA4|IRF4|IRF1|CRY2|TBC1D7|MMRN2|CRY1|CASQ2|ITGA6|TMBIM6|CX3CR1|PPP1R15B|RGS17|LEPROT|RRN3|SEMA3A|RGS16|FGL2|SEMA3B|NLRC5|LRP4|PRR5L|NOD2|HMGCR|SAMHD1|HDAC7|CD59A|CNR2|HLX|TBX21|CCL5|FYN|CSK|SLIT2|LRIG2|FNIP1|PTPN1|FEM1A|ANGPT1|EYA4|SEMA4C|SGTA|SPRY4|CFLAR|SOD2|P2RX7|CD24A|TEC|PDE10A|TCIM|RPS6KB1|BMT2|RGS10|CD9|ACKR3|SPRY2|PTPN6|PDCD1|ERCC6|PIK3AP1|FCGR2B|NOP53|CLEC2D|TPT1
51247	2.4705E-35	3.0438E-33	365	1711	2714	23957	positive regulation of protein metabolic process	MAPKBP1|IL1RN|SMARCB1|ICAM1|IL27RA|CRKL|SOX2|FAM122A|GJA1|EDNRB|TNFSF10|KDR|AKT1|IL12B|LGALS9|SOX9|CCN1|SOX7|IER3|ARRDC4|NSMCE3|SLC11A1|ARRDC3|CIRBP|GPR37L1|MAPK8IP2|MIF4GD|TEP1|HECW2|PSME1|PSME2|PRKD2|GSAP|NSMF|RPL26|TRIB1|PLPP3|SDC4|EIF5A2|TGFA|PIK3R3|SLC30A10|IQGAP3|OAZ1|PIK3R5|C3|RNF217|NCKAP1L|APOE|FADD|SLAMF1|LYN|FZD1|EGR1|PLK3|XBP1|AFAP1L2|NDFIP1|GADD45B|TIPARP|FZD4|GADD45A|EDEM1|INSR|IGF2|IRGM2|EIF2AK2|UPF3A|NMI|PARP14|LARP6|GADD45G|ACER2|VANGL2|FASL|TOLLIP|WNK3|CD28|REL|CREBRF|DHX29|CPEB3|PAM|LGMN|IGHM|TENM1|CDKN1A|CD40|CDKN1B|PHF23|RPLP1|IL27|CD3E|VSIR|HERPUD1|MECP2|AKAP12|MMP25|CASP12|SERP1|GLIPR2|RACK1|CTSH|ARIH1|JAK2|JARID2|CTSD|CTSC|CCR2|HAVCR2|SREBF1|EDN1|GPR37|SYK|IL15|IFNGR1|SPHK1|EMP2|PARP9|CBFA2T3|SIRT1|TOPORS|GNL3|DDB1|RNF144A|TLR1|IL1A|RNF144B|MMP14|MTF2|TLR9|RAPGEF2|HCLS1|TLR6|FAM20A|GAS6|TLR4|GPRC5C|TLR3|TMEM106A|MDFI|TLR2|ENG|GRN|NLRP1B|NLRP1A|PTAFR|PELI2|FAM129A|IL6RA|ALOX12B|AIF1|GRAMD4|GNAI2|FGD2|ARNTL|NEURL1A|PERP|NTF3|RPS3|RICTOR|ALKAL2|RPS2|XDH|LDLR|CD74|MAP3K1|YTHDF3|STAT3|CARD9|OSM|SORBS3|ITCH|CD40LG|SLCO3A1|TAOK1|CLCF1|RAB3GAP2|RAB3GAP1|CD84|CSF1|NCF1|CCNT1|CD81|NAB2|FAM107A|RNF19B|KNDC1|TNF|CDC14B|CTGF|PYCARD|STK10|CDH5|CCND2|PIM1|NEK1|CAPN3|MAP3K6|PDGFRB|CARD10|MYLIP|PDGFRA|RPS9|KDM2A|CD300A|MAGI3|MAGI2|ARID5A|CYBB|KLHL40|MID1|FCGR1|EDAR|ADAM17|FCGR3|TYROBP|CHIL1|TNIK|CARD11|NOTCH2|CSF1R|NOTCH1|PLGRKT|C5AR2|FBLN1|ALOX12|ADRB2|RAP1B|NLRP3|PMAIP1|TNFRSF14|RIPK1|SMYD3|CD276|MAP2K6|OSBPL8|TGFB1|SMAD3|HSPA5|BDNF|SMURF1|TGFB3|CAV1|TNK2|MSN|INHBB|INHBA|EEF2|BMP7|FBXO30|BMP6|NFKBIA|DAB2|PTPRC|MAP3K19|BCL3|BCL2|MDM2|TMEM119|CSPG4|TAB2|TCF3|TAB1|MAP3K13|MAP3K14|LAT|MYD88|GSK3B|TRIM30A|ITGB3|LRRK2|LRRK1|PTEN|ATP2A3|HTR2C|TNFAIP3|PTPN22|TREM2|HTR2A|ARRB2|PIK3CG|SPN|CASP8|LRRTM3|RB1CC1|CASP4|CASP1|NKX3-1|PPP1R12A|PDPK1|EED|ITGA1|ICOSL|TRAF1|TNFRSF1B|ADRA2A|TGFBR1|TNFRSF1A|TGFBR2|ACTA2|AIM2|ALS2|IFNG|IRF4|IRF1|NOS1AP|TBC1D7|CRY1|LTB|SEC22B|BIRC3|CX3CR1|USP13|PPP1R15B|LEPROT|ROCK1|ROCK2|CEBPG|LRP4|NOD1|PRR5L|NOD2|HMGCR|PIRB|ACVR1B|PPM1F|P2RY6|CCL8|PTPRZ1|CCL6|ERBB4|CCL5|CCL2|FYN|CSK|FNIP1|SASH1|PTPN1|CD209B|ANGPT1|NTRK3|SEMA4C|SGTA|CFLAR|SCIMP|CD2|P2RX7|CD24A|CD4|TEC|CD6|TCIM|RPS6KB1|RPS3A1|ACKR3|SPRY2|ERCC6|TEK|LTBR|LPIN1|FCGR2B|VIP|NOP53|TAF1
51270	4.3687E-35	5.3184E-33	260	1061	2714	23957	regulation of cellular component movement	IL1RN|CLDN1|ICAM1|IL27RA|CRKL|CCAR1|LGALS3|GJA1|RASSF4|C3AR1|KDR|AKT1|CCN4|CPNE3|LGALS9|SOX9|CCN1|GLUL|MTUS1|NISCH|CLDN5|TEP1|SPATA13|PRKD2|NSMF|TRIB1|PLPP3|RIN2|SDC4|RRAS|CFAP69|SLAMF8|PLCG2|NCKAP1L|APOE|FADD|SLAMF1|LYN|BBS1|EGR1|XBP1|DNAH11|TNFSF14|GADD45A|MCAM|INSR|IGF2|AGO2|PAM|GPR18|LGMN|FERMT3|PTPRT|COL18A1|CD40|CDKN1B|MIA3|VSIR|ARHGAP4|MECP2|AKAP12|GLIPR2|RAC2|RACK1|CTSH|JAK2|FEZF2|CCR5|BBS4|APPL2|TRP53INP1|CCR2|EDN1|DUSP1|ANXA3|SPHK1|EMP2|PAX6|GAB2|RHOC|SIRT1|CCSAP|IL1A|MMP14|RAPGEF2|GAS6|CHST3|TLR2|ENG|KANK1|CD63|GRN|PTAFR|WAS|PRKX|AIF1|GNAI2|SRPX2|CXCR3|PDPN|NTF3|CTNNA1|ZSWIM6|MPZL1|P2RY12|AOC3|CD74|MAP3K1|DMTN|CAVIN1|STAT3|SYNJ2BP|SLC8B1|COL3A1|ABI3|CSF1|CD81|TNC|FAM107A|IRS2|CXCL13|ETS1|SLC8A1|CXCL16|PYCARD|STK10|CDH5|PLAU|ADORA3|ARHGDIA|ARHGDIB|ARID2|PDGFRB|CARD10|PDGFRA|IGFBP5|DSCAM|CD300A|MAGI2|VASH1|ADAM17|PGR|CSF1R|NOTCH1|C5AR2|FBLN1|ALOX12|CACNA1C|FOXO3|CORO1A|FUT4|PLD2|RHOBTB2|FAM83H|SLC9A3R1|SCRT2|ADGRG1|FUT9|TTC21B|PLXNA1|TNFRSF14|SRGAP2|KCNF1|OSBPL8|TGFB1|SMAD3|HSPA5|CAV1|MSN|MCC|BMP7|FBXO30|CXCL10|DAB2|LRCH1|PTPRC|CXCL12|NR4A3|SELL|FES|BCL2|MDM2|FGFR1OP|MYD88|NFE2L2|GSK3B|B4GALT1|ITGB3|DOCK8|PTEN|PIK3CD|PTPN22|TREM2|PIK3C2A|RND3|SPN|SPRED1|SEPT7|ADAMTS1|ITGAX|PDE4B|NEO1|GPSM3|MYOCD|PDPK1|DDX58|MMP2|PDE4D|ARAP1|ADRA2A|TGFBR1|TGFBR2|ACTA2|PTP4A1|FGR|IFNG|MMRN2|CASQ2|ITGA6|CCDC40|GM266|CX3CR1|LAMA5|ROCK1|ROCK2|SEMA3A|LAMA3|SEMA3B|ATP1A2|PRR5L|NOD2|ACVR1B|NTN1|PPM1F|HDAC7|GNA13|P2RY6|PLN|PTPRZ1|ERBB4|CCL5|CCL2|SLIT2|LRIG2|KCNJ2|SASH1|ANGPT1|NTRK3|TIE1|SEMA4C|SOD2|TEC|RPS6KB1|CD9|ACKR3|SPRY2|TEK|INSM1|RECK|MYO1F
46649	9.0896E-35	1.0935E-32	144	431	2714	23957	lymphocyte activation	CD86|SPI1|CD81|GIMAP1|PRF1|IKZF1|IKZF3|ICAM1|DCAF1|GJA1|IL12B|EPHB1|B2M|ZFP683|CHRNB2|CXADR|RSAD2|SLC11A1|CD180|RPS6|THEMIS|SOX13|LAX1|RC3H2|UNC13D|ADAM17|CD8A|MFNG|BTK|WDFY4|CARD11|SKAP2|NOTCH2|TCF7|H2-M3|EBI3|CORO1A|LY9|ZFP36L2|CD79B|CD79A|KLRK1|CD19|SLAMF8|PLCG2|SLAMF6|FADD|CD276|SLAMF1|EGR1|TGFB1|SMAD3|NCAPH2|NFATC3|MSN|POU2F2|GADD45G|BTNL6|PTPRC|CXCL12|MAFB|TREML2|BCL3|BCL2|CD28|TNFSF8|TCF3|IL7R|ITM2A|GPR18|CD22|H2-AB1|IGHM|H2-T23|ITK|CD40|ITGAM|DOCK8|ITGB2|TNFAIP3|PIK3CD|CD3G|PTPN22|TCIRG1|ITGAL|CD3E|CD3D|GLI3|SPN|LYL1|HHEX|BLNK|JAK3|FCER1G|SYK|IL15|NFAM1|RHOH|ICOSL|VAV1|APBB1IP|LAT2|ITPKB|IFNG|ELF4|IRF4|IRF1|CD48|LCP1|DOCK2|MS4A1|TLR4|LEPROT|CLEC4A2|H2-DMA|CEBPG|FGL2|WAS|PSMB10|HDAC7|HECTD1|IGKC|TBX21|FYN|STAT6|FNIP1|MPZL2|CMTM7|CD74|PLA2G2D|BRF1|POLM|STAT3|MERTK|CD2|P2RX7|CD24A|CD4|CD40LG|CD6|AXL|CLCF1|IL2RB|IL18R1
50790	1.1878E-34	1.4124E-32	448	2277	2714	23957	regulation of catalytic activity	MAPKBP1|RNH1|HNRNPU|F11R|ZFYVE1|PREX2|FAM122A|AKT1|PRKAB2|RPL23|PRKAB1|TEP1|PSME1|TXNIP|PSME2|PRKD2|ZC3HAV1|IQGAP3|OAZ1|C3|RIC8B|PRKAR2B|PRKAR2A|NCKAP1L|PPARGC1B|HEXIM1|LYN|AFAP1L2|GRTP1|FZD4|EIF2AK2|MEX3B|VANGL2|FASL|SERPINI1|LGMN|ARHGAP9|ITK|CDKN1A|BTG1|CDKN1B|MTMR12|RPLP1|SETD7|WFIKKN2|VSIR|ARHGAP4|MMP25|CASP12|RACK1|TIMP3|JAK2|IKBKE|TIMP4|DUSP4|DUSP5|DUSP1|ANXA3|EMP2|SERPINB9|WNT9A|GMIP|SLC39A14|SIRT1|DUSP6|PLSCR1|RAPGEF2|GAS6|GPRC5C|MDFI|ENG|CRB2|GRN|PTAFR|RPL11|ADCY3|IL6RA|ADCY7|GRAMD4|FGD2|NEURL1A|WRN|NTF3|RPS3|RICTOR|ALKAL2|RPS2|AOC3|P2RY13|CDKN2B|STAT3|CARD9|PSMB8|STXBP5L|PSMB9|SNX18|TAOK1|CSF1|NCF1|FAM13B|CCNT1|NCF2|GPR65|NAB2|NCF4|TNC|GUCA1A|IRS2|FRY|CXCL13|TNF|SLC8A1|CDC14B|CTGF|PYCARD|STK10|PIM1|NEK1|MAP3K6|HMGN1|RALGAPA1|MAGI3|MAGI2|FCGR1|NAIP2|NAIP5|ACAP1|NAIP6|TNIK|DGKI|CSF1R|NOTCH1|TNKS|RASAL3|SLC9A3R1|SERPINA3F|ADAP2|PLXNA1|SMYD3|SRGAP2|MAP2K6|OSBPL8|SERPINA3G|FBXO30|NFKB1|DAB2|PTPRB|SH3BP5L|LRCH1|PTPRC|SERPINB6B|MAP3K19|RCAN2|BCL2|MDM2|FGFR1OP|CSPG4|MAP3K13|MAP3K14|LAT|ITGAM|ITGB3|LRRK2|PTEN|PTPN22|HTR2A|ARRB2|BICD1|PIK3CG|DUSP14|SPN|HHEX|GM2A|EVI5L|OASL1|NKX3-1|OASL2|PPP1R12A|DTX3L|ITGA1|AHSA2|ADRA2A|RP2|BMP2K|ITGA6|TMBIM6|BIRC3|ITIH5|PPP1R15B|LEPROT|ROCK1|ROCK2|NLRC5|NOD1|NOD2|PPM1F|DNAJB1|PLN|CCL8|CCL6|DNAJB4|CCL5|CCL2|FYN|CSK|FNIP1|PTPN1|PPP1R14A|FEM1A|ANGPT1|GZMA|NTRK3|MID1IP1|TIE1|CFLAR|MERTK|P2RX7|BCKDK|CD24A|RUNDC1|PTPN6|RECK|TPT1|ERRFI1|IL1RN|GFI1|ICAM1|CRKL|SOX2|RPS6KA3|RINL|PPP2R1B|RASSF4|RPS6KA1|CHORDC1|TNFSF10|KDR|TBC1D10C|PDK4|IL12B|LGALS9|CCN1|SIL1|EPHB1|SOX7|PDK2|EPHB4|ARRDC4|SLC11A1|ARRDC3|MAPK8IP2|PPP1R3G|ARC|SLPI|PPP1R3C|TRIB1|RIN2|LLGL1|SDC4|TGFA|PIK3R3|PIK3R5|NUAK1|APH1B|CD19|MICAL1|SLAMF8|CEP192|APOE|FADD|SLAMF1|EGR1|WWTR1|PTPRN2|TNFSF14|GADD45B|GADD45A|INSR|IQSEC3|IGF2|IRGM2|GADD45G|BST2|NET1|ACER2|DDR1|PTPRT|IGHM|TENM1|CD40|CSRNP3|PPP1R10|WFDC1|HERPUD1|EPM2AIP1|RAC2|CTSH|CTSD|BBS4|CTSC|APOBEC1|PARP3|EDN1|SYK|RHOH|PARP9|RHOC|RENBP|VAV1|TOPORS|VAV2|TLR1|TLR9|TLR6|FAM20A|TLR4|NLRP1B|NLRP1A|OAS1A|OAS1B|OAS1C|CST7|GNAI2|OAS1G|PERP|XDH|RANBP2|GIT2|CD74|MAP3K1|MTSS1L|PDP1|CD40LG|AXL|CCNG2|SGSM2|CCNG1|RAB3GAP2|SIPA1|RAB3GAP1|MIDN|CD81|RGS4|RGS5|RGS2|CCND2|RGS1|ARHGDIA|TBC1D30|ARHGDIB|CAPN3|PDGFRB|CARD10|PDGFRA|CD300A|LMTK2|CYBA|OCRL|LAX1|ARHGAP45|EEF1A1|ADAM17|CHIL1|FBLN1|ALOX12|ARHGAP17|CACNA1C|ADRB2|TOR1AIP1|RASGRP3|HRH3|NLRP3|PMAIP1|RIPK1|TGFB1|SMAD3|TGFB3|CAV1|ARHGAP27|ARHGAP26|BMP7|ARHGAP25|AZIN1|NR4A2|NR4A1|ARHGAP30|TAB2|TCF3|TAB1|GSK3B|DOCK9|DOCK8|PLEK|ATP2A3|TNFAIP3|ADAR|DBI|PPP1R9B|SPRED2|SPRED1|CASP8|PPP2R5E|CASP4|CASP1|GPSM3|MYOCD|H2AFY|PDPK1|ARAP1|TGFBR1|TGFBR2|RBL2|FGR|RBL1|AIM2|ALS2|IFNG|RASA4|OAS2|OAS3|CRY2|TBC1D7|DOCK2|RGS17|MVP|RGS16|HMGCR|AURKB|GNA13|CNR2|CBS|ERBB4|SLIT2|SASH1|NOS2|SPRY4|SOD2|CD2|CD4|TCIM|PPP2R2C|ALOX5AP|RGS10|PMP22|SPRY2|ERCC6|TEK|GLA
31399	2.6651E-34	3.1325E-32	390	1894	2714	23957	regulation of protein modification process	MAPKBP1|SPI1|FAM122A|AKT1|RPL23|TEP1|DDIT4|PRKD2|ATF3|CDC42SE1|SLC30A10|SAMSN1|IQGAP3|C3|GJC2|PRKAR2B|PRKAR2A|NCKAP1L|HEXIM1|LYN|FZD1|AFAP1L2|NDFIP1|FZD4|EIF2AK2|VANGL2|TOLLIP|PAM|CDKN1A|CDKN1B|PHF23|RPLP1|SETD7|MECP2|MECOM|RACK1|TSPO|TIMP3|JAK2|JARID2|HAVCR2|DUSP4|DUSP5|GPR37|DUSP1|SPHK1|EMP2|PAX6|SIRT1|DUSP6|GNL3|ITPKB|MTF2|RAPGEF2|HCLS1|GAS6|GPRC5C|TMEM106A|MDFI|TLR13|ENG|PELI3|PELI2|RPL11|FAM129A|IL6RA|FGD2|NEURL1A|NRAS|SNX25|NTF3|RPS3|RICTOR|ALKAL2|RPS2|CDKN2B|DMTN|STAT2|CARD9|SYNJ2BP|SLCO3A1|TAOK1|CLCF1|CSF1|NCF1|CCNT1|NAB2|FAM107A|FRY|TNF|SLC8A1|CDC14B|CTGF|PYCARD|STK10|CDH5|PIM1|NEK1|MAP3K6|MAGI3|MAGI2|FCGR1|EDAR|TNIK|ZFP451|NOTCH2|CSF1R|NOTCH1|RAP1B|SLC9A3R1|TNFRSF14|SMYD3|MAP2K6|OSBPL8|ANKRD26|KIRREL|BDNF|TNK2|FBXO30|DAB2|PTPRB|SH3BP5L|PTPRC|GNL3L|MAP3K19|RCAN2|BCL2|FGFR1OP|CSPG4|MAP3K13|MAP3K14|LAT|MYD88|ZFP521|ITGB3|LRRK2|ITGB2|LRRK1|PTEN|HTR2C|PTPN22|TREM2|HTR2A|ARRB2|PIK3CG|DUSP14|SPN|HHEX|NKX3-1|PPP1R12A|DTX3L|ITGA1|TRAF1|ADRA2A|TNFRSF1A|CTDSP1|CTDSP2|NOS1AP|BIRC3|CX3CR1|PPP1R15B|LEPROT|ROCK1|ROCK2|LRP4|NOD1|PRR5L|NOD2|PIRB|PPM1F|P2RY6|CCL8|PTPRZ1|CCL6|CCL5|CCL2|FYN|CSK|FNIP1|PTPN1|PPP1R14A|FEM1A|ANGPT1|NTRK3|SEMA4C|CFLAR|P2RX7|CD24A|PTPN6|BCOR|INSM1|FCGR2B|NOP53|TPT1|ERRFI1|IL1RN|SMARCB1|GFI1|ICAM1|IL27RA|CRKL|SOX2|EDNRB|PPP2R1B|CHORDC1|KDR|TBC1D10C|IL12B|LGALS9|SOX9|CCN1|TRIM21|EPHB1|ARRDC4|NSMCE3|SLC11A1|ARRDC3|GPR37L1|MAPK8IP2|PPP1R3C|NSMF|TRIB1|PLPP3|SDC4|TGFA|PIK3R3|PIK3R5|NUAK1|RRAS|MICAL1|APOE|N4BP1|SLAMF1|EGR1|WWTR1|XBP1|GADD45B|GADD45A|INSR|IGF2|IRGM2|NMI|PARP14|GADD45G|ACER2|PARP10|WNK2|WNK3|PTPRT|IGHM|TENM1|CD40|PPP1R10|CD3E|HERPUD1|AKAP12|GLIPR2|RAC2|SREBF1|EDN1|SYK|IL15|PARP9|TOPORS|TLR1|IL1A|TLR9|NCOA7|TLR6|FAM20A|TLR4|TLR3|STK40|TLR2|ALOX12B|AIF1|GNAI2|ARNTL|XDH|CD74|MAP3K1|OSM|RANBP9|SORBS3|PER2|PER1|ITCH|CD40LG|CCNG2|NBR1|CCNG1|RAB3GAP2|RAB3GAP1|OTUD4|CD84|CD81|KNDC1|RGS2|CCND2|CAPN3|PDGFRB|CARD10|PDGFRA|KDM2A|KIRREL2|CD300A|ARID5A|LMTK2|LAX1|KLHL40|MID1|DOK1|ADAM17|CHIL1|C5AR2|FBLN1|ADRB2|NLRP6|RIPK1|FAM83D|IVNS1ABP|CRTAP|TGFB1|UBE2B|HSPA5|TGFB3|CAV1|INHBB|ISG15|INHBA|SMAD6|BMP7|BMP6|TMEM119|TAB2|TCF3|TAB1|GSK3B|TNFAIP3|ADAR|DBI|PPP1R9B|SPRED2|SPRED1|PPP2R5E|RB1CC1|BDKRB2|MYOCD|H2AFY|PDPK1|EED|PDE4D|KLF15|TGFBR1|TGFBR2|ACTA2|FGR|ALS2|IFNG|IRF1|CRY2|TBC1D7|CRY1|KDM3A|SLFN1|MVP|HMGCR|ACVR1B|CBS|ERBB4|SLIT2|GBP4|SASH1|NOS2|SPRY4|SCIMP|CD2|CD4|TEC|CD6|TCIM|PPP2R2C|PMP22|ACKR3|SPRY2|ERCC6|TEK|LTBR|LPIN1|TAF1
10647	3.8580E-34	4.4832E-32	393	1917	2714	23957	positive regulation of cell communication	MAPKBP1|JRK|ABAT|F11R|EPS8|GPR174|GJA1|LURAP1L|AKT1|PRKCH|RPL23|ARMC9|SOX11|RC3H2|TEP1|PRKD2|RPL26|ATF3|ZC3HAV1|SLC30A10|IQGAP3|C3|HEXIM1|LYN|GPR17|AFAP1L2|FZD2|FZD4|EIF2AK2|GRIN2C|NFATC4|GLUD1|VANGL2|FASL|AGO3|CPEB3|GPR18|LGMN|VSIR|MECP2|RACK1|TIMP3|JAK2|LDLRAP1|JAK3|IKBKE|APPL2|TRP53INP1|HAVCR2|GPR37|GPR35|IFNGR1|SPHK1|NFAM1|EMP2|PAX6|WNT9A|SLC39A14|SIRT1|ITPKB|PLSCR1|TMEM33|RAPGEF2|GAS1|HCLS1|GAS6|HCST|TMEM106A|MDFI|ENG|CRB2|KANK1|TMF1|PELI3|PELI2|RPL11|IL6RA|FGD2|NEURL1A|NTF3|SPP1|RPS3|PLAGL2|RICTOR|ALKAL2|P2RY12|CDKN2B|P2RY10|DMTN|IL10RB|IL10RA|STAT3|CARD9|GPR3|SYNJ2BP|SULF2|COL3A1|FABP5|CENPJ|TAOK1|CLCF1|CRLF3|CSF1|NCF1|CLSTN2|GPR68|GPR65|RTKN2|SLA|GUCA1A|IRS2|TNF|CTGF|RIMS2|PYCARD|CDH5|SALL1|ADORA3|GRB10|TNR|MAP3K6|IGFBP5|MAGI3|MAGI2|CD180|EDAR|CACNB4|MFNG|TNIK|DGKI|NOTCH2|GRIA2|CSF1R|NOTCH1|TNKS|SLC9A1|RAP1B|SLC9A3R1|TTC21B|NACC2|BMF|SLC38A9|CD300LF|GRIA4|MCL1|MAP2K6|OSBPL8|RASL10B|BDNF|LY86|FBXO30|NFKB1|GFAP|DAB2|PTPRC|AAK1|CSPG4|HPSE|MAP3K13|MAP3K14|LAT|MYD88|PLEKHF1|ITGB3|LRRK2|RASGRF2|LRRK1|PTEN|HTR2C|PTPN22|TREM2|HTR2A|ARRB2|ITGAL|PIK3CG|HHEX|NEO1|NKX3-1|ITGA1|TRAF1|ADRA2A|TNFRSF1A|BMP2K|SOS1|CX3CR1|LEPROT|ROCK1|ROCK2|NLRC5|NOD1|PRR5L|NOD2|P2RY6|CCL8|CCL6|CCL5|TIFA|CCL2|FYN|CSK|PTPN1|ANGPT1|PRRX1|NTRK3|SEMA4C|CFLAR|P2RX7|CD24A|PTPN6|PIK3AP1|FCGR2B|RECK|IL1RN|SMARCB1|GFI1|D130043K22RIK|ICAM1|IL27RA|CRKL|SOX2|FRAT1|PPP2R1B|DHX58|TNFSF10|KDR|TRIM25|IL12B|CCN4|LGALS9|SOX9|CCN1|GLUL|DYNC2H1|RSAD2|GPR37L1|MAPK8IP2|RUNX3|RUNX1|ARC|CD226|SH2D2A|TGFA|PIK3R5|KLK6|TESPA1|APOE|CD14|FADD|SNX5|SLAMF1|XBP1|TNFSF14|IQSEC2|GADD45B|GADD45A|INSR|IGF2|IRGM2|PUM1|PARP14|GADD45G|NET1|LPAR6|WNK2|CD28|CREBRF|IGHM|TENM1|CD40|CD3E|AKAP12|SERP1|GLIPR2|CTSH|LMCD1|CTSC|CCR2|NCOA2|EDN1|SYK|IL15|GAB2|PARP9|TLR1|IL1A|ARHGEF3|TLR9|TLR6|TLR5|TLR4|TLR3|TLR2|CD63|ALOX12B|GNAI2|ARNTL|CTNNA1|XDH|CAR2|CD74|MAP3K1|OSM|SORBS1|SORBS3|CD40LG|AXL|IL18R1|RAB3GAP1|CD84|CD81|LOXL3|NR3C2|RGS4|CHRNB2|ZBP1|PDGFRB|CARD10|GUCY1A2|PDGFRA|GHSR|TMOD2|CYBA|MID1|ADAM17|CD8A|CHIL1|CARD11|NPR1|C5AR2|CACNA1B|CLEC16A|ADRB2|DDX60|PLD2|HCAR2|ADGRG1|UBD|PMAIP1|RIPK1|TGFB1|SMAD3|UBE2B|CNTN6|TGFB3|CAV1|INHBB|INHBA|BMP7|BMP6|TAB2|TAB1|IL7R|BMPR1B|GSK3B|TNFAIP3|DBI|SPRED2|SPRED1|CASP8|RB1CC1|MCF2L|CASP4|LRRTM2|CASP1|BLNK|MYOCD|PTGIS|IRAK4|MYRIP|TGFBR1|ACTA2|FGR|SFPQ|IFNG|IRF7|DOCK2|SHANK3|HMGCR|ACVR1B|ERBB4|SASH1|CMTM3|BNIP3|SCIMP|CD4|GOLPH3|TCIM|ACKR3|SPRY2|ERCC6|TEK|LTBR|TAF1
23056	4.5300E-34	5.2050E-32	394	1925	2714	23957	positive regulation of signaling	MAPKBP1|JRK|ABAT|F11R|EPS8|GPR174|GJA1|LURAP1L|AKT1|PRKCH|RPL23|ARMC9|SOX11|RC3H2|TEP1|PRKD2|RPL26|ATF3|ZC3HAV1|SLC30A10|IQGAP3|C3|HEXIM1|LYN|GPR17|AFAP1L2|FZD2|FZD4|EIF2AK2|GRIN2C|NFATC4|GLUD1|VANGL2|FASL|AGO3|CPEB3|GPR18|LGMN|VSIR|MECP2|RACK1|TIMP3|JAK2|LDLRAP1|JAK3|IKBKE|APPL2|TRP53INP1|HAVCR2|GPR37|GPR35|IFNGR1|SPHK1|NFAM1|EMP2|PAX6|WNT9A|SLC39A14|SIRT1|ITPKB|PLSCR1|TMEM33|RAPGEF2|GAS1|HCLS1|GAS6|HCST|TMEM106A|MDFI|ENG|CRB2|KANK1|TMF1|PELI3|PELI2|RPL11|IL6RA|FGD2|NEURL1A|NTF3|SPP1|RPS3|PLAGL2|RICTOR|ALKAL2|P2RY12|CDKN2B|P2RY10|DMTN|IL10RB|IL10RA|STAT3|CARD9|GPR3|SYNJ2BP|SULF2|COL3A1|FABP5|CENPJ|TAOK1|CLCF1|CRLF3|CSF1|NCF1|CLSTN2|GPR68|GPR65|RTKN2|SLA|GUCA1A|IRS2|TNF|CTGF|RIMS2|PYCARD|CDH5|SALL1|ADORA3|GRB10|TNR|MAP3K6|IGFBP5|MAGI3|MAGI2|CD180|EDAR|CACNB4|MFNG|TNIK|DGKI|NOTCH2|GRIA2|CSF1R|NOTCH1|TNKS|SLC9A1|RAP1B|SLC9A3R1|TTC21B|NACC2|BMF|SLC38A9|CD300LF|GRIA4|MCL1|MAP2K6|OSBPL8|RASL10B|BDNF|LY86|FBXO30|NFKB1|GFAP|DAB2|PTPRC|AAK1|CSPG4|HPSE|MAP3K13|MAP3K14|LAT|MYD88|PLEKHF1|ITGB3|LRRK2|RASGRF2|LRRK1|PTEN|HTR2C|PTPN22|TREM2|HTR2A|ARRB2|ITGAL|PIK3CG|HHEX|NEO1|NKX3-1|ITGA1|TRAF1|ADRA2A|TNFRSF1A|BMP2K|SOS1|CX3CR1|LEPROT|ROCK1|ROCK2|NLRC5|NOD1|PRR5L|NOD2|P2RY6|CCL8|CCL6|CCL5|TIFA|CCL2|FYN|CSK|PTPN1|ANGPT1|PRRX1|NTRK3|SEMA4C|CFLAR|P2RX7|CD24A|PTPN6|PIK3AP1|FCGR2B|RECK|IL1RN|SMARCB1|GFI1|D130043K22RIK|ICAM1|IL27RA|CRKL|SOX2|FRAT1|PPP2R1B|DHX58|TNFSF10|KDR|TRIM25|IL12B|CCN4|LGALS9|SOX9|CCN1|GLUL|DYNC2H1|RSAD2|GPR37L1|MAPK8IP2|RUNX3|RUNX1|ARC|CD226|SH2D2A|TGFA|PIK3R5|KLK6|TESPA1|APOE|CD14|FADD|SNX5|SLAMF1|XBP1|TNFSF14|IQSEC2|GADD45B|GADD45A|INSR|IGF2|IRGM2|PUM1|PARP14|GADD45G|NET1|LPAR6|WNK2|CD28|CREBRF|IGHM|TENM1|CD40|CD3E|AKAP12|SERP1|GLIPR2|CTSH|LMCD1|CTSC|CCR2|NCOA2|EDN1|SYK|IL15|GAB2|PARP9|TLR1|IL1A|ARHGEF3|TLR9|TLR6|TLR5|TLR4|TLR3|TLR2|CD63|ALOX12B|GNAI2|ARNTL|CTNNA1|XDH|CAR2|CD74|MAP3K1|OSM|SORBS1|SORBS3|CD40LG|AXL|IL18R1|RAB3GAP1|CD84|CD81|LOXL3|NR3C2|RGS4|CHRNB2|ZBP1|PDGFRB|CARD10|GUCY1A2|PDGFRA|GHSR|TMOD2|CYBA|MID1|ADAM17|CD8A|CHIL1|CARD11|NPR1|C5AR2|CACNA1B|CLEC16A|ADRB2|DDX60|PLD2|HCAR2|ADGRG1|UBD|PMAIP1|RIPK1|TGFB1|SMAD3|UBE2B|CNTN6|TGFB3|CAV1|INHBB|INHBA|BMP7|BMP6|TAB2|TAB1|IL7R|BMPR1B|GSK3B|TNFAIP3|DBI|SPRED2|SPRED1|CASP8|RB1CC1|MCF2L|CASP4|LRRTM2|CASP1|BLNK|MYOCD|PTGIS|IRAK4|MYRIP|ARAP1|TGFBR1|ACTA2|FGR|SFPQ|IFNG|IRF7|DOCK2|SHANK3|HMGCR|ACVR1B|ERBB4|SASH1|CMTM3|BNIP3|SCIMP|CD4|GOLPH3|TCIM|ACKR3|SPRY2|ERCC6|TEK|LTBR|TAF1
32268	4.7000E-34	5.3403E-32	511	2727	2714	23957	regulation of cellular protein metabolic process	MAPKBP1|SPI1|EPRS|ZC3H12D|FAM122A|AKT1|RPL38|RPL23|TEP1|DDIT4|PSME1|PSME2|PRKD2|RPL26|ATF3|CDC42SE1|SLC30A10|SAMSN1|IQGAP3|C3|GJC2|PRKAR2B|PRKAR2A|RNF217|NCKAP1L|HEXIM1|LYN|FZD1|PLK3|AFAP1L2|NDFIP1|FZD4|EDEM1|EIF2AK2|UPF3A|LARP6|VANGL2|FASL|AGO3|TOLLIP|AGO2|SERPINI1|CPEB3|PAM|LGMN|CDKN1A|CDKN1B|PHF23|RPLP1|SETD7|WFIKKN2|VSIR|MECP2|MMP25|CASP12|MECOM|MTG1|RACK1|TSPO|TIMP3|JAK2|JARID2|TIMP4|HAVCR2|DUSP4|DUSP5|UPF1|GPR37|DUSP1|SPHK1|EMP2|SERPINB9|PAX6|WNT9A|SIRT1|DUSP6|GNL3|ITPKB|MMP14|MTF2|RAPGEF2|GAS1|HCLS1|GAS6|GPRC5C|TMEM106A|MDFI|TLR13|ENG|CRB2|GRN|TMF1|RPL10|PELI3|PTAFR|PELI2|RPL11|FAM129A|IL6RA|GRAMD4|FGD2|NEURL1A|NRAS|SNX25|NTF3|RPS3|RICTOR|ALKAL2|RPS2|LDLR|CDKN2B|DMTN|YTHDF3|BRF1|STAT2|STAT3|CARD9|SYNJ2BP|SLCO3A1|TAOK1|CLCF1|CSF1|NCF1|CCNT1|NAB2|LTN1|FAM107A|SLA|RNF19B|FRY|TNF|SLC8A1|CDC14B|CTGF|PYCARD|STK10|CDH5|PIM1|NEK1|MAP3K6|MYLIP|RPS9|IGFBP5|MAGI3|MAGI2|FCGR1|EDAR|NAIP2|NAIP5|NAIP6|TNIK|ZFP451|NOTCH2|CSF1R|NOTCH1|FOXO3|RAP1B|SLC9A3R1|SERPINA3F|TNFRSF14|SMYD3|MAP2K6|OSBPL8|ANKRD26|KIRREL|BDNF|TNK2|SERPINA3G|EEF2|FBXO30|DAB2|PTPRB|CNOT6|SH3BP5L|PTPRC|GNL3L|SERPINB6B|MAP3K19|RCAN2|BCL3|BCL2|MDM2|FGFR1OP|CSPG4|MAP3K13|MAP3K14|LAT|MYD88|EIF4E3|ZFP521|ITGB3|LRRK2|ITGB2|LRRK1|PTEN|HTR2C|PTPN22|TREM2|HTR2A|ARRB2|PIK3CG|DUSP14|SPN|HHEX|METTL16|NKX3-1|PPP1R12A|DTX3L|ITGA1|TRAF1|TNFRSF1B|ADRA2A|TNFRSF1A|PTBP3|CTDSP1|CTDSP2|NOS1AP|BIRC3|ITIH5|CX3CR1|PPP1R15B|LEPROT|ROCK1|ROCK2|LRP4|NOD1|PRR5L|NOD2|PIRB|PPM1F|P2RY6|CCL8|PTPRZ1|CCL6|RAB23|CCL5|CCL2|FYN|CSK|IGF2BP2|FNIP1|PTPN1|PPP1R14A|FEM1A|ANGPT1|NTRK3|SEMA4C|CFLAR|P2RX7|CD24A|EIF3K|RPS3A1|PTPN6|BCOR|INSM1|FCGR2B|RECK|NOP53|TPT1|ERRFI1|IL1RN|SMARCB1|GFI1|ICAM1|IL27RA|CRKL|SOX2|RPS6KA3|EDNRB|PPP2R1B|RPS6KA1|CHORDC1|TNFSF10|KDR|TBC1D10C|IL12B|LGALS9|SOX9|CCN1|TRIM21|EPHB1|SOX7|ARRDC4|NSMCE3|SLC11A1|ARRDC3|CIRBP|GPR37L1|MAPK8IP2|MIF4GD|ARC|SLPI|PPP1R3C|NSMF|TRIB1|PLPP3|SDC4|EIF5A2|TGFA|PIK3R3|HNRNPLL|PIK3R5|NUAK1|RRAS|MICAL1|APOE|FADD|N4BP1|SLAMF1|EGR1|WWTR1|XBP1|TNFSF14|GADD45B|GADD45A|INSR|IGF2|IRGM2|NMI|PUM1|PARP14|GADD45G|BST2|ACER2|PARP10|WNK2|WNK3|DHX29|PTPRT|IGHM|TENM1|CD40|PPP1R10|CTSZ|WFDC1|CD3E|HERPUD1|AKAP12|SERP1|GLIPR2|RAC2|CTSH|ARIH1|CTSD|CTSC|SREBF1|EDN1|SYK|IL15|PARP9|CBFA2T3|RENBP|TOPORS|RNF144A|TLR1|IL1A|RNF144B|TLR9|NCOA7|TLR6|FAM20A|TLR4|TLR3|STK40|TLR2|NLRP1B|NLRP1A|ALOX12B|CST7|AIF1|GNAI2|ARNTL|PERP|XDH|CD74|MAP3K1|OSM|RANBP9|SORBS3|PER2|PER1|ITCH|CD40LG|CCNG2|NBR1|CCNG1|RAB3GAP2|RAB3GAP1|OTUD4|CD84|CD81|KNDC1|PAIP2B|RGS2|CCND2|CAPN3|ZBP1|PDGFRB|CARD10|PDGFRA|KDM2A|KIRREL2|CD300A|ARID5A|LMTK2|LAX1|KLHL40|MID1|EEF1A1|DOK1|ADAM17|CHIL1|PLGRKT|C5AR2|CLEC16A|FBLN1|ALOX12|ADRB2|ZFP36L2|NLRP6|NLRP3|PMAIP1|RIPK1|FAM83D|IVNS1ABP|CRTAP|TGFB1|SMAD3|UBE2B|HSPA5|SMURF1|TGFB3|CAV1|MSN|INHBB|ISG15|INHBA|SMAD6|BMP7|BMP6|NFKBIA|NR4A1|TMEM119|TAB2|TCF3|TAB1|GSK3B|ATP2A3|TNFAIP3|ADAR|DBI|PPP1R9B|SPRED2|SPRED1|CASP8|PPP2R5E|RB1CC1|CASP4|CASP1|BDKRB2|PSTK|MYOCD|H2AFY|NCBP1|PDPK1|EED|PDE4D|KLF15|TGFBR1|TGFBR2|ACTA2|FGR|AIM2|ALS2|IFNG|IRF1|CRY2|TBC1D7|CRY1|USP13|KDM3A|SLFN1|MVP|HMGCR|ACVR1B|CBS|ERBB4|MKNK2|SLIT2|LRIG2|GBP4|SASH1|NOS2|SGTA|SPRY4|SCIMP|CD2|CD4|TEC|CD6|TCIM|PPP2R2C|RPS6KB1|PMP22|ACKR3|SPRY2|ERCC6|TEK|LTBR|LPIN1|TAF1
44093	6.3374E-34	7.1215E-32	362	1717	2714	23957	positive regulation of molecular function	MAPKBP1|IL1RN|SMARCB1|HNRNPU|F11R|ICAM1|CRKL|PREX2|RINL|RASSF4|TNFSF10|KDR|TBC1D10C|AKT1|TRIM25|IL12B|LGALS9|CCN1|TRIM21|EPHB1|B2M|SOX7|EPHB4|ARRDC4|PRKCH|SLC11A1|ARRDC3|IFRD1|MAPK8IP2|PPP1R3G|CLDN5|ARC|TEP1|PSME1|TRIM14|PSME2|PRKD2|TRIB1|PLPP3|RIN2|LLGL1|SDC4|TGFA|ZC3HAV1|IQGAP3|PIK3R5|APH1B|RIC8B|CD19|PLCG2|NCKAP1L|APOE|FADD|PPARGC1B|NKX2-2|LYN|FZD1|EGR1|AFAP1L2|FZD2|GADD45B|GRTP1|FZD4|GADD45A|INSR|IQSEC3|IGF2|IRGM2|EIF2AK2|LARP6|GADD45G|NET1|FOSL1|ACER2|EHD2|MEX3B|VANGL2|FASL|LPAR5|WNK2|WNK3|LGMN|ARHGAP9|DDR1|IGHM|TENM1|ITK|CDKN1A|CD40|BTG1|CDKN1B|RPLP1|VSIR|CTSS|ARHGAP4|EPM2AIP1|MMP25|CASP12|RACK1|CTSH|JAK2|CTSD|CTSC|APOBEC1|EDN1|SYK|ANXA3|IFNGR1|SPHK1|NFAM1|EMP2|PAX6|GMIP|PPRC1|PARP9|TMEM173|RHOC|SIRT1|VAV1|TOPORS|VAV2|TLR1|PLSCR1|TLR9|RAPGEF2|HCLS1|TLR6|FAM20A|GAS6|TLR4|GPRC5C|TLR3|MDFI|TLR2|GRN|NLRP1B|NLRP1A|KCNA1|PTAFR|RPL11|IL6RA|GRAMD4|GNAI2|FGD2|NEURL1A|WRN|PERP|NTF3|RPS3|RICTOR|ALKAL2|RPS2|XDH|RANBP2|GIT2|CD74|MAP3K1|STAT3|CARD9|MTSS1L|STXBP5L|PDP1|SNX18|CD40LG|SLCO3A1|AXL|TAOK1|SGSM2|RAB3GAP2|IL18R1|SIPA1|RAB3GAP1|CD84|CRTC3|CSF1|NCF1|FAM13B|CCNT1|NCF2|CD81|GPR65|NAB2|NCF4|RTKN2|GUCA1A|CXCL13|TNF|CDC14B|CTGF|RGS4|PYCARD|STK10|RGS5|RGS2|CCND2|IL18RAP|RGS1|ARHGDIA|TBC1D30|ARHGDIB|PIM1|NEK1|CAPN3|MAP3K6|HMGN1|PDGFRB|CARD10|PDGFRA|RALGAPA1|CD300A|MAGI3|MAGI2|LMTK2|ARID5B|CYBA|OCRL|ARHGAP45|FCGR1|ADAM17|ACAP1|CACNB4|MFNG|ANKRD42|CHIL1|TNIK|CARD11|CSF1R|TNKS|FBLN1|ALOX12|ARHGAP17|CACNA1C|ADRB2|RASAL3|TOR1AIP1|SLC9A1|RASGRP3|ADAP2|NLRP3|PMAIP1|CYTL1|RIPK1|SRGAP2|ASIC2|MAP2K6|OSBPL8|TGFB1|SMAD3|BDNF|TGFB3|CAV1|TRAPPC9|ARHGAP27|ARHGAP26|ARHGAP25|FBXO30|AZIN1|NR4A2|DAB2|H1F0|CNOT6|PTPRC|ARHGAP30|MAP3K19|BCL2|CSPG4|TAB2|TCF3|TAB1|MAP3K13|MAP3K14|LAT|MYD88|GSK3B|ITGAM|DOCK9|ITGB3|LRRK2|DOCK8|USP33|ITGB2|PLEK|PTEN|ATP2A3|DBI|TREM2|HTR2A|ARRB2|PIK3CG|CASP8|GM2A|PPP2R5E|CASP4|CASP1|EVI5L|NKX3-1|MYOCD|PPP1R12A|NCBP1|DTX3L|PDPK1|DDX58|ITGA1|AHSA2|TRAF1|ARAP1|ADRA2A|TGFBR1|TGFBR2|FGR|AIM2|ALS2|IFNG|RASA4|IRF4|RP2|TBC1D7|ITGA6|DOCK2|SHANK3|CX3CR1|PPP1R15B|RGS17|ROCK2|RGS16|NOD1|NOD2|PPM1F|AURKB|GNA13|DNAJB1|P2RY6|CCL8|CCL6|ERBB4|DNAJB4|CCL5|CCL2|FYN|CSK|SASH1|PTPN1|ANGPT1|NOS2|NTRK3|MID1IP1|TIE1|CFLAR|MERTK|CD2|P2RX7|CD24A|CD4|TCIM|ALOX5AP|RUNDC1|RGS10|SPRY2|ERCC6|TEK|FCGR2B|TAF1
45088	6.7026E-34	7.4501E-32	112	289	2714	23957	regulation of innate immune response	OTUD4|CD86|GFI1|TRIL|IFI214|IFI211|TNF|PVR|PYCARD|RPS6KA3|IL18RAP|RPS19|DHX58|IL12B|LGALS9|ZBP1|GBP5|CD96|LAG3|RSAD2|CD300A|TAP2|TRAFD1|TAP1|ACOD1|CYBA|MAPKAPK3|CD226|NLRX1|H2-M3|ZC3HAV1|DDX60|MNDAL|KLRK1|NLRP6|SLAMF8|SLAMF6|APOE|CD14|FADD|CD300LF|HEXIM1|LYN|CAV1|IGF2|IRGM2|NMI|PUM1|PARP14|NFKBIA|TREML2|MYD88|B430306N03RIK|H2-T23|TRIM30A|TNFAIP3|ADAR|PTPN22|TREM2|ARRB2|IFIH1|IKBKE|APPL2|HAVCR2|PDPK1|DDX58|MMP2|SERPINB9|PARP9|TMEM173|VAV1|TLR1|FGR|PLSCR1|SFPQ|AIM2|IRF4|IRF1|TLR9|TLR12|IRF7|TLR11|TLR6|TLR5|TLR4|TLR3|TLR2|TLR13|LRRC14|GRN|UNC93B1|PELI3|NLRC5|NOD2|SAMHD1|GRAMD4|COCH|RNF135|TIFA|IFI208|IFI209|CD74|IFI204|YTHDF3|IFI205|IFI203|CARD9|SCIMP|PIK3AP1|NOP53|CLEC2D|MYO1F
30334	7.6422E-34	8.4032E-32	233	919	2714	23957	regulation of cell migration	IL1RN|CLDN1|ICAM1|IL27RA|CRKL|CCAR1|LGALS3|GJA1|RASSF4|C3AR1|KDR|AKT1|CCN4|CPNE3|LGALS9|SOX9|CCN1|GLUL|MTUS1|NISCH|CLDN5|TEP1|SPATA13|PRKD2|NSMF|TRIB1|PLPP3|RIN2|SDC4|RRAS|SLAMF8|PLCG2|NCKAP1L|APOE|FADD|SLAMF1|LYN|EGR1|XBP1|TNFSF14|GADD45A|MCAM|INSR|IGF2|AGO2|GPR18|LGMN|FERMT3|PTPRT|COL18A1|CD40|MIA3|VSIR|ARHGAP4|MECP2|AKAP12|GLIPR2|RAC2|RACK1|CTSH|JAK2|CCR5|APPL2|TRP53INP1|CCR2|EDN1|DUSP1|ANXA3|SPHK1|EMP2|PAX6|GAB2|RHOC|SIRT1|IL1A|MMP14|RAPGEF2|GAS6|TLR2|ENG|KANK1|CD63|GRN|PTAFR|PRKX|AIF1|GNAI2|SRPX2|CXCR3|PDPN|NTF3|ZSWIM6|MPZL1|P2RY12|AOC3|CD74|MAP3K1|DMTN|STAT3|SYNJ2BP|SLC8B1|COL3A1|ABI3|CSF1|CD81|FAM107A|IRS2|CXCL13|ETS1|SLC8A1|CXCL16|PYCARD|STK10|CDH5|PLAU|ADORA3|ARHGDIA|ARHGDIB|ARID2|PDGFRB|CARD10|PDGFRA|IGFBP5|CD300A|MAGI2|VASH1|ADAM17|PGR|CSF1R|NOTCH1|C5AR2|FBLN1|ALOX12|FOXO3|CORO1A|FUT4|PLD2|RHOBTB2|FAM83H|SLC9A3R1|SCRT2|ADGRG1|FUT9|PLXNA1|TNFRSF14|SRGAP2|OSBPL8|TGFB1|SMAD3|HSPA5|CAV1|MSN|MCC|BMP7|FBXO30|CXCL10|DAB2|LRCH1|PTPRC|CXCL12|NR4A3|SELL|BCL2|MDM2|FGFR1OP|MYD88|NFE2L2|GSK3B|ITGB3|DOCK8|PTEN|PIK3CD|PTPN22|TREM2|PIK3C2A|RND3|SPN|SPRED1|SEPT7|ADAMTS1|ITGAX|NEO1|GPSM3|MYOCD|PDPK1|DDX58|MMP2|ADRA2A|TGFBR1|TGFBR2|ACTA2|PTP4A1|FGR|IFNG|MMRN2|ITGA6|GM266|CX3CR1|LAMA5|ROCK1|ROCK2|SEMA3A|LAMA3|SEMA3B|PRR5L|NOD2|ACVR1B|NTN1|PPM1F|HDAC7|GNA13|P2RY6|PTPRZ1|ERBB4|CCL5|CCL2|SLIT2|LRIG2|SASH1|ANGPT1|NTRK3|TIE1|SEMA4C|SOD2|TEC|RPS6KB1|CD9|ACKR3|SPRY2|TEK|INSM1|RECK|MYO1F
2000145	1.6210E-33	1.7635E-31	241	970	2714	23957	regulation of cell motility	IL1RN|CLDN1|ICAM1|IL27RA|CRKL|CCAR1|LGALS3|GJA1|RASSF4|C3AR1|KDR|AKT1|CCN4|CPNE3|LGALS9|SOX9|CCN1|GLUL|MTUS1|NISCH|CLDN5|TEP1|SPATA13|PRKD2|NSMF|TRIB1|PLPP3|RIN2|SDC4|RRAS|CFAP69|SLAMF8|PLCG2|NCKAP1L|APOE|FADD|SLAMF1|LYN|BBS1|EGR1|XBP1|TNFSF14|GADD45A|MCAM|INSR|IGF2|AGO2|GPR18|LGMN|FERMT3|PTPRT|COL18A1|CD40|MIA3|VSIR|ARHGAP4|MECP2|AKAP12|GLIPR2|RAC2|RACK1|CTSH|JAK2|CCR5|BBS4|APPL2|TRP53INP1|CCR2|EDN1|DUSP1|ANXA3|SPHK1|EMP2|PAX6|GAB2|RHOC|SIRT1|CCSAP|IL1A|MMP14|RAPGEF2|GAS6|TLR2|ENG|KANK1|CD63|GRN|PTAFR|WAS|PRKX|AIF1|GNAI2|SRPX2|CXCR3|PDPN|NTF3|CTNNA1|ZSWIM6|MPZL1|P2RY12|AOC3|CD74|MAP3K1|DMTN|CAVIN1|STAT3|SYNJ2BP|SLC8B1|COL3A1|ABI3|CSF1|CD81|FAM107A|IRS2|CXCL13|ETS1|SLC8A1|CXCL16|PYCARD|STK10|CDH5|PLAU|ADORA3|ARHGDIA|ARHGDIB|ARID2|PDGFRB|CARD10|PDGFRA|IGFBP5|CD300A|MAGI2|VASH1|ADAM17|PGR|CSF1R|NOTCH1|C5AR2|FBLN1|ALOX12|FOXO3|CORO1A|FUT4|PLD2|RHOBTB2|FAM83H|SLC9A3R1|SCRT2|ADGRG1|FUT9|PLXNA1|TNFRSF14|SRGAP2|OSBPL8|TGFB1|SMAD3|HSPA5|CAV1|MSN|MCC|BMP7|FBXO30|CXCL10|DAB2|LRCH1|PTPRC|CXCL12|NR4A3|SELL|FES|BCL2|MDM2|FGFR1OP|MYD88|NFE2L2|GSK3B|ITGB3|DOCK8|PTEN|PIK3CD|PTPN22|TREM2|PIK3C2A|RND3|SPN|SPRED1|SEPT7|ADAMTS1|ITGAX|NEO1|GPSM3|MYOCD|PDPK1|DDX58|MMP2|ADRA2A|TGFBR1|TGFBR2|ACTA2|PTP4A1|FGR|IFNG|MMRN2|ITGA6|GM266|CX3CR1|LAMA5|ROCK1|ROCK2|SEMA3A|LAMA3|SEMA3B|PRR5L|NOD2|ACVR1B|NTN1|PPM1F|HDAC7|GNA13|P2RY6|PTPRZ1|ERBB4|CCL5|CCL2|SLIT2|LRIG2|SASH1|ANGPT1|NTRK3|TIE1|SEMA4C|SOD2|TEC|RPS6KB1|CD9|ACKR3|SPRY2|TEK|INSM1|RECK|MYO1F
6954	3.7582E-33	4.0454E-31	149	469	2714	23957	inflammatory response	IL1RN|TPSB2|NRROS|CSF1|NCF1|TRIL|LOXL3|CXCL13|TNF|LIPA|ICAM1|PYCARD|CRHBP|GJA1|IGHG1|ZFP35|IL18RAP|ADORA3|CCRL2|C3AR1|AKT1|GBP5|CD96|CD300A|SLC11A1|CD180|CYBB|ACOD1|CYBA|UNC13D|FCGR1|NAIP2|ADAM17|NAIP5|FCGR3|TYROBP|NAIP6|BTK|CHIL1|NOTCH2|CSF1R|NOTCH1|PLGRKT|C5AR2|IL4RA|PLD4|C3|NLRP6|SLAMF8|NLRP3|CD14|SLAMF1|LYN|GSDMD|SMAD1|AFAP1L2|TGFB1|EPHX2|LY86|NFKB1|BMP6|CXCL10|CXCL11|TOLLIP|REL|CSPG4|BMPR1B|LAT|MYD88|NFE2L2|CIITA|CD40|CXCL9|ITGAM|B4GALT1|ITGB2|TNFAIP3|PIK3CD|IL27|TREM2|TCIRG1|PIK3CG|MMP25|PSTPIP1|MECOM|CASP4|STAB1|CASP1|BDKRB2|JAK2|CCR5|CCR2|HAVCR2|KDM6B|FCER1G|SYK|IFNGR1|SPHK1|SERPINB9|TNFRSF1B|ADRA2A|TNFRSF1A|TLR1|ATRN|IL1A|HCK|PLSCR1|AIM2|IFNG|TLR9|TLR12|TLR11|TLR6|TLR5|TLR4|TLR3|TLR2|TLR13|CX3CR1|C1QA|GRN|NLRP1B|NLRP1A|SAA3|PTAFR|NOD2|CXCR6|AIF1|SLC7A2|HDAC7|PTGS1|CCL8|CNR2|CCL6|CCL5|CXCR3|CCL2|AOC3|NOS2|STAT3|P2RX7|CD24A|CD40LG|CD6|THEMIS2|AXL|ALOX5AP|CD68|IL18R1
40012	4.3332E-33	4.6157E-31	253	1047	2714	23957	regulation of locomotion	IL1RN|CLDN1|ICAM1|IL27RA|CRKL|CCAR1|LGALS3|GJA1|RASSF4|C3AR1|KDR|AKT1|TRIM25|CCN4|CPNE3|LGALS9|SOX9|CCN1|TRIM21|GLUL|ARRDC3|MTUS1|NISCH|CLDN5|TEP1|SPATA13|PRKD2|NSMF|TRIB1|PLPP3|RIN2|SDC4|RRAS|CFAP69|SLAMF8|PLCG2|NCKAP1L|APOE|FADD|SLAMF1|LYN|BBS1|EGR1|XBP1|TNFSF14|GADD45A|MCAM|INSR|IGF2|AGO2|PAM|GPR18|LGMN|FERMT3|PTPRT|COL18A1|CD40|MIA3|VSIR|ARHGAP4|MECP2|AKAP12|GLIPR2|RAC2|RACK1|CTSH|JAK2|FEZF2|CCR5|BBS4|APPL2|TRP53INP1|CCR2|EDN1|DUSP1|ANXA3|SPHK1|EMP2|PAX6|GAB2|RHOC|SIRT1|CCSAP|DDB1|IL1A|MMP14|RAPGEF2|GAS6|TLR2|ENG|KANK1|CD63|GRN|PTAFR|WAS|PRKX|AIF1|GNAI2|SRPX2|CXCR3|PDPN|NTF3|CTNNA1|ZSWIM6|MPZL1|P2RY12|AOC3|CD74|MAP3K1|DMTN|CAVIN1|STAT3|SYNJ2BP|SLC8B1|COL3A1|ABI3|CSF1|CD81|CHRM4|FAM107A|IRS2|CXCL13|ETS1|SLC8A1|CXCL16|PYCARD|STK10|CDH5|PLAU|ADORA3|ARHGDIA|ARHGDIB|ARID2|PDGFRB|CARD10|PDGFRA|GHSR|IGFBP5|DSCAM|CD300A|MAGI2|VASH1|ADAM17|PGR|CSF1R|NOTCH1|C5AR2|FBLN1|ALOX12|FOXO3|CORO1A|FUT4|PLD2|RHOBTB2|FAM83H|SLC9A3R1|SCRT2|ADGRG1|FUT9|PLXNA1|TNFRSF14|SRGAP2|OSBPL8|TGFB1|SMAD3|HSPA5|CAV1|MSN|MCC|BMP7|FBXO30|CXCL10|DAB2|LRCH1|PTPRC|CXCL12|NR4A3|SELL|FES|BCL2|MDM2|FGFR1OP|MYD88|NFE2L2|GSK3B|ITGB3|LRRK2|DOCK8|PTEN|HTR2C|PIK3CD|PTPN22|TREM2|PIK3C2A|RND3|SPN|SPRED1|SEPT7|ADAMTS1|ITGAX|NEO1|GPSM3|MYOCD|PDPK1|DDX58|MMP2|ADRA2A|TGFBR1|TGFBR2|ACTA2|PTP4A1|FGR|IFNG|MMRN2|ITGA6|TRIM56|GM266|CX3CR1|LAMA5|ROCK1|ROCK2|SEMA3A|LAMA3|SEMA3B|PRR5L|NOD2|ACVR1B|NTN1|PPM1F|HDAC7|GNA13|P2RY6|PTPRZ1|ERBB4|CCL5|CCL2|SLIT2|LRIG2|SASH1|ANGPT1|NTRK3|TIE1|SEMA4C|SOD2|TEC|RPS6KB1|CD9|ACKR3|SPRY2|TEK|INSM1|RECK|MYO1F
1902533	5.9088E-33	6.2292E-31	237	954	2714	23957	positive regulation of intracellular signal transduction	MAPKBP1|IL1RN|F11R|ICAM1|CRKL|GPR174|SOX2|LURAP1L|DHX58|TNFSF10|KDR|AKT1|TRIM25|SOX9|RPL23|SOX11|GPR37L1|MAPK8IP2|RC3H2|TEP1|PRKD2|RPL26|TGFA|ZC3HAV1|SLC30A10|IQGAP3|PIK3R5|C3|APOE|CD14|SLAMF1|HEXIM1|LYN|GPR17|XBP1|TNFSF14|GADD45B|FZD4|GADD45A|INSR|IGF2|EIF2AK2|PUM1|GADD45G|NET1|VANGL2|FASL|AGO3|LPAR6|CD28|GPR18|IGHM|TENM1|CD40|CD3E|AKAP12|GLIPR2|RACK1|JAK2|LMCD1|HAVCR2|EDN1|GPR37|SYK|GPR35|SPHK1|SIRT1|TLR1|ITPKB|IL1A|PLSCR1|ARHGEF3|TLR9|RAPGEF2|HCLS1|TLR6|GAS6|HCST|TLR4|TLR3|TMEM106A|MDFI|TLR2|ENG|PELI3|PELI2|RPL11|IL6RA|ALOX12B|GNAI2|FGD2|NTF3|RPS3|PLAGL2|RICTOR|ALKAL2|XDH|P2RY12|CD74|P2RY10|MAP3K1|CARD9|OSM|GPR3|SORBS3|COL3A1|CD40LG|AXL|TAOK1|IL18R1|CD84|CSF1|NCF1|CD81|GPR65|RTKN2|GUCA1A|TNF|NR3C2|CTGF|PYCARD|ADORA3|MAP3K6|PDGFRB|CARD10|GUCY1A2|PDGFRA|IGFBP5|MAGI3|MID1|EDAR|ADAM17|CD8A|CHIL1|TNIK|CARD11|DGKI|NOTCH2|CSF1R|NOTCH1|NPR1|C5AR2|CLEC16A|ADRB2|DDX60|PLD2|SLC9A1|RAP1B|SLC9A3R1|ADGRG1|UBD|NACC2|PMAIP1|SLC38A9|RIPK1|MCL1|MAP2K6|OSBPL8|TGFB1|TGFB3|CAV1|FBXO30|DAB2|PTPRC|CSPG4|TAB2|HPSE|TAB1|MAP3K13|MAP3K14|MYD88|PLEKHF1|ITGB3|LRRK2|LRRK1|PTEN|HTR2C|PTPN22|TREM2|HTR2A|ARRB2|ITGAL|PIK3CG|SPRED2|SPRED1|CASP8|RB1CC1|MCF2L|CASP1|NKX3-1|ITGA1|IRAK4|TRAF1|ADRA2A|TGFBR1|ACTA2|FGR|SFPQ|SOS1|DOCK2|CX3CR1|LEPROT|ROCK1|ROCK2|NOD1|PRR5L|NOD2|HMGCR|P2RY6|CCL8|CCL6|ERBB4|CCL5|TIFA|CCL2|FYN|CSK|SASH1|PTPN1|ANGPT1|NTRK3|SEMA4C|CFLAR|SCIMP|P2RX7|CD24A|CD4|GOLPH3|TCIM|ACKR3|SPRY2|PTPN6|ERCC6|TEK|LTBR|PIK3AP1|FCGR2B
10941	8.8895E-33	9.2760E-31	356	1699	2714	23957	regulation of cell death	IL1RN|IKZF3|SOX21|ICAM1|IFIT2|CCAR1|SOX2|LGALS3|RPS6KA3|GJA1|PNP|EDNRB|PPP2R1B|RPS6KA2|CREB3L1|RPS6KA1|TNFSF10|KDR|PDK4|AKT1|IL12B|CCN4|SOX9|CCN1|EPHB1|SOX7|IER3|PRKCH|SP110|SOX11|GPR37L1|MAPK8IP2|HSPG2|RUNX3|ARC|TEP1|DDIT4|TXNIP|NSMF|RPL26|ATF3|ATF4|TGFA|SLC30A10|PLAC8|C6|KLRK1|MICAL1|INPP5D|PLCG2|ALX4|NCKAP1L|APOE|FADD|LYN|FZD1|SRPK2|EGR1|PLK3|XBP1|FZD3|EGR3|TNFSF14|GADD45B|GADD45A|EIF2AK2|BTBD10|PAFAH2|NFATC4|GADD45G|NET1|FOSL1|SETX|ACER2|FASL|RPS29|WNK3|REL|LGMN|TOP2A|GABRB2|COL18A1|CDKN1A|CD40|CSRNP3|BTG1|CDKN1B|PPP1R10|CTSZ|CD3G|GLI3|HERPUD1|MECP2|AKAP12|CASP12|MECOM|ADAMTSL4|RACK1|TSPO|TIMP3|CTSH|TNFAIP8L2|JAK2|CCR5|BCL2A1A|JAK3|CTSD|CTSC|TRP53INP1|EDN1|FCER1G|GPR37|SYK|TSC22D1|DUSP1|SPHK1|TSC22D3|SERPINB9|PAX6|FOS|WNT9A|SIRT1|DUSP6|DDB1|ITPKB|RNF144B|HCK|PLSCR1|RILPL1|KCNMA1|RAPGEF2|GAS1|HCLS1|NCOA7|TLR6|GAS6|SGK1|TLR4|STK40|C1QA|GRN|NLRP1B|ASAH1|TMF1|NLRP1A|RPL10|PELI3|RPL11|AIF1|GRAMD4|GNAI2|NEURL1A|WRN|MNT|CXCR3|PDPN|NTF3|SPP1|RPS3|CTNNA1|PLAGL2|MFN2|TRP53BP2|XDH|CD74|BRF1|STAT3|CARD9|OSM|ITCH|CD40LG|GPAM|AXL|CLCF1|STK17B|CCNG1|ALMS1|NARF|CSF1|NCF2|RTKN2|FAIM2|IRS2|ETS1|TNF|GIMAP8|CTGF|PYCARD|CCND2|CLEC5A|PIM1|CAPN2|CAPN3|PDGFRB|CARD10|GHSR|KDM2A|RPS6|THOC1|LIFR|EEF1A1|NAIP2|ADAM17|NAIP5|TYROBP|NAIP6|PGR|CARD11|NOTCH2|CSF1R|NOTCH1|TCF7|H2-M3|ALOX12|ADRB2|FOXO3|CORO1A|SLC9A1|HCAR2|SLC9A3R1|ZMAT3|UBD|NACC2|NLRP3|PMAIP1|BMF|RIPK1|ASIC2|MCL1|MAP2K6|IVNS1ABP|SDF2L1|TGFB1|SMAD3|UBE2B|HSPA5|BDNF|TGFB3|CAV1|ZBTB16|ASNS|INHBB|MT1|INHBA|FBXO32|SMAD6|BMP7|FBXO30|NFKB1|NR4A2|CXCL10|NR4A1|DAB2|PTPRC|CXCL12|NR4A3|SELL|BCL3|BCL2|MDM2|IL7R|BMPR1B|NES|NFE2L2|GSK3B|ITGAM|PLEKHF1|B4GALT1|ITGB3|LRRK2|DOCK8|PTEN|SLC40A1|ATP2A3|TNFAIP3|PIK3CD|ADAR|TREM2|ARRB2|PIK3CG|HK3|CASP8|SEPT7|SIX4|RB1CC1|CASP4|CASP1|BDKRB2|NEO1|NKX3-1|KLF11|MYOCD|PTGIS|PDPK1|MMP2|ITGA1|LANCL1|PLA2G4A|TRAF1|TNFRSF1B|TGFBR1|TNFRSF1A|SFPQ|IFNG|IRF1|NOS1AP|ITGA6|TMBIM6|IRF5|BIRC3|CX3CR1|PDXK|RRN3|ROCK1|NOD1|NDNF|NOD2|HMGCR|PPM1F|AURKB|HDAC7|PTPRZ1|CBS|ERBB4|CCL5|FYN|SLIT2|FNIP1|PTPN1|ANGPT1|GZMA|NTRK3|BNIP3|EYA4|CFLAR|MERTK|SOD2|SCIMP|CD2|P2RX7|CD24A|GOLPH3|TEC|TCIM|RPS6KB1|IL2RB|PMP22|ACKR3|SPRY2|PDCD1|TEK|LTBR|FCGR2B|VIP|NOP53|TPT1
43067	1.1113E-32	1.1478E-30	332	1545	2714	23957	regulation of programmed cell death	IL1RN|IKZF3|SOX21|ICAM1|IFIT2|CCAR1|SOX2|LGALS3|RPS6KA3|GJA1|PNP|EDNRB|PPP2R1B|RPS6KA2|CREB3L1|RPS6KA1|TNFSF10|KDR|PDK4|AKT1|IL12B|SOX9|CCN1|SOX7|IER3|PRKCH|SP110|MAPK8IP2|RUNX3|ARC|TEP1|TXNIP|NSMF|RPL26|ATF3|ATF4|TGFA|SLC30A10|PLAC8|C6|KLRK1|MICAL1|INPP5D|PLCG2|ALX4|NCKAP1L|APOE|FADD|LYN|SRPK2|EGR1|PLK3|XBP1|FZD3|EGR3|TNFSF14|GADD45B|GADD45A|EIF2AK2|PAFAH2|NFATC4|GADD45G|NET1|FOSL1|SETX|ACER2|FASL|RPS29|WNK3|LGMN|TOP2A|GABRB2|COL18A1|CDKN1A|CD40|CSRNP3|BTG1|CDKN1B|PPP1R10|CTSZ|CD3G|GLI3|HERPUD1|MECP2|AKAP12|CASP12|MECOM|ADAMTSL4|RACK1|TSPO|TIMP3|CTSH|TNFAIP8L2|JAK2|CCR5|BCL2A1A|JAK3|CTSD|CTSC|TRP53INP1|EDN1|FCER1G|SYK|TSC22D1|DUSP1|SPHK1|TSC22D3|SERPINB9|WNT9A|SIRT1|DUSP6|DDB1|ITPKB|RNF144B|HCK|PLSCR1|KCNMA1|RAPGEF2|GAS1|HCLS1|GAS6|SGK1|TLR4|STK40|GRN|NLRP1B|ASAH1|TMF1|NLRP1A|RPL10|PELI3|RPL11|AIF1|GRAMD4|GNAI2|NEURL1A|WRN|MNT|CXCR3|PDPN|NTF3|SPP1|RPS3|CTNNA1|PLAGL2|MFN2|TRP53BP2|XDH|CD74|BRF1|CARD9|OSM|ITCH|CD40LG|GPAM|AXL|CLCF1|STK17B|CCNG1|ALMS1|NARF|NCF2|RTKN2|FAIM2|IRS2|ETS1|TNF|GIMAP8|CTGF|PYCARD|CCND2|CLEC5A|PIM1|CAPN2|CAPN3|PDGFRB|CARD10|GHSR|KDM2A|RPS6|THOC1|LIFR|NAIP2|ADAM17|NAIP5|TYROBP|NAIP6|PGR|CARD11|NOTCH2|CSF1R|NOTCH1|TCF7|H2-M3|ALOX12|ADRB2|FOXO3|CORO1A|SLC9A1|HCAR2|SLC9A3R1|ZMAT3|UBD|NACC2|NLRP3|PMAIP1|BMF|RIPK1|ASIC2|MCL1|MAP2K6|IVNS1ABP|SDF2L1|TGFB1|SMAD3|UBE2B|HSPA5|BDNF|TGFB3|CAV1|ZBTB16|ASNS|INHBB|MT1|INHBA|FBXO32|SMAD6|BMP7|FBXO30|NFKB1|NR4A2|CXCL10|NR4A1|DAB2|PTPRC|CXCL12|NR4A3|SELL|BCL3|BCL2|MDM2|IL7R|BMPR1B|NES|NFE2L2|GSK3B|ITGAM|PLEKHF1|B4GALT1|LRRK2|DOCK8|PTEN|SLC40A1|ATP2A3|TNFAIP3|PIK3CD|ADAR|TREM2|ARRB2|PIK3CG|HK3|CASP8|SEPT7|SIX4|RB1CC1|CASP4|CASP1|BDKRB2|NKX3-1|KLF11|MYOCD|PTGIS|PDPK1|MMP2|ITGA1|LANCL1|PLA2G4A|TRAF1|TNFRSF1B|TGFBR1|TNFRSF1A|SFPQ|IFNG|ITGA6|TMBIM6|IRF5|BIRC3|CX3CR1|PDXK|RRN3|ROCK1|NOD1|NDNF|NOD2|HMGCR|PPM1F|AURKB|PTPRZ1|CBS|ERBB4|CCL5|FYN|SLIT2|FNIP1|PTPN1|ANGPT1|GZMA|NTRK3|BNIP3|EYA4|CFLAR|MERTK|SOD2|SCIMP|CD2|P2RX7|CD24A|GOLPH3|TEC|TCIM|RPS6KB1|IL2RB|PMP22|ACKR3|SPRY2|PDCD1|TEK|LTBR|FCGR2B|VIP|NOP53|TPT1
70887	1.1705E-32	1.1969E-30	520	2824	2714	23957	cellular response to chemical stimulus	SPI1|RPL3|SPAAR|HNRNPU|EPRS|FGFRL1|EPS8|CRHBP|GJA1|CREB3L1|AKT1|JUNB|DDX17|GBP6|GBP5|GBP8|CXADR|GBP7|RBFOX2|GBP9|RPL23|CLDN5|DYNC1LI2|BIN2|TEP1|DDIT4|PRKD2|ATF3|ATF4|ZC3HAV1|VPS26B|MTMR4|SLC30A10|IQGAP3|SULT1A1|KLRK1|NCKAP1L|PPARGC1B|LYN|PLK3|TIPARP|FZD4|NFATC3|EIF2AK2|NR1D2|NFATC4|SETX|CPEB3|LGMN|GSTM5|GABRB2|CDKN1B|WFIKKN2|RPLP0|LITAF|VSIR|MECP2|IFIH1|CASP12|RACK1|TIMP3|JAK2|JARID2|LDLRAP1|JAK3|APPL2|TRP53INP1|HAVCR2|UPF1|DUSP1|GPR35|IFNGR1|SPHK1|PAX6|FOS|TMEM173|SIRT1|CSF2RB2|ITPKB|PLSCR1|ZEB1|MRAS|MTF2|RAPGEF2|HCLS1|GM4951|GAS6|ENG|GRAMD1B|ASAH1|TMF1|KCNA1|PTAFR|ADCY3|IL6RA|ADCY7|PTGS1|NEURL1A|GLRA3|NTF3|SPP1|RPS3|STAT6|RPS2|IL12RB1|STX2|LDLR|P2RY12|GABRA1|P2RY13|CDKN2B|DMTN|BRF1|IL10RB|USP9X|IL10RA|STAT2|STAT3|LAPTM5|FMO2|IFI202B|HEYL|COL3A1|FOSB|LY6I|NRROS|CSF3R|CSF1|NCF1|NCF2|CHRM4|FAM107A|IRS2|RORB|CXCL13|TNF|SLC8A1|CTGF|CXCL16|PYCARD|CDH5|SESN1|PIM1|GRB10|IL13RA1|IFNAR2|TGTP2|TGTP1|IGFBP5|MAGI2|CD180|NAIP2|FCGR3|CACNB4|NAIP6|KAT6B|PGR|LY6A|FKBP4|SRSF7|LY6E|CSF1R|NOTCH1|HVCN1|IL4RA|FOXO6|AK4|FOXO3|CORO1A|SLC9A1|RAP1B|SLC9A3R1|SLC38A9|SMYD3|CD300LF|SLC38A2|SDF2L1|BDNF|HTR1B|ESRRG|FBXO32|NFKB1|CXCL10|DAB2|CXCL11|LRCH1|CXCL12|BCL2|MDM2|MYD88|H2-AB1|NFE2L2|ITGAM|ITGB5|ITGB3|LRRK2|ITGB2|PTEN|HTR2C|PTPN22|TREM2|HTR2A|TCIRG1|ARRB2|LSP1|PIK3CG|SPN|ATP7B|DDI2|NKX3-1|PPP1R12A|GPX3|ITGA1|TRAF1|TNFRSF1B|ADRA2A|TNFRSF1A|TMBIM6|SOS1|BIRC3|CX3CR1|CEBPA|LEPROT|ROCK2|H2-Q7|NOD1|NDNF|PRR5L|NOD2|IL2RG|PIRB|NTN1|PPM1F|P2RY6|CCL8|CCL6|CCL5|IL21R|LRRC8C|CCL2|FYN|CSK|SLC25A23|PTPN1|PPP1R14A|NTRK3|SYT15|CFLAR|HTR5A|HCRTR2|P2RX7|IL2RB|RAB13|KLF9|PTPN6|FCGR2B|NOP53|SLC25A33|LY6C2|IFITM3|AHCYL1|GFI1|AQP4|IFIT1|GM12185|IFIT3|ICAM1|IL27RA|CRKL|IFIT2|LGALS3|EDNRB|RPS19|RPS6KA2|KDR|PDK4|TRIM25|IL12B|CPNE3|SOX9|EPHB1|B2M|PDK2|PAQR8|ENTPD2|NSMCE3|ACOD1|RUNX1|ARC|BTK|NSMF|SIK2|EBI3|PIK3R3|MGST2|NLK|MNDAL|UGCG|STC2|SLAMF8|APOE|CD14|GM5431|SLAMF1|EGR1|XBP1|EGR2|EGR3|PTPRN2|INSR|IGF2|SMARCA5|IRGM2|PARVA|IFI47|NMI|RPE65|NET1|DNAIC1|SCN2A|PTPRT|HERPUD1|SERP1|PHGDH|CCR5|BBS4|CCR2|SREBF1|NCOA2|FCER1G|SYK|IL15|OSMR|IL17RC|VAV1|IL1A|TLR9|TLR6|SGK1|TLR4|TLR3|TLR2|SAA3|WAS|CXCR6|AIF1|CRIP1|GNAI2|ARNTL|NFIL3|CXCR3|CTNNA1|CAR2|CD74|MAP3K1|NFYA|OSM|MTSS1L|SORBS1|GPAM|AXL|CR1L|CD69|CD68|IL18R1|SIPA1|TJP2|CD86|NARF|IFI213|IFI214|IFI211|NR3C2|IL18RAP|CCRL2|CAPN2|CAPN3|GATSL2|CHRNB2|PDGFRB|PDGFRA|GHSR|ADPRHL2|LMO2|ARID5A|CYBB|LMTK2|ARID5B|LIFR|CYBA|EEF1A1|DOK1|F830016B08RIK|GPD1|TIMELESS|SELENOW|CMPK2|ABCG2|LTBP4|LPL|CSF2RB|ADRB2|LTBP3|PRPF8|ADIPOR2|ZFP36L2|HRH3|NLRP3|RIPK1|ASIC2|BRINP3|SYT4|SMAD1|VCAM1|TGFB1|SMAD3|HSPA5|SMURF1|TGFB3|CAV1|CYP2J9|MSN|INHBB|MT1|INHBA|SMAD6|BMP7|BMP6|NFKBIA|NR4A2|NR4A1|NR4A3|FES|ALPL|TAB1|IL7R|BMPR1B|KDM5B|GSK3B|CXCL9|THRB|DOCK8|PDE3B|SLC40A1|TNFAIP3|SLC2A4|HK2|PPP1R9B|CASP7|CASP4|CASP1|PDE4B|9930111J21RIK1|KDM6B|RBM15|PTGIS|PDPK1|DDX58|EED|MMP2|PDE4D|PLA2G4A|IRAK4|SSTR2|ETV5|TGFBR1|TGFBR2|GBP11|AIM2|IFNG|RASA4|OAS2|IRF1|CASQ2|IRF7|IRF8|IRF5|INA|KDM3A|HLF|ATP1A2|ACVR1B|TROVE2|GNA15|CNR2|MAT2A|CBS|ERBB4|TBX21|MKNK2|SLIT2|GBP2|GBP4|MAPK4|GBP3|IFI208|IFI209|GBP2B|IFI206|IFI207|IFI204|NOS2|IFI205|BNIP3|IFI203|SPRY4|SOD2|CD4|GOLPH3|TEC|CD6|RPS6KB1|ALOX5AP|RGS10|PMP22|ACKR3|SPRY2|LPIN1|LPIN2|TAF1
42981	1.2200E-32	1.2352E-30	328	1520	2714	23957	regulation of apoptotic process	IL1RN|IKZF3|SOX21|ICAM1|IFIT2|CCAR1|SOX2|LGALS3|RPS6KA3|GJA1|PNP|EDNRB|PPP2R1B|RPS6KA2|CREB3L1|RPS6KA1|TNFSF10|KDR|PDK4|AKT1|IL12B|SOX9|CCN1|SOX7|IER3|PRKCH|SP110|MAPK8IP2|RUNX3|ARC|TEP1|TXNIP|NSMF|RPL26|ATF3|ATF4|TGFA|SLC30A10|PLAC8|C6|KLRK1|MICAL1|INPP5D|ALX4|NCKAP1L|APOE|FADD|LYN|SRPK2|EGR1|PLK3|XBP1|FZD3|EGR3|TNFSF14|GADD45B|GADD45A|EIF2AK2|PAFAH2|NFATC4|GADD45G|NET1|FOSL1|SETX|ACER2|FASL|RPS29|WNK3|LGMN|TOP2A|GABRB2|COL18A1|CDKN1A|CD40|CSRNP3|BTG1|CDKN1B|PPP1R10|CTSZ|CD3G|GLI3|HERPUD1|MECP2|AKAP12|CASP12|ADAMTSL4|RACK1|TSPO|TIMP3|CTSH|TNFAIP8L2|JAK2|CCR5|BCL2A1A|JAK3|CTSD|CTSC|TRP53INP1|EDN1|FCER1G|SYK|TSC22D1|DUSP1|SPHK1|TSC22D3|SERPINB9|WNT9A|SIRT1|DUSP6|DDB1|ITPKB|RNF144B|HCK|PLSCR1|KCNMA1|RAPGEF2|GAS1|HCLS1|GAS6|SGK1|TLR4|STK40|GRN|NLRP1B|TMF1|NLRP1A|RPL10|PELI3|RPL11|AIF1|GRAMD4|GNAI2|NEURL1A|WRN|MNT|CXCR3|PDPN|NTF3|SPP1|RPS3|CTNNA1|PLAGL2|MFN2|TRP53BP2|XDH|CD74|BRF1|CARD9|OSM|ITCH|CD40LG|GPAM|AXL|CLCF1|STK17B|CCNG1|ALMS1|NARF|NCF2|RTKN2|FAIM2|IRS2|ETS1|TNF|GIMAP8|CTGF|PYCARD|CCND2|CLEC5A|PIM1|CAPN2|CAPN3|PDGFRB|CARD10|GHSR|KDM2A|RPS6|THOC1|LIFR|NAIP2|ADAM17|NAIP5|TYROBP|NAIP6|PGR|CARD11|NOTCH2|CSF1R|NOTCH1|TCF7|H2-M3|ALOX12|ADRB2|FOXO3|CORO1A|SLC9A1|HCAR2|SLC9A3R1|ZMAT3|UBD|NACC2|NLRP3|PMAIP1|BMF|RIPK1|ASIC2|MCL1|MAP2K6|IVNS1ABP|SDF2L1|TGFB1|SMAD3|UBE2B|HSPA5|BDNF|TGFB3|CAV1|ZBTB16|ASNS|INHBB|MT1|INHBA|FBXO32|SMAD6|BMP7|FBXO30|NFKB1|NR4A2|CXCL10|NR4A1|DAB2|PTPRC|CXCL12|NR4A3|SELL|BCL3|BCL2|MDM2|IL7R|BMPR1B|NES|NFE2L2|GSK3B|ITGAM|PLEKHF1|B4GALT1|LRRK2|DOCK8|PTEN|SLC40A1|ATP2A3|TNFAIP3|PIK3CD|ADAR|TREM2|ARRB2|PIK3CG|CASP8|SEPT7|SIX4|RB1CC1|CASP4|CASP1|BDKRB2|NKX3-1|KLF11|MYOCD|PTGIS|PDPK1|MMP2|ITGA1|LANCL1|PLA2G4A|TRAF1|TNFRSF1B|TGFBR1|TNFRSF1A|SFPQ|IFNG|ITGA6|TMBIM6|IRF5|BIRC3|CX3CR1|PDXK|RRN3|ROCK1|NOD1|NDNF|NOD2|HMGCR|PPM1F|AURKB|PTPRZ1|CBS|ERBB4|CCL5|FYN|SLIT2|FNIP1|PTPN1|ANGPT1|GZMA|NTRK3|BNIP3|EYA4|CFLAR|MERTK|SOD2|SCIMP|CD2|P2RX7|CD24A|GOLPH3|TEC|TCIM|RPS6KB1|IL2RB|PMP22|ACKR3|SPRY2|PDCD1|TEK|LTBR|FCGR2B|VIP|NOP53|TPT1
71310	1.9341E-32	1.9390E-30	438	2256	2714	23957	cellular response to organic substance	SPI1|RPL3|SPAAR|HNRNPU|EPRS|FGFRL1|EPS8|CRHBP|GJA1|CREB3L1|AKT1|JUNB|DDX17|GBP6|GBP5|GBP8|GBP7|RBFOX2|GBP9|RPL23|CLDN5|DYNC1LI2|TEP1|DDIT4|PRKD2|ATF3|ATF4|ZC3HAV1|VPS26B|MTMR4|SLC30A10|IQGAP3|KLRK1|PPARGC1B|LYN|TIPARP|FZD4|EIF2AK2|NR1D2|NFATC4|SETX|CPEB3|LGMN|GABRB2|CDKN1B|WFIKKN2|RPLP0|LITAF|VSIR|MECP2|IFIH1|CASP12|RACK1|TIMP3|JAK2|JARID2|LDLRAP1|JAK3|APPL2|TRP53INP1|HAVCR2|UPF1|DUSP1|GPR35|IFNGR1|SPHK1|PAX6|FOS|TMEM173|SIRT1|CSF2RB2|PLSCR1|ZEB1|MRAS|MTF2|RAPGEF2|HCLS1|GM4951|GAS6|ENG|GRAMD1B|ASAH1|TMF1|PTAFR|ADCY3|IL6RA|ADCY7|NEURL1A|GLRA3|NTF3|SPP1|RPS3|STAT6|RPS2|IL12RB1|LDLR|P2RY12|GABRA1|P2RY13|DMTN|BRF1|IL10RB|USP9X|IL10RA|STAT2|STAT3|LAPTM5|IFI202B|HEYL|COL3A1|LY6I|NRROS|CSF3R|CSF1|NCF2|CHRM4|FAM107A|IRS2|RORB|CXCL13|TNF|SLC8A1|CTGF|CXCL16|PYCARD|CDH5|SESN1|PIM1|GRB10|IL13RA1|IFNAR2|TGTP2|TGTP1|IGFBP5|MAGI2|CD180|CACNB4|KAT6B|PGR|LY6A|FKBP4|SRSF7|LY6E|CSF1R|NOTCH1|IL4RA|FOXO6|FOXO3|CORO1A|SLC9A1|RAP1B|SLC9A3R1|SLC38A9|SMYD3|CD300LF|SDF2L1|BDNF|HTR1B|ESRRG|FBXO32|NFKB1|CXCL10|DAB2|CXCL11|LRCH1|CXCL12|BCL2|MDM2|MYD88|H2-AB1|NFE2L2|ITGB5|ITGB3|LRRK2|PTEN|HTR2C|PTPN22|TREM2|HTR2A|TCIRG1|ARRB2|LSP1|PIK3CG|SPN|NKX3-1|TRAF1|TNFRSF1B|ADRA2A|TNFRSF1A|TMBIM6|SOS1|BIRC3|CX3CR1|CEBPA|LEPROT|ROCK2|H2-Q7|NOD1|NOD2|IL2RG|PIRB|P2RY6|CCL8|CCL6|CCL5|IL21R|CCL2|FYN|CSK|PTPN1|NTRK3|HTR5A|HCRTR2|P2RX7|IL2RB|RAB13|KLF9|PTPN6|FCGR2B|SLC25A33|LY6C2|IFITM3|AHCYL1|GFI1|AQP4|IFIT1|GM12185|IFIT3|ICAM1|IL27RA|CRKL|IFIT2|RPS6KA2|KDR|PDK4|TRIM25|IL12B|CPNE3|SOX9|B2M|PDK2|PAQR8|ENTPD2|ACOD1|RUNX1|BTK|NSMF|SIK2|EBI3|PIK3R3|NLK|MNDAL|UGCG|STC2|CD14|GM5431|EGR1|XBP1|EGR2|EGR3|PTPRN2|INSR|IGF2|SMARCA5|IRGM2|IFI47|NMI|RPE65|DNAIC1|PTPRT|HERPUD1|SERP1|CCR5|BBS4|CCR2|SREBF1|NCOA2|FCER1G|SYK|IL15|OSMR|IL17RC|IL1A|TLR9|TLR6|SGK1|TLR4|TLR3|TLR2|SAA3|WAS|CXCR6|GNAI2|NFIL3|CXCR3|CTNNA1|CAR2|CD74|MAP3K1|OSM|MTSS1L|SORBS1|GPAM|AXL|CD68|IL18R1|TJP2|CD86|NARF|IFI213|IFI214|IFI211|NR3C2|IL18RAP|CCRL2|CAPN2|GATSL2|CHRNB2|PDGFRB|PDGFRA|GHSR|LMO2|ARID5A|LMTK2|ARID5B|LIFR|CYBA|EEF1A1|DOK1|F830016B08RIK|GPD1|TIMELESS|CMPK2|LTBP4|LPL|CSF2RB|ADRB2|LTBP3|PRPF8|ADIPOR2|ZFP36L2|HRH3|NLRP3|RIPK1|BRINP3|SMAD1|VCAM1|TGFB1|SMAD3|HSPA5|SMURF1|TGFB3|CAV1|MSN|INHBB|INHBA|SMAD6|BMP7|BMP6|NFKBIA|NR4A2|NR4A1|NR4A3|FES|ALPL|TAB1|IL7R|BMPR1B|KDM5B|GSK3B|CXCL9|THRB|DOCK8|PDE3B|TNFAIP3|SLC2A4|HK2|PPP1R9B|CASP7|CASP4|CASP1|PDE4B|9930111J21RIK1|RBM15|PDPK1|DDX58|EED|MMP2|PDE4D|IRAK4|SSTR2|TGFBR1|TGFBR2|GBP11|AIM2|IFNG|OAS2|IRF1|CASQ2|IRF7|IRF8|IRF5|INA|KDM3A|ATP1A2|ACVR1B|TROVE2|GNA15|MAT2A|ERBB4|TBX21|SLIT2|GBP2|GBP4|MAPK4|GBP3|IFI208|IFI209|GBP2B|IFI206|IFI207|IFI204|NOS2|IFI205|IFI203|SPRY4|CD4|GOLPH3|TEC|CD6|RPS6KB1|RGS10|PMP22|ACKR3|SPRY2|LPIN1|LPIN2|TAF1
7275	2.1852E-32	2.1695E-30	817	5045	2714	23957	multicellular organism development	ATF1|SPI1|PGAP1|LIPA|CLDN1|SPIB|PREX2|ZFP281|C3AR1|AKT1|CXADR|RBFOX2|PRKAB1|HSPG2|RC3H2|CLDN5|RFX4|DDIT4|TXNIP|ATF3|MTMR2|NYAP2|LY9|C3|RNF213|C6|PPARGC1B|EXPH5|HEXIM1|LYN|TIPARP|NCAPH2|FLI1|SETX|VANGL2|FASL|DCHS2|AGO2|GPR18|EZH1|HEXB|NCAN|HEXA|WFIKKN2|BHLHE41|PTH1R|SIGLECG|ARHGAP4|MECP2|TIFAB|MMP24|MECOM|HEY1|TSPO|JAK2|JAK3|APPL2|DUSP4|UPF2|DUSP5|DUSP1|OPALIN|SPHK1|EMP2|FOS|WNT9A|SLC39A14|SIRT1|CCSAP|MMP11|PLSCR1|MMP14|LRRC7|MED20|KCNMA1|RAPGEF2|DSCAML1|MDFI|CRB2|KANK1|TMF1|KCNA1|COL11A2|ADAM22|IL6RA|PTGS1|NEURL1A|WRN|SRPX2|NTF3|SPP1|MICALL2|PLAGL2|MFN2|ZSWIM6|RICTOR|STAT6|TRP53BP2|STX2|P2RY12|USP9X|ATRNL1|STAT3|HEYL|COL3A1|TTLL5|FABP7|GZF1|NRROS|NAB2|SLA|RORB|FRY|CXCL13|CTGF|NEK1|ZFP683|PSKH1|MYLIP|FOXP4|OLFM3|MFNG|LY6E|FOXO6|LIN7A|FOXO3|SLC9A1|GLIS2|SLC9A3R1|BDNF|ZBTB16|FOXN2|EEF2|FBXO30|NFKB1|PTPRB|PTPRC|CXCL12|SERPINB6B|DMXL2|MDM2|HPSE|H2-AB1|NFE2L2|ITGAM|LRRK2|LRRK1|PTEN|ARRB2|PIK3CG|SPN|HHEX|ATP7B|NEO1|CEP290|NKX3-1|ITGA1|VPS13A|TFIP11|TNFRSF1B|SEZ6L|TNFRSF1A|ATRN|IL1RAPL1|ITGA6|TOP1|ROCK1|ROCK2|LRTM2|SRSF1|LRP4|PIRB|NTN1|PTPRZ1|KATNA1|CCL5|SLITRK3|CCL2|FYN|ZFP420|SLC25A25|PRRX1|NTRK3|TIE1|CABLES1|MERTK|TBX2|CD24A|MGP|PTPN9|PTPN6|FCGR2B|MDGA2|RECK|ERRFI1|SMARCB1|D130043K22RIK|3110035E14RIK|IKZF1|ICAM1|CRKL|LGALS3|BSG|KDR|IL12B|CCN4|CCN1|EPHB1|EPHB4|HERC6|MFSD2A|PAQR8|RSAD2|ISLR2|TM4SF1|BTK|SDC4|TGFA|PIK3R3|PCDH17|BRIP1|RRAS|CD19|SLAMF8|SLAMF6|APOE|N4BP3|SLAMF1|BBS1|EGR1|WWTR1|XBP1|EGR2|EGR3|ZFP516|IGF2|SMARCA5|RPE65|DCLK1|DNAIC1|LPAR6|CD28|ID4|SCN2A|DDR1|IGHM|TNFRSF13B|CTSZ|CD3G|MIA3|CD3E|CD3D|NAT8F5|RAC2|CTSH|PHGDH|CCR5|BBS4|UTP14B|CCR2|APOBEC3|FCER1G|SYK|IL15|GAB2|IL1A|MN1|IGHD|MFGE8|FJX1|STK40|CRYBA4|PRKX|HSD17B7|IGKC|PERP|XDH|LNPK|CD74|MAP3K1|CRYBB1|OSM|VMP1|PER2|KIF26A|IL18R1|SAMD9L|CD81|GIMAP1|LOXL3|PRDM2|KNDC1|PRDM1|JADE2|CELSR2|ETS2|RGS2|PLAU|CAPN2|ARID2|ZBP1|PDGFRB|PDGFRA|THEMIS|LMTK2|RPGRIP1L|KLHL40|GEM|EEF1A1|ADAM17|TYROBP|CD8A|TBC1D23|CARD11|UBA6|YTHDC1|TCF7|PLD4|KLHL12|CACNA1C|PLD2|ADGRG1|FUT9|DEAF1|CYTL1|BRINP3|SYT4|VCAM1|CNTN5|UBE2B|CNTN6|CAV1|MSN|INHBB|HOOK3|INHBA|BMP7|BMP6|HOOK1|BHLHE40|ALPL|CNTN3|TAB2|CNTN4|TCF3|TAB1|IL7R|GSK3B|LAMC3|MAST1|TNFAIP2|TNFAIP3|ADAR|CHD2|PPP1R9B|LYL1|RB1CC1|TGIF1|MYOCD|RBM15|PDPK1|EED|MMP2|PLA2G4A|OLIG1|ETV1|OLIG2|ETV5|ALS2|VGF|IRF4|IRF1|MMRN2|IRF8|IRF6|MS4A1|SHANK3|INA|CREB5|AGPAT5|LAMA5|RRN3|LAMA3|HMGCR|ACVR1B|SAMHD1|TROVE2|PDLIM1|PDLIM3|TMEM204|CBS|MARVELD1|CLMN|TBX21|MKNK2|MXI1|SLIT2|PLA2G2D|IFI204|LAMB2|EYA4|SOD2|GALC|CD4|TEC|NPHS1|CD9|ACKR3|ERCC6|TEK|TAF1|COL12A1|HNRNPU|DMP1|SOX21|FGFRL1|GLDN|ELK3|DCAF1|GJA1|RNF114|SOX18|CREB3L1|GJA4|RPL38|JUNB|DDX17|PRKCH|SOX13|SOX11|FNDC3A|BCAN|TEP1|HECW2|GPR161|PRKD2|H2-D1|BLOC1S5|MIR212|GJC2|PRDM16|PLCG2|ALX4|NCKAP1L|PROM1|ICOS|NKX2-2|FZD1|ST14|FZD3|DNAH11|FZD2|HOMER1|DNASE2A|FZD4|MCAM|FZD6|NFATC3|NR1D2|PRRC2B|NFATC4|FOSL2|FOSL1|GJB6|TNFSF8|SERPINI1|CPEB3|PAM|PCDHB8|GABRB2|ITK|CDKN1A|WDR47|CDKN1B|ELN|TCF23|HIF3A|GLI3|MYOM3|ADAMTSL2|RACK1|JARID2|HAVCR2|BATF2|BRD2|PLLP|IFNGR1|NFAM1|TET2|PAX6|ITPKB|ZEB1|ANGPTL7|MTF2|GAS1|HCLS1|3830403N18RIK|GAS6|ENG|GRN|ASAH1|RPL10|H2-DMA|GCNT1|AFP|APOLD1|ALKAL2|LDLR|GABRA1|CDKN2B|DMTN|BRF1|SYNJ2BP|SULF2|CLCF1|ALMS1|SEMA5B|ATP8A2|CSF1|H2-K1|RTKN2|TNC|IRS2|TNF|SLC8A1|CDH7|RIMS2|CDH6|CDH5|SALL1|ZFP35|NAGLU|CLEC5A|TNR|HMGN1|TLE3|RNF43|COL27A1|IGFBP5|MAGI2|IPMK|RPS6|THOC2|VASH1|CYS1|LEMD3|EDAR|CACNB4|ERF|PGR|TNIK|FKBP4|MAD1L1|NOTCH2|CSF1R|NOTCH3|NOTCH1|H2-M3|UBR3|SLC38A10|SCRT2|ADAP2|TTC21B|BTBD3|PLXNA1|SRGAP2|CD300LF|MCL1|SLC4A10|ESRRG|TRAPPC9|GFAP|DAB2|MAFB|LHX2|BCL3|MAFF|BCL2|CSPG5|CSPG4|MAFK|MAP3K13|NES|ZFP521|AMD1|PTPN22|TREM2|TCIRG1|THBD|SGCD|ADAMTS1|LBR|PTBP3|PTP4A1|CTDSP1|POLR1B|SOS1|ASPA|CCDC40|CX3CR1|CEBPA|LEPROT|SLC24A4|SMARCD3|SEMA3A|CEBPG|H2-Q7|SEMA3B|NDNF|THSD1|COCH|HDAC7|PLN|HECTD1|RAB23|FNIP1|WASF3|TUB|PTPN18|KCNJ10|ANGPT1|SEMA4C|CFLAR|P2RX7|RAB13|KLF9|RUNDC1|BCOR|INSM1|GFI1|LST1|MKI67|SOX2|FRAT1|EDNRB|RPS19|RPS6KA2|RPS6KA1|DPF3|SOX9|B2M|GLUL|SOX7|DYNC2H1|SRRM4|SLC6A17|ARRDC3|IFRD1|ACOD1|GPR37L1|MAPK8IP2|RUNX3|RUNX1|ARC|SIK1|NSMF|PLPP3|LLGL1|APCDD1|KLK8|KLK6|CD79B|UGCG|CD79A|SGPL1|INPP5D|FADD|BANP|VASP|SRPK2|SLC35E2|GADD45B|INSR|PARVA|GADD45G|ITM2A|TOP2A|TENM1|COL18A1|CLIC5|TENM2|AHCTF1|TENM3|TENM4|SERP1|FEZF2|EDN1|RHOH|CBFA2T3|VAV1|VAV2|UGDH|ALDH5A1|B3GNT5|FAM20A|SGK1|TLR4|TLR2|C1QB|C1QA|ALOX12B|ARNTL|DRP2|MTHFD1L|CXCR3|PDPN|CTNNA1|MPZL2|FAM46C|TPPP3|CD40LG|AXL|CR1L|APBA2|RAB3GAP1|ARID4A|FAIM2|ARID4B|CHRNB2|GHSR|KDM2A|DSCAM|LMO2|ARID5A|ARID5B|LIFR|OCRL|SELENOP|TIMELESS|CHIL1|ABCG2|AKNA|ALOX12|LTBP3|ADIPOR2|ZFP36L2|CAMSAP2|FAM83H|MAN2A1|UBD|MYH11|OTX1|FAM83D|MPST|SMAD1|TGFB1|SMAD3|HSPA5|SMURF1|TGFB3|POU2F2|SMAD6|BTNL6|NR4A2|NR4A1|NR4A3|FES|TMEM119|BMPR1B|LRP10|H2-T23|KDM5B|THRB|B4GALT1|MEGF10|SPO11|USP33|PDE3B|SLC40A1|CLEC14A|DBI|FBLL1|SPRED2|CASP7|SPRED1|CASP8|SEPT7|HEPH|LRRTM3|SIX4|ABCD1|SRGN|KDM6B|KLF10|PTGIS|ICOSL|KLF15|TGFBR1|TGFBR2|DNM3|FGR|IFNG|CDH12|LTB|DOCK2|KDM7A|CDH18|CDH19|HLF|ATP1A2|GNA13|HLX|ERBB4|LRIG2|MAPK4|CMTM7|NOS2|CMTM3|POLM|LGI4|SPRY4|FMNL3|WEE1|DES|PMP22|SPRY2|LTBR
32103	2.4608E-32	2.4197E-30	146	461	2714	23957	positive regulation of response to external stimulus	CD86|CSF1|CD81|TRIL|IFI214|IFI211|CXCL13|ETS1|TNF|PVR|PYCARD|RPS6KA3|IGHG1|IL18RAP|RPS19|ADORA3|DHX58|C3AR1|KDR|IL12B|CCN4|LGALS9|ZBP1|PDGFRB|GBP5|GHSR|LAG3|RSAD2|DSCAM|CD180|ACOD1|CYBA|FCGR1|IGHG2B|ADAM17|FCGR3|MAPKAPK3|BTK|ANKRD42|CD226|PRKD2|H2-M3|LPL|ZC3HAV1|DDX60|MNDAL|C3|KLRK1|NCKAP1L|SLAMF6|CD14|FADD|CD300LF|SLAMF1|HEXIM1|LYN|TGFB1|SMAD3|TNFSF14|CAV1|LY86|IRGM2|PUM1|BMP6|NFKBIA|CXCL10|CXCL12|SELL|CD28|MYD88|LGMN|H2-T23|LRRK2|PTPN22|TREM2|PIK3CG|CTSS|IFIH1|RAC2|JAK2|CCR5|IKBKE|GPSM3|CTSC|CCR2|HAVCR2|EDN1|FCER1G|DDX58|MMP2|PLA2G4A|PARP9|TMEM173|IL17RC|VAV1|TNFRSF1A|TLR1|PLSCR1|SFPQ|AIM2|TLR9|TLR12|IRF7|TLR11|TLR6|GAS6|TLR5|TLR4|TLR3|TLR2|TLR13|CEBPA|GRN|UNC93B1|PELI3|NLRC5|NOD1|NOD2|AIF1|COCH|PPM1F|RNF135|CCL5|CXCR3|NTF3|TIFA|CCL2|SLIT2|LDLR|SASH1|IFI208|P2RY12|AOC3|IFI209|CD74|IFI204|IFI205|NTRK3|IFI203|CARD9|OSM|SCIMP|CD24A|CD6|ALOX5AP|PIK3AP1
22407	2.8584E-32	2.7838E-30	136	412	2714	23957	regulation of cell-cell adhesion	CD86|IL1RN|CD81|LOXL3|ZFP608|ABAT|IKZF1|F11R|CXCL13|ETS1|CELSR2|TNF|ICAM1|ZC3H12D|PYCARD|SOX2|LGALS3|PNP|ZFP35|AKT1|PIEZO1|TNR|IL12B|LGALS9|EPHB4|LAG3|CD300A|MAGI2|LAX1|RUNX3|RC3H2|RUNX1|PLPP3|CARD11|MAD1L1|AKNA|SDC4|H2-M3|IL4RA|ALOX12|ADRB2|RASAL3|CORO1A|FUT4|TESPA1|FUT9|NLRP3|TNFRSF14|NCKAP1L|FADD|ICOS|PAG1|CD276|SLAMF1|LYN|XBP1|EGR3|VCAM1|NDFIP1|TGFB1|TNFSF14|CAV1|ZBTB16|IGF2|BMP7|BMP6|CCDC88B|MEX3B|PTPRC|CXCL12|NR4A3|CD28|IL7R|FERMT3|H2-AB1|H2-T23|TENM3|MEGF10|DOCK8|ITGB2|TNFAIP3|MIA3|PTPN22|ITGAL|CD3E|VSIR|GLI3|TNFSF13B|SPN|TNFAIP8L2|JAK2|CCR5|JAK3|CCR2|HAVCR2|SYK|IL15|RHOH|ICOSL|TGFBR2|ITPKB|IFNG|IRF1|ITGA6|SASH3|SLFN1|H2-DMA|PTAFR|FGL2|IL2RG|AIF1|PPM1F|HLX|TBX21|CCL5|PDPN|RPS3|CCL2|IL12RB1|TIGIT|CD74|PLA2G2D|DMTN|MYO10|H2-AA|CD24A|ITCH|CD4|TEC|CD40LG|CD6|GPAM|CD5|CD9|PTPN6|MDGA2
50864	9.4692E-32	9.1351E-30	116	321	2714	23957	regulation of B cell activation	IGHV1-80|IGHV1-81|IGHV1-82|IGHV1-85|CD81|IGHV3-1|IRS2|PRDM1|IKZF3|IL27RA|IGHG3|IGHG1|PNP|TRBC1|TBC1D10C|IGHV7-3|IGHV3-6|IGHV3-8|CHRNB2|CD300A|THOC1|IGHV1-12|IGHV1-18|IGHV1-19|IGHG2B|IGHG2C|TYROBP|BTK|CARD11|IGHV8-12|IGHV1-63|IGHV1-64|IGHV1-66|IGHV1-67|IGHV1-69|SAMSN1|ZFP36L2|IGHV2-6-8|CD19|INPP5D|SLAMF8|NCKAP1L|IGHV8-8|LYN|XBP1|NDFIP1|IGHV1-72|TGFB1|IGHV1-74|IGHV1-75|NFATC2|IGHV10-3|PTPRC|IGHV14-2|IGHV14-3|IGHV14-4|BCL2|CD28|TCF3|CD22|IGHV1-5|IGHM|IGHV1-4|CDKN1A|IGHV1-7|CD40|TNFRSF13B|IGHV1-42|TNFAIP3|SIGLECG|TNFSF13B|IGHV5-9|IGLC3|IGHV9-4|IGLC1|IGLC2|IGHV1-9|IGHV9-1|IGHV5-4|IGHV9-3|PARP3|SYK|IGHV5-12|IGHV1-53|NFAM1|IGHV1-54|IGHV1-55|IGHV5-17|MMP14|IFNG|IGHA|IGHD|TLR9|MZB1|TLR4|SASH3|IGHV2-6|IGHV2-5|IGHV1-20|IGHV1-22|NOD2|IL2RG|IGHV1-26|IGKC|TBX21|STAT6|IGHV6-6|IGHV2-9|CD74|BRF1|IGHV1-39|CD24A|CD40LG|CLCF1|PTPN6|FCGR2B
51234	1.5156E-31	1.4485E-29	653	3823	2714	23957	establishment of localization	IPO13|IGHV1-80|IGHV1-81|IGHV1-82|PGAP1|WIPF1|IGHV1-85|IGHV3-1|FRMPD1|HNRNPU|F11R|FNBP1L|CLDN1|MILR1|CRHBP|ALKBH5|GJA1|CREB3L1|GJA4|TRBC1|LIPG|AKT1|IGHV3-6|IGHV3-8|IER3|GBP5|CXADR|GABRG3|HSPG2|UNC13D|SCAMP2|BIN2|TXNIP|NUP98|CDC42SE1|IGHV1-63|CDCA5|IGHV1-64|IGHV1-66|IGHV1-67|IGHV1-69|VPS26B|SLC30A10|BLOC1S5|GJC2|IGHV2-6-8|PLCG2|EXPH5|SLC19A2|LYN|DNAH11|NDFIP1|IGHV1-72|ABCA5|GRTP1|IGHV1-74|ABCA6|FZD4|IGHV1-75|ABCA3|ABCA9|SLC16A12|GRIN2C|EHD2|SLC6A6|GJB1|FASL|GJB6|NOSTRIN|SFXN4|DENND1C|MAJIN|GABRB2|CDKN1A|CDKN1B|TINAGL1|MTMR12|IGHV1-42|CLTC|OSBPL11|SIGLECH|PEAR1|SLC6A1|ASGR2|MECP2|MRC2|IGHV5-9|TSPO|LDLRAP1|IGHV5-4|APPL2|TIMM29|PLLP|ANXA3|IGHV1-53|SLC2A13|IGHV1-54|IGHV1-55|RAB3IL1|EMP2|PAX6|TMC6|SLC39A14|SLC7A4|SLC7A5|PLSCR1|AFTPH|PLCB3|SLC7A7|PLCB4|LRRC7|RILPL1|KCNMA1|PLIN2|GAS6|PLCB2|TMEM106A|SLC29A3|ENG|GRAMD1B|GRN|TMF1|KCNA1|IGHV1-20|H2-DMA|PTAFR|RPL11|IGHV1-22|KCNA4|KCNA5|AFP|IGHV1-26|SLC7A2|NEURL1A|NEURL1B|GLRA3|SNX25|SPP1|MICALL2|ANKRD53|MFN2|STX2|LDLR|SRSF10|IGHV6-6|P2RY12|GABRA1|DMTN|SEPTIN1|BRF1|IL10RA|GABRA3|STAT3|SYNJ2BP|SNX20|SLC8B1|IGHV1-39|STXBP5L|SNX18|SLCO3A1|ALMS1|SLC28A2|ATP8A2|NCF1|NCF2|CSE1L|NCF4|LY75|SLA|RNF19B|IPO7|SAT1|SLC8A1|CTGF|CXCL16|IGHG3|RIMS2|PYCARD|IGHG1|IPO8|ADORA3|SLCO2B1|SLC16A7|SLC39A8|SLC25A44|KPNA1|DIO2|THOC1|TAP2|TAP1|THOC2|FAM91A1|FCGR1|RAB32|IGHG2B|FCGR3|IGHG2C|RAB30|CACNB4|MAPKAPK3|SLC9A7|SLCO2A1|S100A6|RAB39|FKBP4|SRSF7|MAD1L1|DGKI|LY6E|NOTCH2|GRIA2|NOTCH1|TNKS|HVCN1|SLC38A10|LIN7A|CORO1A|SLC9A1|SLC9A3R1|TTC21B|SLC38A9|SMYD3|SLC38A3|SLC15A3|PLTP|SLC38A2|GRIA3|GRIA4|SLC14A1|KCNF1|OSBPL8|ATP8B4|ATP8B2|BDNF|TNK2|SLC4A10|HTR1B|TRAPPC8|MCC|DAB2|PTPRC|IGHV14-2|NBEA|IGHV14-3|SLCO1A4|IGHV14-4|BCL2|MDM2|LAT|MYD88|PLEKHF2|IGHV1-5|KCNK6|IGHV1-4|IGHV1-7|SLC25A3|ITGAM|PLEKHF1|KCNK9|ITGB3|LRRK2|ITGB2|HTR2C|TREM2|HTR2A|TCIRG1|ARRB2|ITGAL|PIK3C2A|BICD1|BICD2|PIK3CG|TNFSF13B|UNC80|HHEX|ARL5B|PSTPIP1|ATP7B|EVI5L|SERAC1|TNPO1|IGHV1-9|SNAP29|CEP290|SLC36A1|SLC13A4|IGHV5-12|DTX3L|GRID1|SGIP1|VPS13C|VPS13D|VPS13A|VPS37D|IGHV5-17|SLCO1C1|ARL4D|SLC25A18|TST|NPC2|RP2|LCP2|SEC22B|CCDC40|LEPROT|IGHV2-6|SLC24A4|IGHV2-5|UNC93B1|SRSF1|LRP4|NOD2|NTN1|CACNG6|AP3M1|P2RY6|PLN|RAB23|CCL5|LRRC8C|VPS54|LRRC8A|IGF2BP2|HNRNPA1|SLC25A23|KCNJ2|SLC25A25|IGHV2-9|TUB|KCNJ10|SYT15|APOBR|MERTK|P2RX7|CD24A|P2RX6|MYO1B|NECAP2|RAB13|RUNDC1|RAB19|SLC25A32|FCGR2B|SLC25A33|MYO1F|MYO1G|IFITM3|SLC46A3|IL1RN|AHCYL1|AQP9|PRF1|AQP4|GCC2|PKD2L1|IKZF1|RPS15|FRAT1|RINL|EDNRB|RASSF4|TBC1D10C|PIEZO1|SIL1|SLC12A7|B2M|MFSD2A|DYNC2H1|ARRDC4|COG7|COG6|SLC6A17|SLC11A1|KCNK13|COG1|SLC6A12|MAPK8IP2|DOPEY1|ARC|PPP1R3C|SOAT2|ZW10|BTK|RUBCNL|KCNQ5|PLPP3|RIN2|LLGL1|SLC45A4|IGHV8-12|TMEM63C|EIF5A2|UGCG|SYNGR2|AP5M1|KCNN2|APOE|CD14|SPTBN1|SNX5|ATP6V0A1|SLAMF1|BBS1|XBP1|EGR2|PTPRN2|SLC35E2|SLC35E1|INSR|RASSF9|CCDC88B|IGHV10-3|DNAIC1|SCN2A|TECPR2|SCN2B|DDR1|IGHM|CLIC5|AHCTF1|DOC2A|SLC44A2|SLC35F1|CD3G|MIA3|CROT|MAGT1|SLC7A10|TRAM2|HERPUD1|AKAP12|SERP1|KCNT2|CHMP1A|STAB1|RAC2|TMED1|CCR5|CLIC1|BBS4|CCR2|APOBEC1|EDN1|FCER1G|SYK|SORCS1|SYN3|SORCS2|VAV1|ZDHHC14|LAT2|HCK|IGHA|IGHD|TLR6|MICU1|MFGE8|TLR4|TLR2|CD63|SLC20A2|ZDHHC20|SSNA1|ZDHHC23|WAS|AIF1|NOL6|ARNTL|DRP2|IGKC|XDH|RFTN2|RANBP2|CAR2|CD74|MON2|SLC31A2|CAVIN1|SUSD2|PKDREJ|RANBP6|CD40LG|GPAM|AXL|SGSM2|RAB3GAP2|COPG1|CD68|APBA2|NUPL1|RAB3GAP1|TJP2|WASHC4|SAMD9L|UBXN2B|GOLT1B|CD81|TRAC|LOXL3|HDLBP|CELSR2|SIT1|TBC1D30|TRAPPC11|IGHV7-3|CHRNB2|ZBP1|GHSR|CHRNB3|CD300A|ATG9A|IGHV1-12|CYBB|LMTK2|AP5B1|LAX1|GEM|IGHV1-18|IGHV1-19|PREPL|TYROBP|SIDT1|ELMO1|CHIL1|TBC1D23|ABCG3|CARD11|ABCG2|COPA|YTHDC1|CHRNA6|CACNA1B|CLEC16A|LTBP4|PLD4|KLHL12|ARHGAP17|CACNA1C|ADRB2|CACNA1E|FBLN5|DNAJC28|PLD2|ZMAT3|DEAF1|NLRP3|PMAIP1|IGHV8-8|FAM83D|ASIC2|SYT4|TGFB1|UBE2B|HSPA5|SMURF1|CAV1|KLHL21|NUP153|ISG15|HOOK3|INHBA|ARHGAP27|POU2F2|ARHGAP25|CALHM6|NFKBIA|SLC2A9|NR4A3|HOOK1|LRP10|NFKBIE|RTP4|LGALS3BP|GSK3B|MCUR1|RTP3|MEGF10|RTP1|SPO11|USP33|PLEK|TNFAIP2|SLC40A1|ATP2A3|SLC2A1|TNFAIP3|SLC6A20A|ADAR|SLC2A3|SLC2A4|HK2|SEC61A2|HEPH|CASP1|IGLC3|BDKRB2|MFSD1|IGHV9-4|IGLC1|IGLC2|IGHV9-1|ABCD1|IGHV9-3|SCYL2|ABCC3|H2AFY|NCBP1|ABCC6|PLA2G4A|MYRIP|TGFBR2|DNM3|ELF1|LMBRD1|SFPQ|DDX19B|AIM2|ALS2|VGF|CRY2|RFT1|IRF8|DOCK2|MS4A1|DNAH1|ATP1A2|RRBP1|RAB40C|CLMN|ERBB4|TMEM206|CD209B|PLA2G2D|NOS2|SGTB|BNIP3|MX2|MX1|CMTM6|SGTA|CADPS|ATP2B3|CD209A|GOLPH3|TEC|CD6|RPS6KB1|CD5|NEURL3|CD9|ACKR3|SPRY2|VIP
35556	1.5434E-31	1.4614E-29	310	1424	2714	23957	intracellular signal transduction	MAPKBP1|ERRFI1|RRP8|EPS8|PREX2|RPS6KA3|PNP|EDNRB|RPS6KA2|RPS6KA1|KDR|AKT1|SOX9|PDK2|IER3|PRKCH|SLC11A1|MAPK8IP2|NISCH|ARC|PRKD3|TEP1|GPR161|DDIT4|SPATA13|BTK|PRKD2|SIK1|SIK2|RPL26|TRIB1|ATF4|CDC42SE1|NLRX1|PIK3R3|NYAP2|NLK|IQGAP3|NUAK1|RRAS|PRKAR2B|PRKAR2A|INPP5D|PLCG2|STK38L|APOE|PAG1|LYN|SRPK2|PLK3|WWTR1|XBP1|GADD45A|NFATC3|IRGM2|NFATC2|GRIN2C|DCLK1|NFATC4|NET1|SETX|ACER2|VANGL2|WNK2|WNK3|REL|MRVI1|SCN2A|ITK|CDKN1A|TENM2|CD40|GPR26|PTH1R|PEAR1|IFIH1|TIFAB|CASP12|RAC2|RACK1|CTSH|JAK2|CCR5|BCL2A1A|JAK3|IKBKE|BCL2A1B|CCR2|SS18|EDN1|SYK|DUSP1|SPHK1|NFAM1|RHOH|GAB2|GMIP|RHOC|SIRT1|VAV1|TOPORS|VAV2|TLR1|LAT2|ITPKB|PLSCR1|PLCB3|PLCB4|MRAS|ARHGEF3|TLR9|RAPGEF2|CDC42EP1|GAS6|SGK1|TLR4|PLCB2|SGK2|TLR3|MDFI|TLR2|PKN3|SAA3|PTAFR|WAS|ADCY3|CXCR6|ADCY7|AIF1|CRIP1|GNAI2|RNF135|NRAS|PERP|CXCR3|PDPN|SPP1|RICTOR|TRP53BP2|P2RY12|MAP3K1|DMTN|BRF1|CARD9|SYNJ2BP|CD40LG|AXL|TAOK1|STK17B|ALMS1|NUCB1|GPR65|KNDC1|TNF|SLC8A1|CDC14B|CTGF|RIMS2|PYCARD|STK10|ARHGDIA|ARHGDIB|CCRL2|GRB10|NEK1|MAP3K6|PDGFRB|CARD10|PDGFRA|ACOT11|RPS6|SHISA5|LAX1|ARHGAP45|RAB32|DOK1|RAB30|MAPKAPK3|ELMO1|CHIL1|RAB39|TNIK|CARD11|DGKI|RASL12|CSF1R|NPR1|CLEC16A|ADRB2|FOXO3|ZFP36L2|PLD2|SLC9A1|RASGRP3|RHOBTB2|RAP1B|SLC9A3R1|ADGRG1|ADAP2|ADGRG5|PMAIP1|RIPK1|MCL1|MAP2K6|SMAD1|VCAM1|TGFB1|MT1|NFKB1|NFKBIA|CXCL10|MOB1A|DAB2|SH3BP5L|PTPRC|ARHGAP30|MAP3K19|RCAN2|BCL3|BCL2|MDM2|CSPG4|MAP3K13|FGF12|MAP3K14|LAT|MYD88|DOCK6|GSK3B|DOCK9|LRRK2|RASGRF2|DOCK8|PLEK|MAST1|PTEN|ATP2A3|HTR2C|PIK3CD|HTR2A|PIK3C2A|RND3|PIK3CG|PPP1R9B|SPN|ADGRE1|SGCD|ADGRE5|MCF2L|CASP4|BLNK|NKX3-1|PDPK1|DDX58|IRAK4|TNFRSF1B|ADRA2A|TNFRSF1A|ALS2|RASA4|IRF1|CASQ2|LCP2|TMBIM6|LCP1|SOS1|DOCK2|SHANK3|GM266|CX3CR1|NIM1K|ROCK1|ROCK2|NLRC5|NOD1|NDNF|PRR5L|NOD2|NTN1|PPM1F|GNA13|PLN|RAB40C|RAB23|CCL5|MKNK2|TIFA|CSK|FNIP1|S1PR4|MAPK4|RBM38|PTPN1|IFI204|NOS2|BNIP3|HTR5A|MERTK|SOD2|USP28|SNRK|TEC|RPS6KB1|NPHS1|RAB13|ACKR3|RAB19|PTPN6|ERCC6|VIP
32502	2.7712E-31	2.5998E-29	913	5835	2714	23957	developmental process	ATF1|SPI1|PGAP1|F11R|LIPA|CLDN1|SPIB|PREX2|ALKBH5|ZFP281|C3AR1|AKT1|CXADR|RBFOX2|PRKAB1|HSPG2|RC3H2|CLDN5|RFX4|DDIT4|TXNIP|ATF3|MTMR2|NYAP2|LY9|C3|RNF213|C6|KLRK1|CFAP69|PPARGC1B|EXPH5|HEXIM1|LYN|TIPARP|NCAPH2|FLI1|SETX|VANGL2|FASL|DCHS2|AGO2|GPR18|EZH1|FERMT3|HEXB|NCAN|HEXA|WFIKKN2|BHLHE41|TDRP|PTH1R|OSBPL11|SIGLECG|VSIR|ARHGAP4|MECP2|NHSL2|MMP25|TIFAB|MMP24|MECOM|HEY1|TSPO|JAK2|JAK3|APPL2|DUSP4|UPF2|DUSP5|SS18|DUSP1|OPALIN|SPHK1|EMP2|FOS|WNT9A|SLC39A14|SIRT1|CCSAP|MMP11|PLSCR1|MMP14|LRRC7|RILPL1|MED20|KCNMA1|RAPGEF2|DSCAML1|MDFI|CRB2|KANK1|TMF1|KCNA1|COL11A2|ADAM22|IL6RA|PTGS1|NEURL1A|WRN|SRPX2|NTF3|SPP1|MICALL2|PLAGL2|MFN2|ZSWIM6|RICTOR|STAT6|TRP53BP2|STX2|P2RY12|USP9X|ATRNL1|STAT3|PSMB8|HEYL|COL3A1|TTLL5|FABP7|GZF1|NRROS|NAB2|SLA|RORB|FRY|CXCL13|CTGF|NEK1|ZFP683|PSKH1|MYLIP|ZFP217|FOXP4|OLFM3|FRMD6|MFNG|LY6E|CREM|FOXO6|LIN7A|FOXO3|SLC9A1|GLIS2|RAP1B|SLC9A3R1|SMYD3|BDNF|ZBTB16|FOXN2|EEF2|FBXO30|NFKB1|PTPRB|PTPRC|CXCL12|SERPINB6B|DMXL2|MDM2|HPSE|MYD88|H2-AB1|NFE2L2|ITGAM|ITGB3|LRRK2|LRRK1|PTEN|PIK3CD|ARRB2|PIK3CG|SPN|HHEX|ATP7B|ITGB7|NEO1|CEP290|NKX3-1|ITGA1|VPS13A|TFIP11|TNFRSF1B|SEZ6L|TNFRSF1A|ATRN|IL1RAPL1|ITGA6|TOP1|ROCK1|UHRF2|ROCK2|LRTM2|SRSF1|LRP4|PIRB|NTN1|PTPRZ1|KATNA1|CCL5|SLITRK3|LRRC8C|CCL2|FYN|LRRC8A|ZFP420|SLC25A25|PRRX1|NTRK3|TIE1|CABLES1|MERTK|TBX2|CD24A|MGP|PTPN9|PTPN6|FCGR2B|MDGA2|RECK|UNC79|ERRFI1|SMARCB1|D130043K22RIK|3110035E14RIK|IKZF1|ICAM1|CRKL|HERC4|LGALS3|BSG|KDR|IL12B|CCN4|PTGFRN|CCN1|EPHB1|EPHB4|HERC6|MFSD2A|PAQR8|RSAD2|ISLR2|TM4SF1|IFI27|BTK|SDC4|TGFA|PIK3R3|PCDH17|BRIP1|RRAS|CD19|SLAMF8|SLAMF6|APOE|N4BP3|SLAMF1|BBS1|EGR1|WWTR1|XBP1|EGR2|EGR3|ZFP516|IGF2|SMARCA5|RPE65|DCLK1|ALDH6A1|DNAIC1|LPAR6|CD28|ID4|IFI27L2A|SCN2A|DDR1|IGHM|TNFRSF13B|CTSZ|CD3G|MIA3|CD3E|CD3D|NAT8F5|RAC2|CTSH|PHGDH|CCR5|BBS4|UTP14B|CCR2|SREBF1|APOBEC3|FCER1G|ZHX3|SYK|IL15|GAB2|IL1A|MN1|IGHD|MFGE8|FJX1|STK40|CD63|CRYBA4|PRKX|HSD17B7|MNT|IGKC|PERP|XDH|LNPK|CAR2|CD74|MAP3K1|CRYBB1|OSM|VMP1|PER2|KLHL6|KIF26A|CCNG1|CD68|IL18R1|SAMD9L|CD81|GIMAP1|LOXL3|PRDM2|KNDC1|PRDM1|JADE2|ETS1|CELSR2|ETS2|RGS2|PLAU|CAPN2|CAPN3|ARID2|ZBP1|PDGFRB|PDGFRA|TMOD2|THEMIS|LMTK2|RPGRIP1L|KLHL40|GEM|EEF1A1|ADAM17|TYROBP|CD8A|TBC1D23|CARD11|UBA6|YTHDC1|TCF7|PLD4|KLHL12|CACNA1C|PLD2|ADGRG1|FUT9|DEAF1|CYTL1|BRINP3|SYT4|CRTAP|VCAM1|CNTN5|UBE2B|CNTN6|CAV1|MSN|INHBB|HOOK3|INHBA|BMP7|BMP6|HOOK1|BHLHE40|ALPL|CNTN3|TAB2|CNTN4|TCF3|TAB1|IL7R|ZMYND15|GSK3B|LAMC3|MAST1|TNFAIP2|TNFAIP3|ADAR|CHD2|AFF4|PPP1R9B|LYL1|RB1CC1|TGIF1|MYOCD|RBM15|PDPK1|EED|MMP2|PLA2G4A|OLIG1|ETV1|OLIG2|ETV5|ELF1|ALS2|VGF|ELF4|IRF4|IRF1|MMRN2|IRF8|IRF6|MS4A1|SHANK3|INA|CREB5|AGPAT5|LAMA5|DNAH1|RRN3|LAMA3|HMGCR|ACVR1B|SAMHD1|TROVE2|PSMB10|PDLIM1|PDLIM3|TMEM204|CBS|MARVELD1|CLMN|TBX21|MKNK2|MXI1|SLIT2|XLR|RBM38|PLA2G2D|IFI204|LAMB2|BNIP3|EYA4|SOD2|GALC|CD4|TEC|NPHS1|CD9|ACKR3|ERCC6|TEK|TAF1|COL12A1|HNRNPU|DMP1|ABAT|SOX21|FGFRL1|GLDN|ELK3|DCAF1|GJA1|RNF114|SOX18|CREB3L1|GJA4|RPL38|JUNB|DDX17|PRKCH|SOX13|SOX11|FNDC3A|UNC13D|BCAN|TEP1|HECW2|GPR161|PRKD2|RPL29|H2-D1|PLAC8|BLOC1S5|MIR212|GJC2|PRDM16|PLCG2|ALX4|NCKAP1L|PROM1|ICOS|NKX2-2|FZD1|ST14|FZD3|DNAH11|FZD2|HOMER1|DNASE2A|FZD4|MCAM|FZD6|NFATC3|NFATC2|NR1D2|PRRC2B|NFATC4|FOSL2|PRRC2A|FOSL1|GJB6|TNFSF8|SERPINI1|CPEB3|PAM|PCDHB8|GABRB2|ITK|CDKN1A|WDR47|CDKN1B|ELN|TCF23|HIF3A|GLI3|MYOM3|ADAMTSL4|ADAMTSL2|RACK1|JARID2|HAVCR2|BATF2|BRD2|PLLP|IFNGR1|NFAM1|TET2|PAX6|GNL3|ITPKB|ZEB1|ANGPTL7|MTF2|GAS1|HCLS1|3830403N18RIK|GAS6|ENG|GRN|ASAH1|RPL10|H2-DMA|GCNT1|AFP|APOLD1|ALKAL2|LDLR|GABRA1|CDKN2B|DMTN|BRF1|SYNJ2BP|SULF2|CLCF1|ALMS1|SEMA5B|ATP8A2|CSF1|H2-K1|RTKN2|TNC|IRS2|TNF|SLC8A1|CDH7|RIMS2|CDH6|CDH5|SALL1|ZFP35|NAGLU|CLEC5A|TNR|HMGN1|TLE3|RNF43|COL27A1|IGFBP5|MAGI2|IPMK|RPS6|DIO2|THOC2|VASH1|CYS1|LEMD3|RAB32|EDAR|CACNB4|ERF|PGR|TNIK|FKBP4|MAD1L1|NOTCH2|CSF1R|NOTCH3|NOTCH1|H2-M3|UBR3|SLC38A10|SCRT2|ADAP2|TTC21B|BTBD3|PLXNA1|SRGAP2|CD300LF|MCL1|OSBPL8|TNK2|SLC4A10|ESRRG|TRAPPC9|GFAP|DAB2|MAFB|LHX2|BCL3|MAFF|BCL2|CSPG5|CSPG4|MAFK|MAP3K13|NES|ZFP521|AMD1|PTPN22|TREM2|TCIRG1|THBD|SGCD|ADAMTS1|LBR|PTBP3|PTP4A1|TST|CTDSP1|RP2|POLR1B|SOS1|ASPA|CCDC40|CX3CR1|CEBPA|LEPROT|SLC24A4|SMARCD3|UNC93B1|SEMA3A|CEBPG|H2-Q7|SEMA3B|NDNF|THSD1|COCH|HDAC7|PLN|HECTD1|RAB23|FNIP1|WASF3|TUB|PTPN18|KCNJ10|ANGPT1|SEMA4C|CFLAR|P2RX7|RPS3A1|RAB13|KLF9|RUNDC1|BCOR|INSM1|TPT1|GFI1|LST1|MKI67|SOX2|FRAT1|EDNRB|PPP2R1B|RPS19|RPS6KA2|RPS6KA1|DPF3|SOX9|B2M|GLUL|SOX7|DYNC2H1|SRRM4|SLC6A17|ARRDC3|IFRD1|ACOD1|GPR37L1|MAPK8IP2|RUNX3|RUNX1|ARC|SIK1|NSMF|PLPP3|LLGL1|APCDD1|KLK8|KLK6|CD79B|UGCG|CD79A|SGPL1|INPP5D|FADD|BANP|VASP|SRPK2|SLC35E2|GADD45B|INSR|PARVA|PARVB|PUM1|GADD45G|PARVG|ITM2A|TOP2A|TENM1|COL18A1|CLIC5|TENM2|AHCTF1|TENM3|TENM4|SERP1|FEZF2|EDN1|RHOH|CBFA2T3|VAV1|VAV2|HCK|UGDH|ALDH5A1|B3GNT5|FAM20A|SGK1|TLR4|DNASE1L3|TLR2|C1QB|C1QA|GDPD1|ALOX12B|ARNTL|DRP2|MTHFD1L|CXCR3|PDPN|CTNNA1|HDX|MPZL2|FAM46C|TPPP3|CD40LG|AXL|CR1L|APBA2|RAB3GAP1|TJP2|ARID4A|FAIM2|ARID4B|CHRNB2|GHSR|KDM2A|DSCAM|LMO2|ARID5A|ARID5B|LIFR|OCRL|SELENOP|TIMELESS|CHIL1|ABCG2|RAI14|AKNA|ALOX12|ADRB2|LTBP3|ADIPOR2|FBLN5|ZFP36L2|CAMSAP2|FAM83H|MAN2A1|UBD|MYH11|OTX1|FAM83D|MPST|SMAD1|TGFB1|SMAD3|HSPA5|SMURF1|TGFB3|POU2F2|SMAD6|BTNL6|NR4A2|NR4A1|NR4A3|FES|TMEM119|BMPR1B|LRP10|H2-T23|KDM5B|THRB|B4GALT1|MEGF10|SPO11|USP33|PDE3B|SLC40A1|LMOD1|CLEC14A|DBI|SLC2A4|FBLL1|SPRED2|CASP7|SPRED1|UPK1B|CASP8|SEPT7|HEPH|LRRTM3|SIX4|CASP4|CASP1|ABCD1|SRGN|KDM6B|KLF10|PTGIS|PDE4D|ICOSL|KLF15|TGFBR1|TGFBR2|RBL2|DNM3|FGR|RBL1|IFNG|PEAK1|CDH12|CASQ2|LTB|DOCK2|KDM7A|CDH18|CDH19|SLFN5|KDM3A|HLF|ATP1A2|GNA13|HLX|ERBB4|FAM120B|LRIG2|MAPK4|CMTM7|NOS2|CMTM3|POLM|LGI4|SPRY4|FMNL3|WEE1|DES|RPS6KB1|PMP22|SPRY2|LTBR|LPIN1
6810	3.0682E-31	2.8523E-29	633	3683	2714	23957	transport	IPO13|IGHV1-80|IGHV1-81|IGHV1-82|PGAP1|WIPF1|IGHV1-85|IGHV3-1|HNRNPU|F11R|FNBP1L|CLDN1|MILR1|CRHBP|ALKBH5|GJA1|CREB3L1|GJA4|TRBC1|LIPG|AKT1|IGHV3-6|IGHV3-8|IER3|GBP5|CXADR|GABRG3|HSPG2|UNC13D|SCAMP2|BIN2|TXNIP|NUP98|CDC42SE1|IGHV1-63|IGHV1-64|IGHV1-66|IGHV1-67|IGHV1-69|VPS26B|SLC30A10|BLOC1S5|GJC2|IGHV2-6-8|PLCG2|EXPH5|SLC19A2|LYN|DNAH11|NDFIP1|IGHV1-72|ABCA5|GRTP1|IGHV1-74|ABCA6|FZD4|IGHV1-75|ABCA3|ABCA9|SLC16A12|GRIN2C|EHD2|SLC6A6|GJB1|FASL|GJB6|NOSTRIN|SFXN4|DENND1C|GABRB2|CDKN1A|CDKN1B|TINAGL1|MTMR12|IGHV1-42|CLTC|OSBPL11|SIGLECH|PEAR1|SLC6A1|ASGR2|MECP2|MRC2|IGHV5-9|TSPO|LDLRAP1|IGHV5-4|APPL2|TIMM29|PLLP|ANXA3|IGHV1-53|SLC2A13|IGHV1-54|IGHV1-55|RAB3IL1|EMP2|PAX6|TMC6|SLC39A14|SLC7A4|SLC7A5|PLSCR1|AFTPH|PLCB3|SLC7A7|PLCB4|LRRC7|RILPL1|KCNMA1|PLIN2|GAS6|PLCB2|TMEM106A|SLC29A3|ENG|GRAMD1B|GRN|TMF1|KCNA1|IGHV1-20|H2-DMA|PTAFR|RPL11|IGHV1-22|KCNA4|KCNA5|AFP|IGHV1-26|SLC7A2|NEURL1A|NEURL1B|GLRA3|SNX25|SPP1|MICALL2|MFN2|STX2|LDLR|SRSF10|IGHV6-6|P2RY12|GABRA1|DMTN|BRF1|IL10RA|GABRA3|STAT3|SYNJ2BP|SNX20|SLC8B1|IGHV1-39|STXBP5L|SNX18|SLCO3A1|ALMS1|SLC28A2|ATP8A2|NCF1|NCF2|CSE1L|NCF4|LY75|SLA|RNF19B|IPO7|SAT1|SLC8A1|CTGF|CXCL16|IGHG3|RIMS2|PYCARD|IGHG1|IPO8|ADORA3|SLCO2B1|SLC16A7|SLC39A8|SLC25A44|KPNA1|DIO2|THOC1|TAP2|TAP1|THOC2|FAM91A1|FCGR1|RAB32|IGHG2B|FCGR3|IGHG2C|RAB30|CACNB4|MAPKAPK3|SLC9A7|SLCO2A1|S100A6|RAB39|FKBP4|SRSF7|DGKI|LY6E|NOTCH2|GRIA2|NOTCH1|TNKS|HVCN1|SLC38A10|LIN7A|CORO1A|SLC9A1|SLC9A3R1|TTC21B|SLC38A9|SLC38A3|SLC15A3|PLTP|SLC38A2|GRIA3|GRIA4|SLC14A1|KCNF1|OSBPL8|ATP8B4|ATP8B2|BDNF|TNK2|SLC4A10|HTR1B|TRAPPC8|DAB2|PTPRC|IGHV14-2|NBEA|IGHV14-3|SLCO1A4|IGHV14-4|BCL2|LAT|MYD88|PLEKHF2|IGHV1-5|KCNK6|IGHV1-4|IGHV1-7|SLC25A3|ITGAM|PLEKHF1|KCNK9|ITGB3|LRRK2|ITGB2|HTR2C|TREM2|HTR2A|TCIRG1|ARRB2|ITGAL|PIK3C2A|BICD1|BICD2|PIK3CG|TNFSF13B|UNC80|HHEX|ARL5B|PSTPIP1|ATP7B|EVI5L|SERAC1|TNPO1|IGHV1-9|SNAP29|CEP290|SLC36A1|SLC13A4|IGHV5-12|DTX3L|GRID1|SGIP1|VPS13C|VPS13D|VPS13A|VPS37D|IGHV5-17|SLCO1C1|ARL4D|SLC25A18|TST|NPC2|RP2|LCP2|SEC22B|CCDC40|LEPROT|IGHV2-6|SLC24A4|IGHV2-5|UNC93B1|SRSF1|LRP4|NOD2|NTN1|CACNG6|AP3M1|P2RY6|PLN|RAB23|CCL5|LRRC8C|VPS54|LRRC8A|IGF2BP2|HNRNPA1|SLC25A23|KCNJ2|SLC25A25|IGHV2-9|TUB|KCNJ10|SYT15|APOBR|MERTK|P2RX7|CD24A|P2RX6|MYO1B|NECAP2|RAB13|RUNDC1|RAB19|SLC25A32|FCGR2B|SLC25A33|MYO1F|MYO1G|IFITM3|SLC46A3|IL1RN|AHCYL1|AQP9|PRF1|AQP4|GCC2|PKD2L1|RPS15|FRAT1|RINL|EDNRB|RASSF4|TBC1D10C|PIEZO1|SIL1|SLC12A7|B2M|MFSD2A|DYNC2H1|ARRDC4|COG7|COG6|SLC6A17|SLC11A1|KCNK13|COG1|SLC6A12|MAPK8IP2|DOPEY1|ARC|PPP1R3C|SOAT2|ZW10|BTK|RUBCNL|KCNQ5|PLPP3|RIN2|LLGL1|SLC45A4|IGHV8-12|TMEM63C|EIF5A2|UGCG|SYNGR2|AP5M1|KCNN2|APOE|CD14|SPTBN1|SNX5|ATP6V0A1|SLAMF1|BBS1|XBP1|EGR2|PTPRN2|SLC35E2|SLC35E1|INSR|RASSF9|CCDC88B|IGHV10-3|DNAIC1|SCN2A|TECPR2|SCN2B|DDR1|IGHM|CLIC5|AHCTF1|DOC2A|SLC44A2|SLC35F1|CD3G|MIA3|CROT|MAGT1|SLC7A10|TRAM2|HERPUD1|AKAP12|SERP1|KCNT2|CHMP1A|STAB1|RAC2|TMED1|CCR5|CLIC1|BBS4|CCR2|APOBEC1|EDN1|FCER1G|SYK|SORCS1|SYN3|SORCS2|VAV1|ZDHHC14|LAT2|HCK|IGHA|IGHD|TLR6|MICU1|MFGE8|TLR4|TLR2|CD63|SLC20A2|ZDHHC20|SSNA1|ZDHHC23|WAS|AIF1|NOL6|ARNTL|DRP2|IGKC|XDH|RFTN2|RANBP2|CAR2|CD74|MON2|SLC31A2|CAVIN1|SUSD2|PKDREJ|RANBP6|CD40LG|GPAM|AXL|SGSM2|COPG1|APBA2|NUPL1|RAB3GAP1|TJP2|WASHC4|SAMD9L|GOLT1B|CD81|TRAC|LOXL3|HDLBP|CELSR2|SIT1|TBC1D30|TRAPPC11|IGHV7-3|CHRNB2|ZBP1|GHSR|CHRNB3|CD300A|ATG9A|IGHV1-12|CYBB|LMTK2|AP5B1|LAX1|IGHV1-18|IGHV1-19|PREPL|TYROBP|SIDT1|ELMO1|CHIL1|TBC1D23|ABCG3|CARD11|ABCG2|COPA|YTHDC1|CHRNA6|CACNA1B|CLEC16A|LTBP4|PLD4|KLHL12|ARHGAP17|CACNA1C|ADRB2|CACNA1E|FBLN5|DNAJC28|PLD2|ZMAT3|DEAF1|NLRP3|PMAIP1|IGHV8-8|ASIC2|SYT4|TGFB1|HSPA5|SMURF1|CAV1|KLHL21|NUP153|ISG15|HOOK3|INHBA|ARHGAP27|POU2F2|ARHGAP25|CALHM6|NFKBIA|SLC2A9|NR4A3|HOOK1|LRP10|NFKBIE|RTP4|LGALS3BP|GSK3B|MCUR1|RTP3|MEGF10|RTP1|USP33|PLEK|TNFAIP2|SLC40A1|ATP2A3|SLC2A1|SLC6A20A|ADAR|SLC2A3|SLC2A4|HK2|SEC61A2|HEPH|CASP1|IGLC3|BDKRB2|MFSD1|IGHV9-4|IGLC1|IGLC2|IGHV9-1|ABCD1|IGHV9-3|SCYL2|ABCC3|NCBP1|ABCC6|PLA2G4A|MYRIP|TGFBR2|DNM3|ELF1|LMBRD1|SFPQ|DDX19B|AIM2|ALS2|VGF|CRY2|RFT1|IRF8|DOCK2|MS4A1|DNAH1|ATP1A2|RRBP1|RAB40C|CLMN|ERBB4|TMEM206|CD209B|PLA2G2D|NOS2|SGTB|BNIP3|MX2|MX1|CMTM6|SGTA|CADPS|ATP2B3|CD209A|GOLPH3|TEC|CD6|RPS6KB1|CD5|NEURL3|CD9|ACKR3|VIP
48856	4.2440E-31	3.9099E-29	861	5431	2714	23957	anatomical structure development	ATF1|SPI1|PGAP1|F11R|LIPA|CLDN1|SPIB|PREX2|ZFP281|C3AR1|AKT1|CXADR|RBFOX2|PRKAB1|HSPG2|RC3H2|CLDN5|RFX4|DDIT4|TXNIP|ATF3|MTMR2|NYAP2|LY9|C3|RNF213|C6|PPARGC1B|EXPH5|HEXIM1|LYN|TIPARP|NCAPH2|FLI1|SETX|VANGL2|FASL|DCHS2|AGO2|GPR18|EZH1|FERMT3|HEXB|NCAN|HEXA|WFIKKN2|BHLHE41|PTH1R|SIGLECG|ARHGAP4|MECP2|MMP25|TIFAB|MMP24|MECOM|HEY1|TSPO|JAK2|JAK3|APPL2|DUSP4|UPF2|DUSP5|SS18|DUSP1|OPALIN|SPHK1|EMP2|FOS|WNT9A|SLC39A14|SIRT1|CCSAP|MMP11|PLSCR1|MMP14|LRRC7|RILPL1|MED20|KCNMA1|RAPGEF2|DSCAML1|MDFI|CRB2|KANK1|TMF1|KCNA1|COL11A2|ADAM22|IL6RA|PTGS1|NEURL1A|WRN|SRPX2|NTF3|SPP1|MICALL2|PLAGL2|MFN2|ZSWIM6|RICTOR|STAT6|TRP53BP2|STX2|P2RY12|USP9X|ATRNL1|STAT3|HEYL|COL3A1|TTLL5|FABP7|GZF1|NRROS|NAB2|SLA|RORB|FRY|CXCL13|CTGF|NEK1|ZFP683|PSKH1|MYLIP|FOXP4|OLFM3|FRMD6|MFNG|LY6E|FOXO6|LIN7A|FOXO3|SLC9A1|GLIS2|RAP1B|SLC9A3R1|SMYD3|BDNF|ZBTB16|FOXN2|EEF2|FBXO30|NFKB1|PTPRB|PTPRC|CXCL12|SERPINB6B|DMXL2|MDM2|HPSE|MYD88|H2-AB1|NFE2L2|ITGAM|ITGB3|LRRK2|LRRK1|PTEN|ARRB2|PIK3CG|SPN|HHEX|ATP7B|ITGB7|NEO1|CEP290|NKX3-1|ITGA1|VPS13A|TFIP11|TNFRSF1B|SEZ6L|TNFRSF1A|ATRN|IL1RAPL1|ITGA6|TOP1|ROCK1|ROCK2|LRTM2|SRSF1|LRP4|PIRB|NTN1|PTPRZ1|KATNA1|CCL5|SLITRK3|CCL2|FYN|ZFP420|SLC25A25|PRRX1|NTRK3|TIE1|CABLES1|MERTK|TBX2|CD24A|MGP|PTPN9|PTPN6|FCGR2B|MDGA2|RECK|ERRFI1|SMARCB1|D130043K22RIK|3110035E14RIK|IKZF1|ICAM1|CRKL|LGALS3|BSG|KDR|IL12B|CCN4|PTGFRN|CCN1|EPHB1|EPHB4|HERC6|MFSD2A|PAQR8|RSAD2|ISLR2|TM4SF1|BTK|SDC4|TGFA|PIK3R3|PCDH17|BRIP1|RRAS|CD19|SLAMF8|SLAMF6|APOE|N4BP3|SLAMF1|BBS1|EGR1|WWTR1|XBP1|EGR2|EGR3|ZFP516|IGF2|SMARCA5|RPE65|DCLK1|DNAIC1|LPAR6|CD28|ID4|SCN2A|DDR1|IGHM|TNFRSF13B|CTSZ|CD3G|MIA3|CD3E|CD3D|NAT8F5|RAC2|CTSH|PHGDH|CCR5|BBS4|UTP14B|CCR2|APOBEC3|FCER1G|SYK|IL15|GAB2|IL1A|MN1|IGHD|MFGE8|FJX1|STK40|CD63|CRYBA4|PRKX|HSD17B7|IGKC|PERP|XDH|LNPK|CAR2|CD74|MAP3K1|CRYBB1|OSM|VMP1|PER2|KLHL6|KIF26A|CCNG1|IL18R1|SAMD9L|CD81|GIMAP1|LOXL3|PRDM2|KNDC1|PRDM1|JADE2|CELSR2|ETS2|RGS2|PLAU|CAPN2|CAPN3|ARID2|ZBP1|PDGFRB|PDGFRA|TMOD2|THEMIS|LMTK2|RPGRIP1L|KLHL40|GEM|EEF1A1|ADAM17|TYROBP|CD8A|TBC1D23|CARD11|UBA6|YTHDC1|TCF7|PLD4|KLHL12|CACNA1C|PLD2|ADGRG1|FUT9|DEAF1|CYTL1|BRINP3|SYT4|VCAM1|CNTN5|UBE2B|CNTN6|CAV1|MSN|INHBB|HOOK3|INHBA|BMP7|BMP6|HOOK1|BHLHE40|ALPL|CNTN3|TAB2|CNTN4|TCF3|TAB1|IL7R|ZMYND15|GSK3B|LAMC3|MAST1|TNFAIP2|TNFAIP3|ADAR|CHD2|AFF4|PPP1R9B|LYL1|RB1CC1|TGIF1|MYOCD|RBM15|PDPK1|EED|MMP2|PLA2G4A|OLIG1|ETV1|OLIG2|ETV5|ALS2|VGF|IRF4|IRF1|MMRN2|IRF8|IRF6|MS4A1|SHANK3|INA|CREB5|AGPAT5|LAMA5|DNAH1|RRN3|LAMA3|HMGCR|ACVR1B|SAMHD1|TROVE2|PSMB10|PDLIM1|PDLIM3|TMEM204|CBS|MARVELD1|CLMN|TBX21|MKNK2|MXI1|SLIT2|XLR|PLA2G2D|IFI204|LAMB2|EYA4|SOD2|GALC|CD4|TEC|NPHS1|CD9|ACKR3|ERCC6|TEK|TAF1|COL12A1|HNRNPU|DMP1|SOX21|FGFRL1|GLDN|ELK3|DCAF1|GJA1|RNF114|SOX18|CREB3L1|GJA4|RPL38|JUNB|DDX17|PRKCH|SOX13|SOX11|FNDC3A|UNC13D|BCAN|TEP1|HECW2|GPR161|PRKD2|H2-D1|BLOC1S5|MIR212|GJC2|PRDM16|PLCG2|ALX4|NCKAP1L|PROM1|ICOS|NKX2-2|FZD1|ST14|FZD3|DNAH11|FZD2|HOMER1|DNASE2A|FZD4|MCAM|FZD6|NFATC3|NFATC2|NR1D2|PRRC2B|NFATC4|FOSL2|FOSL1|GJB6|TNFSF8|SERPINI1|CPEB3|PAM|PCDHB8|GABRB2|ITK|CDKN1A|WDR47|CDKN1B|ELN|TCF23|HIF3A|GLI3|MYOM3|ADAMTSL4|ADAMTSL2|RACK1|JARID2|HAVCR2|BATF2|BRD2|PLLP|IFNGR1|NFAM1|TET2|PAX6|ITPKB|ZEB1|ANGPTL7|MTF2|GAS1|HCLS1|3830403N18RIK|GAS6|ENG|GRN|ASAH1|RPL10|H2-DMA|GCNT1|AFP|APOLD1|ALKAL2|LDLR|GABRA1|CDKN2B|DMTN|BRF1|SYNJ2BP|SULF2|CLCF1|ALMS1|SEMA5B|ATP8A2|CSF1|H2-K1|RTKN2|TNC|IRS2|TNF|SLC8A1|CDH7|RIMS2|CDH6|CDH5|SALL1|ZFP35|NAGLU|CLEC5A|TNR|HMGN1|TLE3|RNF43|COL27A1|IGFBP5|MAGI2|IPMK|RPS6|THOC2|VASH1|CYS1|LEMD3|EDAR|CACNB4|ERF|PGR|TNIK|FKBP4|MAD1L1|NOTCH2|CSF1R|NOTCH3|NOTCH1|H2-M3|UBR3|SLC38A10|SCRT2|ADAP2|TTC21B|BTBD3|PLXNA1|SRGAP2|CD300LF|MCL1|TNK2|SLC4A10|ESRRG|TRAPPC9|GFAP|DAB2|MAFB|LHX2|BCL3|MAFF|BCL2|CSPG5|CSPG4|MAFK|MAP3K13|NES|ZFP521|AMD1|PTPN22|TREM2|TCIRG1|THBD|SGCD|ADAMTS1|LBR|PTBP3|PTP4A1|TST|CTDSP1|RP2|POLR1B|SOS1|ASPA|CCDC40|CX3CR1|CEBPA|LEPROT|SLC24A4|SMARCD3|UNC93B1|SEMA3A|CEBPG|H2-Q7|SEMA3B|NDNF|THSD1|COCH|HDAC7|PLN|HECTD1|RAB23|FNIP1|WASF3|TUB|PTPN18|KCNJ10|ANGPT1|SEMA4C|CFLAR|P2RX7|RAB13|KLF9|RUNDC1|BCOR|INSM1|GFI1|LST1|MKI67|SOX2|FRAT1|EDNRB|PPP2R1B|RPS19|RPS6KA2|RPS6KA1|DPF3|SOX9|B2M|GLUL|SOX7|DYNC2H1|SRRM4|SLC6A17|ARRDC3|IFRD1|ACOD1|GPR37L1|MAPK8IP2|RUNX3|RUNX1|ARC|SIK1|NSMF|PLPP3|LLGL1|APCDD1|KLK8|KLK6|CD79B|UGCG|CD79A|SGPL1|INPP5D|FADD|BANP|VASP|SRPK2|SLC35E2|GADD45B|INSR|PARVA|PARVB|GADD45G|PARVG|ITM2A|TOP2A|TENM1|COL18A1|CLIC5|TENM2|AHCTF1|TENM3|TENM4|SERP1|FEZF2|EDN1|RHOH|CBFA2T3|VAV1|VAV2|UGDH|ALDH5A1|B3GNT5|FAM20A|SGK1|TLR4|DNASE1L3|TLR2|C1QB|C1QA|GDPD1|ALOX12B|ARNTL|DRP2|MTHFD1L|CXCR3|PDPN|CTNNA1|MPZL2|FAM46C|TPPP3|CD40LG|AXL|CR1L|APBA2|RAB3GAP1|TJP2|ARID4A|FAIM2|ARID4B|CHRNB2|GHSR|KDM2A|DSCAM|LMO2|ARID5A|ARID5B|LIFR|OCRL|SELENOP|TIMELESS|CHIL1|ABCG2|AKNA|ALOX12|LTBP3|ADIPOR2|ZFP36L2|CAMSAP2|FAM83H|MAN2A1|UBD|MYH11|OTX1|FAM83D|MPST|SMAD1|TGFB1|SMAD3|HSPA5|SMURF1|TGFB3|POU2F2|SMAD6|BTNL6|NR4A2|NR4A1|NR4A3|FES|TMEM119|BMPR1B|LRP10|H2-T23|KDM5B|THRB|B4GALT1|MEGF10|SPO11|USP33|PDE3B|SLC40A1|LMOD1|CLEC14A|DBI|FBLL1|SPRED2|CASP7|SPRED1|UPK1B|CASP8|SEPT7|HEPH|LRRTM3|SIX4|CASP4|CASP1|ABCD1|SRGN|KDM6B|KLF10|PTGIS|ICOSL|KLF15|TGFBR1|TGFBR2|DNM3|FGR|IFNG|PEAK1|CDH12|CASQ2|LTB|DOCK2|KDM7A|CDH18|CDH19|KDM3A|HLF|ATP1A2|GNA13|HLX|ERBB4|LRIG2|MAPK4|CMTM7|NOS2|CMTM3|POLM|LGI4|SPRY4|FMNL3|WEE1|DES|RPS6KB1|PMP22|SPRY2|LTBR
1932	6.1746E-31	5.6376E-29	316	1473	2714	23957	regulation of protein phosphorylation	MAPKBP1|ERRFI1|IL1RN|ICAM1|IL27RA|CRKL|SOX2|EDNRB|CHORDC1|KDR|TBC1D10C|AKT1|IL12B|LGALS9|SOX9|CCN1|EPHB1|SLC11A1|GPR37L1|MAPK8IP2|TEP1|DDIT4|PRKD2|TRIB1|PLPP3|ATF3|CDC42SE1|SDC4|TGFA|PIK3R3|SLC30A10|SAMSN1|IQGAP3|PIK3R5|C3|GJC2|RRAS|PRKAR2B|PRKAR2A|MICAL1|NCKAP1L|APOE|SLAMF1|HEXIM1|LYN|FZD1|EGR1|WWTR1|XBP1|AFAP1L2|GADD45B|FZD4|GADD45A|INSR|IGF2|IRGM2|EIF2AK2|PARP14|GADD45G|VANGL2|WNK2|WNK3|PTPRT|IGHM|TENM1|CDKN1A|CD40|CDKN1B|RPLP1|CD3E|AKAP12|MECOM|GLIPR2|RAC2|RACK1|TIMP3|JAK2|HAVCR2|DUSP4|DUSP5|EDN1|GPR37|SYK|DUSP1|IL15|SPHK1|EMP2|PAX6|PARP9|SIRT1|DUSP6|TLR1|ITPKB|IL1A|TLR9|RAPGEF2|HCLS1|TLR6|FAM20A|GAS6|TLR4|GPRC5C|TLR3|TMEM106A|MDFI|STK40|TLR2|TLR13|ENG|PELI2|FAM129A|IL6RA|ALOX12B|AIF1|GNAI2|FGD2|NEURL1A|NRAS|SNX25|NTF3|RPS3|RICTOR|ALKAL2|XDH|CD74|CDKN2B|MAP3K1|DMTN|STAT2|CARD9|OSM|RANBP9|SYNJ2BP|SORBS3|PER1|ITCH|CD40LG|SLCO3A1|TAOK1|CLCF1|CCNG2|NBR1|CCNG1|CD84|CSF1|NCF1|CCNT1|CD81|NAB2|KNDC1|TNF|SLC8A1|CTGF|PYCARD|STK10|CDH5|RGS2|CCND2|PIM1|NEK1|MAP3K6|PDGFRB|CARD10|PDGFRA|KIRREL2|CD300A|MAGI3|LAX1|MID1|FCGR1|EDAR|DOK1|ADAM17|CHIL1|TNIK|NOTCH2|CSF1R|NOTCH1|C5AR2|FBLN1|ADRB2|RAP1B|SLC9A3R1|NLRP6|TNFRSF14|RIPK1|SMYD3|FAM83D|MAP2K6|OSBPL8|ANKRD26|KIRREL|TGFB1|UBE2B|BDNF|TGFB3|CAV1|TNK2|INHBB|INHBA|SMAD6|BMP7|FBXO30|BMP6|DAB2|PTPRB|SH3BP5L|PTPRC|MAP3K19|BCL2|TMEM119|FGFR1OP|CSPG4|TAB2|TCF3|TAB1|MAP3K13|MAP3K14|LAT|MYD88|GSK3B|ITGB3|LRRK2|ITGB2|LRRK1|PTEN|HTR2C|TNFAIP3|ADAR|PTPN22|TREM2|HTR2A|ARRB2|PIK3CG|PPP1R9B|DUSP14|SPN|SPRED2|HHEX|SPRED1|PPP2R5E|RB1CC1|BDKRB2|NKX3-1|MYOCD|H2AFY|PDPK1|PDE4D|ITGA1|TRAF1|ADRA2A|TGFBR1|TNFRSF1A|TGFBR2|ACTA2|FGR|ALS2|IFNG|CTDSP1|CTDSP2|IRF1|CX3CR1|PPP1R15B|LEPROT|ROCK1|ROCK2|SLFN1|MVP|LRP4|NOD1|PRR5L|NOD2|HMGCR|ACVR1B|PPM1F|P2RY6|CCL8|PTPRZ1|CBS|CCL6|ERBB4|CCL5|CCL2|FYN|CSK|SLIT2|FNIP1|GBP4|SASH1|PTPN1|FEM1A|ANGPT1|NOS2|NTRK3|SEMA4C|SPRY4|CFLAR|SCIMP|CD2|P2RX7|CD24A|CD4|TEC|CD6|TCIM|PMP22|ACKR3|SPRY2|PTPN6|ERCC6|TEK|INSM1|LTBR|FCGR2B|NOP53|TPT1
32270	1.2761E-30	1.1548E-28	335	1602	2714	23957	positive regulation of cellular protein metabolic process	MAPKBP1|IL1RN|SMARCB1|ICAM1|IL27RA|CRKL|SOX2|FAM122A|EDNRB|TNFSF10|KDR|AKT1|IL12B|LGALS9|SOX9|CCN1|SOX7|ARRDC4|NSMCE3|SLC11A1|ARRDC3|CIRBP|GPR37L1|MAPK8IP2|MIF4GD|TEP1|PSME1|PSME2|PRKD2|NSMF|RPL26|TRIB1|PLPP3|SDC4|EIF5A2|TGFA|PIK3R3|SLC30A10|IQGAP3|PIK3R5|C3|RNF217|NCKAP1L|APOE|FADD|SLAMF1|LYN|FZD1|EGR1|PLK3|XBP1|AFAP1L2|NDFIP1|GADD45B|FZD4|GADD45A|EDEM1|INSR|IGF2|IRGM2|EIF2AK2|UPF3A|NMI|PARP14|LARP6|GADD45G|ACER2|VANGL2|FASL|TOLLIP|WNK3|DHX29|CPEB3|PAM|LGMN|IGHM|TENM1|CDKN1A|CD40|CDKN1B|PHF23|RPLP1|CD3E|VSIR|HERPUD1|MECP2|AKAP12|MMP25|CASP12|SERP1|GLIPR2|RACK1|CTSH|ARIH1|JAK2|JARID2|CTSD|CTSC|HAVCR2|SREBF1|EDN1|GPR37|SYK|IL15|SPHK1|EMP2|PARP9|CBFA2T3|SIRT1|TOPORS|GNL3|RNF144A|TLR1|IL1A|RNF144B|MMP14|MTF2|TLR9|RAPGEF2|HCLS1|TLR6|FAM20A|GAS6|TLR4|GPRC5C|TLR3|TMEM106A|MDFI|TLR2|ENG|GRN|NLRP1B|NLRP1A|PTAFR|PELI2|FAM129A|IL6RA|ALOX12B|AIF1|GRAMD4|GNAI2|FGD2|ARNTL|NEURL1A|PERP|NTF3|RPS3|RICTOR|ALKAL2|RPS2|XDH|LDLR|CD74|MAP3K1|YTHDF3|STAT3|CARD9|OSM|SORBS3|CD40LG|SLCO3A1|TAOK1|CLCF1|RAB3GAP2|RAB3GAP1|CD84|CSF1|NCF1|CCNT1|CD81|NAB2|FAM107A|RNF19B|KNDC1|TNF|CDC14B|CTGF|PYCARD|STK10|CDH5|CCND2|PIM1|NEK1|CAPN3|MAP3K6|PDGFRB|CARD10|PDGFRA|RPS9|KDM2A|CD300A|MAGI3|MAGI2|ARID5A|KLHL40|MID1|FCGR1|EDAR|ADAM17|CHIL1|TNIK|NOTCH2|CSF1R|NOTCH1|PLGRKT|C5AR2|FBLN1|ALOX12|ADRB2|RAP1B|NLRP3|PMAIP1|TNFRSF14|RIPK1|SMYD3|MAP2K6|OSBPL8|TGFB1|SMAD3|HSPA5|BDNF|SMURF1|TGFB3|CAV1|TNK2|MSN|INHBB|INHBA|EEF2|BMP7|FBXO30|BMP6|NFKBIA|DAB2|PTPRC|MAP3K19|BCL3|BCL2|MDM2|TMEM119|CSPG4|TAB2|TCF3|TAB1|MAP3K13|MAP3K14|LAT|MYD88|GSK3B|ITGB3|LRRK2|LRRK1|PTEN|ATP2A3|HTR2C|TNFAIP3|PTPN22|TREM2|HTR2A|ARRB2|PIK3CG|SPN|CASP8|RB1CC1|CASP4|CASP1|NKX3-1|PPP1R12A|PDPK1|EED|ITGA1|TRAF1|TNFRSF1B|ADRA2A|TGFBR1|TNFRSF1A|TGFBR2|ACTA2|AIM2|ALS2|IFNG|NOS1AP|TBC1D7|CRY1|BIRC3|CX3CR1|USP13|PPP1R15B|LEPROT|ROCK1|ROCK2|LRP4|NOD1|PRR5L|NOD2|HMGCR|PIRB|ACVR1B|PPM1F|P2RY6|CCL8|PTPRZ1|CCL6|ERBB4|CCL5|CCL2|FYN|CSK|FNIP1|SASH1|PTPN1|ANGPT1|NTRK3|SEMA4C|SGTA|CFLAR|SCIMP|CD2|P2RX7|CD24A|CD4|TEC|CD6|TCIM|RPS6KB1|RPS3A1|ACKR3|SPRY2|ERCC6|TEK|LTBR|LPIN1|FCGR2B|NOP53|TAF1
43085	1.3969E-30	1.2531E-28	295	1345	2714	23957	positive regulation of catalytic activity	MAPKBP1|IL1RN|HNRNPU|F11R|ICAM1|CRKL|PREX2|RINL|RASSF4|TNFSF10|KDR|TBC1D10C|AKT1|IL12B|LGALS9|CCN1|EPHB1|SOX7|EPHB4|ARRDC4|SLC11A1|ARRDC3|MAPK8IP2|PPP1R3G|TEP1|PSME1|PSME2|PRKD2|TRIB1|RIN2|LLGL1|SDC4|TGFA|ZC3HAV1|IQGAP3|PIK3R5|APH1B|RIC8B|CD19|NCKAP1L|APOE|FADD|PPARGC1B|LYN|EGR1|AFAP1L2|GADD45B|GRTP1|FZD4|GADD45A|INSR|IQSEC3|IGF2|IRGM2|EIF2AK2|GADD45G|NET1|ACER2|MEX3B|VANGL2|FASL|LGMN|ARHGAP9|DDR1|IGHM|TENM1|ITK|CDKN1A|CD40|BTG1|CDKN1B|RPLP1|VSIR|ARHGAP4|EPM2AIP1|MMP25|CASP12|RACK1|CTSH|JAK2|CTSD|CTSC|APOBEC1|EDN1|SYK|EMP2|GMIP|RHOC|SIRT1|VAV1|TOPORS|VAV2|TLR1|PLSCR1|TLR9|RAPGEF2|TLR6|FAM20A|GAS6|TLR4|GPRC5C|MDFI|GRN|NLRP1B|NLRP1A|PTAFR|IL6RA|GRAMD4|GNAI2|FGD2|NEURL1A|WRN|PERP|NTF3|RPS3|RICTOR|ALKAL2|RPS2|XDH|RANBP2|GIT2|CD74|MAP3K1|STAT3|CARD9|MTSS1L|STXBP5L|PDP1|SNX18|CD40LG|AXL|TAOK1|SGSM2|RAB3GAP2|SIPA1|RAB3GAP1|CSF1|NCF1|FAM13B|CCNT1|NCF2|CD81|GPR65|NAB2|NCF4|GUCA1A|CXCL13|TNF|CDC14B|CTGF|RGS4|PYCARD|STK10|RGS5|RGS2|CCND2|RGS1|ARHGDIA|TBC1D30|ARHGDIB|PIM1|NEK1|MAP3K6|HMGN1|PDGFRB|CARD10|PDGFRA|RALGAPA1|CD300A|MAGI3|MAGI2|LMTK2|CYBA|OCRL|ARHGAP45|FCGR1|ADAM17|ACAP1|CHIL1|TNIK|CSF1R|TNKS|FBLN1|ALOX12|ARHGAP17|CACNA1C|ADRB2|RASAL3|TOR1AIP1|RASGRP3|ADAP2|NLRP3|PMAIP1|RIPK1|SRGAP2|MAP2K6|OSBPL8|TGFB1|SMAD3|TGFB3|CAV1|ARHGAP27|ARHGAP26|ARHGAP25|FBXO30|AZIN1|NR4A2|DAB2|PTPRC|ARHGAP30|MAP3K19|BCL2|CSPG4|TAB2|TCF3|TAB1|MAP3K13|MAP3K14|LAT|GSK3B|ITGAM|DOCK9|ITGB3|LRRK2|DOCK8|PLEK|PTEN|ATP2A3|DBI|HTR2A|ARRB2|PIK3CG|CASP8|GM2A|PPP2R5E|CASP4|CASP1|EVI5L|NKX3-1|PPP1R12A|DTX3L|PDPK1|ITGA1|AHSA2|ARAP1|ADRA2A|TGFBR1|TGFBR2|FGR|AIM2|ALS2|IFNG|RASA4|RP2|TBC1D7|ITGA6|DOCK2|PPP1R15B|RGS17|ROCK2|RGS16|NOD1|NOD2|PPM1F|AURKB|GNA13|DNAJB1|CCL8|CCL6|ERBB4|DNAJB4|CCL5|CCL2|FYN|CSK|SASH1|PTPN1|ANGPT1|NOS2|NTRK3|MID1IP1|TIE1|CFLAR|MERTK|CD2|P2RX7|CD24A|CD4|TCIM|ALOX5AP|RUNDC1|RGS10|SPRY2|ERCC6|TEK
2460	1.6964E-30	1.5085E-28	119	344	2714	23957	adaptive immune response based on somatic recombination of immune receptors built from immunoglobulin superfamily domains	IGHV1-80|IGHV1-81|IGHV1-82|IGHV1-85|CD81|IGHV3-1|PRF1|ICAM1|C4B|IGHG3|IGHG1|C1S1|IL18RAP|TRBC1|C3AR1|IL12B|IGHV7-3|IGHV3-6|IGHV3-8|SLC11A1|IGHV1-12|UNC13D|IGHV1-18|FCGR1|IGHV1-19|IGHG2B|ADAM17|FCGR3|IGHG2C|CD8A|BTK|IGHV8-12|IGHV1-63|IGHV1-64|H2-M3|IGHV1-66|IL4RA|IGHV1-67|IGHV1-69|LY9|C3|IGHV2-6-8|CD19|INPP5D|IGHV8-8|SLAMF6|SLAMF1|IGHV1-72|TGFB1|IGHV1-74|IGHV1-75|POU2F2|GADD45G|IGHV10-3|IGHV14-2|IGHV14-3|IGHV14-4|BCL3|MYD88|H2-AB1|IGHV1-5|IGHM|IGHV1-4|IGHV1-7|IGHV1-42|TCIRG1|SPN|IGHV5-9|IGLC3|CTSH|IGHV9-4|IGLC1|IGLC2|IGHV1-9|IGHV9-1|IGHV5-4|CTSC|IGHV9-3|FCER1G|IGHV5-12|IGHV1-53|IGHV1-54|IGHV1-55|EMP2|SERPINB9|ICOSL|IGHV5-17|IGHA|IRF4|IGHD|IRF7|C1QB|C1QA|IGHV2-6|IGHV2-5|IGHV1-20|H2-DMA|FGL2|IGHV1-22|NOD2|IGHV1-26|PIRB|NRAS|IGKC|STAT6|IGHV6-6|IGHV2-9|CD74|C1RA|STAT3|GZMB|IGHV1-39|CD40LG|KLHL6|CR1L|FCGR2B|IL18R1|MYO1G|C1QC
2443	2.8473E-30	2.5100E-28	122	360	2714	23957	leukocyte mediated immunity	IGHV1-80|IGHV1-81|IGHV1-82|NCF1|IGHV1-85|CD81|IGHV3-1|PRF1|RNF19B|ICAM1|C4B|IGHG3|MILR1|IGHG1|C1S1|IL18RAP|ADORA3|TRBC1|IL12B|IGHV7-3|IGHV3-6|IGHV3-8|CD300A|SLC11A1|IGHV1-12|UNC13D|IGHV1-18|FCGR1|IGHV1-19|IGHG2B|FCGR3|IGHG2C|CD8A|BTK|IGHV8-12|IGHV1-63|IGHV1-64|H2-M3|IGHV1-66|IL4RA|IGHV1-67|IGHV1-69|CORO1A|C3|IGHV2-6-8|CD19|INPP5D|IGHV8-8|SLAMF1|LYN|IGHV1-72|IGHV1-74|IGHV1-75|POU2F2|IGHV10-3|NR4A3|IGHV14-2|IGHV14-3|IGHV14-4|BCL3|LAT|MYD88|H2-AB1|IGHV1-5|IGHM|IGHV1-4|IGHV1-7|IGHV1-42|TCIRG1|IGHV5-9|IGLC3|CTSH|IGHV9-4|IGLC1|IGLC2|IGHV1-9|IGHV9-1|IGHV5-4|CTSC|IGHV9-3|FCER1G|IGHV5-12|ANXA3|IGHV1-53|IGHV1-54|IGHV1-55|EMP2|SERPINB9|ICOSL|IRAK4|IGHV5-17|LAT2|IGHA|IGHD|IRF7|C1QB|C1QA|IGHV2-6|IGHV2-5|IGHV1-20|H2-DMA|CEBPG|FGL2|IGHV1-22|NOD2|IGHV1-26|PIRB|IGKC|IGHV6-6|IGHV2-9|CD74|C1RA|GZMB|IGHV1-39|TEC|CD40LG|CR1L|PTPN6|FCGR2B|MYO1F|MYO1G|C1QC
9615	8.1360E-30	7.1110E-28	92	227	2714	23957	response to virus	IFITM3|CD86|RTP4|CD40|CXCL9|TRIM30A|PRF1|ADAR|IFIT1|TNF|IFIT3|IFI44L|IFIT2|IFIH1|PYCARD|DHX58|ITGAX|TRIM25|IL12B|LGALS9|IKBKE|OASL1|OASL2|APOBEC1|DDX17|IFNAR2|ZBP1|APOBEC3|CXADR|TGTP1|RSAD2|DTX3L|DDX58|IFNGR1|PARP9|TMEM173|IFIT1BL2|UNC13D|PLSCR1|IFI27|IFNG|OAS2|CD8A|OAS3|IRF1|DDIT4|TLR9|IRF7|IRF5|WDFY4|TLR3|TRIM56|TRIM34A|TLR13|SLFN8|UNC93B1|OAS1A|OAS1B|ZC3HAV1|OAS1C|DDX60|SAMHD1|SLFN9|OAS1G|RNF135|NLRP3|FADD|IVNS1ABP|GBP2B|IL10RB|BNIP3|STAT2|MX2|MX1|CARD9|IRGM2|EIF2AK2|ISG15|BST2|ISG20|CXCL10|ITCH|PTPRC|GPAM|BCL3|POLR3E|BCL2|IFIT3B|IFI27L2A|MAP3K14|MYD88|TRIM12A
22610	1.3834E-29	1.1988E-27	203	800	2714	23957	biological adhesion	COL12A1|AQP4|F11R|CLDN1|FGFRL1|GLDN|ICAM1|PNN|BSG|CCN4|LGALS9|HMCN1|SOX9|CCN1|EPHB1|EPHB4|GBP6|CXADR|GBP7|GBP9|OMD|FNDC3A|BCAN|CLDN5|CD226|PRKD2|TLN2|TLN1|RPL29|PLPP3|LY9|PCDH17|NUAK1|ICOS|PCDHA9|SLAMF1|FZD4|MCAM|PARVA|PARVB|PCDHGA11|PARVG|DCHS2|PCDHB8|CD22|FERMT3|DDR1|PTPRT|TENM1|COL18A1|TENM2|TENM3|TENM4|NCAN|SIGLECH|PEAR1|SIGLECG|SIGLECF|MMP24|STAB1|RAC2|CD33|CCR2|SYK|KLRA2|EMP2|LRRC7|MFGE8|GAS6|DSCAML1|ENG|CRB2|CD63|SELPLG|GCNT1|PRKX|SRPX2|PERP|PDPN|SPP1|MICALL2|CTNNA1|MPZL2|P2RY12|AOC3|BRF1|SORBS1|SYNJ2BP|SORBS3|LYVE1|VMP1|MKLN1|COL3A1|PCDHB19|AXL|TJP2|CD84|CSF3R|CLSTN2|TNC|CELSR2|TNF|PVR|CTGF|CDH7|CDH6|STK10|CDH5|TNR|SLC39A8|CD96|PDGFRA|KIRREL2|CD93|DSCAM|RPSA|ADAM17|CERCAM|ERF|PKP3|CORO1A|FBLN5|ADGRG1|LPXN|SRGAP2|VCAM1|KIRREL|TGFB1|CNTN5|CNTN6|MSN|SMAD6|CORO2B|BMP7|PTPRC|CXCL12|SELL|FES|BCL2|CNTN3|HPSE|CNTN4|LGALS3BP|ITGAM|B4GALT1|ITGB5|MEGF10|LAMC3|ITGB3|ITGB2|PLEK|ITGAE|ITGAL|SPN|PSTPIP1|ADGRE5|ITGAX|EMILIN2|ITGB7|NEO1|PCDHGA6|PCDHGA4|PDPK1|ITGA1|TGFBR2|PEAK1|IL1RAPL1|COL6A4|CDH12|ITGA6|CDH18|CDH19|CNTNAP4|CX3CR1|LAMA5|COL15A1|ROCK1|LAMA3|NTN1|TSPAN32|EFS|CNR2|CCL5|SLITRK3|SLIT2|GBP2|GBP3|GBP2B|ANGPT1|LAMB2|MERTK|CD2|CD24A|CD4|GOLPH3|CD6|NPHS1|PMP22|CD9|ACKR3|PTPN6|TEK|MYO1G
51049	1.6960E-29	1.4483E-27	389	1985	2714	23957	regulation of transport	MAPKBP1|WIPF1|ABAT|EPRS|CRHBP|GJA1|LIPG|AKT1|IER3|SOX11|UNC13D|TEP1|HECW2|ATF4|MTMR2|SLC30A10|OAZ1|C3|GJC2|PLCG2|NCKAP1L|EXPH5|LYN|GSDMD|PLK3|NDFIP1|HOMER1|EDEM1|NFATC3|EHD2|GLUD1|MEX3B|PAM|ELN|SLC6A1|SIGLECG|SIGLECF|GLI3|MECP2|IFIH1|JPH4|TIFAB|RACK1|TSPO|JAK2|LDLRAP1|JAK3|APPL2|HAVCR2|GPR35|IFNGR1|SPHK1|PAX6|SIRT1|PLCB4|KCNMA1|GAS1|HCLS1|GAS6|TMF1|KCNA1|PTAFR|KCNA4|KCNA5|PTGS1|GLRA3|NTF3|SPP1|P2RY12|AOC3|DMTN|SEPTIN1|SYNJ2BP|SLC8B1|STXBP5L|MKLN1|FABP5|CLCF1|NUCB1|ATP8A2|GPR68|PROS1|TNC|IRS2|TNF|SLC8A1|RIMS2|PYCARD|IGHG1|ADORA3|CLEC5A|PIM1|GRB10|MAGI2|THOC2|FCGR1|IGHG2B|FCGR3|CACNB4|FRMD8|DGKI|CSF1R|NOTCH1|HVCN1|IL4RA|CORO1A|SLC9A1|RAP1B|SLC9A3R1|TTC21B|TNFRSF14|CD300LF|SLC38A3|PLTP|CD276|MAP2K6|KCNF1|OSBPL8|RASL10B|TNK2|HTR1B|FBXO30|GFAP|CYP51|CXCL10|DAB2|PTPRC|CXCL12|BCL2|AAK1|MDM2|CSPG5|NFE2L2|DPP10|ITGAM|ITGB3|LRRK2|RASGRF2|ITGB2|PTEN|HTR2C|PTPN22|TREM2|HTR2A|TCIRG1|ARRB2|PIK3C2A|BICD1|PIK3CG|SNAP29|NEO1|CEP290|NKX3-1|PPP1R12A|SGIP1|TNFRSF1B|ADRA2A|TNFRSF1A|NOS1AP|IL1RAPL1|BMP2K|TMBIM6|LCP1|LEPROT|ROCK1|UNC93B1|LRP4|PRR5L|NOD2|IL2RG|PPM1F|CACNG6|P2RY6|PLN|RAB23|CCL5|CCL2|FYN|CSK|KCNJ2|TUB|PTPN1|KCNJ10|ANGPT1|SYT15|MERTK|TTC39B|P2RX7|IL2RB|RAB13|PTPN6|FCGR2B|IL1RN|AHCYL1|GCC2|ICAM1|IL27RA|LGALS3|EDNRB|CCN4|LGALS9|B2M|GLUL|ENTPD1|RSAD2|SLC11A1|KCNK13|MAPK8IP2|RUNX1|ARC|IFI27|KCNQ5|SIK1|LLGL1|SDC4|PCDH17|CD19|MICAL1|STC2|APOE|CD14|SPTBN1|SLAMF1|XBP1|SIAH3|INSR|BST2|CD300C2|WNK2|WNK3|CREBRF|SCN2A|CD22|SCN2B|IGHM|CLIC5|CD40|DOC2A|CTSS|AKAP12|SERP1|RAC2|CCR5|CLIC1|CCR2|SREBF1|EDN1|FCER1G|SYK|IL15|GAB2|IL17RC|TLR1|IL1A|HCK|TLR9|TLR6|MFGE8|TLR5|SGK1|TLR4|TLR2|CD63|NLRP1B|NLRP1A|ALOX12B|AIF1|GNAI2|ARNTL|DRP2|CXCR3|GIT2|CAR2|CD74|SLC31A2|OSM|SORBS1|PER2|PER1|CD40LG|GPAM|AXL|APBA2|NUPL1|RAB3GAP1|CD84|MIDN|DENND5B|CD81|TRAC|NR3C2|RGS4|RGS2|CAPN3|CHRNB2|PDGFRB|GHSR|CHRNB3|CD300A|ARID5A|CYBB|CYBA|GEM|PREPL|ABCG2|C5AR2|CHRNA6|CACNA1B|LPL|FBLN1|CACNA1C|ADRB2|CACNA1E|MCHR1|ADIPOR2|PLD2|HCAR2|NLRP6|HRH3|NLRP3|PMAIP1|RIPK1|ASIC2|SYT4|CPSF6|TGFB1|TGFB3|CAV1|MSN|NUP153|INHBB|INHBA|BMP6|AZIN1|NFKBIA|NR4A3|FES|FGF12|RBM27|H2-T23|KDM5B|GSK3B|PDE3B|TNFAIP3|DBI|SLC2A4|HK2|GRM8|CASP4|LRRTM2|CASP1|PDE4B|SCYL2|SRGN|PDPK1|DDX58|PDE4D|PLA2G4A|MYRIP|KLF15|DNM3|FGR|ELF1|LMBRD1|AIM2|IFNG|OAS2|CRY2|CRY1|CASQ2|DOCK2|SHANK3|ATP1A2|HMGCR|ERBB4|STOM|GBP4|CD209B|NOS2|CADPS|CD2|CD4|GOLPH3|TEC|RPS6KB1|NPHS1|TEK|NRDE2|VIP
9889	1.6995E-29	1.4483E-27	648	3846	2714	23957	regulation of biosynthetic process	ATF1|SPI1|HNRNPU|DMP1|EPRS|SOX21|RRP8|ELK3|SPIB|ZC3H12D|DCAF1|GJA1|ZFP281|SOX18|CREB3L1|C3AR1|AKT1|RPL38|JUNB|IER5|DDX17|PRKCH|RBFOX2|RPL23|SOX13|SOX11|HCFC2|ZSCAN20|TEP1|RFX4|TXNIP|PRKD2|ZSCAN26|NUP98|RPL26|ATF3|ATF4|SLC30A10|PLAC8|C3|KLRK1|PRDM16|ALX4|PPARGC1B|NKX2-2|HEXIM1|FZD1|PLK3|AFAP1L2|FZD2|FZD4|FZD6|NFATC3|ERLIN1|EIF2AK2|NFATC2|NR1D2|UPF3A|ELL2|LARP6|FLI1|NFATC4|FOSL2|FOSL1|SETX|FASL|AGO3|AGO2|NOSTRIN|REL|TNFSF8|CPEB3|PAM|EZH1|GMEB1|CDKN1A|CDKN1B|HEXB|RPLP1|SETD7|CLTC|BHLHE41|PTH1R|HIF3A|MED16|SMG7|LITAF|VSIR|GLI3|SMG6|PHF8|MECP2|MECOM|HEY1|MTG1|NKRF|RACK1|TSPO|JAK2|JARID2|JAK3|TRP53INP1|HAVCR2|DUSP5|SS18|UPF1|BATF2|BRD2|DUSP1|ELOVL5|ANXA3|SPHK1|NFAM1|TET2|PAX6|FOS|TMEM173|SIRT1|CDYL2|GNL3|DDB1|PLSCR1|ZEB1|MED20|MTF2|RAPGEF2|HCLS1|GAS6|TMEM106A|MDFI|ENG|CRB2|LRRC14|ASAH1|SAMD8|RPL10|PTAFR|RPL11|FAM129A|IL6RA|SPTY2D1|NEURL1A|BTAF1|NTF3|SPP1|RPS3|PLAGL2|STAT6|LDLR|ZFP266|SRSF10|YTHDF3|UTP4|BRF1|PCGF5|USP9X|STAT2|STAT3|CARD9|YLPM1|HEYL|SLCO3A1|FABP5|CENPJ|FOSB|CRLF3|GZF1|ZFP326|ZFP445|NCF1|CCNT1|NAB2|ZBTB26|RTKN2|LTN1|ZBTB21|SLA|GUCA1A|IRS2|RORB|TNF|CTGF|PYCARD|CDH5|SALL1|ADORA3|PIM1|GRB10|SLC39A8|HMGN1|ZFP458|IFNAR2|TLE3|LAG3|RPS9|PPTC7|IGFBP5|RALGAPA1|GPT2|ZFP217|THOC1|CYS1|LEMD3|FOXP4|EMSY|ARMCX3|FCGR3|ZFP46|KAT6B|ERF|ANKRD42|ZFP691|PGR|ZFP451|NOTCH2|NOTCH3|NOTCH1|MAX|TNKS|H2-M3|CREM|FOXO6|AK4|AEBP1|FOXO3|SLC9A1|GLIS2|SCRT2|SBNO1|ATXN7|TTC21B|NACC2|ZKSCAN3|SMYD3|SLC38A3|CD276|MAP2K6|BDNF|ZBTB16|GFPT1|ZBTB12|ESRRG|TRAPPC9|EEF2|NFKB1|DAB2|CNOT6|PTPRC|GNL3L|MAFB|LHX2|BCL3|MAFF|BCL2|MDM2|MAFK|MAP3K13|MYD88|NFE2L2|CIITA|EIF4E3|ZC3H4|ITGB3|LRRK2|ITGB2|PTEN|HTR2C|FAM208A|TREM2|HTR2A|ZC3H6|ARRB2|SPN|HHEX|METTL16|NEO1|CEP290|NKX3-1|ZFP654|PPP1R12A|PEG3|DTX3L|TRAF1|TNFRSF1B|TNFRSF1A|PTBP3|CTDSP1|CTDSP2|ITGA6|TMBIM6|BDP1|ZFP667|CX3CR1|CEBPA|PPP1R15B|LEPROT|SMARCD3|ROCK1|ROCK2|ZFP426|CEBPG|NLRC5|NOD1|NOD2|PPM1F|HDAC7|DNAJB1|P2RY6|DNAJB5|CCL5|CCL2|FYN|ZKSCAN17|IGF2BP2|FNIP1|E2F6|PRRX1|MID1IP1|ZFP316|CFLAR|TBX2|EIF3K|RPS3A1|POU2AF1|KLF9|ZFP790|CEBPZ|CLEC2I|BCOR|INSM1|FCGR2B|2610021A01RIK|NOP53|SLC25A33|ERRFI1|SMARCB1|LPGAT1|GFI1|ZFP608|IKZF1|IKZF3|ICAM1|CCAR1|SOX2|RPS6KA3|EDNRB|RPS6KA1|KDR|PDK4|TRIM25|DPF3|SOX9|CCN1|TRIM21|SOX7|PDK2|ENTPD1|NSMCE3|SLC11A1|IFRD1|CIRBP|ACOD1|ZFP738|RUNX3|MIF4GD|RUNX1|PPP1R3G|IFI27|PPP1R3D|TRIM14|SIK1|TRIB1|PLPP3|SP140|EIF5A2|ZFP507|ZBTB5|HNRNPLL|NLK|ZBTB2|MNDAL|HELZ2|BRIP1|MIER3|INPP5D|STC2|APOE|FADD|SNX5|BANP|EGR1|WWTR1|XBP1|EGR2|EGR3|EGR4|ZFP516|GADD45A|INSR|IGF2|SMARCA5|NMI|PUM1|ACER2|PARP10|LPAR5|CD28|ID4|CREBRF|DHX29|ITM2A|TOP2A|TENM1|AHCTF1|CD40|CSRNP3|IL27|CD3E|AKAP12|EPM2AIP1|SERP1|CHMP1A|FEZF2|LMCD1|CCR2|APOBEC1|SREBF1|NCOA2|PARP3|EDN1|GLRP1|ZHX3|SYK|TSC22D1|IL15|TSC22D3|TFE3|PPRC1|PARP9|CBFA2T3|TOPORS|TLR1|IL1A|HCK|MN1|TLR9|MZB1|NCOA7|TLR6|TLR5|TLR4|VGLL4|TLR3|TLR2|WAS|AIF1|ARNTL|ZFP12|SERTAD3|MNT|NFIL3|SERTAD1|CXCR3|ORMDL3|HDX|RANBP2|CD74|NFYA|OSM|SORBS1|SORBS3|PER2|PER1|ITCH|CD40LG|PER3|GPAM|RAB3GAP2|IL18R1|RAB3GAP1|CD84|CRTC3|CD81|IFI213|IFI214|IFI211|LOXL3|ARID4A|PRDM2|ARID4B|PRDM1|ETS1|CELSR2|ETS2|NR3C2|PAIP2B|RGS2|IL18RAP|CAPN2|CAPN3|ARID2|ZBP1|PDGFRB|GHSR|KDM2A|LMO2|ARID5A|CYBB|ARID5B|CYBA|GEM|EEF1A1|TYROBP|GPD1|TIMELESS|CARD11|AKNA|TCF7|ADRB2|FBLN5|ZFP36L2|2810474O19RIK|DEAF1|LPXN|NLRP3|CYTL1|RIPK1|OTX1|SMAD1|TGFB1|SMAD3|UBE2B|SMURF1|TGFB3|CAV1|INHBB|INHBA|POU2F2|SMAD6|BMP7|BMP6|NFKBIA|NR4A2|NR4A1|H1F0|NR4A3|BHLHE40|TCF3|BMPR1B|NFKBIE|MXD4|ZMYND15|KDM5B|GSK3B|USP37|THRB|PLEK|SLC40A1|TNFAIP3|DBI|LYL1|SIX4|MCF2L|ABCD1|HIST1H1C|PSTK|TGIF1|KDM6B|KLF10|KLF11|MYOCD|RBM15|PTGIS|H2AFY|NCBP1|DDX58|EED|MSL3L2|PLA2G4A|OLIG1|ETV1|ICOSL|OLIG2|KLF15|ETV5|TGFBR1|RBL2|ELF1|SFPQ|RBL1|AIM2|IFNG|ELF4|IRF4|IRF1|CRY2|CRY1|IRF7|IRF8|IRF5|LTB|IRF6|KDM7A|IRF9|CREB5|USP13|KDM3A|RRN3|HLF|SLFN1|ACVR1B|TOB2|AURKB|CIART|PDLIM1|NWD1|HLX|ERBB4|TBX21|MKNK2|MXI1|MTA3|GBP4|IFI208|IFI209|RBM39|IFI206|CD209B|IFI207|9130023H24RIK|IFI204|NOS2|IFI205|IFI203|SOD2|CD4|TEC|TCIM|TEF|RPS6KB1|ERCC6|NRDE2|LPIN1|SSBP2|GLA|LPIN2|TAF2|TAF1
32944	1.8098E-29	1.5295E-27	92	229	2714	23957	regulation of mononuclear cell proliferation	CD86|IGHM|H2-T23|CDKN1A|CD40|CSF1|TNFRSF13B|CD81|IL27|IRS2|PTPN22|PRDM1|ITGAL|CD3E|SIGLECG|IKZF3|VSIR|TNFSF13B|ZC3H12D|SPN|PYCARD|LGALS3|PNP|RAC2|IL12B|LGALS9|JAK3|CCR2|HAVCR2|CHRNB2|SYK|IL15|CD300A|SOX11|ICOSL|TNFRSF1B|TGFBR2|TYROBP|IFNG|IRF1|BTK|IGHD|TLR9|MZB1|SOS1|TLR4|CARD11|MAD1L1|SASH3|SDC4|SLFN1|H2-M3|RASAL3|CORO1A|AIF1|CCL5|INPP5D|RPS3|TNFRSF14|NCKAP1L|FADD|IL12RB1|CD276|SLAMF1|LYN|CD74|PLA2G2D|VCAM1|NDFIP1|TGFB1|IGF2|NFATC2|H2-AA|CD209A|CCDC88B|CD24A|ITCH|CD4|CD40LG|PTPRC|CD6|GPAM|CLCF1|BCL2|CD28|PTPN6|CLEC2I|TCF3|FCGR2B|MYD88|CD22|H2-AB1
2520	2.7678E-29	2.3199E-27	198	775	2714	23957	immune system development	SPI1|GFI1|IKZF1|CRKL|SPIB|DCAF1|RPS19|C3AR1|KDR|IL12B|CCN4|JUNB|B2M|HERC6|RSAD2|SOX13|ACOD1|RUNX3|RC3H2|RUNX1|BTK|LY9|CD79B|CD79A|SGPL1|RRAS|CD19|SLAMF8|PLCG2|SLAMF6|FADD|ICOS|SLAMF1|LYN|EGR1|DNASE2A|TIPARP|NCAPH2|NFATC3|FLI1|GADD45G|CD28|TNFSF8|ITM2A|GPR18|TOP2A|IGHM|ITK|AHCTF1|TNFRSF13B|CD3G|CD3E|SIGLECG|CD3D|GLI3|MECOM|JAK2|JARID2|JAK3|CCR2|HAVCR2|BATF2|APOBEC3|FCER1G|SYK|IL15|NFAM1|TET2|RHOH|GAB2|CBFA2T3|SIRT1|VAV1|ITPKB|PLSCR1|IGHD|HCLS1|3830403N18RIK|TLR2|H2-DMA|PRKX|IGKC|PDPN|STAT6|MPZL2|CD74|CDKN2B|DMTN|BRF1|STAT3|CD40LG|AXL|CLCF1|IL18R1|SAMD9L|NRROS|CSF1|CD81|GIMAP1|RTKN2|SLA|ARID4A|CXCL13|TNF|CLEC5A|ZFP683|PDGFRB|PDGFRA|LMO2|RPS6|THEMIS|ADAM17|TYROBP|CACNB4|CD8A|MFNG|CARD11|MAD1L1|NOTCH2|CSF1R|TCF7|H2-M3|PLD4|CACNA1C|ZFP36L2|UBD|CD300LF|TGFB1|SMAD3|ZBTB16|INHBA|POU2F2|EEF2|NFKB1|BTNL6|DAB2|PTPRC|MAFB|BCL3|BCL2|TCF3|IL7R|H2-AB1|H2-T23|ITGAM|LRRK1|SLC40A1|TNFAIP3|ADAR|PTPN22|TREM2|TCIRG1|CHD2|SPN|LYL1|HHEX|CASP8|HEPH|SIX4|LBR|RBM15|ICOSL|TGFBR1|PTBP3|TGFBR2|IFNG|IRF4|IRF1|IRF8|LTB|DOCK2|MS4A1|AGPAT5|CEBPA|LEPROT|HLF|CEBPG|PIRB|SAMHD1|TROVE2|THSD1|HDAC7|HECTD1|PTPRZ1|TBX21|MKNK2|FNIP1|CMTM7|PLA2G2D|ANGPT1|POLM|MERTK|SOD2|CD24A|CD4|PTPN6|TEK|LTBR
50670	2.9906E-29	2.4863E-27	91	226	2714	23957	regulation of lymphocyte proliferation	CD86|IGHM|H2-T23|CDKN1A|CD40|TNFRSF13B|CD81|IL27|IRS2|PTPN22|PRDM1|ITGAL|CD3E|SIGLECG|IKZF3|VSIR|TNFSF13B|ZC3H12D|SPN|PYCARD|LGALS3|PNP|RAC2|IL12B|LGALS9|JAK3|CCR2|HAVCR2|CHRNB2|SYK|IL15|CD300A|SOX11|ICOSL|TNFRSF1B|TGFBR2|TYROBP|IFNG|IRF1|BTK|IGHD|TLR9|MZB1|SOS1|TLR4|CARD11|MAD1L1|SASH3|SDC4|SLFN1|H2-M3|RASAL3|CORO1A|AIF1|CCL5|INPP5D|RPS3|TNFRSF14|NCKAP1L|FADD|IL12RB1|CD276|SLAMF1|LYN|CD74|PLA2G2D|VCAM1|NDFIP1|TGFB1|IGF2|NFATC2|H2-AA|CD209A|CCDC88B|CD24A|ITCH|CD4|CD40LG|PTPRC|CD6|GPAM|CLCF1|BCL2|CD28|PTPN6|CLEC2I|TCF3|FCGR2B|MYD88|CD22|H2-AB1
51607	3.5227E-29	2.9051E-27	80	181	2714	23957	defense response to virus	IFITM3|CD86|RTP4|CD40|CXCL9|TRIM30A|PRF1|ADAR|IFIT1|IFIT3|IFI44L|IFIT2|IFIH1|PYCARD|DHX58|ITGAX|TRIM25|IL12B|OASL1|OASL2|APOBEC1|DDX17|IFNAR2|ZBP1|APOBEC3|CXADR|RSAD2|DTX3L|DDX58|IFNGR1|PARP9|TMEM173|IFIT1BL2|UNC13D|PLSCR1|IFNG|OAS2|CD8A|OAS3|IRF1|DDIT4|TLR9|IRF7|IRF5|TLR3|TRIM56|TRIM34A|SLFN8|UNC93B1|OAS1A|OAS1B|ZC3HAV1|OAS1C|DDX60|SAMHD1|SLFN9|OAS1G|RNF135|NLRP3|FADD|GBP2B|IL10RB|BNIP3|STAT2|MX2|MX1|CARD9|EIF2AK2|ISG15|BST2|ISG20|CXCL10|ITCH|PTPRC|GPAM|POLR3E|BCL2|IFIT3B|MAP3K14|TRIM12A
70663	4.5782E-29	3.7454E-27	94	240	2714	23957	regulation of leukocyte proliferation	CD86|IGHM|H2-T23|GSK3B|CDKN1A|CD40|CSF1|TNFRSF13B|CD81|IL27|IRS2|PTPN22|PRDM1|ITGAL|CD3E|SIGLECG|IKZF3|VSIR|TNFSF13B|ZC3H12D|SPN|PYCARD|LGALS3|HHEX|PNP|RAC2|IL12B|LGALS9|JAK3|CCR2|HAVCR2|CHRNB2|SYK|IL15|CD300A|SOX11|ICOSL|TNFRSF1B|TGFBR2|TYROBP|IFNG|IRF1|BTK|IGHD|TLR9|MZB1|SOS1|TLR4|CARD11|MAD1L1|SASH3|SDC4|SLFN1|H2-M3|RASAL3|CORO1A|AIF1|CCL5|INPP5D|RPS3|TNFRSF14|NCKAP1L|FADD|IL12RB1|CD276|SLAMF1|LYN|CD74|PLA2G2D|VCAM1|NDFIP1|TGFB1|IGF2|NFATC2|H2-AA|CD209A|CCDC88B|CD24A|ITCH|CD4|CD40LG|PTPRC|CD6|GPAM|CLCF1|BCL2|CD28|PTPN6|CLEC2I|TCF3|FCGR2B|MYD88|CD22|H2-AB1
[truncated: 927,944 more chars]
