# Supplementary material for: Toxoplasma infection in male mice alters dopamine-sensitive behaviors and host gene expression patterns associated with neuropsychiatric disease
Source: PLoS Negl Trop Dis. 2022 Jul 20;16(7):e0010600. doi: 10.1371/journal.pntd.0010600 (PMC9342775; doi:10.1371/journal.pntd.0010600)
Supplement: S5 Data — (ZIP) [file pntd.0010600.s016.zip › Striatum GO enrichment DE genes.bgo]

File created with bingo (c) on 24-Dec-2020 at 3:01:21 PM

ontology: unknown
curator:  unknown

Selected ontology file : go.obo
Selected annotation file : gene_annotation.mgi
Discarded evidence codes : 
Overrepresentation
Selected statistical test : Hypergeometric test
Selected correction : Benjamini & Hochberg False Discovery Rate (FDR) correction
Selected significance level : 0.05
Testing option : Use whole annotation as reference set
The selected cluster :
IGHV3-2	JRK	PGLYRP2	TFRC	IGHV3-1	OLFR1330	ALKBH6	PTPDC1	ZC3H12D	ZC3H12C	ALKBH5	DPYSL2	EPSTI1	GM42031	IGHV3-6	E530011L22RIK	IGHV3-8	FNBP4	GSTK1	UNC5B	BHLHA15	ASPHD1	DDIT4	TXNIP	PLBD1	UNC119B	URI1	ZC3HAV1	DEDD2	PRPSAP1	4931415C17RIK	NPBWR1	JUN	GSTM1	JAG1	GM43379	EIF2AK2	LARP6	FAM111A	BC023105	FXYD1	MRVI1	FXYD5	GM42047	GSTM5	LGMN	KDM8	TFCP2L1	JRKL	TRBV13-2	IL18BP	MMP25	CASP12	NEFL	NEFM	JAK2	JAK3	NEFH	APC2	DUSP4	DUSP5	DUSP1	GM10499	DUSP6	I830077J02RIK	MMP14	TMEFF2	PLSCR2	HCST	CHST2	TRUB1	SZRD1	PTAFR	KCNA5	SNX33	PLAGL2	9130208D14RIK	STX3	BID	EGLN1	MBD6	EGLN2	GATSL3	ATAD5	SCTR	SNX21	SNX20	DCBLD2	SNX18	GID8	CCDC6	GM12216	MITD1	CIAPIN1	PKN1	4930570G19RIK	ZFP446	ALDH1L1	LY6I	ZFP444	RASL11A	GOLIM4	LY75	SLA	FBXO21	LAPTM4A	POFUT2	SLN	NEK2	MAP3K6	MAP3K7	GM38843	NEAT1	VMAC	OLFR558	JAML	MSH3	PKP2	PTPRCAP	LY6A	PKP3	SRSF5	SRSF6	SRSF7	LY6E	BLK	KCNE4	GM12247	2510039O18RIK	NPAS2	RAP1B	RAP1A	ZKSCAN3	ZKSCAN2	BMF	TNFRSF14	ZKSCAN4	IP6K1	NEK9	SDF2L1	NEK6	HTR1D	LY86	HTR1B	BMX	FBXO32	AI467606	FBXO33	FBXO30	GM12250	SP2	SP1	SP4	KCNK6	ECE1	1700063D05RIK	TNFSF13B	SPN	ARL5B	TRIM69	TRIM65	GM9574	GRID2	0610040J01RIK	TNFRSF19	TNFRSF1B	TNFRSF1A	ADAMTS20	ARL4D	BMP2K	TNFRSF25	TRIM59	TNFRSF26	TOP1	BCAT1	TRIM56	ZFP429	SRF	ZFP426	ATP10A	IL2RG	DRAM1	2310015A10RIK	COL26A1	GZMA	ZFP438	CABLES1	GZMB	TM6SF2	GZMK	NECAP2	IL2RA	IL2RB	TRIM36	PDCD1	CERK	RFESD	ICAM2	LGALSL	CCP110	IKZF1	IKZF3	GM12185	RCBTB2	ICAM1	C4B	LGALS3	RINL	GM6548	BSG	TNFSF10	GM6545	KDR	TRIM25	LGALS9	TRIM21	ARL11	GIN1	SNHG14	SOAT1	SLPI	SOAT2	BTK	TRIM14	RIN3	TRIM16	RIN2	SDC4	GIPR	TMEM63C	ZBTB1	ZBTB5	ZBTB4	SYNGR2	RRAS	STK38L	APOD	KCNN2	KCNN4	AW822252	BBS1	XBP1	AW112010	SLC10A6	TNFSF14	ZFP516	SUCO	IGF1	BST2	NET1	BST1	NLRP5-PS	GRAP	FBXL4	IGHM	
HERPUD1	UIMC1	CNTRL	RAC2	ZHX2	ZHX3	FCER1G	PCYT1A	SYK	GM20612	MRPS25	CTTNBP2NL	GM28578	RNF144A	IGHA	CNKSR3	PITPNM2	ARHGEF3	FCER2A	MICU2	ARHGEF5	ARHGEF6	SELPLG	FITM2	GM18301	IGKC	ORMDL2	MAP3K1	SPRYD3	TMEM176B	KLHL6	KLHL8	2610524H06RIK	TACC2	MAMLD1	IL18R1	PDZPH1	FBXW23	IFI213	IFI214	IFI211	PLAT	PRDM1	ETS1	TGM1	PLAU	2700029L08RIK	TGM2	TMOD3	ACOT11	DNAJB14	GM4759	ADAM17	TYROBP	A430027H14RIK	ADAM1A	CARD11	PLGRKT	UBA7	UBA6	HTRA3	HTRA1	DAPP1	PLD4	SLC41A1	PLD1	CNN3	RAI1	LPXN	GM43300	COX10	GM19684	IGKV1-88	ZMYND15	TTC22	PLEK	TNFAIP2	TNFAIP3	PCTP	TTC29	LYL1	IFT52	CYTIP	OLIG2	SHROOM1	ETV5	ETV6	ELF1	CFAP100	GFOD1	ELF4	ELF5	RALB	SFSWAP	GM10421	NT5C2	PSMB10	NWD1	CYTH4	CNR2	TBX21	IFI208	IFI209	IFI206	IFI207	IFI204	IFI205	IFI203	H2-AA	HS3ST1	CD2	GALC	TEC	CD6	TEF	CD5	SARDH	CD9	IFIT3B	ERCC8	PTX3	TES	GM10561	WIPF1	CLEC10A	WIPF2	WIPF3	ELK1	MRGPRH	RRP8	ELK3	FAM122B	FAM122A	WDR92	EVA1A	GJA5	NAMPT	MFSD4B4	LUC7L	DNAAF3	AFAP1	ARMC7	GM26917	WDR78	HCFC2	ARMC5	IGTP	PRKD2	ZSCAN29	IGHV4-2	IGHV4-1	CFH	PRDM15	SAMSN1	NUGGC	PLAC8	XKRX	MIR212	GJC2	ST3GAL4	ST3GAL6	BTF3	PLK3	HOMER1	MCAM	MEX3D	WDR54	IGKV16-104	GJB2	MEX3B	GJB6	GTF2IRD1	GM13629	DENND1C	SETD4	ZFP369	BTG2	CDKN1A	RARG	BTG1	SETD7	STON1	RSPH3B	SMG7	ASGR2	IFIH1	ADAMTSL4	ADAMTSL3	ZFP362	GM37607	TRP53INP1	DENND2D	DENND2C	PLLP	PRSS23OS	ANGPTL7	PLIN4	RARA	PLIN2	ANGPTL4	FAM129A	ADCY7	PAPSS2	FGD2	FGD3	BTNL5-PS	PPP1R2	APOL6	FGD6	OLFML3	ZFP386	BCHE	NOXRED1	IL10RB	IL10RA	MOCOS	ELP6	FOSB	CLU	TNF	RIMS4	PODNL1	SLC26A10	GTF2I	IL13RA1	MAP2K3	IFNAR2	TGTP2	TGTP1	COL27A1	MAMSTR	TPM3	IPMK	DIO2	TRAFD1	LEMD3	PYGO2	GM45250	TRIM34B	TRIM34A	FKBP5	IPPK	ZFP346	LYZ2	IGKV9-120	IGKV9-124	ORC3	BTLA	CD300LB	CD300LF	MCL1	MAP2K6	FANCL	TCEANC	FANCC	
BE692007	UBOX5	BCL6	MAP3K19	CPD	BCL3	BCL2	MAP3K14	LAT	BCL2L1	CPM	TRIM30A	TRIM30D	ZC3H4	TRIM30C	CPQ	ZC3H6	THBD	TPRN	GM16754	AVPR2	WIPI2	H2-T-PS	TIRAP	DNAJC3	DNAJC1	TST	LCK	MCM3	MCM2	CEBPA	HDAC5	CEBPB	GM5086	CEBPD	PLAG1	CEBPG	FGL2	TULP4	TULP3	NOD1	DNAJB1	1700016P03RIK	DNAJB5	NOCT	DNAJB3	IL21R	VPS54	CSK	SMOX	APOBR	ASXL1	CTH	9330162G02RIK	TPT1	LY6C2	IFITM3	IL1RN	IFITM1	IFITM2	IGKV4-91	PARS2	ZMYND8	AQP4	CYP3A13	IFIT1	MKI67	IFIT3	IFIT2	AQP1	LY6C1	NIPAL4	SYNPR	RPS6KA1	PDK4	RPS11	PDK2	IGKV4-86	ARRDC4	PDHX	GM15344	COG6	IL1R1	ARRDC2	GM42944	ARRDC3	P3H2	COG1	CPT1C	IGLV3	IGLV1	SRRM1	RUBCNL	GSAP	UHRF1BP1	GINM1	IGKV4-74	IGKV4-72	SLC22A6	GM16685	IGKV4-70	STXBP4	SH2D2A	TXK	RPAP1	APCDD1	HELZ2	CD79B	CD79A	FAM43A	IGKV4-68	ARGLU1	XCR1	IGKV4-80	SLC35E4	SH2D1A	IGHV10-1	CD300C2	PARVG	IGKV4-79	RBAK	IGKV4-50	TENM2	GM20721	TMED1	LRRCC1	IGKV4-63	IGKV4-61	PARP3	PARP4	GM42987	PARP9	CYP7B1	IGKV4-59	IGKV4-57	IGKV1-135	IGKV4-55	IGKV4-53	AVPI1	AMER2	AMER3	GDPD3	C230004F18RIK	AIF1	CHRAC1	MTHFD1L	SUSD3	SUSD6	EMC8	LAIR1	IGKV1-117	A930036I15RIK	FAM46A	MLH3	PDP1	CD40LG	IGKV1-110	NUPL2	MPHOSPH8	SIPA1	SPPL2B	SPPL2A	CCDC28B	CNDP2	HELB	ARHGDIB	FPGS	GATSL2	GM5970	RALBP1	GM31410	LIFR	HIST1H2BE	NUPR1	GM11827	BC035044	E230029C05RIK	ALOX12	UBD	GM44751	PMAIP1	LONRF3	SULT5A1	GM17147	MLKL	FGFR3	H2-T24	H2-T23	H2-T22	OPLAH	RPS4X	HEPH	BLNK	MFSD1	GPSM3	BRD3OS	GM136	H2-T10	IQCA	LSR	DCN	IQCK	RBL1	AIM2	DCT	OAS2	OAS3	COL6A2	COL6A4	LTB	CDH19	PDXK	ATP1A2	MIR132	GM17180	HES1	GBP2	GBP4	S100PBP	GBP3	NOS2	MLPH	KANSL3	ATP13A5	IGHV1-80	MT-ND6	IGHV1-81	IGHV1-82	MT-ND5	GM13710	IGHV1-85	GM34655	RBPJ	LIPA	TSEN54	ZDBF2	PREX2	UBASH3B	LIPH	UBASH3A	GBP6	GBP5	GBP8	GBP7	GBP9	RNASE6	RNASE4	SCAMP2	4930402H24RIK	CELRR	GRID2IP	MTMR3	IGHV1-63	IGHV1-64	IGHV1-66	
IGHV1-67	IGHV1-69	LY9	OAZ2	C2	C3	HSPH1	C6	KLRK1	HMGXB4	IGHV2-6-8	C7	A630052C17RIK	A730020M07RIK	PPARGC1A	LYN	B3GALNT2	IGHV1-72	IGHV1-74	IGHV1-75	EDEM1	IGHV1-76	EDEM2	IGHV1-78	CP	IGKV2-109	CFAP77	HEXB	HEXA	LITAF	IGKV2-112	IGHV5-9	RNF113A2	IGHV5-4	IKBKE	APPL2	IGHV5-6	APPL1	IGHV1-50	RIPK3	ELOVL4	RIPK2	ELOVL5	IGHV1-52	OPALIN	IGHV1-53	ELOVL2	IGHV1-54	IGHV1-55	VWA5A	EMP2	IGHV1-58	ELOVL7	IGHV1-59	F3	SUMF1	CSF2RB2	FAM222A	GPRC5A	CDC42EP4	CDC42EP2	CDC42EP1	G530011O06RIK	DSCAML1	SLC29A3	MDFI	ARF6	GM12446	IGHV1-22	IGHV1-23	IGHV1-26	3110040N11RIK	MYCT1	UCP2	STAT6	GM44037	CSMD3	GM33370	P2RY12	P2RY13	P2RY10	STAT1	IGHV1-31	STAT2	STAT3	IGHV1-33	SAMD4B	IGHV1-36	IGHV1-39	LRG1	MPLKIP	ZFP276	GM11131	NRROS	ZFP207	CXCL13	CXCL14	CXCL16	FAM228B	STK10	HPGDS	CNTNAP5B	SLC16A8	SLC25A42	SLC25A45	RBM12B2	RBM12B1	MYLIP	LAG3	TICAM2	GM16835	ZFP217	MAG	MAF	ACAP1	GM37759	PFKFB3	MAX	FBLIM1	C430014B12RIK	IL4RA	TNFRSF11A	NTPCR	2810407A14RIK	GLIS1	SOCS3	SOCS1	STK35	ATG101	GM6249	GM44075	NPTX2	BCL2L14	TIA1	GM49759	MCC	CXCL10	MFHAS1	CXCL11	MYD88	MCU	H2-AB1	CNTNAP3	ST6GALNAC1	CDCA7L	PIK3CD	CELF5	LRMP	PIK3CG	OASL1	EID2B	OASL2	PVRIG	CD8B1	VPS37A	VPS37B	DBF4	CYP2A5	NPC2	ST6GALNAC4	LRP5	FURIN	CEP83OS	HSD17B11	SLC25A27	SLC25A29	LAO1	KATNA1	TIFA	CDC37L1	SLC25A25	GM9311	A730009L09RIK	METAP1D	MERTK	SNRK	D5ERTD605E	MGP	CDR2L	ZDHHC5	UBE2L6	ZDHHC7	6820431F20RIK	NUBP1	CHORDC1	DHX58	OGFOD2	EPHB1	TMEM88B	ENTPD1	MUSK	TIMD4	MMD2	HASPIN	GM15462	FNDC7	FNDC5	FNDC1	TAGLN2	ULK1	LAP3	A930017K11RIK	GM15478	EPHA10	A330015K06RIK	PIK3R6	MNDAL	PIK3R5	APH1C	RAB11FIP1	TESPA1	PCBP3	MIER3	N4BP3	RBM12	ZBED5	SNX5	RAB11FIP4	RBM10	4932702P03RIK	TMEM86A	IGKV3-7	INTS1	IGKV3-5	IGKV3-4	IRGM2	MICAL3	IRGM1	CELA1	RPE65	GM7609	ZFP512B	IGKV3-2	COL9A1	IGKV3-1	IFI27L2A	INTS8	A530040E14RIK	PCSK1	TMEM151B	TNFRSF13B	PCSK9	GM14164	GGTA1	CLYBL	6430573F11RIK	NAT8F3	NAT8F6	GNGT2	NAT8F5	UTP14B	AASS	CCDC112	GM39456	TNFRSF12A	
CCDC117	OSMR	1700123O20RIK	LAT2	CRELD2	GM8995	DBN1	STK40	GM38158	FOXC1	CRIP1	SERTAD3	MNT	SERTAD1	RAB10OS	GCH1	CAVIN2	NPM3	PER2	PER1	PER3	THEMIS2	ESYT1	TARDBP	CCDC166	SH3GL3	SAMD9L	PLVAP	TRAC	OGDHL	GM30211	IFI44L	PLXNA4OS1	CCND3	CCND2	CCND1	CAPN6	CAPN2	CAPN3	SH3GL1	ZBP1	GM44846	BC147527	OSR1	THEMIS	IGHV1-12	CYBB	CYBA	IGHV1-14	IGHV1-15	LAX1	MR1	IGHV1-18	IGHV1-19	PROCR	AI427809	VCL	CCDC146	NDRG2	HCAR2	GM30238	GM29237	OLFR98	OLFR99	TAC1	PRODH	BCL9L	KLHL25	GM44866	KLHL21	MSN	NFXL1	MT2	MT1	PQLC1	GM44860	GM44861	TAB1	B430306N03RIK	LGALS3BP	RTP4	MCUR1	RTP1	CHD7	ATP2A3	HS3ST3B1	ARHGEF15	1810055G02RIK	ARHGEF18	ZFP518A	VGF	IRF4	IRF1	IRF2	TBC1D7	PEX5	IRF7	IRF8	IRF5	IRF9	LAMA5	RBM47	4933424M12RIK	MVP	DBX2	RRBP1	HMGCR	GM8909	TAF1B	RAB40C	MARVELD1	E230032D23RIK	DCDC2C	CCDC184	RBM38	TAF13	MX2	MX1	SOD2	SOD3	SCIMP	GOLPH3	TAF8	ASB6	CCDC170	ACIN1	TAF5	VIM	ASB2	TAF3	RBM43	RPL30	TLNRD1	ZFP169	MAML2	RPL32	GLDC	D430042O09RIK	GPR174	MILR1	RNF114	GPR171	CREB3L2	JUNB	MIR142HG	GM45418	9330159F19RIK	RPL23	RNF125	GPR160	ZFP174	RPL27	NHLRC1	H2-D1	SRCAP	P2RY10B	MEFV	PLCG2	PLCG1	ZFP189	NKX2-2	FZD1	GSDMD	GM44109	GM12530	FZD2	DNASE2A	CHKA	FZD4	FZD7	FZD6	SLC16A12	TMEM198	SLC6A6	SLC6A8	CDK13	CPEB3	CPEB2	ELN	MS4A4D	SLC6A1	MS4A4C	MS4A4B	MS4A4A	GPR132	LDLRAP1	TMEM173	TMEM175	MS4A6B	RNF167	SLCO4A1	GM13889	PLCB2	JDP2	ENG	HBEGF	ASAH1	RPL10	RPL12	GCNT1	GRAMD4	FAM105A	MS4A6D	SSFA2	MS4A6C	RNF135	IGHV6-3	IGHV6-6	CARD9	LAPTM5	CARD6	TMEM154	ZNFX1	ABI3	SLCO4C1	MSRB3	SLC28A2	ZFP157	CSF3R	GM37885	H2-K2	H2-K1	FAM107A	RNF19B	GUCA1A	IRS2	DACH2	ZFP36	NAGLU	GRAP2	CHP2	LZTS2	PHLDA1	LZTS1	ZFP39	ANKRD49	ANKRD44	CD180	TAP2	TAP1	CYS1	DISP3	MELK	ZFP46	2810403A07RIK	ERG	PHLDB3	CSF1R	TRIM12C	ENY2	GM15635	ABHD3	H2-M2	ABHD2	H2-M3	
ILDR1	CHRD	ABHD6	GM28941	STIP1	SLC15A3	SLC15A4	ESRRA	ANKRD28	GM37899	ANKRD22	LSM1	TVP23A	4632404H12RIK	MARCH7	PALB2	CYP4F13	CYP4F15	CYP4F18	RIOX2	SPIRE1	TRIM12A	EIF4E3	SFT2D3	TREM2	LSP1	NAGPA	GM2A	H2-OB	H2-OA	HIF1AN	GRASP	2810468N07RIK	PTBP3	9230110C19RIK	EVC	ASPG	IL3RA	ASPA	CX3CR1	SMARCD2	H2-Q6	H2-Q7	H2-Q4	H2-Q5	IGKV15-103	F8A	MROH5	GCN1L1	RNF39	WASF2	MEST	ZKSCAN16	WASF3	RNF20	C530005A16RIK	KCNJ10	A430105I19RIK	SGCZ	GDAP10	PNRC1	RPS3A1	OLFR1372-PS1	PFKM	SLC46A3	ISOC2A	LST1	SOX9	GLUL	ACSL3	JMJD6	DOPEY1	GUF1	4632427E13RIK	EZR	CD101	EIF5A2	B230206I08RIK	NUAK2	1810024B03RIK	FAM180A	2810030D12RIK	ZRSR1	PTPRN2	GM19963	KNOP1	NMI	PARP14	PARP12	PARP10	CCDC88B	PARP11	LACC1	STAG1	STAG3	CORO6	HIST1H4I	GM8810	HIST1H4J	ITM2B	CLIC5	GLIPR1	GLIPR2	STAB1	TNFAIP8L2	CLIC1	MAP4K1	KLRA2	INSRR	PALD1	GM38244	CAR5B	GM31614	BBS10	MDFIC	FASTKD5	ALDOC	FAM20A	SGK1	ATP6V0E	OAS1H	WAS	CXCR4	OAS1A	OAS1B	OAS1C	CXCR6	ARNTL	OAS1G	CXCR3	GM44950	MPZL1	KRT10	TPPP3	FAS	POGK	ARID4A	TMEM140	IGKV12-98	CD300A	SPNS3	ARID5A	ARID5B	OCRL	IGKV12-89	ILVBL	RPL7L1	RELL2	AKNA	H6PD	NID2	CPLX1	TMEM123	COBLL1	ALDH3B1	DNAJC21	2310001H17RIK	RIPK1	KLRC1	ZC3H15	AW011738	HSPA8	ALMS1-PS2	TGFB1	HSPA5	KLRC2	AA467197	BTNL4	BTNL6	NFKBIA	FES	TMEM119	KLRD1	TGFBI	GM29361	NFKBIE	A530030E21RIK	DOCK6	SCYL3	CXCL9	SPO11	DOCK8	PDE3B	LMOD1	E130311K13RIK	HSPB1	BRIP1OS	ELAVL3	UPK1B	NAPRT	KYNU	HIST1H1E	GM28043	ZFP280D	GUSB	ZFP280C	PDE4D	SENP3	IGKV12-46	HSH2D	IGKV12-41	IGKV12-44	EHHADH	GM43672	DOCK2	AW047730	SASH3	PON3	1700086L19RIK	PON2	PALM2	RGS16	POMP	IER5L	LCAT	DLL4	SLFN10-PS	2410131K14RIK	BC037032	IGKV12-38	KLRG1	CLASP2	CMTM7	CMTM3	POLM	CMTM6	LCA5	OOSP1	ARID3B	TICRR	RGS10	PMP22	LTBR	ATF2	POP5	SPI1	GMFG	F11R	ISM1	SPIB	C3AR1	ENDOG	GM20257	PHKA1	PHKA2	METTL7A1	RABL3	ATF3	SKAP2	ATF4	PDGFB	PDGFA	GATA3	GATA2	SULT1A1	
RNF213	EPB41L2	1110051M20RIK	RNF217	PRELID3A	TIPARP	MTERF2	FUCA2	FN1	AIF1L	FASL	TREML2	GM20274	ARHGAP9	ARHGAP8	BHLHE41	SIGLECH	SIGLECG	SIGLECF	ARHGAP4	PANX2	TIFAB	GM44250	TCP11L1	TSPO	GM44256	LIN52	SPHK1	RAB3IL1	FOS	BAZ1A	SLC39A12	GMIP	JOSD1	SLC7A7	OAF	MED20	ACSBG1	PPARD	SOX2OT	CRB2	IL6RA	WRN	MFN1	IL12RB1	ZSWIM4	ABCB1B	IL12RB2	AI464131	GOLM1	SLCO3A1	TTC30B	CENPJ	GM15726	SIGLEC1	CRLF3	ADGRL4	LIMS1	EXOC3L4	NAB1	NAB2	PLOD3	1700017B05RIK	ADORA3	NUDT16	AA543186	CDKL4	MFNG	IL6ST	CD274	SHC2	SHC1	SMYD5	CREM	SPATA2	FTX	CORO1A	HSP90B1	OLFR755-PS1	EIF4EBP1	SMYD1	SMYD3	NADK	CD276	SLC14A1	FUS	HPS4	HPS3	HPS5	IBTK	IGHV14-1	IGHV14-2	IGHV14-3	IGHV14-4	MOB2	TBXAS1	HPSE	9930014A18RIK	NIT2	ISY1	CIITA	IGKV4-57-1	ITGAM	GM13111	ITGB5	GM15777	SNAP23	ITGB2	FAM208A	ITGAE	ITGAL	TSPAN12	ELFN2	HHEX	C130071C03RIK	PPP6R2	TAGAP	ITGAX	EXO5	ITGB7	SNAP29	SMIM11	SMIM14	ITGA4	ITGA1	BC064078	MMS22L	LCP2	ITGA6	TMBIM6	LCP1	SMIM24	MGRN1	PBXIP1	FYB	TSPAN32	ZNRF1	ZNRF2	KCTD20	CCDC85B	CCDC85A	IGF2BP2	PCDH1	MID1IP1	MYO1D	ZFP354A	TSPAN14	POU2AF1	FSBP	CD247	PIK3AP1	MYO1H	MYO1F	CD244	MYO1G	GM6034	ZFP964	SMARCB1	LDLRAD3	CCDC102A	IL27RA	SNRPD1	PIEZO1	EPC1	CPNE3	PTGFRN	HERC6	MFSD2A	OMD	OMG	CSNK1D	CSNK1E	GM14372	ADGRB3	4930442G15RIK	KCTD11	CD226	TRIB1	TRIB2	EIF1B	UGT8A	IGKV5-48	EPAS1	LPAR4	SEC14L2	SEC14L3	BRIP1	CEP192	STAT5A	EGR1	GM38345	EGR2	EGR3	EGR4	GM37019	IGKV5-39	SMARCA5	RAB27A	IFFO2	ALDH6A1	LPAR5	LPAR6	A530053G22RIK	ZFP991	CSRNP1	SYNM	CSRNP3	WFDC1	PHF11A	IL27	CROT	PHF11D	PHF11B	PHF11C	THTPA	AKAP12	AKAP13	MAP1LC3B	MUC13	NANS	APOBEC1	0610040B10RIK	APOBEC3	IL15	GM16118	PABPC5	IL16	KIF6	GM37034	DUS2	IL1A	DEPDC7	ZADH2	IL1B	PABPC1	ZFP941	GBA	GM13093	CAPG	GM38393	GM13091	ZFP948	PCDHB21	RELB	B230354K17RIK	RELN	NFIL3	RIBC1	XDH	CAR2	ZFP951	PNPLA7	OSM	IGKV13-85	IGKV13-84	
NUDT9	D030047H15RIK	TTC8	NOL4L	TTC3	PNPLA2	NARF	UBXN2A	LOXL3	TTF2	CARF	ACTG1	AMMECR1L	TEKT4	CAR9	IGHV7-3	CAST	GM43759	MORC3	A430093F15RIK	MUC3A	TMEM252	GEM	POU3F3	SPOCD1	MIR124-2HG	SCNN1G	MAP7D3	EHBP1L1	WDFY4	APOL10B	DDX4	CACNA1B	GM17494	NCKIPSD	IRAK2	ADGRG5	GM10863	RHPN2	LLPH	TCRG-C2	UBE2H	VCAM1	CRTAM	CNOT10	SYT9	IIGP1	NAT8	BHLHE40	IL7R	MXD3	FBN1	MXD4	DYRK4	DYRK3	MS4A7	4930500F10RIK	LDB2	RND3	TMEM221	ADGRE1	MYO18B	C230012O17RIK	DACT1	TGIF1	IRAK4	TENT5C	TAPBP	ACTA2	GREM2	GBP11	GBP10	ALS2	2900052L18RIK	CRY2	CRY1	MS4A1	IL9R	ANKS1	ASAP3	CRYZ	GK5	TMEM201	TRA2A	TMEM206	MKNK2	MXI1	MAN1C1	A630001G21RIK	XLR	ATF7IP	GBP2B	CD209B	1110002O04RIK	CD209A	TCIM	ACKR3	NRDE2	OTUD1	GLA	SNTB2	MAP10	RNH1	HNRNPU	DMP1	HNRNPR	GM31024	FGFRL1	GPATCH8	NCKAP5	1700086O06RIK	CMKLR1	FAM169B	XPA	GNS	LDHB	CEP70	NCKAP1L	PROM1	ICOS	GM20383	PRELID2	STARD13	DMPK	SNAI3	NFATC3	IRF2BP2	RMDN3	NFATC1	NR1D2	NR1D1	FOSL2	GP9	TCN2	TOLLIP	HNRNPD	HNRNPC	GMEB2	ARPC1B	PYGM	TIMP3	JARID2	TIMP4	GM10134	GM15821	COQ10B	APBB1IP	NSA2	HEATR5A	BC067074	PLEKHO1	3830403N18RIK	PLEKHO2	GRAMD1B	GRN	ASCL4	SGMS1	4930539E08RIK	FAM214A	APOLD1	GM43061	OLFR56	GPNMB	AB124611	FARP1	SYNJ2BP	FAM213A	SLC8B1	TUBB4A	DHRS7	FAM212A	SCRG1	NUCB2	PF4	APOL9B	APOL9A	CSF1	PROS1	CEP120	IGHG3	NRBP2	CYSLTR1	IGHG1	CYSLTR2	SALL1	FCGRT	SLCO2B1	LAMP2	SLC39A8	PAPOLB	HMGN2	SLC39A1	ANKRD13A	MB21D1	TLE3	FRMD4A	VRK2	FRMD4B	IFIT1BL2	FCGR1	RAB32	NAIP3	IGHG2B	NAIP2	FCGR3	IGHG2C	NAIP5	NAIP6	KAT6B	RAB34	DMWD	SLCO2A1	AAGAB	RAB39	GM13212	FAM114A2	APOL7E	APOL7C	SCRT2	GM26522	SERPINA3F	DVL3	IGKV14-100	5031439G07RIK	AP1M1	IGKV8-24	IGKV8-27	RAB4A	IGKV8-28	CCDC14	SERPINA3N	SERPINA3G	SERPINA3I	SCRT1	GFAP	LRFN5	P4HA1	REEP4	P4HA2	PLEKHM1	PLXNB3	PLXNB2	SLC26A7	IGKV8-30	IGKV14-111	PLEKHF2	PLEKHF1	ZFP763	GM14569	IGKV8-19	WDR4	TCIRG1	CYR61	ADAMTS4	PSTPIP1	
ADAMTS2	PSTPIP2	EMILIN2	IGKV8-21	ZFP777	CHPF2	HAUS6	GM1965	GM1966	IGHJ4	IGHJ2	CCDC42	ZFP773	FRRS1	NLRC5	THSD1	TMA16	RAB21	H2-DMB2	P2RY6	RAB20	PLN	H2-DMB1	RAB29	JAZF1	CCDC73	GM37212	ANGPT2	ANGPT1	GM13268	TPRKB	FBXL14	P2RX7	POLR3A	RAB13	POLR3E	RAB19	ZFP790	SNRNP48	NECTIN4	PPIL6	TRAF3IP3	GFI1	KLHDC7A	FRAT1	PNP	GM9938	PPP2R1B	FLAD1	OLFR287	TBC1D10C	SEPHS2	TBC1D10A	VRTN	IL15RA	GM18852	TINF2	GPR37L1	MAPK8IP3	GM37111	1810011H11RIK	SUCLG2	SIK1	A330076H08RIK	SIK2	TLN1	SPTBN5	ZFP867	UGT1A7C	MYL12A	DND1	ATP6V0A2	ATP6V0A1	VASP	GM17546	ZRANB1	ZFP879	PM20D1	GM5547	CCSER1	TOP2B	HIP1	SLC44A2	SGF29	GABRR2	CHMP1B	CLDN23	CBR2	ZFP810	5530401N18RIK	PROX1	PPRC1	RENBP	CBFA2T3	VAV1	VAV2	TLR1	HCK	CLDN10	ALDH5A1	CLDN14	CLDN12	TLR9	TLR7	TLR6	TLR5	TLR4	TLR3	VGLL4	TLR2	C1QB	ZFP821	C1QA	CSTB	HAAO	SAA3	HDC	TRBV31	ZFP827	CST7	METTL6	DUOX2	C1RA	MYEF2	SLC31A2	SLC31A1	LHFPL2	KBTBD3	ADAP2OS	CAPZA1	GM9946	APBA3	C1QC	FCMR	TRBV19	HFE	CWC25	PVR	TRBV16	C1S1	SIT1	C1RL	SHISA5	SHISA2	SHISA7	F830016B08RIK	PXK	FBLN2	EFNA4	EFNB1	SCUBE3	PSME2B	NLRP6	HRH3	HRH2	NLRP3	IGHV8-8	FAM83D	GAS2L1	FAM83B	KLK1B22	POU2F1	NKG7	POU2F2	SEPSECS	2010008C14RIK	FAM163A	BMPR1B	KLHDC9	MUS81	SOWAHC	4930438A08RIK	HK2	HAPLN1	HAPLN2	IRF2BPL	FAM166B	SPRED2	FLCN	HK3	CASP7	CASP8	SIX4	SNAPC2	CASP3	MCF2L	TRPS1	CASP4	CASP1	KDM6A	SRGN	KDM6B	RHBDF1	PROSER2	GM45619	BC017643	RHBDF2	PPP2R5B	AXIN2	RASA4	RFT1	CASQ2	MYH9	CASQ1	GM28294	RBMS2	KDM7A	STOML3	ABRAXAS1	NR2C2	FAM169A	CIART	GNA13	GNA15	RASD1	IGKV10-94	HLX	IGKV10-96	MAPK6	FAM167B	WEE1	LPIN1	CHIC2	GM35501	CLDN1	TRBC1	CHID1	RBFOX2	BACH2OS	OLFR1564	CLDN5	RFX7	PSME1	GM11545	PSME2	SPARCL1	IDNK	GM20496	MYL9	TTYH3	NLRP1C-PS	TTYH1	HPN	GM36855	TAPBPL	SLC30A10	GIGYF2	GABARAP	CYB5R2	AMZ2	GM43140	AMZ1	ABCA1	PRRT1	ABCA6	
ABCA9	FAM136A	FLI1	GM31152	EIF5	TDP1	NOSTRIN	GPR18	FERMT3	GPR19	MAJIN	PIGO	GPR21	LRRC3	RCSD1	EFCAB7	VSIR	LRRC2	IGKV19-93	LETM2	MRPL40	NKRF	CTLA4	GM4961	SS18	GPR37	GPR34	GPR35	TMC7	TMC6	VAMP8	MRPL51	TLR12	PELI1	FLT3L	TLR11	GM4951	SMTNL2	LRRC3B	VAMP5	TMEM106A	TLR13	GM15950	MAPK1IP1	LRRC18	PTGS2	PTGS1	TMEM71	SERPINB1A	SERPINB1B	BTAF1	9330175E14RIK	LEO1	MICALL2	HAS2	FLNC	GM43185	LRRC25	TRMT10A	SMAGP	GM15964	PLXDC2	IFI202B	TMCO4	PSMB8	PSMB9	IGKJ4	SPSB1	IGKJ2	FABP7	IGKJ5	ZFP687	NCF1	ZBTB25	NCF2	GPR65	NCF4	F13A1	ZBTB22	SAT1	EIF4ENIF1	PIM1	LEPR	PIM3	GM9776	ZFP683	SH3GLB1	SH3GLB2	SAP30	FRMD6	MAPKAPK3	GM26633	FRMD8	MAPKAPK2	S100A6	ZFP691	ANAPC5	GM43196	GM43197	LRRC58	GM4070	GPR84	ATXN7	BC055324	CTLA2B	ZBTB14	ZBTB16	B3GALT6	GM13340	NFKB1	NFKB2	PTPRC	RGCC	SERPINB6B	SLCO1A4	NFE2L3	NFE2L2	IGHV1-5	IGHV1-4	IGHV1-7	SLC25A3	HSP90AB1	CRYBG1	LRRK1	GM807	UPP1	IGHV1-9	ATP7A	IGHV5-12	ZFP658	IGHV5-15	IGHV5-17	GM816	ZFP651	BIRC3	ITIH5	ITIH2	NTN4	PARD6G	PRCP	PIRB	ZBTB40	CCL8	PARD6A	CCL7	CCL6	CCL5	SH3BP2	BEND3	LRRC8C	CCL2	LRRC8D	LRRC8A	SH2B2	PTPN1	SLC12A4	PRRX1	ERAP1	DONSON	MBOAT1	HIP1R	MCOLN2	PTPN6	FCGR2B	ERRFI1	AHCYL1	JPT2	CCNF	PRF1	IFI35	IFI30	CCAR1	RASSF4	FAM53C	IL12B	CCN4	SLC12A7	PAQR8	RSAD2	PAQR5	2900052N01RIK	PPP1R3G	SHTN1	IFI27	PPP1R3C	PPP1R3D	CCNO	PLA1A	IGHV8-12	PLEKHD1	IGHV8-11	GM13293	ATP5L	2010016I18RIK	CD19	SLAMF9	SLAMF8	SLAMF7	SLAMF6	CD14	A2M	GM5431	SLAMF1	GM867	ZFP759	LRRN2	ZFR2	EAF1	PRG2	IFI44	GM42608	IFI47	GM37254	ACER2	WNK2	ID1	CD28	LRRN1	CD22	CD40	USPL1	PPP1R10	CTSZ	CD3G	CTSW	CLEC9A	CD3E	PPP1R18	CD3D	CTSS	CTSO	CTSL	NCS1	CTSH	KIF1C	CD37	CCR7	CD36	CCR6	CTSE	CCR5	CTSD	LMCD1	CD33	CTSC	CTSB	CCR2	CD53	CD52	ZFR	SORCS2	ANO1	ARHGAP27OS3	MZB1	CD48	
CD46	CD44	CD63	NLRP1B	CLEC4A3	RAMP2	CLEC4A2	NLRP1A	D630033O11RIK	STX16	DERL3	DERL2	CRYBA4	STX11	CREG1	GM43980	EXOSC2	BC018473	ZFP710	CD74	CD72	PLEKHA2	CRYBB1	PLEKHA4	STK17B	CD69	CD68	CD86	DCLRE1B	CD84	MIDN	CD82	CD81	CD80	GIMAP1	AI662270	GIMAP3	JADE3	GIMAP4	GIMAP5	GXYLT2	GIMAP6	GIMAP7	GIMAP8	GIMAP9	RGS1	CCRL2	OSTF1	GM27032	BAHCC1	CD96	KIRREL2	GM42664	DIMT1	CYP21A2-PS	ZFP607A	ERN1	PLA2G15	PLA2G16	DOK1	DOK2	CD8A	DOK6	DOK7	SBDS	GEMIN6	MZF1	C130026I21RIK	GM27045	GM19439	GM20429	TOR1AIP2	SLC1A5	DDX60	FUT1	TOR1AIP1	RASGRP3	WNT6	E430018J23RIK	CALHM2	IGKV3-12	IGKV3-10	WNT3	INHBB	SSH2	CALHM6	ISG20	TIMM10B	IL7	PRR5	AFF1	IGLC3	IGHV9-4	IGLC1	IGLC2	IGHV9-1	A4GALT	IGHV9-3	9930111J21RIK2	9930111J21RIK1	IGHV5-9-1	DDX59	NCBP2	DDX58	PLA2G4A	GM21781	INA	CREB5	DCTN6	GM45767	SAMHD1	PRTG	MAT2A	SH3TC1	ATOH8	GALNT7	PLA2G2D	9130023H24RIK	TRBV3	GALNT3	S100B	U2SURP	RPIA	SBK3	SBK1	NPHS1	SPATA33	GM44421	CHPT1	CYFIP1	CNTFR	GABPB1	BACH2	A830073O21RIK	BTNL7-PS	HENMT1	IER5	IER2	IER3	PRIMA1	SERPINF1	SOX12	UNC13D	SYTL3	BIN2	TEP1	HOXB4	SERPING1	DUS3L	GM43231	CDC42SE1	GVIN1	S100A16	C920009B18RIK	GM44597	CHST14	ST14	ST13	ART2B	UPF3B	ST18	REL	SSPN	TNFSF8	ADA	OGFR	ITK	TINAGL1	FCRLS	TCF23	ADM	GM34333	HIF3A	GM36993	ING1	FCRLA	MRC2	LFNG	TRIM5	RACK1	GM4841	HAVCR2	BATF2	BATF3	5430427O19RIK	ANXA3	IFNGR1	NFAM1	ANXA4	ITPK1	IGKV17-121	TET2	TET1	SERPINB9	AEN	AI506816	IGKV17-127	AGTR1A	CD200R4	CD200R1	TET3	HCLS1	CCL12	AHNAK	H2-DMA	AFP	4732416N19RIK	PRSS50	LMAN2	BRD8	MISP	AU020206	CCL22	BRF2	SEPTIN1	FMO2	GPR3	GTF2H2	MIRG	LPCAT3	LPCAT2	9630001P10RIK	FMOD	HSPA1A	PUS10	CLSTN3	RTKN2	CTNND1	PYCARD	ZUFSP	CLEC5A	TOR3A	RPS9	IGFBP5	GPT2	SEMA6D	RPS6	CYB561A3	MOB3A	MOB3C	IGHV13-2	A330074H02RIK	CLEC4E	NOTCH4	HVCN1	AK2	RHOBTB3	ITPR2	AK3	AK4	RASAL3	RHOBTB1	ITPRIPL2	ADAP2	ITPRIPL1	
BAG3	CLEC7A	PSAP	ZFP580	FN3K	SLC37A2	ATP8B4	GCSAM	ABHD15	MOB1A	MAFB	RHEB	RCAN2	MAFG	MAFF	CDK2	ZFP592	MAFK	ESAM	XAF1	SERINC3	SERINC2	SERINC5	ZFP523	ANKRD33B	SRXN1	PTPN22	PTPN23	DUSP15	DUSP14	SCPEP1	PSD4	OPA3	GM8369	METTL18	DTX3L	PLPBP	TRAF2	TRAF1	INMT	RP2	TRAF3	TRAF5	ANG	IGHV2-3	IGHV2-6	IGHV2-5	UNC93B1	LUZP2	IGHV2-2	SEMA3G	PRR5L	TNNI2	BAK1	TIGIT	DCAF12	IGHV2-9	SPAG9	PTPN18	SEMA4D	C530050E15RIK	PTPN12	CFLAR	KLF4	KLF3	PTPN14	KLF2	KLF8	NFASC	KLF5	CROCC	KLF9	RUNDC1	CLEC2I	CLEC2D	RWDD4A	CMAH	DPF1	TNS4	PTGDS	B2M	TNS2	A430110L20RIK	CDON	IGKV6-23	TIPIN	IGKV6-25	SP110	SLC11A1	OXSM	SIAH1A	ACOD1	EBF2	RUNX3	GBGT1	RUNX1	PLPP6	ARC	BOLA3	2810029C07RIK	GM49339	ALDH7A1	4930512H18RIK	IGKV6-32	PTGES	GM37387	SMIM3	IGKV6-13	IGKV6-14	IGSF6	IGKV6-15	IGKV6-17	SP140	EBI3	KLK8	IGSF9	KLK6	SGPL1	DPH1	INPP5D	NAALAD2	CDR2	BANP	CDR1	NTSR2	H2-EB2	H2-EB1	GADD45B	GADD45A	SRPK1	MANF	GADD45G	AKR1B10	TMCC2	TRAM1	FAM69A	BICDL1	TRAM2	PPCDC	JCHAIN	SERP1	FFAR3	FFAR2	BCL2A1D	BCL2A1A	BCL2A1B	TSC22D4	TSC22D1	TSC22D3	TFEB	RHOH	RHOC	IL17RC	RHOA	RHOB	MIR5107	FIBIN	RHOU	DNASE1L2	DNASE1L3	ZEB2OS	TOR4A	SP100	TRAK1	ANKMY2	LCMT2	CTNNA3	GM20515	LYVE1	BATF	ETNPPL	RSL1D1	AXL	GALNT11	GALNT15	GALNT17	IL18RAP	WASHC1	PDIA3	GM45819	MPEG1	PDIA5	ARHGAP45	PDIA4	MAU2	SELENOP	CHIL1	CMPK2	ABCG3	HDGFL3	ABCG2	USP53	USP54	C5AR2	C5AR1	BTF3L4	CSF2RB	ADRB2	ADIPOR2	ZFP36L2	ZFP36L1	2810474O19RIK	PDZD3	MYH11	SMAD1	GM20559	IFT122	ARHGAP26	ARHGAP25	AZIN1	SLC2A9	NR4A1	ARHGAP30	NR4A3	GM33858	MAN2B2	2410022M11RIK	MAN2B1	ULBP1	USP36	B4GALT1	PCDHGB6	SLC2A1	HEBP1	GMPPB	BC028528	2310016G11RIK	CYP4V3	BDKRB2	GM45861	ABCD1	ABCC3	KLF10	ABCC4	KLF11	KLF12	KLF13	ICOSL	ARAP1	KLF15	CKAP5	TGFBR1	TGFBR2	DDX19B	IFNG	B4GALT7	CAMK1G	B4GALT5	SLFN5	SLFN8	SLFN2	SLFN1	TOB2	SLFN9	USP18	
MLANA	NT5DC2	PRRG1	STOM	S1PR3	S1PR4	USP25	LGI4	TRAT1	LGI3	SPRY4	OPRK1	FMNL3	FMNL1	NEURL3	ALOX5AP	SPRY2	

No annotations were retrieved for the following entities:
ZFP964	IGHV3-2	GM10561	GM13710	JPT2	GM34655	GM35501	KLHDC7A	GM31024	6820431F20RIK	SYNPR	BTNL7-PS	GM6548	GM6545	GM42031	GM45418	GM15344	GM18852	GM42944	GM20257	2900052N01RIK	TIMD4	GM26917	GM15462	GM14372	GM37111	METTL7A1	4930442G15RIK	2810029C07RIK	GM11545	GM49339	GM20496	MYL9	ZSCAN29	GM43231	4930512H18RIK	IGHV4-2	GM37387	GM15478	GM16685	NLRP1C-PS	IGKV6-17	A330015K06RIK	B230206I08RIK	GM36855	GM13293	HMGXB4	4931415C17RIK	C920009B18RIK	2810030D12RIK	GM44597	AW822252	GM20383	GM43140	ARGLU1	ZFP189	GM44109	GM17546	4932702P03RIK	GM38345	H2-EB2	TMEM86A	GM12530	GM43379	GM19963	LRRN2	GM37019	KNOP1	GM42608	GM31152	GM37254	GM7609	NLRP5-PS	BC023105	GM5547	SSPN	GM8810	GM42047	GM20274	A530040E14RIK	GM20721	FCRLS	LRRC3	GM34333	GM14164	GM36993	MS4A4B	GLIPR1	GM44250	GM44256	GM37607	GM4961	GM39456	0610040B10RIK	GM20612	GM16118	GM10499	GM42987	GM38244	GM37034	GM28578	GM31614	MIR5107	CLDN14	ARHGAP27OS3	BC067074	CLDN12	PLIN4	GM13889	GM8995	ZEB2OS	GM38158	ZFP941	GM15950	SP100	LRRC18	GM12446	GM13093	GM38393	GM13091	ZFP948	GM18301	SSFA2	MS4A6C	BTNL5-PS	ANKMY2	GM43061	4732416N19RIK	9330175E14RIK	GM43980	GM44037	GM44950	9130208D14RIK	GM43185	LAIR1	GM33370	ZFP710	A930036I15RIK	CD72	AU020206	GM20515	SMAGP	IGHV1-33	PLXDC2	KBTBD3	IGKJ4	ADAP2OS	IGKJ2	MIRG	GM9946	GM15726	FMOD	SCRG1	ZFP276	IGKJ5	ZFP446	ZFP444	GM37885	H2-K2	CD82	AI662270	GIMAP4	GM30211	GIMAP5	PLXNA4OS1	LAPTM4A	PODNL1	GRAP2	2700029L08RIK	GM5970	AA543186	GM27032	BAHCC1	GM44846	SH3GLB2	TOR3A	GM43759	GM42664	GM38843	GM16835	BC147527	CYP21A2-PS	GM31410	IGHV1-14	ZFP607A	GM45819	GM4759	NAIP3	A430027H14RIK	GM45250	GM26633	DMWD	A330074H02RIK	GM37759	AI427809	PTPRCAP	GM43196	GM11827	GM43197	C130026I21RIK	GM27045	GM19439	GM20429	E230029C05RIK	GM15635	GM12247	GM17494	DAPP1	APOL7E	APOL7C	GM30238	GM28941	OLFR755-PS1	IGKV9-120	GM26522	E430018J23RIK	GM29237	CLEC7A	COBLL1	GM10863	ZKSCAN2	GM44751	GM43300	LONRF3	ZKSCAN4	KLRC1	GM44075	TCRG-C2	AW011738	ALMS1-PS2	GM17147	GM20559	KLRC2	GM44866	GM37899	GM49759	GM19684	GM13340	GM12250	BE692007	CYP4F15	TIMM10B	2010008C14RIK	GM33858	GM44860	GM44861	GM29361	9930014A18RIK	A530030E21RIK	GM13111	GM14569	GM15777	4930500F10RIK	1700063D05RIK	BRIP1OS	
GM807	GM45861	GM9574	GM16754	GM45619	DDX59	PLPBP	2810468N07RIK	H2-T-PS	BC064078	GM1966	IGHJ4	IGHJ2	GM43672	TNFRSF25	GM28294	ZFP773	GM21781	RBMS2	GM45767	GM10421	TULP4	H2-Q5	SLFN10-PS	MLANA	GM17180	E230032D23RIK	RNF39	ZKSCAN16	GM9311	A730009L09RIK	GM37212	1110002O04RIK	GM13268	HS3ST1	PNRC1	9330162G02RIK	OLFR1372-PS1	GM44421	MYO1H	SNTB2	

GO-ID	p-value	corr p-value	x	n	X	N	Description	Genes in test set
2376	3.1399E-185	0.0000E-100	770	2366	2781	23953	immune system process	IGHV1-80|IGHV1-81|IGHV1-82|PGLYRP2|SPI1|TFRC|IGHV1-85|IGHV3-1|RBPJ|F11R|SPIB|TRBC1|C3AR1|IGHV3-6|IGHV3-8|GBP6|CHID1|GBP5|GBP8|GBP7|GBP9|RNASE6|DDIT4|PSME1|PSME2|SKAP2|IGHV1-63|IGHV1-64|IGHV1-66|PDGFB|IGHV1-67|ZC3HAV1|IGHV1-69|GATA3|TAPBPL|GATA2|LY9|C2|C3|KLRK1|IGHV2-6-8|C7|LYN|JUN|JAG1|IGHV1-72|IGHV1-74|TIPARP|IGHV1-75|IGHV1-76|EIF2AK2|IGHV1-78|FLI1|FASL|IGKV2-109|TREML2|GPR18|SIGLECG|IGKV19-93|IL18BP|IGKV2-112|IGHV5-9|CTLA4|JAK2|JAK3|IGHV5-4|IKBKE|IGHV5-6|IGHV1-50|RIPK3|RIPK2|IGHV1-52|GPR35|IGHV1-53|IGHV1-54|IGHV1-55|EMP2|IGHV1-58|IGHV1-59|VAMP8|CDC42EP4|CDC42EP2|TLR12|FLT3L|TLR11|TMEM106A|TLR13|IGHV1-22|IGHV1-23|IGHV1-26|STAT6|IL12RB1|ATAD5|STAT1|IGHV1-31|STAT2|STAT3|IGHV1-36|IGHV1-39|PSMB8|PSMB9|CIAPIN1|PKN1|NRROS|NCF1|SLA|CXCL13|CXCL14|CXCL16|ADORA3|LEPR|ZFP683|LAG3|TICAM2|JAML|MAPKAPK3|MSH3|MFNG|MAPKAPK2|BLK|CD274|IL4RA|TNFRSF11A|CORO1A|TNFRSF14|CD276|ZBTB16|LY86|NFKB1|NFKB2|CXCL10|MFHAS1|CXCL11|IGHV14-1|PTPRC|RGCC|IGHV14-2|SP1|IGHV14-3|IGHV14-4|MYD88|H2-AB1|IGHV1-5|IGHV1-4|CIITA|IGHV1-7|IGKV4-57-1|ITGAM|SNAP23|ITGB2|LRRK1|PIK3CD|LRMP|ITGAL|PIK3CG|TNFSF13B|SPN|HHEX|TAGAP|ITGAX|ITGB7|IGHV1-9|ATP7A|OASL1|OASL2|ITGA4|IGHV5-12|ITGA1|CD8B1|IGHV5-15|IGHV5-17|TNFRSF1B|TRIM59|LCP2|ITGA6|LCP1|TRIM56|SRF|LRP5|PIRB|FYB|CCL8|CCL7|CCL6|CCL5|TIFA|CCL2|SH2B2|ERAP1|GZMB|MERTK|MCOLN2|IL2RA|IL2RB|PTPN6|PDCD1|CD247|PIK3AP1|FCGR2B|MYO1F|CD244|MYO1G|PRF1|IKZF1|IFI30|IKZF3|ICAM1|C4B|LGALS3|DHX58|TNFSF10|KDR|TRIM25|IL12B|CCN4|LGALS9|TRIM21|EPHB1|HERC6|ARL11|RSAD2|SLPI|BTK|TRIM14|IGHV8-12|IGHV8-11|IGKV5-48|EPAS1|ZBTB1|MNDAL|RRAS|CD19|SLAMF8|SLAMF7|SLAMF6|CD14|KCNN4|SLAMF1|STAT5A|EGR1|IGKV3-7|TNFSF14|IGKV3-5|IGKV3-4|IGKV5-39|IRGM2|PRG2|IRGM1|RAB27A|IFI44|BST2|IGKV3-2|CD28|IGKV3-1|CD22|IGHM|CD40|TNFRSF13B|IL27|CD3G|CD3E|CD3D|CTSS|CTSH|CCR7|CD36|CCR6|CTSE|CCR5|CTSC|CCR2|APOBEC1|APOBEC3|FCER1G|SYK|IL15|IL16|LAT2|IL1A|IGHA|IL1B|CD48|CD46|ARHGEF5|CD44|NLRP1B|SELPLG|CLEC4A2|NLRP1A|CAPG|STX11|RELB|IGKC|NFIL3|CD74|GCH1|OSM|IGKV13-85|IGKV13-84|THEMIS2|KLHL6|CD68|IL18R1|CD86|SAMD9L|CD84|CD81|CD80|IFI214|GIMAP1|IFI211|PRDM1|ETS1|IFI44L|ACTG1|CCND3|CCRL2|IGHV7-3|ZBP1|TMOD3|THEMIS|IGHV1-12|CYBB|CYBA|IGHV1-15|LAX1|MR1|IGHV1-18|IGHV1-19|ADAM17|TYROBP|CD8A|SBDS|WDFY4|CARD11|PLD4|DDX60|HCAR2|IRAK2|IGKV3-12|TAC1|IGKV3-10|VCAM1|CRTAM|MSN|IIGP1|ISG20|IL7|IGKV1-88|IL7R|RTP4|DYRK3|CHD7|TNFAIP3|ADGRE1|LYL1|IGLC3|IGHV9-4|IGLC1|IGLC2|IGHV9-1|IGHV9-3|IGHV5-9-1|DDX58|IRAK4|ETV6|TAPBP|GBP11|GBP10|ELF4|IRF4|IRF1|IRF2|IRF7|IRF8|IRF5|MS4A1|IRF9|RBM47|SAMHD1|PSMB10|GM8909|CNR2|TBX21|MKNK2|IFI208|IFI209|GBP2B|PLA2G2D|IFI204|IFI205|MX2|IFI203|MX1|SOD2|H2-AA|SCIMP|CD2|GOLPH3|TEC|CD6|TCIM|CD5|IFIT3B|ACKR3|PTX3|VIM|RPL30|BACH2|GPR174|MILR1|NAMPT|JUNB|CMKLR1|MIR142HG|WDR78|UNC13D|RNF125|HOXB4|SERPING1|PRKD2|H2-D1|IGHV4-1|CFH|MEFV|NUGGC|PLCG2|NCKAP1L|PLCG1|ICOS|GSDMD|DNASE2A|FZD7|NFATC3|IRF2BP2|NFATC1|IGKV16-104|TOLLIP|REL|TNFSF8|CDK13|ADA|ITK|TINAGL1|ADM|IFIH1|LFNG|JARID2|HAVCR2|BATF2|BATF3|ANXA3|IFNGR1|NFAM1|IGKV17-121|TET2|SERPINB9|AEN|TMEM173|IGKV17-127|APBB1IP|HCLS1|3830403N18RIK|GRN|CCL12|H2-DMA|GCNT1|RNF135|IGHV6-3|IGHV6-6|CCL22|BRF2|IL10RB|CARD9|PF4|CSF3R|CSF1|H2-K1|RTKN2|RNF19B|CLU|TNF|IGHG3|PYCARD|CYSLTR1|IGHG1|FCGRT|CLEC5A|MB21D1|IFNAR2|TGTP1|CD180|RPS6|TAP2|TAP1|IFIT1BL2|FCGR1|RAB32|IGHG2B|NAIP2|FCGR3|IGHG2C|NAIP5|IGHV13-2|NAIP6|RAB34|CLEC4E|TRIM34A|CSF1R|H2-M2|H2-M3|IGKV9-124|PSAP|BTLA|CD300LB|IGKV14-100|CD300LF|IGKV8-24|IGKV8-27|RAB4A|IGKV8-28|FANCC|SERPINA3G|MAFB|BCL6|BCL3|BCL2|IGKV8-30|IGKV14-111|SERINC3|MAP3K14|LAT|SERINC5|TRIM12A|TRIM30A|IGKV8-19|TREM2|PTPN22|TCIRG1|PSTPIP1|H2-OA|IGKV8-21|DTX3L|TIRAP|PTBP3|LCK|TRAF3|IL3RA|ANG|CX3CR1|CEBPA|HDAC5|IGHV2-3|CEBPB|IGHV2-6|IGHV2-5|CEBPD|UNC93B1|H2-Q6|IGHV2-2|CEBPG|FGL2|H2-Q7|H2-Q4|NLRC5|NOD1|IGKV15-103|THSD1|H2-DMB2|RAB20|H2-DMB1|RAB29|CSK|BAK1|WASF2|IGHV2-9|ANGPT2|ANGPT1|KLF4|KLF2|ASXL1|P2RX7|POLR3A|POLR3E|CLEC2I|IFITM3|IL1RN|IFITM1|IFITM2|IGKV4-91|GFI1|LST1|AQP4|IFIT1|IFIT3|IFIT2|B2M|IGKV4-86|IGKV6-23|IGKV6-25|SP110|SLC11A1|ACOD1|IGLV3|RUNX3|IGLV1|JMJD6|RUNX1|IGKV6-32|IGKV4-74|IGKV4-72|IGKV6-13|IGKV6-14|IGKV4-70|IGKV6-15|STXBP4|TXK|EBI3|CD79B|CD79A|SGPL1|INPP5D|IGKV4-68|H2-EB1|XCR1|IGKV4-80|SH2D1A|NMI|PARP14|IGHV10-1|GADD45G|CD300C2|IGKV4-79|IGKV4-50|JCHAIN|FFAR3|FFAR2|TNFAIP8L2|BCL2A1D|BCL2A1A|IGKV4-63|IGKV4-61|TFEB|RHOH|PARP9|CYP7B1|CBFA2T3|IL17RC|VAV1|RHOA|TLR1|HCK|TLR9|IGKV4-59|TLR7|IGKV4-57|TLR6|IGKV1-135|TLR5|IGKV4-55|TLR4|DNASE1L3|TLR3|IGKV4-53|TLR2|OAS1H|C1QB|C1QA|WAS|CXCR4|OAS1A|OAS1B|OAS1C|CXCR6|AIF1|OAS1G|CXCR3|IGKV1-117|C1RA|BATF|CD40LG|AXL|IGKV1-110|FAS|C1QC|FCMR|HFE|ARID4A|C1S1|IL18RAP|SIT1|IGKV12-98|C1RL|WASHC1|CD300A|ARID5A|MPEG1|IGKV12-89|HIST1H2BE|C5AR2|C5AR1|EFNA4|ZFP36L2|ZFP36L1|EFNB1|NLRP6|UBD|PMAIP1|NLRP3|IGHV8-8|TGFB1|POU2F2|BTNL4|BTNL6|NFKBIA|NR4A3|KLRD1|ULBP1|H2-T24|H2-T23|H2-T22|CXCL9|B4GALT1|DOCK8|FLCN|CASP8|HEPH|SIX4|KYNU|CASP3|CASP4|BLNK|CASP1|BDKRB2|H2-T10|BC017643|PDE4D|ICOSL|TGFBR1|TGFBR2|IGKV12-46|HSH2D|AIM2|IFNG|OAS2|IGKV12-41|OAS3|IGKV12-44|MYH9|LTB|DOCK2|SLFN8|SLFN9|DLL4|IGKV10-94|IGKV10-96|HES1|GBP2|IGKV12-38|GBP4|GBP3|KLRG1|CMTM7|NOS2|POLM|TRAT1|OPRK1|PMP22|LTBR|LPIN1
6955	2.6307E-149	0.0000E-100	531	1437	2781	23953	immune response	IGHV1-80|IGHV1-81|IGHV1-82|RPL30|IGHV1-85|IGHV3-1|RBPJ|BACH2|MILR1|TRBC1|C3AR1|IGHV3-6|IGHV3-8|GBP6|CHID1|GBP5|GBP8|GBP7|GBP9|RNASE6|UNC13D|RNF125|SERPING1|PRKD2|H2-D1|IGHV4-1|CFH|IGHV1-63|IGHV1-64|IGHV1-66|IGHV1-67|ZC3HAV1|IGHV1-69|GATA3|MEFV|LY9|C2|C3|KLRK1|IGHV2-6-8|C7|PLCG2|LYN|GSDMD|JAG1|IGHV1-72|IGHV1-74|IGHV1-75|IGHV1-76|EIF2AK2|IGHV1-78|IGKV16-104|FASL|TOLLIP|IGKV2-109|REL|TNFSF8|ADA|ITK|TINAGL1|ADM|SIGLECG|IGKV19-93|IL18BP|IGKV2-112|IFIH1|LFNG|IGHV5-9|CTLA4|JAK2|JAK3|IGHV5-4|IKBKE|IGHV5-6|HAVCR2|IGHV1-50|RIPK2|IGHV1-52|ANXA3|IGHV1-53|IGHV1-54|IGKV17-121|IGHV1-55|EMP2|SERPINB9|IGHV1-58|IGHV1-59|TMEM173|IGKV17-127|APBB1IP|VAMP8|CDC42EP4|CDC42EP2|TLR12|TLR11|TMEM106A|TLR13|GRN|CCL12|H2-DMA|IGHV1-22|IGHV1-23|IGHV1-26|RNF135|STAT6|IL12RB1|IGHV6-3|IGHV6-6|CCL22|ATAD5|STAT1|IGHV1-31|STAT2|STAT3|CARD9|IGHV1-36|IGHV1-39|PF4|NRROS|CSF1|H2-K1|RNF19B|CXCL13|TNF|CXCL14|CXCL16|IGHG3|PYCARD|CYSLTR1|IGHG1|FCGRT|ADORA3|CLEC5A|ZFP683|MB21D1|IFNAR2|LAG3|TGTP1|TICAM2|CD180|RPS6|TAP2|TAP1|FCGR1|IGHG2B|NAIP2|FCGR3|IGHG2C|NAIP5|IGHV13-2|NAIP6|MFNG|CLEC4E|CSF1R|CD274|H2-M2|H2-M3|IL4RA|TNFRSF11A|CORO1A|IGKV9-124|BTLA|TNFRSF14|IGKV14-100|IGKV8-24|IGKV8-27|IGKV8-28|LY86|SERPINA3G|NFKB1|NFKB2|CXCL10|MFHAS1|CXCL11|IGHV14-1|RGCC|BCL6|IGHV14-2|IGHV14-3|IGHV14-4|BCL3|IGKV8-30|IGKV14-111|SERINC3|MAP3K14|LAT|MYD88|SERINC5|H2-AB1|TRIM12A|IGHV1-5|IGHV1-4|CIITA|IGHV1-7|TRIM30A|IGKV4-57-1|SNAP23|IGKV8-19|PIK3CD|TREM2|TCIRG1|ITGAL|TNFSF13B|SPN|PSTPIP1|IGKV8-21|IGHV1-9|ATP7A|OASL1|OASL2|IGHV5-12|DTX3L|CD8B1|IGHV5-15|IGHV5-17|TNFRSF1B|TIRAP|TRAF3|TRIM59|ANG|LCP1|TRIM56|CX3CR1|IGHV2-3|IGHV2-6|IGHV2-5|UNC93B1|H2-Q6|IGHV2-2|CEBPG|FGL2|H2-Q7|H2-Q4|NLRC5|NOD1|PIRB|IGKV15-103|FYB|RAB20|CCL8|CCL7|CCL6|H2-DMB1|CCL5|TIFA|CCL2|CSK|IGHV2-9|ERAP1|GZMB|MCOLN2|POLR3A|IL2RA|POLR3E|PTPN6|PDCD1|CD247|FCGR2B|MYO1F|CD244|MYO1G|IFITM3|IL1RN|IFITM1|IFITM2|IGKV4-91|LST1|PRF1|AQP4|IFIT1|IFIT3|ICAM1|IFIT2|C4B|LGALS3|DHX58|TNFSF10|TRIM25|IL12B|TRIM21|B2M|IGKV4-86|HERC6|IGKV6-23|IGKV6-25|RSAD2|SP110|SLC11A1|ACOD1|IGLV3|IGLV1|SLPI|BTK|TRIM14|IGKV6-32|IGKV4-74|IGHV8-12|IGKV4-72|IGHV8-11|IGKV6-13|IGKV6-14|IGKV4-70|IGKV6-15|STXBP4|IGKV5-48|TXK|ZBTB1|CD79B|CD79A|CD19|INPP5D|SLAMF7|SLAMF6|IGKV4-68|CD14|SLAMF1|H2-EB1|XCR1|IGKV3-7|TNFSF14|IGKV4-80|IGKV3-5|IGKV3-4|SH2D1A|IGKV5-39|IRGM2|PRG2|IRGM1|RAB27A|IFI44|NMI|PARP14|IGHV10-1|GADD45G|BST2|IGKV3-2|CD28|IGKV3-1|IGKV4-79|IGHM|IGKV4-50|TNFRSF13B|IL27|CD3G|CD3E|CD3D|CTSS|JCHAIN|CTSH|FFAR3|CCR7|FFAR2|TNFAIP8L2|CD36|CCR6|CCR5|CTSC|CCR2|IGKV4-63|IGKV4-61|APOBEC3|FCER1G|SYK|IL15|TFEB|PARP9|VAV1|LAT2|TLR1|IL1A|HCK|IGHA|IL1B|TLR9|IGKV4-59|TLR7|IGKV4-57|TLR6|IGKV1-135|TLR5|CD46|IGKV4-55|TLR4|DNASE1L3|TLR3|IGKV4-53|TLR2|C1QB|C1QA|NLRP1B|CLEC4A2|NLRP1A|WAS|CXCR4|CAPG|OAS1C|CXCR6|STX11|RELB|IGKC|NFIL3|CXCR3|IGKV1-117|CD74|C1RA|GCH1|OSM|IGKV13-85|IGKV13-84|BATF|CD40LG|KLHL6|AXL|IGKV1-110|FAS|CD68|IL18R1|C1QC|CD86|CD84|CD81|CD80|PRDM1|IFI44L|ACTG1|C1S1|IL18RAP|SIT1|IGKV12-98|C1RL|CCRL2|IGHV7-3|ZBP1|CD300A|THEMIS|ARID5A|IGHV1-12|CYBB|CYBA|IGHV1-15|LAX1|MR1|MPEG1|IGHV1-18|IGHV1-19|IGKV12-89|ADAM17|TYROBP|CD8A|HIST1H2BE|PLD4|NLRP6|UBD|NLRP3|IGHV8-8|IGKV3-12|TAC1|IGKV3-10|TGFB1|CRTAM|POU2F2|IIGP1|ISG20|NR4A3|IL7|KLRD1|IGKV1-88|ULBP1|H2-T24|H2-T23|H2-T22|CXCL9|TNFAIP3|ADGRE1|KYNU|CASP4|CASP1|IGLC3|BDKRB2|IGHV9-4|IGLC1|IGLC2|IGHV9-1|IGHV9-3|IGHV5-9-1|H2-T10|BC017643|DDX58|ICOSL|IRAK4|IGKV12-46|GBP11|AIM2|GBP10|IFNG|ELF4|OAS2|IRF4|IGKV12-41|OAS3|IRF1|IGKV12-44|IRF7|IRF8|IRF5|LTB|DOCK2|SAMHD1|GM8909|IGKV10-94|IGKV10-96|GBP2|IGKV12-38|GBP4|GBP3|KLRG1|GBP2B|NOS2|TRAT1|OPRK1|H2-AA|SCIMP|TEC|CD6|TCIM|PMP22|ACKR3|PTX3|VIM|LTBR|LPIN1
2682	1.5428E-126	0.0000E-100	523	1558	2781	23953	regulation of immune system process	IGHV1-80|IGHV1-81|IGHV1-82|PGLYRP2|SPI1|TFRC|IGHV1-85|IGHV3-1|ZC3H12D|MILR1|UBASH3B|GPR171|TRBC1|C3AR1|UBASH3A|IGHV3-6|IGHV3-8|CMKLR1|GBP5|RBFOX2|UNC13D|SERPING1|PRKD2|H2-D1|IGHV4-1|CFH|IGHV1-63|IGHV1-64|IGHV1-66|IGHV1-67|ZC3HAV1|IGHV1-69|GATA3|TAPBPL|GATA2|SAMSN1|C2|C3|HSPH1|C6|KLRK1|IGHV2-6-8|C7|PLCG2|NCKAP1L|PLCG1|ICOS|LYN|JUN|JAG1|IGHV1-72|DNASE2A|IGHV1-74|IGHV1-75|IGHV1-76|EIF2AK2|IGHV1-78|NR1D1|TREML2|GPR18|ADA|LGMN|ITK|CDKN1A|RARG|SIGLECG|VSIR|IFIH1|IGHV5-9|CTLA4|JAK3|IGHV5-4|IKBKE|APPL2|IGHV5-6|APPL1|HAVCR2|IGHV1-50|RIPK3|DUSP1|RIPK2|IGHV1-52|IGHV1-53|SPHK1|NFAM1|IGHV1-54|IGHV1-55|SERPINB9|IGHV1-58|FOS|IGHV1-59|TMEM173|VAMP8|MMP14|CD200R1|RARA|TLR12|PELI1|FLT3L|TLR11|HCLS1|HCST|ARF6|TLR13|GRN|CCL12|H2-DMA|PTAFR|IGHV1-22|IGHV1-23|IGHV1-26|ADCY7|GRAMD4|RNF135|SERPINB1A|GPNMB|LEO1|STAT6|IL12RB1|IGHV6-3|IGHV6-6|P2RY12|BRF2|ATAD5|STAT1|IGHV1-31|STAT3|CARD9|IGHV1-36|FAM213A|SLC8B1|IGHV1-39|PKN1|PF4|CSF3R|CSF1|H2-K1|IRS2|CXCL13|TNF|CXCL14|IGHG3|PYCARD|STK10|ZFP36|IGHG1|FCGRT|ADORA3|PIM1|ZFP683|MB21D1|LAG3|TICAM2|TAP2|TRAFD1|TAP1|FCGR1|IGHG2B|FCGR3|IGHG2C|IGHV13-2|MAPKAPK3|MAPKAPK2|IL6ST|CLEC4E|BLK|CSF1R|CD274|H2-M2|H2-M3|IL4RA|RASAL3|CORO1A|RAP1A|SOCS1|BTLA|CD300LB|TNFRSF14|ZFP580|CD300LF|CD276|ESRRA|ZBTB16|MARCH7|GCSAM|FBXO30|CXCL10|MFHAS1|LRFN5|IGHV14-1|PTPRC|RGCC|MAFB|BCL6|IGHV14-2|IGHV14-3|IGHV14-4|BCL2|LAT|MYD88|MCU|H2-AB1|NFE2L2|IGHV1-5|IGHV1-4|IGHV1-7|TRIM30A|ITGAM|ITGB2|PIK3CD|TREM2|PTPN22|ITGAL|TNFSF13B|SPN|H2-OB|H2-OA|IGHV1-9|ITGA4|IGHV5-12|DTX3L|PVRIG|IGHV5-15|TRAF2|IGHV5-17|TNFRSF1B|TIRAP|LCK|TRAF3|LCP2|TMBIM6|CX3CR1|CEBPA|IGHV2-3|CEBPB|IGHV2-6|IGHV2-5|UNC93B1|H2-Q6|IGHV2-2|FGL2|H2-Q7|H2-Q4|NLRC5|NOD1|IL2RG|FYB|TSPAN32|CCL5|TIFA|RAB29|CCL2|CSK|TIGIT|SH2B2|IGHV2-9|ANGPT1|MERTK|P2RX7|IL2RA|PTPN6|CLEC2I|PDCD1|CD247|PIK3AP1|FCGR2B|CLEC2D|MYO1F|CD244|MYO1G|GFI1|IKZF1|IKZF3|ICAM1|IL27RA|C4B|LGALS3|PNP|DHX58|KDR|TBC1D10C|IL12B|LGALS9|SOX9|B2M|IL15RA|RSAD2|IL1R1|SLC11A1|ACOD1|RUNX3|RUNX1|BTK|CD226|EZR|TRIB1|CD101|IGHV8-12|IGHV8-11|SDC4|TXK|ZBTB1|PIK3R6|MNDAL|CD79B|CD79A|TESPA1|CD19|INPP5D|SLAMF8|SLAMF7|APOD|SLAMF6|CD14|KCNN4|A2M|SLAMF1|STAT5A|XBP1|EGR3|TNFSF14|SH2D1A|IRGM2|IRGM1|IGF1|NMI|PARP14|IGHV10-1|CCDC88B|BST1|CD28|HIST1H4I|HIST1H4J|CD22|IGHM|CD40|TNFRSF13B|PHF11A|IL27|CD3E|RAC2|CTSH|FFAR3|CD37|CCR7|FFAR2|TNFAIP8L2|CD36|CCR6|BCL2A1D|CTSC|CCR2|PARP3|APOBEC3|FCER1G|SYK|IL15|TSC22D3|TFEB|RHOH|PARP9|VAV1|RHOA|LAT2|TLR1|IL1A|IGHA|IL1B|TLR9|MZB1|FCER2A|TLR7|CD48|TLR6|TLR5|CD46|TLR4|DNASE1L3|TLR3|CD44|TLR2|C1QB|C1QA|FOXC1|WAS|CST7|AIF1|IGKC|CXCR3|CAR2|CD74|C1RA|TMEM176B|CD40LG|THEMIS2|KLHL6|AXL|FAS|CD68|IL18R1|C1QC|CD86|PLVAP|CD84|CD81|SPPL2B|HFE|CD80|IFI214|SPPL2A|IFI211|LOXL3|PRDM1|ETS1|PVR|C1S1|IL18RAP|SIT1|C1RL|IGHV7-3|WASHC1|ZBP1|CD96|CD300A|OSR1|THEMIS|ARID5A|IGHV1-12|CYBA|IGHV1-15|LAX1|IGHV1-18|IGHV1-19|ADAM17|TYROBP|CARD11|C5AR2|C5AR1|HTRA1|DDX60|ZFP36L2|ZFP36L1|HCAR2|EFNB1|NLRP6|IRAK2|LPXN|NLRP3|RIPK1|IGHV8-8|TAC1|GAS2L1|HSPA8|TGFB1|VCAM1|CRTAM|MSN|BTNL4|BTNL6|NFKBIA|NR4A3|FES|IL7|IL7R|FGFR3|ULBP1|B430306N03RIK|FBN1|H2-T24|H2-T23|H2-T22|DOCK8|TNFAIP3|FLCN|CASP8|CASP3|IGLC3|IGHV9-4|IGLC1|IGLC2|IGHV9-1|GPSM3|IGHV9-3|KLF10|IGHV5-9-1|H2-T10|KLF13|DDX58|ICOSL|TGFBR2|ELF1|AIM2|IFNG|IRF4|IRF1|IRF7|MS4A1|SASH3|SLFN1|SAMHD1|TOB2|GM8909|CNR2|HLX|TBX21|HES1|GBP4|IFI208|IFI209|PLA2G2D|IFI204|CMTM3|IFI205|TRAT1|IFI203|H2-AA|SCIMP|CD209A|TEC|CD6|TCIM|CD5|CD9
6952	2.1161E-122	0.0000E-100	478	1368	2781	23953	defense response	IGHV1-80|IGHV1-81|IGHV1-82|RPL30|PGLYRP2|IGHV1-85|IGHV3-1|CLEC10A|RBPJ|LIPA|NAMPT|TRBC1|C3AR1|IGHV3-6|IGHV3-8|CMKLR1|GBP6|CHID1|GBP5|GBP8|GBP7|GBP9|RNASE6|UNC13D|DDIT4|IGTP|SERPING1|IGHV4-1|CFH|IGHV1-63|IGHV1-64|IGHV1-66|IGHV1-67|ZC3HAV1|IGHV1-69|GATA3|MEFV|LY9|C2|PLAC8|C3|KLRK1|IGHV2-6-8|C7|LYN|GSDMD|JUN|IGHV1-72|IGHV1-74|IGHV1-75|IGHV1-76|FN1|EIF2AK2|IGHV1-78|TOLLIP|REL|TNFSF8|ADM|SIGLECG|IFIH1|MMP25|IGHV5-9|GM4841|JAK2|JAK3|IGHV5-4|IKBKE|IGHV5-6|HAVCR2|BATF2|IGHV1-50|RIPK2|IGHV1-52|ANXA3|IFNGR1|IGHV1-53|SPHK1|IGHV1-54|IGHV1-55|SERPINB9|AEN|IGHV1-58|IGHV1-59|TMEM173|F3|AGTR1A|VAMP8|CDC42EP4|CDC42EP2|TLR12|TLR11|GM4951|CHST2|TMEM106A|TLR13|GRN|CCL12|SGMS1|PTAFR|IGHV1-22|IGHV1-23|IGHV1-26|PTGS2|PTGS1|RNF135|SERPINB1A|STAT6|IL12RB1|IGHV6-3|IGHV6-6|CCL22|IL10RB|STAT1|IGHV1-31|STAT2|STAT3|CARD9|IGHV1-36|IGHV1-39|PF4|NRROS|CSF1|NCF1|H2-K1|RNF19B|CXCL13|CLU|TNF|CXCL16|IGHG3|PYCARD|CYSLTR1|IGHG1|ADORA3|CLEC5A|ZFP683|MB21D1|MAP2K3|IFNAR2|TGTP2|TGTP1|TICAM2|CD180|TAP1|IFIT1BL2|FCGR1|IGHG2B|NAIP2|FCGR3|IGHG2C|NAIP5|IGHV13-2|NAIP6|MAPKAPK2|CLEC4E|TRIM34A|CSF1R|SHC1|LYZ2|H2-M3|IL4RA|CORO1A|TNFRSF14|ZFP580|LY86|SERPINA3N|NFKB1|NFKB2|CXCL10|MFHAS1|CXCL11|IGHV14-1|PTPRC|BCL6|IGHV14-2|IGHV14-3|IGHV14-4|BCL3|BCL2|SPIRE1|SERINC3|MAP3K14|LAT|MYD88|SERINC5|H2-AB1|TRIM12A|NFE2L2|IGHV1-5|IGHV1-4|CIITA|IGHV1-7|TRIM30A|ITGAM|SNAP23|ITGB2|PIK3CD|TREM2|LSP1|TCIRG1|PIK3CG|SPN|ADAMTS4|PSTPIP1|TAGAP|ITGAX|IGHV1-9|OASL1|OASL2|IGHV5-12|DTX3L|IGHV5-15|WIPI2|IGHV5-17|TNFRSF1B|TIRAP|TNFRSF1A|TRAF3|TRIM59|ANG|TRIM56|CX3CR1|HDAC5|IGHV2-3|CEBPB|IGHV2-6|IGHV2-5|UNC93B1|IGHV2-2|CEBPG|H2-Q7|NLRC5|NOD1|PRCP|TSPAN32|RAB20|CCL8|CCL7|CCL6|CCL5|TIFA|CCL2|IGHV2-9|MCOLN2|P2RX7|POLR3A|IL2RA|POLR3E|PTPN6|FCGR2B|CLEC2D|MYO1F|CD244|IFITM3|IL1RN|IFITM1|IFITM2|PRF1|AQP4|IFIT1|GM12185|IFIT3|ICAM1|IFIT2|IL27RA|LGALS3|DHX58|TRIM25|IL12B|TRIM21|B2M|HERC6|RSAD2|IL1R1|SP110|SLC11A1|ACOD1|SLPI|BTK|TRIM14|IGHV8-12|IGHV8-11|STXBP4|ZBTB1|SLAMF8|SLAMF7|SLAMF6|CD14|GM5431|SLAMF1|STAT5A|H2-EB1|SH2D1A|IRGM2|PRG2|IRGM1|RAB27A|CELA1|IFI47|NMI|PARP14|IGHV10-1|BST2|CCDC88B|IGHM|CD40|IL27|JCHAIN|STAB1|FFAR3|CD37|CCR7|FFAR2|TNFAIP8L2|CD36|CCR6|CCR5|CCR2|APOBEC1|APOBEC3|FCER1G|PARP4|SYK|TFEB|PARP9|IL17RC|TLR1|IL1A|HCK|IGHA|IL1B|TLR9|TLR7|TLR6|TLR5|TLR4|TLR3|CD44|TLR2|OAS1H|C1QB|C1QA|NLRP1B|CLEC4A2|NLRP1A|SAA3|WAS|OAS1A|OAS1B|CAPG|OAS1C|CXCR6|AIF1|STX11|OAS1G|RELB|IGKC|CXCR3|DUOX2|CD74|C1RA|GCH1|BATF|CD40LG|THEMIS2|AXL|CD68|IL18R1|C1QC|CD86|CD84|LOXL3|PRDM1|IFI44L|ACTG1|C1S1|IL18RAP|C1RL|CCRL2|IGHV7-3|ZBP1|CD96|CD300A|ARID5A|IGHV1-12|CYBB|CYBA|IGHV1-15|MR1|MPEG1|IGHV1-18|IGHV1-19|ADAM17|F830016B08RIK|TYROBP|CD8A|CHIL1|HIST1H2BE|NUPR1|PXK|PLGRKT|C5AR2|C5AR1|PLD4|PLD1|DDX60|NLRP6|IRAK2|UBD|NLRP3|IGHV8-8|TAC1|SMAD1|TGFB1|IIGP1|ISG20|KLRD1|BMPR1B|ULBP1|RTP4|H2-T23|SCYL3|CXCL9|B4GALT1|TNFAIP3|KYNU|CASP4|CASP1|IGLC3|BDKRB2|IGHV9-4|IGLC1|IGLC2|IGHV9-1|IGHV9-3|9930111J21RIK1|KDM6B|IGHV5-9-1|BC017643|DDX58|IRAK4|TAPBP|GBP11|AIM2|GBP10|VGF|ALS2|IFNG|ELF4|OAS2|IRF4|OAS3|IRF1|IRF2|IRF7|IRF8|IRF5|SLFN8|ATP1A2|SAMHD1|SLFN9|CNR2|S1PR3|GBP2|GBP4|GBP3|KLRG1|GBP2B|NOS2|MX2|MX1|OPRK1|H2-AA|CD6|ALOX5AP|IFIT3B|PTX3|VIM
48583	6.5993E-105	0.0000E-100	906	4044	2781	23953	regulation of response to stimulus	IGHV1-80|IGHV1-81|JRK|IGHV1-82|PGLYRP2|TFRC|IGHV1-85|IGHV3-1|RBPJ|F11R|CLDN1|PREX2|UBASH3B|TRBC1|C3AR1|UBASH3A|IGHV3-6|IGHV3-8|CHID1|GBP5|ENDOG|UNC5B|DDIT4|ATF3|ATF4|URI1|IGHV1-63|IGHV1-64|IGHV1-66|PDGFB|IGHV1-67|PDGFA|ZC3HAV1|IGHV1-69|GATA3|GATA2|SLC30A10|DEDD2|C2|C3|HSPH1|C6|KLRK1|RNF213|IGHV2-6-8|C7|PPARGC1A|LYN|ABCA1|JUN|JAG1|IGHV1-72|IGHV1-74|IGHV1-75|EDEM1|IGHV1-76|EDEM2|FN1|EIF2AK2|IGHV1-78|FASL|TREML2|GPR18|LGMN|GPR21|LITAF|SIGLECG|VSIR|CASP12|IGHV5-9|RNF113A2|CTLA4|JAK2|JAK3|IGHV5-4|IKBKE|APPL2|IGHV5-6|APPL1|APC2|DUSP4|DUSP5|IGHV1-50|GPR37|RIPK3|DUSP1|RIPK2|IGHV1-52|GPR35|IGHV1-53|SPHK1|IGHV1-54|IGHV1-55|EMP2|IGHV1-58|IGHV1-59|F3|DUSP6|VAMP8|MMP14|GPRC5A|TLR12|PELI1|TLR11|HCST|MDFI|TMEM106A|ARF6|PPARD|TLR13|CRB2|PTAFR|IGHV1-22|IGHV1-23|IL6RA|IGHV1-26|PTGS2|SERPINB1A|UCP2|PLAGL2|STAT6|STX3|BID|IL12RB1|ZSWIM4|EGLN1|P2RY12|P2RY10|GATSL3|ATAD5|STAT1|AI464131|IGHV1-31|STAT3|SCTR|IGHV1-36|IGHV1-39|LRG1|CENPJ|FABP7|GID8|PKN1|SIGLEC1|CRLF3|LIMS1|LY6I|NRROS|NCF1|GPR65|SLA|CXCL13|CXCL14|ADORA3|LEPR|PIM3|NUDT16|MAP3K6|MAP3K7|ZFP683|SH3GLB1|LAG3|TICAM2|MAPKAPK3|MFNG|MAPKAPK2|LY6A|SRSF6|IL6ST|LY6E|BLK|CD274|SHC2|SHC1|IL4RA|SPATA2|TNFRSF11A|NPAS2|RAP1B|SOCS3|RAP1A|SOCS1|ATXN7|ZKSCAN3|BMF|TNFRSF14|NPTX2|BCL2L14|NADK|CD276|LY86|HTR1B|FBXO32|MCC|FBXO30|NFKB1|CXCL10|MFHAS1|IGHV14-1|PTPRC|RGCC|IGHV14-2|IGHV14-3|IGHV14-4|HPSE|MYD88|MCU|H2-AB1|NFE2L2|IGHV1-5|IGHV1-4|IGHV1-7|ITGAM|HSP90AB1|ITGB2|LRRK1|ECE1|ITGAL|PIK3CG|TNFSF13B|SPN|HHEX|IGHV1-9|ATP7A|GRID2|IGHV5-12|PVRIG|TNFRSF19|ITGA1|IGHV5-15|IGHV5-17|TNFRSF1B|TNFRSF1A|ADAMTS20|BMP2K|TRIM59|LCP2|ITGA6|TMBIM6|BIRC3|MGRN1|LRP5|FURIN|PRCP|FYB|TSPAN32|CCL8|CCL7|CCL6|CCL5|TIFA|SH3BP2|CCL2|SH2B2|PTPN1|PRRX1|HIP1R|TSPAN14|IL2RA|PTPN6|PDCD1|CD247|PIK3AP1|FCGR2B|MYO1F|MYO1G|ERRFI1|SMARCB1|ICAM1|IL27RA|C4B|LGALS3|CHORDC1|DHX58|TNFSF10|KDR|TRIM25|IL12B|CCN4|LGALS9|EPHB1|ENTPD1|MUSK|RSAD2|OMG|MMD2|CSNK1D|CSNK1E|BTK|ULK1|KCTD11|CD226|TRIM16|TRIB1|TRIB2|IGHV8-12|IGHV8-11|GIPR|ZBTB1|LPAR4|PIK3R6|MNDAL|PIK3R5|RRAS|TESPA1|CD19|SLAMF8|APOD|SLAMF6|CD14|KCNN4|A2M|SNX5|SLAMF1|STAT5A|EGR1|XBP1|TNFSF14|IRGM2|IRGM1|IGF1|NET1|BST1|LPAR6|WNK2|ID1|CD28|CD22|IGHM|CD40|PPP1R10|PCSK9|WFDC1|PHF11A|IL27|CD3E|CTSS|HERPUD1|AKAP12|AKAP13|UIMC1|RAC2|CTSH|CD37|CCR7|CD36|CCR6|CCR5|LMCD1|CTSC|CCR2|APOBEC3|FCER1G|SYK|TNFRSF12A|IL15|IL16|LAT2|IL1A|ANO1|IGHA|IL1B|CNKSR3|ARHGEF3|MZB1|FCER2A|CD48|CD46|ARHGEF5|DBN1|STK40|CD44|ARHGEF6|CD63|RAMP2|DERL3|GBA|DERL2|MNT|RELN|IGKC|XDH|CD74|MAP3K1|GCH1|OSM|PLEKHA4|PER2|PER1|THEMIS2|KLHL6|IL18R1|CD86|CD84|CD81|IFI214|IFI211|LOXL3|PRDM1|ETS1|CARF|ACTG1|CCND3|PLAU|RGS1|CAPN3|IGHV7-3|TGM2|SH3GL1|ZBP1|CD96|OSR1|THEMIS|IGHV1-12|CYBA|IGHV1-15|LAX1|IGHV1-18|IGHV1-19|ERN1|DOK1|ADAM17|DOK2|CD8A|CARD11|HTRA3|HTRA1|PLD4|NDRG2|DDX60|IRAK2|LPXN|TAC1|WNT3|BCL9L|CRTAM|MT2|INHBB|SYT9|IL7|TAB1|IL7R|B430306N03RIK|FBN1|PRR5|DYRK3|PLEK|TNFAIP3|IGLC3|IGHV9-4|IGLC1|IGLC2|IGHV9-1|IGHV9-3|DACT1|TGIF1|IGHV5-9-1|ARHGEF15|DDX58|ARHGEF18|PLA2G4A|IRAK4|ACTA2|GREM2|ELF1|ALS2|IRF4|IRF1|TBC1D7|CRY2|IRF7|CRY1|MS4A1|ANKS1|HMGCR|SAMHD1|GM8909|CYTH4|CNR2|TBX21|IFI208|IFI209|IFI204|IFI205|IFI203|SOD2|S100B|SCIMP|GOLPH3|TEC|CD6|TCIM|CD9|ERCC8|ACKR3|CYFIP1|FGFRL1|GPR174|NAMPT|IER5|CMKLR1|IER3|RPL23|SERPINF1|AFAP1|UNC13D|TEP1|SERPING1|PRKD2|H2-D1|CDC42SE1|IGHV4-1|CFH|PRDM15|P2RY10B|MEFV|SAMSN1|PLCG2|NCKAP1L|PLCG1|FZD1|FZD2|HOMER1|DNASE2A|DMPK|FZD4|FZD7|FZD6|NFATC1|NR1D2|NR1D1|WDR54|ST18|TMEM198|GTF2IRD1|ADA|ITK|CDKN1A|ADM|IFIH1|LFNG|RACK1|TIMP3|LDLRAP1|JARID2|TRP53INP1|HAVCR2|IFNGR1|NFAM1|SERPINB9|TMEM173|AGTR1A|CD200R4|CD200R1|RARA|HCLS1|ENG|HBEGF|GRN|CCL12|SGMS1|H2-DMA|ADCY7|GRAMD4|FGD2|FGD3|RNF135|PPP1R2|FGD6|GPNMB|IGHV6-3|IGHV6-6|FARP1|CCL22|IL10RB|IL10RA|CARD9|CARD6|GPR3|GTF2H2|SYNJ2BP|SLC8B1|NUCB2|PF4|CSF1|PROS1|H2-K1|RTKN2|CTNND1|GUCA1A|CLU|TNF|IGHG3|PYCARD|ZFP36|IGHG1|CYSLTR2|SALL1|FCGRT|CHP2|LZTS2|GTF2I|MB21D1|MAP2K3|TLE3|IGFBP5|SEMA6D|CD180|TAP2|TRAFD1|TAP1|VRK2|LEMD3|FCGR1|IGHG2B|FCGR3|IGHG2C|IGHV13-2|RAB34|CLEC4E|CSF1R|ENY2|H2-M2|NOTCH4|H2-M3|CHRD|ABHD6|RASAL3|STIP1|PSAP|BTLA|DVL3|ZFP580|CD300LF|MCL1|MAP2K6|ESRRA|MARCH7|GCSAM|LRFN5|BCL6|RHEB|CPD|RCAN2|BCL3|BCL2|SPIRE1|SERINC3|MAP3K14|LAT|BCL2L1|TRIM30A|PLEKHF1|TREM2|PTPN22|DUSP15|CYR61|DUSP14|THBD|PSD4|HIF1AN|DTX3L|TRAF2|TRAF1|TIRAP|DNAJC3|EVC|LCK|TRAF3|TRAF5|CX3CR1|CEBPA|IGHV2-3|CEBPB|IGHV2-6|IGHV2-5|UNC93B1|H2-Q6|IGHV2-2|CEBPG|FGL2|H2-Q7|H2-Q4|NLRC5|SEMA3G|TULP3|NOD1|PRR5L|P2RY6|PLN|RAB29|CSK|BAK1|IGHV2-9|SPAG9|ANGPT2|ANGPT1|SEMA4D|PTPN12|CFLAR|KLF4|KLF2|ASXL1|P2RX7|CTH|CLEC2I|CLEC2D|TPT1|LY6C2|IL1RN|ZMYND8|GFI1|LY6C1|FRAT1|PNP|PPP2R1B|TBC1D10C|SOX9|B2M|PDK2|TNS2|CDON|IL1R1|SLC11A1|ARRDC3|SIAH1A|ACOD1|GPR37L1|MAPK8IP3|RUNX3|RUNX1|ARC|SIK2|EZR|STXBP4|SH2D2A|TXK|APCDD1|KLK8|KLK6|CD79B|CD79A|INPP5D|NTSR2|ZRANB1|GADD45B|GADD45A|SH2D1A|NMI|PARP14|IGHV10-1|MANF|GADD45G|STAG1|TOP2B|TRAM1|HIP1|GLIPR2|FFAR3|FFAR2|TNFAIP8L2|BCL2A1D|MAP4K1|PARP3|TFEB|RHOH|PROX1|PARP9|CYP7B1|IL17RC|VAV1|RHOA|VAV2|TLR1|MDFIC|TLR9|TLR7|TLR6|TLR5|TLR4|DNASE1L3|TLR3|AVPI1|TLR2|C1QB|AMER2|C1QA|AMER3|WAS|CXCR4|CST7|AIF1|ARNTL|CXCR3|DUOX2|C1RA|RSL1D1|CD40LG|AXL|FAS|SIPA1|C1QC|GALNT11|FCMR|SPPL2B|HFE|SPPL2A|PVR|HELB|C1S1|IL18RAP|ARHGDIB|C1RL|GATSL2|WASHC1|PDIA3|RALBP1|CD300A|ARID5A|SHISA2|SHISA7|CHIL1|NUPR1|RELL2|AKNA|C5AR2|C5AR1|ALOX12|ADRB2|SCUBE3|PDZD3|NLRP6|UBD|PMAIP1|NLRP3|RIPK1|IGHV8-8|FAM83D|HSPA8|TGFB1|HSPA5|IFT122|ARHGAP26|BTNL4|ARHGAP25|BTNL6|NFKBIA|NR4A3|FES|BMPR1B|FGFR3|ULBP1|H2-T24|H2-T23|H2-T22|PDE3B|E130311K13RIK|HSPB1|SPRED2|FLCN|HK3|CASP8|MCF2L|TRPS1|CASP4|BLNK|CASP1|BDKRB2|ABCD1|GPSM3|RHBDF1|H2-T10|PDE4D|RHBDF2|PPP2R5B|ICOSL|AXIN2|DCN|TGFBR1|HSH2D|RBL1|AIM2|IFNG|RASA4|CASQ2|MYH9|DOCK2|SASH3|ABRAXAS1|RGS16|USP18|DLL4|HLX|HES1|GBP4|CLASP2|USP25|NOS2|CMTM3|TRAT1|SPRY4|OPRK1|ALOX5AP|RGS10|PMP22|SPRY2|LTBR
50776	1.2329E-103	2.0000E-100	365	966	2781	23953	regulation of immune response	IGHV1-80|IGHV1-81|IGHV1-82|PGLYRP2|TFRC|IGHV1-85|IGHV3-1|GFI1|IL27RA|C4B|LGALS3|PNP|DHX58|TRBC1|C3AR1|IL12B|LGALS9|UBASH3A|IGHV3-6|B2M|IGHV3-8|CMKLR1|GBP5|RSAD2|IL1R1|SLC11A1|ACOD1|UNC13D|BTK|SERPING1|PRKD2|CD226|EZR|H2-D1|IGHV4-1|IGHV8-12|IGHV8-11|CFH|IGHV1-63|TXK|IGHV1-64|ZBTB1|IGHV1-66|IGHV1-67|ZC3HAV1|IGHV1-69|GATA3|GATA2|SAMSN1|PIK3R6|C2|MNDAL|CD79B|C3|CD79A|C6|KLRK1|IGHV2-6-8|TESPA1|CD19|INPP5D|PLCG2|SLAMF8|NCKAP1L|SLAMF6|PLCG1|CD14|KCNN4|A2M|SLAMF1|LYN|STAT5A|XBP1|IGHV1-72|DNASE2A|IGHV1-74|IGHV1-75|SH2D1A|IGHV1-76|IRGM2|IGHV1-78|IRGM1|NMI|NR1D1|PARP14|IGHV10-1|TREML2|CD28|CD22|ADA|IGHM|ITK|CD40|PHF11A|IL27|CD3E|SIGLECG|VSIR|IFIH1|RAC2|IGHV5-9|CTLA4|CTSH|FFAR3|CD37|CCR7|FFAR2|CD36|BCL2A1D|JAK3|IGHV5-4|IKBKE|APPL2|IGHV5-6|APPL1|CCR2|HAVCR2|PARP3|FCER1G|IGHV1-50|SYK|RIPK3|RIPK2|IGHV1-52|IL15|IGHV1-53|NFAM1|IGHV1-54|IGHV1-55|TFEB|SERPINB9|IGHV1-58|PARP9|IGHV1-59|TMEM173|VAV1|LAT2|TLR1|VAMP8|IGHA|IL1B|RARA|TLR9|TLR12|PELI1|TLR11|FCER2A|TLR7|CD48|TLR6|TLR5|CD46|HCST|TLR4|TLR3|CD44|ARF6|TLR2|TLR13|C1QB|C1QA|GRN|H2-DMA|PTAFR|IGHV1-22|WAS|IGHV1-23|IGHV1-26|ADCY7|GRAMD4|RNF135|SERPINB1A|IGKC|STAT6|IL12RB1|IGHV6-3|IGHV6-6|CD74|C1RA|ATAD5|IGHV1-31|CARD9|IGHV1-36|IGHV1-39|CD40LG|THEMIS2|KLHL6|PKN1|IL18R1|C1QC|CD86|CD84|CD81|SPPL2B|HFE|IFI214|SPPL2A|H2-K1|IFI211|LOXL3|TNF|PVR|IGHG3|PYCARD|IGHG1|C1S1|IL18RAP|FCGRT|ADORA3|C1RL|IGHV7-3|WASHC1|ZFP683|MB21D1|ZBP1|CD96|LAG3|TICAM2|CD300A|THEMIS|TAP2|ARID5A|TRAFD1|IGHV1-12|TAP1|CYBA|IGHV1-15|LAX1|IGHV1-18|IGHV1-19|FCGR1|IGHG2B|FCGR3|IGHG2C|IGHV13-2|MAPKAPK3|MAPKAPK2|CLEC4E|CARD11|BLK|CD274|H2-M2|C5AR2|H2-M3|C5AR1|IL4RA|DDX60|RAP1A|SOCS1|NLRP6|IRAK2|BTLA|LPXN|NLRP3|TNFRSF14|IGHV8-8|CD300LF|CD276|HSPA8|TGFB1|CRTAM|GCSAM|BTNL4|BTNL6|NFKBIA|MFHAS1|IGHV14-1|PTPRC|RGCC|NR4A3|BCL6|IGHV14-2|FES|IGHV14-3|IGHV14-4|BCL2|IL7R|ULBP1|MYD88|B430306N03RIK|H2-AB1|H2-T24|IGHV1-5|H2-T23|IGHV1-4|H2-T22|IGHV1-7|TRIM30A|ITGAM|ITGB2|TNFAIP3|TREM2|PTPN22|TNFSF13B|SPN|IGLC3|IGHV9-4|IGLC1|IGLC2|IGHV1-9|IGHV9-1|IGHV9-3|IGHV5-9-1|H2-T10|IGHV5-12|PVRIG|DDX58|IGHV5-15|TRAF2|ICOSL|IGHV5-17|TNFRSF1B|TIRAP|ELF1|AIM2|IFNG|LCK|IRF4|TRAF3|IRF1|IRF7|LCP2|MS4A1|SASH3|IGHV2-3|IGHV2-6|IGHV2-5|UNC93B1|H2-Q6|IGHV2-2|FGL2|H2-Q7|H2-Q4|NLRC5|SAMHD1|FYB|GM8909|HLX|TBX21|TIFA|RAB29|CSK|SH2B2|IGHV2-9|IFI208|IFI209|IFI204|CMTM3|ANGPT1|IFI205|TRAT1|IFI203|SCIMP|P2RX7|TEC|IL2RA|PTPN6|CLEC2I|PDCD1|CD247|PIK3AP1|FCGR2B|CLEC2D|MYO1F|MYO1G
51707	5.1192E-103	7.0000E-100	468	1468	2781	23953	response to other organism	IGHV1-80|IGHV1-81|IGHV1-82|RPL30|PGLYRP2|WIPF1|IGHV1-85|IGHV3-1|RBPJ|TRBC1|IGHV3-6|JUNB|IGHV3-8|IER3|GBP6|CHID1|GBP5|GBP8|GBP7|GBP9|RNASE6|UNC13D|DDIT4|SERPING1|IGHV4-1|URI1|CFH|IGHV1-63|IGHV1-64|IGHV1-66|IGHV1-67|ZC3HAV1|IGHV1-69|GATA3|MEFV|LY9|NUGGC|C2|PLAC8|C3|KLRK1|IGHV2-6-8|C7|PLCG2|LYN|GSDMD|ABCA1|JUN|IGHV1-72|IGHV1-74|ST13|IGHV1-75|IGHV1-76|FUCA2|EIF2AK2|IGHV1-78|NR1D1|TOLLIP|REL|TNFSF8|ADM|LITAF|SIGLECG|IFIH1|IGHV5-9|JAK2|JAK3|IGHV5-4|IKBKE|IGHV5-6|HAVCR2|BATF2|BATF3|IGHV1-50|RIPK2|IGHV1-52|ANXA3|IFNGR1|IGHV1-53|IGHV1-54|IGHV1-55|SERPINB9|AEN|IGHV1-58|IGHV1-59|TMEM173|VAMP8|PLSCR2|CDC42EP4|RARA|CDC42EP2|TLR12|PELI1|TLR11|TMEM106A|PPARD|TLR13|CCL12|PTAFR|IGHV1-22|IGHV1-23|IGHV1-26|PTGS2|RNF135|IL12RB1|IGHV6-3|IGHV6-6|IL12RB2|CCL22|IL10RB|STAT1|IGHV1-31|STAT2|CARD9|IGHV1-36|IGHV1-39|PSMB9|LRG1|PF4|CSF1|NCF1|NCF2|H2-K1|RNF19B|CXCL13|TNF|CXCL14|CXCL16|IGHG3|PYCARD|ZFP36|IGHG1|CLEC5A|ZFP683|MB21D1|IFNAR2|TGTP1|TICAM2|CD180|TAP2|IFIT1BL2|FCGR1|IGHG2B|NAIP2|IGHG2C|NAIP5|IGHV13-2|MAPKAPK3|NAIP6|MAPKAPK2|LY6A|CLEC4E|TRIM34A|FKBP5|CSF1R|CD274|SHC1|LYZ2|H2-M3|IL4RA|TNFRSF11A|CORO1A|SERPINA3F|CD300LB|TNFRSF14|LY86|SERPINA3N|NFKB1|NFKB2|CXCL10|MFHAS1|CXCL11|IGHV14-1|PTPRC|IGHV14-2|IGHV14-3|IGHV14-4|BCL3|BCL2|SERINC3|MAP3K14|MYD88|SERINC5|BCL2L1|H2-AB1|TRIM12A|IGHV1-5|IGHV1-4|CIITA|IGHV1-7|TRIM30A|PIK3CD|TREM2|PTPN22|SPN|ADAMTS4|PSTPIP1|TAGAP|ITGAX|IGHV1-9|OASL1|OASL2|IGHV5-12|DTX3L|IGHV5-15|WIPI2|IGHV5-17|TNFRSF1B|TIRAP|TNFRSF1A|TRAF3|TRIM59|ANG|TRIM56|CX3CR1|IGHV2-3|CEBPB|IGHV2-6|IGHV2-5|UNC93B1|IGHV2-2|CEBPG|H2-Q7|NLRC5|NOD1|TSPAN32|RAB20|CCL8|CCL7|CCL6|NOCT|CCL5|TIFA|RAB29|CCL2|BAK1|IGHV2-9|GZMA|CFLAR|MCOLN2|GDAP10|P2RX7|POLR3A|POLR3E|PTPN6|FCGR2B|MYO1F|CD244|IFITM3|IFITM1|IFITM2|GFI1|PRF1|AQP4|IFIT1|IKZF3|IFIT3|IFIT2|IL27RA|LGALS3|DHX58|TRIM25|IL12B|LGALS9|TRIM21|B2M|HERC6|RSAD2|SP110|SLC11A1|ACOD1|SLPI|IFI27|BTK|TRIM14|TRIB1|IGHV8-12|IGHV8-11|IGKV6-14|STXBP4|ZBTB1|MNDAL|CD79B|SLAMF8|SLAMF7|CEP192|SLAMF6|CD14|SLAMF1|XBP1|H2-EB1|SH2D1A|IRGM2|PRG2|IRGM1|RAB27A|IFI44|NMI|PARP14|IGHV10-1|BST2|CCDC88B|IFI27L2A|IGHM|CD40|IL27|JCHAIN|STAB1|CD37|CCR7|TNFAIP8L2|CD36|APOBEC1|CD52|APOBEC3|FCER1G|SYK|TFEB|PARP9|IL17RC|RHOA|CAR5B|TLR1|IL1A|HCK|IGHA|IL1B|TLR9|TLR7|FAM20A|TLR6|TLR5|TLR4|TLR3|TLR2|OAS1H|C1QB|C1QA|NLRP1B|CLEC4A2|NLRP1A|SAA3|WAS|OAS1A|OAS1B|CAPG|OAS1C|STX11|OAS1G|RELB|IGKC|DUOX2|BC018473|C1RA|GCH1|FAM46A|BATF|KLHL6|AXL|CD68|C1QC|CD86|CD84|CD80|IFI211|PRDM1|IFI44L|ACTG1|C1S1|RGS1|C1RL|IGHV7-3|ZBP1|CD96|ARID5A|IGHV1-12|CYBB|CYBA|IGHV1-15|MR1|MPEG1|IGHV1-18|IGHV1-19|PLA2G16|ADAM17|CD8A|HIST1H2BE|CMPK2|WDFY4|C5AR1|PLD4|PLD1|DDX60|2810474O19RIK|NLRP6|IRAK2|UBD|NLRP3|IGHV8-8|TAC1|TGFB1|MT2|AA467197|IIGP1|NFKBIA|ISG20|KLRD1|ULBP1|RTP4|H2-T23|CXCL9|CHD7|TNFAIP3|UPK1B|KYNU|CASP4|CASP1|IGLC3|IGHV9-4|IGLC1|IGLC2|IGHV9-1|IGHV9-3|IGHV5-9-1|BC017643|DDX58|PDE4D|IRAK4|GBP11|AIM2|GBP10|VGF|IFNG|ELF4|OAS2|IRF4|OAS3|IRF1|IRF2|IRF7|IRF8|IRF5|MS4A1|SLFN8|SLFN2|SAMHD1|SLFN9|USP18|CNR2|GBP2|GBP4|GBP3|KLRG1|GBP2B|CD209B|IFI204|NOS2|IFI205|MX2|MX1|OPRK1|H2-AA|SCIMP|CD6|PMP22|IFIT3B|PTX3|VIM
2684	5.7411E-103	7.0000E-100	392	1095	2781	23953	positive regulation of immune system process	IGHV1-80|IGHV1-81|IGHV1-82|TFRC|IGHV1-85|IGHV3-1|TRBC1|C3AR1|IGHV3-6|IGHV3-8|CMKLR1|GBP5|UNC13D|SERPING1|PRKD2|H2-D1|IGHV4-1|CFH|IGHV1-63|IGHV1-64|IGHV1-66|IGHV1-67|ZC3HAV1|IGHV1-69|GATA3|GATA2|C2|C3|HSPH1|C6|KLRK1|IGHV2-6-8|C7|PLCG2|NCKAP1L|PLCG1|ICOS|LYN|JUN|JAG1|IGHV1-72|IGHV1-74|IGHV1-75|IGHV1-76|IGHV1-78|ADA|LGMN|ITK|CDKN1A|VSIR|IFIH1|IGHV5-9|CTLA4|JAK3|IGHV5-4|IKBKE|APPL2|IGHV5-6|HAVCR2|IGHV1-50|RIPK2|IGHV1-52|IGHV1-53|NFAM1|IGHV1-54|IGHV1-55|IGHV1-58|FOS|IGHV1-59|TMEM173|VAMP8|MMP14|RARA|TLR12|PELI1|FLT3L|TLR11|HCLS1|TLR13|CCL12|H2-DMA|PTAFR|IGHV1-22|IGHV1-23|IGHV1-26|RNF135|STAT6|IL12RB1|IGHV6-3|IGHV6-6|P2RY12|ATAD5|STAT1|IGHV1-31|STAT3|CARD9|IGHV1-36|IGHV1-39|PF4|CSF1|H2-K1|IRS2|CXCL13|TNF|CXCL14|IGHG3|PYCARD|IGHG1|FCGRT|ADORA3|MB21D1|LAG3|TICAM2|TAP2|FCGR1|IGHG2B|FCGR3|IGHG2C|IGHV13-2|MAPKAPK3|MAPKAPK2|IL6ST|CLEC4E|BLK|CSF1R|CD274|H2-M2|H2-M3|IL4RA|RASAL3|CORO1A|RAP1A|SOCS1|CD300LB|TNFRSF14|ZFP580|CD300LF|CD276|ZBTB16|CXCL10|MFHAS1|IGHV14-1|PTPRC|RGCC|BCL6|IGHV14-2|IGHV14-3|IGHV14-4|BCL2|MYD88|MCU|H2-AB1|IGHV1-5|IGHV1-4|IGHV1-7|ITGAM|ITGB2|PIK3CD|TREM2|PTPN22|ITGAL|TNFSF13B|SPN|IGHV1-9|ITGA4|IGHV5-12|IGHV5-15|TRAF2|IGHV5-17|TIRAP|LCK|TRAF3|LCP2|CX3CR1|CEBPA|IGHV2-3|IGHV2-6|IGHV2-5|UNC93B1|H2-Q6|IGHV2-2|H2-Q7|H2-Q4|NLRC5|NOD1|IL2RG|FYB|CCL5|TIFA|RAB29|CCL2|SH2B2|IGHV2-9|P2RX7|IL2RA|PTPN6|CLEC2I|CD247|PIK3AP1|FCGR2B|CD244|MYO1G|IKZF1|ICAM1|IL27RA|C4B|LGALS3|PNP|DHX58|IL12B|LGALS9|B2M|IL15RA|RSAD2|IL1R1|SLC11A1|ACOD1|RUNX3|RUNX1|BTK|CD226|TRIB1|CD101|IGHV8-12|IGHV8-11|TXK|ZBTB1|PIK3R6|MNDAL|CD79B|CD79A|TESPA1|CD19|INPP5D|SLAMF6|CD14|KCNN4|SLAMF1|STAT5A|XBP1|EGR3|TNFSF14|SH2D1A|IRGM2|IRGM1|IGF1|IGHV10-1|CCDC88B|BST1|CD28|IGHM|CD40|CD3E|RAC2|FFAR3|CD37|CCR7|FFAR2|CD36|CCR6|BCL2A1D|CTSC|CCR2|FCER1G|SYK|IL15|RHOH|PARP9|VAV1|RHOA|LAT2|TLR1|IL1A|IGHA|IL1B|TLR9|MZB1|FCER2A|TLR7|TLR6|TLR5|CD46|TLR4|TLR3|CD44|TLR2|C1QB|C1QA|FOXC1|AIF1|IGKC|CAR2|CD74|C1RA|CD40LG|THEMIS2|KLHL6|AXL|IL18R1|C1QC|CD86|PLVAP|CD84|CD81|HFE|CD80|IFI214|IFI211|PRDM1|ETS1|PVR|C1S1|IL18RAP|C1RL|IGHV7-3|ZBP1|CD300A|OSR1|THEMIS|ARID5A|IGHV1-12|CYBA|IGHV1-15|LAX1|IGHV1-18|IGHV1-19|ADAM17|TYROBP|CARD11|C5AR2|C5AR1|DDX60|ZFP36L1|HCAR2|EFNB1|IRAK2|NLRP3|RIPK1|IGHV8-8|TAC1|HSPA8|TGFB1|VCAM1|CRTAM|BTNL4|BTNL6|NFKBIA|NR4A3|FES|IL7|IL7R|ULBP1|H2-T24|H2-T23|H2-T22|DOCK8|CASP8|IGLC3|IGHV9-4|IGLC1|IGLC2|IGHV9-1|GPSM3|IGHV9-3|KLF10|IGHV5-9-1|H2-T10|DDX58|ICOSL|TGFBR2|AIM2|IFNG|IRF1|IRF7|MS4A1|SASH3|GM8909|HLX|TBX21|HES1|IFI208|IFI209|IFI204|CMTM3|IFI205|TRAT1|IFI203|H2-AA|SCIMP|TEC|CD6|CD5
9607	7.1926E-103	8.0000E-100	474	1500	2781	23953	response to biotic stimulus	IGHV1-80|IGHV1-81|IGHV1-82|RPL30|PGLYRP2|WIPF1|IGHV1-85|IGHV3-1|RBPJ|TRBC1|IGHV3-6|JUNB|IGHV3-8|IER3|GBP6|CHID1|GBP5|GBP8|GBP7|GBP9|RNASE6|UNC13D|DDIT4|TXNIP|SERPING1|IGHV4-1|URI1|CFH|IGHV1-63|IGHV1-64|IGHV1-66|IGHV1-67|ZC3HAV1|IGHV1-69|GATA3|MEFV|LY9|NUGGC|C2|PLAC8|C3|KLRK1|IGHV2-6-8|C7|PLCG2|LYN|GSDMD|ABCA1|JUN|IGHV1-72|IGHV1-74|ST13|IGHV1-75|IGHV1-76|FUCA2|EIF2AK2|IGHV1-78|NR1D1|TOLLIP|REL|TNFSF8|ADM|LITAF|SIGLECG|IFIH1|IGHV5-9|TSPO|JAK2|JAK3|IGHV5-4|IKBKE|IGHV5-6|HAVCR2|BATF2|BATF3|IGHV1-50|RIPK2|IGHV1-52|ANXA3|IFNGR1|IGHV1-53|IGHV1-54|IGHV1-55|SERPINB9|AEN|IGHV1-58|IGHV1-59|TMEM173|VAMP8|PLSCR2|CDC42EP4|RARA|CDC42EP2|TLR12|PELI1|TLR11|TMEM106A|PPARD|TLR13|CCL12|PTAFR|IGHV1-22|IGHV1-23|IGHV1-26|PTGS2|RNF135|BID|IL12RB1|IGHV6-3|IGHV6-6|IL12RB2|CCL22|IL10RB|STAT1|IGHV1-31|STAT2|CARD9|IGHV1-36|IGHV1-39|PSMB9|LRG1|PF4|CSF1|NCF1|NCF2|H2-K1|RNF19B|CXCL13|TNF|CXCL14|CXCL16|IGHG3|PYCARD|ZFP36|IGHG1|CLEC5A|ZFP683|MB21D1|IFNAR2|TGTP1|TICAM2|CD180|TAP2|IFIT1BL2|FCGR1|IGHG2B|NAIP2|IGHG2C|NAIP5|IGHV13-2|MAPKAPK3|NAIP6|MAPKAPK2|LY6A|CLEC4E|TRIM34A|FKBP5|CSF1R|CD274|SHC1|LYZ2|H2-M3|IL4RA|TNFRSF11A|CORO1A|SERPINA3F|CD300LB|TNFRSF14|LY86|SERPINA3N|NFKB1|NFKB2|CXCL10|MFHAS1|CXCL11|IGHV14-1|PTPRC|IGHV14-2|IGHV14-3|IGHV14-4|BCL3|BCL2|SERINC3|MAP3K14|MYD88|SERINC5|BCL2L1|H2-AB1|TRIM12A|IGHV1-5|IGHV1-4|CIITA|IGHV1-7|TRIM30A|PIK3CD|TREM2|PTPN22|SPN|ADAMTS4|PSTPIP1|TAGAP|ITGAX|IGHV1-9|OASL1|OASL2|IGHV5-12|DTX3L|IGHV5-15|WIPI2|IGHV5-17|TNFRSF1B|TIRAP|TNFRSF1A|TRAF3|TRIM59|ANG|TRIM56|CX3CR1|IGHV2-3|CEBPB|IGHV2-6|IGHV2-5|UNC93B1|IGHV2-2|CEBPG|H2-Q7|NLRC5|NOD1|TSPAN32|RAB20|CCL8|CCL7|CCL6|NOCT|CCL5|TIFA|RAB29|CCL2|BAK1|IGHV2-9|GZMA|CFLAR|MCOLN2|GDAP10|P2RX7|POLR3A|POLR3E|PTPN6|FCGR2B|MYO1F|CD244|IFITM3|IFITM1|IFITM2|GFI1|PRF1|AQP4|IFIT1|IKZF3|IFIT3|IFIT2|IL27RA|LGALS3|DHX58|TRIM25|IL12B|LGALS9|TRIM21|B2M|HERC6|RSAD2|SP110|SLC11A1|ACOD1|SLPI|IFI27|BTK|TRIM14|TRIB1|IGHV8-12|IGHV8-11|IGKV6-14|STXBP4|ZBTB1|MNDAL|CD79B|SLAMF8|SLAMF7|CEP192|SLAMF6|CD14|SLAMF1|XBP1|H2-EB1|SH2D1A|IRGM2|PRG2|IRGM1|RAB27A|IFI44|NMI|PARP14|IGHV10-1|BST2|CCDC88B|IFI27L2A|IGHM|CD40|IL27|JCHAIN|STAB1|CD37|CCR7|TNFAIP8L2|CD36|APOBEC1|CD52|APOBEC3|FCER1G|SYK|TFEB|PARP9|IL17RC|RHOA|CAR5B|TLR1|IL1A|HCK|IGHA|IL1B|TLR9|TLR7|FAM20A|TLR6|TLR5|TLR4|TLR3|TLR2|OAS1H|C1QB|C1QA|NLRP1B|CLEC4A2|NLRP1A|SAA3|WAS|OAS1A|OAS1B|CAPG|OAS1C|STX11|OAS1G|RELB|IGKC|DUOX2|BC018473|C1RA|GCH1|FAM46A|BATF|KLHL6|AXL|CD68|C1QC|CD86|CD84|CD80|IFI211|PRDM1|IFI44L|ACTG1|C1S1|RGS1|C1RL|IGHV7-3|ZBP1|CD96|ARID5A|IGHV1-12|CYBB|CYBA|IGHV1-15|MR1|MPEG1|IGHV1-18|IGHV1-19|PLA2G16|ADAM17|CD8A|HIST1H2BE|CMPK2|WDFY4|C5AR1|PLD4|PLD1|DDX60|2810474O19RIK|NLRP6|IRAK2|UBD|NLRP3|IGHV8-8|TAC1|TGFB1|HSPA5|CRTAM|MT2|AA467197|IIGP1|NFKBIA|ISG20|KLRD1|ULBP1|RTP4|MUS81|H2-T23|CXCL9|CHD7|TNFAIP3|UPK1B|KYNU|CASP4|CASP1|IGLC3|IGHV9-4|IGLC1|IGLC2|IGHV9-1|IGHV9-3|IGHV5-9-1|BC017643|DDX58|PDE4D|IRAK4|GBP11|AIM2|GBP10|VGF|IFNG|ELF4|OAS2|IRF4|OAS3|IRF1|IRF2|IRF7|IRF8|IRF5|MS4A1|SLFN8|SLFN2|SAMHD1|SLFN9|USP18|CNR2|GBP2|GBP4|GBP3|KLRG1|GBP2B|CD209B|IFI204|NOS2|IFI205|MX2|MX1|OPRK1|H2-AA|SCIMP|CD6|PMP22|IFIT3B|PTX3|VIM
43207	8.8765E-103	9.0000E-100	468	1470	2781	23953	response to external biotic stimulus	IGHV1-80|IGHV1-81|IGHV1-82|RPL30|PGLYRP2|WIPF1|IGHV1-85|IGHV3-1|RBPJ|TRBC1|IGHV3-6|JUNB|IGHV3-8|IER3|GBP6|CHID1|GBP5|GBP8|GBP7|GBP9|RNASE6|UNC13D|DDIT4|SERPING1|IGHV4-1|URI1|CFH|IGHV1-63|IGHV1-64|IGHV1-66|IGHV1-67|ZC3HAV1|IGHV1-69|GATA3|MEFV|LY9|NUGGC|C2|PLAC8|C3|KLRK1|IGHV2-6-8|C7|PLCG2|LYN|GSDMD|ABCA1|JUN|IGHV1-72|IGHV1-74|ST13|IGHV1-75|IGHV1-76|FUCA2|EIF2AK2|IGHV1-78|NR1D1|TOLLIP|REL|TNFSF8|ADM|LITAF|SIGLECG|IFIH1|IGHV5-9|JAK2|JAK3|IGHV5-4|IKBKE|IGHV5-6|HAVCR2|BATF2|BATF3|IGHV1-50|RIPK2|IGHV1-52|ANXA3|IFNGR1|IGHV1-53|IGHV1-54|IGHV1-55|SERPINB9|AEN|IGHV1-58|IGHV1-59|TMEM173|VAMP8|PLSCR2|CDC42EP4|RARA|CDC42EP2|TLR12|PELI1|TLR11|TMEM106A|PPARD|TLR13|CCL12|PTAFR|IGHV1-22|IGHV1-23|IGHV1-26|PTGS2|RNF135|IL12RB1|IGHV6-3|IGHV6-6|IL12RB2|CCL22|IL10RB|STAT1|IGHV1-31|STAT2|CARD9|IGHV1-36|IGHV1-39|PSMB9|LRG1|PF4|CSF1|NCF1|NCF2|H2-K1|RNF19B|CXCL13|TNF|CXCL14|CXCL16|IGHG3|PYCARD|ZFP36|IGHG1|CLEC5A|ZFP683|MB21D1|IFNAR2|TGTP1|TICAM2|CD180|TAP2|IFIT1BL2|FCGR1|IGHG2B|NAIP2|IGHG2C|NAIP5|IGHV13-2|MAPKAPK3|NAIP6|MAPKAPK2|LY6A|CLEC4E|TRIM34A|FKBP5|CSF1R|CD274|SHC1|LYZ2|H2-M3|IL4RA|TNFRSF11A|CORO1A|SERPINA3F|CD300LB|TNFRSF14|LY86|SERPINA3N|NFKB1|NFKB2|CXCL10|MFHAS1|CXCL11|IGHV14-1|PTPRC|IGHV14-2|IGHV14-3|IGHV14-4|BCL3|BCL2|SERINC3|MAP3K14|MYD88|SERINC5|BCL2L1|H2-AB1|TRIM12A|IGHV1-5|IGHV1-4|CIITA|IGHV1-7|TRIM30A|PIK3CD|TREM2|PTPN22|SPN|ADAMTS4|PSTPIP1|TAGAP|ITGAX|IGHV1-9|OASL1|OASL2|IGHV5-12|DTX3L|IGHV5-15|WIPI2|IGHV5-17|TNFRSF1B|TIRAP|TNFRSF1A|TRAF3|TRIM59|ANG|TRIM56|CX3CR1|IGHV2-3|CEBPB|IGHV2-6|IGHV2-5|UNC93B1|IGHV2-2|CEBPG|H2-Q7|NLRC5|NOD1|TSPAN32|RAB20|CCL8|CCL7|CCL6|NOCT|CCL5|TIFA|RAB29|CCL2|BAK1|IGHV2-9|GZMA|CFLAR|MCOLN2|GDAP10|P2RX7|POLR3A|POLR3E|PTPN6|FCGR2B|MYO1F|CD244|IFITM3|IFITM1|IFITM2|GFI1|PRF1|AQP4|IFIT1|IKZF3|IFIT3|IFIT2|IL27RA|LGALS3|DHX58|TRIM25|IL12B|LGALS9|TRIM21|B2M|HERC6|RSAD2|SP110|SLC11A1|ACOD1|SLPI|IFI27|BTK|TRIM14|TRIB1|IGHV8-12|IGHV8-11|IGKV6-14|STXBP4|ZBTB1|MNDAL|CD79B|SLAMF8|SLAMF7|CEP192|SLAMF6|CD14|SLAMF1|XBP1|H2-EB1|SH2D1A|IRGM2|PRG2|IRGM1|RAB27A|IFI44|NMI|PARP14|IGHV10-1|BST2|CCDC88B|IFI27L2A|IGHM|CD40|IL27|JCHAIN|STAB1|CD37|CCR7|TNFAIP8L2|CD36|APOBEC1|CD52|APOBEC3|FCER1G|SYK|TFEB|PARP9|IL17RC|RHOA|CAR5B|TLR1|IL1A|HCK|IGHA|IL1B|TLR9|TLR7|FAM20A|TLR6|TLR5|TLR4|TLR3|TLR2|OAS1H|C1QB|C1QA|NLRP1B|CLEC4A2|NLRP1A|SAA3|WAS|OAS1A|OAS1B|CAPG|OAS1C|STX11|OAS1G|RELB|IGKC|DUOX2|BC018473|C1RA|GCH1|FAM46A|BATF|KLHL6|AXL|CD68|C1QC|CD86|CD84|CD80|IFI211|PRDM1|IFI44L|ACTG1|C1S1|RGS1|C1RL|IGHV7-3|ZBP1|CD96|ARID5A|IGHV1-12|CYBB|CYBA|IGHV1-15|MR1|MPEG1|IGHV1-18|IGHV1-19|PLA2G16|ADAM17|CD8A|HIST1H2BE|CMPK2|WDFY4|C5AR1|PLD4|PLD1|DDX60|2810474O19RIK|NLRP6|IRAK2|UBD|NLRP3|IGHV8-8|TAC1|TGFB1|MT2|AA467197|IIGP1|NFKBIA|ISG20|KLRD1|ULBP1|RTP4|H2-T23|CXCL9|CHD7|TNFAIP3|UPK1B|KYNU|CASP4|CASP1|IGLC3|IGHV9-4|IGLC1|IGLC2|IGHV9-1|IGHV9-3|IGHV5-9-1|BC017643|DDX58|PDE4D|IRAK4|GBP11|AIM2|GBP10|VGF|IFNG|ELF4|OAS2|IRF4|OAS3|IRF1|IRF2|IRF7|IRF8|IRF5|MS4A1|SLFN8|SLFN2|SAMHD1|SLFN9|USP18|CNR2|GBP2|GBP4|GBP3|KLRG1|GBP2B|CD209B|IFI204|NOS2|IFI205|MX2|MX1|OPRK1|H2-AA|SCIMP|CD6|PMP22|IFIT3B|PTX3|VIM
98542	1.9226E-102	1.8000E-99	371	1001	2781	23953	defense response to other organism	IFITM3|IGHV1-80|IGHV1-81|IFITM1|IGHV1-82|RPL30|PGLYRP2|IFITM2|IGHV1-85|IGHV3-1|PRF1|AQP4|IFIT1|RBPJ|IFIT3|IFIT2|IL27RA|LGALS3|DHX58|TRBC1|TRIM25|IL12B|IGHV3-6|TRIM21|B2M|IGHV3-8|HERC6|GBP6|CHID1|GBP5|GBP8|GBP7|RSAD2|GBP9|SP110|SLC11A1|RNASE6|ACOD1|UNC13D|SLPI|DDIT4|BTK|TRIM14|SERPING1|IGHV4-1|IGHV8-12|IGHV8-11|CFH|STXBP4|IGHV1-63|IGHV1-64|ZBTB1|IGHV1-66|IGHV1-67|ZC3HAV1|IGHV1-69|GATA3|MEFV|LY9|C2|PLAC8|C3|KLRK1|IGHV2-6-8|C7|SLAMF8|SLAMF7|SLAMF6|CD14|SLAMF1|LYN|GSDMD|H2-EB1|IGHV1-72|IGHV1-74|IGHV1-75|SH2D1A|IGHV1-76|IRGM2|PRG2|EIF2AK2|IGHV1-78|IRGM1|RAB27A|NMI|PARP14|IGHV10-1|BST2|CCDC88B|TOLLIP|REL|TNFSF8|IGHM|CD40|IL27|ADM|SIGLECG|JCHAIN|IFIH1|STAB1|IGHV5-9|CD37|TNFAIP8L2|CD36|JAK2|JAK3|IGHV5-4|IKBKE|IGHV5-6|HAVCR2|APOBEC1|BATF2|APOBEC3|FCER1G|IGHV1-50|SYK|RIPK2|IGHV1-52|ANXA3|IFNGR1|IGHV1-53|IGHV1-54|IGHV1-55|TFEB|SERPINB9|AEN|IGHV1-58|PARP9|IGHV1-59|TMEM173|IL17RC|TLR1|VAMP8|HCK|IGHA|CDC42EP4|CDC42EP2|TLR9|TLR12|TLR11|TLR7|TLR6|TLR5|TLR4|TLR3|TMEM106A|TLR2|TLR13|OAS1H|C1QB|C1QA|NLRP1B|CCL12|CLEC4A2|NLRP1A|IGHV1-22|WAS|IGHV1-23|OAS1A|OAS1B|CAPG|OAS1C|IGHV1-26|STX11|OAS1G|RELB|RNF135|IGKC|IL12RB1|IGHV6-3|IGHV6-6|C1RA|CCL22|GCH1|IL10RB|STAT1|IGHV1-31|STAT2|CARD9|IGHV1-36|IGHV1-39|BATF|AXL|PF4|C1QC|CD86|CD84|CSF1|NCF1|H2-K1|RNF19B|PRDM1|CXCL13|TNF|IFI44L|CXCL16|ACTG1|IGHG3|PYCARD|IGHG1|C1S1|C1RL|CLEC5A|IGHV7-3|ZFP683|MB21D1|IFNAR2|ZBP1|TGTP1|TICAM2|CD180|ARID5A|IGHV1-12|CYBB|CYBA|IGHV1-15|MR1|IFIT1BL2|MPEG1|IGHV1-18|IGHV1-19|FCGR1|IGHG2B|NAIP2|ADAM17|IGHG2C|NAIP5|IGHV13-2|NAIP6|CD8A|HIST1H2BE|CLEC4E|TRIM34A|CSF1R|SHC1|LYZ2|H2-M3|C5AR1|IL4RA|PLD4|PLD1|DDX60|CORO1A|NLRP6|UBD|NLRP3|TNFRSF14|IGHV8-8|TAC1|TGFB1|LY86|IIGP1|NFKB1|NFKB2|ISG20|CXCL10|MFHAS1|IGHV14-1|PTPRC|IGHV14-2|IGHV14-3|IGHV14-4|BCL3|BCL2|KLRD1|SERINC3|MAP3K14|ULBP1|MYD88|SERINC5|H2-AB1|TRIM12A|RTP4|IGHV1-5|H2-T23|IGHV1-4|CXCL9|CIITA|IGHV1-7|TRIM30A|PIK3CD|TREM2|SPN|ADAMTS4|PSTPIP1|KYNU|TAGAP|CASP4|ITGAX|CASP1|IGLC3|IGHV9-4|IGLC1|IGLC2|IGHV1-9|IGHV9-1|OASL1|IGHV9-3|OASL2|IGHV5-9-1|BC017643|IGHV5-12|DTX3L|DDX58|IGHV5-15|WIPI2|IRAK4|IGHV5-17|TIRAP|TNFRSF1A|GBP11|AIM2|GBP10|VGF|IFNG|ELF4|OAS2|IRF4|TRAF3|OAS3|IRF1|IRF2|IRF7|IRF8|TRIM59|IRF5|ANG|TRIM56|CX3CR1|IGHV2-3|CEBPB|IGHV2-6|SLFN8|IGHV2-5|UNC93B1|IGHV2-2|CEBPG|H2-Q7|NLRC5|NOD1|SAMHD1|SLFN9|TSPAN32|RAB20|CCL8|CCL7|CCL6|CCL5|TIFA|CCL2|GBP2|GBP4|GBP3|KLRG1|IGHV2-9|GBP2B|NOS2|MX2|MX1|OPRK1|H2-AA|MCOLN2|P2RX7|POLR3A|POLR3E|IFIT3B|PTX3|PTPN6|VIM|MYO1F|CD244
48518	7.4233E-101	6.2500E-98	1229	6381	2781	23953	positive regulation of biological process	IGHV1-80|IGHV1-81|ATF2|JRK|IGHV1-82|SPI1|TFRC|IGHV1-85|IGHV3-1|RBPJ|F11R|CLDN1|ZC3H12D|SPIB|DPYSL2|TRBC1|C3AR1|IGHV3-6|IGHV3-8|GBP5|ENDOG|UNC5B|BHLHA15|CLDN5|DDIT4|PSME1|TXNIP|PSME2|ATF3|ATF4|IGHV1-63|IGHV1-64|HPN|IGHV1-66|PDGFB|IGHV1-67|PDGFA|ZC3HAV1|IGHV1-69|GATA3|GATA2|SLC30A10|LY9|OAZ2|GIGYF2|DEDD2|C2|C3|HSPH1|C6|KLRK1|IGHV2-6-8|C7|EPB41L2|RNF217|PPARGC1A|LYN|ABCA1|JUN|JAG1|IGHV1-72|IGHV1-74|TIPARP|IGHV1-75|EDEM1|IGHV1-76|EDEM2|FN1|EIF2AK2|IGHV1-78|LARP6|FLI1|FASL|FXYD1|GPR18|LGMN|FERMT3|HEXB|GPR21|KDM8|TFCP2L1|EFCAB7|LITAF|VSIR|PANX2|MMP25|CASP12|NKRF|IGHV5-9|NEFL|TSPO|CTLA4|JAK2|JAK3|IGHV5-4|IKBKE|APPL2|IGHV5-6|APPL1|APC2|SS18|IGHV1-50|GPR37|RIPK3|DUSP1|RIPK2|ELOVL5|IGHV1-52|GPR35|IGHV1-53|SPHK1|IGHV1-54|IGHV1-55|EMP2|IGHV1-58|FOS|IGHV1-59|F3|DUSP6|VAMP8|MMP14|GPRC5A|CDC42EP4|MED20|CDC42EP2|TLR12|PELI1|CDC42EP1|FLT3L|TLR11|HCST|MDFI|TMEM106A|ARF6|PPARD|TLR13|CRB2|PTAFR|IGHV1-22|IGHV1-23|KCNA5|IL6RA|SNX33|IGHV1-26|PTGS2|PTGS1|WRN|UCP2|MFN1|LEO1|PLAGL2|HAS2|STAT6|STX3|BID|IL12RB1|IL12RB2|EGLN1|P2RY12|P2RY10|EGLN2|ATAD5|STAT1|AI464131|IGHV1-31|STAT2|STAT3|SCTR|IGHV1-36|IGHV1-39|LRG1|SLCO3A1|CENPJ|GID8|PKN1|SIGLEC1|CRLF3|LIMS1|NCF1|NCF2|GPR65|RASL11A|NAB2|SLA|CXCL13|CXCL14|CXCL16|STK10|POFUT2|SLN|ADORA3|PIM1|LEPR|NEK2|NUDT16|MAP3K6|MAP3K7|SH3GLB1|MYLIP|LAG3|TICAM2|MAG|MAF|JAML|MAPKAPK3|FRMD8|MFNG|MAPKAPK2|ZFP691|ANAPC5|PKP3|SRSF5|SRSF6|IL6ST|BLK|CD274|SHC2|MAX|SHC1|IL4RA|CREM|TNFRSF11A|CORO1A|NPAS2|GLIS1|RAP1B|SOCS3|RAP1A|SOCS1|ATXN7|ZKSCAN3|EIF4EBP1|SMYD1|BMF|TNFRSF14|SMYD3|BCL2L14|NADK|CD276|TIA1|FUS|NEK6|ZBTB16|LY86|HTR1B|FBXO32|FBXO30|NFKB1|NFKB2|CXCL10|MFHAS1|IGHV14-1|PTPRC|RGCC|IGHV14-2|SP1|IGHV14-3|SP4|IGHV14-4|MOB2|TBXAS1|NFE2L3|HPSE|MYD88|MCU|H2-AB1|NFE2L2|IGHV1-5|IGHV1-4|CIITA|IGHV1-7|ITGAM|HSP90AB1|CDCA7L|ITGB2|LRRK1|PIK3CD|ECE1|FAM208A|ITGAL|PIK3CG|TNFSF13B|SPN|HHEX|ITGAX|IGHV1-9|ATP7A|TRIM65|GRID2|ITGA4|IGHV5-12|TNFRSF19|ITGA1|IGHV5-15|VPS37B|IGHV5-17|TNFRSF1B|TNFRSF1A|ADAMTS20|DBF4|BMP2K|LCP2|ITGA6|TNFRSF26|LCP1|BIRC3|SRF|LRP5|FURIN|IL2RG|PIRB|FYB|SLC25A27|CCL8|PARD6A|KCTD20|CCL7|CCL6|CCL5|TIFA|SH3BP2|BEND3|CCL2|SH2B2|PTPN1|COL26A1|PRRX1|GZMA|MID1IP1|ERAP1|HIP1R|MERTK|MCOLN2|GZMK|TSPAN14|IL2RA|POU2AF1|IL2RB|PTPN6|PDCD1|CD247|PIK3AP1|FCGR2B|MYO1F|CD244|MYO1G|SMARCB1|AHCYL1|PRF1|CCP110|IKZF1|IKZF3|ICAM1|IL27RA|CCAR1|C4B|LGALS3|RASSF4|BSG|DHX58|TNFSF10|KDR|TRIM25|PIEZO1|EPC1|IL12B|CCN4|CPNE3|LGALS9|TRIM21|EPHB1|MUSK|RSAD2|MMD2|CSNK1D|CSNK1E|FNDC5|PPP1R3G|SHTN1|SOAT1|FNDC1|ADGRB3|BTK|TRIM14|ULK1|KCTD11|CD226|TRIM16|TRIB1|RIN2|TRIB2|IGHV8-12|IGHV8-11|SDC4|EPHA10|GIPR|EPAS1|ZBTB1|LPAR4|PIK3R6|MNDAL|PIK3R5|SEC14L2|RRAS|TESPA1|CD19|SLAMF6|CD14|KCNN4|SNX5|RAB11FIP4|RBM10|SLAMF1|STAT5A|EGR1|XBP1|EGR2|EGR3|TNFSF14|EGR4|ZFP516|EAF1|IRGM2|SMARCA5|PRG2|SUCO|IRGM1|RAB27A|CELA1|IGF1|NET1|ACER2|BST1|LPAR5|LPAR6|WNK2|ID1|CD28|LRRN1|IGHM|CSRNP1|CD40|CSRNP3|PPP1R10|CTSZ|PCSK9|IL27|CLEC9A|CD3E|CLYBL|CTSS|HERPUD1|AKAP12|AKAP13|MAP1LC3B|UIMC1|NCS1|RAC2|CTSH|CD37|CCR7|CD36|CCR6|CCR5|CTSD|LMCD1|CTSC|CCR2|APOBEC1|CD53|ZHX3|FCER1G|SYK|TNFRSF12A|IL15|IL16|OSMR|RNF144A|LAT2|IL1A|ANO1|IGHA|IL1B|CNKSR3|ARHGEF3|MZB1|FCER2A|PABPC1|CD46|ARHGEF5|DBN1|CD44|CD63|FOXC1|NLRP1B|RAMP2|NLRP1A|GBA|DERL2|FITM2|RELB|SERTAD3|RELN|IGKC|SERTAD1|NFIL3|XDH|EXOSC2|CAR2|CD74|MAP3K1|GCH1|CAVIN2|PLEKHA2|OSM|PLEKHA4|PER2|PER1|THEMIS2|KLHL6|STK17B|TARDBP|IL18R1|PNPLA2|CD86|SH3GL3|PLVAP|CD84|CD81|CD80|IFI214|IFI211|LOXL3|PLAT|PRDM1|ETS1|CARF|ACTG1|TGM1|CCND3|CCND2|CCND1|PLAU|CAPN2|CAPN3|IGHV7-3|TGM2|SH3GL1|ZBP1|CAST|DIMT1|TMOD3|OSR1|THEMIS|IGHV1-12|CYBB|CYBA|IGHV1-15|LAX1|POU3F3|IGHV1-18|IGHV1-19|ERN1|MIR124-2HG|ADAM17|DOK2|TYROBP|CD8A|DOK7|MZF1|CARD11|PLGRKT|HTRA1|CACNA1B|PLD1|DDX60|HCAR2|NCKIPSD|RAI1|WNT6|CALHM2|IRAK2|LLPH|TAC1|WNT3|BCL9L|VCAM1|CRTAM|MSN|MT2|INHBB|SYT9|SSH2|NAT8|IL7|TAB1|IL7R|FBN1|PRR5|DYRK3|PLEK|CHD7|ATP2A3|TNFAIP3|LDB2|AFF1|LYL1|IGLC3|IGHV9-4|IGLC1|IGLC2|IGHV9-1|IGHV9-3|DACT1|TGIF1|IGHV5-9-1|ARHGEF15|NCBP2|DDX58|PLA2G4A|OLIG2|IRAK4|TENT5C|ETV5|ETV6|ACTA2|ELF1|ALS2|ELF4|IRF4|ELF5|IRF1|IRF2|TBC1D7|PEX5|IRF7|CRY1|IRF8|IRF5|MS4A1|IL9R|CREB5|RALB|HMGCR|GM8909|NWD1|TBX21|TRA2A|ATOH8|IFI208|RBM38|ATF7IP|IFI209|CD209B|IFI204|IFI205|IFI203|SOD2|S100B|H2-AA|SCIMP|CD2|GOLPH3|TEC|CD6|TEF|TCIM|NPHS1|CD5|TAF8|ERCC8|ACIN1|ACKR3|PTX3|VIM|NRDE2|MAP10|CYFIP1|CNTFR|MAML2|WIPF1|WIPF2|WIPF3|HNRNPU|DMP1|HNRNPR|GABPB1|ELK1|RRP8|ELK3|GPR174|FAM122A|GJA5|NAMPT|CREB3L2|JUNB|IER5|IER2|CMKLR1|IER3|RPL23|SERPINF1|SOX12|UNC13D|TEP1|HOXB4|SERPING1|PRKD2|NHLRC1|H2-D1|IGHV4-1|CFH|PRDM15|XPA|P2RY10B|MEFV|PLAC8|GJC2|PLCG2|NCKAP1L|PLCG1|PROM1|ICOS|NKX2-2|FZD1|GSDMD|PLK3|FZD2|HOMER1|FZD4|MCAM|FZD7|NFATC3|UPF3B|NFATC1|NR1D2|NR1D1|MEX3D|ST18|TMEM198|FOSL2|MEX3B|TOLLIP|HNRNPD|REL|TNFSF8|HNRNPC|CDK13|CPEB3|ADA|ITK|BTG2|CDKN1A|RARG|BTG1|GMEB2|ARPC1B|SETD7|TCF23|ADM|HIF3A|SLC6A1|ING1|IFIH1|LFNG|ADAMTSL4|RACK1|TIMP3|LDLRAP1|JARID2|TRP53INP1|HAVCR2|ANXA3|IFNGR1|NFAM1|TET2|TET1|SERPINB9|TMEM173|AGTR1A|APBB1IP|TET3|RARA|HCLS1|ANGPTL4|JDP2|ENG|HBEGF|GRN|CCL12|SGMS1|H2-DMA|FAM129A|GRAMD4|FGD2|RNF135|GPNMB|LMAN2|BRD8|IGHV6-3|IGHV6-6|CCL22|BRF2|IL10RB|IL10RA|CARD9|GPR3|GTF2H2|SYNJ2BP|ELP6|FOSB|NUCB2|PF4|HSPA1A|CSF1|CLSTN3|PROS1|H2-K1|CEP120|RTKN2|CTNND1|FAM107A|RNF19B|GUCA1A|IRS2|CLU|TNF|IGHG3|PYCARD|RIMS4|ZFP36|CYSLTR1|IGHG1|CYSLTR2|SALL1|FCGRT|CLEC5A|CHP2|LZTS2|PHLDA1|MB21D1|MAP2K3|RPS9|ANKRD49|IGFBP5|MAMSTR|GPT2|SEMA6D|CD180|RPS6|DIO2|TAP2|FRMD4A|CYS1|FCGR1|DISP3|IGHG2B|FCGR3|IGHG2C|NAIP5|MELK|IGHV13-2|KAT6B|RAB34|ERG|CLEC4E|IPPK|CSF1R|ZFP346|ENY2|H2-M2|NOTCH4|HVCN1|H2-M3|ILDR1|CHRD|ABHD6|RASAL3|BAG3|PSAP|CD300LB|DVL3|ZFP580|CD300LF|MCL1|MAP2K6|ESRRA|MARCH7|GFAP|CYP4F18|MAFB|BCL6|RHEB|MAP3K19|CPD|MAFG|BCL3|MAFF|CDK2|BCL2|PLEKHM1|PLXNB3|SPIRE1|PLXNB2|SERINC3|MAP3K14|LAT|BCL2L1|ZFP523|TRIM30A|PLEKHF1|TREM2|PTPN22|PTPN23|DUSP15|CYR61|HIF1AN|DTX3L|AVPR2|TRAF2|TRAF1|TIRAP|DNAJC3|EVC|LCK|TRAF3|TRAF5|ANG|ASPA|CX3CR1|CEBPA|HDAC5|IGHV2-3|CEBPB|IGHV2-6|IGHV2-5|CEBPD|PLAG1|UNC93B1|H2-Q6|IGHV2-2|CEBPG|H2-Q7|H2-Q4|NLRC5|SEMA3G|NOD1|PRR5L|RAB21|P2RY6|NOCT|GCN1L1|RAB29|TNNI2|CSK|BAK1|TIGIT|WASF2|WASF3|IGHV2-9|RNF20|SPAG9|ANGPT2|ANGPT1|SEMA4D|CFLAR|KLF4|KLF2|ASXL1|P2RX7|POLR3A|KLF5|RPS3A1|CTH|CROCC|KLF9|CLEC2I|PFKM|IL1RN|ZMYND8|GFI1|CYP3A13|IFIT2|AQP1|FRAT1|PNP|PPP2R1B|RPS6KA1|DPF1|SOX9|GLUL|B2M|TBC1D10A|CDON|ARRDC4|IL15RA|TIPIN|IL1R1|SP110|SLC11A1|ARRDC3|SIAH1A|ACOD1|EBF2|ACSL3|GPR37L1|MAPK8IP3|RUNX3|JMJD6|RUNX1|ARC|GSAP|EZR|CD101|PTGES|STXBP4|SH2D2A|TXK|EIF5A2|KLK6|HELZ2|CD79B|CD79A|INPP5D|DND1|BANP|NTSR2|VASP|ZRANB1|GADD45B|GADD45A|SH2D1A|NMI|PARP14|IGHV10-1|SRPK1|GADD45G|CCDC88B|CD300C2|TOP2B|TRAM1|HIP1|JCHAIN|SERP1|GLIPR2|FFAR3|FFAR2|BCL2A1D|CLIC1|MAP4K1|PARP3|TSC22D1|INSRR|TFEB|RHOH|PROX1|PARP9|CYP7B1|PPRC1|RHOC|CBFA2T3|IL17RC|VAV1|RHOA|VAV2|RHOB|TLR1|HCK|MDFIC|TLR9|TLR7|FAM20A|TLR6|SGK1|TLR5|TLR4|TLR3|AVPI1|TLR2|C1QB|ZFP821|C1QA|WAS|CXCR4|CST7|TRAK1|AIF1|ARNTL|CXCR3|MPZL1|DUOX2|C1RA|KRT10|LHFPL2|BATF|PDP1|TPPP3|CD40LG|AXL|FAS|MPHOSPH8|C1QC|HFE|ARID4A|PVR|C1S1|IL18RAP|C1RL|WASHC1|PDIA3|RALBP1|CD300A|ARID5A|ARID5B|LIFR|SHISA7|PDIA4|CHIL1|NUPR1|RELL2|AKNA|C5AR2|C5AR1|ALOX12|ADRB2|FBLN2|ADIPOR2|ZFP36L2|ZFP36L1|2810474O19RIK|EFNB1|SCUBE3|HRH3|HRH2|UBD|PMAIP1|NLRP3|RIPK1|IGHV8-8|FAM83D|HSPA8|SMAD1|TGFB1|POU2F1|HSPA5|POU2F2|BTNL4|AZIN1|BTNL6|NFKBIA|NR4A1|NR4A3|FES|TMEM119|BMPR1B|FGFR3|ULBP1|H2-T24|H2-T23|H2-T22|CXCL9|B4GALT1|DOCK8|LMOD1|HSPB1|HK2|IRF2BPL|SPRED2|FLCN|CASP8|SIX4|CASP3|MCF2L|TRPS1|CASP4|BLNK|CASP1|HIST1H1E|ABCD1|GPSM3|KDM6A|KDM6B|KLF10|ABCC4|KLF11|KLF12|H2-T10|KLF13|PPP2R5B|ICOSL|AXIN2|ARAP1|KLF15|CKAP5|DCN|TGFBR1|TGFBR2|HSH2D|AIM2|DCT|IFNG|CASQ2|MYH9|LTB|CASQ1|DOCK2|KDM7A|B4GALT5|SASH3|ABRAXAS1|NR2C2|TOB2|DLL4|MIR132|HLX|STOM|HES1|MAPK6|CLASP2|NOS2|CMTM3|TRAT1|OPRK1|ARID3B|ALOX5AP|PMP22|SPRY2|LTBR|LPIN1
6950	8.3968E-101	6.5200E-98	773	3245	2781	23953	response to stress	IGHV1-80|IGHV1-81|ATF2|IGHV1-82|PGLYRP2|IGHV1-85|IGHV3-1|RBPJ|LIPA|CLDN1|ALKBH5|UBASH3B|TRBC1|C3AR1|IGHV3-6|IGHV3-8|GBP6|CHID1|GBP5|GBP8|GBP7|GBP9|RNASE6|RNASE4|BHLHA15|DDIT4|TXNIP|ATF3|ATF4|MTMR3|IGHV1-63|IGHV1-64|IGHV1-66|PDGFB|IGHV1-67|PDGFA|ZC3HAV1|IGHV1-69|GATA3|LY9|GIGYF2|GABARAP|C2|C3|HSPH1|KLRK1|IGHV2-6-8|C7|PPARGC1A|LYN|JUN|IGHV1-72|IGHV1-74|IGHV1-75|EDEM1|IGHV1-76|EDEM2|FN1|EIF2AK2|IGHV1-78|TDP1|GSTM5|FERMT3|RCSD1|SIGLECG|PANX2|MMP25|CASP12|IGHV5-9|NEFL|TSPO|CTLA4|JAK2|JAK3|NEFH|IGHV5-4|IKBKE|APPL2|IGHV5-6|IGHV1-50|RIPK3|RIPK2|IGHV1-52|IGHV1-53|SPHK1|IGHV1-54|IGHV1-55|IGHV1-58|FOS|IGHV1-59|F3|VAMP8|TMEFF2|CDC42EP4|CDC42EP2|TLR12|TLR11|GM4951|CHST2|MDFI|TMEM106A|PPARD|TLR13|PTAFR|IGHV1-22|IGHV1-23|IGHV1-26|PTGS2|PTGS1|SERPINB1A|WRN|UCP2|STAT6|BID|IL12RB1|EGLN1|P2RY12|EGLN2|ATAD5|STAT1|IGHV1-31|STAT2|STAT3|IGHV1-36|IGHV1-39|DCBLD2|PKN1|NRROS|NCF1|F13A1|CXCL13|CXCL16|STK10|ADORA3|MAP3K6|MAP3K7|ZFP683|SH3GLB1|TICAM2|NEAT1|MAG|JAML|MSH3|MAPKAPK2|SRSF5|SHC1|IL4RA|CORO1A|NPAS2|HSP90B1|EIF4EBP1|BMF|TNFRSF14|SDF2L1|NEK6|LY86|HPS4|HPS5|FBXO30|NFKB1|NFKB2|CXCL10|MFHAS1|CXCL11|IGHV14-1|PTPRC|RGCC|IGHV14-2|SP1|IGHV14-3|IGHV14-4|HPSE|MYD88|H2-AB1|NFE2L2|IGHV1-5|IGHV1-4|CIITA|IGHV1-7|ITGAM|HSP90AB1|SNAP23|ITGB2|PIK3CD|ECE1|PIK3CG|SPN|TAGAP|ITGAX|EXO5|IGHV1-9|ATP7A|OASL1|OASL2|IGHV5-12|IGHV5-15|IGHV5-17|TNFRSF1B|TNFRSF1A|MMS22L|TRIM59|TMBIM6|LCP1|ZFP651|TRIM56|SRF|PRCP|TSPAN32|ZBTB40|SLC25A27|CCL8|CCL7|CCL6|CCL5|TIFA|LRRC8C|CCL2|LRRC8D|LRRC8A|PTPN1|DONSON|MERTK|MCOLN2|IL2RA|PTPN6|FCGR2B|MYO1F|CD244|ERRFI1|SMARCB1|PRF1|GM12185|ICAM1|IL27RA|LGALS3|DHX58|KDR|TRIM25|IL12B|PTGFRN|TRIM21|HERC6|ENTPD1|RSAD2|OMG|SLPI|FNDC1|BTK|TRIM14|ULK1|TRIB1|IGHV8-12|IGHV8-11|SDC4|EPAS1|ZBTB1|ZBTB5|ZBTB4|BRIP1|SLAMF8|SLAMF7|APOD|SLAMF6|CD14|GM5431|SLAMF1|STAT5A|EGR1|XBP1|ZFP516|IRGM2|PRG2|IRGM1|RAB27A|CELA1|IFI47|IGF1|BST2|NET1|ACER2|LPAR5|IGHM|CD40|PCSK9|IL27|HERPUD1|MAP1LC3B|UIMC1|CD37|CCR7|CD36|CCR6|CCR5|CCR2|APOBEC1|APOBEC3|FCER1G|SYK|IL1A|ANO1|IGHA|IL1B|CD44|NLRP1B|CLEC4A2|NLRP1A|DERL3|GBA|DERL2|CAPG|CRIP1|STX11|RELB|RELN|IGKC|CD74|MAP3K1|GCH1|OSM|PER2|THEMIS2|CD68|IL18R1|CD86|DCLRE1B|CD84|CD81|LOXL3|PLAT|PRDM1|CARF|IFI44L|ACTG1|CCND1|PLAU|CCRL2|CAPN2|CAPN3|IGHV7-3|ZBP1|CD96|OSR1|ACOT11|IGHV1-12|CYBB|DNAJB14|CYBA|IGHV1-15|MR1|IGHV1-18|IGHV1-19|ERN1|PROCR|SCNN1G|ADAM17|TYROBP|CD8A|PLGRKT|UBA6|CACNA1B|PLD4|PLD1|DDX60|IRAK2|TAC1|MT2|INHBB|MT1|IIGP1|ISG20|RTP4|PLEK|ATP2A3|TNFAIP3|IGLC3|IGHV9-4|IGLC1|IGLC2|IGHV9-1|IGHV9-3|9930111J21RIK1|IGHV5-9-1|DDX58|IRAK4|ETV5|TAPBP|GBP11|GBP10|VGF|ALS2|ELF4|IRF4|IRF1|IRF2|IRF7|CRY1|IRF8|IRF5|RALB|SAMHD1|CNR2|RBM38|GBP2B|IFI204|MX2|MX1|SOD2|H2-AA|SOD3|TEC|CD6|TCIM|NPHS1|CD9|IFIT3B|ERCC8|PTX3|VIM|RPL30|CLEC10A|RRP8|ELK3|NAMPT|CREB3L2|JUNB|IER5|CMKLR1|IER3|UNC13D|TEP1|IGTP|SERPING1|NHLRC1|IGHV4-1|CFH|XPA|MEFV|NUGGC|PLAC8|GSDMD|PLK3|FZD7|FZD6|NFATC3|UPF3B|FOSL2|GP9|TOLLIP|HNRNPD|REL|TNFSF8|CPEB2|ADA|BTG2|CDKN1A|SETD7|PYGM|ADM|HIF3A|IFIH1|GM4841|TRP53INP1|HAVCR2|BATF2|ANXA3|IFNGR1|SERPINB9|AEN|AI506816|TMEM173|AGTR1A|ANGPTL4|ENG|HBEGF|GRN|CCL12|SGMS1|FAM129A|PAPSS2|RNF135|IGHV6-3|IGHV6-6|CCL22|BRF2|IL10RB|CARD9|GTF2H2|MSRB3|PF4|HSPA1A|CSF1|PROS1|H2-K1|RNF19B|CLU|TNF|IGHG3|PYCARD|ZFP36|CYSLTR1|IGHG1|LAMP2|CLEC5A|MB21D1|MAP2K3|IFNAR2|TGTP2|TGTP1|CD180|DIO2|TAP1|VRK2|IFIT1BL2|FCGR1|IGHG2B|NAIP2|FCGR3|IGHG2C|NAIP5|MELK|IGHV13-2|NAIP6|CLEC4E|TRIM34A|CSF1R|LYZ2|ABHD2|H2-M3|ITPR2|AK4|BAG3|ZFP580|MCL1|MAP2K6|FANCL|FANCC|SERPINA3N|PALB2|GFAP|BCL6|MAP3K19|RCAN2|BCL3|CDK2|BCL2|SPIRE1|SERINC3|MAP3K14|LAT|SERINC5|BCL2L1|TRIM12A|TRIM30A|SRXN1|WDR4|TREM2|LSP1|TCIRG1|CYR61|ADAMTS4|THBD|PSTPIP1|HIF1AN|DTX3L|TRAF2|WIPI2|TIRAP|DNAJC3|LCK|TRAF3|MCM3|ANG|MCM2|CX3CR1|HDAC5|IGHV2-3|CEBPB|IGHV2-6|IGHV2-5|UNC93B1|IGHV2-2|CEBPG|H2-Q7|NLRC5|NOD1|PRR5L|DNAJB1|RAB20|GCN1L1|BAK1|IGHV2-9|SPAG9|CFLAR|KLF4|KLF2|P2RX7|POLR3A|KLF5|POLR3E|CLEC2D|IFITM3|IL1RN|IFITM1|IFITM2|AQP4|IFIT1|IFIT3|IFIT2|AQP1|PNP|PDK4|GLUL|B2M|PDK2|TIPIN|IL1R1|SP110|SLC11A1|ACOD1|MAPK8IP3|RUNX1|ARC|STXBP4|KLK8|NUAK2|H2-EB1|GADD45A|SH2D1A|NMI|PARP14|IGHV10-1|MANF|PARP10|CCDC88B|TOP2B|JCHAIN|SERP1|STAB1|FFAR3|FFAR2|TNFAIP8L2|BCL2A1D|BCL2A1A|BCL2A1B|MAP4K1|TSC22D4|PARP3|PARP4|TSC22D3|TFEB|PROX1|PARP9|CBFA2T3|IL17RC|RHOA|RHOB|TLR1|HCK|MDFIC|TLR9|TLR7|TLR6|SGK1|TLR5|TLR4|TLR3|TLR2|OAS1H|C1QB|C1QA|SAA3|WAS|OAS1A|OAS1B|OAS1C|CXCR6|AIF1|ARNTL|OAS1G|CXCR3|SUSD6|DUOX2|C1RA|MYEF2|MLH3|BATF|CD40LG|AXL|FAS|SIPA1|C1QC|HFE|HELB|C1S1|IL18RAP|C1RL|PDIA3|CD300A|ARID5A|SHISA5|MPEG1|PDIA4|F830016B08RIK|CHIL1|HIST1H2BE|NUPR1|PXK|C5AR2|C5AR1|ADRB2|ADIPOR2|ZFP36L2|ZFP36L1|NLRP6|UBD|ALDH3B1|PMAIP1|NLRP3|RIPK1|IGHV8-8|GAS2L1|HSPA8|SMAD1|TGFB1|HSPA5|NR4A3|KLRD1|BMPR1B|FGFR3|ULBP1|MUS81|H2-T23|SCYL3|CXCL9|B4GALT1|SPO11|SLC2A1|HSPB1|HK2|NAPRT|KYNU|CASP3|CASP4|CASP1|BDKRB2|GM28043|KDM6B|KLF10|BC017643|KLF15|AIM2|IFNG|OAS2|OAS3|MYH9|CASQ1|SLFN8|ABRAXAS1|ATP1A2|NR2C2|SLFN9|GNA13|S1PR3|GBP2|GBP4|GBP3|KLRG1|NOS2|POLM|OPRK1|TICRR|ALOX5AP|PMP22
48584	6.4770E-96	4.6709E-93	621	2382	2781	23953	positive regulation of response to stimulus	IGHV1-80|IGHV1-81|CYFIP1|JRK|IGHV1-82|TFRC|IGHV1-85|IGHV3-1|RBPJ|F11R|CLDN1|GPR174|TRBC1|C3AR1|IGHV3-6|IER5|IGHV3-8|CMKLR1|GBP5|ENDOG|UNC5B|RPL23|TEP1|SERPING1|PRKD2|H2-D1|ATF3|IGHV4-1|CFH|IGHV1-63|IGHV1-64|PRDM15|IGHV1-66|PDGFB|IGHV1-67|PDGFA|ZC3HAV1|IGHV1-69|P2RY10B|GATA3|GATA2|SLC30A10|DEDD2|C2|C3|C6|KLRK1|IGHV2-6-8|C7|PLCG2|NCKAP1L|PLCG1|LYN|JUN|JAG1|IGHV1-72|FZD2|IGHV1-74|FZD4|IGHV1-75|EDEM1|IGHV1-76|EDEM2|FN1|EIF2AK2|IGHV1-78|ST18|TMEM198|FASL|GPR18|ADA|LGMN|ITK|VSIR|IFIH1|LFNG|IGHV5-9|RACK1|TIMP3|CTLA4|JAK2|LDLRAP1|JAK3|IGHV5-4|IKBKE|APPL2|TRP53INP1|IGHV5-6|APPL1|HAVCR2|IGHV1-50|GPR37|RIPK3|RIPK2|IGHV1-52|GPR35|IFNGR1|IGHV1-53|SPHK1|NFAM1|IGHV1-54|IGHV1-55|EMP2|IGHV1-58|IGHV1-59|TMEM173|F3|AGTR1A|VAMP8|RARA|TLR12|PELI1|TLR11|HCLS1|HCST|MDFI|TMEM106A|ENG|HBEGF|PPARD|TLR13|CRB2|GRN|CCL12|H2-DMA|PTAFR|IGHV1-22|IGHV1-23|IL6RA|IGHV1-26|PTGS2|FGD2|RNF135|GPNMB|PLAGL2|STAT6|STX3|BID|IL12RB1|IGHV6-3|IGHV6-6|P2RY12|P2RY10|CCL22|ATAD5|IL10RB|AI464131|IL10RA|IGHV1-31|STAT3|CARD9|SCTR|IGHV1-36|GPR3|SYNJ2BP|IGHV1-39|LRG1|CENPJ|GID8|SIGLEC1|CRLF3|LIMS1|CSF1|NCF1|GPR65|H2-K1|RTKN2|SLA|GUCA1A|CXCL13|CLU|TNF|CXCL14|IGHG3|PYCARD|IGHG1|CYSLTR2|SALL1|FCGRT|ADORA3|CHP2|LEPR|NUDT16|MAP3K6|MAP3K7|MB21D1|MAP2K3|SH3GLB1|LAG3|TICAM2|IGFBP5|CD180|TAP2|FCGR1|IGHG2B|FCGR3|IGHG2C|IGHV13-2|MAPKAPK3|MFNG|RAB34|MAPKAPK2|IL6ST|CLEC4E|BLK|CSF1R|CD274|SHC2|SHC1|H2-M2|H2-M3|IL4RA|TNFRSF11A|NPAS2|RAP1B|RAP1A|PSAP|DVL3|BMF|TNFRSF14|ZFP580|CD300LF|BCL2L14|NADK|MCL1|MAP2K6|CD276|ESRRA|LY86|FBXO30|NFKB1|CXCL10|MFHAS1|IGHV14-1|PTPRC|RGCC|IGHV14-2|IGHV14-3|RHEB|CPD|IGHV14-4|BCL2|SPIRE1|HPSE|SERINC3|MAP3K14|LAT|MYD88|MCU|H2-AB1|NFE2L2|IGHV1-5|IGHV1-4|IGHV1-7|ITGAM|PLEKHF1|HSP90AB1|ITGB2|LRRK1|ECE1|TREM2|PTPN22|ITGAL|DUSP15|PIK3CG|CYR61|TNFSF13B|SPN|HHEX|IGHV1-9|ATP7A|IGHV5-12|DTX3L|TNFRSF19|ITGA1|IGHV5-15|TRAF2|IGHV5-17|TRAF1|TIRAP|TNFRSF1A|ADAMTS20|EVC|LCK|TRAF3|TRAF5|BMP2K|LCP2|CX3CR1|CEBPA|IGHV2-3|CEBPB|IGHV2-6|IGHV2-5|UNC93B1|H2-Q6|IGHV2-2|CEBPG|H2-Q7|H2-Q4|NLRC5|NOD1|FURIN|PRR5L|FYB|P2RY6|CCL8|CCL7|CCL6|CCL5|TIFA|SH3BP2|RAB29|CCL2|CSK|BAK1|SH2B2|IGHV2-9|SPAG9|PTPN1|ANGPT1|PRRX1|SEMA4D|HIP1R|CFLAR|KLF2|ASXL1|P2RX7|TSPAN14|CTH|PTPN6|CLEC2I|CD247|PIK3AP1|FCGR2B|MYO1G|IL1RN|SMARCB1|GFI1|ICAM1|IL27RA|C4B|FRAT1|PNP|PPP2R1B|DHX58|TNFSF10|KDR|TRIM25|IL12B|CCN4|LGALS9|SOX9|B2M|CDON|MUSK|RSAD2|IL1R1|SLC11A1|SIAH1A|ACOD1|MMD2|CSNK1D|CSNK1E|GPR37L1|MAPK8IP3|RUNX3|RUNX1|ARC|BTK|CD226|TRIM16|IGHV8-12|IGHV8-11|GIPR|SH2D2A|TXK|ZBTB1|LPAR4|PIK3R6|MNDAL|PIK3R5|KLK6|CD79B|CD79A|TESPA1|CD19|SLAMF6|CD14|KCNN4|SNX5|SLAMF1|NTSR2|STAT5A|XBP1|ZRANB1|TNFSF14|GADD45B|GADD45A|SH2D1A|IRGM2|IRGM1|IGF1|PARP14|IGHV10-1|GADD45G|NET1|LPAR6|WNK2|CD28|IGHM|TOP2B|CD40|TRAM1|HIP1|CD3E|CTSS|HERPUD1|AKAP12|AKAP13|GLIPR2|UIMC1|RAC2|CTSH|FFAR3|CCR7|FFAR2|CD36|CCR6|BCL2A1D|CCR5|LMCD1|CTSC|CCR2|MAP4K1|PARP3|FCER1G|SYK|TNFRSF12A|IL15|IL16|PARP9|IL17RC|VAV1|RHOA|LAT2|TLR1|IL1A|ANO1|MDFIC|IGHA|IL1B|ARHGEF3|TLR9|FCER2A|TLR7|TLR6|TLR5|CD46|TLR4|ARHGEF5|DBN1|TLR3|CD44|AVPI1|TLR2|C1QB|C1QA|CD63|WAS|CXCR4|AIF1|ARNTL|RELN|IGKC|CXCR3|XDH|DUOX2|CD74|C1RA|MAP3K1|OSM|PLEKHA4|CD40LG|THEMIS2|KLHL6|AXL|FAS|IL18R1|C1QC|CD86|CD84|CD81|HFE|IFI214|IFI211|LOXL3|ETS1|CARF|PVR|ACTG1|C1S1|IL18RAP|C1RL|CAPN3|IGHV7-3|TGM2|ZBP1|PDIA3|RALBP1|OSR1|THEMIS|ARID5A|IGHV1-12|CYBA|IGHV1-15|LAX1|IGHV1-18|IGHV1-19|ERN1|ADAM17|DOK2|CD8A|CHIL1|NUPR1|RELL2|CARD11|C5AR2|C5AR1|ADRB2|DDX60|SCUBE3|IRAK2|UBD|PMAIP1|NLRP3|RIPK1|IGHV8-8|TAC1|WNT3|HSPA8|TGFB1|CRTAM|INHBB|BTNL4|BTNL6|NFKBIA|NR4A3|IL7|TAB1|IL7R|BMPR1B|FGFR3|ULBP1|H2-T24|PRR5|H2-T23|H2-T22|PLEK|TNFAIP3|HSPB1|SPRED2|FLCN|CASP8|MCF2L|TRPS1|CASP4|BLNK|CASP1|IGLC3|IGHV9-4|IGLC1|IGLC2|IGHV9-1|GPSM3|IGHV9-3|DACT1|IGHV5-9-1|H2-T10|DDX58|PPP2R5B|PLA2G4A|ICOSL|IRAK4|DCN|TGFBR1|ACTA2|HSH2D|AIM2|IFNG|IRF1|IRF7|DOCK2|MS4A1|SASH3|ABRAXAS1|HMGCR|GM8909|DLL4|HLX|TBX21|HES1|IFI208|IFI209|IFI204|CMTM3|IFI205|TRAT1|IFI203|OPRK1|S100B|SCIMP|GOLPH3|TEC|CD6|TCIM|ALOX5AP|ERCC8|ACKR3|SPRY2|LTBR
9605	2.1878E-95	1.4726E-92	633	2459	2781	23953	response to external stimulus	IGHV1-80|IGHV1-81|CYFIP1|IGHV1-82|RPL30|PGLYRP2|TFRC|WIPF1|IGHV1-85|IGHV3-1|RBPJ|F11R|RRP8|DPYSL2|TRBC1|C3AR1|IGHV3-6|JUNB|IGHV3-8|CMKLR1|IER3|GBP6|CHID1|GBP5|GBP8|GBP7|UNC5B|GBP9|RNASE6|RNASE4|BHLHA15|UNC13D|BIN2|TEP1|DDIT4|SERPING1|ATF3|ATF4|IGHV4-1|URI1|MTMR3|CFH|IGHV1-63|IGHV1-64|HPN|IGHV1-66|PDGFB|IGHV1-67|PDGFA|ZC3HAV1|IGHV1-69|GATA3|MEFV|LY9|NUGGC|GABARAP|C2|PLAC8|C3|KLRK1|IGHV2-6-8|C7|PLCG2|NCKAP1L|PPARGC1A|LYN|GSDMD|ABCA1|JUN|IGHV1-72|IGHV1-74|ST13|IGHV1-75|IGHV1-76|FUCA2|EIF2AK2|IGHV1-78|NR1D1|TOLLIP|REL|TNFSF8|ADA|CDKN1A|ADM|LITAF|SIGLECG|IFIH1|TIFAB|IGHV5-9|JAK2|JAK3|IGHV5-4|IKBKE|APPL2|IGHV5-6|HAVCR2|BATF2|BATF3|IGHV1-50|RIPK2|IGHV1-52|GPR35|ANXA3|IFNGR1|IGHV1-53|IGHV1-54|IGHV1-55|SERPINB9|AEN|IGHV1-58|FOS|IGHV1-59|TMEM173|AGTR1A|VAMP8|TMEFF2|PLSCR2|CDC42EP4|RARA|CDC42EP2|TLR12|PELI1|TLR11|ANGPTL4|DSCAML1|TMEM106A|ENG|HBEGF|PPARD|TLR13|CCL12|PTAFR|IGHV1-22|IGHV1-23|IGHV1-26|PTGS2|RNF135|WRN|IL12RB1|IGHV6-3|IGHV6-6|IL12RB2|P2RY12|BCHE|GATSL3|CCL22|IL10RB|STAT1|IGHV1-31|STAT2|CARD9|SCTR|IGHV1-36|IGHV1-39|PSMB9|LRG1|FABP7|NUCB2|PF4|CSF3R|CSF1|NCF1|NCF2|H2-K1|FAM107A|RNF19B|GUCA1A|CXCL13|TNF|CXCL14|CXCL16|IGHG3|PYCARD|ZFP36|CYSLTR1|IGHG1|LAMP2|CLEC5A|PIM1|ZFP683|MB21D1|IFNAR2|SH3GLB1|TGTP1|TICAM2|SEMA6D|CD180|TAP2|IFIT1BL2|FCGR1|RAB32|IGHG2B|NAIP2|FCGR3|IGHG2C|NAIP5|IGHV13-2|JAML|MAPKAPK3|NAIP6|MAPKAPK2|LY6A|CLEC4E|TRIM34A|FKBP5|CSF1R|CD274|SHC1|LYZ2|H2-M3|IL4RA|RHOBTB3|TNFRSF11A|CORO1A|HSP90B1|SERPINA3F|BAG3|CD300LB|EIF4EBP1|BMF|TNFRSF14|ZFP580|AP1M1|LY86|B3GALT6|SERPINA3N|NFKB1|NFKB2|CXCL10|MFHAS1|CXCL11|IGHV14-1|PTPRC|IGHV14-2|IGHV14-3|IGHV14-4|BCL3|BCL2|PLXNB3|PLXNB2|SERINC3|MAP3K14|MYD88|SERINC5|BCL2L1|H2-AB1|TRIM12A|NFE2L2|IGHV1-5|IGHV1-4|CIITA|IGHV1-7|TRIM30A|ITGAM|ITGB2|PIK3CD|TREM2|PTPN22|LSP1|PIK3CG|CYR61|SPN|ADAMTS4|PSTPIP1|TAGAP|ITGAX|IGHV1-9|OASL1|OASL2|GRID2|ITGA4|IGHV5-12|DTX3L|ITGA1|IGHV5-15|WIPI2|IGHV5-17|TNFRSF1B|TIRAP|TNFRSF1A|LCK|TRAF3|TRIM59|ITGA6|TMBIM6|ANG|TRIM56|CX3CR1|IGHV2-3|CEBPB|IGHV2-6|IGHV2-5|UNC93B1|SRF|IGHV2-2|CEBPG|H2-Q7|NLRC5|SEMA3G|NOD1|TSPAN32|RAB20|CCL8|CCL7|CCL6|NOCT|CCL5|TIFA|GCN1L1|RAB29|CCL2|BAK1|SLC25A25|IGHV2-9|ANGPT1|SEMA4D|GZMA|CFLAR|MCOLN2|GDAP10|P2RX7|NFASC|POLR3A|RAB13|POLR3E|PTPN6|FCGR2B|MYO1F|CD244|IFITM3|IFITM1|IFITM2|GFI1|PRF1|AQP4|IFIT1|IKZF3|IFIT3|IFIT2|AQP1|IL27RA|LGALS3|BSG|DHX58|PDK4|TRIM25|PIEZO1|IL12B|LGALS9|SOX9|TRIM21|EPHB1|GLUL|B2M|PDK2|HERC6|RSAD2|SP110|SLC11A1|ACOD1|MAPK8IP3|RUNX3|SLPI|IFI27|BTK|TRIM14|ULK1|SIK1|TRIB1|IGHV8-12|IGHV8-11|IGKV6-14|EPHA10|STXBP4|ZBTB1|MNDAL|CD79B|NUAK2|SLAMF8|SLAMF7|CEP192|SLAMF6|CD14|SLAMF1|VASP|XBP1|EGR2|H2-EB1|XCR1|EGR3|SH2D1A|IRGM2|PRG2|IRGM1|RAB27A|IFI44|IGF1|NMI|PARP14|RPE65|IGHV10-1|BST2|CCDC88B|IFI27L2A|IGHM|CLIC5|TOP2B|TENM2|CD40|PCSK9|IL27|CD3E|JCHAIN|MAP1LC3B|STAB1|RAC2|CD37|CCR7|FFAR2|TNFAIP8L2|CD36|CCR6|CCR5|CCR2|APOBEC1|CD52|APOBEC3|FCER1G|SYK|TFEB|IL16|PROX1|PARP9|CYP7B1|IL17RC|VAV1|RHOA|CAR5B|TLR1|IL1A|HCK|ANO1|IGHA|IL1B|TLR9|TLR7|FAM20A|TLR6|TLR5|TLR4|ARHGEF5|DBN1|TLR3|TLR2|OAS1H|C1QB|C1QA|CD63|NLRP1B|CLEC4A2|NLRP1A|SAA3|GBA|WAS|CXCR4|OAS1A|OAS1B|CAPG|OAS1C|CXCR6|STX11|OAS1G|RELB|RELN|IGKC|CXCR3|DUOX2|BC018473|C1RA|GCH1|FAM46A|BATF|PER2|PER1|TTC8|PER3|KLHL6|AXL|FAS|CD68|SIPA1|C1QC|CD86|CD84|HFE|CD80|IFI211|PRDM1|IFI44L|ACTG1|C1S1|RGS1|C1RL|CCRL2|GATSL2|IGHV7-3|ZBP1|PDIA3|CD96|ARID5A|IGHV1-12|CYBB|CYBA|IGHV1-15|MR1|MPEG1|IGHV1-18|IGHV1-19|PLA2G16|ADAM17|CD8A|SBDS|HIST1H2BE|CMPK2|WDFY4|PLGRKT|USP53|C5AR2|C5AR1|PLD4|ADRB2|PLD1|DDX60|EFNA4|2810474O19RIK|EFNB1|NLRP6|IRAK2|UBD|NLRP3|IGHV8-8|TAC1|GAS2L1|WNT3|TGFB1|VCAM1|HSPA5|MT2|AA467197|INHBB|IIGP1|NFKBIA|ISG20|NR4A1|NR4A3|FES|BHLHE40|KLRD1|BMPR1B|ULBP1|RTP4|H2-T23|CXCL9|CHD7|SLC2A1|TNFAIP3|UPK1B|KYNU|CASP4|CASP1|IGLC3|IGHV9-4|IGLC1|IGLC2|IGHV9-1|IGHV9-3|KLF10|IGHV5-9-1|BC017643|DDX58|PDE4D|IRAK4|GBP11|AIM2|GBP10|VGF|IFNG|ELF4|OAS2|IRF4|OAS3|IRF1|IRF2|CRY2|IRF7|CRY1|IRF8|IRF5|DOCK2|MS4A1|SLFN8|RALB|SLFN2|ATP1A2|SAMHD1|SLFN9|USP18|PRTG|CNR2|GBP2|GBP4|GBP3|KLRG1|CMTM7|GBP2B|CD209B|IFI204|NOS2|CMTM3|IFI205|MX2|MX1|OPRK1|SOD2|H2-AA|SCIMP|TEC|CD6|PMP22|IFIT3B|ACKR3|PTX3|VIM
2252	1.2775E-88	8.0612E-86	272	649	2781	23953	immune effector process	IFITM3|IGHV1-80|IGHV1-81|IFITM1|IGHV1-82|IFITM2|IGHV1-85|IGHV3-1|PRF1|IFIT1|IFIT3|ICAM1|IFIT2|C4B|MILR1|DHX58|TRBC1|TRIM25|IL12B|IGHV3-6|IGHV3-8|RSAD2|SLC11A1|UNC13D|DDIT4|BTK|SERPING1|IGHV4-1|IGHV8-12|IGHV8-11|CFH|IGHV1-63|IGHV1-64|IGHV1-66|IGHV1-67|ZC3HAV1|IGHV1-69|GATA3|LY9|C2|C3|IGHV2-6-8|C7|CD19|INPP5D|PLCG2|SLAMF6|SLAMF1|LYN|JAG1|IGHV1-72|IGHV1-74|IGHV1-75|IGHV1-76|EIF2AK2|IGHV1-78|RAB27A|IGHV10-1|GADD45G|BST2|ADA|IGHM|CD40|IFIH1|LFNG|IGHV5-9|CTSH|CCR6|IGHV5-4|CTSC|IGHV5-6|HAVCR2|APOBEC1|APOBEC3|FCER1G|IGHV1-50|SYK|IGHV1-52|ANXA3|IFNGR1|IGHV1-53|IGHV1-54|IGHV1-55|EMP2|SERPINB9|AEN|IGHV1-58|PARP9|IGHV1-59|TMEM173|LAT2|APBB1IP|IGHA|TLR9|TLR7|CD46|TLR4|DNASE1L3|TLR3|OAS1H|C1QB|C1QA|GRN|H2-DMA|IGHV1-22|IGHV1-23|OAS1A|OAS1B|OAS1C|IGHV1-26|STX11|OAS1G|RELB|RNF135|IGKC|STAT6|IGHV6-3|IGHV6-6|CD74|C1RA|ATAD5|IL10RB|STAT1|IGHV1-31|STAT2|STAT3|CARD9|IGHV1-36|IGHV1-39|BATF|CD40LG|FAS|IL18R1|C1QC|CD86|NCF1|CD81|RNF19B|CLU|IFI44L|IGHG3|PYCARD|IGHG1|C1S1|IL18RAP|ADORA3|C1RL|IGHV7-3|MB21D1|IFNAR2|ZBP1|TICAM2|CD300A|CD180|RPS6|IGHV1-12|IGHV1-15|IFIT1BL2|IGHV1-18|IGHV1-19|FCGR1|IGHG2B|FCGR3|IGHG2C|TYROBP|IGHV13-2|CD8A|MFNG|CLEC4E|TRIM34A|H2-M3|IL4RA|DDX60|CORO1A|CD300LB|NLRP3|IGHV8-8|TGFB1|POU2F2|ISG20|CXCL10|IGHV14-1|PTPRC|RGCC|NR4A3|IGHV14-2|IGHV14-3|IGHV14-4|BCL3|BCL2|KLRD1|SERINC3|MAP3K14|ULBP1|LAT|MYD88|SERINC5|H2-AB1|TRIM12A|RTP4|IGHV1-5|IGHV1-4|CXCL9|IGHV1-7|TRIM30A|SNAP23|TNFAIP3|TREM2|TCIRG1|ITGAL|SPN|TAGAP|ITGAX|IGLC3|IGHV9-4|IGLC1|IGLC2|IGHV1-9|ATP7A|IGHV9-1|OASL1|IGHV9-3|OASL2|IGHV5-9-1|BC017643|IGHV5-12|DTX3L|DDX58|IGHV5-15|ICOSL|IRAK4|IGHV5-17|IFNG|OAS2|IRF4|OAS3|IRF1|IRF2|IRF7|IRF5|LCP1|DOCK2|TRIM56|CX3CR1|IGHV2-3|CEBPB|IGHV2-6|SLFN8|IGHV2-5|UNC93B1|IGHV2-2|CEBPG|FGL2|PIRB|SAMHD1|SLFN9|IGHV2-9|GBP2B|MX2|MX1|GZMB|OPRK1|TEC|TCIM|POLR3E|IFIT3B|PTX3|PTPN6|FCGR2B|MYO1F|CD244|MYO1G
45087	9.8098E-87	5.8259E-84	294	754	2781	23953	innate immune response	IFITM3|IGHV1-80|IGHV1-81|IFITM1|IGHV1-82|IFITM2|IGHV1-85|IGHV3-1|AQP4|IFIT1|IFIT3|IFIT2|LGALS3|DHX58|TRBC1|TRIM25|IL12B|IGHV3-6|TRIM21|B2M|IGHV3-8|HERC6|GBP6|CHID1|GBP5|GBP8|GBP7|RSAD2|GBP9|SP110|SLC11A1|RNASE6|ACOD1|UNC13D|SLPI|BTK|TRIM14|SERPING1|IGHV4-1|IGHV8-12|IGHV8-11|CFH|STXBP4|IGHV1-63|IGHV1-64|ZBTB1|IGHV1-66|IGHV1-67|ZC3HAV1|IGHV1-69|GATA3|MEFV|LY9|C2|C3|KLRK1|IGHV2-6-8|SLAMF7|SLAMF6|CD14|SLAMF1|LYN|GSDMD|H2-EB1|IGHV1-72|IGHV1-74|IGHV1-75|SH2D1A|IGHV1-76|IRGM2|EIF2AK2|IGHV1-78|IRGM1|RAB27A|NMI|PARP14|IGHV10-1|BST2|TOLLIP|REL|IGHM|IL27|SIGLECG|JCHAIN|IFIH1|IGHV5-9|TNFAIP8L2|JAK2|JAK3|IGHV5-4|IKBKE|IGHV5-6|HAVCR2|APOBEC3|FCER1G|IGHV1-50|SYK|RIPK2|IGHV1-52|IGHV1-53|IGHV1-54|IGHV1-55|IGHV1-58|PARP9|IGHV1-59|TMEM173|TLR1|VAMP8|HCK|IGHA|CDC42EP4|CDC42EP2|TLR9|TLR12|TLR11|TLR7|TLR6|TLR5|TLR4|TLR3|TMEM106A|TLR2|TLR13|C1QB|C1QA|NLRP1B|CCL12|CLEC4A2|NLRP1A|IGHV1-22|WAS|IGHV1-23|CAPG|IGHV1-26|STX11|RELB|RNF135|IGKC|IL12RB1|IGHV6-3|IGHV6-6|C1RA|CCL22|GCH1|STAT1|IGHV1-31|STAT2|CARD9|IGHV1-36|IGHV1-39|AXL|C1QC|CD84|CSF1|RNF19B|PRDM1|CXCL16|ACTG1|IGHG3|PYCARD|IGHG1|C1S1|C1RL|CLEC5A|IGHV7-3|ZFP683|MB21D1|IFNAR2|ZBP1|TGTP1|TICAM2|CD180|ARID5A|IGHV1-12|CYBB|CYBA|IGHV1-15|MR1|MPEG1|IGHV1-18|IGHV1-19|FCGR1|IGHG2B|NAIP2|IGHG2C|NAIP5|IGHV13-2|NAIP6|HIST1H2BE|CLEC4E|CSF1R|PLD4|CORO1A|NLRP6|UBD|NLRP3|TNFRSF14|IGHV8-8|TAC1|TGFB1|LY86|IIGP1|NFKB1|NFKB2|ISG20|MFHAS1|IGHV14-1|IGHV14-2|IGHV14-3|IGHV14-4|KLRD1|SERINC3|ULBP1|MYD88|SERINC5|H2-AB1|TRIM12A|IGHV1-5|IGHV1-4|CIITA|IGHV1-7|TRIM30A|PIK3CD|TREM2|PSTPIP1|KYNU|CASP4|CASP1|IGLC3|IGHV9-4|IGLC1|IGLC2|IGHV1-9|IGHV9-1|OASL1|IGHV9-3|OASL2|IGHV5-9-1|BC017643|IGHV5-12|DTX3L|DDX58|IGHV5-15|IRAK4|IGHV5-17|TIRAP|GBP11|AIM2|GBP10|IFNG|ELF4|OAS2|TRAF3|OAS3|IRF1|IRF7|IRF8|TRIM59|IRF5|ANG|TRIM56|CX3CR1|IGHV2-3|IGHV2-6|IGHV2-5|UNC93B1|IGHV2-2|CEBPG|H2-Q7|NLRC5|NOD1|SAMHD1|RAB20|CCL8|CCL7|CCL6|CCL5|TIFA|CCL2|GBP2|GBP4|GBP3|KLRG1|IGHV2-9|GBP2B|NOS2|H2-AA|MCOLN2|POLR3A|POLR3E|PTX3|PTPN6|VIM|CD244
50778	2.5677E-85	1.4402E-82	290	745	2781	23953	positive regulation of immune response	IGHV1-80|IGHV1-81|IGHV1-82|TFRC|IGHV1-85|IGHV3-1|IL27RA|C4B|PNP|DHX58|TRBC1|C3AR1|IL12B|LGALS9|IGHV3-6|B2M|IGHV3-8|CMKLR1|GBP5|RSAD2|IL1R1|SLC11A1|ACOD1|BTK|SERPING1|PRKD2|CD226|H2-D1|IGHV4-1|IGHV8-12|IGHV8-11|CFH|IGHV1-63|TXK|IGHV1-64|ZBTB1|IGHV1-66|IGHV1-67|ZC3HAV1|IGHV1-69|GATA3|GATA2|C2|MNDAL|CD79B|C3|CD79A|C6|KLRK1|IGHV2-6-8|TESPA1|CD19|PLCG2|NCKAP1L|SLAMF6|PLCG1|CD14|KCNN4|LYN|STAT5A|XBP1|IGHV1-72|IGHV1-74|IGHV1-75|SH2D1A|IGHV1-76|IRGM2|IGHV1-78|IRGM1|IGHV10-1|CD28|ADA|IGHM|ITK|CD40|CD3E|IFIH1|IGHV5-9|CTLA4|FFAR3|CCR7|FFAR2|CD36|BCL2A1D|IGHV5-4|IKBKE|APPL2|IGHV5-6|CCR2|HAVCR2|FCER1G|IGHV1-50|SYK|RIPK2|IGHV1-52|IL15|IGHV1-53|NFAM1|IGHV1-54|IGHV1-55|IGHV1-58|PARP9|IGHV1-59|TMEM173|VAV1|LAT2|TLR1|VAMP8|IGHA|IL1B|RARA|TLR9|TLR12|PELI1|TLR11|FCER2A|TLR7|TLR6|TLR5|CD46|TLR4|TLR3|CD44|TLR2|TLR13|C1QB|C1QA|H2-DMA|PTAFR|IGHV1-22|IGHV1-23|IGHV1-26|RNF135|IGKC|STAT6|IL12RB1|IGHV6-3|IGHV6-6|CD74|C1RA|ATAD5|IGHV1-31|CARD9|IGHV1-36|IGHV1-39|CD40LG|THEMIS2|KLHL6|IL18R1|C1QC|CD86|CD81|HFE|IFI214|H2-K1|IFI211|TNF|PVR|IGHG3|PYCARD|IGHG1|C1S1|IL18RAP|FCGRT|ADORA3|C1RL|IGHV7-3|MB21D1|ZBP1|LAG3|TICAM2|THEMIS|TAP2|ARID5A|IGHV1-12|CYBA|IGHV1-15|LAX1|IGHV1-18|IGHV1-19|FCGR1|IGHG2B|FCGR3|IGHG2C|IGHV13-2|MAPKAPK3|MAPKAPK2|CLEC4E|BLK|CD274|H2-M2|C5AR2|H2-M3|C5AR1|IL4RA|DDX60|RAP1A|IRAK2|NLRP3|TNFRSF14|IGHV8-8|CD300LF|CD276|HSPA8|TGFB1|CRTAM|BTNL4|BTNL6|NFKBIA|MFHAS1|IGHV14-1|PTPRC|RGCC|NR4A3|IGHV14-2|IGHV14-3|IGHV14-4|BCL2|ULBP1|MYD88|H2-AB1|H2-T24|IGHV1-5|H2-T23|IGHV1-4|H2-T22|IGHV1-7|ITGAM|ITGB2|PTPN22|TNFSF13B|SPN|IGLC3|IGHV9-4|IGLC1|IGLC2|IGHV1-9|IGHV9-1|IGHV9-3|IGHV5-9-1|H2-T10|IGHV5-12|DDX58|IGHV5-15|TRAF2|ICOSL|IGHV5-17|TIRAP|AIM2|IFNG|LCK|TRAF3|IRF1|IRF7|LCP2|MS4A1|SASH3|IGHV2-3|IGHV2-6|IGHV2-5|UNC93B1|H2-Q6|IGHV2-2|H2-Q7|H2-Q4|NLRC5|FYB|GM8909|HLX|TBX21|TIFA|RAB29|SH2B2|IGHV2-9|IFI208|IFI209|IFI204|CMTM3|IFI205|TRAT1|IFI203|SCIMP|P2RX7|TEC|PTPN6|CLEC2I|CD247|PIK3AP1|FCGR2B|MYO1G
48522	1.1134E-84	5.9164E-82	1093	5694	2781	23953	positive regulation of cellular process	IGHV1-80|IGHV1-81|ATF2|JRK|IGHV1-82|SPI1|TFRC|IGHV1-85|IGHV3-1|RBPJ|F11R|CLDN1|ZC3H12D|SPIB|DPYSL2|TRBC1|C3AR1|IGHV3-6|IGHV3-8|GBP5|ENDOG|UNC5B|BHLHA15|CLDN5|DDIT4|PSME1|TXNIP|PSME2|ATF3|ATF4|IGHV1-63|IGHV1-64|HPN|IGHV1-66|PDGFB|IGHV1-67|PDGFA|ZC3HAV1|IGHV1-69|GATA3|GATA2|SLC30A10|GIGYF2|DEDD2|C3|HSPH1|C6|KLRK1|IGHV2-6-8|C7|RNF217|PPARGC1A|LYN|ABCA1|JUN|JAG1|IGHV1-72|IGHV1-74|IGHV1-75|EDEM1|IGHV1-76|EDEM2|FN1|EIF2AK2|IGHV1-78|LARP6|FLI1|FASL|FXYD1|GPR18|LGMN|FERMT3|HEXB|KDM8|EFCAB7|LITAF|VSIR|PANX2|MMP25|CASP12|NKRF|IGHV5-9|NEFL|TSPO|CTLA4|JAK2|JAK3|IGHV5-4|IKBKE|APPL2|IGHV5-6|APPL1|APC2|SS18|IGHV1-50|GPR37|RIPK3|DUSP1|RIPK2|ELOVL5|IGHV1-52|GPR35|IGHV1-53|SPHK1|IGHV1-54|IGHV1-55|EMP2|IGHV1-58|FOS|IGHV1-59|F3|DUSP6|VAMP8|MMP14|GPRC5A|CDC42EP4|MED20|CDC42EP2|PELI1|CDC42EP1|FLT3L|HCST|MDFI|TMEM106A|ARF6|PPARD|CRB2|PTAFR|IGHV1-22|IGHV1-23|KCNA5|IL6RA|SNX33|IGHV1-26|PTGS2|WRN|UCP2|MFN1|LEO1|PLAGL2|HAS2|STAT6|STX3|BID|IL12RB1|EGLN1|P2RY12|P2RY10|ATAD5|STAT1|AI464131|IGHV1-31|STAT2|STAT3|SCTR|IGHV1-36|IGHV1-39|LRG1|SLCO3A1|CENPJ|GID8|PKN1|SIGLEC1|CRLF3|LIMS1|NCF1|NCF2|GPR65|RASL11A|NAB2|SLA|CXCL13|CXCL14|CXCL16|STK10|POFUT2|ADORA3|PIM1|LEPR|NEK2|NUDT16|MAP3K6|MAP3K7|SH3GLB1|TICAM2|MAG|MAF|JAML|FRMD8|MFNG|MAPKAPK2|ZFP691|ANAPC5|SRSF5|SRSF6|IL6ST|BLK|CD274|SHC2|MAX|SHC1|IL4RA|CREM|TNFRSF11A|CORO1A|NPAS2|GLIS1|RAP1B|SOCS3|RAP1A|SOCS1|ATXN7|ZKSCAN3|EIF4EBP1|SMYD1|BMF|TNFRSF14|SMYD3|BCL2L14|NADK|CD276|TIA1|NEK6|ZBTB16|LY86|HTR1B|FBXO32|FBXO30|NFKB1|NFKB2|CXCL10|MFHAS1|IGHV14-1|PTPRC|RGCC|IGHV14-2|SP1|IGHV14-3|SP4|IGHV14-4|MOB2|NFE2L3|HPSE|MYD88|MCU|H2-AB1|NFE2L2|IGHV1-5|IGHV1-4|CIITA|IGHV1-7|ITGAM|HSP90AB1|CDCA7L|ITGB2|LRRK1|PIK3CD|ECE1|FAM208A|ITGAL|PIK3CG|TNFSF13B|SPN|HHEX|ITGAX|IGHV1-9|ATP7A|TRIM65|GRID2|ITGA4|IGHV5-12|TNFRSF19|ITGA1|IGHV5-15|IGHV5-17|TNFRSF1B|TNFRSF1A|ADAMTS20|DBF4|BMP2K|ITGA6|TNFRSF26|LCP1|BIRC3|SRF|LRP5|FURIN|IL2RG|PIRB|SLC25A27|CCL8|PARD6A|KCTD20|CCL7|CCL6|CCL5|TIFA|SH3BP2|CCL2|SH2B2|PTPN1|PRRX1|GZMA|MID1IP1|HIP1R|MERTK|GZMK|TSPAN14|IL2RA|POU2AF1|PTPN6|PDCD1|PIK3AP1|FCGR2B|MYO1F|CD244|SMARCB1|CCP110|IKZF1|IKZF3|ICAM1|IL27RA|CCAR1|LGALS3|RASSF4|DHX58|TNFSF10|KDR|TRIM25|PIEZO1|EPC1|IL12B|CCN4|CPNE3|LGALS9|TRIM21|EPHB1|MUSK|RSAD2|MMD2|CSNK1D|CSNK1E|FNDC5|PPP1R3G|SHTN1|SOAT1|FNDC1|ADGRB3|ULK1|KCTD11|CD226|TRIM16|TRIB1|RIN2|TRIB2|IGHV8-12|IGHV8-11|SDC4|EPHA10|GIPR|EPAS1|ZBTB1|LPAR4|PIK3R6|PIK3R5|RRAS|TESPA1|CD19|CD14|KCNN4|SNX5|RAB11FIP4|RBM10|SLAMF1|STAT5A|EGR1|XBP1|EGR2|EGR3|TNFSF14|EGR4|ZFP516|EAF1|IRGM2|SMARCA5|SUCO|IRGM1|RAB27A|CELA1|IGF1|NET1|ACER2|BST1|LPAR6|WNK2|ID1|CD28|LRRN1|IGHM|CSRNP1|CD40|CSRNP3|PPP1R10|CTSZ|PCSK9|IL27|CLEC9A|CD3E|CLYBL|HERPUD1|AKAP12|AKAP13|UIMC1|NCS1|RAC2|CTSH|CCR7|CD36|CCR6|CCR5|CTSD|LMCD1|CTSC|CCR2|APOBEC1|CD53|ZHX3|FCER1G|SYK|TNFRSF12A|IL15|OSMR|RNF144A|IL1A|ANO1|IGHA|IL1B|ARHGEF3|MZB1|PABPC1|CD46|ARHGEF5|DBN1|CD44|CD63|FOXC1|NLRP1B|RAMP2|NLRP1A|GBA|DERL2|RELB|SERTAD3|RELN|IGKC|SERTAD1|NFIL3|XDH|EXOSC2|CAR2|CD74|MAP3K1|CAVIN2|OSM|PLEKHA4|PER2|PER1|STK17B|TARDBP|IL18R1|PNPLA2|CD86|SH3GL3|PLVAP|CD84|CD81|CD80|LOXL3|PRDM1|ETS1|CARF|ACTG1|TGM1|CCND3|CCND2|CCND1|PLAU|CAPN2|CAPN3|IGHV7-3|TGM2|SH3GL1|ZBP1|CAST|DIMT1|TMOD3|OSR1|IGHV1-12|CYBB|CYBA|IGHV1-15|POU3F3|IGHV1-18|IGHV1-19|ERN1|MIR124-2HG|ADAM17|DOK2|TYROBP|CD8A|DOK7|MZF1|CARD11|PLGRKT|HTRA1|CACNA1B|PLD1|DDX60|HCAR2|NCKIPSD|RAI1|WNT6|CALHM2|LLPH|TAC1|WNT3|BCL9L|VCAM1|CRTAM|MSN|MT2|INHBB|SYT9|SSH2|IL7|TAB1|IL7R|FBN1|PRR5|DYRK3|PLEK|CHD7|ATP2A3|TNFAIP3|LDB2|AFF1|LYL1|IGLC3|IGHV9-4|IGLC1|IGLC2|IGHV9-1|IGHV9-3|DACT1|TGIF1|IGHV5-9-1|ARHGEF15|NCBP2|DDX58|PLA2G4A|OLIG2|IRAK4|ETV5|ETV6|ACTA2|ELF1|ALS2|ELF4|IRF4|ELF5|IRF1|IRF2|TBC1D7|IRF7|CRY1|IRF8|IRF5|IL9R|CREB5|RALB|HMGCR|TBX21|TRA2A|ATOH8|RBM38|ATF7IP|CD209B|IFI204|SOD2|S100B|H2-AA|SCIMP|CD2|GOLPH3|TEC|CD6|TEF|TCIM|NPHS1|CD5|TAF8|ERCC8|ACIN1|ACKR3|PTX3|VIM|MAP10|CYFIP1|CNTFR|MAML2|WIPF1|WIPF2|WIPF3|HNRNPU|DMP1|HNRNPR|GABPB1|ELK1|RRP8|ELK3|GPR174|FAM122A|GJA5|NAMPT|CREB3L2|JUNB|IER5|IER2|CMKLR1|RPL23|SERPINF1|SOX12|UNC13D|TEP1|HOXB4|PRKD2|NHLRC1|IGHV4-1|PRDM15|XPA|P2RY10B|MEFV|PLAC8|GJC2|PLCG2|NCKAP1L|PLCG1|PROM1|ICOS|NKX2-2|FZD1|GSDMD|PLK3|FZD2|FZD4|MCAM|FZD7|NFATC3|UPF3B|NFATC1|NR1D2|NR1D1|MEX3D|ST18|TMEM198|FOSL2|TOLLIP|HNRNPD|REL|TNFSF8|CDK13|CPEB3|ADA|BTG2|CDKN1A|RARG|BTG1|GMEB2|ARPC1B|SETD7|ADM|HIF3A|ING1|IFIH1|LFNG|ADAMTSL4|RACK1|TIMP3|LDLRAP1|JARID2|TRP53INP1|HAVCR2|ANXA3|IFNGR1|NFAM1|TET2|TET1|TMEM173|AGTR1A|TET3|RARA|HCLS1|JDP2|ENG|HBEGF|GRN|CCL12|H2-DMA|FAM129A|GRAMD4|FGD2|GPNMB|BRD8|IGHV6-3|IGHV6-6|CCL22|BRF2|IL10RB|IL10RA|CARD9|GPR3|GTF2H2|SYNJ2BP|ELP6|FOSB|NUCB2|PF4|HSPA1A|CSF1|CLSTN3|CEP120|RTKN2|CTNND1|FAM107A|RNF19B|GUCA1A|IRS2|CLU|TNF|IGHG3|PYCARD|RIMS4|ZFP36|IGHG1|CYSLTR2|SALL1|CLEC5A|CHP2|LZTS2|PHLDA1|MB21D1|MAP2K3|RPS9|ANKRD49|IGFBP5|MAMSTR|GPT2|SEMA6D|CD180|RPS6|FRMD4A|CYS1|FCGR1|DISP3|IGHG2B|FCGR3|IGHG2C|MELK|IGHV13-2|KAT6B|RAB34|ERG|CLEC4E|IPPK|CSF1R|ZFP346|ENY2|HVCN1|H2-M3|ILDR1|CHRD|RASAL3|BAG3|PSAP|CD300LB|DVL3|ZFP580|CD300LF|MCL1|MAP2K6|ESRRA|MARCH7|GFAP|MAFB|BCL6|RHEB|MAP3K19|CPD|MAFG|BCL3|MAFF|CDK2|BCL2|PLEKHM1|PLXNB3|SPIRE1|PLXNB2|SERINC3|MAP3K14|LAT|BCL2L1|ZFP523|PLEKHF1|TREM2|PTPN22|PTPN23|DUSP15|CYR61|HIF1AN|DTX3L|AVPR2|TRAF2|TRAF1|TIRAP|DNAJC3|EVC|LCK|TRAF3|TRAF5|ANG|ASPA|CX3CR1|CEBPA|HDAC5|IGHV2-3|CEBPB|IGHV2-6|IGHV2-5|CEBPD|PLAG1|UNC93B1|IGHV2-2|CEBPG|NLRC5|SEMA3G|NOD1|PRR5L|RAB21|P2RY6|NOCT|GCN1L1|RAB29|TNNI2|CSK|BAK1|WASF2|WASF3|IGHV2-9|RNF20|SPAG9|ANGPT1|SEMA4D|CFLAR|KLF4|KLF2|ASXL1|P2RX7|KLF5|RPS3A1|CTH|CROCC|KLF9|CLEC2I|PFKM|IL1RN|ZMYND8|GFI1|IFIT2|AQP1|FRAT1|PNP|PPP2R1B|RPS6KA1|DPF1|SOX9|GLUL|B2M|TBC1D10A|CDON|ARRDC4|IL15RA|TIPIN|IL1R1|SP110|SLC11A1|ARRDC3|SIAH1A|ACOD1|EBF2|ACSL3|GPR37L1|MAPK8IP3|RUNX3|JMJD6|RUNX1|ARC|GSAP|EZR|CD101|PTGES|STXBP4|SH2D2A|TXK|EIF5A2|KLK6|HELZ2|INPP5D|DND1|BANP|NTSR2|VASP|ZRANB1|GADD45B|GADD45A|SH2D1A|NMI|PARP14|IGHV10-1|GADD45G|CCDC88B|CD300C2|TOP2B|TRAM1|HIP1|SERP1|GLIPR2|FFAR2|CLIC1|MAP4K1|PARP3|TSC22D1|INSRR|TFEB|RHOH|PROX1|PARP9|CYP7B1|PPRC1|RHOC|CBFA2T3|IL17RC|RHOA|VAV2|RHOB|TLR1|HCK|MDFIC|TLR9|TLR7|FAM20A|TLR6|SGK1|TLR5|TLR4|TLR3|AVPI1|TLR2|ZFP821|C1QA|WAS|CXCR4|CST7|TRAK1|AIF1|ARNTL|CXCR3|MPZL1|DUOX2|BATF|TPPP3|CD40LG|AXL|FAS|MPHOSPH8|HFE|ARID4A|WASHC1|PDIA3|RALBP1|CD300A|ARID5A|ARID5B|LIFR|SHISA7|PDIA4|CHIL1|NUPR1|RELL2|AKNA|C5AR2|C5AR1|ALOX12|ADRB2|ZFP36L2|ZFP36L1|2810474O19RIK|EFNB1|SCUBE3|HRH3|UBD|PMAIP1|NLRP3|RIPK1|IGHV8-8|FAM83D|HSPA8|SMAD1|TGFB1|POU2F1|HSPA5|POU2F2|AZIN1|NFKBIA|NR4A1|NR4A3|FES|TMEM119|BMPR1B|FGFR3|ULBP1|H2-T23|CXCL9|B4GALT1|DOCK8|LMOD1|HSPB1|HK2|IRF2BPL|SPRED2|FLCN|CASP8|SIX4|CASP3|MCF2L|TRPS1|CASP4|BLNK|CASP1|HIST1H1E|ABCD1|GPSM3|KDM6B|KLF10|ABCC4|KLF11|KLF12|KLF13|PPP2R5B|ICOSL|AXIN2|ARAP1|KLF15|CKAP5|DCN|TGFBR1|TGFBR2|HSH2D|AIM2|DCT|IFNG|CASQ2|MYH9|LTB|CASQ1|DOCK2|KDM7A|SASH3|ABRAXAS1|NR2C2|DLL4|MIR132|HLX|HES1|MAPK6|CLASP2|NOS2|CMTM3|TRAT1|OPRK1|ARID3B|SPRY2|LTBR|LPIN1
50865	3.7337E-81	1.8848E-78	288	762	2781	23953	regulation of cell activation	IGHV1-80|IGHV1-81|IGHV1-82|PGLYRP2|TFRC|IGHV1-85|IGHV3-1|IKZF1|F11R|IKZF3|IL27RA|ZC3H12D|MILR1|LGALS3|PNP|UBASH3B|RPS6KA1|TRBC1|TBC1D10C|IL12B|LGALS9|IGHV3-6|IGHV3-8|IL15RA|RUNX3|UNC13D|RUNX1|BTK|CD226|IGHV4-1|IGHV8-12|IGHV8-11|SDC4|IGHV1-63|IGHV1-64|ZBTB1|IGHV1-66|PDGFB|IGHV1-67|PDGFA|IGHV1-69|GATA3|GATA2|SAMSN1|PIK3R6|HSPH1|KLRK1|IGHV2-6-8|TESPA1|CD19|INPP5D|SLAMF8|SLAMF7|NCKAP1L|ICOS|SLAMF1|LYN|STAT5A|XBP1|IGHV1-72|EGR3|TNFSF14|IGHV1-74|IGHV1-75|IGHV1-76|IGHV1-78|IGF1|NR1D1|IGHV10-1|CCDC88B|BST1|CD28|CD22|ADA|IGHM|CDKN1A|CD40|TNFRSF13B|IL27|CD3E|SIGLECG|VSIR|RAC2|IGHV5-9|CTLA4|CD37|CCR7|TNFAIP8L2|JAK2|JAK3|IGHV5-4|CTSC|IGHV5-6|CCR2|HAVCR2|PARP3|FCER1G|IGHV1-50|SYK|RIPK3|RIPK2|IGHV1-52|IL15|IGHV1-53|SPHK1|NFAM1|IGHV1-54|IGHV1-55|RHOH|IGHV1-58|IGHV1-59|RHOA|VAMP8|MMP14|IGHA|IL1B|RARA|TLR9|PELI1|MZB1|FLT3L|TLR6|CD46|TLR4|CD44|GRN|H2-DMA|PTAFR|IGHV1-22|IGHV1-23|IGHV1-26|CST7|AIF1|IGKC|GPNMB|STAT6|IL12RB1|IGHV6-3|IGHV6-6|CD74|BRF2|ATAD5|IGHV1-31|IGHV1-36|IGHV1-39|CD40LG|AXL|FAS|PKN1|CD86|CD84|CD81|HFE|CD80|LOXL3|IRS2|PRDM1|TNF|IGHG3|PYCARD|IGHG1|SIT1|ADORA3|CAPN3|IGHV7-3|ZFP683|MB21D1|LAG3|CD300A|IGHV1-12|IGHV1-15|LAX1|IGHV1-18|IGHV1-19|IGHG2B|IGHG2C|TYROBP|IGHV13-2|IL6ST|CARD11|CD274|H2-M3|IL4RA|ALOX12|ADRB2|RASAL3|CORO1A|ZFP36L2|ZFP36L1|EFNB1|SOCS1|BTLA|CD300LB|NLRP3|TNFRSF14|IGHV8-8|CD300LF|TAC1|CD276|TGFB1|VCAM1|ZBTB16|MARCH7|MFHAS1|LRFN5|IGHV14-1|PTPRC|NR4A3|BCL6|IGHV14-2|FES|IGHV14-3|IL7|IGHV14-4|BCL2|IL7R|ULBP1|LAT|MYD88|H2-AB1|IGHV1-5|H2-T23|IGHV1-4|IGHV1-7|ITGAM|DOCK8|PLEK|ITGB2|TNFAIP3|TREM2|PTPN22|ITGAL|TNFSF13B|SPN|CASP3|IGLC3|IGHV9-4|IGLC1|H2-OA|IGLC2|IGHV1-9|IGHV9-1|IGHV9-3|IGHV5-9-1|IGHV5-12|IGHV5-15|ICOSL|IGHV5-17|TNFRSF1B|TIRAP|TGFBR2|ACTA2|IFNG|LCK|IRF1|SASH3|CEBPA|IGHV2-3|CEBPB|IGHV2-6|IGHV2-5|SLFN1|IGHV2-2|FGL2|IL2RG|TSPAN32|CNR2|HLX|TBX21|CCL5|CCL2|CSK|HES1|TIGIT|IGHV2-9|PLA2G2D|MERTK|H2-AA|CD209A|TEC|CD6|CD5|IL2RA|CD9|PTPN6|CLEC2I|FCGR2B|CD244
2694	3.6700E-79	1.7644E-76	276	721	2781	23953	regulation of leukocyte activation	IGHV1-80|IGHV1-81|IGHV1-82|PGLYRP2|TFRC|IGHV1-85|IGHV3-1|IKZF1|IKZF3|IL27RA|ZC3H12D|MILR1|LGALS3|PNP|TRBC1|TBC1D10C|IL12B|LGALS9|IGHV3-6|IGHV3-8|IL15RA|RUNX3|UNC13D|RUNX1|BTK|CD226|IGHV4-1|IGHV8-12|IGHV8-11|SDC4|IGHV1-63|IGHV1-64|ZBTB1|IGHV1-66|IGHV1-67|IGHV1-69|GATA3|GATA2|SAMSN1|PIK3R6|HSPH1|KLRK1|IGHV2-6-8|TESPA1|CD19|INPP5D|SLAMF8|SLAMF7|NCKAP1L|ICOS|SLAMF1|LYN|STAT5A|XBP1|IGHV1-72|EGR3|TNFSF14|IGHV1-74|IGHV1-75|IGHV1-76|IGHV1-78|IGF1|NR1D1|IGHV10-1|CCDC88B|BST1|CD28|CD22|ADA|IGHM|CDKN1A|CD40|TNFRSF13B|IL27|CD3E|SIGLECG|VSIR|RAC2|IGHV5-9|CTLA4|CD37|CCR7|TNFAIP8L2|JAK3|IGHV5-4|CTSC|IGHV5-6|CCR2|HAVCR2|PARP3|FCER1G|IGHV1-50|SYK|RIPK3|RIPK2|IGHV1-52|IL15|IGHV1-53|SPHK1|NFAM1|IGHV1-54|IGHV1-55|RHOH|IGHV1-58|IGHV1-59|RHOA|VAMP8|MMP14|IGHA|IL1B|RARA|TLR9|PELI1|MZB1|FLT3L|TLR6|CD46|TLR4|CD44|GRN|H2-DMA|PTAFR|IGHV1-22|IGHV1-23|IGHV1-26|CST7|AIF1|IGKC|GPNMB|STAT6|IL12RB1|IGHV6-3|IGHV6-6|CD74|BRF2|ATAD5|IGHV1-31|IGHV1-36|IGHV1-39|CD40LG|AXL|FAS|PKN1|CD86|CD84|CD81|HFE|CD80|LOXL3|IRS2|PRDM1|TNF|IGHG3|PYCARD|IGHG1|SIT1|ADORA3|IGHV7-3|ZFP683|MB21D1|LAG3|CD300A|IGHV1-12|IGHV1-15|LAX1|IGHV1-18|IGHV1-19|IGHG2B|IGHG2C|TYROBP|IGHV13-2|IL6ST|CARD11|CD274|H2-M3|IL4RA|RASAL3|CORO1A|ZFP36L2|ZFP36L1|EFNB1|SOCS1|BTLA|CD300LB|NLRP3|TNFRSF14|IGHV8-8|CD300LF|TAC1|CD276|TGFB1|VCAM1|ZBTB16|MARCH7|MFHAS1|LRFN5|IGHV14-1|PTPRC|NR4A3|BCL6|IGHV14-2|FES|IGHV14-3|IL7|IGHV14-4|BCL2|IL7R|ULBP1|LAT|MYD88|H2-AB1|IGHV1-5|H2-T23|IGHV1-4|IGHV1-7|ITGAM|DOCK8|ITGB2|TNFAIP3|TREM2|PTPN22|ITGAL|TNFSF13B|SPN|CASP3|IGLC3|IGHV9-4|IGLC1|H2-OA|IGLC2|IGHV1-9|IGHV9-1|IGHV9-3|IGHV5-9-1|IGHV5-12|IGHV5-15|ICOSL|IGHV5-17|TNFRSF1B|TIRAP|TGFBR2|IFNG|LCK|IRF1|SASH3|CEBPA|IGHV2-3|CEBPB|IGHV2-6|IGHV2-5|SLFN1|IGHV2-2|FGL2|IL2RG|TSPAN32|CNR2|HLX|TBX21|CCL5|CCL2|CSK|HES1|TIGIT|IGHV2-9|PLA2G2D|MERTK|H2-AA|CD209A|TEC|CD6|CD5|IL2RA|PTPN6|CLEC2I|FCGR2B|CD244
51249	2.0814E-73	9.5516E-71	245	620	2781	23953	regulation of lymphocyte activation	IGHV1-80|IGHV1-81|IGHV1-82|PGLYRP2|TFRC|IGHV1-85|IGHV3-1|IKZF1|IKZF3|IL27RA|ZC3H12D|LGALS3|PNP|TRBC1|TBC1D10C|IL12B|LGALS9|IGHV3-6|IGHV3-8|IL15RA|RUNX3|RUNX1|BTK|IGHV4-1|IGHV8-12|IGHV8-11|SDC4|IGHV1-63|IGHV1-64|ZBTB1|IGHV1-66|IGHV1-67|IGHV1-69|GATA3|SAMSN1|PIK3R6|HSPH1|IGHV2-6-8|TESPA1|CD19|INPP5D|SLAMF8|SLAMF7|NCKAP1L|ICOS|SLAMF1|LYN|STAT5A|XBP1|IGHV1-72|EGR3|TNFSF14|IGHV1-74|IGHV1-75|IGHV1-76|IGHV1-78|IGF1|IGHV10-1|CCDC88B|BST1|CD28|CD22|ADA|IGHM|CDKN1A|CD40|TNFRSF13B|IL27|CD3E|SIGLECG|VSIR|RAC2|IGHV5-9|CTLA4|CCR7|TNFAIP8L2|JAK3|IGHV5-4|IGHV5-6|CCR2|HAVCR2|PARP3|IGHV1-50|SYK|RIPK3|RIPK2|IGHV1-52|IL15|IGHV1-53|NFAM1|IGHV1-54|IGHV1-55|RHOH|IGHV1-58|IGHV1-59|RHOA|MMP14|IGHA|IL1B|RARA|TLR9|PELI1|MZB1|FLT3L|CD46|TLR4|CD44|H2-DMA|IGHV1-22|IGHV1-23|IGHV1-26|AIF1|IGKC|GPNMB|STAT6|IL12RB1|IGHV6-3|IGHV6-6|CD74|BRF2|ATAD5|IGHV1-31|IGHV1-36|IGHV1-39|CD40LG|AXL|FAS|PKN1|CD86|CD81|HFE|CD80|LOXL3|IRS2|PRDM1|IGHG3|PYCARD|IGHG1|SIT1|IGHV7-3|ZFP683|MB21D1|LAG3|CD300A|IGHV1-12|IGHV1-15|LAX1|IGHV1-18|IGHV1-19|IGHG2B|IGHG2C|TYROBP|IGHV13-2|IL6ST|CARD11|CD274|H2-M3|IL4RA|RASAL3|CORO1A|ZFP36L2|ZFP36L1|EFNB1|SOCS1|BTLA|NLRP3|TNFRSF14|IGHV8-8|TAC1|CD276|TGFB1|VCAM1|ZBTB16|MARCH7|IGHV14-1|PTPRC|BCL6|IGHV14-2|IGHV14-3|IL7|IGHV14-4|BCL2|IL7R|ULBP1|LAT|MYD88|H2-AB1|IGHV1-5|H2-T23|IGHV1-4|IGHV1-7|DOCK8|TNFAIP3|PTPN22|ITGAL|TNFSF13B|SPN|CASP3|IGLC3|IGHV9-4|IGLC1|H2-OA|IGLC2|IGHV1-9|IGHV9-1|IGHV9-3|IGHV5-9-1|IGHV5-12|IGHV5-15|ICOSL|IGHV5-17|TNFRSF1B|TIRAP|TGFBR2|IFNG|LCK|IRF1|SASH3|IGHV2-3|CEBPB|IGHV2-6|IGHV2-5|SLFN1|IGHV2-2|FGL2|IL2RG|HLX|TBX21|CCL5|CCL2|CSK|HES1|TIGIT|IGHV2-9|PLA2G2D|MERTK|H2-AA|CD209A|CD6|CD5|IL2RA|PTPN6|CLEC2I|FCGR2B|CD244
2250	7.2304E-73	3.1738E-70	214	493	2781	23953	adaptive immune response	IGHV1-80|IGHV1-81|IGHV1-82|IGHV1-85|IGHV3-1|PRF1|BACH2|ICAM1|C4B|TRBC1|C3AR1|IL12B|IGHV3-6|IGHV3-8|SLC11A1|UNC13D|RNF125|BTK|SERPING1|PRKD2|IGHV4-1|IGHV8-12|IGHV8-11|CFH|IGHV1-63|IGKV5-48|TXK|IGHV1-64|IGHV1-66|IGHV1-67|IGHV1-69|LY9|C2|CD79B|C3|CD79A|KLRK1|IGHV2-6-8|CD19|INPP5D|SLAMF7|SLAMF6|SLAMF1|LYN|H2-EB1|JAG1|IGHV1-72|IGHV1-74|IGHV1-75|SH2D1A|IGHV1-76|IGHV1-78|RAB27A|IGHV10-1|GADD45G|IGHM|ITK|TNFRSF13B|CD3G|CD3E|SIGLECG|CD3D|IL18BP|IGKV2-112|JCHAIN|IGHV5-9|CTLA4|CTSH|CCR6|JAK2|JAK3|IGHV5-4|CTSC|IGHV5-6|HAVCR2|FCER1G|IGHV1-50|SYK|RIPK2|IGHV1-52|IGHV1-53|IGHV1-54|IGHV1-55|TFEB|EMP2|SERPINB9|IGHV1-58|IGHV1-59|LAT2|IGHA|CD46|IGKV4-55|C1QB|C1QA|CLEC4A2|H2-DMA|IGHV1-22|IGHV1-23|IGHV1-26|STX11|RELB|IGKC|STAT6|IGHV6-3|IGHV6-6|CD74|C1RA|ATAD5|IGHV1-31|STAT3|IGHV1-36|IGHV1-39|BATF|CD40LG|KLHL6|FAS|IL18R1|C1QC|CD86|CD84|CD81|RNF19B|PRDM1|IGHG3|IGHG1|C1S1|IL18RAP|SIT1|C1RL|IGHV7-3|ZFP683|LAG3|THEMIS|TAP2|IGHV1-12|TAP1|IGHV1-15|LAX1|IGHV1-18|IGHV1-19|FCGR1|IGHG2B|ADAM17|FCGR3|IGHG2C|IGHV13-2|CD8A|CD274|H2-M3|IL4RA|TNFRSF11A|BTLA|TNFRSF14|IGHV8-8|TGFB1|CRTAM|SERPINA3G|POU2F2|NFKB2|IGHV14-1|BCL6|IGHV14-2|IGHV14-3|IGHV14-4|BCL3|LAT|MYD88|H2-AB1|IGHV1-5|H2-T23|IGHV1-4|IGHV1-7|PIK3CD|TCIRG1|SPN|ADGRE1|IGLC3|IGHV9-4|IGLC1|IGLC2|IGHV1-9|IGHV9-1|IGHV9-3|IGHV5-9-1|IGHV5-12|CD8B1|IGHV5-15|ICOSL|IGHV5-17|IFNG|IRF4|IGKV12-41|IRF7|IGHV2-3|IGHV2-6|IGHV2-5|UNC93B1|IGHV2-2|FGL2|PIRB|H2-DMB1|CSK|IGHV2-9|TRAT1|ERAP1|GZMB|H2-AA|MCOLN2|TEC|PDCD1|CD247|FCGR2B|CD244|MYO1G
65007	2.0444E-72	8.6000E-70	1950	13033	2781	23953	biological regulation	ATF2|JRK|PGLYRP2|SPI1|TFRC|IGHV3-1|GMFG|OLFR1330|F11R|ISM1|PTPDC1|ZC3H12D|SPIB|ALKBH5|DPYSL2|C3AR1|IGHV3-6|IGHV3-8|ENDOG|UNC5B|BHLHA15|DDIT4|RABL3|TXNIP|ATF3|SKAP2|ATF4|URI1|PDGFB|PDGFA|ZC3HAV1|GATA3|GATA2|DEDD2|PRPSAP1|SULT1A1|RNF213|NPBWR1|EPB41L2|RNF217|JUN|JAG1|TIPARP|MTERF2|FUCA2|FN1|EIF2AK2|LARP6|FAM111A|FASL|FXYD1|TREML2|MRVI1|FXYD5|LGMN|ARHGAP9|ARHGAP8|KDM8|BHLHE41|TFCP2L1|TRBV13-2|SIGLECG|SIGLECF|ARHGAP4|PANX2|MMP25|CASP12|TIFAB|NEFL|TSPO|NEFM|JAK2|JAK3|NEFH|APC2|DUSP4|DUSP5|DUSP1|SPHK1|RAB3IL1|FOS|SLC39A12|GMIP|DUSP6|MMP14|TMEFF2|SLC7A7|PLSCR2|MED20|HCST|PPARD|CRB2|PTAFR|KCNA5|IL6RA|SNX33|WRN|MFN1|PLAGL2|STX3|BID|IL12RB1|ZSWIM4|ABCB1B|IL12RB2|EGLN1|EGLN2|GATSL3|ATAD5|AI464131|GOLM1|SCTR|DCBLD2|SNX18|SLCO3A1|CENPJ|GID8|MITD1|CIAPIN1|PKN1|SIGLEC1|CRLF3|ADGRL4|LIMS1|LY6I|NAB1|RASL11A|NAB2|SLA|PLOD3|POFUT2|SLN|ADORA3|NEK2|NUDT16|MAP3K6|MAP3K7|CDKL4|OLFR558|JAML|MSH3|MFNG|PKP2|LY6A|PKP3|SRSF5|SRSF6|IL6ST|SRSF7|LY6E|BLK|CD274|SHC2|KCNE4|SHC1|CREM|SPATA2|FTX|CORO1A|NPAS2|HSP90B1|RAP1B|RAP1A|ZKSCAN3|EIF4EBP1|SMYD1|BMF|TNFRSF14|SMYD3|IP6K1|NADK|CD276|SDF2L1|FUS|NEK6|HTR1D|LY86|HPS4|HTR1B|HPS5|BMX|FBXO32|FBXO30|IBTK|IGHV14-1|SP2|IGHV14-2|SP1|IGHV14-3|SP4|IGHV14-4|MOB2|TBXAS1|HPSE|KCNK6|CIITA|ITGAM|ITGB5|SNAP23|ITGB2|ECE1|FAM208A|ITGAE|ITGAL|TSPAN12|ELFN2|TNFSF13B|SPN|HHEX|PPP6R2|TAGAP|ITGAX|ITGB7|TRIM65|SNAP29|GRID2|ITGA4|TNFRSF19|ITGA1|TNFRSF1B|TNFRSF1A|ADAMTS20|BMP2K|TRIM59|LCP2|ITGA6|TMBIM6|TNFRSF26|TOP1|LCP1|TRIM56|MGRN1|SRF|ZFP426|ATP10A|PBXIP1|IL2RG|FYB|TSPAN32|DRAM1|KCTD20|CCDC85B|IGF2BP2|COL26A1|GZMA|ZFP438|MID1IP1|CABLES1|GZMB|TM6SF2|GZMK|MYO1D|ZFP354A|TSPAN14|IL2RA|POU2AF1|IL2RB|TRIM36|PDCD1|CD247|PIK3AP1|MYO1F|CD244|MYO1G|SMARCB1|CCP110|LDLRAD3|IKZF1|IKZF3|ICAM1|IL27RA|C4B|LGALS3|RINL|BSG|TNFSF10|KDR|TRIM25|PIEZO1|EPC1|CPNE3|LGALS9|TRIM21|OMD|OMG|CSNK1D|CSNK1E|SOAT1|SLPI|SOAT2|ADGRB3|BTK|TRIM14|RIN3|KCTD11|CD226|TRIM16|TRIB1|RIN2|TRIB2|EIF1B|SDC4|GIPR|EPAS1|ZBTB1|LPAR4|ZBTB5|ZBTB4|SEC14L2|BRIP1|RRAS|STK38L|APOD|KCNN2|CEP192|KCNN4|STAT5A|BBS1|EGR1|XBP1|EGR2|EGR3|TNFSF14|EGR4|ZFP516|SMARCA5|SUCO|RAB27A|IGF1|BST2|NET1|BST1|ALDH6A1|LPAR5|LPAR6|IGHM|CSRNP1|CSRNP3|WFDC1|PHF11A|IL27|HERPUD1|AKAP12|AKAP13|MAP1LC3B|UIMC1|CNTRL|RAC2|MUC13|APOBEC1|ZHX2|APOBEC3|ZHX3|FCER1G|SYK|IL15|IL16|CTTNBP2NL|RNF144A|DUS2|IL1A|DEPDC7|IGHA|ZADH2|IL1B|CNKSR3|PITPNM2|ARHGEF3|FCER2A|MICU2|PABPC1|ARHGEF5|ARHGEF6|GBA|FITM2|CAPG|RELB|RELN|IGKC|NFIL3|ORMDL2|XDH|CAR2|MAP3K1|TMEM176B|OSM|TTC8|KLHL6|TTC3|TACC2|MAMLD1|IL18R1|PNPLA2|NARF|UBXN2A|IFI213|IFI214|IFI211|LOXL3|PLAT|PRDM1|ETS1|CARF|ACTG1|TGM1|PLAU|TEKT4|IGHV7-3|TGM2|CAST|MORC3|TMOD3|ACOT11|GEM|POU3F3|SPOCD1|MIR124-2HG|SCNN1G|ADAM17|TYROBP|CARD11|DDX4|PLGRKT|HTRA3|HTRA1|CACNA1B|PLD4|SLC41A1|PLD1|CNN3|NCKIPSD|RAI1|IRAK2|ADGRG5|LPXN|RHPN2|LLPH|VCAM1|CRTAM|CNOT10|SYT9|IIGP1|NAT8|BHLHE40|IL7R|MXD3|FBN1|MXD4|ZMYND15|DYRK3|PLEK|TNFAIP3|PCTP|LDB2|RND3|ADGRE1|LYL1|IFT52|CYTIP|DACT1|TGIF1|OLIG2|IRAK4|TENT5C|ETV5|ETV6|TAPBP|ACTA2|GREM2|ELF1|ALS2|ELF4|ELF5|CRY2|CRY1|MS4A1|IL9R|RALB|ANKS1|SFSWAP|ASAP3|NWD1|CYTH4|CNR2|TBX21|TRA2A|MKNK2|MXI1|IFI208|ATF7IP|IFI209|IFI206|CD209B|IFI207|IFI204|IFI205|IFI203|H2-AA|CD209A|CD2|TEC|CD6|TEF|TCIM|CD5|CD9|ERCC8|ACKR3|PTX3|NRDE2|GLA|MAP10|TES|RNH1|WIPF1|WIPF2|WIPF3|HNRNPU|DMP1|HNRNPR|ELK1|MRGPRH|RRP8|FGFRL1|ELK3|FAM122A|GJA5|NAMPT|LUC7L|CMKLR1|AFAP1|HCFC2|PRKD2|IGHV4-1|CFH|PRDM15|XPA|SAMSN1|NUGGC|PLAC8|MIR212|GJC2|CEP70|NCKAP1L|PROM1|ICOS|PLK3|STARD13|HOMER1|DMPK|MCAM|SNAI3|NFATC3|IRF2BP2|RMDN3|NFATC1|NR1D2|NR1D1|MEX3D|WDR54|FOSL2|GP9|MEX3B|GJB6|TOLLIP|HNRNPD|GTF2IRD1|HNRNPC|DENND1C|ZFP369|BTG2|CDKN1A|RARG|BTG1|GMEB2|ARPC1B|SETD7|STON1|PYGM|SMG7|ASGR2|IFIH1|ADAMTSL4|TIMP3|JARID2|TIMP4|TRP53INP1|DENND2D|DENND2C|APBB1IP|ANGPTL7|RARA|PLIN2|PLEKHO1|ANGPTL4|GRAMD1B|GRN|ASCL4|SGMS1|FAM129A|ADCY7|PAPSS2|APOLD1|FGD2|FGD3|PPP1R2|FGD6|OLFR56|GPNMB|ZFP386|BCHE|FARP1|IL10RB|IL10RA|SYNJ2BP|FAM213A|ELP6|SLC8B1|TUBB4A|FAM212A|FOSB|NUCB2|PF4|CSF1|PROS1|CEP120|CLU|TNF|IGHG3|NRBP2|RIMS4|CYSLTR1|IGHG1|CYSLTR2|SALL1|FCGRT|LAMP2|SLC39A8|HMGN2|ANKRD13A|GTF2I|IL13RA1|MB21D1|MAP2K3|IFNAR2|TLE3|MAMSTR|DIO2|TRAFD1|FRMD4A|VRK2|LEMD3|FCGR1|RAB32|PYGO2|IGHG2B|NAIP2|FCGR3|IGHG2C|NAIP5|NAIP6|KAT6B|RAB34|RAB39|IPPK|GM13212|ZFP346|SCRT2|SERPINA3F|ORC3|BTLA|CD300LB|DVL3|CD300LF|MCL1|MAP2K6|RAB4A|FANCL|FANCC|SERPINA3N|SERPINA3G|SERPINA3I|SCRT1|GFAP|LRFN5|BCL6|MAP3K19|CPD|BCL3|BCL2|PLEKHM1|PLXNB3|PLXNB2|MAP3K14|LAT|BCL2L1|TRIM30A|PLEKHF1|ZFP763|ZC3H4|CPQ|ZC3H6|TCIRG1|CYR61|THBD|AVPR2|TIRAP|DNAJC3|DNAJC1|LCK|MCM2|CEBPA|HDAC5|CEBPB|CEBPD|PLAG1|CEBPG|FGL2|NLRC5|TULP3|NOD1|RAB21|DNAJB1|P2RY6|RAB20|PLN|DNAJB5|NOCT|IL21R|RAB29|VPS54|CSK|JAZF1|ANGPT2|ANGPT1|ASXL1|P2RX7|POLR3A|CTH|RAB13|RAB19|ZFP790|TPT1|LY6C2|IFITM3|IL1RN|IFITM1|IFITM2|ZMYND8|GFI1|AQP4|CYP3A13|MKI67|IFIT2|AQP1|LY6C1|FRAT1|PNP|PPP2R1B|OLFR287|RPS6KA1|PDK4|TBC1D10C|PDK2|TBC1D10A|VRTN|ARRDC4|IL15RA|IL1R1|ARRDC3|TINF2|P3H2|GPR37L1|CPT1C|MAPK8IP3|RUBCNL|GSAP|SIK1|SIK2|TLN1|STXBP4|SH2D2A|TXK|APCDD1|UGT1A7C|MYL12A|HELZ2|CD79B|CD79A|DND1|ATP6V0A2|ATP6V0A1|VASP|ZRANB1|XCR1|ZFP879|SH2D1A|IGHV10-1|PM20D1|CD300C2|RBAK|TOP2B|TENM2|HIP1|GABRR2|CHMP1B|ZFP810|PARP3|PARP4|5530401N18RIK|PROX1|PARP9|CYP7B1|PPRC1|RENBP|CBFA2T3|VAV1|VAV2|TLR1|HCK|CLDN10|ALDH5A1|TLR9|TLR7|TLR6|TLR5|TLR4|TLR3|VGLL4|AVPI1|TLR2|C1QB|ZFP821|AMER2|C1QA|CSTB|AMER3|HAAO|SAA3|HDC|TRBV31|ZFP827|CST7|AIF1|DUOX2|C1RA|MYEF2|SLC31A2|SLC31A1|LHFPL2|PDP1|CD40LG|CAPZA1|APBA3|MPHOSPH8|SIPA1|C1QC|FCMR|TRBV19|SPPL2B|HFE|SPPL2A|PVR|TRBV16|HELB|C1S1|SIT1|ARHGDIB|C1RL|GATSL2|RALBP1|SHISA5|LIFR|SHISA2|SHISA7|NUPR1|PXK|ALOX12|FBLN2|EFNA4|EFNB1|SCUBE3|NLRP6|HRH3|HRH2|UBD|PMAIP1|NLRP3|IGHV8-8|FAM83D|GAS2L1|FAM83B|KLK1B22|POU2F1|MLKL|POU2F2|SEPSECS|BMPR1B|FGFR3|H2-T24|MUS81|H2-T23|H2-T22|HK2|IRF2BPL|SPRED2|FLCN|HK3|CASP8|HEPH|SIX4|CASP3|MCF2L|TRPS1|CASP4|BLNK|CASP1|GPSM3|KDM6A|SRGN|KDM6B|RHBDF1|H2-T10|RHBDF2|PPP2R5B|LSR|AXIN2|DCN|RBL1|AIM2|DCT|OAS2|RASA4|OAS3|RFT1|CASQ2|MYH9|LTB|CASQ1|KDM7A|STOML3|PDXK|ABRAXAS1|ATP1A2|NR2C2|CIART|GNA13|GNA15|RASD1|MIR132|HLX|HES1|MAPK6|GBP4|NOS2|WEE1|ATP13A5|LPIN1|IGHV1-80|IGHV1-81|IGHV1-82|IGHV1-85|RBPJ|LIPA|CLDN1|PREX2|UBASH3B|TRBC1|UBASH3A|CHID1|GBP5|RBFOX2|OLFR1564|CLDN5|RFX7|PSME1|PSME2|SPARCL1|CELRR|GRID2IP|MTMR3|IGHV1-63|IGHV1-64|HPN|IGHV1-66|IGHV1-67|IGHV1-69|TAPBPL|SLC30A10|LY9|OAZ2|GIGYF2|GABARAP|C2|C3|HSPH1|C6|KLRK1|IGHV2-6-8|C7|PPARGC1A|LYN|ABCA1|IGHV1-72|IGHV1-74|IGHV1-75|EDEM1|IGHV1-76|EDEM2|IGHV1-78|CP|FLI1|EIF5|NOSTRIN|GPR18|FERMT3|GPR19|HEXB|GPR21|HEXA|EFCAB7|LITAF|VSIR|LETM2|NKRF|IGHV5-9|RNF113A2|CTLA4|IGHV5-4|IKBKE|APPL2|IGHV5-6|APPL1|SS18|IGHV1-50|GPR37|RIPK3|GPR34|RIPK2|ELOVL5|IGHV1-52|OPALIN|GPR35|IGHV1-53|IGHV1-54|IGHV1-55|EMP2|IGHV1-58|IGHV1-59|F3|CSF2RB2|VAMP8|GPRC5A|CDC42EP4|CDC42EP2|TLR12|PELI1|CDC42EP1|FLT3L|TLR11|DSCAML1|MDFI|TMEM106A|ARF6|TLR13|IGHV1-22|IGHV1-23|IGHV1-26|PTGS2|PTGS1|SERPINB1A|SERPINB1B|BTAF1|UCP2|LEO1|HAS2|STAT6|CSMD3|P2RY12|P2RY13|TRMT10A|P2RY10|STAT1|IGHV1-31|STAT2|STAT3|SAMD4B|IGHV1-36|IGHV1-39|PSMB8|PSMB9|LRG1|FABP7|NRROS|NCF1|NCF2|ZFP207|GPR65|NCF4|F13A1|CXCL13|CXCL14|SAT1|CXCL16|STK10|EIF4ENIF1|HPGDS|PIM1|LEPR|PIM3|ZFP683|SH3GLB1|MYLIP|LAG3|TICAM2|ZFP217|SAP30|MAG|MAF|ACAP1|FRMD6|MAPKAPK3|FRMD8|MAPKAPK2|ZFP691|ANAPC5|MAX|FBLIM1|IL4RA|TNFRSF11A|GPR84|GLIS1|SOCS3|SOCS1|ATXN7|NPTX2|BCL2L14|CTLA2B|TIA1|ZBTB14|ZBTB16|MCC|NFKB1|NFKB2|CXCL10|MFHAS1|CXCL11|PTPRC|RGCC|SERPINB6B|NFE2L3|MYD88|MCU|H2-AB1|NFE2L2|IGHV1-5|IGHV1-4|IGHV1-7|HSP90AB1|CDCA7L|LRRK1|PIK3CD|CELF5|PIK3CG|IGHV1-9|ATP7A|OASL1|EID2B|OASL2|IGHV5-12|PVRIG|IGHV5-15|VPS37B|IGHV5-17|DBF4|NPC2|BIRC3|ITIH5|ITIH2|LRP5|NTN4|PARD6G|FURIN|PRCP|HSD17B11|PIRB|SLC25A27|CCL8|PARD6A|CCL7|CCL6|KATNA1|CCL5|TIFA|SH3BP2|CDC37L1|BEND3|CCL2|LRRC8A|SH2B2|PTPN1|SLC12A4|PRRX1|ERAP1|DONSON|HIP1R|MERTK|MCOLN2|SNRK|MGP|PTPN6|FCGR2B|ERRFI1|AHCYL1|CCNF|PRF1|IFI30|NUBP1|CCAR1|RASSF4|CHORDC1|DHX58|IL12B|CCN4|EPHB1|SLC12A7|PAQR8|ENTPD1|MUSK|RSAD2|MMD2|HASPIN|FNDC5|PPP1R3G|SHTN1|FNDC1|IFI27|PPP1R3C|PPP1R3D|ULK1|CCNO|PLA1A|IGHV8-12|IGHV8-11|EPHA10|PIK3R6|MNDAL|PIK3R5|APH1C|RAB11FIP1|TESPA1|PCBP3|MIER3|CD19|SLAMF8|SLAMF7|SLAMF6|CD14|A2M|SNX5|RAB11FIP4|RBM10|SLAMF1|INTS1|ZFP759|EAF1|IRGM2|PRG2|IRGM1|CELA1|RPE65|ACER2|WNK2|ID1|COL9A1|CD28|LRRN1|IFI27L2A|CD22|PCSK1|CD40|TNFRSF13B|PPP1R10|CTSZ|PCSK9|CD3G|CLEC9A|CD3E|CD3D|CLYBL|CTSS|NAT8F3|GNGT2|NAT8F5|CTSL|NCS1|CTSH|CD37|CCR7|CD36|CCR6|CCR5|CTSD|LMCD1|CTSC|CTSB|CCR2|CD53|CD52|TNFRSF12A|OSMR|SORCS2|LAT2|ANO1|MZB1|CD48|CD46|DBN1|STK40|CD44|CD63|FOXC1|NLRP1B|RAMP2|CLEC4A2|NLRP1A|DERL3|DERL2|CRIP1|STX11|SERTAD3|MNT|SERTAD1|CREG1|EXOSC2|CD74|GCH1|CAVIN2|PLEKHA2|PLEKHA4|PER2|PER1|PER3|THEMIS2|STK17B|TARDBP|CD68|CD86|DCLRE1B|SH3GL3|SAMD9L|PLVAP|CD84|MIDN|CD81|CD80|TRAC|GIMAP8|CCND3|CCND2|CCND1|CAPN6|RGS1|CCRL2|CAPN2|CAPN3|SH3GL1|ZBP1|CD96|KIRREL2|DIMT1|OSR1|THEMIS|IGHV1-12|CYBB|CYBA|IGHV1-15|LAX1|IGHV1-18|IGHV1-19|ERN1|PROCR|PLA2G16|DOK1|DOK2|CD8A|DOK7|MZF1|VCL|TOR1AIP2|NDRG2|DDX60|TOR1AIP1|RASGRP3|HCAR2|WNT6|CALHM2|OLFR98|OLFR99|TAC1|WNT3|BCL9L|KLHL25|KLHL21|MSN|NFXL1|MT2|INHBB|MT1|SSH2|ISG20|PQLC1|IL7|TAB1|B430306N03RIK|PRR5|MCUR1|CHD7|ATP2A3|AFF1|IGLC3|IGHV9-4|IGLC1|IGLC2|IGHV9-1|IGHV9-3|IGHV5-9-1|ARHGEF15|NCBP2|DDX58|ARHGEF18|PLA2G4A|ZFP518A|VGF|IRF4|IRF1|IRF2|TBC1D7|PEX5|IRF7|IRF8|IRF5|IRF9|CREB5|LAMA5|MVP|DBX2|HMGCR|SAMHD1|GM8909|PRTG|RAB40C|DCDC2C|ATOH8|RBM38|PLA2G2D|9130023H24RIK|TRBV3|TAF13|MX2|MX1|SOD2|S100B|SCIMP|GOLPH3|NPHS1|TAF8|ASB6|ACIN1|VIM|ASB2|TAF3|CYFIP1|CNTFR|MAML2|GLDC|GABPB1|BACH2|GPR174|MILR1|HENMT1|GPR171|CREB3L2|JUNB|IER5|IER2|IER3|PRIMA1|MIR142HG|RPL23|SERPINF1|SOX12|UNC13D|TEP1|GPR160|HOXB4|ZFP174|SERPING1|NHLRC1|H2-D1|CDC42SE1|SRCAP|P2RY10B|MEFV|PLCG2|PLCG1|NKX2-2|FZD1|GSDMD|FZD2|DNASE2A|CHKA|FZD4|ST13|FZD7|FZD6|UPF3B|ST18|TMEM198|SLC6A6|REL|TNFSF8|CDK13|CPEB3|CPEB2|ADA|OGFR|ITK|ELN|TCF23|ADM|HIF3A|SLC6A1|ING1|LFNG|GPR132|RACK1|LDLRAP1|HAVCR2|BATF2|BATF3|5430427O19RIK|ANXA3|IFNGR1|NFAM1|ANXA4|TET2|TET1|SERPINB9|AEN|TMEM173|TMEM175|AGTR1A|RNF167|CD200R4|CD200R1|SLCO4A1|TET3|HCLS1|PLCB2|JDP2|ENG|HBEGF|ASAH1|CCL12|RPL10|AHNAK|H2-DMA|AFP|GRAMD4|RNF135|LMAN2|BRD8|IGHV6-3|MISP|IGHV6-6|CCL22|BRF2|SEPTIN1|CARD9|CARD6|GPR3|GTF2H2|ZNFX1|ABI3|LPCAT3|SLC28A2|ZFP157|HSPA1A|CSF3R|CLSTN3|H2-K1|RTKN2|CTNND1|FAM107A|RNF19B|GUCA1A|IRS2|DACH2|PYCARD|ZFP36|CLEC5A|CHP2|LZTS2|PHLDA1|LZTS1|ZFP39|RPS9|ANKRD49|IGFBP5|GPT2|SEMA6D|CD180|RPS6|TAP2|TAP1|CYS1|DISP3|MELK|ZFP46|IGHV13-2|ERG|CLEC4E|CSF1R|ENY2|H2-M2|ABHD2|NOTCH4|HVCN1|H2-M3|ILDR1|CHRD|RHOBTB3|ITPR2|ABHD6|AK4|RASAL3|RHOBTB1|STIP1|ADAP2|BAG3|PSAP|ZFP580|ESRRA|ATP8B4|LSM1|MARCH7|GCSAM|PALB2|MOB1A|CYP4F18|MAFB|RHEB|RCAN2|MAFG|RIOX2|MAFF|CDK2|SPIRE1|MAFK|ESAM|XAF1|SERINC3|SERINC2|SERINC5|ZFP523|EIF4E3|TREM2|PTPN22|LSP1|PTPN23|DUSP15|DUSP14|SCPEP1|GM2A|PSD4|OPA3|H2-OB|H2-OA|HIF1AN|GRASP|DTX3L|TRAF2|TRAF1|PTBP3|EVC|RP2|TRAF3|IL3RA|TRAF5|ANG|ASPA|CX3CR1|IGHV2-3|IGHV2-6|IGHV2-5|UNC93B1|H2-Q6|IGHV2-2|H2-Q7|H2-Q4|SEMA3G|PRR5L|GCN1L1|TNNI2|BAK1|TIGIT|WASF2|MEST|WASF3|IGHV2-9|RNF20|SPAG9|KCNJ10|SEMA4D|PTPN12|CFLAR|KLF4|KLF3|PTPN14|KLF2|KLF8|KLF5|RPS3A1|CROCC|KLF9|RUNDC1|CLEC2I|PFKM|CLEC2D|ISOC2A|LST1|DPF1|SOX9|PTGDS|GLUL|B2M|TNS2|CDON|TIPIN|SP110|SLC11A1|SIAH1A|ACOD1|EBF2|ACSL3|RUNX3|JMJD6|RUNX1|ARC|EZR|CD101|PTGES|SP140|EIF5A2|EBI3|KLK8|IGSF9|KLK6|SGPL1|NUAK2|DPH1|INPP5D|1810024B03RIK|NAALAD2|BANP|NTSR2|PTPRN2|GADD45B|GADD45A|NMI|PARP14|SRPK1|MANF|GADD45G|PARP10|CCDC88B|STAG1|AKR1B10|HIST1H4I|HIST1H4J|ITM2B|CLIC5|TRAM1|JCHAIN|SERP1|GLIPR2|STAB1|FFAR3|FFAR2|TNFAIP8L2|BCL2A1D|BCL2A1A|CLIC1|BCL2A1B|MAP4K1|TSC22D4|TSC22D1|TSC22D3|INSRR|TFEB|RHOH|RHOC|IL17RC|RHOA|RHOB|BBS10|MDFIC|FIBIN|RHOU|FAM20A|SGK1|DNASE1L3|OAS1H|WAS|CXCR4|OAS1A|OAS1B|OAS1C|CXCR6|TRAK1|ARNTL|OAS1G|CXCR3|CTNNA3|MPZL1|KRT10|BATF|RSL1D1|TPPP3|AXL|FAS|GALNT11|POGK|ARID4A|IL18RAP|WASHC1|PDIA3|CD300A|ARID5A|ARID5B|OCRL|PDIA5|ARHGAP45|PDIA4|MAU2|SELENOP|CHIL1|RELL2|HDGFL3|ABCG2|AKNA|H6PD|USP53|C5AR2|C5AR1|CSF2RB|ADRB2|CPLX1|ADIPOR2|ZFP36L2|ZFP36L1|2810474O19RIK|TMEM123|PDZD3|RIPK1|ZC3H15|HSPA8|SMAD1|TGFB1|HSPA5|IFT122|ARHGAP26|BTNL4|ARHGAP25|AZIN1|BTNL6|NFKBIA|NR4A1|ARHGAP30|NR4A3|FES|TMEM119|NFKBIE|ULBP1|DOCK6|USP36|CXCL9|B4GALT1|DOCK8|PDE3B|LMOD1|E130311K13RIK|HSPB1|BDKRB2|HIST1H1E|ZFP280D|ABCD1|ZFP280C|KLF10|ABCC4|KLF11|KLF12|KLF13|PDE4D|ICOSL|ARAP1|KLF15|CKAP5|TGFBR1|TGFBR2|HSH2D|IFNG|DOCK2|B4GALT7|B4GALT5|SASH3|PON3|SLFN2|SLFN1|PALM2|RGS16|LCAT|TOB2|USP18|DLL4|STOM|S1PR3|S1PR4|KLRG1|CLASP2|CMTM7|USP25|CMTM3|LGI4|TRAT1|LGI3|CMTM6|SPRY4|LCA5|OPRK1|ARID3B|TICRR|FMNL3|FMNL1|ALOX5AP|RGS10|PMP22|SPRY2|LTBR
50789	4.8294E-69	1.9503E-66	1862	12331	2781	23953	regulation of biological process	ATF2|JRK|PGLYRP2|SPI1|TFRC|IGHV3-1|GMFG|OLFR1330|F11R|ISM1|PTPDC1|ZC3H12D|SPIB|ALKBH5|DPYSL2|C3AR1|IGHV3-6|IGHV3-8|ENDOG|UNC5B|BHLHA15|DDIT4|RABL3|TXNIP|ATF3|SKAP2|ATF4|URI1|PDGFB|PDGFA|ZC3HAV1|GATA3|GATA2|DEDD2|PRPSAP1|RNF213|NPBWR1|EPB41L2|RNF217|JUN|JAG1|TIPARP|MTERF2|FUCA2|FN1|EIF2AK2|LARP6|FAM111A|FASL|FXYD1|TREML2|MRVI1|FXYD5|LGMN|ARHGAP8|KDM8|BHLHE41|TFCP2L1|TRBV13-2|SIGLECG|SIGLECF|ARHGAP4|PANX2|MMP25|CASP12|TIFAB|NEFL|TSPO|NEFM|JAK2|JAK3|NEFH|APC2|DUSP4|DUSP5|DUSP1|SPHK1|FOS|SLC39A12|GMIP|DUSP6|MMP14|TMEFF2|SLC7A7|MED20|HCST|PPARD|CRB2|PTAFR|KCNA5|IL6RA|SNX33|WRN|MFN1|PLAGL2|STX3|BID|IL12RB1|ZSWIM4|IL12RB2|EGLN1|EGLN2|GATSL3|ATAD5|AI464131|GOLM1|SCTR|DCBLD2|SLCO3A1|CENPJ|GID8|CIAPIN1|PKN1|SIGLEC1|CRLF3|ADGRL4|LIMS1|LY6I|NAB1|RASL11A|NAB2|SLA|POFUT2|SLN|ADORA3|NEK2|NUDT16|MAP3K6|MAP3K7|CDKL4|OLFR558|JAML|MSH3|MFNG|PKP2|LY6A|PKP3|SRSF5|SRSF6|IL6ST|SRSF7|LY6E|BLK|CD274|SHC2|KCNE4|SHC1|CREM|SPATA2|FTX|CORO1A|NPAS2|HSP90B1|RAP1B|RAP1A|ZKSCAN3|EIF4EBP1|SMYD1|BMF|TNFRSF14|SMYD3|IP6K1|NADK|CD276|SDF2L1|FUS|NEK6|HTR1D|LY86|HTR1B|BMX|FBXO32|FBXO30|IBTK|IGHV14-1|SP2|IGHV14-2|SP1|IGHV14-3|SP4|IGHV14-4|MOB2|TBXAS1|HPSE|CIITA|ITGAM|ITGB5|SNAP23|ITGB2|ECE1|FAM208A|ITGAE|ITGAL|TSPAN12|ELFN2|TNFSF13B|SPN|HHEX|PPP6R2|TAGAP|ITGAX|ITGB7|TRIM65|SNAP29|GRID2|ITGA4|TNFRSF19|ITGA1|TNFRSF1B|TNFRSF1A|ADAMTS20|BMP2K|TRIM59|LCP2|ITGA6|TMBIM6|TNFRSF26|TOP1|LCP1|TRIM56|MGRN1|SRF|ZFP426|PBXIP1|IL2RG|FYB|TSPAN32|DRAM1|KCTD20|CCDC85B|IGF2BP2|COL26A1|GZMA|ZFP438|MID1IP1|CABLES1|GZMB|TM6SF2|GZMK|MYO1D|ZFP354A|TSPAN14|IL2RA|POU2AF1|IL2RB|TRIM36|PDCD1|CD247|PIK3AP1|MYO1F|CD244|MYO1G|SMARCB1|CCP110|LDLRAD3|IKZF1|IKZF3|ICAM1|IL27RA|C4B|LGALS3|BSG|TNFSF10|KDR|TRIM25|PIEZO1|EPC1|CPNE3|LGALS9|TRIM21|OMD|OMG|CSNK1D|CSNK1E|SOAT1|SLPI|SOAT2|ADGRB3|BTK|TRIM14|RIN3|KCTD11|CD226|TRIM16|TRIB1|RIN2|TRIB2|EIF1B|SDC4|GIPR|EPAS1|ZBTB1|LPAR4|ZBTB5|ZBTB4|SEC14L2|BRIP1|RRAS|STK38L|APOD|KCNN2|CEP192|KCNN4|STAT5A|BBS1|EGR1|XBP1|EGR2|EGR3|TNFSF14|EGR4|ZFP516|SMARCA5|SUCO|RAB27A|IGF1|BST2|NET1|BST1|LPAR5|LPAR6|IGHM|CSRNP1|CSRNP3|WFDC1|PHF11A|IL27|HERPUD1|AKAP12|AKAP13|MAP1LC3B|UIMC1|CNTRL|RAC2|APOBEC1|ZHX2|APOBEC3|ZHX3|FCER1G|SYK|IL15|IL16|CTTNBP2NL|RNF144A|DUS2|IL1A|DEPDC7|IGHA|ZADH2|IL1B|CNKSR3|PITPNM2|ARHGEF3|FCER2A|PABPC1|ARHGEF5|ARHGEF6|GBA|FITM2|CAPG|RELB|RELN|IGKC|NFIL3|ORMDL2|XDH|CAR2|MAP3K1|TMEM176B|OSM|TTC8|KLHL6|TTC3|TACC2|MAMLD1|IL18R1|PNPLA2|NARF|UBXN2A|IFI213|IFI214|IFI211|LOXL3|PLAT|PRDM1|ETS1|CARF|ACTG1|TGM1|PLAU|IGHV7-3|TGM2|CAST|MORC3|TMOD3|ACOT11|GEM|POU3F3|SPOCD1|MIR124-2HG|ADAM17|TYROBP|CARD11|DDX4|PLGRKT|HTRA3|HTRA1|CACNA1B|PLD4|PLD1|NCKIPSD|RAI1|IRAK2|ADGRG5|LPXN|RHPN2|LLPH|VCAM1|CRTAM|CNOT10|SYT9|IIGP1|NAT8|BHLHE40|IL7R|MXD3|FBN1|MXD4|ZMYND15|DYRK3|PLEK|TNFAIP3|PCTP|LDB2|RND3|ADGRE1|LYL1|IFT52|CYTIP|DACT1|TGIF1|OLIG2|IRAK4|TENT5C|ETV5|ETV6|TAPBP|ACTA2|GREM2|ELF1|ALS2|ELF4|ELF5|CRY2|CRY1|MS4A1|IL9R|RALB|ANKS1|SFSWAP|ASAP3|NWD1|CYTH4|CNR2|TBX21|TRA2A|MKNK2|MXI1|IFI208|ATF7IP|IFI209|IFI206|CD209B|IFI207|IFI204|IFI205|IFI203|H2-AA|CD209A|CD2|TEC|CD6|TEF|TCIM|CD5|CD9|ERCC8|ACKR3|PTX3|NRDE2|GLA|MAP10|TES|RNH1|WIPF1|WIPF2|WIPF3|HNRNPU|DMP1|HNRNPR|ELK1|MRGPRH|RRP8|FGFRL1|ELK3|FAM122A|GJA5|NAMPT|LUC7L|CMKLR1|AFAP1|HCFC2|PRKD2|IGHV4-1|CFH|PRDM15|XPA|SAMSN1|NUGGC|PLAC8|MIR212|GJC2|CEP70|NCKAP1L|PROM1|ICOS|PLK3|STARD13|HOMER1|DMPK|MCAM|SNAI3|NFATC3|IRF2BP2|NFATC1|NR1D2|NR1D1|MEX3D|WDR54|FOSL2|MEX3B|GJB6|TOLLIP|HNRNPD|GTF2IRD1|HNRNPC|ZFP369|BTG2|CDKN1A|RARG|BTG1|GMEB2|ARPC1B|SETD7|STON1|SMG7|IFIH1|ADAMTSL4|TIMP3|JARID2|TIMP4|TRP53INP1|APBB1IP|ANGPTL7|RARA|PLEKHO1|ANGPTL4|GRN|ASCL4|SGMS1|FAM129A|ADCY7|APOLD1|FGD2|FGD3|PPP1R2|FGD6|OLFR56|GPNMB|ZFP386|BCHE|FARP1|IL10RB|IL10RA|SYNJ2BP|FAM213A|ELP6|SLC8B1|TUBB4A|FAM212A|FOSB|NUCB2|PF4|CSF1|PROS1|CEP120|CLU|TNF|IGHG3|NRBP2|RIMS4|CYSLTR1|IGHG1|CYSLTR2|SALL1|FCGRT|LAMP2|SLC39A8|HMGN2|ANKRD13A|GTF2I|IL13RA1|MB21D1|MAP2K3|IFNAR2|TLE3|MAMSTR|DIO2|TRAFD1|FRMD4A|VRK2|LEMD3|FCGR1|RAB32|PYGO2|IGHG2B|NAIP2|FCGR3|IGHG2C|NAIP5|NAIP6|KAT6B|RAB34|RAB39|IPPK|GM13212|ZFP346|SCRT2|SERPINA3F|ORC3|BTLA|CD300LB|DVL3|CD300LF|MCL1|MAP2K6|RAB4A|FANCL|SERPINA3N|SERPINA3G|SERPINA3I|SCRT1|GFAP|LRFN5|BCL6|MAP3K19|CPD|BCL3|BCL2|PLEKHM1|PLXNB3|PLXNB2|MAP3K14|LAT|BCL2L1|TRIM30A|PLEKHF1|ZFP763|ZC3H4|ZC3H6|TCIRG1|CYR61|THBD|AVPR2|TIRAP|DNAJC3|DNAJC1|LCK|MCM2|CEBPA|HDAC5|CEBPB|CEBPD|PLAG1|CEBPG|FGL2|NLRC5|TULP3|NOD1|RAB21|DNAJB1|P2RY6|RAB20|PLN|DNAJB5|NOCT|IL21R|RAB29|VPS54|CSK|JAZF1|ANGPT2|ANGPT1|ASXL1|P2RX7|POLR3A|CTH|RAB13|RAB19|ZFP790|TPT1|LY6C2|IFITM3|IL1RN|IFITM1|IFITM2|ZMYND8|GFI1|AQP4|CYP3A13|MKI67|IFIT2|AQP1|LY6C1|FRAT1|PNP|PPP2R1B|OLFR287|RPS6KA1|PDK4|TBC1D10C|PDK2|TBC1D10A|VRTN|ARRDC4|IL15RA|IL1R1|ARRDC3|TINF2|P3H2|GPR37L1|MAPK8IP3|RUBCNL|GSAP|SIK1|SIK2|TLN1|STXBP4|SH2D2A|TXK|APCDD1|MYL12A|HELZ2|CD79B|CD79A|DND1|ATP6V0A1|VASP|ZRANB1|XCR1|ZFP879|SH2D1A|IGHV10-1|PM20D1|CD300C2|RBAK|TOP2B|TENM2|HIP1|GABRR2|CHMP1B|ZFP810|PARP3|PARP4|5530401N18RIK|PROX1|PARP9|CYP7B1|PPRC1|RENBP|CBFA2T3|VAV1|VAV2|TLR1|HCK|CLDN10|TLR9|TLR7|TLR6|TLR5|TLR4|TLR3|VGLL4|AVPI1|TLR2|C1QB|ZFP821|AMER2|C1QA|CSTB|AMER3|SAA3|TRBV31|ZFP827|CST7|AIF1|DUOX2|C1RA|MYEF2|SLC31A2|LHFPL2|PDP1|CD40LG|CAPZA1|APBA3|MPHOSPH8|SIPA1|C1QC|FCMR|TRBV19|SPPL2B|HFE|SPPL2A|PVR|TRBV16|HELB|C1S1|SIT1|ARHGDIB|C1RL|GATSL2|RALBP1|SHISA5|LIFR|SHISA2|SHISA7|NUPR1|PXK|ALOX12|FBLN2|EFNA4|EFNB1|SCUBE3|NLRP6|HRH3|HRH2|UBD|PMAIP1|NLRP3|IGHV8-8|FAM83D|GAS2L1|FAM83B|POU2F1|MLKL|POU2F2|SEPSECS|BMPR1B|FGFR3|H2-T24|MUS81|H2-T23|H2-T22|HK2|IRF2BPL|SPRED2|FLCN|HK3|CASP8|SIX4|CASP3|MCF2L|TRPS1|CASP4|BLNK|CASP1|GPSM3|KDM6A|SRGN|KDM6B|RHBDF1|H2-T10|RHBDF2|PPP2R5B|LSR|AXIN2|DCN|RBL1|AIM2|DCT|OAS2|RASA4|OAS3|CASQ2|MYH9|LTB|CASQ1|KDM7A|STOML3|PDXK|ABRAXAS1|ATP1A2|NR2C2|CIART|GNA13|GNA15|RASD1|MIR132|HLX|HES1|MAPK6|GBP4|NOS2|WEE1|LPIN1|IGHV1-80|IGHV1-81|IGHV1-82|IGHV1-85|RBPJ|CLDN1|PREX2|UBASH3B|TRBC1|UBASH3A|CHID1|GBP5|RBFOX2|OLFR1564|CLDN5|RFX7|PSME1|PSME2|SPARCL1|CELRR|GRID2IP|MTMR3|IGHV1-63|IGHV1-64|HPN|IGHV1-66|IGHV1-67|IGHV1-69|TAPBPL|SLC30A10|LY9|OAZ2|GIGYF2|GABARAP|C2|C3|HSPH1|C6|KLRK1|IGHV2-6-8|C7|PPARGC1A|LYN|ABCA1|IGHV1-72|IGHV1-74|IGHV1-75|EDEM1|IGHV1-76|EDEM2|IGHV1-78|FLI1|EIF5|NOSTRIN|GPR18|FERMT3|GPR19|HEXB|GPR21|HEXA|EFCAB7|LITAF|VSIR|NKRF|IGHV5-9|RNF113A2|CTLA4|IGHV5-4|IKBKE|APPL2|IGHV5-6|APPL1|SS18|IGHV1-50|GPR37|RIPK3|GPR34|RIPK2|ELOVL5|IGHV1-52|OPALIN|GPR35|IGHV1-53|IGHV1-54|IGHV1-55|EMP2|IGHV1-58|IGHV1-59|F3|CSF2RB2|VAMP8|GPRC5A|CDC42EP4|CDC42EP2|TLR12|PELI1|CDC42EP1|FLT3L|TLR11|DSCAML1|MDFI|TMEM106A|ARF6|TLR13|IGHV1-22|IGHV1-23|IGHV1-26|PTGS2|PTGS1|SERPINB1A|SERPINB1B|BTAF1|UCP2|LEO1|HAS2|STAT6|CSMD3|P2RY12|P2RY13|P2RY10|STAT1|IGHV1-31|STAT2|STAT3|SAMD4B|IGHV1-36|IGHV1-39|PSMB8|PSMB9|LRG1|FABP7|NRROS|NCF1|NCF2|ZFP207|GPR65|CXCL13|CXCL14|SAT1|CXCL16|STK10|EIF4ENIF1|HPGDS|PIM1|LEPR|PIM3|ZFP683|SH3GLB1|MYLIP|LAG3|TICAM2|ZFP217|SAP30|MAG|MAF|ACAP1|FRMD6|MAPKAPK3|FRMD8|MAPKAPK2|ZFP691|ANAPC5|MAX|FBLIM1|IL4RA|TNFRSF11A|GPR84|GLIS1|SOCS3|SOCS1|ATXN7|NPTX2|BCL2L14|CTLA2B|TIA1|ZBTB14|ZBTB16|MCC|NFKB1|NFKB2|CXCL10|MFHAS1|CXCL11|PTPRC|RGCC|SERPINB6B|NFE2L3|MYD88|MCU|H2-AB1|NFE2L2|IGHV1-5|IGHV1-4|IGHV1-7|HSP90AB1|CDCA7L|LRRK1|PIK3CD|CELF5|PIK3CG|IGHV1-9|ATP7A|OASL1|EID2B|OASL2|IGHV5-12|PVRIG|IGHV5-15|VPS37B|IGHV5-17|DBF4|BIRC3|ITIH5|ITIH2|LRP5|NTN4|PARD6G|FURIN|PRCP|PIRB|SLC25A27|CCL8|PARD6A|CCL7|CCL6|KATNA1|CCL5|TIFA|SH3BP2|BEND3|CCL2|SH2B2|PTPN1|PRRX1|ERAP1|DONSON|HIP1R|MERTK|MCOLN2|SNRK|MGP|PTPN6|FCGR2B|ERRFI1|AHCYL1|CCNF|PRF1|IFI30|NUBP1|CCAR1|RASSF4|CHORDC1|DHX58|IL12B|CCN4|EPHB1|PAQR8|ENTPD1|MUSK|RSAD2|MMD2|HASPIN|FNDC5|PPP1R3G|SHTN1|FNDC1|IFI27|PPP1R3C|PPP1R3D|ULK1|CCNO|PLA1A|IGHV8-12|IGHV8-11|EPHA10|PIK3R6|MNDAL|PIK3R5|APH1C|RAB11FIP1|TESPA1|PCBP3|MIER3|CD19|SLAMF8|SLAMF7|SLAMF6|CD14|A2M|SNX5|RAB11FIP4|RBM10|SLAMF1|INTS1|ZFP759|EAF1|IRGM2|PRG2|IRGM1|CELA1|RPE65|ACER2|WNK2|ID1|CD28|LRRN1|IFI27L2A|CD22|CD40|TNFRSF13B|PPP1R10|CTSZ|PCSK9|CD3G|CLEC9A|CD3E|CD3D|CLYBL|CTSS|NAT8F3|GNGT2|NAT8F5|CTSL|NCS1|CTSH|CD37|CCR7|CD36|CCR6|CCR5|CTSD|LMCD1|CTSC|CTSB|CCR2|CD53|TNFRSF12A|OSMR|SORCS2|LAT2|ANO1|MZB1|CD48|CD46|DBN1|STK40|CD44|CD63|FOXC1|NLRP1B|RAMP2|CLEC4A2|NLRP1A|DERL3|DERL2|CRIP1|SERTAD3|MNT|SERTAD1|CREG1|EXOSC2|CD74|GCH1|CAVIN2|PLEKHA2|PLEKHA4|PER2|PER1|PER3|THEMIS2|STK17B|TARDBP|CD68|CD86|DCLRE1B|SH3GL3|SAMD9L|PLVAP|CD84|MIDN|CD81|CD80|TRAC|GIMAP8|CCND3|CCND2|CCND1|CAPN6|RGS1|CCRL2|CAPN2|CAPN3|SH3GL1|ZBP1|CD96|KIRREL2|DIMT1|OSR1|THEMIS|IGHV1-12|CYBB|CYBA|IGHV1-15|LAX1|IGHV1-18|IGHV1-19|ERN1|PROCR|PLA2G16|DOK1|DOK2|CD8A|DOK7|MZF1|VCL|NDRG2|DDX60|RASGRP3|HCAR2|WNT6|CALHM2|OLFR98|OLFR99|TAC1|WNT3|BCL9L|KLHL25|KLHL21|MSN|NFXL1|MT2|INHBB|MT1|SSH2|ISG20|IL7|TAB1|B430306N03RIK|PRR5|CHD7|ATP2A3|AFF1|IGLC3|IGHV9-4|IGLC1|IGLC2|IGHV9-1|IGHV9-3|IGHV5-9-1|ARHGEF15|NCBP2|DDX58|ARHGEF18|PLA2G4A|ZFP518A|VGF|IRF4|IRF1|IRF2|TBC1D7|PEX5|IRF7|IRF8|IRF5|IRF9|CREB5|LAMA5|MVP|DBX2|HMGCR|SAMHD1|GM8909|PRTG|RAB40C|DCDC2C|ATOH8|RBM38|PLA2G2D|9130023H24RIK|TRBV3|TAF13|SOD2|S100B|SCIMP|GOLPH3|NPHS1|TAF8|ASB6|ACIN1|VIM|ASB2|TAF3|CYFIP1|CNTFR|MAML2|GABPB1|BACH2|GPR174|MILR1|HENMT1|GPR171|CREB3L2|JUNB|IER5|IER2|IER3|RPL23|SERPINF1|SOX12|UNC13D|TEP1|GPR160|HOXB4|ZFP174|SERPING1|NHLRC1|H2-D1|CDC42SE1|SRCAP|P2RY10B|MEFV|PLCG2|PLCG1|NKX2-2|FZD1|GSDMD|FZD2|DNASE2A|FZD4|ST13|FZD7|FZD6|UPF3B|ST18|TMEM198|SLC6A6|REL|TNFSF8|CDK13|CPEB3|CPEB2|ADA|OGFR|ITK|ELN|TCF23|ADM|HIF3A|SLC6A1|ING1|LFNG|GPR132|RACK1|LDLRAP1|HAVCR2|BATF2|BATF3|ANXA3|IFNGR1|NFAM1|ANXA4|TET2|TET1|SERPINB9|AEN|TMEM173|AGTR1A|RNF167|CD200R4|CD200R1|TET3|HCLS1|PLCB2|JDP2|ENG|HBEGF|ASAH1|CCL12|RPL10|AHNAK|H2-DMA|AFP|GRAMD4|RNF135|LMAN2|BRD8|IGHV6-3|MISP|IGHV6-6|CCL22|BRF2|SEPTIN1|CARD9|CARD6|GPR3|GTF2H2|ZNFX1|ABI3|LPCAT3|ZFP157|HSPA1A|CSF3R|CLSTN3|H2-K1|RTKN2|CTNND1|FAM107A|RNF19B|GUCA1A|IRS2|DACH2|PYCARD|ZFP36|CLEC5A|CHP2|LZTS2|PHLDA1|LZTS1|ZFP39|RPS9|ANKRD49|IGFBP5|GPT2|SEMA6D|CD180|RPS6|TAP2|TAP1|CYS1|DISP3|MELK|ZFP46|IGHV13-2|ERG|CLEC4E|CSF1R|ENY2|H2-M2|ABHD2|NOTCH4|HVCN1|H2-M3|ILDR1|CHRD|RHOBTB3|ITPR2|ABHD6|AK4|RASAL3|RHOBTB1|STIP1|ADAP2|BAG3|PSAP|ZFP580|ESRRA|LSM1|MARCH7|GCSAM|PALB2|MOB1A|CYP4F18|MAFB|RHEB|RCAN2|MAFG|RIOX2|MAFF|CDK2|SPIRE1|MAFK|ESAM|XAF1|SERINC3|ZFP523|EIF4E3|TREM2|PTPN22|LSP1|PTPN23|DUSP15|DUSP14|PSD4|OPA3|H2-OB|H2-OA|HIF1AN|GRASP|DTX3L|TRAF2|TRAF1|PTBP3|EVC|TRAF3|IL3RA|TRAF5|ANG|ASPA|CX3CR1|IGHV2-3|IGHV2-6|IGHV2-5|UNC93B1|H2-Q6|IGHV2-2|H2-Q7|H2-Q4|SEMA3G|PRR5L|GCN1L1|TNNI2|BAK1|TIGIT|WASF2|MEST|WASF3|IGHV2-9|RNF20|SPAG9|KCNJ10|SEMA4D|PTPN12|CFLAR|KLF4|KLF3|PTPN14|KLF2|KLF8|KLF5|RPS3A1|CROCC|KLF9|CLEC2I|PFKM|CLEC2D|LST1|DPF1|SOX9|PTGDS|GLUL|B2M|TNS2|CDON|TIPIN|SP110|SLC11A1|SIAH1A|ACOD1|EBF2|ACSL3|RUNX3|JMJD6|RUNX1|ARC|EZR|CD101|PTGES|SP140|EIF5A2|EBI3|KLK8|IGSF9|KLK6|SGPL1|NUAK2|DPH1|INPP5D|1810024B03RIK|BANP|NTSR2|PTPRN2|GADD45B|GADD45A|NMI|PARP14|SRPK1|MANF|GADD45G|PARP10|CCDC88B|STAG1|HIST1H4I|HIST1H4J|ITM2B|CLIC5|TRAM1|JCHAIN|SERP1|GLIPR2|STAB1|FFAR3|FFAR2|TNFAIP8L2|BCL2A1D|BCL2A1A|CLIC1|BCL2A1B|MAP4K1|TSC22D4|TSC22D1|TSC22D3|INSRR|TFEB|RHOH|RHOC|IL17RC|RHOA|RHOB|BBS10|MDFIC|FIBIN|RHOU|FAM20A|SGK1|DNASE1L3|OAS1H|WAS|CXCR4|OAS1A|OAS1B|OAS1C|CXCR6|TRAK1|ARNTL|OAS1G|CXCR3|CTNNA3|MPZL1|KRT10|BATF|RSL1D1|TPPP3|AXL|FAS|GALNT11|POGK|ARID4A|IL18RAP|WASHC1|PDIA3|CD300A|ARID5A|ARID5B|OCRL|PDIA5|ARHGAP45|PDIA4|SELENOP|CHIL1|RELL2|HDGFL3|ABCG2|AKNA|H6PD|C5AR2|C5AR1|CSF2RB|ADRB2|CPLX1|ADIPOR2|ZFP36L2|ZFP36L1|2810474O19RIK|PDZD3|RIPK1|ZC3H15|HSPA8|SMAD1|TGFB1|HSPA5|IFT122|ARHGAP26|BTNL4|ARHGAP25|AZIN1|BTNL6|NFKBIA|NR4A1|ARHGAP30|NR4A3|FES|TMEM119|NFKBIE|ULBP1|DOCK6|USP36|CXCL9|B4GALT1|DOCK8|PDE3B|LMOD1|E130311K13RIK|HSPB1|BDKRB2|HIST1H1E|ZFP280D|ABCD1|ZFP280C|KLF10|ABCC4|KLF11|KLF12|KLF13|PDE4D|ICOSL|ARAP1|KLF15|CKAP5|TGFBR1|TGFBR2|HSH2D|IFNG|DOCK2|B4GALT7|B4GALT5|SASH3|PON3|SLFN2|SLFN1|PALM2|RGS16|LCAT|TOB2|USP18|DLL4|STOM|S1PR3|S1PR4|KLRG1|CLASP2|CMTM7|USP25|CMTM3|LGI4|TRAT1|LGI3|SPRY4|OPRK1|ARID3B|TICRR|FMNL3|FMNL1|ALOX5AP|RGS10|PMP22|SPRY2|LTBR
48519	1.3085E-66	5.0811E-64	1008	5450	2781	23953	negative regulation of biological process	ATF2|PGLYRP2|SPI1|TFRC|GMFG|RBPJ|F11R|ISM1|ZC3H12D|UBASH3B|UBASH3A|CHID1|RBFOX2|UNC5B|BHLHA15|CLDN5|DDIT4|TXNIP|ATF3|GRID2IP|SKAP2|ATF4|URI1|HPN|PDGFB|PDGFA|ZC3HAV1|GATA3|TAPBPL|GATA2|SLC30A10|OAZ2|GIGYF2|C2|PRPSAP1|C3|HSPH1|RNF213|C7|PPARGC1A|LYN|JUN|JAG1|TIPARP|FN1|EIF2AK2|FAM111A|FASL|NOSTRIN|MRVI1|GPR18|LGMN|GPR21|KDM8|BHLHE41|TFCP2L1|LITAF|SIGLECG|VSIR|ARHGAP4|TIFAB|NKRF|NEFL|RNF113A2|TSPO|CTLA4|JAK2|JAK3|APPL2|APPL1|APC2|DUSP4|DUSP5|GPR37|DUSP1|GPR35|SPHK1|DUSP6|VAMP8|MMP14|TMEFF2|GPRC5A|PELI1|FLT3L|DSCAML1|MDFI|ARF6|PPARD|CRB2|KCNA5|IL6RA|SNX33|PTGS2|PTGS1|SERPINB1A|SERPINB1B|BTAF1|UCP2|MFN1|LEO1|STAT6|BID|EGLN1|P2RY12|GATSL3|ATAD5|STAT1|STAT3|SAMD4B|DCBLD2|CENPJ|FABP7|CIAPIN1|PKN1|CRLF3|LIMS1|NRROS|NCF1|ZFP207|NAB1|NAB2|CXCL13|CXCL14|EIF4ENIF1|HPGDS|SLN|ADORA3|PIM1|LEPR|NEK2|PIM3|NUDT16|MAP3K7|SH3GLB1|MYLIP|LAG3|TICAM2|ZFP217|SAP30|MAG|MAF|MSH3|MAPKAPK2|PKP2|ZFP691|PKP3|SRSF6|IL6ST|SRSF7|CD274|KCNE4|MAX|SHC1|IL4RA|CREM|CORO1A|NPAS2|GLIS1|HSP90B1|RAP1B|SOCS3|RAP1A|SOCS1|ATXN7|ZKSCAN3|EIF4EBP1|SMYD1|BMF|TNFRSF14|SMYD3|IP6K1|CD276|CTLA2B|TIA1|ZBTB14|FUS|ZBTB16|HTR1B|FBXO32|MCC|FBXO30|NFKB1|NFKB2|CXCL10|MFHAS1|IBTK|PTPRC|RGCC|SP2|SERPINB6B|NFE2L3|MYD88|H2-AB1|NFE2L2|CIITA|ITGAM|HSP90AB1|LRRK1|PIK3CD|FAM208A|ELFN2|PIK3CG|SPN|HHEX|ATP7A|OASL1|EID2B|OASL2|GRID2|PVRIG|ITGA1|TNFRSF1B|TNFRSF1A|ADAMTS20|TRIM59|ITGA6|TMBIM6|TRIM56|BIRC3|ITIH5|ITIH2|MGRN1|SRF|LRP5|FURIN|PBXIP1|PIRB|TSPAN32|SLC25A27|PARD6A|CCDC85B|KATNA1|CCL5|BEND3|CCL2|SH2B2|PTPN1|PRRX1|GZMA|ZFP438|MID1IP1|DONSON|HIP1R|MERTK|MCOLN2|GZMK|MYO1D|ZFP354A|IL2RA|IL2RB|PTPN6|PDCD1|PIK3AP1|FCGR2B|MYO1F|ERRFI1|SMARCB1|CCNF|CCP110|IKZF1|IFI30|NUBP1|ICAM1|IL27RA|CCAR1|LGALS3|CHORDC1|DHX58|KDR|TRIM25|EPC1|IL12B|CCN4|LGALS9|TRIM21|EPHB1|ENTPD1|MUSK|RSAD2|CSNK1E|HASPIN|SLPI|IFI27|ADGRB3|BTK|TRIM14|ULK1|KCTD11|TRIB1|TRIB2|PLA1A|SDC4|GIPR|EPAS1|ZBTB1|ZBTB5|ZBTB4|MNDAL|BRIP1|RAB11FIP1|RRAS|PCBP3|MIER3|SLAMF8|APOD|CEP192|A2M|RBM10|SLAMF1|STAT5A|EGR1|XBP1|EGR3|TNFSF14|INTS1|SMARCA5|PRG2|CELA1|IGF1|BST2|ACER2|WNK2|ID1|CD28|CD22|CSRNP3|TNFRSF13B|PPP1R10|CTSZ|PCSK9|WFDC1|CD3E|HERPUD1|NAT8F3|NAT8F5|CTSL|UIMC1|CTSH|CD37|CCR7|CD36|CCR5|LMCD1|CTSC|CTSB|CCR2|APOBEC1|ZHX2|APOBEC3|ZHX3|FCER1G|IL15|SORCS2|CTTNBP2NL|DUS2|IL1A|ZADH2|IL1B|CNKSR3|PABPC1|CD46|DBN1|STK40|CD44|CD63|FOXC1|RAMP2|CLEC4A2|DERL3|GBA|DERL2|CAPG|RELB|SERTAD3|MNT|SERTAD1|NFIL3|ORMDL2|XDH|EXOSC2|CD74|TMEM176B|OSM|PER2|PER1|TTC8|PER3|TTC3|TARDBP|CD68|IL18R1|PNPLA2|CD86|DCLRE1B|SH3GL3|CD84|MIDN|IFI213|CD80|IFI214|TRAC|IFI211|LOXL3|PLAT|PRDM1|ETS1|CARF|CCND3|CCND2|CCND1|PLAU|RGS1|CAPN3|ZBP1|CAST|CD96|MORC3|KIRREL2|TMOD3|OSR1|ACOT11|CYBA|LAX1|GEM|POU3F3|SPOCD1|ERN1|PROCR|MIR124-2HG|PLA2G16|DOK1|ADAM17|DOK2|TYROBP|MZF1|DDX4|HTRA3|HTRA1|NDRG2|HCAR2|RAI1|IRAK2|LPXN|TAC1|WNT3|BCL9L|MT2|CNOT10|INHBB|MT1|SSH2|ISG20|NAT8|IL7|BHLHE40|IL7R|MXD3|FBN1|MXD4|ZMYND15|DYRK3|PLEK|TNFAIP3|PCTP|LDB2|IFT52|DACT1|TGIF1|ARHGEF15|NCBP2|ARHGEF18|OLIG2|TENT5C|ETV6|GREM2|ELF1|IRF4|ELF5|IRF1|TBC1D7|PEX5|CRY2|CRY1|IRF8|ANKS1|SFSWAP|MVP|HMGCR|SAMHD1|PRTG|NWD1|CNR2|TBX21|MXI1|ATOH8|IFI208|RBM38|ATF7IP|IFI209|IFI206|PLA2G2D|IFI207|IFI204|IFI205|IFI203|SOD2|S100B|H2-AA|CD2|GOLPH3|TEC|TCIM|CD9|ACIN1|ACKR3|PTX3|VIM|NRDE2|TAF3|GLA|CYFIP1|CNTFR|TES|HNRNPU|HNRNPR|ELK1|RRP8|FGFRL1|BACH2|ELK3|MILR1|FAM122A|HENMT1|GJA5|NAMPT|GPR171|LUC7L|JUNB|CMKLR1|IER3|RPL23|SERPINF1|HCFC2|TEP1|HOXB4|ZFP174|SERPING1|H2-D1|CDC42SE1|SRCAP|PRDM15|MEFV|SAMSN1|NUGGC|PLAC8|GJC2|PLCG2|NCKAP1L|PLCG1|NKX2-2|FZD1|PLK3|STARD13|FZD4|ST13|FZD7|SNAI3|FZD6|NFATC3|IRF2BP2|UPF3B|NFATC1|NR1D2|NR1D1|MEX3D|WDR54|ST18|GJB6|HNRNPD|REL|HNRNPC|CDK13|CPEB3|CPEB2|ADA|BTG2|CDKN1A|RARG|BTG1|ELN|ADM|HIF3A|SMG7|SLC6A1|ING1|LFNG|GPR132|RACK1|TIMP3|JARID2|TIMP4|TRP53INP1|HAVCR2|BATF3|IFNGR1|ANXA4|TET1|SERPINB9|AEN|AGTR1A|RNF167|CD200R1|ANGPTL7|RARA|HCLS1|ANGPTL4|PLCB2|JDP2|ENG|HBEGF|ASAH1|GRN|CCL12|ASCL4|RPL10|SGMS1|FAM129A|ADCY7|GRAMD4|PPP1R2|GPNMB|ZFP386|BCHE|FARP1|BRF2|IL10RA|GTF2H2|SYNJ2BP|SLC8B1|TUBB4A|ZNFX1|FAM212A|NUCB2|PF4|HSPA1A|CSF1|PROS1|H2-K1|RTKN2|CTNND1|FAM107A|IRS2|CLU|TNF|PYCARD|NRBP2|ZFP36|SALL1|LAMP2|CLEC5A|LZTS2|HMGN2|LZTS1|ANKRD13A|GTF2I|MB21D1|TLE3|IGFBP5|SEMA6D|RPS6|TAP2|TRAFD1|TAP1|FRMD4A|CYS1|LEMD3|DISP3|NAIP2|NAIP5|NAIP6|KAT6B|CSF1R|ENY2|ABHD2|NOTCH4|H2-M3|CHRD|ITPR2|ABHD6|RASAL3|SCRT2|SERPINA3F|BAG3|PSAP|BTLA|CD300LF|MCL1|MAP2K6|ESRRA|LSM1|MARCH7|SERPINA3N|GCSAM|SERPINA3G|PALB2|SERPINA3I|SCRT1|GFAP|LRFN5|CYP4F18|MAFB|BCL6|RHEB|CPD|BCL3|RIOX2|CDK2|BCL2|PLXNB3|PLXNB2|MAFK|XAF1|BCL2L1|TRIM30A|ZC3H4|TREM2|PTPN22|ZC3H6|PTPN23|DUSP15|CYR61|DUSP14|THBD|H2-OB|H2-OA|HIF1AN|DTX3L|AVPR2|TRAF2|TIRAP|PTBP3|DNAJC3|LCK|TRAF3|ANG|MCM2|CX3CR1|CEBPA|HDAC5|CEBPB|CEBPD|PLAG1|CEBPG|FGL2|NLRC5|SEMA3G|TULP3|PRR5L|DNAJB1|PLN|DNAJB5|NOCT|RAB29|CSK|BAK1|TIGIT|WASF2|JAZF1|RNF20|ANGPT2|ANGPT1|SEMA4D|CFLAR|KLF4|KLF3|PTPN14|KLF2|ASXL1|P2RX7|KLF8|KLF5|CTH|KLF9|CLEC2I|CLEC2D|TPT1|IFITM3|IL1RN|IFITM1|IFITM2|ZMYND8|GFI1|AQP4|AQP1|PNP|RPS6KA1|DPF1|PDK4|TBC1D10C|SOX9|PTGDS|B2M|PDK2|VRTN|TNS2|IL15RA|TIPIN|SLC11A1|ARRDC3|TINF2|P3H2|ACOD1|GPR37L1|RUNX3|RUNX1|ARC|SIK1|EZR|PTGES|APCDD1|KLK8|HELZ2|NUAK2|INPP5D|DND1|BANP|XCR1|PTPRN2|GADD45B|GADD45A|NMI|PARP14|SRPK1|GADD45G|PARP10|PM20D1|STAG1|HIST1H4I|HIST1H4J|ITM2B|TOP2B|TRAM1|HIP1|STAB1|TNFAIP8L2|BCL2A1D|BCL2A1A|PARP3|5530401N18RIK|TSC22D1|TSC22D3|RHOH|PROX1|PARP9|CYP7B1|RENBP|CBFA2T3|RHOA|RHOB|HCK|MDFIC|TLR9|TLR6|SGK1|TLR4|VGLL4|TLR2|OAS1H|AMER2|CSTB|WAS|OAS1A|OAS1B|OAS1C|CST7|AIF1|ARNTL|OAS1G|CXCR3|MYEF2|CD40LG|AXL|CAPZA1|FAS|MPHOSPH8|C1QC|FCMR|HFE|ARID4A|HELB|ARHGDIB|GATSL2|WASHC1|RALBP1|CD300A|ARID5A|ARID5B|LIFR|SHISA2|NUPR1|HDGFL3|ABCG2|PXK|AKNA|C5AR2|C5AR1|ALOX12|ADRB2|ADIPOR2|ZFP36L2|ZFP36L1|2810474O19RIK|PDZD3|NLRP6|HRH3|HRH2|PMAIP1|NLRP3|RIPK1|GAS2L1|HSPA8|SMAD1|TGFB1|POU2F1|HSPA5|IFT122|ARHGAP25|AZIN1|NFKBIA|NR4A1|NR4A3|TMEM119|NFKBIE|FGFR3|MUS81|H2-T23|USP36|B4GALT1|DOCK8|PDE3B|LMOD1|E130311K13RIK|HSPB1|HK2|IRF2BPL|SPRED2|FLCN|HK3|CASP8|SIX4|CASP3|TRPS1|BDKRB2|HIST1H1E|ABCD1|SRGN|RHBDF1|KLF10|KLF11|KLF12|KLF13|PDE4D|RHBDF2|PPP2R5B|AXIN2|ARAP1|KLF15|DCN|TGFBR1|TGFBR2|HSH2D|RBL1|AIM2|IFNG|OAS2|RASA4|OAS3|CASQ2|MYH9|B4GALT7|PON3|PDXK|SLFN2|ABRAXAS1|SLFN1|RGS16|ATP1A2|NR2C2|TOB2|CIART|DLL4|RASD1|HLX|HES1|S1PR3|GBP4|CLASP2|USP25|NOS2|TRAT1|SPRY4|OPRK1|TICRR|WEE1|RGS10|PMP22|SPRY2|LPIN1
1775	1.6467E-66	6.1574E-64	234	614	2781	23953	cell activation	SPI1|PRF1|IKZF1|RBPJ|IKZF3|ICAM1|MILR1|UBASH3B|NAMPT|IL12B|EPHB1|B2M|ENTPD1|RSAD2|SLC11A1|UNC13D|JMJD6|BTK|SKAP2|CFH|TXK|EBI3|ZBTB1|GATA3|LY9|CD79B|CD79A|KLRK1|C7|CD19|PLCG2|SLAMF8|SLAMF6|SLAMF1|LYN|STAT5A|EGR1|JUN|FZD7|FZD6|FN1|NFATC3|RAB27A|IRF2BP2|NFATC1|IGF1|GADD45G|TREML2|CD28|TNFSF8|GPR18|CD22|ADA|FERMT3|IGHM|ITK|CD40|CD3G|CD3E|CD3D|LFNG|CCR7|CCR6|BCL2A1D|JAK2|JAK3|HAVCR2|BATF2|BATF3|FCER1G|SYK|RIPK3|RIPK2|IL15|ANXA3|IFNGR1|NFAM1|RHOH|VAV1|RHOA|LAT2|APBB1IP|TLR1|IL1B|TLR9|FLT3L|TLR7|CD48|TLR6|TLR4|DNASE1L3|TLR3|TMEM106A|CD44|TLR2|C1QA|GRN|SELPLG|CLEC4A2|H2-DMA|WAS|CXCR4|AIF1|STX11|RELB|IGKC|STAT6|P2RY12|CD74|BRF2|ATAD5|STAT3|BATF|CD40LG|AXL|FAS|IL18R1|PF4|CD86|CD81|GIMAP1|CLU|TNF|PYCARD|CCND3|IL18RAP|ADORA3|LEPR|WASHC1|ZFP683|CAST|LAG3|CD300A|CD180|RPS6|THEMIS|LAX1|ADAM17|FCGR3|TYROBP|JAML|CD8A|MFNG|CLEC4E|WDFY4|CARD11|H2-M3|C5AR1|CORO1A|ZFP36L2|ZFP36L1|UBD|PSAP|CD276|TGFB1|MSN|POU2F2|BTNL6|NFKB2|CXCL10|PTPRC|RGCC|MAFB|NR4A3|BCL6|IL7|BCL3|BCL2|IL7R|ULBP1|LAT|H2-AB1|H2-T23|ITGAM|DOCK8|PLEK|CHD7|SNAP23|ITGB2|TNFAIP3|PIK3CD|TREM2|PTPN22|TCIRG1|ITGAL|SPN|LYL1|HHEX|BLNK|CASP1|ATP7A|ICOSL|TGFBR2|HSH2D|IFNG|ELF4|LCK|IRF4|IRF1|MYH9|LCP2|LCP1|DOCK2|MS4A1|CX3CR1|HDAC5|CEBPB|SRF|CEBPG|FGL2|PIRB|PSMB10|TSPAN32|DLL4|GNA13|TBX21|CCL5|RAB29|BAK1|CMTM7|PLA2G2D|POLM|MERTK|CD2|P2RX7|TEC|KLF5|CD6|TCIM|IL2RB|PTPN6|LTBR|MYO1F|CD244
50896	3.2554E-66	1.1738E-63	1485	9176	2781	23953	response to stimulus	IGHV1-80|IGHV1-81|ATF2|IGHV1-82|PGLYRP2|SPI1|TFRC|IGHV1-85|IGHV3-1|GMFG|OLFR1330|RBPJ|F11R|LIPA|CLDN1|PTPDC1|PREX2|ALKBH5|UBASH3B|DPYSL2|TRBC1|C3AR1|IGHV3-6|IGHV3-8|GBP6|CHID1|GSTK1|GBP5|GBP8|GBP7|ENDOG|RBFOX2|UNC5B|GBP9|RNASE6|RNASE4|BHLHA15|OLFR1564|CLDN5|DDIT4|RABL3|TXNIP|SPARCL1|ATF3|GRID2IP|ATF4|URI1|MTMR3|IGHV1-63|IGHV1-64|HPN|IGHV1-66|PDGFB|IGHV1-67|PDGFA|ZC3HAV1|IGHV1-69|GATA3|SLC30A10|LY9|GIGYF2|GABARAP|DEDD2|C2|C3|SULT1A1|HSPH1|KLRK1|IGHV2-6-8|C7|NPBWR1|PPARGC1A|LYN|ABCA1|JUN|GSTM1|JAG1|IGHV1-72|IGHV1-74|TIPARP|IGHV1-75|EDEM1|IGHV1-76|EDEM2|FUCA2|FN1|EIF2AK2|IGHV1-78|CP|FASL|TDP1|IGKV2-109|MRVI1|GPR18|GSTM5|LGMN|FERMT3|GPR19|ARHGAP8|GPR21|HEXA|RCSD1|TRBV13-2|LITAF|SIGLECG|VSIR|LRRC2|IGKV19-93|IL18BP|IGKV2-112|PANX2|MMP25|CASP12|TIFAB|IGHV5-9|NEFL|TSPO|CTLA4|JAK2|JAK3|NEFH|IGHV5-4|IKBKE|APPL2|IGHV5-6|APPL1|SS18|IGHV1-50|GPR37|RIPK3|GPR34|DUSP1|RIPK2|IGHV1-52|GPR35|IGHV1-53|SPHK1|IGHV1-54|IGHV1-55|EMP2|IGHV1-58|FOS|SLC39A12|IGHV1-59|GMIP|F3|CSF2RB2|VAMP8|MMP14|TMEFF2|GPRC5A|PLSCR2|CDC42EP4|CDC42EP2|TLR12|PELI1|CDC42EP1|FLT3L|TLR11|ACSBG1|GM4951|DSCAML1|CHST2|MDFI|TMEM106A|ARF6|PPARD|TLR13|PTAFR|IGHV1-22|IGHV1-23|KCNA5|IL6RA|IGHV1-26|PTGS2|PTGS1|SERPINB1A|WRN|UCP2|LEO1|HAS2|STAT6|BID|IL12RB1|ABCB1B|IL12RB2|EGLN1|P2RY12|P2RY13|P2RY10|EGLN2|GATSL3|ATAD5|STAT1|IGHV1-31|STAT2|STAT3|SCTR|IGHV1-36|IFI202B|IGHV1-39|DCBLD2|PSMB9|LRG1|CENPJ|FABP7|GID8|PKN1|ADGRL4|LIMS1|LY6I|NRROS|NCF1|NCF2|GPR65|RASL11A|SLA|F13A1|CXCL13|CXCL14|CXCL16|STK10|ADORA3|PIM1|LEPR|SLC25A42|MAP3K6|MAP3K7|ZFP683|SH3GLB1|MYLIP|LAG3|TICAM2|NEAT1|OLFR558|MAG|ACAP1|JAML|MAPKAPK3|MSH3|MFNG|MAPKAPK2|LY6A|SRSF5|IL6ST|SRSF7|LY6E|BLK|CD274|SHC2|SHC1|IL4RA|CREM|TNFRSF11A|GPR84|CORO1A|NPAS2|HSP90B1|RAP1B|SOCS3|RAP1A|SOCS1|EIF4EBP1|BMF|TNFRSF14|SMYD3|CD276|SDF2L1|FUS|NEK6|HTR1D|LY86|HPS4|HTR1B|B3GALT6|HPS5|BMX|FBXO32|FBXO30|NFKB1|NFKB2|CXCL10|MFHAS1|CXCL11|IGHV14-1|PTPRC|RGCC|IGHV14-2|SP1|IGHV14-3|IGHV14-4|HPSE|MYD88|MCU|H2-AB1|NFE2L2|IGHV1-5|IGHV1-4|CIITA|IGHV1-7|IGKV4-57-1|ITGAM|HSP90AB1|ITGB5|SNAP23|ITGB2|PIK3CD|ECE1|ITGAE|ITGAL|TSPAN12|PIK3CG|TNFSF13B|SPN|HHEX|TAGAP|ITGAX|EXO5|ITGB7|IGHV1-9|ATP7A|OASL1|OASL2|GRID2|ITGA4|IGHV5-12|ITGA1|CD8B1|IGHV5-15|IGHV5-17|TNFRSF1B|TNFRSF1A|MMS22L|CYP2A5|TRIM59|LCP2|ITGA6|TMBIM6|TNFRSF26|LCP1|ZFP651|TRIM56|BIRC3|SRF|LRP5|PRCP|IL2RG|PIRB|FYB|TSPAN32|ZBTB40|SLC25A27|SLC25A29|CCL8|CCL7|CCL6|CCL5|TIFA|SH3BP2|LRRC8C|CCL2|LRRC8D|LRRC8A|SLC25A25|SH2B2|PTPN1|GZMA|ERAP1|DONSON|GZMB|MERTK|MCOLN2|SNRK|IL2RA|IL2RB|PTPN6|PDCD1|CD247|PIK3AP1|FCGR2B|MYO1F|CD244|MYO1G|ERRFI1|SMARCB1|AHCYL1|PRF1|IKZF3|GM12185|ICAM1|IL27RA|C4B|LGALS3|RASSF4|BSG|DHX58|TNFSF10|KDR|TRIM25|PIEZO1|IL12B|CCN4|CPNE3|LGALS9|PTGFRN|TRIM21|EPHB1|HERC6|PAQR8|ENTPD1|MUSK|RSAD2|OMG|CSNK1D|CSNK1E|HASPIN|FNDC5|SHTN1|SLPI|FNDC1|IFI27|ADGRB3|BTK|TRIM14|RIN3|ULK1|TRIM16|TRIB1|RIN2|IGHV8-12|IGHV8-11|SDC4|EPHA10|GIPR|IGKV5-48|EPAS1|ZBTB1|LPAR4|ZBTB5|ZBTB4|PIK3R6|MNDAL|PIK3R5|APH1C|BRIP1|RRAS|CD19|SLAMF8|STK38L|SLAMF7|APOD|CEP192|SLAMF6|CD14|GM5431|SLAMF1|STAT5A|BBS1|EGR1|XBP1|EGR2|IGKV3-7|EGR3|TNFSF14|ZFP516|IGKV3-5|IGKV3-4|IGKV5-39|IRGM2|SMARCA5|PRG2|IRGM1|RAB27A|IFI44|CELA1|IFI47|IGF1|RPE65|BST2|NET1|ACER2|LPAR5|LPAR6|WNK2|ID1|IGKV3-2|CD28|IGKV3-1|IFI27L2A|CD22|IGHM|CSRNP1|CD40|TNFRSF13B|PCSK9|IL27|CD3G|CROT|CD3E|CD3D|CTSS|HERPUD1|AKAP12|AKAP13|MAP1LC3B|GNGT2|UIMC1|NCS1|RAC2|CTSH|CD37|CCR7|CD36|CCR6|CCR5|CTSC|CCR2|APOBEC1|CD52|APOBEC3|FCER1G|SYK|TNFRSF12A|IL15|IL16|OSMR|LAT2|IL1A|ANO1|DEPDC7|IGHA|IL1B|PITPNM2|ARHGEF3|CD48|CD46|ARHGEF5|DBN1|CD44|ARHGEF6|CD63|FOXC1|NLRP1B|RAMP2|CLEC4A2|NLRP1A|DERL3|GBA|DERL2|CAPG|CRIP1|STX11|RELB|RELN|IGKC|NFIL3|XDH|BC018473|CAR2|CD74|MAP3K1|GCH1|OSM|IGKV13-85|IGKV13-84|PER2|PER1|TTC8|PER3|THEMIS2|KLHL6|STK17B|CD69|CD68|IL18R1|CD86|DCLRE1B|PLVAP|CD84|NARF|UBXN2A|CD81|IFI213|CD80|IFI214|IFI211|LOXL3|PLAT|PRDM1|ETS1|CARF|IFI44L|ACTG1|CCND3|CCND2|CCND1|PLAU|RGS1|CCRL2|CAPN2|CAPN3|IGHV7-3|TGM2|ZBP1|CD96|OSR1|ACOT11|THEMIS|IGHV1-12|CYBB|DNAJB14|CYBA|IGHV1-15|LAX1|MR1|GEM|IGHV1-18|IGHV1-19|ERN1|PROCR|SCNN1G|PLA2G16|DOK1|ADAM17|DOK2|TYROBP|CD8A|SBDS|WDFY4|CARD11|PLGRKT|UBA6|CACNA1B|PLD4|SLC41A1|SLC1A5|PLD1|NDRG2|DDX60|RASGRP3|HCAR2|WNT6|IRAK2|OLFR98|ADGRG5|OLFR99|RHPN2|IGKV3-12|TAC1|IGKV3-10|WNT3|BCL9L|VCAM1|CRTAM|MSN|MT2|INHBB|MT1|SYT9|IIGP1|ISG20|IL7|BHLHE40|IGKV1-88|TAB1|IL7R|FBN1|RTP4|PRR5|RTP1|PLEK|CHD7|ATP2A3|TNFAIP3|RND3|ADGRE1|IFT52|IGLC3|IGHV9-4|IGLC1|IGLC2|IGHV9-1|IGHV9-3|DACT1|9930111J21RIK1|TGIF1|IGHV5-9-1|DDX58|ARHGEF18|PLA2G4A|IRAK4|ETV5|TAPBP|GREM2|ELF1|GBP11|GBP10|VGF|ALS2|ELF4|IRF4|IRF1|IRF2|TBC1D7|CRY2|IRF7|CRY1|IRF8|IRF5|MS4A1|INA|IL9R|LAMA5|RALB|ANKS1|MVP|HMGCR|SAMHD1|GM8909|CRYZ|PRTG|CNR2|RAB40C|MAT2A|TBX21|DCDC2C|MKNK2|ATOH8|IFI208|RBM38|IFI209|IFI206|GBP2B|CD209B|IFI207|IFI204|TRBV3|IFI205|MX2|IFI203|MX1|SOD2|H2-AA|SOD3|SCIMP|CD2|GOLPH3|TEC|CD6|TCIM|NPHS1|CD5|ASB6|CD9|IFIT3B|ERCC8|ACKR3|PTX3|VIM|ASB2|CYFIP1|CNTFR|RPL30|MAML2|WIPF1|GLDC|CLEC10A|HNRNPU|ELK1|MRGPRH|RRP8|FGFRL1|BACH2|ELK3|GPR174|MILR1|NAMPT|GPR171|CREB3L2|JUNB|IER5|IER2|CMKLR1|IER3|RPL23|UNC13D|RNF125|BIN2|TEP1|GPR160|IGTP|SERPING1|PRKD2|NHLRC1|H2-D1|CDC42SE1|IGHV4-1|CFH|XPA|P2RY10B|MEFV|NUGGC|PLAC8|GJC2|S100A16|PLCG2|NCKAP1L|PLCG1|NKX2-2|FZD1|GSDMD|PLK3|STARD13|FZD2|HOMER1|CHKA|DMPK|FZD4|ST13|FZD7|FZD6|SLC16A12|NFATC3|UPF3B|NFATC1|NR1D2|NR1D1|ST18|TMEM198|FOSL2|IGKV16-104|GP9|SLC6A8|TCN2|TOLLIP|HNRNPD|REL|TNFSF8|CPEB3|CPEB2|ADA|OGFR|ITK|BTG2|CDKN1A|RARG|TINAGL1|SETD7|PYGM|ADM|HIF3A|SLC6A1|IFIH1|LFNG|GPR132|RACK1|TIMP3|GM4841|LDLRAP1|JARID2|TIMP4|TRP53INP1|HAVCR2|BATF2|BATF3|ANXA3|IFNGR1|NFAM1|ANXA4|IGKV17-121|SERPINB9|AEN|AI506816|TMEM173|IGKV17-127|AGTR1A|APBB1IP|RARA|HCLS1|ANGPTL4|PLCB2|ENG|HBEGF|GRAMD1B|ASAH1|GRN|CCL12|SGMS1|H2-DMA|FAM129A|AFP|ADCY7|PAPSS2|RNF135|OLFR56|GPNMB|IGHV6-3|IGHV6-6|BCHE|CCL22|BRF2|IL10RB|IL10RA|CARD9|LAPTM5|FMO2|GPR3|GTF2H2|SYNJ2BP|FAM213A|SLC8B1|FOSB|MSRB3|NUCB2|PF4|HSPA1A|CSF3R|CSF1|PROS1|H2-K1|RTKN2|FAM107A|RNF19B|GUCA1A|IRS2|CLU|TNF|IGHG3|PYCARD|NRBP2|ZFP36|CYSLTR1|IGHG1|CYSLTR2|FCGRT|LAMP2|CLEC5A|CHP2|LZTS2|IL13RA1|MB21D1|MAP2K3|IFNAR2|TLE3|TGTP2|TGTP1|IGFBP5|SEMA6D|CD180|RPS6|DIO2|TAP2|TAP1|VRK2|IFIT1BL2|FCGR1|RAB32|PYGO2|IGHG2B|NAIP2|FCGR3|IGHG2C|NAIP5|MELK|IGHV13-2|NAIP6|KAT6B|RAB34|RAB39|CLEC4E|TRIM34A|FKBP5|CSF1R|LYZ2|H2-M2|ABHD2|NOTCH4|HVCN1|H2-M3|ILDR1|CHRD|RHOBTB3|ITPR2|AK4|RASAL3|RHOBTB1|STIP1|SERPINA3F|ADAP2|IGKV9-124|BAG3|PSAP|BTLA|CD300LB|DVL3|ZFP580|IGKV14-100|CD300LF|SLC15A4|MCL1|MAP2K6|AP1M1|ESRRA|IGKV8-24|IGKV8-27|RAB4A|FANCL|IGKV8-28|FANCC|SERPINA3N|SERPINA3G|PALB2|SERPINA3I|GFAP|MOB1A|BCL6|RHEB|MAP3K19|CPD|RCAN2|BCL3|CDK2|BCL2|PLEKHM1|PLXNB3|SPIRE1|PLXNB2|IGKV8-30|IGKV14-111|XAF1|SERINC3|MAP3K14|LAT|SERINC5|BCL2L1|TRIM12A|TRIM30A|SRXN1|IGKV8-19|WDR4|TREM2|PTPN22|LSP1|TCIRG1|DUSP15|CYR61|ADAMTS4|THBD|PSTPIP1|HIF1AN|IGKV8-21|GRASP|DTX3L|AVPR2|TRAF2|WIPI2|TRAF1|TIRAP|INMT|DNAJC3|EVC|LCK|TRAF3|IL3RA|TRAF5|MCM3|ANG|MCM2|CX3CR1|CEBPA|HDAC5|IGHV2-3|CEBPB|IGHV2-6|IGHV2-5|UNC93B1|H2-Q6|IGHV2-2|CEBPG|FGL2|H2-Q7|H2-Q4|NLRC5|SEMA3G|TULP3|NOD1|PRR5L|IGKV15-103|RAB21|DNAJB1|P2RY6|RAB20|PLN|NOCT|H2-DMB1|IL21R|GCN1L1|RAB29|CSK|BAK1|WASF2|MEST|IGHV2-9|SPAG9|KCNJ10|ANGPT2|ANGPT1|SEMA4D|PTPN12|CFLAR|KLF4|GDAP10|KLF2|ASXL1|P2RX7|NFASC|POLR3A|KLF5|CTH|RAB13|POLR3E|KLF9|RAB19|CLEC2I|CLEC2D|LY6C2|IFITM3|IL1RN|IFITM1|IFITM2|IGKV4-91|GFI1|LST1|AQP4|IFIT1|IFIT3|IFIT2|AQP1|LY6C1|FRAT1|PNP|OLFR287|RPS6KA1|PDK4|SOX9|GLUL|B2M|PDK2|TNS2|IGKV4-86|CDON|IL15RA|IGKV6-23|TIPIN|IGKV6-25|IL1R1|SP110|SLC11A1|ACOD1|GPR37L1|IGLV3|MAPK8IP3|RUNX3|IGLV1|JMJD6|RUNX1|ARC|SIK1|SIK2|EZR|TLN1|IGKV6-32|PTGES|IGKV4-74|IGKV4-72|IGKV6-13|IGKV6-14|IGKV4-70|IGKV6-15|STXBP4|TXK|EBI3|APCDD1|KLK8|UGT1A7C|CD79B|CD79A|SGPL1|NUAK2|INPP5D|1810024B03RIK|ATP6V0A2|IGKV4-68|NTSR2|VASP|ZRANB1|H2-EB1|XCR1|PTPRN2|IGKV4-80|GADD45A|SH2D1A|NMI|PARP14|IGHV10-1|SRPK1|MANF|GADD45G|PARP10|CCDC88B|IGKV4-79|ITM2B|CLIC5|TOP2B|IGKV4-50|TENM2|TRAM1|HIP1|JCHAIN|GABRR2|SERP1|STAB1|FFAR3|FFAR2|TNFAIP8L2|BCL2A1D|BCL2A1A|BCL2A1B|IGKV4-63|MAP4K1|TSC22D4|IGKV4-61|PARP3|PARP4|TSC22D3|INSRR|TFEB|RHOH|PROX1|PARP9|CYP7B1|RHOC|CBFA2T3|IL17RC|VAV1|RHOA|CAR5B|VAV2|RHOB|TLR1|HCK|MDFIC|TLR9|FIBIN|IGKV4-59|TLR7|RHOU|IGKV4-57|FAM20A|TLR6|IGKV1-135|SGK1|TLR5|IGKV4-55|TLR4|DNASE1L3|TLR3|IGKV4-53|TLR2|OAS1H|C1QB|AMER2|C1QA|AMER3|HAAO|SAA3|WAS|CXCR4|OAS1A|TRBV31|OAS1B|OAS1C|CXCR6|AIF1|ARNTL|OAS1G|CXCR3|SUSD6|MPZL1|DUOX2|IGKV1-117|C1RA|MYEF2|SLC31A1|FAM46A|KRT10|MLH3|BATF|CD40LG|AXL|IGKV1-110|FAS|SIPA1|C1QC|GALNT11|TRBV19|HFE|TRBV16|HELB|C1S1|IL18RAP|SIT1|ARHGDIB|IGKV12-98|C1RL|GATSL2|PDIA3|RALBP1|CD300A|ARID5A|SHISA5|ARID5B|LIFR|OCRL|SHISA7|MPEG1|ARHGAP45|PDIA4|IGKV12-89|F830016B08RIK|SELENOP|CHIL1|HIST1H2BE|CMPK2|NUPR1|HDGFL3|ABCG2|PXK|USP53|C5AR2|C5AR1|CSF2RB|ADRB2|EFNA4|ADIPOR2|ZFP36L2|ZFP36L1|2810474O19RIK|EFNB1|SCUBE3|PDZD3|NLRP6|HRH3|HRH2|UBD|ALDH3B1|PMAIP1|NLRP3|RIPK1|IGHV8-8|GAS2L1|ZC3H15|FAM83B|HSPA8|SMAD1|TGFB1|MLKL|HSPA5|IFT122|AA467197|POU2F2|ARHGAP26|BTNL4|ARHGAP25|BTNL6|NFKBIA|NR4A1|ARHGAP30|NR4A3|FES|KLRD1|NFKBIE|BMPR1B|FGFR3|ULBP1|H2-T24|DOCK6|MUS81|H2-T23|SCYL3|H2-T22|CXCL9|B4GALT1|SPO11|DOCK8|PDE3B|SLC2A1|HSPB1|HK2|FLCN|UPK1B|CASP7|CASP8|NAPRT|KYNU|CASP3|MCF2L|TRPS1|CASP4|BLNK|CASP1|BDKRB2|GM28043|KDM6A|KDM6B|KLF10|ABCC4|H2-T10|BC017643|PDE4D|PPP2R5B|ICOSL|AXIN2|ARAP1|KLF15|TGFBR1|TGFBR2|IGKV12-46|HSH2D|AIM2|IFNG|OAS2|IGKV12-41|RASA4|OAS3|IGKV12-44|CASQ2|MYH9|LTB|CASQ1|DOCK2|PON3|STOML3|SLFN8|SLFN2|ABRAXAS1|PON2|PALM2|RGS16|LCAT|ATP1A2|NR2C2|SLFN9|USP18|DLL4|GNA13|GNA15|RASD1|IGKV10-94|MIR132|IGKV10-96|HES1|S1PR3|GBP2|MAPK6|IGKV12-38|S1PR4|GBP4|GBP3|KLRG1|CLASP2|CMTM7|NOS2|CMTM3|POLM|TRAT1|SPRY4|OPRK1|TICRR|ALOX5AP|RGS10|PMP22|SPRY2|LTBR|LPIN1
50867	3.7957E-66	1.3214E-63	213	525	2781	23953	positive regulation of cell activation	IGHV1-80|IGHV1-81|IGHV1-82|TFRC|IGHV1-85|IGHV3-1|IKZF1|F11R|PNP|RPS6KA1|TRBC1|IL12B|LGALS9|IGHV3-6|IGHV3-8|IL15RA|RUNX3|RUNX1|CD226|IGHV4-1|IGHV8-12|IGHV8-11|IGHV1-63|IGHV1-64|ZBTB1|IGHV1-66|PDGFB|IGHV1-67|IGHV1-69|GATA3|GATA2|PIK3R6|HSPH1|KLRK1|IGHV2-6-8|TESPA1|INPP5D|NCKAP1L|ICOS|SLAMF1|STAT5A|XBP1|IGHV1-72|EGR3|TNFSF14|IGHV1-74|IGHV1-75|IGHV1-76|IGHV1-78|IGF1|IGHV10-1|CCDC88B|BST1|CD28|ADA|IGHM|CDKN1A|CD40|CD3E|VSIR|IGHV5-9|CCR7|JAK2|JAK3|IGHV5-4|CTSC|IGHV5-6|CCR2|HAVCR2|FCER1G|IGHV1-50|SYK|RIPK2|IGHV1-52|IL15|IGHV1-53|IGHV1-54|IGHV1-55|RHOH|IGHV1-58|IGHV1-59|RHOA|VAMP8|MMP14|IGHA|IL1B|RARA|TLR9|PELI1|FLT3L|TLR6|CD46|TLR4|H2-DMA|PTAFR|IGHV1-22|IGHV1-23|IGHV1-26|AIF1|IGKC|STAT6|IL12RB1|IGHV6-3|IGHV6-6|CD74|ATAD5|IGHV1-31|IGHV1-36|IGHV1-39|CD40LG|AXL|CD86|CD81|CD80|IRS2|PRDM1|TNF|IGHG3|PYCARD|IGHG1|ADORA3|CAPN3|IGHV7-3|IGHV1-12|IGHV1-15|IGHV1-18|IGHV1-19|IGHG2B|IGHG2C|TYROBP|IGHV13-2|IL6ST|CARD11|CD274|H2-M3|IL4RA|RASAL3|CORO1A|EFNB1|SOCS1|CD300LB|NLRP3|TNFRSF14|IGHV8-8|TAC1|CD276|TGFB1|VCAM1|ZBTB16|IGHV14-1|PTPRC|NR4A3|BCL6|IGHV14-2|IGHV14-3|IL7|IGHV14-4|BCL2|IL7R|ULBP1|MYD88|H2-AB1|IGHV1-5|H2-T23|IGHV1-4|IGHV1-7|ITGAM|DOCK8|PLEK|ITGB2|TREM2|PTPN22|ITGAL|TNFSF13B|SPN|IGLC3|IGHV9-4|IGLC1|IGLC2|IGHV1-9|IGHV9-1|IGHV9-3|IGHV5-9-1|IGHV5-12|IGHV5-15|ICOSL|IGHV5-17|TIRAP|TGFBR2|ACTA2|IFNG|LCK|IRF1|SASH3|CEBPA|IGHV2-3|IGHV2-6|IGHV2-5|IGHV2-2|IL2RG|HLX|TBX21|CCL5|CCL2|HES1|IGHV2-9|H2-AA|TEC|CD6|CD5|IL2RA|CLEC2I|CD244
1817	3.2633E-65	1.0982E-62	253	709	2781	23953	regulation of cytokine production	ATF2|ERRFI1|PGLYRP2|AQP4|F11R|IL27RA|BSG|DHX58|C3AR1|IL12B|CCN4|LGALS9|UBASH3A|B2M|CMKLR1|CHID1|GBP5|RSAD2|IL1R1|SLC11A1|ACOD1|RUNX1|BTK|PRKD2|CD226|TRIM16|EZR|TRIB2|ATF4|TXK|ZC3HAV1|GATA3|MEFV|LY9|MNDAL|C3|KLRK1|INPP5D|PLCG2|APOD|NCKAP1L|SLAMF6|CD14|SLAMF1|LYN|GSDMD|STAT5A|EGR1|XBP1|FN1|PRG2|EIF2AK2|IGF1|NMI|CCDC88B|CD300C2|CD28|REL|GPR18|CD40|IL27|CLEC9A|CD3E|LITAF|VSIR|IFIH1|AKAP12|PANX2|TSPO|FFAR3|CCR7|FFAR2|CD36|JAK2|CCR5|JAK3|APPL2|APPL1|CCR2|HAVCR2|FCER1G|SYK|RIPK3|RIPK2|IL15|IFNGR1|SPHK1|NFAM1|ANXA4|TMEM173|IL17RC|AGTR1A|TLR1|IL1A|CD200R1|IL1B|RARA|TLR9|PELI1|TLR7|TLR6|TLR5|CD46|TLR4|TLR3|TLR2|NLRP1B|CLEC4A2|NLRP1A|PTAFR|GBA|IL6RA|PTGS2|ADCY7|AIF1|RELB|RNF135|SERPINB1A|SERPINB1B|GPNMB|IL12RB1|IL12RB2|CD74|STAT1|STAT3|CARD9|OSM|PER1|CD40LG|AXL|IL18R1|PF4|CD84|CD81|HFE|IFI211|CLU|TNF|PYCARD|ZFP36|CLEC5A|CAPN2|MB21D1|MAP2K3|CD96|LAG3|TICAM2|ARID5A|CYBB|CYBA|ADAM17|FCGR3|NAIP5|TYROBP|FRMD8|MAPKAPK2|CLEC4E|CARD11|CSF1R|CD274|C5AR2|H2-M3|C5AR1|IL4RA|PLD4|NDRG2|DDX60|SOCS1|NLRP3|TNFRSF14|RIPK1|ZFP580|CD276|TIA1|TGFB1|CRTAM|INHBB|BTNL4|NFKB1|BTNL6|PTPRC|RGCC|NR4A3|BCL6|IL7|CPD|BCL3|HPSE|ULBP1|MYD88|H2-T23|TRIM30A|HSP90AB1|TNFAIP3|HSPB1|TREM2|PTPN22|SPN|CASP8|CASP4|CASP1|ABCD1|GPSM3|SRGN|DDX58|TRAF2|ICOSL|TNFRSF1B|TIRAP|TNFRSF1A|ELF1|AIM2|IFNG|IRF4|TRAF3|IRF1|IRF7|IRF8|LTB|CX3CR1|SASH3|CEBPB|UNC93B1|CEBPG|NOD1|FURIN|TBX21|CCL5|CCL2|CSK|S1PR3|TIGIT|GBP4|CD209B|IFI204|NOS2|ANGPT1|IFI205|MERTK|S100B|KLF4|SCIMP|MCOLN2|KLF2|CD2|P2RX7|TEC|POLR3A|CD6|PTPN6|CLEC2I|FCGR2B|CD244
51239	4.2060E-65	1.3698E-62	699	3314	2781	23953	regulation of multicellular organismal process	ATF2|CYFIP1|PGLYRP2|SPI1|RNH1|TFRC|DMP1|RBPJ|F11R|ISM1|UBASH3B|DPYSL2|GJA5|GPR171|CREB3L2|C3AR1|LUC7L|UBASH3A|CMKLR1|CHID1|GBP5|RBFOX2|SERPINF1|CLDN5|TEP1|SERPING1|PRKD2|H2-D1|ATF4|HPN|PDGFB|PDGFA|ZC3HAV1|GATA3|MEFV|GATA2|LY9|PLAC8|C3|MIR212|GJC2|C6|KLRK1|C7|PLCG2|NCKAP1L|PLCG1|PROM1|PPARGC1A|NKX2-2|LYN|FZD1|GSDMD|ABCA1|JUN|STARD13|JAG1|FZD2|HOMER1|DMPK|FZD4|FZD7|FZD6|FN1|NFATC3|EIF2AK2|NFATC1|NR1D2|NR1D1|FASL|FXYD1|REL|MRVI1|GTF2IRD1|CPEB3|GPR18|ADA|LGMN|RARG|BTG1|GPR21|BHLHE41|ADM|LITAF|VSIR|ARHGAP4|IFIH1|LFNG|PANX2|TIFAB|NEFL|TSPO|CTLA4|NEFM|JAK2|LDLRAP1|JARID2|JAK3|APPL2|APPL1|HAVCR2|APC2|DUSP5|RIPK3|RIPK2|OPALIN|GPR35|ANXA3|IFNGR1|SPHK1|NFAM1|ANXA4|EMP2|FOS|SLC39A12|TMEM173|F3|DUSP6|AGTR1A|VAMP8|MMP14|CD200R1|ANGPTL7|RARA|PELI1|FLT3L|HCLS1|ARF6|ENG|HBEGF|PPARD|CRB2|GRN|H2-DMA|PTAFR|KCNA5|IL6RA|PTGS2|ADCY7|APOLD1|PTGS1|RNF135|SERPINB1A|SERPINB1B|GPNMB|UCP2|MFN1|LEO1|HAS2|STAT6|CSMD3|IL12RB1|ZSWIM4|IL12RB2|EGLN1|P2RY12|FARP1|BRF2|ATAD5|STAT1|STAT3|CARD9|GPR3|SYNJ2BP|FAM213A|LRG1|LIMS1|PF4|CSF3R|CSF1|NCF1|CLSTN3|PROS1|H2-K1|CXCL13|CLU|TNF|PYCARD|EIF4ENIF1|POFUT2|HPGDS|ZFP36|CYSLTR1|CYSLTR2|SALL1|SLN|ADORA3|CLEC5A|PIM1|LEPR|LZTS1|ZFP683|GTF2I|MB21D1|MAP2K3|SH3GLB1|MYLIP|TLE3|LAG3|TICAM2|IGFBP5|SEMA6D|DIO2|PYGO2|DISP3|MAG|FCGR3|NAIP5|MAF|FRMD8|MAPKAPK2|PKP2|ERG|SRSF6|IL6ST|CLEC4E|CSF1R|CD274|KCNE4|SHC1|NOTCH4|H2-M3|IL4RA|CHRD|ABHD6|TNFRSF11A|NPAS2|SCRT2|RAP1A|SOCS1|DVL3|TNFRSF14|ZFP580|IP6K1|NPTX2|MAP2K6|CD276|ESRRA|TIA1|ZBTB16|LSM1|MARCH7|FBXO32|MCC|FBXO30|SCRT1|NFKB1|GFAP|CXCL10|LRFN5|PTPRC|RGCC|MAFB|BCL6|SP1|RHEB|SP4|CPD|MOB2|MAFG|BCL3|TBXAS1|MAFF|BCL2|PLEKHM1|PLXNB3|PLXNB2|HPSE|MYD88|NFE2L2|TRIM30A|ITGAM|HSP90AB1|ITGB2|ECE1|TREM2|PTPN22|TCIRG1|PTPN23|TSPAN12|DUSP15|CYR61|SPN|THBD|HHEX|ITGAX|H2-OA|GRID2|AVPR2|TRAF2|TNFRSF1B|TIRAP|TNFRSF1A|LCK|TRAF3|BMP2K|ITGA6|ANG|ASPA|CX3CR1|CEBPA|HDAC5|CEBPB|CEBPD|PLAG1|UNC93B1|SRF|CEBPG|FGL2|LRP5|NTN4|SEMA3G|TULP3|NOD1|FURIN|PRCP|IL2RG|RAB21|PLN|NOCT|KATNA1|CCL5|RAB29|CCL2|TNNI2|CSK|TIGIT|WASF3|SPAG9|KCNJ10|ANGPT2|ANGPT1|PRRX1|SEMA4D|ERAP1|HIP1R|CFLAR|MERTK|KLF4|MCOLN2|KLF2|P2RX7|POLR3A|KLF5|IL2RA|CTH|MGP|PTPN6|CLEC2I|PDCD1|FCGR2B|CLEC2D|CD244|ERRFI1|IL1RN|ZMYND8|GFI1|AQP4|IKZF1|IKZF3|ICAM1|AQP1|IL27RA|LGALS3|PNP|RASSF4|BSG|DHX58|KDR|PDK4|IL12B|CCN4|LGALS9|SOX9|PTGDS|EPHB1|GLUL|B2M|CDON|IL15RA|MUSK|RSAD2|IL1R1|SLC11A1|ARRDC3|OMD|OMG|SIAH1A|ACOD1|EBF2|MMD2|CSNK1D|GPR37L1|MAPK8IP3|RUNX3|RUNX1|SHTN1|ARC|ADGRB3|BTK|ULK1|KCTD11|CD226|TRIM16|EZR|TRIB1|RIN2|TRIB2|CD101|EPAS1|TXK|ZBTB1|APCDD1|KLK8|PIK3R6|MNDAL|KLK6|SGPL1|RAB11FIP1|RRAS|TESPA1|INPP5D|SLAMF8|APOD|KCNN2|SLAMF6|CD14|SLAMF1|STAT5A|EGR1|XBP1|EGR2|EGR3|ZFP516|GADD45A|PRG2|SUCO|CELA1|IGF1|NMI|GADD45G|CCDC88B|CD300C2|ID1|CD28|HIST1H4I|LRRN1|HIST1H4J|CD40|TRAM1|HIP1|CTSZ|PCSK9|IL27|CLEC9A|CD3E|CTSS|AKAP12|MAP1LC3B|SERP1|GLIPR2|STAB1|NCS1|CTSH|FFAR3|CCR7|FFAR2|CD36|CCR6|CCR5|CLIC1|LMCD1|CTSC|CCR2|ZHX2|PARP3|ZHX3|FCER1G|SYK|TNFRSF12A|IL15|TSC22D3|RHOH|PROX1|IL17RC|RHOA|RHOB|TLR1|IL1A|IL1B|TLR9|TLR7|TLR6|SGK1|TLR5|CD46|TLR4|DBN1|TLR3|CD44|TLR2|CD63|FOXC1|NLRP1B|RAMP2|CLEC4A2|NLRP1A|GBA|CXCR4|CST7|TRAK1|AIF1|ARNTL|RELB|RELN|CXCR3|CTNNA3|XDH|CAR2|CD74|GCH1|TMEM176B|OSM|PLEKHA4|PER2|PER1|CD40LG|PER3|AXL|TTC3|FAS|IL18R1|C1QC|CD86|SH3GL3|CD84|CD81|HFE|TRAC|IFI211|LOXL3|PLAT|PRDM1|ETS1|CCND1|PLAU|ARHGDIB|CAPN2|CAPN3|SH3GL1|CD96|OSR1|ACOT11|ARID5A|CYBB|CYBA|SHISA7|PROCR|PLA2G16|ADAM17|TYROBP|CHIL1|NUPR1|CARD11|VCL|ABCG2|C5AR2|C5AR1|CACNA1B|PLD4|ALOX12|ADRB2|NDRG2|DDX60|ADIPOR2|ZFP36L2|ZFP36L1|HCAR2|NCKIPSD|RAI1|WNT6|NLRP6|HRH2|NLRP3|RIPK1|LLPH|TAC1|GAS2L1|WNT3|BCL9L|SMAD1|TGFB1|HSPA5|CRTAM|IFT122|MT2|INHBB|BTNL4|BTNL6|NFKBIA|NR4A3|FES|IL7|BHLHE40|TMEM119|IL7R|BMPR1B|FGFR3|ULBP1|FBN1|H2-T23|B4GALT1|PLEK|CHD7|PDE3B|TNFAIP3|HSPB1|PCTP|HK2|FLCN|CASP8|SIX4|TRPS1|CASP4|CASP1|ABCD1|GPSM3|DACT1|TGIF1|SRGN|KDM6B|KLF10|KLF13|ARHGEF15|DDX58|PDE4D|PPP2R5B|ICOSL|OLIG2|AXIN2|ETV5|DCN|TGFBR1|TGFBR2|ELF1|AIM2|DCT|IFNG|OAS2|IRF4|IRF1|PEX5|CRY2|IRF7|CRY1|CASQ2|IRF8|LTB|CASQ1|B4GALT5|SASH3|LAMA5|LCAT|ATP1A2|HMGCR|NR2C2|TOB2|DLL4|PRTG|MIR132|HLX|TBX21|ATOH8|HES1|S1PR3|MAPK6|GBP4|CLASP2|CD209B|IFI204|NOS2|IFI205|LGI4|OPRK1|SOD2|S100B|H2-AA|SCIMP|CD2|TEC|CD6|TCIM|NPHS1|PMP22|CD9|SPRY2|PTX3|VIM|LPIN1
45321	6.2355E-65	1.9673E-62	213	532	2781	23953	leukocyte activation	SPI1|PRF1|IKZF1|RBPJ|IKZF3|ICAM1|MILR1|NAMPT|IL12B|EPHB1|B2M|RSAD2|SLC11A1|UNC13D|JMJD6|BTK|SKAP2|TXK|EBI3|ZBTB1|GATA3|LY9|CD79B|CD79A|KLRK1|CD19|PLCG2|SLAMF8|SLAMF6|SLAMF1|LYN|STAT5A|EGR1|JUN|FZD7|NFATC3|RAB27A|IRF2BP2|NFATC1|GADD45G|TREML2|CD28|TNFSF8|GPR18|CD22|ADA|IGHM|ITK|CD40|CD3G|CD3E|CD3D|LFNG|CCR7|CCR6|BCL2A1D|JAK2|JAK3|HAVCR2|BATF2|BATF3|FCER1G|SYK|RIPK3|RIPK2|IL15|ANXA3|IFNGR1|NFAM1|RHOH|VAV1|RHOA|LAT2|APBB1IP|TLR1|TLR9|FLT3L|TLR7|CD48|TLR6|TLR4|DNASE1L3|TLR3|TMEM106A|CD44|TLR2|C1QA|GRN|SELPLG|CLEC4A2|H2-DMA|WAS|CXCR4|AIF1|STX11|RELB|IGKC|STAT6|CD74|BRF2|ATAD5|STAT3|BATF|CD40LG|AXL|FAS|IL18R1|CD86|CD81|GIMAP1|CLU|TNF|PYCARD|CCND3|IL18RAP|ADORA3|LEPR|WASHC1|ZFP683|LAG3|CD300A|CD180|RPS6|THEMIS|LAX1|ADAM17|FCGR3|TYROBP|JAML|CD8A|MFNG|CLEC4E|WDFY4|CARD11|H2-M3|C5AR1|CORO1A|ZFP36L2|ZFP36L1|UBD|PSAP|CD276|TGFB1|MSN|POU2F2|BTNL6|PTPRC|MAFB|NR4A3|BCL6|IL7|BCL3|BCL2|IL7R|ULBP1|LAT|H2-AB1|H2-T23|ITGAM|DOCK8|CHD7|SNAP23|ITGB2|TNFAIP3|PIK3CD|TREM2|PTPN22|TCIRG1|ITGAL|SPN|LYL1|HHEX|BLNK|CASP1|ATP7A|ICOSL|TGFBR2|HSH2D|IFNG|ELF4|LCK|IRF4|IRF1|MYH9|LCP2|LCP1|DOCK2|MS4A1|CX3CR1|HDAC5|CEBPB|SRF|CEBPG|FGL2|PIRB|PSMB10|DLL4|TBX21|CCL5|RAB29|BAK1|CMTM7|PLA2G2D|POLM|MERTK|CD2|P2RX7|TEC|CD6|IL2RB|LTBR|MYO1F|CD244
2696	9.5814E-64	2.9313E-61	206	509	2781	23953	positive regulation of leukocyte activation	IGHV1-80|IGHV1-81|IGHV1-82|TFRC|IGHV1-85|IGHV3-1|IKZF1|PNP|TRBC1|IL12B|LGALS9|IGHV3-6|IGHV3-8|IL15RA|RUNX3|RUNX1|CD226|IGHV4-1|IGHV8-12|IGHV8-11|IGHV1-63|IGHV1-64|ZBTB1|IGHV1-66|IGHV1-67|IGHV1-69|GATA3|GATA2|PIK3R6|HSPH1|KLRK1|IGHV2-6-8|TESPA1|INPP5D|NCKAP1L|ICOS|SLAMF1|STAT5A|XBP1|IGHV1-72|EGR3|TNFSF14|IGHV1-74|IGHV1-75|IGHV1-76|IGHV1-78|IGF1|IGHV10-1|CCDC88B|BST1|CD28|ADA|IGHM|CDKN1A|CD40|CD3E|VSIR|IGHV5-9|CCR7|JAK3|IGHV5-4|CTSC|IGHV5-6|CCR2|HAVCR2|FCER1G|IGHV1-50|SYK|RIPK2|IGHV1-52|IL15|IGHV1-53|IGHV1-54|IGHV1-55|RHOH|IGHV1-58|IGHV1-59|RHOA|VAMP8|MMP14|IGHA|IL1B|RARA|TLR9|PELI1|FLT3L|TLR6|CD46|TLR4|H2-DMA|PTAFR|IGHV1-22|IGHV1-23|IGHV1-26|AIF1|IGKC|STAT6|IL12RB1|IGHV6-3|IGHV6-6|CD74|ATAD5|IGHV1-31|IGHV1-36|IGHV1-39|CD40LG|AXL|CD86|CD81|CD80|IRS2|PRDM1|TNF|IGHG3|PYCARD|IGHG1|ADORA3|IGHV7-3|IGHV1-12|IGHV1-15|IGHV1-18|IGHV1-19|IGHG2B|IGHG2C|TYROBP|IGHV13-2|IL6ST|CARD11|CD274|H2-M3|IL4RA|RASAL3|CORO1A|EFNB1|SOCS1|CD300LB|NLRP3|TNFRSF14|IGHV8-8|TAC1|CD276|TGFB1|VCAM1|ZBTB16|IGHV14-1|PTPRC|NR4A3|BCL6|IGHV14-2|IGHV14-3|IL7|IGHV14-4|BCL2|IL7R|ULBP1|MYD88|H2-AB1|IGHV1-5|H2-T23|IGHV1-4|IGHV1-7|ITGAM|DOCK8|ITGB2|TREM2|PTPN22|ITGAL|TNFSF13B|SPN|IGLC3|IGHV9-4|IGLC1|IGLC2|IGHV1-9|IGHV9-1|IGHV9-3|IGHV5-9-1|IGHV5-12|IGHV5-15|ICOSL|IGHV5-17|TIRAP|TGFBR2|IFNG|LCK|IRF1|SASH3|CEBPA|IGHV2-3|IGHV2-6|IGHV2-5|IGHV2-2|IL2RG|HLX|TBX21|CCL5|CCL2|HES1|IGHV2-9|H2-AA|TEC|CD6|CD5|IL2RA|CLEC2I|CD244
7166	3.2381E-62	9.6152E-60	492	2041	2781	23953	cell surface receptor signaling pathway	IGHV1-80|IGHV1-81|CNTFR|IGHV1-82|SPI1|MAML2|IGHV1-85|IGHV3-1|RBPJ|PTPDC1|FGFRL1|UBASH3B|GPR171|TRBC1|C3AR1|IGHV3-6|IGHV3-8|CMKLR1|UNC5B|CLDN5|TEP1|DDIT4|TXNIP|PRKD2|GRID2IP|IGHV4-1|IGHV1-63|IGHV1-64|IGHV1-66|PDGFB|IGHV1-67|PDGFA|IGHV1-69|GATA3|SLC30A10|GIGYF2|GABARAP|DEDD2|C3|KLRK1|IGHV2-6-8|C7|PLCG2|NCKAP1L|PLCG1|NKX2-2|LYN|FZD1|ABCA1|JUN|JAG1|IGHV1-72|FZD2|HOMER1|IGHV1-74|FZD4|TIPARP|IGHV1-75|FZD7|IGHV1-76|FZD6|IGHV1-78|ST18|TMEM198|FASL|FERMT3|ITK|HEXA|TRBV13-2|VSIR|IGHV5-9|CTLA4|JAK2|JAK3|IGHV5-4|APPL2|TIMP4|IGHV5-6|APPL1|SS18|IGHV1-50|GPR34|RIPK2|IGHV1-52|GPR35|IFNGR1|IGHV1-53|NFAM1|ANXA4|IGHV1-54|IGHV1-55|IGHV1-58|FOS|IGHV1-59|F3|CSF2RB2|PELI1|ENG|HBEGF|CCL12|PTAFR|IGHV1-22|IGHV1-23|KCNA5|IL6RA|AFP|IGHV1-26|LEO1|STAT6|BID|IL12RB1|IGHV6-3|IGHV6-6|IL12RB2|P2RY12|P2RY13|P2RY10|CCL22|IL10RB|STAT1|IL10RA|IGHV1-31|STAT2|STAT3|SCTR|IGHV1-36|IGHV1-39|CENPJ|GID8|ADGRL4|LIMS1|PF4|NRROS|CSF3R|CSF1|SLA|IRS2|CXCL13|TNF|IGHG3|PYCARD|CYSLTR1|IGHG1|ADORA3|LEPR|LZTS2|MAP3K7|IL13RA1|IFNAR2|TLE3|LAG3|SEMA6D|VRK2|FCGR1|PYGO2|IGHG2B|FCGR3|IGHG2C|IGHV13-2|MAPKAPK2|IL6ST|CLEC4E|BLK|CSF1R|CD274|SHC2|SHC1|NOTCH4|H2-M3|IL4RA|CHRD|TNFRSF11A|CORO1A|SOCS3|RAP1A|SOCS1|BAG3|BTLA|EIF4EBP1|DVL3|CD300LF|MCL1|CD276|FBXO30|CXCL10|CXCL11|IGHV14-1|PTPRC|IGHV14-2|IGHV14-3|CPD|IGHV14-4|RCAN2|BCL2|PLXNB3|PLXNB2|LAT|MYD88|BCL2L1|IGHV1-5|IGHV1-4|IGHV1-7|ITGAM|ITGB5|ITGB2|PIK3CD|TREM2|PTPN22|ITGAE|ITGAL|TSPAN12|DUSP15|SPN|HHEX|ITGAX|ITGB7|IGHV1-9|GRID2|ITGA4|IGHV5-12|DTX3L|ITGA1|IGHV5-15|TRAF2|IGHV5-17|TRAF1|TNFRSF1B|TIRAP|TNFRSF1A|EVC|LCK|TRAF3|IL3RA|TRAF5|LCP2|ITGA6|TNFRSF26|CX3CR1|CEBPA|IGHV2-3|IGHV2-6|IGHV2-5|IGHV2-2|LRP5|SEMA3G|TULP3|IL2RG|PIRB|FYB|TSPAN32|P2RY6|PLN|CCL8|CCL7|CCL6|CCL5|IL21R|CCL2|BAK1|SH2B2|IGHV2-9|PTPN1|ANGPT2|ANGPT1|SEMA4D|MERTK|KLF4|P2RX7|IL2RA|IL2RB|PTPN6|CLEC2I|CD247|FCGR2B|MYO1G|IFITM3|IFITM1|IFITM2|IL27RA|FRAT1|KDR|PDK4|IL12B|CCN4|CPNE3|SOX9|EPHB1|PDK2|CDON|IL15RA|MUSK|IL1R1|CSNK1D|CSNK1E|JMJD6|SHTN1|ADGRB3|SIK2|TLN1|IGHV8-12|IGHV8-11|EPHA10|GIPR|STXBP4|TXK|EBI3|APCDD1|CD79B|CD79A|APH1C|SGPL1|CD19|CD14|STAT5A|EGR1|XBP1|ZRANB1|XCR1|CELA1|IGF1|NMI|RPE65|IGHV10-1|ID1|CD28|ITM2B|CD22|IGHM|CSRNP1|CD40|CD3G|CD3E|CD3D|GABRR2|CCR7|FFAR2|CD36|CCR6|BCL2A1D|CCR5|BCL2A1A|BCL2A1B|CCR2|FCER1G|SYK|TNFRSF12A|IL15|INSRR|OSMR|IL17RC|VAV1|RHOA|LAT2|IL1A|HCK|IGHA|IL1B|TLR4|TLR3|CD44|TLR2|AMER2|AMER3|FOXC1|CXCR4|TRBV31|CXCR6|RELN|IGKC|CXCR3|DUOX2|CD74|MAP3K1|OSM|CD40LG|THEMIS2|KLHL6|AXL|FAS|IL18R1|CD86|GALNT11|PLVAP|TRBV19|HFE|CD80|PLAT|TRBV16|IL18RAP|CCND1|CCRL2|IGHV7-3|OSR1|THEMIS|IGHV1-12|ARID5B|LIFR|IGHV1-15|LAX1|IGHV1-18|IGHV1-19|DOK1|ADAM17|DOK2|TYROBP|CD8A|C5AR2|C5AR1|CSF2RB|ADRB2|NDRG2|EFNA4|ADIPOR2|HCAR2|EFNB1|WNT6|PDZD3|HRH3|IRAK2|ADGRG5|RIPK1|IGHV8-8|ZC3H15|FAM83B|WNT3|BCL9L|SMAD1|TGFB1|MLKL|IFT122|INHBB|BTNL4|IIGP1|BTNL6|NFKBIA|NR4A3|FES|IL7|TAB1|IL7R|BMPR1B|FGFR3|CXCL9|PLEK|HSPB1|ADGRE1|IFT52|CASP8|CASP3|TRPS1|BLNK|IGLC3|IGHV9-4|IGLC1|IGLC2|IGHV9-1|IGHV9-3|DACT1|KDM6A|TGIF1|IGHV5-9-1|ICOSL|IRAK4|AXIN2|TGFBR1|TGFBR2|GREM2|ELF1|AIM2|IFNG|OAS2|IRF1|IRF7|IRF5|MS4A1|IL9R|LAMA5|ANKS1|MVP|PALM2|DLL4|MKNK2|ATOH8|HES1|S1PR3|KLRG1|CLASP2|TRBV3|TEC|CD6|ACKR3|VIM
51251	8.3457E-61	2.4074E-58	189	454	2781	23953	positive regulation of lymphocyte activation	IGHV1-80|CD86|IGHV1-81|IGHV1-82|TFRC|IGHV1-85|CD81|IGHV3-1|CD80|IRS2|IKZF1|PRDM1|IGHG3|PYCARD|IGHG1|PNP|TRBC1|IL12B|LGALS9|IGHV7-3|IGHV3-6|IGHV3-8|IL15RA|IGHV1-12|IGHV1-15|RUNX3|IGHV1-18|RUNX1|IGHV1-19|IGHG2B|IGHG2C|TYROBP|IGHV13-2|IL6ST|CARD11|IGHV4-1|CD274|IGHV8-12|IGHV8-11|IGHV1-63|IGHV1-64|H2-M3|ZBTB1|IGHV1-66|IL4RA|IGHV1-67|IGHV1-69|GATA3|RASAL3|CORO1A|PIK3R6|EFNB1|HSPH1|SOCS1|IGHV2-6-8|TESPA1|INPP5D|NLRP3|TNFRSF14|NCKAP1L|IGHV8-8|TAC1|ICOS|CD276|SLAMF1|STAT5A|XBP1|IGHV1-72|TGFB1|EGR3|VCAM1|TNFSF14|IGHV1-74|IGHV1-75|ZBTB16|IGHV1-76|IGHV1-78|IGF1|IGHV10-1|CCDC88B|BST1|IGHV14-1|PTPRC|BCL6|IGHV14-2|IGHV14-3|IL7|IGHV14-4|BCL2|CD28|IL7R|ULBP1|MYD88|ADA|H2-AB1|IGHV1-5|IGHM|H2-T23|IGHV1-4|CDKN1A|IGHV1-7|CD40|DOCK8|PTPN22|ITGAL|CD3E|VSIR|TNFSF13B|SPN|IGHV5-9|IGLC3|IGHV9-4|CCR7|IGLC1|IGLC2|IGHV1-9|IGHV9-1|JAK3|IGHV5-4|IGHV9-3|IGHV5-6|CCR2|HAVCR2|IGHV5-9-1|IGHV1-50|SYK|IGHV5-12|RIPK2|IGHV1-52|IL15|IGHV1-53|IGHV1-54|IGHV1-55|IGHV5-15|RHOH|ICOSL|IGHV1-58|IGHV5-17|IGHV1-59|TIRAP|RHOA|TGFBR2|MMP14|IFNG|IGHA|LCK|IRF1|IL1B|RARA|TLR9|PELI1|FLT3L|CD46|TLR4|SASH3|IGHV2-3|IGHV2-6|IGHV2-5|H2-DMA|IGHV2-2|IGHV1-22|IGHV1-23|IL2RG|IGHV1-26|AIF1|IGKC|HLX|TBX21|CCL5|CCL2|HES1|STAT6|IL12RB1|IGHV6-3|IGHV6-6|IGHV2-9|CD74|ATAD5|IGHV1-31|IGHV1-36|H2-AA|IGHV1-39|CD40LG|CD6|CD5|AXL|IL2RA|CLEC2I|CD244
50794	3.5265E-60	9.8899E-58	1751	11607	2781	23953	regulation of cellular process	ATF2|JRK|PGLYRP2|SPI1|TFRC|IGHV3-1|GMFG|OLFR1330|F11R|PTPDC1|ZC3H12D|SPIB|ALKBH5|DPYSL2|C3AR1|IGHV3-6|IGHV3-8|ENDOG|UNC5B|BHLHA15|DDIT4|RABL3|TXNIP|ATF3|SKAP2|ATF4|URI1|PDGFB|PDGFA|ZC3HAV1|GATA3|GATA2|DEDD2|PRPSAP1|RNF213|NPBWR1|EPB41L2|RNF217|JUN|JAG1|TIPARP|MTERF2|FN1|EIF2AK2|LARP6|FASL|FXYD1|MRVI1|LGMN|ARHGAP8|KDM8|BHLHE41|TFCP2L1|TRBV13-2|SIGLECG|SIGLECF|ARHGAP4|PANX2|MMP25|CASP12|TIFAB|NEFL|TSPO|NEFM|JAK2|JAK3|NEFH|APC2|DUSP4|DUSP5|DUSP1|SPHK1|FOS|SLC39A12|GMIP|DUSP6|MMP14|TMEFF2|SLC7A7|MED20|HCST|PPARD|CRB2|PTAFR|KCNA5|IL6RA|SNX33|WRN|MFN1|PLAGL2|STX3|BID|IL12RB1|ZSWIM4|IL12RB2|EGLN1|EGLN2|GATSL3|ATAD5|AI464131|SCTR|DCBLD2|SLCO3A1|CENPJ|GID8|CIAPIN1|PKN1|SIGLEC1|CRLF3|ADGRL4|LIMS1|LY6I|NAB1|RASL11A|NAB2|SLA|POFUT2|ADORA3|NEK2|NUDT16|MAP3K6|MAP3K7|CDKL4|OLFR558|JAML|MSH3|MFNG|PKP2|LY6A|PKP3|SRSF5|SRSF6|IL6ST|SRSF7|LY6E|BLK|CD274|SHC2|SHC1|CREM|SPATA2|FTX|CORO1A|NPAS2|HSP90B1|RAP1B|RAP1A|ZKSCAN3|EIF4EBP1|SMYD1|BMF|TNFRSF14|SMYD3|NADK|CD276|SDF2L1|FUS|NEK6|HTR1D|LY86|HTR1B|BMX|FBXO32|FBXO30|IBTK|IGHV14-1|SP2|IGHV14-2|SP1|IGHV14-3|SP4|IGHV14-4|MOB2|HPSE|CIITA|ITGAM|ITGB5|SNAP23|ITGB2|ECE1|FAM208A|ITGAE|ITGAL|TSPAN12|ELFN2|TNFSF13B|SPN|HHEX|PPP6R2|TAGAP|ITGAX|ITGB7|TRIM65|SNAP29|GRID2|ITGA4|TNFRSF19|ITGA1|TNFRSF1B|TNFRSF1A|ADAMTS20|BMP2K|TRIM59|LCP2|ITGA6|TMBIM6|TNFRSF26|LCP1|MGRN1|SRF|ZFP426|PBXIP1|IL2RG|FYB|TSPAN32|DRAM1|KCTD20|CCDC85B|IGF2BP2|GZMA|ZFP438|MID1IP1|CABLES1|GZMB|GZMK|MYO1D|ZFP354A|TSPAN14|IL2RA|POU2AF1|IL2RB|TRIM36|PDCD1|CD247|PIK3AP1|MYO1F|CD244|MYO1G|SMARCB1|CCP110|IKZF1|IKZF3|ICAM1|IL27RA|LGALS3|TNFSF10|KDR|TRIM25|PIEZO1|EPC1|CPNE3|LGALS9|TRIM21|OMG|CSNK1D|CSNK1E|SOAT1|SLPI|ADGRB3|BTK|TRIM14|RIN3|KCTD11|CD226|TRIM16|TRIB1|RIN2|TRIB2|EIF1B|SDC4|GIPR|EPAS1|ZBTB1|LPAR4|ZBTB5|ZBTB4|BRIP1|RRAS|STK38L|APOD|KCNN2|CEP192|KCNN4|STAT5A|BBS1|EGR1|XBP1|EGR2|EGR3|TNFSF14|EGR4|ZFP516|SMARCA5|SUCO|RAB27A|IGF1|BST2|NET1|BST1|LPAR5|LPAR6|IGHM|CSRNP1|CSRNP3|WFDC1|IL27|HERPUD1|AKAP12|AKAP13|UIMC1|CNTRL|RAC2|APOBEC1|ZHX2|APOBEC3|ZHX3|FCER1G|SYK|IL15|IL16|RNF144A|DUS2|IL1A|DEPDC7|IGHA|ZADH2|IL1B|CNKSR3|PITPNM2|ARHGEF3|PABPC1|ARHGEF5|ARHGEF6|GBA|FITM2|CAPG|RELB|RELN|IGKC|NFIL3|ORMDL2|XDH|CAR2|MAP3K1|TMEM176B|OSM|TTC8|KLHL6|TTC3|TACC2|MAMLD1|IL18R1|PNPLA2|NARF|UBXN2A|IFI213|IFI214|IFI211|LOXL3|PLAT|PRDM1|ETS1|CARF|ACTG1|TGM1|PLAU|IGHV7-3|TGM2|CAST|MORC3|TMOD3|ACOT11|GEM|POU3F3|SPOCD1|MIR124-2HG|ADAM17|TYROBP|CARD11|DDX4|PLGRKT|HTRA3|HTRA1|CACNA1B|PLD1|NCKIPSD|RAI1|IRAK2|ADGRG5|LPXN|RHPN2|LLPH|VCAM1|CRTAM|CNOT10|SYT9|IIGP1|NAT8|BHLHE40|IL7R|MXD3|FBN1|MXD4|ZMYND15|DYRK3|PLEK|TNFAIP3|LDB2|RND3|ADGRE1|LYL1|IFT52|DACT1|TGIF1|OLIG2|IRAK4|TENT5C|ETV5|ETV6|ACTA2|GREM2|ELF1|ALS2|ELF4|ELF5|CRY2|CRY1|MS4A1|IL9R|RALB|ANKS1|SFSWAP|ASAP3|NWD1|CYTH4|CNR2|TBX21|TRA2A|MKNK2|MXI1|IFI208|ATF7IP|IFI209|IFI206|CD209B|IFI207|IFI204|IFI205|IFI203|H2-AA|CD209A|CD2|TEC|CD6|TEF|TCIM|CD5|CD9|ERCC8|ACKR3|PTX3|NRDE2|GLA|MAP10|TES|WIPF1|WIPF2|WIPF3|HNRNPU|DMP1|HNRNPR|ELK1|MRGPRH|RRP8|FGFRL1|ELK3|FAM122A|GJA5|NAMPT|CMKLR1|AFAP1|HCFC2|PRKD2|IGHV4-1|PRDM15|XPA|SAMSN1|NUGGC|PLAC8|MIR212|GJC2|CEP70|NCKAP1L|PROM1|ICOS|PLK3|STARD13|HOMER1|DMPK|MCAM|SNAI3|NFATC3|IRF2BP2|NFATC1|NR1D2|NR1D1|MEX3D|WDR54|FOSL2|MEX3B|GJB6|TOLLIP|HNRNPD|GTF2IRD1|HNRNPC|ZFP369|BTG2|CDKN1A|RARG|BTG1|GMEB2|ARPC1B|SETD7|STON1|SMG7|IFIH1|ADAMTSL4|TIMP3|JARID2|TIMP4|TRP53INP1|APBB1IP|ANGPTL7|RARA|PLEKHO1|ANGPTL4|GRN|ASCL4|SGMS1|FAM129A|ADCY7|APOLD1|FGD2|FGD3|PPP1R2|FGD6|OLFR56|GPNMB|ZFP386|BCHE|FARP1|IL10RB|IL10RA|SYNJ2BP|FAM213A|ELP6|SLC8B1|TUBB4A|FAM212A|FOSB|NUCB2|PF4|CSF1|PROS1|CEP120|CLU|TNF|IGHG3|NRBP2|RIMS4|CYSLTR1|IGHG1|CYSLTR2|SALL1|LAMP2|SLC39A8|HMGN2|ANKRD13A|GTF2I|IL13RA1|MB21D1|MAP2K3|IFNAR2|TLE3|MAMSTR|FRMD4A|VRK2|LEMD3|FCGR1|RAB32|PYGO2|IGHG2B|NAIP2|FCGR3|IGHG2C|NAIP5|NAIP6|KAT6B|RAB34|RAB39|IPPK|GM13212|ZFP346|SCRT2|SERPINA3F|ORC3|BTLA|CD300LB|DVL3|CD300LF|MCL1|MAP2K6|RAB4A|FANCL|SERPINA3N|SERPINA3G|SERPINA3I|SCRT1|GFAP|LRFN5|BCL6|MAP3K19|CPD|BCL3|BCL2|PLEKHM1|PLXNB3|PLXNB2|MAP3K14|LAT|BCL2L1|TRIM30A|PLEKHF1|ZFP763|ZC3H4|ZC3H6|TCIRG1|CYR61|AVPR2|TIRAP|DNAJC3|DNAJC1|LCK|MCM2|CEBPA|HDAC5|CEBPB|CEBPD|PLAG1|CEBPG|FGL2|NLRC5|TULP3|NOD1|RAB21|DNAJB1|P2RY6|RAB20|PLN|DNAJB5|NOCT|IL21R|RAB29|CSK|JAZF1|ANGPT2|ANGPT1|ASXL1|P2RX7|CTH|RAB13|RAB19|ZFP790|TPT1|LY6C2|IFITM3|IL1RN|IFITM1|IFITM2|ZMYND8|GFI1|AQP4|MKI67|IFIT2|AQP1|LY6C1|FRAT1|PNP|PPP2R1B|OLFR287|RPS6KA1|PDK4|TBC1D10C|PDK2|TBC1D10A|VRTN|ARRDC4|IL15RA|IL1R1|ARRDC3|TINF2|P3H2|GPR37L1|MAPK8IP3|RUBCNL|GSAP|SIK1|SIK2|TLN1|STXBP4|SH2D2A|TXK|APCDD1|MYL12A|HELZ2|CD79B|CD79A|DND1|ATP6V0A1|VASP|ZRANB1|XCR1|ZFP879|SH2D1A|IGHV10-1|PM20D1|CD300C2|RBAK|TOP2B|TENM2|HIP1|GABRR2|CHMP1B|ZFP810|PARP3|PARP4|5530401N18RIK|PROX1|PARP9|CYP7B1|PPRC1|RENBP|CBFA2T3|VAV1|VAV2|TLR1|HCK|TLR9|TLR7|TLR6|TLR5|TLR4|TLR3|VGLL4|AVPI1|TLR2|ZFP821|AMER2|C1QA|CSTB|AMER3|SAA3|TRBV31|ZFP827|CST7|AIF1|DUOX2|MYEF2|CD40LG|CAPZA1|MPHOSPH8|SIPA1|C1QC|FCMR|TRBV19|HFE|TRBV16|HELB|SIT1|ARHGDIB|GATSL2|RALBP1|SHISA5|LIFR|SHISA2|SHISA7|NUPR1|PXK|ALOX12|EFNA4|EFNB1|SCUBE3|NLRP6|HRH3|HRH2|UBD|PMAIP1|NLRP3|IGHV8-8|FAM83D|GAS2L1|FAM83B|POU2F1|MLKL|POU2F2|SEPSECS|BMPR1B|FGFR3|MUS81|H2-T23|HK2|IRF2BPL|SPRED2|FLCN|HK3|CASP8|SIX4|CASP3|MCF2L|TRPS1|CASP4|BLNK|CASP1|GPSM3|KDM6A|SRGN|KDM6B|RHBDF1|RHBDF2|PPP2R5B|AXIN2|DCN|RBL1|AIM2|DCT|OAS2|RASA4|OAS3|CASQ2|MYH9|LTB|CASQ1|KDM7A|STOML3|PDXK|ABRAXAS1|ATP1A2|NR2C2|CIART|GNA13|GNA15|RASD1|MIR132|HLX|HES1|MAPK6|GBP4|NOS2|WEE1|LPIN1|IGHV1-80|IGHV1-81|IGHV1-82|IGHV1-85|RBPJ|CLDN1|PREX2|UBASH3B|TRBC1|UBASH3A|GBP5|RBFOX2|OLFR1564|CLDN5|RFX7|PSME1|PSME2|SPARCL1|GRID2IP|MTMR3|IGHV1-63|IGHV1-64|HPN|IGHV1-66|IGHV1-67|IGHV1-69|SLC30A10|GIGYF2|GABARAP|C2|C3|HSPH1|C6|KLRK1|IGHV2-6-8|C7|PPARGC1A|LYN|ABCA1|IGHV1-72|IGHV1-74|IGHV1-75|EDEM1|IGHV1-76|EDEM2|IGHV1-78|FLI1|EIF5|NOSTRIN|GPR18|FERMT3|GPR19|HEXB|GPR21|HEXA|EFCAB7|LITAF|VSIR|NKRF|IGHV5-9|RNF113A2|CTLA4|IGHV5-4|IKBKE|APPL2|IGHV5-6|APPL1|SS18|IGHV1-50|GPR37|RIPK3|GPR34|RIPK2|ELOVL5|IGHV1-52|OPALIN|GPR35|IGHV1-53|IGHV1-54|IGHV1-55|EMP2|IGHV1-58|IGHV1-59|F3|CSF2RB2|VAMP8|GPRC5A|CDC42EP4|CDC42EP2|TLR12|PELI1|CDC42EP1|FLT3L|TLR11|DSCAML1|MDFI|TMEM106A|ARF6|TLR13|IGHV1-22|IGHV1-23|IGHV1-26|PTGS2|PTGS1|SERPINB1A|SERPINB1B|BTAF1|UCP2|LEO1|HAS2|STAT6|CSMD3|P2RY12|P2RY13|P2RY10|STAT1|IGHV1-31|STAT2|STAT3|SAMD4B|IGHV1-36|IGHV1-39|LRG1|NRROS|NCF1|NCF2|ZFP207|GPR65|CXCL13|CXCL14|SAT1|CXCL16|STK10|EIF4ENIF1|HPGDS|PIM1|LEPR|PIM3|ZFP683|SH3GLB1|MYLIP|LAG3|TICAM2|ZFP217|SAP30|MAG|MAF|ACAP1|FRMD6|MAPKAPK3|FRMD8|MAPKAPK2|ZFP691|ANAPC5|MAX|FBLIM1|IL4RA|TNFRSF11A|GPR84|GLIS1|SOCS3|SOCS1|ATXN7|NPTX2|BCL2L14|CTLA2B|TIA1|ZBTB14|ZBTB16|MCC|NFKB1|NFKB2|CXCL10|MFHAS1|CXCL11|PTPRC|RGCC|SERPINB6B|NFE2L3|MYD88|MCU|H2-AB1|NFE2L2|IGHV1-5|IGHV1-4|IGHV1-7|HSP90AB1|CDCA7L|LRRK1|PIK3CD|CELF5|PIK3CG|IGHV1-9|ATP7A|OASL1|EID2B|OASL2|IGHV5-12|PVRIG|IGHV5-15|IGHV5-17|DBF4|BIRC3|ITIH5|ITIH2|LRP5|FURIN|PRCP|PIRB|SLC25A27|CCL8|PARD6A|CCL7|CCL6|KATNA1|CCL5|TIFA|SH3BP2|BEND3|CCL2|SH2B2|PTPN1|PRRX1|DONSON|HIP1R|MERTK|MCOLN2|SNRK|PTPN6|FCGR2B|ERRFI1|AHCYL1|CCNF|IFI30|NUBP1|CCAR1|RASSF4|CHORDC1|DHX58|IL12B|CCN4|EPHB1|PAQR8|ENTPD1|MUSK|RSAD2|MMD2|HASPIN|FNDC5|PPP1R3G|SHTN1|FNDC1|IFI27|PPP1R3C|PPP1R3D|ULK1|CCNO|PLA1A|IGHV8-12|IGHV8-11|EPHA10|PIK3R6|MNDAL|PIK3R5|APH1C|RAB11FIP1|TESPA1|PCBP3|MIER3|CD19|SLAMF8|SLAMF7|CD14|A2M|SNX5|RAB11FIP4|RBM10|SLAMF1|INTS1|ZFP759|EAF1|IRGM2|IRGM1|CELA1|RPE65|ACER2|WNK2|ID1|CD28|LRRN1|IFI27L2A|CD22|CD40|TNFRSF13B|PPP1R10|CTSZ|PCSK9|CD3G|CLEC9A|CD3E|CD3D|CLYBL|NAT8F3|GNGT2|NAT8F5|CTSL|NCS1|CTSH|CD37|CCR7|CD36|CCR6|CCR5|CTSD|LMCD1|CTSC|CTSB|CCR2|CD53|TNFRSF12A|OSMR|SORCS2|LAT2|ANO1|MZB1|CD48|CD46|DBN1|STK40|CD44|CD63|FOXC1|NLRP1B|RAMP2|NLRP1A|DERL3|DERL2|CRIP1|SERTAD3|MNT|SERTAD1|CREG1|EXOSC2|CD74|GCH1|CAVIN2|PLEKHA4|PER2|PER1|PER3|THEMIS2|STK17B|TARDBP|CD86|DCLRE1B|SH3GL3|PLVAP|CD84|MIDN|CD81|CD80|GIMAP8|CCND3|CCND2|CCND1|CAPN6|RGS1|CCRL2|CAPN2|CAPN3|SH3GL1|ZBP1|KIRREL2|DIMT1|OSR1|THEMIS|IGHV1-12|CYBB|CYBA|IGHV1-15|LAX1|IGHV1-18|IGHV1-19|ERN1|PLA2G16|DOK1|DOK2|CD8A|DOK7|MZF1|VCL|NDRG2|DDX60|RASGRP3|HCAR2|WNT6|CALHM2|OLFR98|OLFR99|TAC1|WNT3|BCL9L|KLHL25|KLHL21|MSN|NFXL1|MT2|INHBB|MT1|SSH2|IL7|TAB1|PRR5|CHD7|ATP2A3|AFF1|IGLC3|IGHV9-4|IGLC1|IGLC2|IGHV9-1|IGHV9-3|IGHV5-9-1|ARHGEF15|NCBP2|DDX58|ARHGEF18|PLA2G4A|ZFP518A|VGF|IRF4|IRF1|IRF2|TBC1D7|PEX5|IRF7|IRF8|IRF5|IRF9|CREB5|LAMA5|MVP|DBX2|HMGCR|SAMHD1|PRTG|RAB40C|DCDC2C|ATOH8|RBM38|PLA2G2D|9130023H24RIK|TRBV3|TAF13|SOD2|S100B|SCIMP|GOLPH3|NPHS1|TAF8|ASB6|ACIN1|VIM|ASB2|TAF3|CYFIP1|CNTFR|MAML2|GABPB1|BACH2|GPR174|MILR1|GPR171|CREB3L2|JUNB|IER5|IER2|IER3|RPL23|SERPINF1|SOX12|UNC13D|TEP1|GPR160|HOXB4|ZFP174|SERPING1|NHLRC1|H2-D1|CDC42SE1|P2RY10B|MEFV|PLCG2|PLCG1|NKX2-2|FZD1|GSDMD|FZD2|FZD4|ST13|FZD7|FZD6|UPF3B|ST18|TMEM198|SLC6A6|REL|TNFSF8|CDK13|CPEB3|CPEB2|ADA|OGFR|ITK|ELN|ADM|HIF3A|SLC6A1|ING1|LFNG|GPR132|RACK1|LDLRAP1|HAVCR2|BATF2|BATF3|ANXA3|IFNGR1|NFAM1|ANXA4|TET2|TET1|SERPINB9|AEN|TMEM173|AGTR1A|RNF167|CD200R1|TET3|HCLS1|PLCB2|JDP2|ENG|HBEGF|ASAH1|CCL12|RPL10|AHNAK|H2-DMA|AFP|GRAMD4|RNF135|LMAN2|BRD8|IGHV6-3|IGHV6-6|CCL22|BRF2|SEPTIN1|CARD9|CARD6|GPR3|GTF2H2|ZNFX1|ABI3|ZFP157|HSPA1A|CSF3R|CLSTN3|H2-K1|RTKN2|CTNND1|FAM107A|RNF19B|GUCA1A|IRS2|DACH2|PYCARD|ZFP36|CLEC5A|CHP2|LZTS2|PHLDA1|LZTS1|ZFP39|RPS9|ANKRD49|IGFBP5|GPT2|SEMA6D|CD180|RPS6|CYS1|DISP3|MELK|ZFP46|IGHV13-2|ERG|CLEC4E|CSF1R|ENY2|ABHD2|NOTCH4|HVCN1|H2-M3|ILDR1|CHRD|RHOBTB3|ITPR2|ABHD6|AK4|RASAL3|RHOBTB1|STIP1|ADAP2|BAG3|PSAP|ZFP580|ESRRA|LSM1|MARCH7|GCSAM|PALB2|MOB1A|MAFB|RHEB|RCAN2|MAFG|RIOX2|MAFF|CDK2|SPIRE1|MAFK|ESAM|XAF1|SERINC3|ZFP523|EIF4E3|TREM2|PTPN22|LSP1|PTPN23|DUSP15|DUSP14|PSD4|H2-OA|HIF1AN|GRASP|DTX3L|TRAF2|TRAF1|PTBP3|EVC|TRAF3|IL3RA|TRAF5|ANG|ASPA|CX3CR1|IGHV2-3|IGHV2-6|IGHV2-5|UNC93B1|IGHV2-2|SEMA3G|PRR5L|GCN1L1|TNNI2|BAK1|TIGIT|WASF2|WASF3|IGHV2-9|RNF20|SPAG9|KCNJ10|SEMA4D|PTPN12|CFLAR|KLF4|KLF3|PTPN14|KLF2|KLF8|KLF5|RPS3A1|CROCC|KLF9|CLEC2I|PFKM|CLEC2D|LST1|DPF1|SOX9|PTGDS|GLUL|B2M|TNS2|CDON|TIPIN|SP110|SLC11A1|SIAH1A|ACOD1|EBF2|ACSL3|RUNX3|JMJD6|RUNX1|ARC|EZR|CD101|PTGES|SP140|EIF5A2|EBI3|KLK8|IGSF9|KLK6|SGPL1|NUAK2|DPH1|INPP5D|1810024B03RIK|BANP|NTSR2|GADD45B|GADD45A|NMI|PARP14|SRPK1|MANF|GADD45G|PARP10|CCDC88B|STAG1|HIST1H4I|HIST1H4J|ITM2B|TRAM1|SERP1|GLIPR2|FFAR3|FFAR2|TNFAIP8L2|BCL2A1D|BCL2A1A|CLIC1|BCL2A1B|MAP4K1|TSC22D4|TSC22D1|TSC22D3|INSRR|TFEB|RHOH|RHOC|IL17RC|RHOA|RHOB|BBS10|MDFIC|FIBIN|RHOU|FAM20A|SGK1|OAS1H|WAS|CXCR4|OAS1A|OAS1B|OAS1C|CXCR6|TRAK1|ARNTL|OAS1G|CXCR3|CTNNA3|MPZL1|BATF|RSL1D1|TPPP3|AXL|FAS|GALNT11|POGK|ARID4A|IL18RAP|WASHC1|PDIA3|CD300A|ARID5A|ARID5B|OCRL|PDIA5|ARHGAP45|PDIA4|CHIL1|RELL2|HDGFL3|AKNA|H6PD|C5AR2|C5AR1|CSF2RB|ADRB2|CPLX1|ADIPOR2|ZFP36L2|ZFP36L1|2810474O19RIK|PDZD3|RIPK1|ZC3H15|HSPA8|SMAD1|TGFB1|HSPA5|IFT122|ARHGAP26|BTNL4|ARHGAP25|AZIN1|BTNL6|NFKBIA|NR4A1|ARHGAP30|NR4A3|FES|TMEM119|NFKBIE|ULBP1|DOCK6|USP36|CXCL9|B4GALT1|DOCK8|PDE3B|LMOD1|E130311K13RIK|HSPB1|BDKRB2|HIST1H1E|ZFP280D|ABCD1|ZFP280C|KLF10|ABCC4|KLF11|KLF12|KLF13|PDE4D|ICOSL|ARAP1|KLF15|CKAP5|TGFBR1|TGFBR2|HSH2D|IFNG|DOCK2|B4GALT7|SASH3|PON3|SLFN2|SLFN1|PALM2|RGS16|LCAT|TOB2|DLL4|S1PR3|S1PR4|KLRG1|CLASP2|CMTM7|USP25|CMTM3|LGI4|TRAT1|LGI3|SPRY4|OPRK1|ARID3B|TICRR|FMNL3|FMNL1|RGS10|PMP22|SPRY2|LTBR
48523	1.8250E-59	4.9799E-57	901	4830	2781	23953	negative regulation of cellular process	ATF2|PGLYRP2|SPI1|TFRC|GMFG|RBPJ|F11R|ZC3H12D|UBASH3B|UBASH3A|RBFOX2|UNC5B|BHLHA15|CLDN5|DDIT4|TXNIP|ATF3|GRID2IP|SKAP2|ATF4|URI1|HPN|PDGFB|PDGFA|GATA3|GATA2|SLC30A10|GIGYF2|PRPSAP1|C3|HSPH1|RNF213|C7|PPARGC1A|LYN|JUN|JAG1|FN1|EIF2AK2|FASL|NOSTRIN|GPR18|LGMN|GPR21|KDM8|BHLHE41|TFCP2L1|LITAF|SIGLECG|VSIR|ARHGAP4|NKRF|NEFL|RNF113A2|TSPO|CTLA4|JAK2|JAK3|APPL2|APPL1|APC2|DUSP4|DUSP5|GPR37|DUSP1|GPR35|SPHK1|DUSP6|VAMP8|MMP14|TMEFF2|GPRC5A|PELI1|FLT3L|DSCAML1|MDFI|ARF6|PPARD|CRB2|SNX33|PTGS2|PTGS1|SERPINB1A|SERPINB1B|BTAF1|UCP2|MFN1|LEO1|STAT6|BID|EGLN1|P2RY12|GATSL3|ATAD5|STAT1|STAT3|SAMD4B|DCBLD2|CENPJ|CIAPIN1|PKN1|CRLF3|LIMS1|NRROS|ZFP207|NAB1|NAB2|CXCL13|CXCL14|EIF4ENIF1|HPGDS|ADORA3|PIM1|LEPR|NEK2|PIM3|MAP3K7|SH3GLB1|MYLIP|LAG3|TICAM2|ZFP217|SAP30|MAG|MAF|MSH3|MAPKAPK2|PKP2|ZFP691|PKP3|SRSF6|IL6ST|SRSF7|CD274|MAX|SHC1|IL4RA|CREM|CORO1A|NPAS2|GLIS1|HSP90B1|RAP1B|SOCS3|RAP1A|SOCS1|ATXN7|ZKSCAN3|EIF4EBP1|SMYD1|BMF|TNFRSF14|SMYD3|CD276|CTLA2B|TIA1|ZBTB14|FUS|ZBTB16|HTR1B|MCC|FBXO30|NFKB1|NFKB2|CXCL10|MFHAS1|IBTK|PTPRC|RGCC|SP2|SERPINB6B|NFE2L3|MYD88|H2-AB1|NFE2L2|CIITA|ITGAM|HSP90AB1|LRRK1|ELFN2|PIK3CG|SPN|HHEX|ATP7A|EID2B|PVRIG|ITGA1|TNFRSF1B|TNFRSF1A|ADAMTS20|TRIM59|ITGA6|TMBIM6|BIRC3|ITIH5|ITIH2|MGRN1|SRF|LRP5|FURIN|PBXIP1|TSPAN32|SLC25A27|PARD6A|CCDC85B|KATNA1|CCL5|BEND3|PTPN1|PRRX1|GZMA|ZFP438|MID1IP1|DONSON|HIP1R|MERTK|MCOLN2|MYO1D|ZFP354A|IL2RA|IL2RB|PTPN6|PDCD1|PIK3AP1|FCGR2B|MYO1F|ERRFI1|SMARCB1|CCNF|CCP110|IKZF1|IFI30|NUBP1|ICAM1|IL27RA|CCAR1|LGALS3|CHORDC1|DHX58|KDR|EPC1|IL12B|CCN4|LGALS9|TRIM21|EPHB1|ENTPD1|RSAD2|CSNK1E|HASPIN|SLPI|IFI27|BTK|ULK1|KCTD11|TRIB1|TRIB2|PLA1A|SDC4|GIPR|EPAS1|ZBTB1|ZBTB5|ZBTB4|MNDAL|BRIP1|RAB11FIP1|RRAS|PCBP3|MIER3|SLAMF8|APOD|CEP192|A2M|RBM10|SLAMF1|STAT5A|EGR1|XBP1|EGR3|TNFSF14|INTS1|SMARCA5|CELA1|IGF1|BST2|ACER2|WNK2|ID1|CD22|CSRNP3|TNFRSF13B|PPP1R10|CTSZ|PCSK9|WFDC1|CD3E|HERPUD1|NAT8F3|NAT8F5|CTSL|UIMC1|CTSH|CD37|CCR7|CD36|CCR5|LMCD1|CTSC|CTSB|CCR2|APOBEC1|ZHX2|APOBEC3|ZHX3|FCER1G|IL15|SORCS2|DUS2|IL1A|ZADH2|IL1B|CNKSR3|PABPC1|CD46|DBN1|STK40|CD44|CD63|FOXC1|RAMP2|DERL3|GBA|DERL2|CAPG|RELB|SERTAD3|MNT|SERTAD1|NFIL3|ORMDL2|XDH|CD74|TMEM176B|OSM|PER2|PER1|PER3|TTC3|TARDBP|CD86|DCLRE1B|SH3GL3|CD84|MIDN|IFI213|CD80|IFI214|IFI211|LOXL3|PLAT|PRDM1|ETS1|CARF|CCND3|CCND2|CCND1|RGS1|CAPN3|ZBP1|CAST|MORC3|KIRREL2|TMOD3|OSR1|LAX1|GEM|POU3F3|SPOCD1|ERN1|PLA2G16|DOK1|ADAM17|DOK2|TYROBP|MZF1|DDX4|HTRA3|HTRA1|NDRG2|LPXN|TAC1|WNT3|BCL9L|MT2|CNOT10|INHBB|MT1|SSH2|NAT8|IL7|BHLHE40|IL7R|MXD3|FBN1|MXD4|ZMYND15|DYRK3|PLEK|TNFAIP3|LDB2|IFT52|DACT1|TGIF1|ARHGEF15|ARHGEF18|OLIG2|TENT5C|ETV6|GREM2|ELF1|IRF4|ELF5|IRF1|TBC1D7|PEX5|CRY2|CRY1|IRF8|ANKS1|SFSWAP|MVP|HMGCR|SAMHD1|PRTG|CNR2|TBX21|MXI1|ATOH8|IFI208|RBM38|ATF7IP|IFI209|IFI206|PLA2G2D|IFI207|IFI204|IFI205|IFI203|SOD2|S100B|H2-AA|CD2|GOLPH3|TEC|TCIM|CD9|ACIN1|ACKR3|PTX3|VIM|NRDE2|TAF3|GLA|CNTFR|TES|HNRNPU|HNRNPR|ELK1|RRP8|FGFRL1|BACH2|ELK3|MILR1|FAM122A|NAMPT|GPR171|JUNB|IER3|RPL23|SERPINF1|HCFC2|TEP1|HOXB4|ZFP174|SERPING1|H2-D1|CDC42SE1|PRDM15|MEFV|SAMSN1|NUGGC|PLAC8|GJC2|PLCG2|NCKAP1L|PLCG1|NKX2-2|FZD1|PLK3|STARD13|FZD4|ST13|FZD7|SNAI3|FZD6|NFATC3|IRF2BP2|NFATC1|NR1D2|NR1D1|MEX3D|WDR54|ST18|GJB6|HNRNPD|REL|HNRNPC|CDK13|CPEB3|CPEB2|ADA|BTG2|CDKN1A|RARG|BTG1|ADM|HIF3A|SLC6A1|ING1|LFNG|GPR132|RACK1|TIMP3|JARID2|TIMP4|TRP53INP1|HAVCR2|BATF3|ANXA4|TET1|SERPINB9|AGTR1A|RNF167|CD200R1|RARA|HCLS1|ANGPTL4|PLCB2|JDP2|ENG|HBEGF|ASAH1|GRN|CCL12|ASCL4|RPL10|SGMS1|FAM129A|GRAMD4|PPP1R2|GPNMB|ZFP386|BCHE|FARP1|BRF2|IL10RA|GTF2H2|SYNJ2BP|SLC8B1|TUBB4A|ZNFX1|FAM212A|NUCB2|PF4|HSPA1A|CSF1|H2-K1|RTKN2|CTNND1|FAM107A|IRS2|CLU|TNF|PYCARD|NRBP2|ZFP36|SALL1|LAMP2|CLEC5A|LZTS2|HMGN2|LZTS1|ANKRD13A|MB21D1|TLE3|IGFBP5|SEMA6D|RPS6|FRMD4A|CYS1|LEMD3|DISP3|NAIP2|NAIP5|NAIP6|KAT6B|CSF1R|ENY2|ABHD2|NOTCH4|H2-M3|CHRD|ITPR2|ABHD6|RASAL3|SCRT2|SERPINA3F|BAG3|PSAP|BTLA|CD300LF|MCL1|ESRRA|LSM1|MARCH7|SERPINA3N|GCSAM|SERPINA3G|PALB2|SERPINA3I|SCRT1|GFAP|LRFN5|MAFB|BCL6|CPD|BCL3|RIOX2|CDK2|BCL2|PLXNB3|PLXNB2|MAFK|XAF1|BCL2L1|TRIM30A|ZC3H4|TREM2|PTPN22|ZC3H6|PTPN23|DUSP15|CYR61|DUSP14|HIF1AN|DTX3L|AVPR2|TRAF2|TIRAP|PTBP3|DNAJC3|LCK|ANG|MCM2|CX3CR1|CEBPA|HDAC5|CEBPB|CEBPD|FGL2|NLRC5|SEMA3G|TULP3|PRR5L|DNAJB1|DNAJB5|NOCT|RAB29|CSK|BAK1|TIGIT|WASF2|JAZF1|RNF20|ANGPT2|ANGPT1|SEMA4D|CFLAR|KLF4|KLF3|PTPN14|KLF2|ASXL1|P2RX7|KLF8|KLF5|CTH|KLF9|CLEC2I|CLEC2D|TPT1|IFITM3|IL1RN|ZMYND8|GFI1|AQP4|AQP1|PNP|RPS6KA1|DPF1|PDK4|TBC1D10C|SOX9|PTGDS|B2M|VRTN|TNS2|IL15RA|TIPIN|SLC11A1|ARRDC3|TINF2|P3H2|ACOD1|GPR37L1|RUNX3|RUNX1|ARC|SIK1|EZR|PTGES|APCDD1|KLK8|NUAK2|INPP5D|DND1|XCR1|GADD45B|GADD45A|NMI|PARP14|GADD45G|PARP10|PM20D1|STAG1|HIST1H4I|HIST1H4J|ITM2B|TOP2B|TRAM1|HIP1|TNFAIP8L2|BCL2A1D|BCL2A1A|PARP3|5530401N18RIK|TSC22D1|TSC22D3|RHOH|PROX1|PARP9|CYP7B1|RENBP|CBFA2T3|RHOA|RHOB|HCK|MDFIC|TLR9|TLR6|SGK1|TLR4|VGLL4|TLR2|AMER2|CSTB|WAS|CST7|AIF1|ARNTL|CXCR3|MYEF2|CD40LG|AXL|CAPZA1|FAS|MPHOSPH8|C1QC|FCMR|HFE|ARID4A|HELB|ARHGDIB|GATSL2|WASHC1|RALBP1|CD300A|ARID5A|ARID5B|LIFR|SHISA2|NUPR1|HDGFL3|AKNA|C5AR2|C5AR1|ALOX12|ADRB2|ADIPOR2|ZFP36L2|ZFP36L1|PDZD3|NLRP6|HRH3|PMAIP1|NLRP3|RIPK1|GAS2L1|HSPA8|SMAD1|TGFB1|POU2F1|HSPA5|IFT122|ARHGAP25|NFKBIA|NR4A1|NR4A3|TMEM119|NFKBIE|FGFR3|MUS81|USP36|B4GALT1|DOCK8|PDE3B|LMOD1|E130311K13RIK|HSPB1|HK2|IRF2BPL|SPRED2|FLCN|HK3|CASP8|SIX4|CASP3|TRPS1|BDKRB2|HIST1H1E|ABCD1|SRGN|RHBDF1|KLF10|KLF11|KLF12|KLF13|PDE4D|RHBDF2|PPP2R5B|AXIN2|ARAP1|KLF15|DCN|TGFBR1|TGFBR2|HSH2D|RBL1|IFNG|RASA4|CASQ2|MYH9|B4GALT7|PON3|PDXK|SLFN2|ABRAXAS1|SLFN1|RGS16|NR2C2|TOB2|CIART|DLL4|RASD1|HLX|HES1|S1PR3|GBP4|CLASP2|USP25|NOS2|TRAT1|SPRY4|OPRK1|TICRR|WEE1|RGS10|PMP22|SPRY2|LPIN1
51704	6.8944E-59	1.8317E-56	574	2603	2781	23953	multi-organism process	IGHV1-80|IGHV1-81|CNTFR|IGHV1-82|RPL30|PGLYRP2|WIPF1|IGHV1-85|IGHV3-1|WIPF3|RBPJ|CLDN1|ALKBH5|RNF114|TRBC1|IGHV3-6|JUNB|IGHV3-8|IER3|GBP6|CHID1|GBP5|GBP8|GBP7|GBP9|RNASE6|UNC13D|TEP1|DDIT4|SERPING1|IGHV4-1|URI1|CFH|IGHV1-63|IGHV1-64|HPN|IGHV1-66|IGHV1-67|ZC3HAV1|IGHV1-69|GATA3|MEFV|LY9|NUGGC|C2|PLAC8|C3|KLRK1|IGHV2-6-8|C7|PLCG2|LYN|GSDMD|ABCA1|JUN|IGHV1-72|IGHV1-74|ST13|IGHV1-75|IGHV1-76|FUCA2|FN1|EIF2AK2|IGHV1-78|NR1D1|TOLLIP|REL|TNFSF8|HEXB|HEXA|TCF23|ADM|LITAF|SIGLECG|IFIH1|IGHV5-9|JAK2|JAK3|IGHV5-4|IKBKE|IGHV5-6|HAVCR2|BATF2|BATF3|IGHV1-50|RIPK3|RIPK2|IGHV1-52|ANXA3|IFNGR1|IGHV1-53|IGHV1-54|IGHV1-55|EMP2|SERPINB9|AEN|IGHV1-58|IGHV1-59|TMEM173|VAMP8|PLSCR2|CDC42EP4|RARA|CDC42EP2|TLR12|PELI1|TLR11|3830403N18RIK|TMEM106A|PPARD|TLR13|GRN|CCL12|PTAFR|IGHV1-22|IGHV1-23|AFP|IGHV1-26|PTGS2|RNF135|IL12RB1|IGHV6-3|IGHV6-6|IL12RB2|CCL22|SEPTIN1|IL10RB|STAT1|IGHV1-31|STAT2|STAT3|CARD9|IGHV1-36|IGHV1-39|PSMB9|LRG1|SLCO4C1|PF4|CSF1|NCF1|NCF2|H2-K1|RNF19B|CXCL13|TNF|CXCL14|CXCL16|IGHG3|PYCARD|ZFP36|IGHG1|CLEC5A|LEPR|ZFP683|ZFP39|MB21D1|IFNAR2|TLE3|TGTP1|TICAM2|ANKRD49|IGFBP5|CD180|RPS6|TAP2|IFIT1BL2|FCGR1|PYGO2|IGHG2B|NAIP2|IGHG2C|NAIP5|IGHV13-2|MAPKAPK3|NAIP6|MAPKAPK2|LY6A|CLEC4E|TRIM34A|FKBP5|BLK|CSF1R|CD274|SHC1|LYZ2|ABHD2|H2-M3|IL4RA|CREM|TNFRSF11A|CORO1A|SERPINA3F|CD300LB|TNFRSF14|CD300LF|FANCL|ZBTB16|LY86|FANCC|SERPINA3N|NFKB1|NFKB2|CXCL10|MFHAS1|CXCL11|IGHV14-1|PTPRC|BCL6|IGHV14-2|SP1|IGHV14-3|IGHV14-4|BCL3|BCL2|SPIRE1|SERINC3|MAP3K14|MYD88|SERINC5|BCL2L1|H2-AB1|TRIM12A|IGHV1-5|IGHV1-4|CIITA|IGHV1-7|TRIM30A|HSP90AB1|PIK3CD|LRMP|TREM2|PTPN22|SPN|ADAMTS4|THBD|PSTPIP1|ADAMTS2|TAGAP|ITGAX|IGHV1-9|OASL1|OASL2|IGHV5-12|DTX3L|IGHV5-15|WIPI2|IGHV5-17|TNFRSF1B|TIRAP|TNFRSF1A|TRAF3|CCDC42|TRIM59|ANG|TRIM56|CX3CR1|IGHV2-3|CEBPB|IGHV2-6|IGHV2-5|UNC93B1|IGHV2-2|CEBPG|H2-Q7|NLRC5|NOD1|TSPAN32|RAB20|CCL8|CCL7|CCL6|NOCT|CCL5|TIFA|RAB29|CCL2|BAK1|IGHV2-9|GZMA|CFLAR|MERTK|MCOLN2|GDAP10|P2RX7|POLR3A|POLR3E|KLF9|TRIM36|PTPN6|NECTIN4|FCGR2B|MYO1F|CD244|IFITM3|IFITM1|IFITM2|SMARCB1|GFI1|PRF1|AQP4|IFIT1|IKZF3|IFIT3|ICAM1|IFIT2|AQP1|IL27RA|LGALS3|DHX58|TRIM25|IL12B|LGALS9|SOX9|TRIM21|B2M|HERC6|PAQR8|RSAD2|PAQR5|SP110|SLC11A1|SIAH1A|ACOD1|SLPI|IFI27|BTK|TRIM14|ULK1|TRIB1|IGHV8-12|IGHV8-11|IGKV6-14|STXBP4|ZBTB1|MNDAL|CD79B|BRIP1|SGPL1|DND1|SLAMF8|SLAMF7|CEP192|SLAMF6|CD14|A2M|SLAMF1|STAT5A|BBS1|XBP1|H2-EB1|SH2D1A|IRGM2|PRG2|IRGM1|RAB27A|IFI44|NMI|PARP14|IGHV10-1|BST2|CCDC88B|PARP11|STAG3|IFI27L2A|IGHM|CD40|IL27|JCHAIN|CTSL|CHMP1B|STAB1|CD37|CCR7|TNFAIP8L2|CD36|CCR6|CCR5|UTP14B|CTSB|APOBEC1|CD52|APOBEC3|FCER1G|SYK|TFEB|PARP9|IL17RC|RHOA|CAR5B|TLR1|IL1A|HCK|IGHA|IL1B|TLR9|TLR7|FAM20A|TLR6|TLR5|CD46|TLR4|TLR3|TLR2|OAS1H|C1QB|C1QA|FOXC1|NLRP1B|CLEC4A2|NLRP1A|SAA3|WAS|CXCR4|OAS1A|DERL2|OAS1B|CAPG|OAS1C|STX11|ARNTL|OAS1G|RELB|IGKC|DUOX2|BC018473|C1RA|GCH1|FAM46A|LHFPL2|MLH3|BATF|TPPP3|KLHL6|AXL|TARDBP|CD68|C1QC|CD86|CD84|CD81|CD80|IFI211|ARID4A|PRDM1|PVR|IFI44L|ACTG1|C1S1|RGS1|C1RL|TEKT4|IGHV7-3|WASHC1|ZBP1|CAST|CD96|ARID5A|IGHV1-12|CYBB|CYBA|IGHV1-15|MR1|MPEG1|IGHV1-18|IGHV1-19|PLA2G16|ADAM17|CD8A|SELENOP|ADAM1A|HIST1H2BE|CMPK2|WDFY4|ABCG2|DDX4|C5AR1|PLD4|PLD1|DDX60|2810474O19RIK|NLRP6|IRAK2|UBD|NLRP3|RIPK1|IGHV8-8|TAC1|WNT3|HSPA8|SMAD1|TGFB1|VCAM1|MT2|AA467197|INHBB|IIGP1|NFKBIA|ISG20|TMEM119|KLRD1|BMPR1B|ULBP1|ZMYND15|RTP4|H2-T23|CXCL9|B4GALT1|SPO11|CHD7|TNFAIP3|UPK1B|KYNU|CASP4|CASP1|IGLC3|IGHV9-4|IGLC1|IGLC2|IGHV9-1|IGHV9-3|IGHV5-9-1|BC017643|DDX58|PDE4D|PLA2G4A|IRAK4|ETV5|TGFBR1|ETV6|GBP11|AIM2|GBP10|VGF|IFNG|ELF4|OAS2|IRF4|OAS3|IRF1|IRF2|IRF7|IRF8|IRF5|MS4A1|SLFN8|SLFN2|NR2C2|SAMHD1|SLFN9|USP18|CNR2|STOM|GBP2|GBP4|GBP3|KLRG1|XLR|GBP2B|CD209B|IFI204|NOS2|IFI205|MX2|MX1|OPRK1|H2-AA|SCIMP|CD209A|CD6|PMP22|CD9|IFIT3B|PTX3|VIM
2253	1.2893E-58	3.3376E-56	188	462	2781	23953	activation of immune response	IGHV1-80|CD86|IGHV1-81|IGHV1-82|IGHV1-85|IGHV3-1|IFI214|IFI211|TNF|C4B|IGHG3|PYCARD|IGHG1|C1S1|C1RL|TRBC1|C3AR1|LGALS9|IGHV7-3|IGHV3-6|IGHV3-8|CMKLR1|MB21D1|TICAM2|THEMIS|IGHV1-12|IGHV1-15|LAX1|IGHV1-18|IGHV1-19|IGHG2B|IGHG2C|IGHV13-2|MAPKAPK3|MAPKAPK2|SERPING1|PRKD2|CLEC4E|BLK|IGHV4-1|IGHV8-12|IGHV8-11|CFH|IGHV1-63|TXK|IGHV1-64|C5AR2|C5AR1|IGHV1-66|IGHV1-67|IGHV1-69|GATA3|C2|MNDAL|CD79B|C3|CD79A|KLRK1|IGHV2-6-8|IRAK2|CD19|PLCG2|NCKAP1L|IGHV8-8|PLCG1|CD14|CD300LF|CD276|LYN|IGHV1-72|IGHV1-74|IGHV1-75|IGHV1-76|IRGM2|IGHV1-78|BTNL4|IGHV10-1|BTNL6|NFKBIA|IGHV14-1|PTPRC|RGCC|NR4A3|IGHV14-2|IGHV14-3|IGHV14-4|BCL2|CD28|MYD88|IGHV1-5|IGHM|IGHV1-4|ITK|IGHV1-7|PTPN22|CD3E|SPN|IFIH1|IGHV5-9|IGLC3|CTLA4|IGHV9-4|IGLC1|FFAR2|IGLC2|BCL2A1D|IGHV1-9|IGHV9-1|IGHV5-4|IGHV9-3|IGHV5-6|HAVCR2|IGHV5-9-1|FCER1G|IGHV1-50|SYK|IGHV5-12|RIPK2|IGHV1-52|DDX58|IGHV1-53|NFAM1|IGHV1-54|IGHV1-55|IGHV5-15|ICOSL|IGHV1-58|IGHV5-17|IGHV1-59|TMEM173|TIRAP|LAT2|TLR1|AIM2|IFNG|IGHA|LCK|TRAF3|TLR9|TLR12|TLR11|LCP2|TLR7|TLR6|TLR5|MS4A1|TLR4|TLR3|TLR2|TLR13|C1QB|C1QA|IGHV2-3|IGHV2-6|IGHV2-5|UNC93B1|IGHV2-2|IGHV1-22|IGHV1-23|IGHV1-26|FYB|RNF135|IGKC|TIFA|IGHV6-3|IGHV6-6|SH2B2|IGHV2-9|IFI208|IFI209|C1RA|IFI204|IFI205|IGHV1-31|IFI203|IGHV1-36|SCIMP|IGHV1-39|TEC|THEMIS2|KLHL6|PTPN6|CLEC2I|CD247|PIK3AP1|FCGR2B|MYO1G|C1QC
32101	1.5161E-56	3.8267E-54	288	952	2781	23953	regulation of response to external stimulus	PGLYRP2|GFI1|F11R|UBASH3B|DHX58|KDR|C3AR1|IL12B|CCN4|LGALS9|CMKLR1|IER3|CHID1|GBP5|RSAD2|IL1R1|SERPINF1|OMG|ACOD1|TEP1|BTK|SERPING1|PRKD2|CD226|TRIB1|TXK|PDGFB|PDGFA|ZC3HAV1|GATA3|MEFV|KLK8|PIK3R6|C2|MNDAL|C3|KLRK1|C7|SLAMF8|APOD|NCKAP1L|SLAMF6|CD14|A2M|SLAMF1|LYN|STAT5A|TNFSF14|SH2D1A|IRGM2|FN1|IRGM1|NR1D2|IGF1|NMI|NR1D1|PARP14|BST1|TREML2|CD28|GPR18|ADA|LGMN|CDKN1A|WFDC1|IL27|SIGLECG|CTSS|IFIH1|CASP12|RAC2|FFAR3|CD37|CCR7|FFAR2|TNFAIP8L2|CD36|CCR6|JAK2|CCR5|IKBKE|APPL2|CTSC|APPL1|CCR2|HAVCR2|APOBEC3|FCER1G|SYK|DUSP1|RIPK2|IL15|SPHK1|TFEB|IL16|SERPINB9|PARP9|TMEM173|IL17RC|VAV1|TLR1|VAMP8|CD200R4|CD200R1|IL1B|TLR9|TLR12|PELI1|TLR11|TLR7|TLR6|TLR5|TLR4|DNASE1L3|DBN1|TLR3|CD44|ARF6|PPARD|TLR2|TLR13|GRN|CCL12|CXCR4|CST7|PTGS2|ADCY7|AIF1|GRAMD4|RNF135|SERPINB1A|CXCR3|STX3|IL12RB1|ZSWIM4|P2RY12|CD74|STAT1|CARD9|OSM|SLC8B1|PER1|FABP7|NUCB2|CD86|CD84|CSF1|CD81|PROS1|IFI214|IFI211|PRDM1|CXCL13|ETS1|TNF|CXCL14|PVR|PYCARD|ZFP36|IGHG1|IL18RAP|PLAU|ADORA3|CAPN3|TGM2|MB21D1|ZBP1|CD96|LAG3|TICAM2|CD300A|OSR1|SEMA6D|CD180|TAP2|TRAFD1|TAP1|CYBA|FCGR1|IGHG2B|ADAM17|FCGR3|MAPKAPK3|RAB34|MAPKAPK2|NUPR1|CLEC4E|AKNA|C5AR2|H2-M3|C5AR1|HTRA1|PLD4|SPATA2|ALOX12|TNFRSF11A|ADRB2|DDX60|SOCS3|SOCS1|NLRP6|IRAK2|NLRP3|ZFP580|CD300LF|TAC1|WNT3|CD276|TGFB1|CRTAM|LY86|NFKB1|NFKBIA|CXCL10|MFHAS1|LRFN5|BCL6|HPSE|ULBP1|MYD88|MCU|B430306N03RIK|NFE2L2|H2-T23|TRIM30A|PLEK|TNFAIP3|HSPB1|TREM2|PTPN22|PIK3CG|SPN|THBD|CASP4|CASP1|ABCD1|GPSM3|GRID2|DTX3L|DDX58|PLA2G4A|TNFRSF1B|TIRAP|TNFRSF1A|AIM2|IFNG|IRF4|TRAF3|IRF1|IRF7|CX3CR1|CEBPA|CEBPB|UNC93B1|FGL2|NLRC5|SEMA3G|NOD1|HMGCR|SAMHD1|USP18|TSPAN32|CNR2|CCL5|TIFA|CCL2|GBP4|CLASP2|IFI208|IFI209|ANGPT2|IFI204|NOS2|SEMA4D|IFI205|IFI203|KLF4|SCIMP|TEC|CD6|IL2RA|ALOX5AP|PMP22|CD9|PIK3AP1|FCGR2B|CLEC2D|MYO1F
9617	8.2608E-55	2.0342E-52	290	979	2781	23953	response to bacterium	IGHV1-80|IGHV1-81|IGHV1-82|RPL30|PGLYRP2|IGHV1-85|IGHV3-1|GFI1|IFIT1|RBPJ|IKZF3|IFIT3|IL27RA|DHX58|TRBC1|IL12B|LGALS9|IGHV3-6|JUNB|B2M|IGHV3-8|HERC6|GBP6|GBP5|GBP8|GBP7|GBP9|SP110|SLC11A1|RNASE6|ACOD1|SLPI|TRIB1|IGHV4-1|IGHV8-12|IGHV8-11|IGKV6-14|CFH|IGHV1-63|IGHV1-64|IGHV1-66|IGHV1-67|IGHV1-69|NUGGC|MNDAL|PLAC8|CD79B|C3|KLRK1|IGHV2-6-8|C7|PLCG2|SLAMF8|CEP192|CD14|LYN|GSDMD|ABCA1|JUN|XBP1|IGHV1-72|IGHV1-74|ST13|IGHV1-75|IGHV1-76|FUCA2|IRGM2|PRG2|EIF2AK2|IGHV1-78|IRGM1|IFI44|NR1D1|IGHV10-1|TNFSF8|IGHM|ADM|LITAF|JCHAIN|STAB1|IGHV5-9|CCR7|CD36|JAK2|IGHV5-4|IGHV5-6|HAVCR2|CD52|FCER1G|IGHV1-50|SYK|RIPK2|IGHV1-52|ANXA3|IGHV1-53|IGHV1-54|IGHV1-55|TFEB|SERPINB9|IGHV1-58|IGHV1-59|RHOA|CAR5B|TLR1|IL1A|HCK|PLSCR2|IGHA|IL1B|RARA|TLR9|PELI1|TLR11|FAM20A|TLR6|TLR5|TLR4|PPARD|TLR2|CCL12|NLRP1A|SAA3|PTAFR|IGHV1-22|IGHV1-23|IGHV1-26|PTGS2|IGKC|IGHV6-3|IGHV6-6|BC018473|IL12RB2|GCH1|STAT1|IGHV1-31|FAM46A|CARD9|IGHV1-36|IGHV1-39|PSMB9|LRG1|KLHL6|AXL|CD68|PF4|CD86|NCF1|NCF2|CD80|H2-K1|IFI211|CXCL13|TNF|CXCL16|IGHG3|PYCARD|ZFP36|IGHG1|RGS1|IGHV7-3|CD96|TGTP1|TICAM2|CD180|TAP2|ARID5A|IGHV1-12|IGHV1-15|MR1|MPEG1|IGHV1-18|IGHV1-19|FCGR1|IGHG2B|NAIP2|PLA2G16|ADAM17|IGHG2C|NAIP5|IGHV13-2|MAPKAPK3|NAIP6|MAPKAPK2|HIST1H2BE|CMPK2|LY6A|CLEC4E|FKBP5|CD274|SHC1|LYZ2|H2-M3|C5AR1|TNFRSF11A|PLD1|2810474O19RIK|SERPINA3F|NLRP6|IRAK2|CD300LB|NLRP3|TNFRSF14|IGHV8-8|TAC1|TGFB1|MT2|AA467197|SERPINA3N|IIGP1|NFKB1|NFKBIA|CXCL10|CXCL11|IGHV14-1|IGHV14-2|IGHV14-3|IGHV14-4|BCL3|MYD88|IGHV1-5|H2-T23|IGHV1-4|CXCL9|IGHV1-7|TRIM30A|CHD7|TNFAIP3|TREM2|PTPN22|SPN|ADAMTS4|UPK1B|CASP1|IGLC3|IGHV9-4|IGLC1|IGLC2|IGHV1-9|IGHV9-1|IGHV9-3|IGHV5-9-1|IGHV5-12|PDE4D|IGHV5-15|IGHV5-17|TNFRSF1B|TIRAP|TNFRSF1A|GBP11|GBP10|VGF|IFNG|OAS2|IRF8|IRF5|ANG|MS4A1|CX3CR1|IGHV2-3|CEBPB|IGHV2-6|IGHV2-5|SLFN2|IGHV2-2|NLRC5|NOD1|USP18|CNR2|NOCT|CCL5|RAB29|CCL2|GBP2|GBP4|GBP3|IGHV2-9|GBP2B|CD209B|IFI204|NOS2|IFI205|GZMA|CFLAR|GDAP10|P2RX7|CD6|PMP22|VIM|FCGR2B|MYO1F
2764	8.7579E-55	2.1052E-52	170	408	2781	23953	immune response-regulating signaling pathway	IGHV1-80|CD86|IGHV1-81|IGHV1-82|IGHV1-85|IGHV3-1|TNF|IGHG3|IGHG1|TRBC1|C3AR1|LGALS9|IGHV7-3|IGHV3-6|IGHV3-8|CMKLR1|TICAM2|THEMIS|IGHV1-12|IGHV1-15|LAX1|IGHV1-18|IGHV1-19|FCGR1|IGHG2B|FCGR3|IGHG2C|IGHV13-2|MAPKAPK3|MAPKAPK2|PRKD2|CLEC4E|BLK|IGHV4-1|IGHV8-12|IGHV8-11|IGHV1-63|TXK|IGHV1-64|C5AR2|H2-M3|C5AR1|IGHV1-66|IGHV1-67|IGHV1-69|GATA3|CD79B|CD79A|KLRK1|IGHV2-6-8|IRAK2|CD19|BTLA|PLCG2|NCKAP1L|IGHV8-8|PLCG1|CD14|CD300LF|CD276|LYN|IGHV1-72|IGHV1-74|IGHV1-75|IGHV1-76|IRGM2|IGHV1-78|BTNL4|IGHV10-1|BTNL6|NFKBIA|IGHV14-1|PTPRC|NR4A3|IGHV14-2|IGHV14-3|IGHV14-4|BCL2|CD28|MYD88|IGHV1-5|IGHM|IGHV1-4|ITK|IGHV1-7|CD40|PTPN22|CD3E|SPN|IFIH1|IGHV5-9|IGLC3|CTLA4|CTSH|IGHV9-4|IGLC1|FFAR2|IGLC2|BCL2A1D|IGHV1-9|IGHV9-1|IGHV5-4|IGHV9-3|IGHV5-6|HAVCR2|IGHV5-9-1|FCER1G|IGHV1-50|SYK|IGHV5-12|RIPK2|IGHV1-52|DDX58|IGHV1-53|NFAM1|IGHV1-54|IGHV1-55|IGHV5-15|ICOSL|IGHV1-58|IGHV5-17|IGHV1-59|TIRAP|LAT2|TLR1|IFNG|IGHA|LCK|TRAF3|TLR9|TLR12|TLR11|LCP2|TLR7|TLR6|TLR5|MS4A1|TLR4|TLR3|TLR2|TLR13|IGHV2-3|IGHV2-6|IGHV2-5|UNC93B1|IGHV2-2|IGHV1-22|IGHV1-23|IGHV1-26|FYB|RNF135|IGKC|TIFA|IGHV6-3|IGHV6-6|SH2B2|IGHV2-9|IGHV1-31|IGHV1-36|SCIMP|IGHV1-39|TEC|THEMIS2|KLHL6|PTPN6|CLEC2I|CD247|PIK3AP1|FCGR2B|MYO1G
19222	2.2447E-53	5.2704E-51	1094	6418	2781	23953	regulation of metabolic process	ATF2|SPI1|TFRC|RBPJ|ZC3H12D|SPIB|ALKBH5|UBASH3B|C3AR1|ENDOG|RBFOX2|BHLHA15|CLDN5|RFX7|DDIT4|PSME1|TXNIP|PSME2|CELRR|ATF3|ATF4|URI1|MTMR3|HPN|PDGFB|PDGFA|ZC3HAV1|GATA3|GATA2|SLC30A10|OAZ2|GIGYF2|PRPSAP1|C3|HSPH1|KLRK1|C7|NPBWR1|RNF217|PPARGC1A|LYN|JUN|JAG1|TIPARP|MTERF2|EDEM1|EDEM2|FN1|EIF2AK2|LARP6|FLI1|EIF5|FASL|NOSTRIN|LGMN|HEXB|KDM8|BHLHE41|TFCP2L1|EFCAB7|LITAF|VSIR|MMP25|CASP12|NKRF|TSPO|JAK2|JAK3|APPL2|APPL1|APC2|DUSP4|DUSP5|SS18|GPR37|RIPK3|DUSP1|RIPK2|ELOVL5|SPHK1|EMP2|FOS|F3|DUSP6|MMP14|TMEFF2|GPRC5A|SLC7A7|MED20|PELI1|FLT3L|MDFI|TMEM106A|PPARD|TLR13|CRB2|PTAFR|IL6RA|SNX33|PTGS2|SERPINB1A|WRN|SERPINB1B|BTAF1|UCP2|LEO1|PLAGL2|HAS2|STAT6|BID|EGLN1|EGLN2|ATAD5|STAT1|GOLM1|STAT2|STAT3|SCTR|SAMD4B|PSMB8|PSMB9|SLCO3A1|CENPJ|PKN1|CRLF3|LIMS1|NCF1|NAB1|RASL11A|NAB2|SLA|STK10|EIF4ENIF1|POFUT2|SLN|ADORA3|PIM1|LEPR|NEK2|NUDT16|MAP3K6|MAP3K7|ZFP683|SH3GLB1|MYLIP|LAG3|ZFP217|SAP30|MAF|MSH3|MAPKAPK2|ZFP691|PKP3|SRSF5|SRSF6|IL6ST|SRSF7|SHC2|MAX|SHC1|IL4RA|CREM|TNFRSF11A|FTX|NPAS2|GLIS1|HSP90B1|RAP1B|SOCS3|RAP1A|SOCS1|ATXN7|ZKSCAN3|EIF4EBP1|SMYD1|BMF|TNFRSF14|SMYD3|IP6K1|CD276|CTLA2B|TIA1|ZBTB14|FUS|NEK6|ZBTB16|FBXO30|NFKB1|NFKB2|MFHAS1|IBTK|PTPRC|RGCC|SP2|SP1|SERPINB6B|SP4|MOB2|NFE2L3|MYD88|NFE2L2|CIITA|ITGAM|HSP90AB1|CDCA7L|ITGB2|LRRK1|PIK3CD|CELF5|ECE1|FAM208A|ELFN2|PIK3CG|SPN|HHEX|PPP6R2|ITGAX|ATP7A|TRIM65|OASL1|EID2B|OASL2|TNFRSF19|ITGA1|TNFRSF1B|TNFRSF1A|DBF4|ITGA6|TMBIM6|TOP1|BIRC3|ITIH5|ITIH2|SRF|ZFP426|LRP5|FURIN|PBXIP1|PRCP|IL2RG|PIRB|DRAM1|CCL8|PARD6A|KCTD20|CCL7|CCDC85B|CCL6|CCL5|BEND3|CCL2|IGF2BP2|SH2B2|PTPN1|PRRX1|GZMA|ZFP438|MID1IP1|DONSON|HIP1R|MERTK|TM6SF2|GZMK|MYO1D|ZFP354A|POU2AF1|PTPN6|FCGR2B|CD244|ERRFI1|SMARCB1|AHCYL1|CCNF|LDLRAD3|IKZF1|IKZF3|ICAM1|IL27RA|CCAR1|CHORDC1|TNFSF10|KDR|TRIM25|EPC1|IL12B|LGALS9|TRIM21|EPHB1|ENTPD1|MUSK|MMD2|CSNK1D|CSNK1E|PPP1R3G|SOAT1|SLPI|FNDC1|IFI27|PPP1R3C|PPP1R3D|TRIM14|ULK1|TRIM16|TRIB1|TRIB2|EIF1B|CCNO|SDC4|EPHA10|EPAS1|ZBTB1|ZBTB5|ZBTB4|PIK3R6|MNDAL|PIK3R5|SEC14L2|BRIP1|RRAS|PCBP3|MIER3|CD19|SLAMF8|APOD|CEP192|A2M|SNX5|RBM10|SLAMF1|STAT5A|EGR1|XBP1|EGR2|EGR3|TNFSF14|INTS1|EGR4|ZFP759|ZFP516|EAF1|IRGM2|SMARCA5|SUCO|IRGM1|RAB27A|CELA1|IGF1|RPE65|BST2|ACER2|BST1|LPAR5|WNK2|ID1|CD28|IGHM|CSRNP1|CD40|CSRNP3|PPP1R10|CTSZ|PCSK9|WFDC1|IL27|CD3E|CLYBL|HERPUD1|AKAP12|AKAP13|UIMC1|RAC2|CTSH|CCR7|CD36|CCR5|CTSD|LMCD1|CTSC|CCR2|APOBEC1|ZHX2|ZHX3|SYK|IL15|RNF144A|DUS2|IL1A|IL1B|CNKSR3|MZB1|FCER2A|PABPC1|CD46|ARHGEF5|STK40|CD44|CD63|FOXC1|NLRP1B|RAMP2|NLRP1A|DERL3|GBA|DERL2|FITM2|CRIP1|RELB|SERTAD3|MNT|RELN|SERTAD1|NFIL3|ORMDL2|CREG1|XDH|EXOSC2|CD74|MAP3K1|GCH1|CAVIN2|OSM|PER2|PER1|PER3|TARDBP|MAMLD1|IL18R1|PNPLA2|SAMD9L|CD84|MIDN|UBXN2A|CD81|IFI213|CD80|IFI214|IFI211|LOXL3|PLAT|PRDM1|ETS1|CARF|ACTG1|CCND3|CCND2|CCND1|PLAU|CAPN2|CAPN3|ZBP1|CAST|KIRREL2|DIMT1|OSR1|ACOT11|CYBB|CYBA|LAX1|GEM|POU3F3|SPOCD1|ERN1|MIR124-2HG|DOK1|ADAM17|DOK2|TYROBP|DOK7|MZF1|CARD11|DDX4|PLGRKT|HTRA3|HTRA1|PLD1|NDRG2|HCAR2|RAI1|WNT6|IRAK2|LPXN|WNT3|BCL9L|KLHL25|MSN|NFXL1|CNOT10|INHBB|IIGP1|NAT8|IL7|BHLHE40|TAB1|IL7R|MXD3|FBN1|MXD4|ZMYND15|PRR5|PLEK|CHD7|ATP2A3|TNFAIP3|PCTP|LDB2|AFF1|LYL1|IFT52|DACT1|TGIF1|NCBP2|DDX58|PLA2G4A|OLIG2|ZFP518A|TENT5C|ETV5|ETV6|TAPBP|ACTA2|GREM2|ELF1|ALS2|ELF4|IRF4|ELF5|IRF1|IRF2|TBC1D7|CRY2|IRF7|CRY1|IRF8|IRF5|IRF9|CREB5|RALB|ANKS1|SFSWAP|MVP|DBX2|HMGCR|NWD1|CNR2|TBX21|TRA2A|MKNK2|MXI1|ATOH8|IFI208|RBM38|ATF7IP|IFI209|IFI206|CD209B|IFI207|9130023H24RIK|IFI204|IFI205|TAF13|IFI203|SOD2|S100B|SCIMP|CD2|TEC|CD6|TEF|TCIM|TAF8|ERCC8|ACIN1|ACKR3|PTX3|VIM|NRDE2|TAF3|GLA|CYFIP1|MAML2|HNRNPU|DMP1|HNRNPR|GABPB1|ELK1|RRP8|BACH2|ELK3|FAM122A|HENMT1|NAMPT|CREB3L2|JUNB|IER5|IER2|CMKLR1|IER3|RPL23|SERPINF1|SOX12|HCFC2|TEP1|HOXB4|ZFP174|SERPING1|PRKD2|NHLRC1|CDC42SE1|SRCAP|PRDM15|XPA|MEFV|SAMSN1|NUGGC|PLAC8|GJC2|PLCG2|NCKAP1L|NKX2-2|FZD1|PLK3|FZD2|DMPK|FZD4|FZD7|SNAI3|FZD6|NFATC3|IRF2BP2|UPF3B|NFATC1|NR1D2|NR1D1|MEX3D|WDR54|ST18|FOSL2|TOLLIP|HNRNPD|REL|GTF2IRD1|TNFSF8|HNRNPC|CDK13|CPEB3|CPEB2|ZFP369|BTG2|CDKN1A|RARG|GMEB2|SETD7|TCF23|HIF3A|SMG7|ING1|RACK1|TIMP3|JARID2|TIMP4|TRP53INP1|HAVCR2|BATF2|BATF3|ANXA3|IFNGR1|NFAM1|ANXA4|TET2|TET1|SERPINB9|TMEM173|AGTR1A|TET3|RARA|HCLS1|ANGPTL4|JDP2|ENG|HBEGF|ASAH1|GRN|CCL12|ASCL4|RPL10|SGMS1|AHNAK|FAM129A|GRAMD4|FGD2|PPP1R2|GPNMB|BRD8|ZFP386|FARP1|CCL22|BRF2|IL10RA|CARD9|GPR3|GTF2H2|SYNJ2BP|ZNFX1|FAM212A|FOSB|ZFP157|NUCB2|PF4|HSPA1A|CSF1|RTKN2|CTNND1|FAM107A|RNF19B|GUCA1A|IRS2|DACH2|CLU|TNF|PYCARD|ZFP36|CYSLTR2|SALL1|CHP2|SLC39A8|HMGN2|LZTS1|ANKRD13A|GTF2I|ZFP39|MB21D1|MAP2K3|IFNAR2|TLE3|RPS9|ANKRD49|IGFBP5|MAMSTR|GPT2|DIO2|CYS1|VRK2|LEMD3|FCGR1|PYGO2|DISP3|NAIP2|FCGR3|NAIP5|ZFP46|NAIP6|KAT6B|ERG|IPPK|CSF1R|GM13212|ENY2|NOTCH4|HVCN1|H2-M3|CHRD|ABHD6|AK4|SCRT2|SERPINA3F|BAG3|ORC3|PSAP|DVL3|ZFP580|MCL1|MAP2K6|ESRRA|LSM1|MARCH7|SERPINA3N|SERPINA3G|SERPINA3I|SCRT1|GFAP|MAFB|BCL6|RHEB|MAP3K19|RCAN2|MAFG|BCL3|RIOX2|MAFF|CDK2|BCL2|SPIRE1|PLXNB2|MAFK|MAP3K14|LAT|BCL2L1|ZFP523|TRIM30A|EIF4E3|PLEKHF1|ZFP763|ZC3H4|TREM2|PTPN22|ZC3H6|TCIRG1|DUSP15|CYR61|DUSP14|OPA3|HIF1AN|DTX3L|AVPR2|TRAF2|TRAF1|TIRAP|PTBP3|DNAJC3|DNAJC1|LCK|TRAF3|TRAF5|ANG|CX3CR1|CEBPA|HDAC5|CEBPB|CEBPD|PLAG1|CEBPG|NLRC5|NOD1|PRR5L|DNAJB1|P2RY6|DNAJB5|NOCT|GCN1L1|RAB29|TNNI2|CSK|BAK1|JAZF1|RNF20|SPAG9|ANGPT1|SEMA4D|CFLAR|KLF4|KLF3|PTPN14|KLF2|ASXL1|P2RX7|KLF8|KLF5|RPS3A1|CTH|KLF9|ZFP790|CLEC2I|PFKM|TPT1|IL1RN|ZMYND8|GFI1|CYP3A13|AQP1|PNP|PPP2R1B|RPS6KA1|DPF1|PDK4|TBC1D10C|SOX9|PDK2|TBC1D10A|VRTN|CDON|ARRDC4|TIPIN|SLC11A1|ARRDC3|TINF2|ACOD1|EBF2|ACSL3|GPR37L1|MAPK8IP3|RUNX3|JMJD6|RUNX1|ARC|RUBCNL|GSAP|SIK1|EZR|PTGES|TXK|SP140|EIF5A2|HELZ2|DPH1|INPP5D|DND1|ATP6V0A1|BANP|NTSR2|GADD45B|ZFP879|GADD45A|NMI|PARP14|SRPK1|GADD45G|PARP10|STAG1|RBAK|ITM2B|TOP2B|TRAM1|HIP1|JCHAIN|SERP1|GLIPR2|FFAR3|BCL2A1D|MAP4K1|ZFP810|TSC22D4|PARP3|PARP4|TSC22D1|TSC22D3|INSRR|TFEB|RHOH|PROX1|PARP9|PPRC1|RENBP|CBFA2T3|RHOA|VAV2|TLR1|HCK|MDFIC|TLR9|TLR7|FAM20A|TLR6|TLR5|TLR4|TLR3|VGLL4|AVPI1|TLR2|OAS1H|ZFP821|CSTB|WAS|CXCR4|OAS1A|OAS1B|ZFP827|OAS1C|CST7|AIF1|ARNTL|OAS1G|CXCR3|MYEF2|BATF|PDP1|CD40LG|AXL|FAS|APBA3|MPHOSPH8|FCMR|POGK|HFE|ARID4A|HELB|IL18RAP|WASHC1|CD300A|ARID5A|ARID5B|CHIL1|NUPR1|RELL2|AKNA|H6PD|C5AR2|C5AR1|ALOX12|ADRB2|ADIPOR2|ZFP36L2|ZFP36L1|2810474O19RIK|PDZD3|NLRP6|PMAIP1|NLRP3|RIPK1|FAM83D|GAS2L1|HSPA8|SMAD1|TGFB1|POU2F1|HSPA5|POU2F2|AZIN1|NFKBIA|SEPSECS|NR4A1|NR4A3|TMEM119|NFKBIE|BMPR1B|FGFR3|ULBP1|USP36|PDE3B|E130311K13RIK|HSPB1|HK2|IRF2BPL|SPRED2|FLCN|CASP8|SIX4|CASP3|MCF2L|TRPS1|CASP4|CASP1|BDKRB2|HIST1H1E|ZFP280D|ABCD1|ZFP280C|KDM6A|KDM6B|RHBDF1|KLF10|KLF11|KLF12|KLF13|PDE4D|PPP2R5B|LSR|ICOSL|AXIN2|ARAP1|KLF15|DCN|TGFBR1|TGFBR2|RBL1|AIM2|IFNG|OAS2|OAS3|MYH9|LTB|KDM7A|PON3|ABRAXAS1|SLFN1|NR2C2|TOB2|CIART|DLL4|RASD1|HLX|HES1|MAPK6|GBP4|USP25|NOS2|TRAT1|SPRY4|OPRK1|ARID3B|TICRR|PMP22|SPRY2|LTBR|LPIN1
2757	2.4071E-53	5.5232E-51	164	391	2781	23953	immune response-activating signal transduction	IGHV1-80|CD86|IGHV1-81|IGHV1-82|IGHV1-85|IGHV3-1|TNF|IGHG3|IGHG1|TRBC1|C3AR1|LGALS9|IGHV7-3|IGHV3-6|IGHV3-8|CMKLR1|TICAM2|THEMIS|IGHV1-12|IGHV1-15|LAX1|IGHV1-18|IGHV1-19|IGHG2B|IGHG2C|IGHV13-2|MAPKAPK3|MAPKAPK2|PRKD2|CLEC4E|BLK|IGHV4-1|IGHV8-12|IGHV8-11|IGHV1-63|TXK|IGHV1-64|C5AR2|C5AR1|IGHV1-66|IGHV1-67|IGHV1-69|GATA3|CD79B|CD79A|KLRK1|IGHV2-6-8|IRAK2|CD19|PLCG2|NCKAP1L|IGHV8-8|PLCG1|CD14|CD300LF|CD276|LYN|IGHV1-72|IGHV1-74|IGHV1-75|IGHV1-76|IRGM2|IGHV1-78|BTNL4|IGHV10-1|BTNL6|NFKBIA|IGHV14-1|PTPRC|NR4A3|IGHV14-2|IGHV14-3|IGHV14-4|BCL2|CD28|MYD88|IGHV1-5|IGHM|IGHV1-4|ITK|IGHV1-7|PTPN22|CD3E|SPN|IFIH1|IGHV5-9|IGLC3|CTLA4|IGHV9-4|IGLC1|FFAR2|IGLC2|BCL2A1D|IGHV1-9|IGHV9-1|IGHV5-4|IGHV9-3|IGHV5-6|HAVCR2|IGHV5-9-1|FCER1G|IGHV1-50|SYK|IGHV5-12|RIPK2|IGHV1-52|DDX58|IGHV1-53|NFAM1|IGHV1-54|IGHV1-55|IGHV5-15|ICOSL|IGHV1-58|IGHV5-17|IGHV1-59|TIRAP|LAT2|TLR1|IFNG|IGHA|LCK|TRAF3|TLR9|TLR12|TLR11|LCP2|TLR7|TLR6|TLR5|MS4A1|TLR4|TLR3|TLR2|TLR13|IGHV2-3|IGHV2-6|IGHV2-5|UNC93B1|IGHV2-2|IGHV1-22|IGHV1-23|IGHV1-26|FYB|RNF135|IGKC|TIFA|IGHV6-3|IGHV6-6|SH2B2|IGHV2-9|IGHV1-31|IGHV1-36|SCIMP|IGHV1-39|TEC|THEMIS2|KLHL6|PTPN6|CLEC2I|CD247|PIK3AP1|FCGR2B|MYO1G
1819	3.9376E-53	8.8343E-51	177	447	2781	23953	positive regulation of cytokine production	ATF2|CD84|CD81|IFI211|CLU|TNF|IL27RA|PYCARD|BSG|DHX58|CLEC5A|C3AR1|IL12B|LGALS9|B2M|MB21D1|GBP5|TICAM2|RSAD2|IL1R1|SLC11A1|ARID5A|CYBB|CYBA|RUNX1|ADAM17|FCGR3|NAIP5|TYROBP|FRMD8|MAPKAPK2|PRKD2|CD226|TRIM16|CLEC4E|CARD11|ATF4|CSF1R|CD274|TXK|H2-M3|C5AR1|IL4RA|ZC3HAV1|GATA3|DDX60|LY9|MNDAL|C3|KLRK1|PLCG2|NLRP3|TNFRSF14|RIPK1|SLAMF6|ZFP580|CD14|CD276|SLAMF1|GSDMD|STAT5A|EGR1|XBP1|TGFB1|CRTAM|PRG2|EIF2AK2|CCDC88B|CD300C2|PTPRC|RGCC|NR4A3|IL7|BCL3|CD28|REL|HPSE|ULBP1|MYD88|H2-T23|CD40|HSPB1|TREM2|IL27|PTPN22|CLEC9A|CD3E|SPN|IFIH1|AKAP12|PANX2|CASP8|CASP4|CASP1|FFAR3|CCR7|FFAR2|CD36|JAK2|CCR5|GPSM3|APPL1|CCR2|HAVCR2|FCER1G|SYK|RIPK2|IL15|DDX58|IFNGR1|SPHK1|NFAM1|TRAF2|ICOSL|TMEM173|IL17RC|TIRAP|AGTR1A|TNFRSF1A|TLR1|IL1A|ELF1|AIM2|IFNG|IRF4|IRF1|IL1B|RARA|IRF7|TLR9|PELI1|IRF8|TLR7|LTB|TLR6|TLR5|CD46|TLR4|TLR3|TLR2|SASH3|CEBPB|NLRP1B|NLRP1A|UNC93B1|PTAFR|CEBPG|NOD1|FURIN|IL6RA|PTGS2|AIF1|RNF135|CCL5|CCL2|IL12RB1|TIGIT|IL12RB2|CD74|CD209B|IFI204|IFI205|STAT1|STAT3|CARD9|OSM|SCIMP|MCOLN2|CD2|P2RX7|TEC|CD40LG|POLR3A|CD6|IL18R1|CD244|PF4
31323	4.3720E-53	9.5956E-51	1019	5855	2781	23953	regulation of cellular metabolic process	ATF2|SPI1|TFRC|RBPJ|ZC3H12D|SPIB|ALKBH5|UBASH3B|C3AR1|ENDOG|RBFOX2|BHLHA15|RFX7|DDIT4|PSME1|TXNIP|PSME2|ATF3|ATF4|URI1|MTMR3|HPN|PDGFB|PDGFA|ZC3HAV1|GATA3|GATA2|SLC30A10|GIGYF2|PRPSAP1|C3|HSPH1|KLRK1|C7|RNF217|PPARGC1A|LYN|JUN|JAG1|MTERF2|EDEM1|EDEM2|FN1|EIF2AK2|LARP6|FLI1|EIF5|FASL|NOSTRIN|LGMN|HEXB|KDM8|BHLHE41|TFCP2L1|EFCAB7|LITAF|VSIR|MMP25|CASP12|NKRF|TSPO|JAK2|JAK3|APPL2|APPL1|DUSP4|DUSP5|SS18|GPR37|RIPK3|DUSP1|RIPK2|ELOVL5|SPHK1|EMP2|FOS|F3|DUSP6|MMP14|GPRC5A|SLC7A7|MED20|PELI1|FLT3L|MDFI|TMEM106A|PPARD|TLR13|CRB2|PTAFR|IL6RA|SNX33|PTGS2|SERPINB1A|WRN|SERPINB1B|BTAF1|LEO1|PLAGL2|HAS2|STAT6|BID|EGLN1|ATAD5|STAT1|STAT2|STAT3|SAMD4B|SLCO3A1|CENPJ|PKN1|CRLF3|LIMS1|NCF1|NAB1|RASL11A|NAB2|SLA|STK10|EIF4ENIF1|ADORA3|PIM1|LEPR|NEK2|NUDT16|MAP3K6|MAP3K7|SH3GLB1|MYLIP|LAG3|ZFP217|SAP30|MAF|MSH3|MAPKAPK2|ZFP691|PKP3|SRSF5|SRSF6|IL6ST|SRSF7|SHC2|MAX|SHC1|CREM|TNFRSF11A|FTX|NPAS2|GLIS1|HSP90B1|RAP1B|SOCS3|RAP1A|SOCS1|ATXN7|ZKSCAN3|EIF4EBP1|SMYD1|BMF|TNFRSF14|SMYD3|CD276|CTLA2B|TIA1|ZBTB14|FUS|NEK6|ZBTB16|FBXO30|NFKB1|NFKB2|MFHAS1|IBTK|PTPRC|RGCC|SP2|SP1|SERPINB6B|SP4|MOB2|NFE2L3|MYD88|NFE2L2|CIITA|ITGAM|HSP90AB1|CDCA7L|ITGB2|LRRK1|CELF5|ECE1|FAM208A|ELFN2|PIK3CG|SPN|HHEX|PPP6R2|ATP7A|TRIM65|OASL1|EID2B|OASL2|TNFRSF19|ITGA1|TNFRSF1B|TNFRSF1A|DBF4|ITGA6|TMBIM6|BIRC3|ITIH5|ITIH2|SRF|ZFP426|LRP5|FURIN|PBXIP1|PRCP|PIRB|DRAM1|CCL8|PARD6A|KCTD20|CCL7|CCDC85B|CCL6|CCL5|BEND3|CCL2|IGF2BP2|PTPN1|PRRX1|GZMA|ZFP438|MID1IP1|DONSON|HIP1R|MERTK|MYO1D|ZFP354A|POU2AF1|PTPN6|FCGR2B|CD244|ERRFI1|SMARCB1|AHCYL1|CCNF|IKZF1|IKZF3|ICAM1|IL27RA|CCAR1|CHORDC1|TNFSF10|KDR|TRIM25|EPC1|IL12B|LGALS9|TRIM21|EPHB1|ENTPD1|MUSK|MMD2|CSNK1D|CSNK1E|PPP1R3G|SOAT1|SLPI|FNDC1|IFI27|PPP1R3C|PPP1R3D|TRIM14|ULK1|TRIM16|TRIB1|TRIB2|EIF1B|CCNO|SDC4|EPHA10|EPAS1|ZBTB1|ZBTB5|ZBTB4|PIK3R6|MNDAL|PIK3R5|BRIP1|RRAS|PCBP3|MIER3|CD19|SLAMF8|APOD|CEP192|A2M|SNX5|RBM10|SLAMF1|STAT5A|EGR1|XBP1|EGR2|EGR3|TNFSF14|INTS1|EGR4|ZFP759|ZFP516|EAF1|IRGM2|SMARCA5|IRGM1|RAB27A|CELA1|IGF1|BST2|ACER2|BST1|LPAR5|WNK2|ID1|CD28|IGHM|CSRNP1|CD40|CSRNP3|PPP1R10|CTSZ|PCSK9|WFDC1|IL27|CD3E|CLYBL|HERPUD1|AKAP12|AKAP13|UIMC1|RAC2|CTSH|CCR7|CD36|CTSD|LMCD1|CTSC|CCR2|APOBEC1|ZHX2|ZHX3|SYK|IL15|RNF144A|DUS2|IL1A|IL1B|CNKSR3|PABPC1|ARHGEF5|STK40|CD44|CD63|FOXC1|NLRP1B|NLRP1A|DERL3|GBA|DERL2|FITM2|RELB|SERTAD3|MNT|RELN|SERTAD1|NFIL3|ORMDL2|CREG1|XDH|CD74|MAP3K1|GCH1|CAVIN2|OSM|PER2|PER1|PER3|TARDBP|MAMLD1|IL18R1|PNPLA2|CD84|MIDN|UBXN2A|CD81|IFI213|CD80|IFI214|IFI211|LOXL3|PLAT|PRDM1|ETS1|CARF|CCND3|CCND2|CCND1|PLAU|CAPN2|CAPN3|ZBP1|CAST|KIRREL2|DIMT1|OSR1|CYBB|CYBA|LAX1|GEM|POU3F3|SPOCD1|ERN1|DOK1|ADAM17|DOK2|TYROBP|DOK7|MZF1|CARD11|PLGRKT|HTRA3|HTRA1|PLD1|NDRG2|RAI1|WNT6|IRAK2|LPXN|BCL9L|KLHL25|MSN|NFXL1|CNOT10|INHBB|IIGP1|IL7|BHLHE40|TAB1|MXD3|FBN1|MXD4|ZMYND15|PRR5|PLEK|CHD7|ATP2A3|TNFAIP3|LDB2|AFF1|LYL1|DACT1|TGIF1|NCBP2|DDX58|PLA2G4A|OLIG2|ZFP518A|TENT5C|ETV5|ETV6|ACTA2|GREM2|ELF1|ALS2|ELF4|IRF4|ELF5|IRF1|IRF2|TBC1D7|CRY2|IRF7|CRY1|IRF8|IRF5|IRF9|CREB5|RALB|ANKS1|SFSWAP|MVP|DBX2|HMGCR|NWD1|TBX21|TRA2A|MKNK2|MXI1|ATOH8|IFI208|RBM38|ATF7IP|IFI209|IFI206|CD209B|IFI207|9130023H24RIK|IFI204|IFI205|TAF13|IFI203|SOD2|S100B|SCIMP|CD2|TEC|CD6|TEF|TCIM|TAF8|ERCC8|ACIN1|ACKR3|PTX3|VIM|NRDE2|TAF3|GLA|CYFIP1|MAML2|HNRNPU|DMP1|HNRNPR|GABPB1|ELK1|RRP8|BACH2|ELK3|FAM122A|NAMPT|CREB3L2|JUNB|IER5|IER2|CMKLR1|IER3|RPL23|SERPINF1|SOX12|HCFC2|TEP1|HOXB4|ZFP174|SERPING1|PRKD2|NHLRC1|CDC42SE1|PRDM15|XPA|MEFV|SAMSN1|NUGGC|PLAC8|GJC2|PLCG2|NCKAP1L|NKX2-2|FZD1|PLK3|FZD2|DMPK|FZD4|FZD7|SNAI3|FZD6|NFATC3|IRF2BP2|UPF3B|NFATC1|NR1D2|NR1D1|MEX3D|WDR54|ST18|FOSL2|TOLLIP|HNRNPD|REL|GTF2IRD1|TNFSF8|HNRNPC|CDK13|CPEB3|CPEB2|ZFP369|BTG2|CDKN1A|RARG|GMEB2|SETD7|HIF3A|SMG7|ING1|RACK1|TIMP3|JARID2|TIMP4|TRP53INP1|HAVCR2|BATF2|BATF3|ANXA3|IFNGR1|NFAM1|ANXA4|TET2|TET1|SERPINB9|TMEM173|AGTR1A|TET3|RARA|HCLS1|JDP2|ENG|HBEGF|ASAH1|GRN|CCL12|ASCL4|RPL10|AHNAK|FAM129A|GRAMD4|FGD2|PPP1R2|GPNMB|BRD8|ZFP386|FARP1|CCL22|BRF2|IL10RA|CARD9|GTF2H2|SYNJ2BP|ZNFX1|FAM212A|FOSB|ZFP157|NUCB2|PF4|HSPA1A|CSF1|RTKN2|CTNND1|FAM107A|RNF19B|GUCA1A|IRS2|DACH2|CLU|TNF|PYCARD|ZFP36|CYSLTR2|SALL1|CHP2|SLC39A8|HMGN2|LZTS1|ANKRD13A|GTF2I|ZFP39|MB21D1|MAP2K3|IFNAR2|TLE3|RPS9|ANKRD49|IGFBP5|MAMSTR|GPT2|CYS1|VRK2|LEMD3|FCGR1|PYGO2|NAIP2|FCGR3|NAIP5|ZFP46|NAIP6|KAT6B|ERG|IPPK|CSF1R|GM13212|ENY2|NOTCH4|HVCN1|H2-M3|CHRD|AK4|SCRT2|SERPINA3F|BAG3|ORC3|PSAP|DVL3|MCL1|MAP2K6|ESRRA|MARCH7|SERPINA3N|SERPINA3G|SERPINA3I|SCRT1|GFAP|MAFB|BCL6|MAP3K19|RCAN2|MAFG|BCL3|RIOX2|MAFF|CDK2|BCL2|SPIRE1|PLXNB2|MAFK|MAP3K14|LAT|BCL2L1|ZFP523|TRIM30A|EIF4E3|PLEKHF1|ZFP763|ZC3H4|TREM2|PTPN22|ZC3H6|DUSP15|CYR61|DUSP14|HIF1AN|DTX3L|TRAF2|TRAF1|TIRAP|PTBP3|DNAJC3|DNAJC1|LCK|TRAF3|TRAF5|ANG|CX3CR1|CEBPA|HDAC5|CEBPB|CEBPD|PLAG1|CEBPG|NLRC5|NOD1|PRR5L|DNAJB1|P2RY6|DNAJB5|NOCT|GCN1L1|RAB29|TNNI2|CSK|BAK1|JAZF1|RNF20|SPAG9|ANGPT1|SEMA4D|CFLAR|KLF4|KLF3|PTPN14|KLF2|ASXL1|P2RX7|KLF8|KLF5|RPS3A1|CTH|KLF9|ZFP790|CLEC2I|PFKM|TPT1|IL1RN|ZMYND8|GFI1|AQP1|PNP|PPP2R1B|RPS6KA1|DPF1|PDK4|TBC1D10C|SOX9|PDK2|TBC1D10A|VRTN|CDON|ARRDC4|TIPIN|SLC11A1|ARRDC3|TINF2|ACOD1|EBF2|ACSL3|GPR37L1|MAPK8IP3|RUNX3|JMJD6|RUNX1|ARC|RUBCNL|GSAP|SIK1|EZR|PTGES|TXK|SP140|EIF5A2|HELZ2|DPH1|INPP5D|DND1|ATP6V0A1|BANP|NTSR2|GADD45B|ZFP879|GADD45A|NMI|PARP14|SRPK1|GADD45G|PARP10|STAG1|RBAK|ITM2B|TOP2B|TRAM1|HIP1|SERP1|GLIPR2|FFAR3|BCL2A1D|MAP4K1|ZFP810|TSC22D4|PARP3|PARP4|TSC22D1|TSC22D3|INSRR|TFEB|RHOH|PROX1|PARP9|PPRC1|RENBP|CBFA2T3|RHOA|VAV2|TLR1|HCK|MDFIC|TLR9|TLR7|FAM20A|TLR6|TLR5|TLR4|TLR3|VGLL4|AVPI1|TLR2|OAS1H|ZFP821|CSTB|WAS|CXCR4|OAS1A|OAS1B|ZFP827|OAS1C|CST7|AIF1|ARNTL|OAS1G|CXCR3|MYEF2|BATF|CD40LG|AXL|FAS|MPHOSPH8|FCMR|POGK|HFE|ARID4A|HELB|IL18RAP|WASHC1|CD300A|ARID5A|ARID5B|CHIL1|NUPR1|RELL2|AKNA|H6PD|C5AR2|C5AR1|ALOX12|ADRB2|ZFP36L2|ZFP36L1|2810474O19RIK|PDZD3|NLRP6|PMAIP1|NLRP3|RIPK1|FAM83D|HSPA8|SMAD1|TGFB1|POU2F1|HSPA5|POU2F2|NFKBIA|SEPSECS|NR4A1|NR4A3|TMEM119|NFKBIE|BMPR1B|FGFR3|ULBP1|USP36|E130311K13RIK|HSPB1|HK2|IRF2BPL|SPRED2|FLCN|CASP8|SIX4|CASP3|MCF2L|TRPS1|CASP4|CASP1|BDKRB2|HIST1H1E|ZFP280D|ABCD1|ZFP280C|KDM6B|RHBDF1|KLF10|KLF11|KLF12|KLF13|PDE4D|PPP2R5B|ICOSL|AXIN2|ARAP1|KLF15|DCN|TGFBR1|TGFBR2|RBL1|AIM2|IFNG|OAS2|OAS3|MYH9|LTB|KDM7A|PON3|ABRAXAS1|SLFN1|NR2C2|TOB2|CIART|DLL4|RASD1|HLX|HES1|GBP4|USP25|NOS2|TRAT1|SPRY4|OPRK1|ARID3B|TICRR|PMP22|SPRY2|LTBR|LPIN1
80134	4.6275E-53	9.9402E-51	356	1360	2781	23953	regulation of response to stress	ERRFI1|IL1RN|PGLYRP2|GFI1|F11R|CLDN1|PNP|UBASH3B|NAMPT|CHORDC1|DHX58|IL12B|CCN4|LGALS9|EPHB1|IER5|B2M|IER3|CHID1|GBP5|ENDOG|RSAD2|IL1R1|SERPINF1|OMG|ACOD1|GPR37L1|MAPK8IP3|ARC|TEP1|BTK|SERPING1|CD226|EZR|ATF4|CDC42SE1|TXK|PDGFB|PDGFA|ZC3HAV1|GATA3|MEFV|SLC30A10|KLK8|PIK3R6|C2|MNDAL|C3|HSPH1|KLRK1|C7|SLAMF8|APOD|SLAMF6|CD14|A2M|SLAMF1|LYN|FZD1|STAT5A|XBP1|GADD45B|FZD4|GADD45A|EDEM1|SH2D1A|EDEM2|IRGM2|EIF2AK2|IRGM1|NR1D2|IGF1|NMI|NR1D1|PARP14|MANF|GADD45G|BST1|TREML2|CD28|ADA|TOP2B|CDKN1A|PPP1R10|WFDC1|IL27|SIGLECG|CTSS|HERPUD1|IFIH1|CASP12|UIMC1|RACK1|FFAR3|CD37|CCR7|FFAR2|TNFAIP8L2|CD36|JAK2|CCR5|IKBKE|APPL2|CTSC|APPL1|CCR2|HAVCR2|MAP4K1|PARP3|APOBEC3|FCER1G|GPR37|SYK|TNFRSF12A|DUSP1|RIPK2|IL15|SPHK1|TFEB|SERPINB9|PARP9|TMEM173|IL17RC|VAV1|TLR1|VAMP8|IL1A|CD200R4|CD200R1|MDFIC|IL1B|TLR9|TLR12|PELI1|TLR11|TLR7|TLR6|TLR5|TLR4|DNASE1L3|ARHGEF5|MDFI|TLR3|CD44|ARF6|HBEGF|PPARD|TLR2|TLR13|GRN|DERL3|WAS|CXCR4|DERL2|CST7|PTGS2|ADCY7|GRAMD4|FGD2|ARNTL|RNF135|SERPINB1A|BID|IL12RB1|XDH|DUOX2|CD74|MAP3K1|ATAD5|GCH1|STAT1|CARD9|OSM|PER1|RSL1D1|CD40LG|FAS|CD86|NCF1|CD81|PROS1|IFI214|IFI211|ETS1|CLU|TNF|PVR|ACTG1|PYCARD|HELB|ZFP36|IGHG1|IL18RAP|PLAU|ADORA3|CAPN3|NUDT16|MAP3K7|TGM2|MB21D1|ZBP1|CD96|RALBP1|LAG3|TICAM2|CD300A|TAP2|TRAFD1|TAP1|CYBA|FCGR1|ERN1|IGHG2B|ADAM17|FCGR3|MAPKAPK3|RAB34|MAPKAPK2|NUPR1|RELL2|SRSF6|CLEC4E|AKNA|H2-M3|HTRA1|PLD4|SPATA2|ALOX12|TNFRSF11A|ADRB2|DDX60|NPAS2|SOCS3|SOCS1|NLRP6|IRAK2|PSAP|ZKSCAN3|PMAIP1|DVL3|NLRP3|RIPK1|CD300LF|TAC1|MCL1|CD276|CRTAM|MARCH7|FBXO30|NFKB1|NFKBIA|MFHAS1|LRFN5|NR4A3|BCL6|SPIRE1|HPSE|SERINC3|ULBP1|MYD88|B430306N03RIK|BCL2L1|NFE2L2|H2-T23|DYRK3|TRIM30A|ITGAM|PLEK|TNFAIP3|HSPB1|TREM2|PTPN22|DUSP15|PIK3CG|SPN|THBD|SPRED2|HK3|CASP4|CASP1|BDKRB2|ATP7A|ABCD1|GPSM3|DACT1|DTX3L|DDX58|TNFRSF19|PLA2G4A|TRAF2|AXIN2|TRAF1|TNFRSF1B|TIRAP|TNFRSF1A|DNAJC3|ACTA2|RBL1|AIM2|IFNG|IRF4|TRAF3|IRF1|TRAF5|IRF7|CRY1|MYH9|TMBIM6|CX3CR1|CEBPA|CEBPB|ABRAXAS1|UNC93B1|CEBPG|FGL2|NLRC5|NOD1|HMGCR|SAMHD1|USP18|TSPAN32|CNR2|CCL5|TIFA|CCL2|BAK1|GBP4|CLASP2|IFI208|SPAG9|IFI209|PTPN1|USP25|IFI204|NOS2|PRRX1|IFI205|IFI203|OPRK1|SOD2|KLF4|SCIMP|TEC|CD6|IL2RA|ALOX5AP|PMP22|CD9|ERCC8|ACKR3|LTBR|PIK3AP1|FCGR2B|CLEC2D|TPT1|MYO1F
80090	2.7674E-52	5.8207E-50	991	5665	2781	23953	regulation of primary metabolic process	ATF2|SPI1|TFRC|RBPJ|ZC3H12D|SPIB|ALKBH5|UBASH3B|C3AR1|ENDOG|RBFOX2|BHLHA15|RFX7|DDIT4|PSME1|TXNIP|PSME2|ATF3|ATF4|URI1|MTMR3|HPN|PDGFB|PDGFA|ZC3HAV1|GATA3|GATA2|SLC30A10|OAZ2|GIGYF2|C3|HSPH1|C7|RNF217|PPARGC1A|LYN|JUN|JAG1|TIPARP|MTERF2|EDEM1|EDEM2|FN1|EIF2AK2|LARP6|FLI1|EIF5|FASL|NOSTRIN|LGMN|HEXB|KDM8|BHLHE41|TFCP2L1|EFCAB7|LITAF|VSIR|MMP25|CASP12|NKRF|TSPO|JAK2|JAK3|APPL2|APC2|DUSP4|DUSP5|SS18|GPR37|RIPK3|DUSP1|RIPK2|ELOVL5|SPHK1|EMP2|FOS|F3|DUSP6|MMP14|GPRC5A|SLC7A7|MED20|PELI1|FLT3L|MDFI|TMEM106A|PPARD|TLR13|CRB2|PTAFR|IL6RA|SNX33|PTGS2|SERPINB1A|WRN|SERPINB1B|BTAF1|LEO1|PLAGL2|HAS2|STAT6|BID|EGLN1|EGLN2|ATAD5|STAT1|GOLM1|STAT2|STAT3|SCTR|SAMD4B|PSMB8|PSMB9|SLCO3A1|CENPJ|PKN1|CRLF3|LIMS1|NCF1|NAB1|RASL11A|NAB2|SLA|STK10|EIF4ENIF1|ADORA3|PIM1|LEPR|NEK2|NUDT16|MAP3K6|MAP3K7|SH3GLB1|MYLIP|LAG3|ZFP217|SAP30|MAF|MSH3|MAPKAPK2|ZFP691|PKP3|SRSF5|SRSF6|IL6ST|SRSF7|SHC2|MAX|SHC1|CREM|TNFRSF11A|FTX|NPAS2|GLIS1|HSP90B1|RAP1B|SOCS3|RAP1A|SOCS1|ATXN7|ZKSCAN3|EIF4EBP1|SMYD1|TNFRSF14|SMYD3|CD276|CTLA2B|TIA1|ZBTB14|FUS|NEK6|ZBTB16|FBXO30|NFKB1|NFKB2|MFHAS1|IBTK|PTPRC|RGCC|SP2|SP1|SERPINB6B|SP4|MOB2|NFE2L3|MYD88|NFE2L2|CIITA|ITGAM|HSP90AB1|CDCA7L|ITGB2|LRRK1|CELF5|ECE1|FAM208A|ELFN2|PIK3CG|SPN|HHEX|PPP6R2|ATP7A|OASL1|EID2B|OASL2|TNFRSF19|ITGA1|TNFRSF1B|TNFRSF1A|DBF4|ITGA6|TMBIM6|BIRC3|ITIH5|ITIH2|SRF|ZFP426|LRP5|FURIN|PBXIP1|PIRB|CCL8|PARD6A|CCL7|CCDC85B|CCL6|CCL5|BEND3|CCL2|IGF2BP2|PTPN1|PRRX1|GZMA|ZFP438|MID1IP1|HIP1R|TM6SF2|ZFP354A|POU2AF1|PTPN6|FCGR2B|CD244|ERRFI1|SMARCB1|AHCYL1|CCNF|LDLRAD3|IKZF1|IKZF3|ICAM1|IL27RA|CCAR1|CHORDC1|TNFSF10|KDR|TRIM25|EPC1|IL12B|LGALS9|TRIM21|EPHB1|ENTPD1|MUSK|MMD2|CSNK1D|CSNK1E|PPP1R3G|SOAT1|SLPI|FNDC1|IFI27|PPP1R3C|PPP1R3D|TRIM14|TRIM16|TRIB1|TRIB2|EIF1B|CCNO|SDC4|EPAS1|ZBTB1|ZBTB5|ZBTB4|PIK3R6|MNDAL|PIK3R5|SEC14L2|BRIP1|RRAS|PCBP3|MIER3|CD19|APOD|A2M|SNX5|RBM10|SLAMF1|STAT5A|EGR1|XBP1|EGR2|EGR3|TNFSF14|INTS1|EGR4|ZFP759|ZFP516|EAF1|IRGM2|SMARCA5|CELA1|IGF1|BST2|ACER2|BST1|LPAR5|WNK2|ID1|CD28|IGHM|CSRNP1|CD40|CSRNP3|PPP1R10|CTSZ|PCSK9|WFDC1|IL27|CD3E|HERPUD1|AKAP12|AKAP13|UIMC1|RAC2|CTSH|CCR7|CD36|CTSD|LMCD1|CTSC|CCR2|APOBEC1|ZHX2|ZHX3|SYK|IL15|RNF144A|DUS2|IL1A|IL1B|CNKSR3|PABPC1|ARHGEF5|STK40|CD44|FOXC1|NLRP1B|NLRP1A|DERL3|GBA|DERL2|FITM2|RELB|SERTAD3|MNT|RELN|SERTAD1|NFIL3|ORMDL2|CREG1|XDH|CD74|MAP3K1|CAVIN2|OSM|PER2|PER1|PER3|TARDBP|MAMLD1|IL18R1|PNPLA2|SAMD9L|CD84|MIDN|UBXN2A|CD81|IFI213|CD80|IFI214|IFI211|LOXL3|PLAT|PRDM1|ETS1|CARF|CCND3|CCND2|CCND1|CAPN2|CAPN3|ZBP1|CAST|KIRREL2|DIMT1|OSR1|CYBB|LAX1|GEM|POU3F3|ERN1|DOK1|ADAM17|DOK2|TYROBP|DOK7|MZF1|CARD11|PLGRKT|HTRA3|HTRA1|PLD1|NDRG2|HCAR2|RAI1|WNT6|IRAK2|LPXN|BCL9L|KLHL25|MSN|NFXL1|CNOT10|INHBB|IL7|BHLHE40|TAB1|MXD3|FBN1|MXD4|ZMYND15|PRR5|PLEK|CHD7|ATP2A3|TNFAIP3|LDB2|AFF1|LYL1|IFT52|DACT1|TGIF1|NCBP2|DDX58|PLA2G4A|OLIG2|ZFP518A|TENT5C|ETV5|ETV6|ACTA2|GREM2|ELF1|ALS2|ELF4|IRF4|ELF5|IRF1|IRF2|TBC1D7|CRY2|IRF7|CRY1|IRF8|IRF5|IRF9|CREB5|RALB|ANKS1|SFSWAP|MVP|DBX2|HMGCR|NWD1|TBX21|TRA2A|MKNK2|MXI1|ATOH8|IFI208|RBM38|ATF7IP|IFI209|IFI206|CD209B|IFI207|9130023H24RIK|IFI204|IFI205|TAF13|IFI203|SOD2|S100B|SCIMP|CD2|TEC|CD6|TEF|TCIM|TAF8|ERCC8|ACIN1|ACKR3|PTX3|VIM|NRDE2|TAF3|CYFIP1|MAML2|HNRNPU|DMP1|HNRNPR|GABPB1|ELK1|RRP8|BACH2|ELK3|FAM122A|NAMPT|CREB3L2|JUNB|IER5|IER2|CMKLR1|IER3|RPL23|SERPINF1|SOX12|HCFC2|TEP1|HOXB4|ZFP174|SERPING1|PRKD2|NHLRC1|CDC42SE1|PRDM15|XPA|MEFV|SAMSN1|PLAC8|GJC2|NCKAP1L|NKX2-2|FZD1|PLK3|FZD2|DMPK|FZD4|FZD7|SNAI3|FZD6|NFATC3|IRF2BP2|UPF3B|NFATC1|NR1D2|NR1D1|MEX3D|WDR54|ST18|FOSL2|TOLLIP|HNRNPD|REL|GTF2IRD1|TNFSF8|HNRNPC|CDK13|CPEB3|CPEB2|ZFP369|BTG2|CDKN1A|RARG|GMEB2|SETD7|HIF3A|SMG7|ING1|RACK1|TIMP3|JARID2|TIMP4|TRP53INP1|HAVCR2|BATF2|BATF3|ANXA3|IFNGR1|NFAM1|ANXA4|TET2|TET1|SERPINB9|TMEM173|AGTR1A|TET3|RARA|HCLS1|ANGPTL4|JDP2|ENG|HBEGF|ASAH1|GRN|CCL12|ASCL4|RPL10|AHNAK|FAM129A|GRAMD4|FGD2|PPP1R2|GPNMB|BRD8|ZFP386|CCL22|BRF2|CARD9|GTF2H2|SYNJ2BP|ZNFX1|FAM212A|FOSB|ZFP157|NUCB2|PF4|HSPA1A|CSF1|RTKN2|CTNND1|FAM107A|RNF19B|GUCA1A|IRS2|DACH2|CLU|TNF|PYCARD|ZFP36|CYSLTR2|SALL1|CHP2|SLC39A8|HMGN2|GTF2I|ZFP39|MB21D1|MAP2K3|IFNAR2|TLE3|RPS9|ANKRD49|IGFBP5|MAMSTR|GPT2|CYS1|VRK2|LEMD3|FCGR1|PYGO2|DISP3|NAIP2|FCGR3|NAIP5|ZFP46|NAIP6|KAT6B|ERG|IPPK|CSF1R|GM13212|ENY2|NOTCH4|CHRD|ABHD6|AK4|SCRT2|SERPINA3F|BAG3|PSAP|DVL3|MAP2K6|ESRRA|MARCH7|SERPINA3N|SERPINA3G|SERPINA3I|SCRT1|GFAP|MAFB|BCL6|MAP3K19|RCAN2|MAFG|BCL3|RIOX2|MAFF|CDK2|BCL2|SPIRE1|PLXNB2|MAFK|MAP3K14|LAT|BCL2L1|ZFP523|TRIM30A|EIF4E3|ZFP763|ZC3H4|TREM2|PTPN22|ZC3H6|DUSP15|CYR61|DUSP14|OPA3|HIF1AN|DTX3L|TRAF2|TRAF1|TIRAP|PTBP3|DNAJC3|DNAJC1|LCK|TRAF3|TRAF5|ANG|CX3CR1|CEBPA|HDAC5|CEBPB|CEBPD|PLAG1|CEBPG|NLRC5|NOD1|PRR5L|DNAJB1|P2RY6|DNAJB5|NOCT|GCN1L1|TNNI2|CSK|BAK1|JAZF1|RNF20|SPAG9|ANGPT1|SEMA4D|CFLAR|KLF4|KLF3|PTPN14|KLF2|ASXL1|P2RX7|KLF8|KLF5|RPS3A1|CTH|KLF9|ZFP790|CLEC2I|PFKM|TPT1|IL1RN|ZMYND8|GFI1|AQP1|PNP|PPP2R1B|RPS6KA1|DPF1|PDK4|TBC1D10C|SOX9|PDK2|TBC1D10A|VRTN|CDON|ARRDC4|SLC11A1|ARRDC3|TINF2|ACOD1|EBF2|ACSL3|GPR37L1|MAPK8IP3|RUNX3|JMJD6|RUNX1|ARC|RUBCNL|GSAP|SIK1|EZR|PTGES|TXK|SP140|EIF5A2|HELZ2|DPH1|INPP5D|DND1|BANP|NTSR2|GADD45B|ZFP879|GADD45A|NMI|PARP14|SRPK1|GADD45G|PARP10|STAG1|RBAK|ITM2B|TOP2B|TRAM1|HIP1|SERP1|GLIPR2|BCL2A1D|MAP4K1|ZFP810|TSC22D4|PARP3|PARP4|TSC22D1|TSC22D3|TFEB|PROX1|PARP9|PPRC1|RENBP|CBFA2T3|RHOA|VAV2|TLR1|HCK|MDFIC|TLR9|TLR7|FAM20A|TLR6|TLR4|TLR3|VGLL4|AVPI1|TLR2|OAS1H|ZFP821|CSTB|WAS|CXCR4|OAS1A|OAS1B|ZFP827|OAS1C|CST7|AIF1|ARNTL|OAS1G|CXCR3|MYEF2|BATF|CD40LG|FAS|MPHOSPH8|FCMR|POGK|HFE|ARID4A|HELB|IL18RAP|WASHC1|CD300A|ARID5A|ARID5B|CHIL1|NUPR1|RELL2|AKNA|H6PD|C5AR2|C5AR1|ALOX12|ADRB2|ZFP36L2|ZFP36L1|2810474O19RIK|PDZD3|NLRP6|PMAIP1|NLRP3|RIPK1|FAM83D|HSPA8|SMAD1|TGFB1|POU2F1|HSPA5|POU2F2|AZIN1|NFKBIA|SEPSECS|NR4A1|NR4A3|TMEM119|NFKBIE|BMPR1B|FGFR3|USP36|PDE3B|E130311K13RIK|HSPB1|IRF2BPL|SPRED2|FLCN|CASP8|SIX4|CASP3|MCF2L|TRPS1|CASP4|CASP1|BDKRB2|HIST1H1E|ZFP280D|ABCD1|ZFP280C|KDM6B|RHBDF1|KLF10|KLF11|KLF12|KLF13|PDE4D|PPP2R5B|LSR|ICOSL|AXIN2|KLF15|DCN|TGFBR1|TGFBR2|RBL1|AIM2|IFNG|OAS2|OAS3|MYH9|LTB|KDM7A|ABRAXAS1|SLFN1|NR2C2|TOB2|CIART|DLL4|RASD1|HLX|HES1|GBP4|USP25|NOS2|SPRY4|OPRK1|ARID3B|TICRR|PMP22|SPRY2|LTBR|LPIN1
6954	3.3041E-52	6.8079E-50	181	470	2781	23953	inflammatory response	IL1RN|NRROS|CSF1|NCF1|CLEC10A|LOXL3|RBPJ|CXCL13|CLU|TNF|LIPA|ICAM1|PYCARD|CYSLTR1|IGHG1|IL18RAP|ADORA3|NAMPT|CCRL2|C3AR1|CMKLR1|MAP2K3|GBP5|CD96|TICAM2|IL1R1|CD300A|SLC11A1|CD180|CYBB|ACOD1|CYBA|UNC13D|FCGR1|NAIP2|ADAM17|FCGR3|NAIP5|TYROBP|NAIP6|MAPKAPK2|BTK|CHIL1|NUPR1|CSF1R|PXK|PLGRKT|CFH|C5AR2|C5AR1|IL4RA|PLD4|MEFV|C3|C7|NLRP6|IRAK2|SLAMF8|NLRP3|ZFP580|CD14|TAC1|SLAMF1|LYN|GSDMD|SMAD1|JUN|TGFB1|LY86|FN1|CELA1|SERPINA3N|NFKB1|NFKB2|CXCL10|MFHAS1|CXCL11|BCL6|TOLLIP|REL|BMPR1B|LAT|MYD88|NFE2L2|SCYL3|CXCL9|CIITA|CD40|ITGAM|B4GALT1|SNAP23|ITGB2|TNFAIP3|PIK3CD|TREM2|IL27|TCIRG1|PIK3CG|MMP25|PSTPIP1|STAB1|CASP4|CASP1|BDKRB2|FFAR3|CCR7|FFAR2|CCR6|JAK2|CCR5|CCR2|HAVCR2|KDM6B|FCER1G|PARP4|SYK|IFNGR1|SPHK1|SERPINB9|TNFRSF1B|F3|TIRAP|AGTR1A|TNFRSF1A|TLR1|IL1A|HCK|AIM2|IFNG|IL1B|TLR9|TLR12|TLR11|TLR7|TLR6|TLR5|TLR4|CHST2|TLR3|CD44|TLR2|TLR13|CX3CR1|HDAC5|C1QA|CEBPB|GRN|NLRP1B|CCL12|NLRP1A|SGMS1|SAA3|PTAFR|PRCP|CXCR6|PTGS2|AIF1|RELB|PTGS1|SERPINB1A|CCL8|CNR2|CCL7|CCL6|CXCR3|CCL5|CCL2|S1PR3|CCL22|NOS2|STAT3|P2RX7|CD40LG|CD6|THEMIS2|AXL|IL2RA|ALOX5AP|CD68|IL18R1|PF4
2460	1.9160E-51	3.8687E-49	150	344	2781	23953	adaptive immune response based on somatic recombination of immune receptors built from immunoglobulin superfamily domains	IGHV1-80|IGHV1-81|IGHV1-82|IGHV1-85|CD81|IGHV3-1|PRF1|BACH2|ICAM1|C4B|IGHG3|IGHG1|C1S1|IL18RAP|C1RL|TRBC1|C3AR1|IL12B|IGHV7-3|IGHV3-6|IGHV3-8|SLC11A1|IGHV1-12|IGHV1-15|UNC13D|IGHV1-18|IGHV1-19|FCGR1|IGHG2B|ADAM17|FCGR3|IGHG2C|IGHV13-2|CD8A|BTK|SERPING1|IGHV4-1|IGHV8-12|IGHV8-11|CFH|IGHV1-63|IGHV1-64|H2-M3|IGHV1-66|IL4RA|IGHV1-67|IGHV1-69|LY9|C2|C3|IGHV2-6-8|CD19|INPP5D|IGHV8-8|SLAMF6|SLAMF1|JAG1|IGHV1-72|TGFB1|IGHV1-74|IGHV1-75|IGHV1-76|IGHV1-78|RAB27A|POU2F2|IGHV10-1|NFKB2|GADD45G|IGHV14-1|BCL6|IGHV14-2|IGHV14-3|IGHV14-4|BCL3|MYD88|H2-AB1|IGHV1-5|IGHM|IGHV1-4|IGHV1-7|TCIRG1|IL18BP|SPN|IGHV5-9|IGLC3|CTSH|IGHV9-4|IGLC1|CCR6|IGLC2|IGHV1-9|IGHV9-1|IGHV5-4|CTSC|IGHV9-3|IGHV5-6|IGHV5-9-1|FCER1G|IGHV1-50|IGHV5-12|IGHV1-52|IGHV1-53|IGHV1-54|IGHV1-55|IGHV5-15|EMP2|SERPINB9|ICOSL|IGHV1-58|IGHV5-17|IGHV1-59|IGHA|IRF4|IRF7|CD46|C1QB|C1QA|IGHV2-3|IGHV2-6|IGHV2-5|H2-DMA|IGHV2-2|FGL2|IGHV1-22|IGHV1-23|IGHV1-26|PIRB|STX11|RELB|IGKC|STAT6|IGHV6-3|IGHV6-6|IGHV2-9|CD74|C1RA|ATAD5|IGHV1-31|STAT3|GZMB|IGHV1-36|IGHV1-39|BATF|CD40LG|KLHL6|FAS|FCGR2B|IL18R1|MYO1G|C1QC
31347	2.0389E-51	4.0362E-49	217	641	2781	23953	regulation of defense response	PGLYRP2|GFI1|DHX58|IL12B|CCN4|LGALS9|IER3|CHID1|GBP5|RSAD2|IL1R1|SERPINF1|ACOD1|BTK|SERPING1|CD226|TXK|ZC3HAV1|GATA3|MEFV|PIK3R6|C2|MNDAL|C3|KLRK1|SLAMF8|APOD|SLAMF6|CD14|A2M|LYN|STAT5A|SH2D1A|IRGM2|IRGM1|NR1D2|IGF1|NMI|NR1D1|PARP14|BST1|TREML2|CD28|ADA|WFDC1|IL27|SIGLECG|CTSS|IFIH1|CASP12|FFAR3|CD37|CCR7|FFAR2|TNFAIP8L2|CD36|JAK2|CCR5|IKBKE|APPL2|CTSC|APPL1|CCR2|HAVCR2|APOBEC3|FCER1G|RIPK2|IL15|SPHK1|TFEB|SERPINB9|PARP9|TMEM173|IL17RC|VAV1|TLR1|VAMP8|CD200R4|CD200R1|IL1B|TLR9|TLR12|PELI1|TLR11|TLR7|TLR6|TLR5|TLR4|DNASE1L3|TLR3|CD44|ARF6|PPARD|TLR2|TLR13|GRN|CST7|PTGS2|ADCY7|GRAMD4|RNF135|SERPINB1A|IL12RB1|CD74|STAT1|CARD9|OSM|PER1|CD86|CD81|IFI214|IFI211|ETS1|TNF|PVR|PYCARD|ZFP36|IGHG1|IL18RAP|ADORA3|TGM2|MB21D1|ZBP1|CD96|LAG3|TICAM2|CD300A|TAP2|TRAFD1|TAP1|CYBA|FCGR1|IGHG2B|FCGR3|MAPKAPK3|RAB34|MAPKAPK2|NUPR1|CLEC4E|AKNA|H2-M3|HTRA1|PLD4|SPATA2|TNFRSF11A|ADRB2|DDX60|NPAS2|SOCS3|SOCS1|NLRP6|IRAK2|NLRP3|CD300LF|TAC1|CD276|CRTAM|NFKB1|NFKBIA|MFHAS1|LRFN5|BCL6|ULBP1|MYD88|B430306N03RIK|H2-T23|TRIM30A|TNFAIP3|TREM2|PTPN22|PIK3CG|SPN|CASP4|CASP1|ABCD1|GPSM3|DTX3L|DDX58|PLA2G4A|TNFRSF1B|TIRAP|TNFRSF1A|AIM2|IFNG|IRF4|TRAF3|IRF1|IRF7|CX3CR1|CEBPA|CEBPB|UNC93B1|FGL2|NLRC5|NOD1|SAMHD1|USP18|TSPAN32|CNR2|CCL5|TIFA|GBP4|IFI208|IFI209|IFI204|NOS2|IFI205|IFI203|SCIMP|CD6|IL2RA|ALOX5AP|PMP22|PIK3AP1|FCGR2B|CLEC2D|MYO1F
9893	2.2101E-51	4.2909E-49	714	3681	2781	23953	positive regulation of metabolic process	ATF2|SPI1|TFRC|MAML2|HNRNPU|DMP1|HNRNPR|RBPJ|GABPB1|ELK1|ELK3|ZC3H12D|SPIB|FAM122A|NAMPT|CREB3L2|C3AR1|JUNB|IER5|IER2|CMKLR1|IER3|ENDOG|RPL23|BHLHA15|SOX12|CLDN5|TEP1|PSME1|HOXB4|PSME2|PRKD2|NHLRC1|ATF3|ATF4|HPN|PRDM15|PDGFB|XPA|PDGFA|ZC3HAV1|GATA3|MEFV|GATA2|SLC30A10|OAZ2|GIGYF2|PLAC8|C3|GJC2|HSPH1|KLRK1|RNF217|PLCG2|NCKAP1L|PPARGC1A|NKX2-2|LYN|FZD1|PLK3|JUN|JAG1|FZD2|FZD4|TIPARP|EDEM1|FZD7|EDEM2|FN1|NFATC3|EIF2AK2|UPF3B|NFATC1|NR1D2|NR1D1|MEX3D|LARP6|FLI1|ST18|FOSL2|FASL|TOLLIP|HNRNPD|REL|TNFSF8|HNRNPC|CDK13|CPEB3|LGMN|BTG2|CDKN1A|RARG|GMEB2|HEXB|KDM8|SETD7|TCF23|HIF3A|EFCAB7|LITAF|ING1|VSIR|MMP25|CASP12|NKRF|RACK1|TSPO|JAK2|JARID2|JAK3|APPL2|TRP53INP1|APPL1|HAVCR2|APC2|SS18|GPR37|RIPK3|RIPK2|ELOVL5|ANXA3|IFNGR1|SPHK1|TET2|TET1|EMP2|SERPINB9|FOS|TMEM173|F3|AGTR1A|MMP14|GPRC5A|MED20|TET3|RARA|PELI1|FLT3L|HCLS1|ANGPTL4|MDFI|JDP2|TMEM106A|ENG|HBEGF|PPARD|GRN|CCL12|SGMS1|PTAFR|FAM129A|IL6RA|SNX33|PTGS2|GRAMD4|FGD2|WRN|GPNMB|UCP2|LEO1|PLAGL2|HAS2|STAT6|BRD8|BID|EGLN1|EGLN2|CCL22|BRF2|ATAD5|STAT1|STAT2|STAT3|CARD9|SCTR|GPR3|SYNJ2BP|SLCO3A1|CENPJ|FOSB|PKN1|CRLF3|NUCB2|LIMS1|PF4|HSPA1A|CSF1|NCF1|RASL11A|NAB2|CTNND1|FAM107A|RNF19B|GUCA1A|IRS2|CLU|TNF|PYCARD|STK10|ZFP36|CYSLTR2|SALL1|SLN|CHP2|PIM1|LEPR|NEK2|NUDT16|MAP3K6|MAP3K7|MAP2K3|SH3GLB1|MYLIP|RPS9|ANKRD49|MAMSTR|GPT2|DIO2|CYS1|FCGR1|DISP3|FCGR3|MAF|KAT6B|MAPKAPK2|ZFP691|PKP3|SRSF5|ERG|IL6ST|IPPK|CSF1R|ENY2|SHC2|MAX|SHC1|HVCN1|H2-M3|IL4RA|CREM|ABHD6|TNFRSF11A|NPAS2|GLIS1|RAP1B|RAP1A|ATXN7|BAG3|PSAP|ZKSCAN3|DVL3|TNFRSF14|ZFP580|SMYD3|MAP2K6|CD276|ESRRA|FUS|NEK6|ZBTB16|MARCH7|FBXO30|NFKB1|NFKB2|MFHAS1|PTPRC|RGCC|MAFB|BCL6|SP1|SP4|MAP3K19|MOB2|MAFG|BCL3|MAFF|CDK2|BCL2|NFE2L3|SPIRE1|PLXNB2|MAP3K14|LAT|MYD88|BCL2L1|NFE2L2|ZFP523|CIITA|TRIM30A|ITGAM|PLEKHF1|HSP90AB1|ITGB2|LRRK1|PIK3CD|ECE1|TREM2|FAM208A|PTPN22|DUSP15|PIK3CG|CYR61|SPN|HHEX|ITGAX|ATP7A|TRIM65|DTX3L|TNFRSF19|AVPR2|ITGA1|TRAF2|TRAF1|TNFRSF1B|TIRAP|TNFRSF1A|DNAJC3|DBF4|LCK|TRAF3|TRAF5|ITGA6|ANG|BIRC3|CX3CR1|CEBPA|HDAC5|CEBPB|CEBPD|PLAG1|SRF|CEBPG|LRP5|NLRC5|NOD1|PRR5L|IL2RG|PIRB|P2RY6|CCL8|KCTD20|CCL7|CCL6|NOCT|CCL5|GCN1L1|RAB29|BEND3|CCL2|TNNI2|CSK|BAK1|RNF20|SPAG9|PTPN1|ANGPT1|PRRX1|SEMA4D|MID1IP1|HIP1R|CFLAR|MERTK|KLF4|KLF2|ASXL1|P2RX7|KLF5|RPS3A1|POU2AF1|KLF9|FCGR2B|PFKM|CD244|IL1RN|SMARCB1|GFI1|CYP3A13|IKZF1|IKZF3|ICAM1|IL27RA|CCAR1|PNP|RPS6KA1|DPF1|TNFSF10|KDR|EPC1|IL12B|LGALS9|SOX9|TRIM21|EPHB1|TBC1D10A|CDON|ARRDC4|MUSK|SLC11A1|ARRDC3|ACOD1|EBF2|MMD2|CSNK1D|ACSL3|CSNK1E|GPR37L1|MAPK8IP3|RUNX3|JMJD6|RUNX1|PPP1R3G|SOAT1|FNDC1|GSAP|ULK1|TRIM16|EZR|TRIB1|TRIB2|PTGES|SDC4|EPHA10|EPAS1|TXK|EIF5A2|PIK3R6|PIK3R5|HELZ2|SEC14L2|CD19|DND1|SNX5|RBM10|SLAMF1|BANP|NTSR2|STAT5A|EGR1|XBP1|EGR2|EGR3|EGR4|GADD45B|ZFP516|GADD45A|EAF1|IRGM2|SMARCA5|SUCO|IRGM1|RAB27A|CELA1|IGF1|NMI|PARP14|GADD45G|ACER2|ID1|CD28|IGHM|CSRNP1|TOP2B|CD40|TRAM1|CSRNP3|HIP1|PPP1R10|PCSK9|IL27|CD3E|CLYBL|HERPUD1|JCHAIN|AKAP12|AKAP13|SERP1|GLIPR2|UIMC1|CTSH|CCR7|CD36|CCR5|CTSD|CTSC|CCR2|MAP4K1|APOBEC1|PARP3|SYK|TSC22D1|IL15|INSRR|TFEB|PROX1|PARP9|PPRC1|CBFA2T3|RHOA|VAV2|RNF144A|TLR1|IL1A|MDFIC|IL1B|TLR9|MZB1|FCER2A|TLR7|FAM20A|PABPC1|TLR6|TLR5|CD46|TLR4|ARHGEF5|TLR3|CD44|AVPI1|TLR2|ZFP821|CD63|FOXC1|NLRP1B|RAMP2|NLRP1A|GBA|WAS|CXCR4|AIF1|ARNTL|RELB|SERTAD3|RELN|SERTAD1|NFIL3|CXCR3|XDH|CD74|MAP3K1|GCH1|CAVIN2|OSM|BATF|PDP1|PER2|PER1|CD40LG|AXL|FAS|TARDBP|MPHOSPH8|PNPLA2|CD84|CD81|HFE|CD80|ARID4A|PRDM1|ETS1|CARF|ACTG1|CCND3|CCND2|CCND1|PLAU|CAPN2|CAPN3|ZBP1|CD300A|DIMT1|OSR1|ARID5A|CYBB|ARID5B|CYBA|POU3F3|ERN1|ADAM17|TYROBP|DOK7|CHIL1|NUPR1|RELL2|MZF1|CARD11|AKNA|PLGRKT|C5AR2|C5AR1|ALOX12|ADRB2|PLD1|ADIPOR2|ZFP36L2|ZFP36L1|2810474O19RIK|RAI1|WNT6|PMAIP1|NLRP3|RIPK1|WNT3|BCL9L|HSPA8|SMAD1|TGFB1|POU2F1|HSPA5|MSN|INHBB|POU2F2|NFKBIA|NR4A1|NAT8|NR4A3|IL7|TMEM119|TAB1|IL7R|BMPR1B|FGFR3|ULBP1|FBN1|PRR5|PLEK|CHD7|ATP2A3|TNFAIP3|HSPB1|LDB2|HK2|AFF1|IRF2BPL|LYL1|FLCN|CASP8|SIX4|CASP3|MCF2L|CASP4|CASP1|HIST1H1E|ABCD1|DACT1|KDM6A|KDM6B|KLF10|KLF12|KLF13|NCBP2|DDX58|PPP2R5B|PLA2G4A|ICOSL|AXIN2|ARAP1|TENT5C|KLF15|ETV5|DCN|TGFBR1|ETV6|TGFBR2|ACTA2|ELF1|AIM2|ALS2|IFNG|ELF4|IRF4|ELF5|IRF1|IRF2|TBC1D7|IRF7|CRY1|IRF8|MYH9|IRF5|LTB|KDM7A|CREB5|RALB|ABRAXAS1|HMGCR|NR2C2|DLL4|NWD1|TBX21|TRA2A|ATOH8|HES1|RBM38|ATF7IP|CD209B|NOS2|OPRK1|ARID3B|SOD2|SCIMP|CD2|TEC|CD6|TEF|TCIM|TAF8|PMP22|ERCC8|ACKR3|SPRY2|PTX3|VIM|LTBR|LPIN1
51171	5.4305E-51	1.0345E-48	966	5511	2781	23953	regulation of nitrogen compound metabolic process	ATF2|SPI1|TFRC|RBPJ|ZC3H12D|SPIB|ALKBH5|UBASH3B|C3AR1|ENDOG|RBFOX2|BHLHA15|RFX7|DDIT4|PSME1|TXNIP|PSME2|ATF3|ATF4|URI1|HPN|PDGFB|PDGFA|ZC3HAV1|GATA3|GATA2|SLC30A10|OAZ2|GIGYF2|C3|HSPH1|KLRK1|C7|RNF217|PPARGC1A|LYN|JUN|JAG1|TIPARP|MTERF2|EDEM1|EDEM2|FN1|EIF2AK2|LARP6|FLI1|EIF5|FASL|NOSTRIN|LGMN|HEXB|KDM8|BHLHE41|TFCP2L1|EFCAB7|LITAF|VSIR|MMP25|CASP12|NKRF|TSPO|JAK2|JAK3|APC2|DUSP4|DUSP5|SS18|GPR37|RIPK3|DUSP1|RIPK2|SPHK1|EMP2|FOS|F3|DUSP6|MMP14|GPRC5A|SLC7A7|MED20|PELI1|FLT3L|MDFI|TMEM106A|PPARD|TLR13|CRB2|PTAFR|IL6RA|SNX33|PTGS2|SERPINB1A|WRN|SERPINB1B|BTAF1|LEO1|PLAGL2|HAS2|STAT6|BID|EGLN1|EGLN2|ATAD5|STAT1|STAT2|STAT3|SAMD4B|PSMB8|PSMB9|SLCO3A1|CENPJ|PKN1|CRLF3|LIMS1|NCF1|NAB1|RASL11A|NAB2|SLA|STK10|EIF4ENIF1|ADORA3|PIM1|LEPR|NEK2|NUDT16|MAP3K6|MAP3K7|MYLIP|LAG3|ZFP217|SAP30|MAF|MSH3|MAPKAPK2|ZFP691|PKP3|SRSF5|SRSF6|IL6ST|SRSF7|SHC2|MAX|SHC1|CREM|TNFRSF11A|FTX|NPAS2|GLIS1|HSP90B1|RAP1B|SOCS3|RAP1A|SOCS1|ATXN7|ZKSCAN3|EIF4EBP1|SMYD1|TNFRSF14|SMYD3|CD276|CTLA2B|TIA1|ZBTB14|FUS|NEK6|ZBTB16|FBXO30|NFKB1|NFKB2|MFHAS1|IBTK|PTPRC|RGCC|SP2|SP1|SERPINB6B|SP4|MOB2|NFE2L3|MYD88|NFE2L2|CIITA|ITGAM|HSP90AB1|CDCA7L|ITGB2|LRRK1|CELF5|ECE1|FAM208A|ELFN2|PIK3CG|SPN|HHEX|PPP6R2|ATP7A|OASL1|EID2B|OASL2|TNFRSF19|ITGA1|TNFRSF1B|TNFRSF1A|DBF4|ITGA6|TMBIM6|BIRC3|ITIH5|ITIH2|SRF|ZFP426|LRP5|FURIN|PBXIP1|PIRB|CCL8|PARD6A|CCL7|CCDC85B|CCL6|CCL5|BEND3|CCL2|IGF2BP2|PTPN1|PRRX1|GZMA|ZFP438|HIP1R|ZFP354A|POU2AF1|PTPN6|FCGR2B|ERRFI1|SMARCB1|AHCYL1|CCNF|LDLRAD3|IKZF1|IKZF3|ICAM1|IL27RA|CCAR1|CHORDC1|TNFSF10|KDR|TRIM25|EPC1|IL12B|LGALS9|TRIM21|EPHB1|ENTPD1|MUSK|MMD2|CSNK1D|CSNK1E|SOAT1|SLPI|FNDC1|IFI27|PPP1R3C|TRIM14|TRIM16|TRIB1|TRIB2|EIF1B|CCNO|SDC4|EPAS1|ZBTB1|ZBTB5|ZBTB4|PIK3R6|MNDAL|PIK3R5|BRIP1|RRAS|PCBP3|MIER3|APOD|A2M|SNX5|RBM10|SLAMF1|STAT5A|EGR1|XBP1|EGR2|EGR3|TNFSF14|INTS1|EGR4|ZFP759|ZFP516|EAF1|IRGM2|SMARCA5|CELA1|IGF1|BST2|ACER2|BST1|LPAR5|WNK2|ID1|CD28|IGHM|CSRNP1|CD40|CSRNP3|PPP1R10|CTSZ|PCSK9|WFDC1|IL27|CD3E|CLYBL|HERPUD1|AKAP12|AKAP13|UIMC1|RAC2|CTSH|CCR7|CD36|CTSD|LMCD1|CTSC|CCR2|APOBEC1|ZHX2|ZHX3|SYK|IL15|RNF144A|DUS2|IL1A|IL1B|CNKSR3|PABPC1|ARHGEF5|STK40|CD44|FOXC1|NLRP1B|NLRP1A|DERL3|GBA|DERL2|RELB|SERTAD3|MNT|RELN|SERTAD1|NFIL3|ORMDL2|CREG1|XDH|CD74|MAP3K1|GCH1|CAVIN2|OSM|PER2|PER1|PER3|TARDBP|MAMLD1|IL18R1|SAMD9L|CD84|UBXN2A|CD81|IFI213|CD80|IFI214|IFI211|LOXL3|PLAT|PRDM1|ETS1|CARF|CCND3|CCND2|CCND1|CAPN2|CAPN3|ZBP1|CAST|KIRREL2|DIMT1|OSR1|CYBB|LAX1|GEM|POU3F3|ERN1|DOK1|ADAM17|DOK2|TYROBP|DOK7|MZF1|CARD11|PLGRKT|HTRA3|HTRA1|PLD1|NDRG2|RAI1|WNT6|IRAK2|LPXN|BCL9L|KLHL25|MSN|NFXL1|CNOT10|INHBB|IL7|BHLHE40|TAB1|MXD3|FBN1|MXD4|ZMYND15|PRR5|CHD7|ATP2A3|TNFAIP3|LDB2|AFF1|LYL1|IFT52|DACT1|TGIF1|NCBP2|DDX58|OLIG2|ZFP518A|TENT5C|ETV5|ETV6|ACTA2|GREM2|ELF1|ALS2|ELF4|IRF4|ELF5|IRF1|IRF2|TBC1D7|CRY2|IRF7|CRY1|IRF8|IRF5|IRF9|CREB5|RALB|ANKS1|SFSWAP|MVP|DBX2|HMGCR|NWD1|TBX21|TRA2A|MKNK2|MXI1|ATOH8|IFI208|RBM38|ATF7IP|IFI209|IFI206|CD209B|IFI207|9130023H24RIK|IFI204|IFI205|TAF13|IFI203|SOD2|S100B|SCIMP|CD2|TEC|CD6|TEF|TCIM|TAF8|ERCC8|ACIN1|ACKR3|PTX3|VIM|NRDE2|TAF3|GLA|CYFIP1|MAML2|HNRNPU|DMP1|HNRNPR|GABPB1|ELK1|RRP8|BACH2|ELK3|FAM122A|NAMPT|CREB3L2|JUNB|IER5|IER2|CMKLR1|IER3|RPL23|SERPINF1|SOX12|HCFC2|TEP1|HOXB4|ZFP174|SERPING1|PRKD2|NHLRC1|CDC42SE1|PRDM15|XPA|MEFV|SAMSN1|PLAC8|GJC2|NCKAP1L|NKX2-2|FZD1|PLK3|FZD2|DMPK|FZD4|FZD7|SNAI3|FZD6|NFATC3|IRF2BP2|UPF3B|NFATC1|NR1D2|NR1D1|MEX3D|WDR54|ST18|FOSL2|TOLLIP|HNRNPD|REL|GTF2IRD1|TNFSF8|HNRNPC|CDK13|CPEB3|CPEB2|ZFP369|BTG2|CDKN1A|RARG|GMEB2|SETD7|HIF3A|SMG7|ING1|RACK1|TIMP3|JARID2|TIMP4|TRP53INP1|HAVCR2|BATF2|BATF3|ANXA3|IFNGR1|NFAM1|ANXA4|TET2|TET1|SERPINB9|TMEM173|AGTR1A|TET3|RARA|HCLS1|JDP2|ENG|HBEGF|ASAH1|GRN|CCL12|ASCL4|RPL10|AHNAK|FAM129A|GRAMD4|FGD2|PPP1R2|GPNMB|BRD8|ZFP386|CCL22|BRF2|CARD9|GTF2H2|SYNJ2BP|ZNFX1|FAM212A|FOSB|ZFP157|PF4|HSPA1A|CSF1|RTKN2|CTNND1|FAM107A|RNF19B|GUCA1A|DACH2|CLU|TNF|PYCARD|ZFP36|CYSLTR2|SALL1|CHP2|SLC39A8|HMGN2|GTF2I|ZFP39|MB21D1|MAP2K3|IFNAR2|TLE3|RPS9|ANKRD49|IGFBP5|MAMSTR|CYS1|VRK2|LEMD3|FCGR1|PYGO2|NAIP2|FCGR3|NAIP5|ZFP46|NAIP6|KAT6B|ERG|IPPK|CSF1R|GM13212|ENY2|NOTCH4|H2-M3|CHRD|AK4|SCRT2|SERPINA3F|BAG3|PSAP|DVL3|MAP2K6|ESRRA|MARCH7|SERPINA3N|SERPINA3G|SERPINA3I|SCRT1|GFAP|MAFB|BCL6|MAP3K19|RCAN2|MAFG|BCL3|RIOX2|MAFF|CDK2|BCL2|SPIRE1|PLXNB2|MAFK|MAP3K14|LAT|BCL2L1|ZFP523|TRIM30A|EIF4E3|ZFP763|ZC3H4|TREM2|PTPN22|ZC3H6|DUSP15|CYR61|DUSP14|HIF1AN|DTX3L|TRAF2|TRAF1|TIRAP|PTBP3|DNAJC3|DNAJC1|LCK|TRAF3|TRAF5|ANG|CX3CR1|CEBPA|HDAC5|CEBPB|CEBPD|PLAG1|CEBPG|NLRC5|NOD1|PRR5L|DNAJB1|P2RY6|DNAJB5|NOCT|GCN1L1|TNNI2|CSK|BAK1|JAZF1|RNF20|SPAG9|ANGPT1|SEMA4D|CFLAR|KLF4|KLF3|PTPN14|KLF2|ASXL1|P2RX7|KLF8|KLF5|RPS3A1|CTH|KLF9|ZFP790|CLEC2I|PFKM|TPT1|IL1RN|ZMYND8|GFI1|AQP1|PNP|PPP2R1B|RPS6KA1|DPF1|PDK4|TBC1D10C|SOX9|PDK2|TBC1D10A|VRTN|CDON|ARRDC4|SLC11A1|ARRDC3|TINF2|ACOD1|EBF2|ACSL3|GPR37L1|MAPK8IP3|RUNX3|JMJD6|RUNX1|ARC|GSAP|SIK1|EZR|PTGES|TXK|SP140|EIF5A2|HELZ2|DPH1|INPP5D|DND1|BANP|NTSR2|GADD45B|ZFP879|GADD45A|NMI|PARP14|SRPK1|GADD45G|PARP10|STAG1|RBAK|ITM2B|TOP2B|TRAM1|HIP1|SERP1|GLIPR2|BCL2A1D|MAP4K1|ZFP810|TSC22D4|PARP3|PARP4|TSC22D1|TSC22D3|TFEB|PROX1|PARP9|PPRC1|RENBP|CBFA2T3|RHOA|TLR1|HCK|MDFIC|TLR9|TLR7|FAM20A|TLR6|TLR5|TLR4|TLR3|VGLL4|AVPI1|TLR2|OAS1H|ZFP821|CSTB|WAS|CXCR4|OAS1A|OAS1B|ZFP827|OAS1C|CST7|AIF1|ARNTL|OAS1G|CXCR3|MYEF2|BATF|CD40LG|FAS|MPHOSPH8|FCMR|POGK|HFE|ARID4A|HELB|IL18RAP|WASHC1|CD300A|ARID5A|ARID5B|CHIL1|NUPR1|RELL2|AKNA|C5AR2|C5AR1|ALOX12|ADRB2|ZFP36L2|ZFP36L1|2810474O19RIK|PDZD3|NLRP6|PMAIP1|NLRP3|RIPK1|FAM83D|HSPA8|SMAD1|TGFB1|POU2F1|HSPA5|POU2F2|AZIN1|NFKBIA|SEPSECS|NR4A1|NR4A3|TMEM119|NFKBIE|BMPR1B|FGFR3|ULBP1|USP36|E130311K13RIK|HSPB1|IRF2BPL|SPRED2|FLCN|CASP8|SIX4|CASP3|MCF2L|TRPS1|CASP4|CASP1|BDKRB2|HIST1H1E|ZFP280D|ZFP280C|KDM6B|RHBDF1|KLF10|KLF11|KLF12|KLF13|PDE4D|PPP2R5B|ICOSL|AXIN2|KLF15|DCN|TGFBR1|TGFBR2|RBL1|AIM2|IFNG|OAS2|OAS3|MYH9|LTB|KDM7A|ABRAXAS1|SLFN1|NR2C2|TOB2|CIART|DLL4|RASD1|HLX|HES1|GBP4|USP25|NOS2|SPRY4|OPRK1|ARID3B|TICRR|PMP22|SPRY2|LTBR|LPIN1
2443	1.0671E-50	1.9952E-48	153	360	2781	23953	leukocyte mediated immunity	IGHV1-80|IGHV1-81|IGHV1-82|NCF1|IGHV1-85|CD81|IGHV3-1|PRF1|RNF19B|ICAM1|C4B|MILR1|IGHG3|IGHG1|C1S1|IL18RAP|ADORA3|C1RL|TRBC1|IL12B|IGHV7-3|IGHV3-6|IGHV3-8|CD300A|SLC11A1|IGHV1-12|IGHV1-15|UNC13D|IGHV1-18|IGHV1-19|FCGR1|IGHG2B|FCGR3|IGHG2C|IGHV13-2|CD8A|BTK|SERPING1|IGHV4-1|IGHV8-12|IGHV8-11|CFH|IGHV1-63|IGHV1-64|H2-M3|IGHV1-66|IL4RA|IGHV1-67|IGHV1-69|CORO1A|C2|C3|IGHV2-6-8|CD19|INPP5D|CD300LB|IGHV8-8|SLAMF1|LYN|JAG1|IGHV1-72|IGHV1-74|IGHV1-75|IGHV1-76|IGHV1-78|RAB27A|POU2F2|IGHV10-1|IGHV14-1|NR4A3|IGHV14-2|IGHV14-3|IGHV14-4|BCL3|KLRD1|ULBP1|LAT|MYD88|H2-AB1|IGHV1-5|IGHM|IGHV1-4|IGHV1-7|SNAP23|TCIRG1|IGHV5-9|IGLC3|CTSH|IGHV9-4|IGLC1|CCR6|IGLC2|IGHV1-9|IGHV9-1|IGHV5-4|CTSC|IGHV9-3|IGHV5-6|IGHV5-9-1|FCER1G|IGHV1-50|IGHV5-12|IGHV1-52|ANXA3|IGHV1-53|IGHV1-54|IGHV1-55|IGHV5-15|EMP2|SERPINB9|ICOSL|IGHV1-58|IRAK4|IGHV5-17|IGHV1-59|LAT2|IGHA|IRF7|CD46|C1QB|C1QA|IGHV2-3|IGHV2-6|IGHV2-5|H2-DMA|IGHV2-2|CEBPG|FGL2|IGHV1-22|IGHV1-23|IGHV1-26|PIRB|STX11|IGKC|IGHV6-3|IGHV6-6|IGHV2-9|CD74|C1RA|ATAD5|IGHV1-31|GZMB|IGHV1-36|IGHV1-39|BATF|TEC|CD40LG|FAS|PTPN6|FCGR2B|MYO1F|MYO1G|C1QC
34097	1.8128E-50	3.3277E-48	285	996	2781	23953	response to cytokine	IFITM3|CNTFR|IFITM1|IFITM2|SPI1|TFRC|GLDC|HNRNPU|AQP4|IFIT1|CLDN1|GM12185|IFIT3|ICAM1|IFIT2|IL27RA|TRIM25|IL12B|TRIM21|JUNB|GBP6|GBP5|IL15RA|GBP8|GBP7|ENDOG|IL1R1|GBP9|SLC11A1|ACOD1|RNF125|BTK|IGTP|CFH|STXBP4|EBI3|PDGFB|GATA3|MEFV|MNDAL|C7|CD14|GM5431|STAT5A|EGR1|JUN|XBP1|H2-EB1|XCR1|FZD4|IRGM2|FN1|SMARCA5|EIF2AK2|IRGM1|IFI47|NMI|NR1D1|ST18|BST2|REL|RARG|TRBV13-2|LRRC2|TIMP3|CCR7|GM4841|CCR6|JAK2|LDLRAP1|JARID2|CCR5|JAK3|NEFH|IKBKE|APPL2|TIMP4|APPL1|CCR2|FCER1G|SYK|DUSP1|RIPK2|IL15|GPR35|IFNGR1|SPHK1|OSMR|TMEM173|F3|IL17RC|RHOA|CSF2RB2|VAMP8|IL1A|CDC42EP4|IL1B|CDC42EP2|HCLS1|GM4951|TLR4|DBN1|TLR2|FOXC1|ASAH1|CCL12|SAA3|GBA|WAS|CXCR4|IL6RA|CAPG|CXCR6|PTGS2|STX11|RELB|NFIL3|CXCR3|STAT6|IL12RB1|DUOX2|IL12RB2|CD74|CCL22|BRF2|GCH1|IL10RB|STAT1|IL10RA|STAT2|STAT3|LAPTM5|OSM|IFI202B|AXL|FAS|IL18R1|LIMS1|PF4|PLVAP|CSF3R|NARF|CSF1|UBXN2A|IFI213|IFI214|IFI211|CXCL13|TNF|CXCL16|ACTG1|PYCARD|ZFP36|IL18RAP|CCRL2|LEPR|IL13RA1|IFNAR2|PDIA3|TGTP2|TGTP1|TICAM2|OSR1|ARID5B|LIFR|DOK1|F830016B08RIK|MAPKAPK3|KAT6B|MAPKAPK2|IL6ST|SRSF7|CSF1R|CD274|IL4RA|ILDR1|CSF2RB|TNFRSF11A|CORO1A|ADIPOR2|ZFP36L2|ZFP36L1|SOCS3|STIP1|SOCS1|SERPINA3F|IRAK2|UBD|RIPK1|CD300LF|ZC3H15|MCL1|HSPA5|B3GALT6|SERPINA3N|SERPINA3G|IIGP1|SERPINA3I|NFKB1|NFKB2|NFKBIA|CXCL10|CXCL11|IL7|BCL2|IL7R|XAF1|MYD88|BCL2L1|H2-AB1|NFE2L2|CXCL9|CIITA|HSP90AB1|DOCK8|LSP1|TCIRG1|HK2|CASP8|KYNU|CASP1|9930111J21RIK1|AVPR2|TRAF2|IRAK4|TRAF1|TNFRSF1B|TNFRSF1A|GREM2|GBP11|AIM2|GBP10|IFNG|OAS2|TRAF3|IRF1|IL3RA|TRAF5|IRF7|IRF8|IRF5|INA|IL9R|TRIM56|MCM2|BIRC3|CX3CR1|CEBPA|CEBPB|SRF|H2-Q7|IL2RG|PIRB|RAB20|CCL8|CCL7|MAT2A|CCL6|CCL5|IL21R|CCL2|GBP2|GBP4|SH2B2|GBP3|IFI208|IFI209|IFI206|GBP2B|IFI207|IFI204|NOS2|IFI205|IFI203|SPRY4|KLF4|H2-AA|KLF5|IL2RA|CTH|IL2RB|ACKR3|SPRY2|PTPN6|VIM
46649	1.8162E-48	3.2744E-46	167	432	2781	23953	lymphocyte activation	CD86|SPI1|CD81|GIMAP1|PRF1|IKZF1|RBPJ|IKZF3|ICAM1|CCND3|LEPR|IL12B|EPHB1|B2M|WASHC1|ZFP683|RSAD2|SLC11A1|CD180|RPS6|THEMIS|LAX1|UNC13D|JMJD6|ADAM17|JAML|CD8A|MFNG|BTK|CLEC4E|WDFY4|CARD11|SKAP2|TXK|H2-M3|EBI3|ZBTB1|GATA3|LY9|CORO1A|ZFP36L2|ZFP36L1|CD79B|CD79A|KLRK1|CD19|PSAP|PLCG2|SLAMF8|SLAMF6|CD276|SLAMF1|STAT5A|EGR1|TGFB1|FZD7|NFATC3|MSN|RAB27A|IRF2BP2|NFATC1|POU2F2|BTNL6|GADD45G|PTPRC|MAFB|BCL6|IL7|BCL3|TREML2|BCL2|CD28|TNFSF8|IL7R|ULBP1|GPR18|CD22|ADA|H2-AB1|IGHM|H2-T23|ITK|CD40|ITGAM|DOCK8|CHD7|ITGB2|TNFAIP3|PIK3CD|CD3G|PTPN22|TCIRG1|ITGAL|CD3E|CD3D|SPN|LFNG|LYL1|HHEX|BLNK|CCR7|CCR6|BCL2A1D|ATP7A|JAK3|FCER1G|SYK|RIPK3|RIPK2|IL15|NFAM1|RHOH|ICOSL|VAV1|RHOA|LAT2|APBB1IP|HSH2D|IFNG|ELF4|LCK|IRF4|IRF1|MYH9|FLT3L|CD48|LCP1|DOCK2|MS4A1|TLR4|CD44|HDAC5|CEBPB|CLEC4A2|SRF|H2-DMA|CEBPG|FGL2|WAS|CXCR4|PSMB10|STX11|RELB|DLL4|IGKC|TBX21|RAB29|STAT6|BAK1|CMTM7|CD74|PLA2G2D|BRF2|ATAD5|POLM|STAT3|MERTK|BATF|CD2|P2RX7|CD40LG|CD6|AXL|IL2RB|FAS|IL18R1|CD244
50864	7.0243E-48	1.2442E-45	140	322	2781	23953	regulation of B cell activation	IGHV1-80|IGHV1-81|IGHV1-82|TFRC|IGHV1-85|CD81|IGHV3-1|IRS2|PRDM1|IKZF3|IL27RA|IGHG3|IGHG1|PNP|TRBC1|TBC1D10C|IGHV7-3|IGHV3-6|IGHV3-8|CD300A|IGHV1-12|IGHV1-15|IGHV1-18|IGHV1-19|IGHG2B|IGHG2C|TYROBP|IGHV13-2|BTK|CARD11|IGHV4-1|IGHV8-12|IGHV8-11|IGHV1-63|IGHV1-64|IGHV1-66|IGHV1-67|IGHV1-69|SAMSN1|ZFP36L2|ZFP36L1|IGHV2-6-8|CD19|INPP5D|BTLA|SLAMF8|NCKAP1L|IGHV8-8|LYN|STAT5A|XBP1|IGHV1-72|TGFB1|IGHV1-74|IGHV1-75|IGHV1-76|IGHV1-78|IGHV10-1|BST1|IGHV14-1|PTPRC|BCL6|IGHV14-2|IGHV14-3|IL7|IGHV14-4|BCL2|CD28|CD22|ADA|IGHV1-5|IGHM|IGHV1-4|CDKN1A|IGHV1-7|CD40|TNFRSF13B|TNFAIP3|SIGLECG|TNFSF13B|CASP3|IGHV5-9|IGLC3|CTLA4|IGHV9-4|IGLC1|IGLC2|IGHV1-9|IGHV9-1|IGHV5-4|IGHV9-3|IGHV5-6|IGHV5-9-1|PARP3|IGHV1-50|SYK|IGHV5-12|IGHV1-52|IGHV1-53|NFAM1|IGHV1-54|IGHV1-55|IGHV5-15|IGHV1-58|IGHV5-17|IGHV1-59|TIRAP|MMP14|IFNG|IGHA|TLR9|PELI1|MZB1|TLR4|SASH3|IGHV2-3|IGHV2-6|IGHV2-5|IGHV2-2|IGHV1-22|IGHV1-23|IL2RG|IGHV1-26|IGKC|TBX21|STAT6|IGHV6-3|IGHV6-6|IGHV2-9|CD74|BRF2|ATAD5|IGHV1-31|IGHV1-36|IGHV1-39|CD40LG|FAS|PTPN6|PKN1|FCGR2B
42127	4.2225E-47	7.3501E-45	397	1681	2781	23953	regulation of cell population proliferation	ATF2|CNTFR|TES|TFRC|HNRNPU|RBPJ|CLDN1|FGFRL1|ZC3H12D|NAMPT|C3AR1|JUNB|IER5|RPL23|SERPINF1|CLDN5|TEP1|TXNIP|PRKD2|ATF3|SKAP2|HPN|PDGFB|PDGFA|GATA3|GATA2|PLAC8|GJC2|C7|NCKAP1L|PLCG1|PPARGC1A|LYN|JUN|JAG1|FZD7|FN1|EIF2AK2|NFATC1|NR1D1|ST18|FOSL2|FASL|GJB6|ADA|LGMN|BTG2|CDKN1A|RARG|BTG1|ADM|SIGLECG|ING1|VSIR|TSPO|CTLA4|JAK2|LDLRAP1|JARID2|JAK3|APPL2|TRP53INP1|HAVCR2|RIPK3|DUSP1|RIPK2|SPHK1|TET1|EMP2|F3|AGTR1A|RARA|PELI1|FLT3L|HCLS1|ENG|HBEGF|PPARD|GRN|CCL12|PTAFR|KCNA5|IL6RA|PTGS2|PTGS1|GPNMB|HAS2|STAT6|STX3|BID|IL12RB1|BCHE|ATAD5|STAT1|STAT2|STAT3|SYNJ2BP|LRG1|GID8|PKN1|LIMS1|PF4|CSF1|RTKN2|SLA|IRS2|CLU|TNF|SAT1|PYCARD|HPGDS|ZFP36|SALL1|ADORA3|CHP2|PIM1|NUDT16|LZTS2|RPS9|IGFBP5|PYGO2|DISP3|JAML|PKP2|SRSF6|IL6ST|BLK|CSF1R|CD274|SHC1|H2-M3|IL4RA|CHRD|RASAL3|CORO1A|BTLA|TNFRSF14|ZFP580|CD276|ESRRA|FANCL|ZBTB16|HTR1B|MARCH7|MCC|GFAP|CXCL10|PTPRC|RGCC|BCL6|SP1|MAFG|RIOX2|CDK2|BCL2|PLXNB3|HPSE|MYD88|BCL2L1|H2-AB1|CDCA7L|PTPN22|ITGAL|DUSP15|CYR61|TNFSF13B|SPN|HHEX|ITGAX|ATP7A|ITGA4|AVPR2|ITGA1|TNFRSF1B|TIRAP|LCK|TRAF5|ANG|CX3CR1|CEBPA|HDAC5|CEBPB|PLAG1|SRF|LRP5|TSPAN32|SLC25A27|P2RY6|CCL5|CCL2|CSK|BAK1|ANGPT1|PRRX1|CFLAR|KLF4|PTPN14|RPS3A1|IL2RA|CTH|KLF9|PTPN6|CLEC2I|FCGR2B|CD244|IFITM3|ERRFI1|SMARCB1|IFI30|IKZF3|AQP1|CCAR1|LGALS3|PNP|KDR|IL12B|CCN4|LGALS9|SOX9|PTGDS|EPHB1|GLUL|B2M|TNS2|CDON|TIPIN|TINF2|P3H2|GPR37L1|RUNX3|RUNX1|BTK|KCTD11|TRIB1|PTGES|SDC4|STXBP4|EIF5A2|BRIP1|INPP5D|APOD|RBM10|SLAMF1|STAT5A|EGR1|XBP1|EGR3|CELA1|IGF1|PARP10|CCDC88B|ACER2|BST1|WNK2|ID1|CD28|CD22|IGHM|CD40|TRAM1|TNFRSF13B|CTSZ|WFDC1|IL27|CD3E|CTSL|RAC2|CTSH|CD37|CCR7|CCR5|CCR2|APOBEC1|SYK|5530401N18RIK|TSC22D1|IL15|PROX1|CYP7B1|OSMR|CBFA2T3|RHOA|IL1A|HCK|IL1B|TLR9|MZB1|CD46|TLR4|CD44|TLR2|DERL2|AIF1|CXCR3|XDH|CD74|OSM|PER2|CD40LG|FAS|CD86|CD81|CD80|PRDM1|ETS1|TGM1|CCND3|CCND2|CCND1|PLAU|TGM2|RALBP1|MORC3|CD300A|OSR1|LIFR|CYBA|POU3F3|ERN1|ADAM17|TYROBP|NUPR1|CARD11|C5AR2|C5AR1|HTRA1|ALOX12|ADRB2|NDRG2|ZFP36L1|EFNB1|HRH3|PMAIP1|RIPK1|TAC1|WNT3|SMAD1|TGFB1|VCAM1|IFT122|AZIN1|NFKBIA|NR4A1|NR4A3|FES|IL7|TMEM119|IL7R|FGFR3|H2-T23|B4GALT1|TNFAIP3|IFT52|FLCN|SIX4|CASP3|BDKRB2|TGIF1|ABCC4|KLF11|KLF13|PLA2G4A|ICOSL|IRAK4|AXIN2|ETV5|TGFBR1|TGFBR2|DCT|IFNG|IRF1|B4GALT7|SASH3|LAMA5|SLFN2|SLFN1|HMGCR|TOB2|DLL4|HLX|ATOH8|HES1|RBM38|PLA2G2D|NOS2|SOD2|S100B|H2-AA|CD209A|CD2|TEC|CD6|PMP22|CD9|SPRY2|PTX3|VIM
2449	1.0403E-46	1.7802E-44	139	324	2781	23953	lymphocyte mediated immunity	IGHV1-80|IGHV1-81|IGHV1-82|IGHV1-85|CD81|IGHV3-1|PRF1|RNF19B|ICAM1|C4B|IGHG3|IGHG1|C1S1|IL18RAP|C1RL|TRBC1|IL12B|IGHV7-3|IGHV3-6|IGHV3-8|SLC11A1|IGHV1-12|IGHV1-15|UNC13D|IGHV1-18|IGHV1-19|FCGR1|IGHG2B|FCGR3|IGHG2C|IGHV13-2|CD8A|BTK|SERPING1|IGHV4-1|IGHV8-12|IGHV8-11|CFH|IGHV1-63|IGHV1-64|H2-M3|IGHV1-66|IL4RA|IGHV1-67|IGHV1-69|CORO1A|C2|C3|IGHV2-6-8|CD19|INPP5D|IGHV8-8|SLAMF1|JAG1|IGHV1-72|IGHV1-74|IGHV1-75|IGHV1-76|IGHV1-78|RAB27A|POU2F2|IGHV10-1|IGHV14-1|IGHV14-2|IGHV14-3|IGHV14-4|BCL3|KLRD1|ULBP1|MYD88|H2-AB1|IGHV1-5|IGHM|IGHV1-4|IGHV1-7|TCIRG1|IGHV5-9|IGLC3|CTSH|IGHV9-4|IGLC1|CCR6|IGLC2|IGHV1-9|IGHV9-1|IGHV5-4|CTSC|IGHV9-3|IGHV5-6|IGHV5-9-1|FCER1G|IGHV1-50|IGHV5-12|IGHV1-52|IGHV1-53|IGHV1-54|IGHV1-55|IGHV5-15|EMP2|SERPINB9|ICOSL|IGHV1-58|IGHV5-17|IGHV1-59|IGHA|IRF7|CD46|C1QB|C1QA|IGHV2-3|IGHV2-6|IGHV2-5|H2-DMA|IGHV2-2|CEBPG|FGL2|IGHV1-22|IGHV1-23|IGHV1-26|PIRB|STX11|IGKC|IGHV6-3|IGHV6-6|IGHV2-9|CD74|C1RA|ATAD5|IGHV1-31|GZMB|IGHV1-36|IGHV1-39|BATF|CD40LG|FAS|PTPN6|FCGR2B|MYO1G|C1QC
2697	2.6081E-46	4.3885E-44	163	428	2781	23953	regulation of immune effector process	CD84|PGLYRP2|TFRC|CD81|HFE|H2-K1|LOXL3|TNF|PVR|IL27RA|PYCARD|LGALS3|IGHG1|PNP|IL18RAP|FCGRT|ADORA3|DHX58|IL12B|LGALS9|B2M|ZFP683|MB21D1|CD96|LAG3|RSAD2|IL1R1|CD300A|TAP2|ARID5A|TAP1|UNC13D|FCGR1|IGHG2B|FCGR3|BTK|SERPING1|CD226|H2-D1|CFH|H2-M2|H2-M3|ZBTB1|HTRA1|IL4RA|ZC3HAV1|GATA3|GATA2|DDX60|PIK3R6|C3|RAP1A|C6|KLRK1|SLAMF8|NLRP3|TNFRSF14|SLAMF6|A2M|SLAMF1|LYN|STAT5A|HSPA8|XBP1|TGFB1|SH2D1A|CRTAM|PTPRC|NR4A3|BCL6|FES|CD28|IL7R|ULBP1|CD22|H2-T24|IGHM|H2-T23|H2-T22|CD40|ITGAM|ITGB2|TNFAIP3|IL27|PTPN22|SIGLECG|VSIR|SPN|RAC2|FFAR3|CD37|CCR7|FFAR2|CD36|JAK3|APPL2|APPL1|CCR2|HAVCR2|PARP3|APOBEC3|FCER1G|H2-T10|SYK|RIPK3|DTX3L|RIPK2|IL15|DDX58|SERPINB9|TRAF2|TNFRSF1B|PARP9|TMEM173|VAV1|VAMP8|AIM2|IFNG|TRAF3|IRF1|IL1B|RARA|TLR9|MZB1|FCER2A|TMBIM6|CD46|TLR4|DNASE1L3|TLR3|TLR2|SASH3|GRN|H2-Q6|PTAFR|FGL2|H2-Q7|H2-Q4|WAS|TSPAN32|GM8909|HLX|TBX21|CCL5|CCL2|STAT6|IL12RB1|GBP4|CD74|ATAD5|ANGPT1|STAT1|SCIMP|P2RX7|TEC|CD40LG|IL2RA|PTPN6|PKN1|FCGR2B|CLEC2D|IL18R1|CD244
60255	8.2911E-46	1.3722E-43	1003	5930	2781	23953	regulation of macromolecule metabolic process	ATF2|SPI1|TFRC|RBPJ|ZC3H12D|SPIB|ALKBH5|UBASH3B|C3AR1|ENDOG|RBFOX2|BHLHA15|CLDN5|RFX7|DDIT4|PSME1|TXNIP|PSME2|CELRR|ATF3|ATF4|URI1|MTMR3|HPN|PDGFB|PDGFA|ZC3HAV1|GATA3|GATA2|SLC30A10|OAZ2|GIGYF2|C3|HSPH1|C7|RNF217|PPARGC1A|LYN|JUN|JAG1|TIPARP|MTERF2|EDEM1|EDEM2|FN1|EIF2AK2|LARP6|FLI1|EIF5|FASL|NOSTRIN|LGMN|HEXB|KDM8|BHLHE41|TFCP2L1|EFCAB7|LITAF|VSIR|MMP25|CASP12|NKRF|TSPO|JAK2|JAK3|APC2|DUSP4|DUSP5|SS18|GPR37|RIPK3|DUSP1|RIPK2|SPHK1|EMP2|FOS|F3|DUSP6|MMP14|TMEFF2|GPRC5A|MED20|PELI1|FLT3L|MDFI|TMEM106A|PPARD|TLR13|CRB2|PTAFR|IL6RA|SNX33|PTGS2|SERPINB1A|WRN|SERPINB1B|BTAF1|LEO1|PLAGL2|HAS2|STAT6|BID|EGLN1|EGLN2|ATAD5|STAT1|STAT2|STAT3|SAMD4B|PSMB8|PSMB9|SLCO3A1|CENPJ|PKN1|CRLF3|LIMS1|NCF1|NAB1|RASL11A|NAB2|SLA|STK10|EIF4ENIF1|POFUT2|ADORA3|PIM1|LEPR|NEK2|NUDT16|MAP3K6|MAP3K7|ZFP683|MYLIP|LAG3|ZFP217|SAP30|MAF|MSH3|MAPKAPK2|ZFP691|PKP3|SRSF5|SRSF6|IL6ST|SRSF7|SHC2|MAX|SHC1|CREM|TNFRSF11A|FTX|NPAS2|GLIS1|HSP90B1|RAP1B|SOCS3|RAP1A|SOCS1|ATXN7|ZKSCAN3|EIF4EBP1|SMYD1|TNFRSF14|SMYD3|CD276|CTLA2B|TIA1|ZBTB14|FUS|NEK6|ZBTB16|FBXO30|NFKB1|NFKB2|MFHAS1|IBTK|PTPRC|RGCC|SP2|SP1|SERPINB6B|SP4|MOB2|NFE2L3|MYD88|NFE2L2|CIITA|HSP90AB1|CDCA7L|ITGB2|LRRK1|PIK3CD|CELF5|ECE1|FAM208A|ELFN2|PIK3CG|SPN|HHEX|PPP6R2|ITGAX|ATP7A|OASL1|EID2B|OASL2|TNFRSF19|ITGA1|TNFRSF1B|TNFRSF1A|DBF4|ITGA6|TMBIM6|TOP1|BIRC3|ITIH5|ITIH2|SRF|ZFP426|LRP5|FURIN|PBXIP1|IL2RG|PIRB|CCL8|PARD6A|CCL7|CCDC85B|CCL6|CCL5|BEND3|CCL2|IGF2BP2|PTPN1|PRRX1|GZMA|ZFP438|DONSON|HIP1R|ZFP354A|POU2AF1|PTPN6|FCGR2B|ERRFI1|SMARCB1|AHCYL1|CCNF|LDLRAD3|IKZF1|IKZF3|ICAM1|IL27RA|CCAR1|CHORDC1|TNFSF10|KDR|TRIM25|EPC1|IL12B|LGALS9|TRIM21|EPHB1|MUSK|MMD2|CSNK1D|CSNK1E|PPP1R3G|SOAT1|SLPI|FNDC1|IFI27|PPP1R3C|PPP1R3D|TRIM14|ULK1|TRIM16|TRIB1|TRIB2|EIF1B|CCNO|SDC4|EPAS1|ZBTB1|ZBTB5|ZBTB4|PIK3R6|MNDAL|PIK3R5|BRIP1|RRAS|PCBP3|MIER3|APOD|A2M|SNX5|RBM10|SLAMF1|STAT5A|EGR1|XBP1|EGR2|EGR3|TNFSF14|INTS1|EGR4|ZFP759|ZFP516|EAF1|IRGM2|SMARCA5|RAB27A|CELA1|IGF1|RPE65|BST2|ACER2|BST1|LPAR5|WNK2|ID1|CD28|IGHM|CSRNP1|CD40|CSRNP3|PPP1R10|CTSZ|PCSK9|WFDC1|IL27|CD3E|HERPUD1|AKAP12|AKAP13|UIMC1|RAC2|CTSH|CCR7|CD36|CCR5|CTSD|LMCD1|CTSC|CCR2|APOBEC1|ZHX2|ZHX3|SYK|IL15|RNF144A|DUS2|IL1A|IL1B|CNKSR3|MZB1|FCER2A|PABPC1|CD46|ARHGEF5|STK40|CD44|CD63|FOXC1|NLRP1B|RAMP2|NLRP1A|DERL3|GBA|DERL2|CRIP1|RELB|SERTAD3|MNT|RELN|SERTAD1|NFIL3|ORMDL2|CREG1|XDH|EXOSC2|CD74|MAP3K1|CAVIN2|OSM|PER2|PER1|PER3|TARDBP|MAMLD1|IL18R1|SAMD9L|CD84|UBXN2A|CD81|IFI213|CD80|IFI214|IFI211|LOXL3|PLAT|PRDM1|ETS1|CARF|ACTG1|CCND3|CCND2|CCND1|CAPN3|ZBP1|CAST|KIRREL2|DIMT1|OSR1|CYBB|LAX1|GEM|POU3F3|ERN1|MIR124-2HG|DOK1|ADAM17|DOK2|TYROBP|DOK7|MZF1|CARD11|DDX4|PLGRKT|HTRA3|HTRA1|PLD1|NDRG2|RAI1|WNT6|IRAK2|LPXN|WNT3|BCL9L|KLHL25|MSN|NFXL1|CNOT10|INHBB|NAT8|IL7|BHLHE40|TAB1|IL7R|MXD3|FBN1|MXD4|ZMYND15|PRR5|CHD7|ATP2A3|TNFAIP3|LDB2|AFF1|LYL1|IFT52|DACT1|TGIF1|NCBP2|DDX58|OLIG2|ZFP518A|TENT5C|ETV5|ETV6|TAPBP|ACTA2|GREM2|ELF1|ALS2|ELF4|IRF4|ELF5|IRF1|IRF2|TBC1D7|CRY2|IRF7|CRY1|IRF8|IRF5|IRF9|CREB5|RALB|ANKS1|SFSWAP|MVP|DBX2|HMGCR|NWD1|TBX21|TRA2A|MKNK2|MXI1|ATOH8|IFI208|RBM38|ATF7IP|IFI209|IFI206|CD209B|IFI207|9130023H24RIK|IFI204|IFI205|TAF13|IFI203|SOD2|S100B|SCIMP|CD2|TEC|CD6|TEF|TCIM|TAF8|ERCC8|ACIN1|ACKR3|PTX3|VIM|NRDE2|TAF3|CYFIP1|MAML2|HNRNPU|DMP1|HNRNPR|GABPB1|ELK1|RRP8|BACH2|ELK3|FAM122A|HENMT1|NAMPT|CREB3L2|JUNB|IER5|IER2|CMKLR1|IER3|RPL23|SERPINF1|SOX12|HCFC2|TEP1|HOXB4|ZFP174|SERPING1|PRKD2|NHLRC1|CDC42SE1|SRCAP|PRDM15|XPA|MEFV|SAMSN1|NUGGC|PLAC8|GJC2|PLCG2|NCKAP1L|NKX2-2|FZD1|PLK3|FZD2|DMPK|FZD4|FZD7|SNAI3|FZD6|NFATC3|IRF2BP2|UPF3B|NFATC1|NR1D2|NR1D1|MEX3D|WDR54|ST18|FOSL2|TOLLIP|HNRNPD|REL|GTF2IRD1|TNFSF8|HNRNPC|CDK13|CPEB3|CPEB2|ZFP369|BTG2|CDKN1A|RARG|GMEB2|SETD7|TCF23|HIF3A|SMG7|ING1|RACK1|TIMP3|JARID2|TIMP4|TRP53INP1|HAVCR2|BATF2|BATF3|ANXA3|IFNGR1|NFAM1|ANXA4|TET2|TET1|SERPINB9|TMEM173|AGTR1A|TET3|RARA|HCLS1|JDP2|ENG|HBEGF|ASAH1|GRN|CCL12|ASCL4|RPL10|SGMS1|AHNAK|FAM129A|GRAMD4|FGD2|PPP1R2|GPNMB|BRD8|ZFP386|CCL22|BRF2|CARD9|GTF2H2|SYNJ2BP|ZNFX1|FAM212A|FOSB|ZFP157|PF4|HSPA1A|CSF1|RTKN2|CTNND1|FAM107A|RNF19B|IRS2|DACH2|CLU|TNF|PYCARD|ZFP36|CYSLTR2|SALL1|CHP2|SLC39A8|HMGN2|ANKRD13A|GTF2I|ZFP39|MB21D1|MAP2K3|IFNAR2|TLE3|RPS9|ANKRD49|IGFBP5|MAMSTR|CYS1|VRK2|LEMD3|FCGR1|PYGO2|NAIP2|FCGR3|NAIP5|ZFP46|NAIP6|KAT6B|ERG|IPPK|CSF1R|GM13212|ENY2|NOTCH4|CHRD|SCRT2|SERPINA3F|BAG3|ORC3|PSAP|DVL3|ZFP580|MAP2K6|ESRRA|LSM1|MARCH7|SERPINA3N|SERPINA3G|SERPINA3I|SCRT1|GFAP|MAFB|BCL6|MAP3K19|RCAN2|MAFG|BCL3|RIOX2|MAFF|CDK2|BCL2|SPIRE1|PLXNB2|MAFK|MAP3K14|LAT|BCL2L1|ZFP523|TRIM30A|EIF4E3|ZFP763|ZC3H4|TREM2|PTPN22|ZC3H6|TCIRG1|DUSP15|CYR61|DUSP14|HIF1AN|DTX3L|AVPR2|TRAF2|TRAF1|TIRAP|PTBP3|DNAJC3|DNAJC1|LCK|TRAF3|TRAF5|ANG|CX3CR1|CEBPA|HDAC5|CEBPB|CEBPD|PLAG1|CEBPG|NLRC5|NOD1|PRR5L|DNAJB1|P2RY6|DNAJB5|NOCT|GCN1L1|RAB29|TNNI2|CSK|BAK1|JAZF1|RNF20|SPAG9|ANGPT1|SEMA4D|CFLAR|KLF4|KLF3|PTPN14|KLF2|ASXL1|P2RX7|KLF8|KLF5|RPS3A1|CTH|KLF9|ZFP790|CLEC2I|PFKM|TPT1|IL1RN|ZMYND8|GFI1|CYP3A13|AQP1|PNP|PPP2R1B|RPS6KA1|DPF1|TBC1D10C|SOX9|TBC1D10A|VRTN|CDON|ARRDC4|TIPIN|SLC11A1|ARRDC3|TINF2|ACOD1|EBF2|GPR37L1|MAPK8IP3|RUNX3|JMJD6|RUNX1|ARC|RUBCNL|GSAP|SIK1|EZR|PTGES|TXK|SP140|EIF5A2|HELZ2|DPH1|INPP5D|DND1|BANP|NTSR2|GADD45B|ZFP879|GADD45A|NMI|PARP14|SRPK1|GADD45G|PARP10|STAG1|RBAK|ITM2B|TOP2B|TRAM1|HIP1|SERP1|GLIPR2|BCL2A1D|MAP4K1|ZFP810|TSC22D4|PARP3|PARP4|TSC22D1|TSC22D3|TFEB|PROX1|PARP9|PPRC1|RENBP|CBFA2T3|RHOA|TLR1|HCK|MDFIC|TLR9|TLR7|FAM20A|TLR6|TLR4|TLR3|VGLL4|AVPI1|TLR2|OAS1H|ZFP821|CSTB|WAS|CXCR4|OAS1A|OAS1B|ZFP827|OAS1C|CST7|AIF1|ARNTL|OAS1G|CXCR3|MYEF2|BATF|CD40LG|FAS|APBA3|MPHOSPH8|FCMR|POGK|HFE|ARID4A|HELB|IL18RAP|WASHC1|CD300A|ARID5A|ARID5B|CHIL1|NUPR1|RELL2|AKNA|C5AR2|C5AR1|ALOX12|ADRB2|ZFP36L2|ZFP36L1|2810474O19RIK|NLRP6|PMAIP1|NLRP3|RIPK1|FAM83D|GAS2L1|HSPA8|SMAD1|TGFB1|POU2F1|HSPA5|POU2F2|AZIN1|NFKBIA|SEPSECS|NR4A1|NR4A3|TMEM119|NFKBIE|BMPR1B|FGFR3|USP36|E130311K13RIK|HSPB1|IRF2BPL|SPRED2|FLCN|CASP8|SIX4|CASP3|MCF2L|TRPS1|CASP4|CASP1|BDKRB2|HIST1H1E|ZFP280D|ZFP280C|KDM6A|KDM6B|RHBDF1|KLF10|KLF11|KLF12|KLF13|PDE4D|PPP2R5B|ICOSL|AXIN2|ARAP1|KLF15|DCN|TGFBR1|TGFBR2|RBL1|AIM2|IFNG|OAS2|OAS3|MYH9|LTB|KDM7A|ABRAXAS1|SLFN1|NR2C2|TOB2|CIART|DLL4|RASD1|HLX|HES1|MAPK6|GBP4|USP25|NOS2|TRAT1|SPRY4|OPRK1|ARID3B|TICRR|PMP22|SPRY2|LTBR|LPIN1
10604	1.4529E-45	2.3659E-43	652	3376	2781	23953	positive regulation of macromolecule metabolic process	ATF2|SPI1|TFRC|MAML2|HNRNPU|DMP1|HNRNPR|RBPJ|GABPB1|ELK1|ELK3|ZC3H12D|SPIB|FAM122A|NAMPT|CREB3L2|C3AR1|JUNB|IER5|IER2|IER3|ENDOG|RPL23|BHLHA15|SOX12|CLDN5|TEP1|PSME1|HOXB4|PSME2|PRKD2|NHLRC1|ATF3|ATF4|HPN|PRDM15|PDGFB|XPA|PDGFA|ZC3HAV1|GATA3|MEFV|GATA2|SLC30A10|OAZ2|GIGYF2|PLAC8|C3|GJC2|HSPH1|RNF217|PLCG2|NCKAP1L|PPARGC1A|NKX2-2|LYN|FZD1|PLK3|JUN|JAG1|FZD2|FZD4|TIPARP|EDEM1|FZD7|EDEM2|FN1|NFATC3|EIF2AK2|UPF3B|NFATC1|NR1D2|NR1D1|MEX3D|LARP6|FLI1|ST18|FOSL2|FASL|TOLLIP|HNRNPD|REL|TNFSF8|HNRNPC|CDK13|CPEB3|LGMN|BTG2|CDKN1A|RARG|GMEB2|HEXB|KDM8|SETD7|TCF23|HIF3A|EFCAB7|LITAF|ING1|VSIR|MMP25|CASP12|NKRF|RACK1|JAK2|JARID2|JAK3|TRP53INP1|HAVCR2|APC2|SS18|GPR37|RIPK3|RIPK2|ANXA3|IFNGR1|SPHK1|TET2|TET1|EMP2|SERPINB9|FOS|TMEM173|F3|AGTR1A|MMP14|GPRC5A|MED20|TET3|RARA|PELI1|FLT3L|HCLS1|MDFI|JDP2|TMEM106A|ENG|HBEGF|PPARD|GRN|CCL12|SGMS1|PTAFR|FAM129A|IL6RA|SNX33|PTGS2|GRAMD4|FGD2|WRN|GPNMB|LEO1|PLAGL2|HAS2|STAT6|BRD8|BID|EGLN1|EGLN2|CCL22|BRF2|ATAD5|STAT1|STAT2|STAT3|CARD9|SYNJ2BP|SLCO3A1|CENPJ|FOSB|PKN1|CRLF3|LIMS1|PF4|HSPA1A|CSF1|NCF1|RASL11A|NAB2|CTNND1|FAM107A|RNF19B|IRS2|CLU|TNF|PYCARD|STK10|ZFP36|CYSLTR2|SALL1|CHP2|PIM1|LEPR|NEK2|NUDT16|MAP3K6|MAP3K7|MAP2K3|MYLIP|RPS9|ANKRD49|MAMSTR|CYS1|FCGR1|FCGR3|MAF|KAT6B|MAPKAPK2|ZFP691|PKP3|SRSF5|ERG|IL6ST|IPPK|CSF1R|ENY2|SHC2|MAX|SHC1|CREM|TNFRSF11A|NPAS2|GLIS1|RAP1B|RAP1A|ATXN7|PSAP|ZKSCAN3|DVL3|TNFRSF14|ZFP580|SMYD3|MAP2K6|CD276|ESRRA|FUS|NEK6|ZBTB16|MARCH7|FBXO30|NFKB1|NFKB2|MFHAS1|PTPRC|RGCC|MAFB|BCL6|SP1|SP4|MAP3K19|MOB2|MAFG|BCL3|MAFF|CDK2|BCL2|NFE2L3|SPIRE1|PLXNB2|MAP3K14|LAT|MYD88|NFE2L2|ZFP523|CIITA|TRIM30A|HSP90AB1|LRRK1|PIK3CD|ECE1|TREM2|FAM208A|PTPN22|DUSP15|PIK3CG|CYR61|SPN|HHEX|ITGAX|DTX3L|TNFRSF19|AVPR2|ITGA1|TRAF2|TRAF1|TNFRSF1B|TIRAP|TNFRSF1A|DNAJC3|DBF4|LCK|TRAF3|TRAF5|ITGA6|ANG|BIRC3|CX3CR1|CEBPA|HDAC5|CEBPB|CEBPD|PLAG1|SRF|CEBPG|LRP5|NLRC5|NOD1|PRR5L|IL2RG|PIRB|P2RY6|CCL8|CCL7|CCL6|NOCT|CCL5|GCN1L1|RAB29|CCL2|TNNI2|CSK|BAK1|RNF20|SPAG9|PTPN1|ANGPT1|PRRX1|SEMA4D|HIP1R|CFLAR|KLF4|KLF2|ASXL1|P2RX7|KLF5|RPS3A1|POU2AF1|KLF9|FCGR2B|PFKM|IL1RN|SMARCB1|GFI1|CYP3A13|IKZF1|IKZF3|ICAM1|IL27RA|CCAR1|PNP|RPS6KA1|DPF1|TNFSF10|KDR|EPC1|IL12B|LGALS9|SOX9|TBC1D10A|CDON|ARRDC4|MUSK|SLC11A1|ARRDC3|EBF2|MMD2|CSNK1D|CSNK1E|GPR37L1|MAPK8IP3|RUNX3|JMJD6|RUNX1|PPP1R3G|SOAT1|FNDC1|GSAP|TRIM16|EZR|TRIB1|TRIB2|PTGES|SDC4|EPAS1|TXK|EIF5A2|PIK3R6|PIK3R5|HELZ2|DND1|SNX5|RBM10|SLAMF1|BANP|NTSR2|STAT5A|EGR1|XBP1|EGR2|EGR3|EGR4|GADD45B|ZFP516|GADD45A|EAF1|IRGM2|SMARCA5|RAB27A|CELA1|IGF1|NMI|PARP14|GADD45G|ACER2|ID1|CD28|IGHM|CSRNP1|TOP2B|CD40|TRAM1|CSRNP3|HIP1|PPP1R10|PCSK9|IL27|CD3E|HERPUD1|AKAP12|AKAP13|SERP1|GLIPR2|UIMC1|CTSH|CCR7|CD36|CCR5|CTSD|CTSC|CCR2|MAP4K1|APOBEC1|PARP3|SYK|TSC22D1|IL15|TFEB|PROX1|PARP9|PPRC1|CBFA2T3|RHOA|RNF144A|TLR1|IL1A|MDFIC|IL1B|TLR9|MZB1|FCER2A|TLR7|FAM20A|PABPC1|TLR6|CD46|TLR4|ARHGEF5|TLR3|CD44|AVPI1|TLR2|ZFP821|CD63|FOXC1|NLRP1B|RAMP2|NLRP1A|GBA|WAS|CXCR4|AIF1|ARNTL|RELB|SERTAD3|RELN|SERTAD1|NFIL3|CXCR3|XDH|CD74|MAP3K1|CAVIN2|OSM|BATF|PER2|PER1|CD40LG|FAS|TARDBP|MPHOSPH8|CD84|CD81|HFE|CD80|ARID4A|PRDM1|ETS1|CARF|ACTG1|CCND3|CCND2|CCND1|CAPN3|ZBP1|CD300A|DIMT1|OSR1|ARID5A|CYBB|ARID5B|POU3F3|ERN1|ADAM17|TYROBP|DOK7|CHIL1|NUPR1|RELL2|MZF1|CARD11|AKNA|PLGRKT|C5AR2|C5AR1|ALOX12|ADRB2|PLD1|ZFP36L2|ZFP36L1|2810474O19RIK|RAI1|WNT6|PMAIP1|NLRP3|RIPK1|WNT3|BCL9L|HSPA8|SMAD1|TGFB1|POU2F1|HSPA5|MSN|INHBB|POU2F2|NFKBIA|NR4A1|NAT8|NR4A3|IL7|TMEM119|TAB1|IL7R|BMPR1B|FGFR3|FBN1|PRR5|CHD7|ATP2A3|TNFAIP3|HSPB1|LDB2|AFF1|IRF2BPL|LYL1|FLCN|CASP8|SIX4|CASP3|MCF2L|CASP4|CASP1|HIST1H1E|DACT1|KDM6A|KDM6B|KLF10|KLF12|KLF13|NCBP2|DDX58|PPP2R5B|ICOSL|AXIN2|ARAP1|TENT5C|KLF15|ETV5|DCN|TGFBR1|ETV6|TGFBR2|ACTA2|ELF1|AIM2|ALS2|IFNG|ELF4|IRF4|ELF5|IRF1|IRF2|TBC1D7|IRF7|CRY1|IRF8|MYH9|IRF5|LTB|KDM7A|CREB5|RALB|ABRAXAS1|HMGCR|NR2C2|DLL4|NWD1|TBX21|TRA2A|ATOH8|HES1|RBM38|ATF7IP|CD209B|NOS2|OPRK1|ARID3B|SCIMP|CD2|TEC|CD6|TEF|TCIM|TAF8|PMP22|ERCC8|ACKR3|SPRY2|PTX3|VIM|LTBR|LPIN1
31325	7.7102E-45	1.2356E-42	650	3378	2781	23953	positive regulation of cellular metabolic process	ATF2|SPI1|TFRC|MAML2|HNRNPU|DMP1|HNRNPR|RBPJ|GABPB1|ELK1|ELK3|ZC3H12D|SPIB|FAM122A|NAMPT|CREB3L2|C3AR1|JUNB|IER5|IER2|ENDOG|BHLHA15|SOX12|TEP1|PSME1|HOXB4|PSME2|PRKD2|NHLRC1|ATF3|ATF4|HPN|PRDM15|PDGFB|XPA|PDGFA|ZC3HAV1|GATA3|MEFV|GATA2|SLC30A10|GIGYF2|PLAC8|C3|HSPH1|KLRK1|RNF217|PLCG2|NCKAP1L|PPARGC1A|NKX2-2|LYN|FZD1|PLK3|JUN|JAG1|FZD2|FZD4|EDEM1|FZD7|EDEM2|FN1|NFATC3|EIF2AK2|UPF3B|NFATC1|NR1D2|NR1D1|MEX3D|LARP6|FLI1|ST18|FOSL2|FASL|TOLLIP|HNRNPD|REL|TNFSF8|CDK13|CPEB3|LGMN|BTG2|CDKN1A|RARG|GMEB2|HEXB|KDM8|SETD7|HIF3A|EFCAB7|LITAF|ING1|VSIR|MMP25|CASP12|NKRF|RACK1|TSPO|JAK2|JARID2|JAK3|TRP53INP1|APPL1|HAVCR2|SS18|GPR37|RIPK3|RIPK2|ELOVL5|ANXA3|IFNGR1|SPHK1|TET2|TET1|EMP2|FOS|TMEM173|F3|AGTR1A|MMP14|GPRC5A|MED20|TET3|RARA|PELI1|FLT3L|HCLS1|MDFI|JDP2|TMEM106A|ENG|HBEGF|PPARD|GRN|CCL12|PTAFR|FAM129A|IL6RA|SNX33|PTGS2|GRAMD4|FGD2|WRN|GPNMB|LEO1|PLAGL2|HAS2|STAT6|BRD8|BID|EGLN1|CCL22|BRF2|ATAD5|STAT1|STAT2|STAT3|CARD9|SYNJ2BP|SLCO3A1|CENPJ|FOSB|PKN1|CRLF3|NUCB2|PF4|HSPA1A|CSF1|NCF1|RASL11A|NAB2|CTNND1|FAM107A|RNF19B|GUCA1A|IRS2|CLU|TNF|PYCARD|STK10|ZFP36|CYSLTR2|SALL1|CHP2|PIM1|LEPR|NEK2|NUDT16|MAP3K6|MAP3K7|MAP2K3|SH3GLB1|RPS9|ANKRD49|MAMSTR|GPT2|CYS1|FCGR1|FCGR3|MAF|KAT6B|MAPKAPK2|ZFP691|SRSF5|ERG|IL6ST|IPPK|CSF1R|ENY2|SHC2|MAX|SHC1|HVCN1|H2-M3|CREM|TNFRSF11A|NPAS2|GLIS1|RAP1B|RAP1A|ATXN7|BAG3|PSAP|ZKSCAN3|DVL3|TNFRSF14|SMYD3|MAP2K6|CD276|ESRRA|NEK6|ZBTB16|MARCH7|FBXO30|NFKB1|NFKB2|MFHAS1|PTPRC|RGCC|MAFB|BCL6|SP1|SP4|MAP3K19|MOB2|MAFG|BCL3|MAFF|CDK2|BCL2|NFE2L3|SPIRE1|PLXNB2|MAP3K14|LAT|MYD88|BCL2L1|NFE2L2|ZFP523|CIITA|ITGAM|PLEKHF1|HSP90AB1|ITGB2|LRRK1|ECE1|TREM2|PTPN22|DUSP15|PIK3CG|CYR61|SPN|HHEX|ATP7A|TRIM65|DTX3L|TNFRSF19|ITGA1|TRAF2|TRAF1|TNFRSF1B|TIRAP|TNFRSF1A|DNAJC3|DBF4|LCK|TRAF3|TRAF5|ITGA6|ANG|BIRC3|CX3CR1|CEBPA|HDAC5|CEBPB|CEBPD|PLAG1|SRF|CEBPG|LRP5|NLRC5|NOD1|PRR5L|PIRB|P2RY6|CCL8|KCTD20|CCL7|CCL6|CCL5|GCN1L1|RAB29|CCL2|TNNI2|CSK|BAK1|RNF20|SPAG9|PTPN1|ANGPT1|PRRX1|SEMA4D|MID1IP1|HIP1R|CFLAR|MERTK|KLF4|KLF2|ASXL1|P2RX7|KLF5|RPS3A1|POU2AF1|KLF9|FCGR2B|PFKM|CD244|IL1RN|SMARCB1|GFI1|IKZF1|IKZF3|ICAM1|IL27RA|CCAR1|PNP|RPS6KA1|DPF1|TNFSF10|KDR|EPC1|IL12B|LGALS9|SOX9|TRIM21|EPHB1|TBC1D10A|CDON|ARRDC4|MUSK|SLC11A1|ARRDC3|ACOD1|EBF2|MMD2|CSNK1D|ACSL3|CSNK1E|GPR37L1|MAPK8IP3|RUNX3|JMJD6|RUNX1|PPP1R3G|SOAT1|FNDC1|GSAP|ULK1|TRIM16|EZR|TRIB1|TRIB2|PTGES|SDC4|EPHA10|EPAS1|TXK|EIF5A2|PIK3R6|PIK3R5|HELZ2|CD19|DND1|SNX5|SLAMF1|BANP|NTSR2|STAT5A|EGR1|XBP1|EGR2|EGR3|EGR4|GADD45B|ZFP516|GADD45A|EAF1|IRGM2|SMARCA5|IRGM1|RAB27A|CELA1|IGF1|NMI|PARP14|GADD45G|ACER2|ID1|CD28|IGHM|CSRNP1|TOP2B|CD40|TRAM1|CSRNP3|HIP1|PPP1R10|PCSK9|IL27|CD3E|CLYBL|HERPUD1|AKAP12|AKAP13|SERP1|GLIPR2|UIMC1|CTSH|CCR7|CD36|CTSD|CTSC|CCR2|MAP4K1|APOBEC1|PARP3|SYK|TSC22D1|IL15|INSRR|TFEB|PROX1|PARP9|PPRC1|CBFA2T3|RHOA|VAV2|RNF144A|TLR1|IL1A|MDFIC|IL1B|TLR9|TLR7|FAM20A|PABPC1|TLR6|TLR5|TLR4|ARHGEF5|TLR3|CD44|AVPI1|TLR2|ZFP821|CD63|FOXC1|NLRP1B|NLRP1A|GBA|WAS|CXCR4|AIF1|ARNTL|RELB|SERTAD3|RELN|SERTAD1|NFIL3|CXCR3|XDH|CD74|MAP3K1|CAVIN2|OSM|BATF|PER2|PER1|CD40LG|AXL|FAS|TARDBP|PNPLA2|CD84|CD81|HFE|CD80|ARID4A|ETS1|CARF|CCND3|CCND2|CCND1|PLAU|CAPN2|CAPN3|CD300A|DIMT1|OSR1|ARID5A|CYBB|ARID5B|CYBA|POU3F3|ERN1|ADAM17|TYROBP|DOK7|CHIL1|NUPR1|RELL2|MZF1|CARD11|AKNA|PLGRKT|C5AR2|C5AR1|ALOX12|ADRB2|PLD1|ZFP36L2|ZFP36L1|RAI1|WNT6|PMAIP1|NLRP3|RIPK1|BCL9L|HSPA8|SMAD1|TGFB1|POU2F1|HSPA5|MSN|INHBB|POU2F2|NFKBIA|NR4A1|NR4A3|TMEM119|TAB1|BMPR1B|FGFR3|ULBP1|FBN1|PRR5|PLEK|CHD7|ATP2A3|TNFAIP3|HSPB1|LDB2|HK2|AFF1|IRF2BPL|LYL1|FLCN|CASP8|SIX4|CASP3|MCF2L|CASP4|CASP1|HIST1H1E|ABCD1|DACT1|KDM6B|KLF10|KLF12|KLF13|NCBP2|DDX58|PPP2R5B|PLA2G4A|ICOSL|AXIN2|ARAP1|KLF15|ETV5|DCN|TGFBR1|ETV6|TGFBR2|ACTA2|ELF1|AIM2|ALS2|IFNG|ELF4|IRF4|ELF5|IRF1|IRF2|TBC1D7|IRF7|CRY1|IRF8|MYH9|IRF5|LTB|KDM7A|CREB5|RALB|ABRAXAS1|HMGCR|NR2C2|TBX21|TRA2A|ATOH8|HES1|ATF7IP|CD209B|NOS2|OPRK1|ARID3B|SOD2|SCIMP|CD2|TEC|CD6|TEF|TCIM|TAF8|ERCC8|ACKR3|SPRY2|PTX3|VIM|LTBR|LPIN1
43900	1.3062E-44	2.0605E-42	201	618	2781	23953	regulation of multi-organism process	IFITM3|IFITM1|IFITM2|SMARCB1|GFI1|PRF1|DHX58|TRIM25|IL12B|LGALS9|PTGDS|TRIM21|GBP5|RSAD2|ACOD1|SLPI|TRIM14|SERPING1|CD226|TRIB1|TXK|HPN|ZC3HAV1|PIK3R6|MNDAL|KLRK1|SLAMF8|SLAMF6|CD14|A2M|LYN|STAT5A|JUN|SH2D1A|FUCA2|IRGM2|EIF2AK2|IRGM1|IGF1|NMI|NR1D1|PARP14|SRPK1|BST2|PARP10|FAM111A|TREML2|ADA|TOP2B|IL27|IFIH1|CD37|FFAR2|CD36|CCR5|IKBKE|APPL2|APPL1|HAVCR2|APOBEC3|SYK|RIPK2|IL15|TFEB|SERPINB9|AEN|PROX1|PARP9|TMEM173|VAV1|TLR1|MDFIC|IL1B|TLR9|TLR12|PELI1|TLR11|FCER2A|TLR7|PABPC1|TLR6|TLR5|TLR4|TLR3|ARF6|TLR2|TLR13|OAS1H|GRN|PTAFR|CXCR4|OAS1A|OAS1B|OAS1C|GRAMD4|OAS1G|RNF135|SERPINB1A|IL12RB1|CD74|STAT1|CARD9|LHFPL2|TARDBP|MPHOSPH8|CD86|CD84|IFI214|IFI211|PLAT|PRDM1|TNF|PVR|PYCARD|HPGDS|ZFP36|IL18RAP|PLAU|ARHGDIB|MB21D1|ZBP1|CD96|LAG3|TICAM2|CD300A|CD180|TAP2|TRAFD1|TAP1|CYBA|MAPKAPK3|RAB34|MAPKAPK2|CLEC4E|CSF1R|H2-M3|HTRA1|DDX60|2810474O19RIK|SOCS1|NLRP6|IRAK2|CD300LF|HSPA8|CRTAM|LY86|INHBB|NFKBIA|ISG20|MFHAS1|SP1|BCL2|ULBP1|MYD88|B430306N03RIK|H2-T23|TRIM30A|B4GALT1|TNFAIP3|TREM2|FAM208A|PTPN22|SPN|OASL1|OASL2|DTX3L|DDX58|VPS37B|TIRAP|AIM2|IFNG|OAS2|IRF4|TRAF3|OAS3|IRF1|IRF7|TRIM59|TRIM56|UNC93B1|FGL2|NLRC5|NOD1|SAMHD1|TSPAN32|CCL5|TIFA|STOM|GBP4|IFI208|IFI209|IFI204|NOS2|IFI205|IFI203|SCIMP|IL2RA|PTX3|PIK3AP1|CLEC2D|MYO1F
51240	1.9035E-44	2.9396E-42	433	1945	2781	23953	positive regulation of multicellular organismal process	ATF2|CYFIP1|TFRC|RBPJ|F11R|GJA5|CREB3L2|C3AR1|CMKLR1|GBP5|SERPINF1|TEP1|PRKD2|ATF4|HPN|PDGFB|PDGFA|ZC3HAV1|GATA3|GATA2|LY9|PLAC8|C3|GJC2|C6|KLRK1|PLCG2|NCKAP1L|PLCG1|PROM1|PPARGC1A|NKX2-2|LYN|FZD1|GSDMD|ABCA1|JUN|JAG1|FZD4|FN1|EIF2AK2|REL|CPEB3|ADA|LGMN|BTG1|GPR21|ADM|VSIR|IFIH1|PANX2|NEFL|TSPO|JAK2|LDLRAP1|APPL2|APPL1|HAVCR2|APC2|RIPK2|ANXA3|IFNGR1|SPHK1|NFAM1|FOS|TMEM173|F3|AGTR1A|VAMP8|MMP14|RARA|PELI1|FLT3L|HCLS1|ARF6|ENG|HBEGF|CRB2|GRN|H2-DMA|PTAFR|IL6RA|PTGS2|PTGS1|RNF135|UCP2|MFN1|HAS2|STAT6|IL12RB1|IL12RB2|P2RY12|ATAD5|STAT1|STAT3|CARD9|GPR3|LRG1|PF4|CSF1|CLSTN3|CLU|TNF|PYCARD|CYSLTR1|CYSLTR2|SALL1|SLN|ADORA3|CLEC5A|PIM1|LEPR|MB21D1|MAP2K3|SH3GLB1|TICAM2|DIO2|MAG|FCGR3|NAIP5|FRMD8|MAPKAPK2|ERG|SRSF6|IL6ST|CLEC4E|CSF1R|CD274|SHC1|NOTCH4|H2-M3|IL4RA|TNFRSF11A|NPAS2|RAP1A|SOCS1|DVL3|TNFRSF14|ZFP580|CD276|ZBTB16|GFAP|PTPRC|RGCC|BCL6|SP1|RHEB|MOB2|BCL3|TBXAS1|BCL2|PLEKHM1|PLXNB3|PLXNB2|HPSE|MYD88|NFE2L2|ITGAM|ITGB2|ECE1|TREM2|PTPN22|CYR61|SPN|ITGAX|GRID2|AVPR2|TRAF2|TNFRSF1B|TIRAP|TNFRSF1A|LCK|ITGA6|ASPA|CX3CR1|CEBPA|CEBPB|CEBPD|PLAG1|UNC93B1|SRF|CEBPG|LRP5|NOD1|FURIN|IL2RG|RAB21|CCL5|CCL2|TIGIT|WASF3|SPAG9|ANGPT2|ANGPT1|SEMA4D|ERAP1|CFLAR|KLF4|MCOLN2|P2RX7|POLR3A|IL2RA|CTH|CD244|ZMYND8|IKZF1|ICAM1|AQP1|IL27RA|LGALS3|PNP|RASSF4|BSG|DHX58|KDR|IL12B|CCN4|LGALS9|SOX9|EPHB1|B2M|CDON|IL15RA|MUSK|RSAD2|IL1R1|SLC11A1|EBF2|MMD2|CSNK1D|GPR37L1|MAPK8IP3|RUNX3|RUNX1|SHTN1|ADGRB3|KCTD11|CD226|TRIM16|EZR|TRIB1|RIN2|CD101|EPAS1|TXK|ZBTB1|PIK3R6|MNDAL|RRAS|TESPA1|INPP5D|SLAMF6|CD14|SLAMF1|STAT5A|EGR1|XBP1|EGR3|ZFP516|PRG2|SUCO|CELA1|IGF1|GADD45G|CCDC88B|CD300C2|CD28|LRRN1|CD40|TRAM1|IL27|CLEC9A|CD3E|AKAP12|MAP1LC3B|SERP1|GLIPR2|CTSH|FFAR3|CCR7|FFAR2|CD36|CCR6|CCR5|CLIC1|CCR2|ZHX3|FCER1G|SYK|TNFRSF12A|IL15|RHOH|PROX1|IL17RC|RHOA|RHOB|TLR1|IL1A|IL1B|TLR9|TLR7|TLR6|SGK1|TLR5|CD46|TLR4|DBN1|TLR3|TLR2|FOXC1|NLRP1B|RAMP2|NLRP1A|GBA|CXCR4|CST7|TRAK1|AIF1|ARNTL|RELN|CXCR3|CAR2|CD74|GCH1|OSM|PER2|CD40LG|AXL|IL18R1|SH3GL3|CD84|CD81|IFI211|PLAT|PRDM1|ETS1|CCND1|PLAU|OSR1|ARID5A|CYBB|CYBA|ADAM17|TYROBP|CHIL1|CARD11|C5AR1|ALOX12|ADRB2|DDX60|ADIPOR2|ZFP36L1|HCAR2|NCKIPSD|WNT6|HRH2|NLRP3|RIPK1|LLPH|TAC1|WNT3|BCL9L|SMAD1|TGFB1|HSPA5|CRTAM|MT2|INHBB|NR4A3|FES|IL7|TMEM119|IL7R|BMPR1B|FGFR3|ULBP1|H2-T23|B4GALT1|PLEK|CHD7|TNFAIP3|HSPB1|HK2|CASP8|SIX4|CASP4|CASP1|GPSM3|TGIF1|KDM6B|KLF10|DDX58|PPP2R5B|ICOSL|OLIG2|AXIN2|ETV5|TGFBR1|TGFBR2|ELF1|AIM2|DCT|IFNG|IRF4|IRF1|PEX5|IRF7|IRF8|LTB|B4GALT5|SASH3|HMGCR|NR2C2|TOB2|HLX|TBX21|ATOH8|HES1|MAPK6|CLASP2|CD209B|IFI204|IFI205|SOD2|S100B|H2-AA|SCIMP|CD2|TEC|CD6|PTX3|VIM|LPIN1
9966	1.9217E-44	2.9396E-42	575	2873	2781	23953	regulation of signal transduction	CYFIP1|JRK|TFRC|RBPJ|F11R|FGFRL1|PREX2|GPR174|UBASH3B|UBASH3A|CMKLR1|IER3|UNC5B|RPL23|AFAP1|TEP1|DDIT4|PRKD2|ATF3|CDC42SE1|URI1|PRDM15|PDGFB|PDGFA|ZC3HAV1|P2RY10B|GATA3|GATA2|SLC30A10|DEDD2|C3|HSPH1|RNF213|PPARGC1A|LYN|FZD1|ABCA1|JUN|JAG1|FZD2|HOMER1|DMPK|FZD4|FZD7|FZD6|FN1|EIF2AK2|NR1D1|WDR54|ST18|TMEM198|FASL|GPR18|ADA|LGMN|GPR21|ADM|LITAF|SIGLECG|VSIR|LFNG|RACK1|RNF113A2|TIMP3|JAK2|LDLRAP1|JAK3|IKBKE|APPL2|TRP53INP1|APPL1|HAVCR2|APC2|DUSP4|DUSP5|GPR37|RIPK3|DUSP1|RIPK2|GPR35|IFNGR1|SPHK1|NFAM1|EMP2|F3|DUSP6|AGTR1A|MMP14|GPRC5A|RARA|PELI1|HCLS1|HCST|MDFI|TMEM106A|ARF6|ENG|HBEGF|PPARD|TLR13|CRB2|CCL12|SGMS1|IL6RA|PTGS2|GRAMD4|FGD2|FGD3|PPP1R2|FGD6|GPNMB|PLAGL2|BID|EGLN1|P2RY12|FARP1|P2RY10|GATSL3|CCL22|ATAD5|IL10RB|STAT1|AI464131|IL10RA|STAT3|CARD9|SCTR|CARD6|GPR3|GTF2H2|SYNJ2BP|LRG1|CENPJ|GID8|SIGLEC1|CRLF3|NUCB2|LIMS1|PF4|LY6I|NRROS|CSF1|NCF1|GPR65|RTKN2|CTNND1|SLA|GUCA1A|CLU|TNF|PYCARD|CYSLTR2|SALL1|ADORA3|CHP2|LEPR|MAP3K6|LZTS2|MAP3K7|MB21D1|MAP2K3|SH3GLB1|TLE3|TICAM2|IGFBP5|CD180|VRK2|LEMD3|MFNG|RAB34|LY6A|IL6ST|LY6E|BLK|CSF1R|SHC2|SHC1|NOTCH4|H2-M3|CHRD|SPATA2|ABHD6|TNFRSF11A|RASAL3|RAP1B|SOCS3|STIP1|RAP1A|SOCS1|ATXN7|PSAP|DVL3|BMF|CD300LF|NPTX2|BCL2L14|MCL1|MAP2K6|LY86|HTR1B|MARCH7|GCSAM|MCC|FBXO30|NFKB1|MFHAS1|PTPRC|BCL6|RHEB|CPD|RCAN2|BCL3|BCL2|HPSE|SERINC3|MAP3K14|LAT|MYD88|BCL2L1|NFE2L2|TRIM30A|PLEKHF1|HSP90AB1|LRRK1|ECE1|TREM2|PTPN22|ITGAL|DUSP15|PIK3CG|CYR61|DUSP14|SPN|HHEX|PSD4|HIF1AN|PVRIG|TNFRSF19|ITGA1|TRAF2|TRAF1|TIRAP|TNFRSF1A|ADAMTS20|EVC|LCK|TRAF3|TRAF5|BMP2K|TRIM59|ITGA6|TMBIM6|BIRC3|CX3CR1|MGRN1|NLRC5|TULP3|NOD1|FURIN|PRCP|PRR5L|P2RY6|PLN|CCL8|CCL7|CCL6|CCL5|TIFA|SH3BP2|RAB29|CCL2|CSK|BAK1|SH2B2|SPAG9|PTPN1|ANGPT1|PRRX1|SEMA4D|HIP1R|PTPN12|CFLAR|KLF4|KLF2|ASXL1|P2RX7|TSPAN14|CTH|PTPN6|PIK3AP1|FCGR2B|TPT1|LY6C2|ERRFI1|IL1RN|SMARCB1|ZMYND8|GFI1|ICAM1|LY6C1|IL27RA|LGALS3|FRAT1|PPP2R1B|DHX58|TNFSF10|KDR|TBC1D10C|TRIM25|IL12B|CCN4|LGALS9|SOX9|EPHB1|PDK2|TNS2|CDON|MUSK|RSAD2|IL1R1|ARRDC3|SIAH1A|ACOD1|MMD2|CSNK1D|CSNK1E|GPR37L1|MAPK8IP3|RUNX3|RUNX1|ARC|ULK1|KCTD11|CD226|TRIM16|SIK2|EZR|TRIB1|TRIB2|GIPR|SH2D2A|TXK|LPAR4|APCDD1|PIK3R6|PIK3R5|KLK6|RRAS|TESPA1|CD19|INPP5D|APOD|CD14|KCNN4|SNX5|SLAMF1|NTSR2|EGR1|XBP1|ZRANB1|TNFSF14|GADD45B|GADD45A|SH2D1A|IRGM2|IRGM1|IGF1|PARP14|GADD45G|NET1|BST1|STAG1|LPAR6|WNK2|ID1|CD28|CD22|IGHM|CD40|TRAM1|HIP1|PCSK9|CD3E|HERPUD1|AKAP12|AKAP13|GLIPR2|CTSH|FFAR3|CCR7|CD36|LMCD1|CTSC|MAP4K1|SYK|TNFRSF12A|IL15|RHOH|PROX1|PARP9|CYP7B1|VAV1|RHOA|VAV2|TLR1|IL1A|MDFIC|IL1B|CNKSR3|ARHGEF3|TLR9|MZB1|TLR7|TLR6|TLR5|CD46|TLR4|ARHGEF5|DBN1|STK40|TLR3|CD44|ARHGEF6|AVPI1|TLR2|AMER2|CD63|AMER3|RAMP2|GBA|CXCR4|ARNTL|MNT|RELN|XDH|CD74|MAP3K1|OSM|PLEKHA4|PER1|CD40LG|AXL|FAS|IL18R1|SIPA1|GALNT11|FCMR|CD84|CD81|HFE|LOXL3|PRDM1|CARF|CCND3|PLAU|RGS1|ARHGDIB|CAPN3|GATSL2|TGM2|SH3GL1|ZBP1|PDIA3|RALBP1|CD300A|CYBA|SHISA2|LAX1|SHISA7|ERN1|DOK1|ADAM17|DOK2|CD8A|CHIL1|NUPR1|RELL2|CARD11|HTRA3|C5AR2|C5AR1|HTRA1|ADRB2|NDRG2|DDX60|SCUBE3|PDZD3|NLRP6|IRAK2|UBD|LPXN|PMAIP1|NLRP3|RIPK1|FAM83D|WNT3|BCL9L|TGFB1|HSPA5|IFT122|MT2|INHBB|ARHGAP26|ARHGAP25|NFKBIA|IL7|TAB1|IL7R|BMPR1B|FGFR3|FBN1|PRR5|DYRK3|PLEK|PDE3B|E130311K13RIK|TNFAIP3|HSPB1|SPRED2|FLCN|CASP8|MCF2L|TRPS1|CASP4|BLNK|CASP1|BDKRB2|DACT1|TGIF1|RHBDF1|ARHGEF15|PDE4D|RHBDF2|PPP2R5B|ARHGEF18|IRAK4|AXIN2|DCN|TGFBR1|ACTA2|GREM2|ELF1|HSH2D|ALS2|IFNG|IRF4|RASA4|IRF1|TBC1D7|CRY2|IRF7|CRY1|CASQ2|DOCK2|ANKS1|RGS16|HMGCR|SAMHD1|DLL4|CYTH4|HES1|CMTM3|TRAT1|SPRY4|OPRK1|SOD2|S100B|SCIMP|GOLPH3|TCIM|RGS10|PMP22|ACKR3|SPRY2|LTBR
51173	3.7700E-42	5.6810E-40	615	3195	2781	23953	positive regulation of nitrogen compound metabolic process	ATF2|SPI1|TFRC|MAML2|HNRNPU|DMP1|HNRNPR|RBPJ|GABPB1|ELK1|ELK3|ZC3H12D|SPIB|FAM122A|NAMPT|CREB3L2|C3AR1|JUNB|IER5|IER2|IER3|ENDOG|BHLHA15|SOX12|TEP1|PSME1|HOXB4|PSME2|PRKD2|NHLRC1|ATF3|ATF4|HPN|PRDM15|PDGFB|XPA|PDGFA|ZC3HAV1|GATA3|MEFV|GATA2|SLC30A10|OAZ2|GIGYF2|PLAC8|C3|HSPH1|KLRK1|RNF217|NCKAP1L|PPARGC1A|NKX2-2|LYN|FZD1|PLK3|JUN|JAG1|FZD2|FZD4|TIPARP|EDEM1|FZD7|EDEM2|FN1|NFATC3|EIF2AK2|UPF3B|NFATC1|NR1D2|NR1D1|MEX3D|LARP6|FLI1|ST18|FOSL2|FASL|TOLLIP|HNRNPD|REL|TNFSF8|CDK13|CPEB3|LGMN|BTG2|CDKN1A|RARG|GMEB2|HEXB|KDM8|SETD7|HIF3A|EFCAB7|LITAF|ING1|VSIR|MMP25|CASP12|NKRF|RACK1|JAK2|JARID2|JAK3|TRP53INP1|HAVCR2|APC2|SS18|GPR37|RIPK3|RIPK2|ANXA3|IFNGR1|SPHK1|TET2|TET1|EMP2|FOS|TMEM173|F3|AGTR1A|MMP14|GPRC5A|MED20|TET3|RARA|PELI1|FLT3L|HCLS1|MDFI|JDP2|TMEM106A|ENG|HBEGF|PPARD|GRN|CCL12|PTAFR|FAM129A|IL6RA|SNX33|PTGS2|GRAMD4|FGD2|WRN|GPNMB|LEO1|PLAGL2|HAS2|STAT6|BRD8|BID|EGLN1|EGLN2|CCL22|BRF2|ATAD5|STAT1|STAT2|STAT3|CARD9|SLCO3A1|CENPJ|FOSB|PKN1|CRLF3|PF4|HSPA1A|CSF1|NCF1|RASL11A|NAB2|CTNND1|FAM107A|RNF19B|GUCA1A|CLU|TNF|PYCARD|STK10|ZFP36|CYSLTR2|SALL1|CHP2|PIM1|LEPR|NEK2|NUDT16|MAP3K6|MAP3K7|MAP2K3|MYLIP|RPS9|ANKRD49|MAMSTR|CYS1|FCGR1|FCGR3|MAF|KAT6B|MAPKAPK2|ZFP691|SRSF5|ERG|IL6ST|IPPK|CSF1R|ENY2|SHC2|MAX|SHC1|H2-M3|CREM|TNFRSF11A|NPAS2|GLIS1|RAP1B|RAP1A|ATXN7|PSAP|ZKSCAN3|DVL3|TNFRSF14|SMYD3|MAP2K6|CD276|ESRRA|NEK6|ZBTB16|MARCH7|FBXO30|NFKB1|NFKB2|MFHAS1|PTPRC|RGCC|MAFB|BCL6|SP1|SP4|MAP3K19|MOB2|MAFG|BCL3|MAFF|CDK2|BCL2|NFE2L3|SPIRE1|PLXNB2|MAP3K14|LAT|MYD88|BCL2L1|NFE2L2|ZFP523|CIITA|TRIM30A|HSP90AB1|ITGB2|LRRK1|TREM2|PTPN22|DUSP15|PIK3CG|CYR61|SPN|HHEX|DTX3L|TNFRSF19|ITGA1|TRAF2|TRAF1|TNFRSF1B|TIRAP|TNFRSF1A|DNAJC3|DBF4|LCK|TRAF3|TRAF5|ITGA6|ANG|BIRC3|CX3CR1|CEBPA|HDAC5|CEBPB|CEBPD|PLAG1|SRF|CEBPG|LRP5|NLRC5|NOD1|PRR5L|PIRB|P2RY6|CCL8|CCL7|CCL6|CCL5|GCN1L1|CCL2|TNNI2|CSK|BAK1|RNF20|SPAG9|PTPN1|ANGPT1|PRRX1|SEMA4D|HIP1R|CFLAR|KLF4|KLF2|ASXL1|P2RX7|KLF5|RPS3A1|POU2AF1|KLF9|FCGR2B|PFKM|IL1RN|SMARCB1|GFI1|IKZF1|IKZF3|ICAM1|IL27RA|CCAR1|PNP|RPS6KA1|DPF1|TNFSF10|KDR|EPC1|IL12B|LGALS9|SOX9|TBC1D10A|CDON|ARRDC4|MUSK|SLC11A1|ARRDC3|EBF2|MMD2|CSNK1D|ACSL3|CSNK1E|GPR37L1|MAPK8IP3|RUNX3|JMJD6|RUNX1|SOAT1|FNDC1|GSAP|TRIM16|EZR|TRIB1|TRIB2|PTGES|SDC4|EPAS1|TXK|EIF5A2|PIK3R6|PIK3R5|HELZ2|DND1|SNX5|SLAMF1|BANP|NTSR2|STAT5A|EGR1|XBP1|EGR2|EGR3|EGR4|GADD45B|ZFP516|GADD45A|EAF1|IRGM2|SMARCA5|CELA1|IGF1|NMI|PARP14|GADD45G|ACER2|ID1|CD28|IGHM|CSRNP1|TOP2B|CD40|TRAM1|CSRNP3|HIP1|PPP1R10|PCSK9|IL27|CD3E|CLYBL|HERPUD1|AKAP12|AKAP13|SERP1|GLIPR2|UIMC1|CTSH|CCR7|CD36|CTSD|CTSC|CCR2|MAP4K1|APOBEC1|PARP3|SYK|TSC22D1|IL15|TFEB|PROX1|PARP9|PPRC1|CBFA2T3|RHOA|RNF144A|TLR1|IL1A|MDFIC|IL1B|TLR9|TLR7|FAM20A|PABPC1|TLR6|TLR5|TLR4|ARHGEF5|TLR3|CD44|AVPI1|TLR2|ZFP821|FOXC1|NLRP1B|NLRP1A|GBA|WAS|CXCR4|AIF1|ARNTL|RELB|SERTAD3|RELN|SERTAD1|NFIL3|CXCR3|XDH|CD74|MAP3K1|CAVIN2|OSM|BATF|PER2|PER1|CD40LG|FAS|TARDBP|CD84|CD81|HFE|CD80|ARID4A|ETS1|CARF|CCND3|CCND2|CCND1|CAPN2|CAPN3|CD300A|DIMT1|OSR1|ARID5A|CYBB|ARID5B|POU3F3|ERN1|ADAM17|TYROBP|DOK7|CHIL1|NUPR1|RELL2|MZF1|CARD11|AKNA|PLGRKT|C5AR2|C5AR1|ALOX12|ADRB2|PLD1|ZFP36L2|ZFP36L1|RAI1|WNT6|PMAIP1|NLRP3|RIPK1|BCL9L|HSPA8|SMAD1|TGFB1|POU2F1|HSPA5|MSN|INHBB|POU2F2|NFKBIA|NR4A1|NR4A3|TMEM119|TAB1|BMPR1B|FGFR3|ULBP1|FBN1|PRR5|CHD7|ATP2A3|TNFAIP3|HSPB1|LDB2|AFF1|IRF2BPL|LYL1|FLCN|CASP8|SIX4|CASP3|MCF2L|CASP4|CASP1|HIST1H1E|DACT1|KDM6B|KLF10|KLF12|KLF13|NCBP2|DDX58|PPP2R5B|ICOSL|AXIN2|KLF15|ETV5|DCN|TGFBR1|ETV6|TGFBR2|ACTA2|ELF1|AIM2|ALS2|IFNG|ELF4|IRF4|ELF5|IRF1|IRF2|TBC1D7|IRF7|CRY1|IRF8|MYH9|IRF5|LTB|KDM7A|CREB5|RALB|ABRAXAS1|HMGCR|NR2C2|TBX21|TRA2A|ATOH8|HES1|ATF7IP|CD209B|NOS2|OPRK1|ARID3B|SOD2|SCIMP|CD2|TEC|CD6|TEF|TCIM|TAF8|ERCC8|ACKR3|SPRY2|PTX3|VIM|LTBR|LPIN1
50793	2.5149E-41	3.7339E-39	551	2775	2781	23953	regulation of developmental process	ATF2|CYFIP1|PGLYRP2|SPI1|RNH1|TFRC|WIPF1|WIPF2|WIPF3|HNRNPU|DMP1|RBPJ|F11R|ISM1|UBASH3B|DPYSL2|NAMPT|GPR171|CREB3L2|C3AR1|LUC7L|JUNB|CMKLR1|RBFOX2|SERPINF1|BHLHA15|UNC13D|CLDN5|TEP1|HOXB4|PRKD2|H2-D1|ATF4|CDC42SE1|HPN|PDGFB|PDGFA|GATA3|GATA2|SLC30A10|PLAC8|C3|MIR212|GJC2|C6|C7|EPB41L2|NCKAP1L|PLCG1|PROM1|PPARGC1A|NKX2-2|LYN|FZD1|JUN|STARD13|JAG1|FZD2|DMPK|FZD4|FZD7|FZD6|FN1|NFATC3|EIF2AK2|NFATC1|NR1D2|NR1D1|FASL|CDK13|CPEB3|ADA|LGMN|CDKN1A|RARG|BTG1|HEXB|GPR21|BHLHE41|ADM|VSIR|ARHGAP4|LFNG|TIFAB|NEFL|TSPO|CTLA4|NEFM|JAK2|JARID2|JAK3|APPL2|TRP53INP1|HAVCR2|APC2|RIPK2|OPALIN|ANXA3|SPHK1|NFAM1|EMP2|FOS|SLC39A12|F3|DUSP6|AGTR1A|MMP14|ANGPTL7|CDC42EP4|RARA|CDC42EP2|CDC42EP1|FLT3L|HCLS1|PLEKHO1|JDP2|ARF6|ENG|PPARD|CRB2|GRN|CCL12|H2-DMA|IL6RA|PTGS2|APOLD1|MFN1|LEO1|HAS2|STAT6|CSMD3|ZSWIM4|EGLN1|P2RY12|FARP1|BRF2|ATAD5|STAT1|STAT2|STAT3|SYNJ2BP|FAM213A|LRG1|PKN1|ZFP157|NUCB2|LIMS1|PF4|CSF3R|CSF1|CLSTN3|NAB1|H2-K1|NAB2|CLU|TNF|CXCL14|EIF4ENIF1|POFUT2|ZFP36|CYSLTR1|CYSLTR2|SALL1|PIM1|HMGN2|LZTS1|ZFP683|GTF2I|MB21D1|SH3GLB1|MYLIP|LAG3|IGFBP5|MAMSTR|SEMA6D|PYGO2|DISP3|MAG|MAF|PKP2|ERG|SRSF6|IL6ST|CSF1R|CD274|FBLIM1|SHC1|NOTCH4|H2-M3|IL4RA|CHRD|RHOBTB3|CORO1A|GLIS1|RHOBTB1|SOCS3|SCRT2|RAP1A|SOCS1|ZKSCAN3|SMYD1|DVL3|CD276|ESRRA|ZBTB16|LSM1|MARCH7|FBXO30|SCRT1|GFAP|CXCL10|LRFN5|PTPRC|RGCC|MAFB|BCL6|SP1|RHEB|MOB2|MAFG|MAFF|BCL2|PLXNB3|SPIRE1|PLXNB2|HPSE|MCU|NFE2L2|ITGAM|HSP90AB1|ITGB2|TREM2|TCIRG1|TSPAN12|DUSP15|CYR61|TNFSF13B|HHEX|ITGAX|H2-OA|HIF1AN|EID2B|GRID2|TNFRSF1B|TNFRSF1A|ADAMTS20|PTBP3|LCK|BMP2K|ITGA6|ANG|ASPA|CX3CR1|CEBPA|HDAC5|CEBPB|CEBPD|PLAG1|SRF|FGL2|LRP5|NTN4|SEMA3G|TULP3|IL2RG|RAB21|CCL8|CCDC85B|NOCT|KATNA1|CCL5|RAB29|CCL2|WASF3|SPAG9|ANGPT2|PRRX1|SEMA4D|ERAP1|CFLAR|KLF4|KLF2|ASXL1|P2RX7|KLF5|IL2RA|CTH|MGP|PTPN6|CLEC2I|PDCD1|CLEC2D|TPT1|ERRFI1|IL1RN|ZMYND8|GFI1|LST1|IKZF1|IKZF3|ICAM1|AQP1|IL27RA|LGALS3|PNP|RASSF4|KDR|EPC1|IL12B|CCN4|LGALS9|SOX9|EPHB1|GLUL|B2M|CDON|IL15RA|MUSK|IL1R1|OMD|OMG|SIAH1A|MMD2|CSNK1D|GPR37L1|MAPK8IP3|RUNX3|RUNX1|FNDC5|SHTN1|ARC|ADGRB3|ULK1|KCTD11|SIK1|TRIM16|EZR|TRIB1|RIN2|TRIB2|CD101|ZBTB1|APCDD1|KLK8|PIK3R6|MYL12A|KLK6|SGPL1|RRAS|TESPA1|INPP5D|SLAMF8|STAT5A|EGR1|XBP1|ZRANB1|EGR3|TNFSF14|GADD45A|SUCO|CELA1|IGF1|NET1|ID1|CD28|HIST1H4I|LRRN1|HIST1H4J|IGHM|CD40|TRAM1|HIP1|CTSZ|IL27|CD3E|AKAP13|SERP1|GLIPR2|STAB1|NCS1|RAC2|CTSH|CCR7|CD36|CCR5|CLIC1|CTSC|CCR2|CD53|ZHX2|PARP3|ZHX3|SYK|TNFRSF12A|IL15|TSC22D3|RHOH|PROX1|RHOC|RHOA|RHOB|IL1A|HCK|ZADH2|IL1B|TLR9|RHOU|SGK1|CD46|DBN1|TLR3|CD44|TLR2|FOXC1|RAMP2|WAS|CXCR4|FITM2|CST7|TRAK1|ARNTL|RELN|CXCR3|XDH|CAR2|CD74|TMEM176B|KRT10|PLEKHA4|PER2|RSL1D1|CD40LG|AXL|TTC3|FAS|C1QC|CD86|SH3GL3|LOXL3|PRDM1|ETS1|CCND1|PLAU|ARHGDIB|CAPN2|CAPN3|OSR1|CYBB|PLA2G16|ADAM17|TYROBP|CHIL1|NUPR1|CARD11|VCL|C5AR1|ALOX12|ADRB2|ZFP36L2|ZFP36L1|NCKIPSD|RAI1|WNT6|NLRP3|RIPK1|LLPH|GAS2L1|WNT3|BCL9L|SMAD1|TGFB1|HSPA5|MSN|IFT122|NFKBIA|FES|IL7|BHLHE40|TMEM119|IL7R|BMPR1B|FGFR3|FBN1|CXCL9|B4GALT1|CHD7|PDE3B|TNFAIP3|HSPB1|RND3|HK2|FLCN|CASP8|SIX4|TRPS1|DACT1|TGIF1|SRGN|KLF10|KLF13|ARHGEF15|PPP2R5B|ARHGEF18|OLIG2|AXIN2|ARAP1|ETV5|DCN|TGFBR1|TGFBR2|RBL1|DCT|IFNG|OAS2|ELF5|IRF1|PEX5|MYH9|B4GALT5|SASH3|LAMA5|PALM2|HMGCR|NR2C2|TOB2|DLL4|GNA13|PRTG|MIR132|HLX|TBX21|ATOH8|HES1|S1PR3|MAPK6|CLASP2|RBM38|IFI204|LGI4|SOD2|S100B|H2-AA|FMNL3|FMNL1|TCIM|TAF8|PMP22|SPRY2|PTX3|VIM|LPIN1
2768	2.8480E-41	4.1672E-39	137	346	2781	23953	immune response-regulating cell surface receptor signaling pathway	IGHV1-80|IGHV1-81|IGHV1-82|IGHV1-85|IGHV3-1|IGHG3|IGHG1|TRBC1|C3AR1|IGHV7-3|IGHV3-6|IGHV3-8|CMKLR1|THEMIS|IGHV1-12|IGHV1-15|LAX1|IGHV1-18|IGHV1-19|FCGR1|IGHG2B|FCGR3|IGHG2C|IGHV13-2|PRKD2|CLEC4E|BLK|IGHV4-1|IGHV8-12|IGHV8-11|IGHV1-63|TXK|IGHV1-64|C5AR2|H2-M3|C5AR1|IGHV1-66|IGHV1-67|IGHV1-69|GATA3|CD79B|CD79A|KLRK1|IGHV2-6-8|CD19|BTLA|PLCG2|NCKAP1L|IGHV8-8|PLCG1|CD276|LYN|IGHV1-72|IGHV1-74|IGHV1-75|IGHV1-76|IGHV1-78|BTNL4|IGHV10-1|BTNL6|IGHV14-1|PTPRC|NR4A3|IGHV14-2|IGHV14-3|IGHV14-4|BCL2|CD28|IGHV1-5|IGHM|IGHV1-4|ITK|IGHV1-7|CD40|PTPN22|CD3E|SPN|IGHV5-9|IGLC3|CTLA4|IGHV9-4|IGLC1|FFAR2|IGLC2|BCL2A1D|IGHV1-9|IGHV9-1|IGHV5-4|IGHV9-3|IGHV5-6|IGHV5-9-1|FCER1G|IGHV1-50|SYK|IGHV5-12|RIPK2|IGHV1-52|IGHV1-53|NFAM1|IGHV1-54|IGHV1-55|IGHV5-15|ICOSL|IGHV1-58|IGHV5-17|IGHV1-59|LAT2|IFNG|IGHA|LCK|LCP2|MS4A1|TLR2|IGHV2-3|IGHV2-6|IGHV2-5|IGHV2-2|IGHV1-22|IGHV1-23|IGHV1-26|FYB|IGKC|IGHV6-3|IGHV6-6|SH2B2|IGHV2-9|IGHV1-31|IGHV1-36|IGHV1-39|TEC|THEMIS2|KLHL6|PTPN6|CLEC2I|CD247|FCGR2B|MYO1G
2831	1.6330E-40	2.3553E-38	141	368	2781	23953	regulation of response to biotic stimulus	CD86|CD84|GFI1|IFI214|IFI211|PRDM1|TNF|PVR|PYCARD|IL18RAP|DHX58|IL12B|LGALS9|MB21D1|ZBP1|GBP5|CD96|LAG3|TICAM2|RSAD2|CD300A|CD180|TAP2|TRAFD1|TAP1|ACOD1|CYBA|MAPKAPK3|RAB34|MAPKAPK2|SERPING1|CD226|TRIB1|CLEC4E|CD274|TXK|H2-M3|HTRA1|ZC3HAV1|DDX60|PIK3R6|MNDAL|KLRK1|SOCS1|NLRP6|IRAK2|SLAMF8|SLAMF6|CD14|CD300LF|A2M|LYN|STAT5A|SH2D1A|CRTAM|LY86|IRGM2|IRGM1|NMI|NR1D1|PARP14|NFKBIA|MFHAS1|TREML2|ULBP1|MYD88|B430306N03RIK|H2-T23|TRIM30A|TNFAIP3|TREM2|IL27|PTPN22|SPN|IFIH1|CD37|FFAR2|CD36|IKBKE|APPL2|APPL1|HAVCR2|APOBEC3|DTX3L|RIPK2|IL15|DDX58|TFEB|SERPINB9|PARP9|TMEM173|TIRAP|VAV1|TLR1|AIM2|IFNG|IRF4|TRAF3|IRF1|IL1B|IRF7|TLR9|TLR12|PELI1|TLR11|TLR7|TLR6|TLR5|TLR4|TLR3|ARF6|TLR2|TLR13|GRN|UNC93B1|FGL2|NLRC5|NOD1|SAMHD1|GRAMD4|TSPAN32|RNF135|SERPINB1A|CCL5|TIFA|IL12RB1|GBP4|IFI208|IFI209|CD74|IFI204|IFI205|STAT1|IFI203|CARD9|SCIMP|CD40LG|IL2RA|PIK3AP1|CLEC2D|MYO1F
70663	1.7094E-40	2.4308E-38	110	240	2781	23953	regulation of leukocyte proliferation	CD86|TFRC|CSF1|CD81|CD80|IRS2|PRDM1|IKZF3|ZC3H12D|PYCARD|LGALS3|PNP|IL12B|LGALS9|CD300A|TYROBP|BTK|IL6ST|CARD11|CD274|SDC4|H2-M3|RASAL3|CORO1A|EFNB1|INPP5D|BTLA|TNFRSF14|NCKAP1L|TAC1|CD276|SLAMF1|LYN|STAT5A|TGFB1|VCAM1|IGF1|MARCH7|CCDC88B|BST1|PTPRC|BCL6|IL7|BCL2|CD28|MYD88|CD22|ADA|H2-AB1|IGHM|H2-T23|CDKN1A|CD40|TNFRSF13B|IL27|PTPN22|ITGAL|CD3E|SIGLECG|VSIR|TNFSF13B|SPN|HHEX|CASP3|RAC2|CTLA4|CCR7|JAK3|CCR2|HAVCR2|SYK|RIPK3|RIPK2|IL15|ICOSL|TNFRSF1B|TIRAP|TGFBR2|IFNG|IRF1|IL1B|TLR9|PELI1|MZB1|FLT3L|CD46|TLR4|CD44|SASH3|CEBPB|CCL12|SLFN1|AIF1|GPNMB|CCL5|HES1|IL12RB1|CD74|PLA2G2D|ATAD5|H2-AA|CD209A|CD40LG|CD6|IL2RA|PTPN6|CLEC2I|PKN1|FCGR2B|CD244
32944	2.1724E-40	3.0462E-38	107	229	2781	23953	regulation of mononuclear cell proliferation	CD86|TFRC|CSF1|CD81|CD80|IRS2|PRDM1|IKZF3|ZC3H12D|PYCARD|LGALS3|PNP|IL12B|LGALS9|CD300A|TYROBP|BTK|IL6ST|CARD11|CD274|SDC4|H2-M3|RASAL3|CORO1A|EFNB1|INPP5D|BTLA|TNFRSF14|NCKAP1L|TAC1|CD276|SLAMF1|LYN|STAT5A|TGFB1|VCAM1|IGF1|MARCH7|CCDC88B|BST1|PTPRC|BCL6|IL7|BCL2|CD28|MYD88|CD22|ADA|H2-AB1|IGHM|H2-T23|CDKN1A|CD40|TNFRSF13B|IL27|PTPN22|ITGAL|CD3E|SIGLECG|VSIR|TNFSF13B|SPN|CASP3|RAC2|CTLA4|CCR7|JAK3|CCR2|HAVCR2|SYK|RIPK3|RIPK2|IL15|ICOSL|TNFRSF1B|TIRAP|TGFBR2|IFNG|IRF1|IL1B|TLR9|PELI1|MZB1|CD46|TLR4|CD44|SASH3|CEBPB|SLFN1|AIF1|GPNMB|CCL5|HES1|IL12RB1|CD74|PLA2G2D|ATAD5|H2-AA|CD209A|CD40LG|CD6|IL2RA|PTPN6|CLEC2I|PKN1|FCGR2B|CD244
50670	3.2580E-40	4.5059E-38	106	226	2781	23953	regulation of lymphocyte proliferation	CD86|TFRC|CD81|CD80|IRS2|PRDM1|IKZF3|ZC3H12D|PYCARD|LGALS3|PNP|IL12B|LGALS9|CD300A|TYROBP|BTK|IL6ST|CARD11|CD274|SDC4|H2-M3|RASAL3|CORO1A|EFNB1|INPP5D|BTLA|TNFRSF14|NCKAP1L|TAC1|CD276|SLAMF1|LYN|STAT5A|TGFB1|VCAM1|IGF1|MARCH7|CCDC88B|BST1|PTPRC|BCL6|IL7|BCL2|CD28|MYD88|CD22|ADA|H2-AB1|IGHM|H2-T23|CDKN1A|CD40|TNFRSF13B|IL27|PTPN22|ITGAL|CD3E|SIGLECG|VSIR|TNFSF13B|SPN|CASP3|RAC2|CTLA4|CCR7|JAK3|CCR2|HAVCR2|SYK|RIPK3|RIPK2|IL15|ICOSL|TNFRSF1B|TIRAP|TGFBR2|IFNG|IRF1|IL1B|TLR9|PELI1|MZB1|CD46|TLR4|CD44|SASH3|CEBPB|SLFN1|AIF1|GPNMB|CCL5|HES1|IL12RB1|CD74|PLA2G2D|ATAD5|H2-AA|CD209A|CD40LG|CD6|IL2RA|PTPN6|CLEC2I|PKN1|FCGR2B|CD244
70887	3.7043E-40	5.0539E-38	554	2820	2781	23953	cellular response to chemical stimulus	CYFIP1|CNTFR|SPI1|TFRC|GLDC|HNRNPU|RBPJ|ELK1|MRGPRH|FGFRL1|CREB3L2|JUNB|GBP6|GSTK1|GBP5|GBP8|GBP7|RBFOX2|GBP9|RPL23|BHLHA15|OLFR1564|CLDN5|RNF125|BIN2|TEP1|DDIT4|IGTP|PRKD2|ATF3|ATF4|URI1|CFH|PDGFB|ZC3HAV1|GATA3|SLC30A10|NUGGC|SULT1A1|KLRK1|C7|NCKAP1L|PLCG1|PPARGC1A|LYN|ABCA1|PLK3|JUN|GSTM1|FZD4|TIPARP|FN1|NFATC3|EIF2AK2|NR1D2|NR1D1|ST18|HNRNPD|CPEB3|CPEB2|GSTM5|LGMN|RARG|RCSD1|TRBV13-2|LITAF|VSIR|LRRC2|IFIH1|CASP12|RACK1|TIMP3|GM4841|JAK2|LDLRAP1|JARID2|JAK3|NEFH|APPL2|TRP53INP1|APPL1|HAVCR2|RIPK3|DUSP1|RIPK2|GPR35|IFNGR1|SPHK1|FOS|TMEM173|F3|AGTR1A|CSF2RB2|VAMP8|PLSCR2|CDC42EP4|RARA|CDC42EP2|HCLS1|GM4951|ARF6|ENG|HBEGF|PPARD|GRAMD1B|ASAH1|CCL12|PTAFR|IL6RA|PTGS2|ADCY7|PTGS1|HAS2|STAT6|IL12RB1|IL12RB2|P2RY12|P2RY13|GATSL3|CCL22|BRF2|IL10RB|STAT1|IL10RA|STAT2|STAT3|LAPTM5|FMO2|FAM213A|IFI202B|FOSB|LIMS1|PF4|HSPA1A|LY6I|NRROS|CSF3R|CSF1|NCF1|NCF2|FAM107A|IRS2|CXCL13|TNF|CXCL14|CXCL16|PYCARD|ZFP36|CHP2|PIM1|LEPR|MAP3K7|IL13RA1|MB21D1|MAP2K3|IFNAR2|TGTP2|TGTP1|TICAM2|IGFBP5|CD180|VRK2|NAIP2|FCGR3|MELK|JAML|NAIP6|KAT6B|RAB34|MAPKAPK2|LY6A|IL6ST|SRSF7|LY6E|CSF1R|CD274|SHC1|ABHD2|HVCN1|IL4RA|ILDR1|CHRD|ITPR2|AK4|TNFRSF11A|CORO1A|HSP90B1|RAP1B|SOCS3|STIP1|RAP1A|SOCS1|BAG3|PSAP|CD300LB|EIF4EBP1|ZFP580|SMYD3|CD300LF|ESRRA|SDF2L1|FUS|HTR1D|HTR1B|FANCC|B3GALT6|FBXO32|NFKB1|CXCL10|CXCL11|RGCC|SP1|CDK2|BCL2|PLXNB3|MYD88|BCL2L1|H2-AB1|NFE2L2|ITGAM|HSP90AB1|ITGB5|SRXN1|ITGB2|TREM2|PTPN22|LSP1|TCIRG1|DUSP15|PIK3CG|SPN|HIF1AN|ATP7A|ITGA4|AVPR2|ITGA1|TRAF2|TRAF1|TNFRSF1B|TIRAP|TNFRSF1A|DNAJC3|CYP2A5|TRAF3|IL3RA|TRAF5|TMBIM6|MCM2|BIRC3|CX3CR1|CEBPA|CEBPB|SRF|H2-Q7|NOD1|PRR5L|IL2RG|PIRB|P2RY6|RAB20|CCL8|CCL7|CCL6|CCL5|IL21R|LRRC8C|CCL2|LRRC8D|CSK|SH2B2|PTPN1|PTPN12|CFLAR|KLF4|KLF2|P2RX7|KLF5|IL2RA|CTH|IL2RB|RAB13|KLF9|PTPN6|FCGR2B|LY6C2|IFITM3|IFITM1|IFITM2|AHCYL1|GFI1|AQP4|IFIT1|GM12185|IFIT3|ICAM1|IFIT2|AQP1|LY6C1|IL27RA|LGALS3|KDR|PDK4|TRIM25|IL12B|CPNE3|SOX9|EPHB1|B2M|PDK2|PAQR8|IL15RA|IL1R1|ACOD1|RUNX1|ARC|FNDC1|BTK|SIK2|EZR|PTGES|STXBP4|EPAS1|EBI3|UGT1A7C|MNDAL|ATP6V0A2|SLAMF8|CD14|GM5431|SLAMF1|STAT5A|EGR1|XBP1|EGR2|XCR1|PTPRN2|EGR3|IRGM2|SMARCA5|IRGM1|IFI47|IGF1|NMI|RPE65|NET1|ID1|TOP2B|TRAM1|PCSK9|HERPUD1|SERP1|FFAR3|CCR7|FFAR2|CD36|CCR6|CCR5|CCR2|MAP4K1|FCER1G|SYK|IL15|INSRR|IL16|CYP7B1|OSMR|IL17RC|VAV1|RHOA|RHOB|IL1A|ANO1|IL1B|TLR9|TLR6|SGK1|TLR4|ARHGEF5|DBN1|TLR3|CD44|TLR2|FOXC1|RAMP2|SAA3|DERL3|GBA|WAS|CXCR4|DERL2|CAPG|CXCR6|AIF1|CRIP1|STX11|ARNTL|RELB|NFIL3|CXCR3|DUOX2|CAR2|CD74|MAP3K1|GCH1|SLC31A1|OSM|KRT10|AXL|FAS|CD69|CD68|IL18R1|SIPA1|CD86|PLVAP|NARF|UBXN2A|IFI213|HFE|CD80|IFI214|IFI211|CARF|ACTG1|IL18RAP|CCND1|CCRL2|CAPN2|CAPN3|GATSL2|PDIA3|OSR1|ARID5A|CYBB|ARID5B|DNAJB14|LIFR|CYBA|ERN1|DOK1|F830016B08RIK|SBDS|CMPK2|ABCG2|C5AR1|SLC41A1|CSF2RB|ADRB2|ADIPOR2|ZFP36L2|ZFP36L1|HRH3|IRAK2|HRH2|ALDH3B1|NLRP3|RIPK1|TAC1|GAS2L1|ZC3H15|HSPA8|SMAD1|TGFB1|VCAM1|HSPA5|MSN|MT2|INHBB|MT1|SYT9|IIGP1|NFKBIA|NR4A1|NR4A3|FES|IL7|TAB1|IL7R|BMPR1B|FGFR3|CXCL9|DOCK8|PDE3B|TNFAIP3|HSPB1|HK2|CASP7|CASP3|CASP4|CASP1|9930111J21RIK1|KDM6B|DDX58|PDE4D|PPP2R5B|PLA2G4A|IRAK4|ETV5|TGFBR1|TGFBR2|GREM2|GBP11|AIM2|GBP10|IFNG|OAS2|RASA4|IRF1|IRF7|CASQ2|IRF8|IRF5|INA|IL9R|PON3|RALB|ATP1A2|NR2C2|CRYZ|DLL4|GNA15|CNR2|MAT2A|MIR132|TBX21|MKNK2|HES1|GBP2|MAPK6|GBP4|GBP3|IFI208|IFI209|IFI206|GBP2B|IFI207|IFI204|NOS2|IFI205|IFI203|SPRY4|OPRK1|SOD2|SOD3|GOLPH3|TEC|CD6|ALOX5AP|RGS10|PMP22|ACKR3|SPRY2|VIM|LPIN1
9967	3.9460E-40	5.3119E-38	363	1579	2781	23953	positive regulation of signal transduction	CYFIP1|JRK|IL1RN|SMARCB1|TFRC|GFI1|RBPJ|F11R|ICAM1|IL27RA|GPR174|FRAT1|PPP2R1B|DHX58|TNFSF10|KDR|TRIM25|IL12B|CCN4|LGALS9|SOX9|CDON|MUSK|RSAD2|UNC5B|IL1R1|RPL23|SIAH1A|MMD2|CSNK1D|CSNK1E|GPR37L1|MAPK8IP3|RUNX3|ARC|TEP1|PRKD2|CD226|TRIM16|ATF3|GIPR|SH2D2A|TXK|PRDM15|PDGFB|PDGFA|ZC3HAV1|P2RY10B|GATA3|LPAR4|SLC30A10|PIK3R6|DEDD2|PIK3R5|KLK6|C3|TESPA1|CD14|KCNN4|SNX5|SLAMF1|NTSR2|LYN|JUN|XBP1|ZRANB1|JAG1|FZD2|TNFSF14|GADD45B|FZD4|GADD45A|SH2D1A|IRGM2|EIF2AK2|IRGM1|IGF1|PARP14|ST18|TMEM198|GADD45G|NET1|FASL|LPAR6|WNK2|CD28|GPR18|ADA|IGHM|CD40|TRAM1|HIP1|CD3E|VSIR|AKAP12|LFNG|AKAP13|GLIPR2|RACK1|TIMP3|CTSH|CCR7|CD36|JAK2|LDLRAP1|JAK3|IKBKE|LMCD1|APPL2|CTSC|TRP53INP1|HAVCR2|MAP4K1|GPR37|SYK|RIPK3|TNFRSF12A|RIPK2|IL15|GPR35|IFNGR1|SPHK1|NFAM1|EMP2|PARP9|F3|AGTR1A|RHOA|TLR1|IL1A|MDFIC|IL1B|ARHGEF3|RARA|TLR9|PELI1|HCLS1|TLR7|TLR6|TLR5|HCST|TLR4|ARHGEF5|MDFI|DBN1|TLR3|TMEM106A|CD44|AVPI1|ENG|HBEGF|PPARD|TLR2|CRB2|CD63|CCL12|CXCR4|IL6RA|FGD2|ARNTL|RELN|GPNMB|PLAGL2|BID|XDH|P2RY12|CD74|P2RY10|MAP3K1|CCL22|IL10RB|AI464131|IL10RA|STAT3|CARD9|SCTR|OSM|PLEKHA4|GPR3|SYNJ2BP|CD40LG|LRG1|AXL|CENPJ|GID8|FAS|SIGLEC1|CRLF3|IL18R1|LIMS1|CD84|CSF1|NCF1|CD81|HFE|GPR65|RTKN2|LOXL3|SLA|GUCA1A|CLU|TNF|CARF|PYCARD|CYSLTR2|SALL1|ADORA3|CHP2|LEPR|MAP3K6|MAP3K7|TGM2|MB21D1|MAP2K3|ZBP1|SH3GLB1|PDIA3|RALBP1|TICAM2|IGFBP5|CD180|CYBA|ERN1|ADAM17|DOK2|CD8A|MFNG|RAB34|CHIL1|NUPR1|RELL2|IL6ST|CARD11|BLK|CSF1R|SHC2|SHC1|C5AR2|C5AR1|TNFRSF11A|ADRB2|DDX60|RAP1B|SCUBE3|RAP1A|UBD|PSAP|PMAIP1|DVL3|BMF|RIPK1|CD300LF|BCL2L14|WNT3|MCL1|MAP2K6|TGFB1|LY86|INHBB|FBXO30|NFKB1|MFHAS1|PTPRC|IL7|RHEB|CPD|TAB1|HPSE|IL7R|BMPR1B|SERINC3|MAP3K14|FGFR3|LAT|MYD88|PRR5|PLEKHF1|HSP90AB1|LRRK1|TNFAIP3|ECE1|TREM2|PTPN22|ITGAL|DUSP15|PIK3CG|CYR61|SPRED2|FLCN|HHEX|CASP8|MCF2L|TRPS1|CASP4|BLNK|CASP1|DACT1|TNFRSF19|ITGA1|PPP2R5B|TRAF2|IRAK4|TRAF1|TIRAP|DCN|TGFBR1|TNFRSF1A|ADAMTS20|ACTA2|HSH2D|EVC|IFNG|LCK|TRAF3|TRAF5|BMP2K|IRF7|DOCK2|CX3CR1|NLRC5|NOD1|FURIN|PRR5L|HMGCR|DLL4|P2RY6|CCL8|CCL7|CCL6|CCL5|TIFA|SH3BP2|RAB29|CCL2|CSK|HES1|BAK1|SH2B2|SPAG9|PTPN1|CMTM3|ANGPT1|PRRX1|SEMA4D|TRAT1|HIP1R|OPRK1|CFLAR|S100B|SCIMP|KLF2|ASXL1|P2RX7|GOLPH3|TSPAN14|TCIM|CTH|ACKR3|SPRY2|PTPN6|LTBR|PIK3AP1|FCGR2B
2429	1.1996E-39	1.5936E-37	131	330	2781	23953	immune response-activating cell surface receptor signaling pathway	IGHV1-80|IGHV1-81|IGHV1-82|IGHV1-85|IGHV3-1|IGHG3|IGHG1|TRBC1|C3AR1|IGHV7-3|IGHV3-6|IGHV3-8|CMKLR1|THEMIS|IGHV1-12|IGHV1-15|LAX1|IGHV1-18|IGHV1-19|IGHG2B|IGHG2C|IGHV13-2|PRKD2|BLK|IGHV4-1|IGHV8-12|IGHV8-11|IGHV1-63|TXK|IGHV1-64|C5AR2|C5AR1|IGHV1-66|IGHV1-67|IGHV1-69|GATA3|CD79B|CD79A|KLRK1|IGHV2-6-8|CD19|PLCG2|NCKAP1L|IGHV8-8|PLCG1|CD276|LYN|IGHV1-72|IGHV1-74|IGHV1-75|IGHV1-76|IGHV1-78|BTNL4|IGHV10-1|BTNL6|IGHV14-1|PTPRC|NR4A3|IGHV14-2|IGHV14-3|IGHV14-4|BCL2|CD28|IGHV1-5|IGHM|IGHV1-4|ITK|IGHV1-7|PTPN22|CD3E|SPN|IGHV5-9|IGLC3|CTLA4|IGHV9-4|IGLC1|FFAR2|IGLC2|BCL2A1D|IGHV1-9|IGHV9-1|IGHV5-4|IGHV9-3|IGHV5-6|IGHV5-9-1|FCER1G|IGHV1-50|SYK|IGHV5-12|RIPK2|IGHV1-52|IGHV1-53|NFAM1|IGHV1-54|IGHV1-55|IGHV5-15|ICOSL|IGHV1-58|IGHV5-17|IGHV1-59|LAT2|IFNG|IGHA|LCK|LCP2|MS4A1|TLR2|IGHV2-3|IGHV2-6|IGHV2-5|IGHV2-2|IGHV1-22|IGHV1-23|IGHV1-26|FYB|IGKC|IGHV6-3|IGHV6-6|SH2B2|IGHV2-9|IGHV1-31|IGHV1-36|IGHV1-39|TEC|THEMIS2|KLHL6|PTPN6|CLEC2I|CD247|FCGR2B|MYO1G
32879	1.4417E-39	1.8904E-37	564	2901	2781	23953	regulation of localization	CYFIP1|TFRC|WIPF1|HNRNPU|RBPJ|ELK1|CLDN1|UBASH3B|DPYSL2|GJA5|C3AR1|CMKLR1|IER3|SERPINF1|UNC13D|CLDN5|TEP1|PRKD2|NHLRC1|ATF4|PDGFB|PDGFA|GATA3|GATA2|SLC30A10|OAZ2|C2|C3|GJC2|HSPH1|C7|EPB41L2|PLCG2|NCKAP1L|PLCG1|PPARGC1A|LYN|GSDMD|ABCA1|PLK3|JUN|STARD13|JAG1|HOMER1|DMPK|MCAM|EDEM1|EDEM2|FN1|NFATC3|NR1D1|WDR54|MEX3B|FASL|FXYD1|FXYD5|GPR18|ADA|LGMN|FERMT3|ELN|STON1|SLC6A1|EFCAB7|SIGLECG|SIGLECF|VSIR|ARHGAP4|IFIH1|PANX2|TIFAB|RACK1|TSPO|JAK2|LDLRAP1|JAK3|NEFH|IKBKE|APPL2|TRP53INP1|APPL1|HAVCR2|RIPK3|DUSP1|RIPK2|GPR35|ANXA3|IFNGR1|SPHK1|ANXA4|EMP2|F3|AGTR1A|VAMP8|MMP14|TMEFF2|CD200R1|HCLS1|PLCB2|ARF6|ENG|HBEGF|PPARD|GRN|CCL12|AHNAK|PTAFR|KCNA5|SNX33|PTGS2|PTGS1|SERPINB1A|SERPINB1B|GPNMB|LMAN2|UCP2|HAS2|STX3|ZSWIM4|MISP|P2RY12|SEPTIN1|STAT3|SYNJ2BP|ELP6|SLC8B1|ABI3|CENPJ|PKN1|NUCB2|CSF1|CLSTN3|PROS1|CEP120|FAM107A|IRS2|CXCL13|CLU|TNF|CXCL14|CXCL16|PYCARD|STK10|POFUT2|RIMS4|ZFP36|IGHG1|SLN|ADORA3|CLEC5A|CHP2|PIM1|LEPR|PIM3|LZTS2|ANKRD13A|MAP2K3|SH3GLB1|IGFBP5|SEMA6D|FRMD4A|FCGR1|IGHG2B|FCGR3|FRMD8|RAB34|PKP2|IL6ST|CLEC4E|BLK|CSF1R|CD274|ENY2|KCNE4|ABHD2|NOTCH4|HVCN1|IL4RA|ILDR1|CHRD|ITPR2|ABHD6|TNFRSF11A|CORO1A|RHOBTB1|RAP1B|SCRT2|RAP1A|SOCS1|BAG3|DVL3|TNFRSF14|ZFP580|CD300LF|NADK|MAP2K6|CD276|RAB4A|HTR1B|GCSAM|MCC|FBXO30|SCRT1|GFAP|CXCL10|MFHAS1|IBTK|CYP4F18|PTPRC|RGCC|BCL6|SP1|CPD|BCL2|PLXNB3|PLXNB2|MYD88|MCU|BCL2L1|NFE2L2|ITGAM|HSP90AB1|SNAP23|ITGB2|PIK3CD|TREM2|PTPN22|TCIRG1|PTPN23|PIK3CG|CYR61|SPN|ITGAX|ATP7A|GRASP|SNAP29|ITGA4|DTX3L|AVPR2|TRAF2|TNFRSF1B|TIRAP|TNFRSF1A|DNAJC1|LCK|BMP2K|ITGA6|TMBIM6|ANG|LCP1|CX3CR1|HDAC5|CEBPB|UNC93B1|SRF|LRP5|SEMA3G|PARD6G|FURIN|PRCP|PRR5L|IL2RG|SLC25A27|RAB21|P2RY6|RAB20|PLN|PARD6A|CCL5|RAB29|CCL2|CSK|BAK1|MEST|SH2B2|RNF20|SPAG9|PTPN1|KCNJ10|ANGPT2|ANGPT1|SEMA4D|HIP1R|MERTK|KLF4|MCOLN2|PTPN14|ASXL1|P2RX7|CROCC|IL2RB|RAB13|PTPN6|CD247|FCGR2B|PFKM|MYO1F|CD244|IL1RN|AHCYL1|ZMYND8|ICAM1|AQP1|IL27RA|CCAR1|LGALS3|RASSF4|KDR|CCN4|CPNE3|LGALS9|SOX9|GLUL|B2M|IL15RA|ENTPD1|MUSK|RSAD2|IL1R1|SLC11A1|MMD2|ACSL3|CSNK1E|MAPK8IP3|RUNX1|SHTN1|ARC|FNDC1|IFI27|SIK1|TRIM16|EZR|TRIB1|RIN2|PLA1A|SDC4|GIPR|STXBP4|RAB11FIP1|RRAS|CD19|SLAMF8|APOD|CEP192|CD14|KCNN4|SLAMF1|STAT5A|BBS1|EGR1|XBP1|XCR1|TNFSF14|GADD45A|RAB27A|IGF1|BST2|PM20D1|BST1|CD300C2|WNK2|CD22|IGHM|CLIC5|CD40|HIP1|PCSK9|CLEC9A|CTSS|AKAP12|MAP1LC3B|SERP1|GLIPR2|NCS1|RAC2|CTSH|FFAR3|CCR7|FFAR2|CD36|CCR6|CCR5|CLIC1|CTSD|CCR2|FCER1G|SYK|IL15|IL16|PROX1|PARP9|RHOC|IL17RC|RHOA|CTTNBP2NL|RHOB|TLR1|IL1A|HCK|CLDN10|ANO1|MDFIC|IL1B|CNKSR3|TLR9|TLR6|SGK1|TLR5|TLR4|ARHGEF5|DBN1|TLR2|CD63|NLRP1B|NLRP1A|DERL3|WAS|CXCR4|DERL2|FITM2|AIF1|ARNTL|RELN|CXCR3|CTNNA3|MPZL1|DUOX2|CAR2|CD74|MAP3K1|SLC31A2|OSM|PER2|PER1|RSL1D1|TTC8|CD40LG|AXL|FAS|TARDBP|PNPLA2|SH3GL3|PLVAP|CD84|MIDN|CD81|HFE|TRAC|ETS1|ACTG1|PLAU|ARHGDIB|CAPN3|WASHC1|SH3GL1|CD300A|TMOD3|OSR1|ARID5A|CYBB|CYBA|GEM|SHISA7|ADAM17|TYROBP|VCL|ABCG2|PXK|DDX4|C5AR2|C5AR1|CACNA1B|ALOX12|ADRB2|PLD1|CPLX1|ADIPOR2|ZFP36L1|HCAR2|NLRP6|HRH3|HRH2|PMAIP1|NLRP3|RIPK1|TAC1|WNT3|HSPA8|TGFB1|HSPA5|CRTAM|MSN|MT2|INHBB|SYT9|SSH2|AZIN1|NFKBIA|NR4A3|FES|PRR5|H2-T23|B4GALT1|DOCK8|CHD7|PDE3B|TNFAIP3|HSPB1|LDB2|RND3|HK2|FLCN|SIX4|CASP4|CASP1|GPSM3|SRGN|RHBDF1|DDX58|PDE4D|RHBDF2|PLA2G4A|ARAP1|KLF15|DCN|TGFBR1|TGFBR2|ACTA2|ELF1|AIM2|IFNG|OAS2|CRY2|CRY1|CASQ2|CASQ1|DOCK2|LAMA5|RALB|ATP1A2|HMGCR|DLL4|GNA13|ATOH8|STOM|HES1|GBP4|CLASP2|CD209B|NOS2|TRAT1|LGI3|OPRK1|SOD2|CD2|GOLPH3|TEC|NPHS1|CD9|ACKR3|SPRY2|PTX3|VIM|NRDE2
10941	5.0826E-39	6.5788E-37	379	1696	2781	23953	regulation of cell death	ATF2|CNTFR|IL1RN|TFRC|RBPJ|IKZF3|ELK1|ICAM1|IFIT2|AQP1|CCAR1|LGALS3|PNP|PPP2R1B|RPS6KA1|TNFSF10|KDR|PDK4|IL12B|CCN4|SOX9|EPHB1|IER3|ENDOG|MUSK|UNC5B|SP110|SERPINF1|SIAH1A|GPR37L1|RUNX3|ARC|FNDC1|TEP1|DDIT4|TXNIP|ULK1|ATF3|ATF4|PTGES|URI1|HPN|GATA3|GATA2|SLC30A10|NUGGC|DEDD2|PLAC8|HSPH1|C6|KLRK1|NUAK2|C7|INPP5D|PLCG2|NCKAP1L|PLCG1|PPARGC1A|RBM10|LYN|FZD1|STAT5A|PLK3|EGR1|JUN|XBP1|EGR3|TNFSF14|INTS1|GADD45B|GADD45A|FN1|EIF2AK2|IGF1|ST18|GADD45G|NET1|PM20D1|ACER2|FASL|ID1|REL|ADA|LGMN|BTG2|CDKN1A|RARG|CD40|TRAM1|BTG1|CSRNP3|HIP1|PPP1R10|CTSZ|PCSK9|CD3G|ADM|ING1|HERPUD1|AKAP12|CASP12|ADAMTSL4|RACK1|NEFL|TSPO|TIMP3|CTLA4|CTSH|CCR7|TNFAIP8L2|CD36|BCL2A1D|JAK2|CCR5|BCL2A1A|JAK3|CTSD|CTSC|TRP53INP1|CTSB|FCER1G|GPR37|SYK|RIPK3|TNFRSF12A|TSC22D1|DUSP1|RIPK2|SPHK1|TSC22D3|SERPINB9|FOS|F3|DUSP6|AGTR1A|RHOA|RHOB|DUS2|HCK|CD200R1|IL1B|RARA|PELI1|FLT3L|HCLS1|ANGPTL4|TLR6|SGK1|TLR4|STK40|CD44|PPARD|C1QA|FOXC1|ASAH1|GRN|NLRP1B|RAMP2|CCL12|NLRP1A|RPL10|SGMS1|GBA|CXCR4|PTGS2|AIF1|GRAMD4|MNT|WRN|GPNMB|CXCR3|UCP2|PLAGL2|BID|XDH|EGLN1|CD74|EGLN2|ATAD5|STAT1|STAT3|CARD9|OSM|RSL1D1|CD40LG|AXL|STK17B|FAS|CIAPIN1|SIGLEC1|TARDBP|LIMS1|PF4|FCMR|NARF|CSF1|NCF2|RTKN2|IRS2|ETS1|CLU|TNF|GIMAP8|PYCARD|NRBP2|ZFP36|CCND2|CYSLTR2|CLEC5A|CAPN2|PIM1|CAPN3|PIM3|LZTS2|MAP3K7|PHLDA1|TGM2|CAST|SH3GLB1|PDIA3|RALBP1|OSR1|RPS6|LIFR|POU3F3|NAIP2|ADAM17|MAG|NAIP5|TYROBP|MELK|NAIP6|NUPR1|SRSF6|CARD11|BLK|CSF1R|CD274|ZFP346|SHC1|H2-M3|C5AR1|SPATA2|ALOX12|ADRB2|CORO1A|NPAS2|HSP90B1|ZFP36L1|HCAR2|SOCS3|CALHM2|IRAK2|BAG3|UBD|PSAP|PMAIP1|NLRP3|BMF|RIPK1|TAC1|BCL2L14|MCL1|MAP2K6|HSPA8|TIA1|SDF2L1|TGFB1|HSPA5|ZBTB16|MT2|INHBB|MT1|MARCH7|FBXO32|PALB2|FBXO30|NFKB1|CXCL10|NR4A1|NAT8|PTPRC|RGCC|NR4A3|BCL6|IL7|BCL3|BCL2|IL7R|BMPR1B|SERINC3|FGFR3|BCL2L1|NFE2L2|USP36|DYRK3|ITGAM|PLEKHF1|HSP90AB1|B4GALT1|DOCK8|ATP2A3|TNFAIP3|PIK3CD|HSPB1|TREM2|PIK3CG|CYR61|FLCN|HK3|CASP8|SIX4|CASP3|TRPS1|CASP4|CASP1|BDKRB2|ATP7A|KLF11|GRID2|ITGA4|ITGA1|PLA2G4A|TRAF2|AXIN2|TRAF1|TNFRSF1B|TGFBR1|TNFRSF1A|ADAMTS20|DNAJC3|HSH2D|IFNG|LCK|TRAF3|IRF1|TRAF5|IRF5|ITGA6|TMBIM6|TNFRSF26|BIRC3|CX3CR1|CEBPB|PDXK|LRP5|NOD1|HMGCR|SLC25A27|CCL5|RAB29|BAK1|PTPN1|ANGPT1|GZMA|HIP1R|CFLAR|MERTK|SOD2|S100B|KLF4|SCIMP|GZMK|CD2|P2RX7|GOLPH3|TEC|TCIM|CTH|IL2RB|PMP22|ACIN1|ACKR3|SPRY2|PTX3|PDCD1|LTBR|FCGR2B|TPT1
10033	1.0497E-38	1.3415E-36	564	2920	2781	23953	response to organic substance	CYFIP1|CNTFR|SPI1|TFRC|GLDC|HNRNPU|ELK1|CLDN1|MRGPRH|FGFRL1|CREB3L2|JUNB|IER2|GBP6|GBP5|GBP8|GBP7|ENDOG|RBFOX2|GBP9|RPL23|BHLHA15|OLFR1564|CLDN5|RNF125|TEP1|DDIT4|IGTP|PRKD2|ATF3|ATF4|URI1|CFH|HPN|PDGFB|ZC3HAV1|GATA3|MEFV|SLC30A10|NUGGC|SULT1A1|HSPH1|KLRK1|C7|PLCG2|PLCG1|PPARGC1A|LYN|ABCA1|JUN|JAG1|HOMER1|CHKA|FZD4|TIPARP|EDEM1|EDEM2|FN1|EIF2AK2|UPF3B|NR1D2|NR1D1|ST18|FOSL2|HNRNPD|REL|CPEB3|CPEB2|ADA|LGMN|RARG|PYGM|ADM|SLC6A1|TRBV13-2|LITAF|VSIR|LRRC2|IFIH1|CASP12|RACK1|TIMP3|GM4841|JAK2|LDLRAP1|JARID2|JAK3|NEFH|IKBKE|APPL2|TIMP4|TRP53INP1|APPL1|HAVCR2|DUSP1|RIPK2|GPR35|ANXA3|IFNGR1|SPHK1|FOS|TMEM173|F3|AGTR1A|CSF2RB2|VAMP8|MMP14|PLSCR2|CDC42EP4|RARA|CDC42EP2|PELI1|HCLS1|ACSBG1|GM4951|ARF6|ENG|PPARD|GRAMD1B|ASAH1|GRN|CCL12|PTAFR|IL6RA|PTGS2|ADCY7|HAS2|STAT6|IL12RB1|IL12RB2|P2RY12|BCHE|P2RY13|GATSL3|CCL22|BRF2|IL10RB|STAT1|IL10RA|STAT2|STAT3|CARD9|LAPTM5|IFI202B|LIMS1|PF4|HSPA1A|LY6I|NRROS|CSF3R|CSF1|NCF2|FAM107A|IRS2|CXCL13|CLU|TNF|CXCL16|PYCARD|ZFP36|PIM1|LEPR|MAP3K7|IL13RA1|MB21D1|MAP2K3|IFNAR2|MYLIP|TGTP2|TGTP1|TICAM2|IGFBP5|CD180|TAP2|MAPKAPK3|KAT6B|RAB34|MAPKAPK2|LY6A|SRSF5|IL6ST|SRSF7|LY6E|CSF1R|CD274|SHC1|ABHD2|H2-M3|IL4RA|ILDR1|CHRD|CREM|ITPR2|TNFRSF11A|CORO1A|HSP90B1|RAP1B|SOCS3|STIP1|RAP1A|SOCS1|SERPINA3F|BAG3|PSAP|CD300LB|EIF4EBP1|SMYD3|CD300LF|MCL1|ESRRA|SDF2L1|HTR1D|HTR1B|B3GALT6|SERPINA3N|FBXO32|SERPINA3G|SERPINA3I|NFKB1|NFKB2|CXCL10|CXCL11|SP1|CPD|CDK2|BCL2|XAF1|MYD88|BCL2L1|H2-AB1|NFE2L2|CIITA|HSP90AB1|ITGB5|ITGB2|TREM2|PTPN22|LSP1|TCIRG1|DUSP15|PIK3CG|SPN|ATP7A|ITGA4|AVPR2|TRAF2|TRAF1|TNFRSF1B|TIRAP|TNFRSF1A|DNAJC3|CYP2A5|TRAF3|IL3RA|TRAF5|TMBIM6|ANG|TRIM56|MCM2|BIRC3|CX3CR1|CEBPA|HDAC5|CEBPB|SRF|H2-Q7|NOD1|IL2RG|PIRB|P2RY6|RAB20|PLN|CCL8|CCL7|CCL6|NOCT|CCL5|IL21R|CCL2|CSK|MEST|SH2B2|PTPN1|PTPN12|CFLAR|KLF4|ASXL1|P2RX7|KLF5|IL2RA|CTH|IL2RB|RAB13|KLF9|PTPN6|FCGR2B|LY6C2|IFITM3|IL1RN|IFITM1|IFITM2|AHCYL1|GFI1|AQP4|IFIT1|GM12185|IFIT3|ICAM1|IFIT2|AQP1|LY6C1|IL27RA|KDR|PDK4|TRIM25|IL12B|CPNE3|LGALS9|SOX9|TRIM21|GLUL|B2M|PDK2|PAQR8|IL15RA|IL1R1|SLC11A1|ACOD1|RUNX3|RUNX1|SLPI|BTK|TRIM16|SIK2|EZR|TRIB1|PTGES|STXBP4|EBI3|MNDAL|CD14|GM5431|STAT5A|EGR1|XBP1|EGR2|H2-EB1|XCR1|PTPRN2|EGR3|IRGM2|SMARCA5|IRGM1|IFI47|IGF1|NMI|RPE65|MANF|BST2|ACER2|ID1|TOP2B|TRAM1|PCSK9|HERPUD1|SERP1|CTSH|FFAR3|CCR7|FFAR2|CD36|CCR6|CCR5|CTSC|CCR2|MAP4K1|APOBEC1|FCER1G|SYK|IL15|INSRR|OSMR|IL17RC|RHOA|TLR1|IL1A|ANO1|IL1B|TLR9|FIBIN|TLR6|SGK1|TLR4|DBN1|TLR3|CD44|TLR2|FOXC1|RAMP2|NLRP1A|SAA3|DERL3|GBA|WAS|CXCR4|DERL2|CAPG|CXCR6|STX11|RELB|NFIL3|CXCR3|DUOX2|CAR2|CD74|MAP3K1|GCH1|OSM|PER1|AXL|FAS|CD68|IL18R1|CD86|PLVAP|NARF|UBXN2A|CD81|IFI213|HFE|CD80|IFI214|IFI211|ACTG1|CCND3|IL18RAP|CCND1|CCRL2|CAPN2|GATSL2|PDIA3|CD96|OSR1|ARID5A|ARID5B|DNAJB14|LIFR|CYBA|ERN1|DOK1|ADAM17|F830016B08RIK|CMPK2|C5AR1|CACNA1B|CSF2RB|ADRB2|PLD1|ADIPOR2|ZFP36L2|ZFP36L1|HRH3|IRAK2|HRH2|UBD|NLRP3|RIPK1|TAC1|GAS2L1|ZC3H15|HSPA8|SMAD1|TGFB1|VCAM1|HSPA5|MSN|INHBB|IIGP1|NFKBIA|NR4A1|NR4A3|FES|IL7|TAB1|IL7R|BMPR1B|FGFR3|CXCL9|DOCK8|PDE3B|TNFAIP3|HSPB1|HK2|CASP7|CASP8|KYNU|CASP3|CASP4|CASP1|9930111J21RIK1|DDX58|PDE4D|PPP2R5B|PLA2G4A|IRAK4|KLF15|TGFBR1|TGFBR2|GREM2|GBP11|AIM2|GBP10|VGF|IFNG|OAS2|IRF1|TBC1D7|CRY2|IRF7|CRY1|CASQ2|IRF8|IRF5|INA|IL9R|RALB|LCAT|ATP1A2|NR2C2|USP18|DLL4|GNA15|CNR2|MAT2A|MIR132|TBX21|HES1|GBP2|MAPK6|GBP4|GBP3|IFI208|IFI209|IFI206|GBP2B|IFI207|IFI204|NOS2|IFI205|IFI203|SPRY4|OPRK1|H2-AA|SCIMP|GOLPH3|TEC|CD6|RGS10|PMP22|CD9|ACKR3|SPRY2|VIM|LPIN1
6909	1.8719E-38	2.3623E-36	127	320	2781	23953	phagocytosis	IGHV1-80|IGHV1-81|IGHV1-82|IGHV1-85|NCF2|IGHV3-1|NCF4|IGHG3|IGHG1|TRBC1|LEPR|IGHV7-3|IGHV3-6|IGHV3-8|TGM2|TICAM2|SLC11A1|IGHV1-12|IGHV1-15|UNC13D|IGHV1-18|JMJD6|IGHV1-19|FCGR1|IGHG2B|FCGR3|IGHG2C|TYROBP|IGHV13-2|BIN2|RAB34|RAB39|CDC42SE1|IGHV4-1|IGHV8-12|IGHV8-11|IGHV1-63|IGHV1-64|IGHV1-66|RHOBTB3|PLD4|IGHV1-67|IGHV1-69|GATA2|CORO1A|IGHV2-6-8|IGHV8-8|SLAMF1|ABCA1|IGHV1-72|IGHV1-74|IGHV1-75|IGHV1-76|IGHV1-78|ARHGAP25|IGHV10-1|IGHV14-1|IGHV14-2|IGHV14-3|IGHV14-4|MYD88|IGHV1-5|IGHM|IGHV1-4|IGHV1-7|ITGAM|ITGB2|TREM2|ITGAL|RAC2|IGHV5-9|IGLC3|IGHV9-4|IGLC1|CD36|IGLC2|IGHV1-9|IGHV9-1|IGHV5-4|IGHV9-3|IGHV5-6|CCR2|IGHV5-9-1|FCER1G|IGHV1-50|IGHV5-12|IGHV1-52|ANXA3|IGHV1-53|IGHV1-54|IGHV1-55|IGHV5-15|IGHV1-58|IGHV5-17|IGHV1-59|TMEM175|VAV1|HCK|IGHA|RARA|IRF8|MYH9|TLR4|IGHV2-3|IGHV2-6|IGHV2-5|IGHV2-2|IGHV1-22|IGHV1-23|IGHV1-26|AIF1|P2RY6|RAB20|IGKC|IGHV6-3|IGHV6-6|IGHV2-9|CD209B|IGHV1-31|IGHV1-36|MERTK|IGHV1-39|P2RX7|AXL|PTX3|FCGR2B|MYO1G
71345	2.7913E-38	3.4792E-36	242	895	2781	23953	cellular response to cytokine stimulus	IFITM3|CNTFR|IFITM1|IFITM2|SPI1|TFRC|GLDC|HNRNPU|AQP4|IFIT1|GM12185|IFIT3|ICAM1|IFIT2|IL27RA|TRIM25|IL12B|GBP6|GBP5|IL15RA|GBP8|GBP7|IL1R1|GBP9|ACOD1|RNF125|BTK|IGTP|STXBP4|EBI3|PDGFB|GATA3|MNDAL|C7|GM5431|STAT5A|EGR1|XBP1|XCR1|FZD4|IRGM2|FN1|SMARCA5|IRGM1|IFI47|NMI|NR1D1|ST18|RARG|TRBV13-2|LRRC2|CCR7|GM4841|CCR6|JAK2|LDLRAP1|JARID2|CCR5|JAK3|NEFH|APPL2|APPL1|CCR2|FCER1G|SYK|DUSP1|IL15|GPR35|IFNGR1|OSMR|TMEM173|F3|IL17RC|RHOA|CSF2RB2|VAMP8|IL1A|CDC42EP4|IL1B|CDC42EP2|HCLS1|GM4951|TLR4|DBN1|TLR2|FOXC1|ASAH1|CCL12|SAA3|GBA|WAS|CXCR4|IL6RA|CAPG|CXCR6|STX11|NFIL3|CXCR3|STAT6|IL12RB1|DUOX2|IL12RB2|CD74|CCL22|BRF2|IL10RB|STAT1|IL10RA|STAT2|STAT3|LAPTM5|OSM|IFI202B|AXL|FAS|IL18R1|LIMS1|PF4|PLVAP|CSF3R|NARF|CSF1|UBXN2A|IFI213|IFI214|IFI211|CXCL13|TNF|ACTG1|PYCARD|ZFP36|IL18RAP|CCRL2|LEPR|IL13RA1|IFNAR2|PDIA3|TGTP2|TGTP1|OSR1|ARID5B|LIFR|DOK1|F830016B08RIK|KAT6B|IL6ST|SRSF7|CSF1R|IL4RA|ILDR1|CSF2RB|TNFRSF11A|CORO1A|ADIPOR2|ZFP36L2|ZFP36L1|SOCS3|STIP1|SOCS1|IRAK2|RIPK1|CD300LF|ZC3H15|HSPA5|B3GALT6|IIGP1|NFKB1|NFKBIA|CXCL10|CXCL11|IL7|IL7R|MYD88|H2-AB1|NFE2L2|CXCL9|HSP90AB1|DOCK8|LSP1|TCIRG1|HK2|CASP1|9930111J21RIK1|TRAF2|IRAK4|TRAF1|TNFRSF1B|TNFRSF1A|GREM2|GBP11|AIM2|GBP10|IFNG|OAS2|TRAF3|IRF1|IL3RA|TRAF5|IRF7|IRF8|IRF5|INA|IL9R|MCM2|BIRC3|CX3CR1|CEBPA|CEBPB|H2-Q7|IL2RG|PIRB|RAB20|CCL8|CCL7|MAT2A|CCL6|CCL5|IL21R|CCL2|GBP2|GBP4|SH2B2|GBP3|IFI208|IFI209|IFI206|GBP2B|IFI207|IFI204|NOS2|IFI205|IFI203|SPRY4|KLF4|KLF5|IL2RA|CTH|IL2RB|ACKR3|SPRY2|PTPN6|VIM
2683	4.8535E-38	5.9758E-36	162	482	2781	23953	negative regulation of immune system process	CD86|CD84|PGLYRP2|HFE|CD80|LOXL3|PRDM1|TNF|IL27RA|ZC3H12D|MILR1|LGALS3|ZFP36|UBASH3B|DHX58|GPR171|TBC1D10C|IL12B|LGALS9|UBASH3A|SOX9|CD96|LAG3|TICAM2|CD300A|TAP2|TRAFD1|TAP1|ACOD1|LAX1|RUNX3|RUNX1|TYROBP|BTK|SERPING1|EZR|TRIB1|CD274|SDC4|C5AR2|H2-M3|HTRA1|IL4RA|TAPBPL|GATA2|SAMSN1|C2|ZFP36L1|SOCS1|NLRP6|INPP5D|BTLA|SLAMF8|LPXN|TNFRSF14|APOD|CD300LF|GAS2L1|A2M|CD276|SLAMF1|LYN|STAT5A|TGFB1|ZBTB16|IGF1|MARCH7|NMI|NR1D1|GCSAM|PARP14|FBXO30|NFKBIA|MFHAS1|LRFN5|PTPRC|MAFB|BCL6|HIST1H4I|HIST1H4J|IL7R|GPR18|CD22|ADA|H2-AB1|FBN1|NFE2L2|H2-T23|TRIM30A|TNFRSF13B|TNFAIP3|PTPN22|SIGLECG|VSIR|SPN|CASP3|H2-OB|CTLA4|CD37|H2-OA|TNFAIP8L2|JAK3|APPL1|CCR2|HAVCR2|PARP3|FCER1G|KLF13|DUSP1|PVRIG|TSC22D3|SERPINB9|ELF1|CD200R1|IFNG|IRF4|IRF1|RARA|TLR9|PELI1|TMBIM6|TLR6|CD46|CD44|CEBPB|GRN|CCL12|SLFN1|FGL2|NLRC5|CST7|SAMHD1|TOB2|GRAMD4|TSPAN32|CNR2|GPNMB|HLX|TBX21|LEO1|HES1|STAT6|TIGIT|CD74|PLA2G2D|ANGPT1|TMEM176B|MERTK|H2-AA|AXL|IL2RA|FAS|PTPN6|CLEC2I|PKN1|PDCD1|PIK3AP1|FCGR2B|CD68|CLEC2D|PF4|C1QC
2521	5.3925E-38	6.5594E-36	140	380	2781	23953	leukocyte differentiation	NRROS|SPI1|TFRC|CSF1|CD81|GIMAP1|IKZF1|RBPJ|TNF|SPIB|LEPR|IL12B|CCN4|JUNB|B2M|ZFP683|RSAD2|RPS6|THEMIS|JMJD6|ADAM17|TYROBP|CD8A|MFNG|BTK|CLEC4E|CARD11|CSF1R|TXK|ZBTB1|TNFRSF11A|GATA3|GATA2|LY9|EFNA4|ZFP36L2|ZFP36L1|CD79B|CD79A|RRAS|UBD|CD19|PSAP|PLCG2|SLAMF8|SLAMF6|CD300LF|SLAMF1|LYN|STAT5A|EGR1|JUN|TGFB1|FZD7|NFATC3|IRF2BP2|NFATC1|POU2F2|BTNL6|GADD45G|PTPRC|MAFB|BCL6|IL7|BCL3|BCL2|CD28|TNFSF8|IL7R|GPR18|ADA|H2-AB1|IGHM|ITK|ITGAM|CHD7|LRRK1|TNFAIP3|TREM2|CD3G|PTPN22|TCIRG1|CD3E|CD3D|SPN|LFNG|LYL1|HHEX|CASP8|CCR7|CCR6|BCL2A1D|ATP7A|JAK3|BATF2|BATF3|FCER1G|SYK|RIPK3|IL15|NFAM1|RHOH|CBFA2T3|VAV1|RHOA|TGFBR2|IFNG|LCK|IRF4|IRF1|IL3RA|FLT3L|DOCK2|MS4A1|TLR2|CEBPA|HDAC5|SRF|H2-DMA|CEBPG|PIRB|RELB|DLL4|IGKC|TBX21|STAT6|BAK1|CMTM7|CD74|PLA2G2D|BRF2|POLM|STAT3|MERTK|BATF|CD40LG|AXL|FAS|LTBR|IL18R1
50863	5.5441E-38	6.6634E-36	124	310	2781	23953	regulation of T cell activation	CD86|TFRC|CD81|HFE|CD80|LOXL3|IKZF1|PRDM1|ZC3H12D|PYCARD|LGALS3|PNP|SIT1|IL12B|LGALS9|ZFP683|MB21D1|LAG3|CD300A|LAX1|RUNX3|RUNX1|IL6ST|CARD11|CD274|SDC4|H2-M3|ZBTB1|IL4RA|GATA3|RASAL3|CORO1A|PIK3R6|EFNB1|HSPH1|SOCS1|TESPA1|BTLA|NLRP3|TNFRSF14|NCKAP1L|ICOS|CD276|SLAMF1|STAT5A|XBP1|TGFB1|EGR3|VCAM1|TNFSF14|ZBTB16|IGF1|MARCH7|CCDC88B|PTPRC|BCL6|IL7|CD28|IL7R|LAT|ADA|H2-AB1|H2-T23|DOCK8|IL27|PTPN22|ITGAL|CD3E|VSIR|TNFSF13B|SPN|CASP3|RAC2|CTLA4|CCR7|H2-OA|TNFAIP8L2|JAK3|CCR2|HAVCR2|SYK|RIPK3|RIPK2|IL15|RHOH|ICOSL|TNFRSF1B|RHOA|TGFBR2|IFNG|LCK|IRF1|IL1B|RARA|PELI1|CD46|CD44|SASH3|CEBPB|SLFN1|H2-DMA|FGL2|IL2RG|AIF1|GPNMB|HLX|TBX21|CCL5|CCL2|CSK|HES1|IL12RB1|TIGIT|CD74|PLA2G2D|H2-AA|CD209A|CD40LG|CD6|CD5|IL2RA|PTPN6|CLEC2I|CD244
71310	5.6803E-38	6.7469E-36	463	2255	2781	23953	cellular response to organic substance	CYFIP1|CNTFR|SPI1|TFRC|GLDC|HNRNPU|ELK1|MRGPRH|FGFRL1|CREB3L2|JUNB|GBP6|GBP5|GBP8|GBP7|RBFOX2|GBP9|RPL23|BHLHA15|OLFR1564|CLDN5|RNF125|TEP1|DDIT4|IGTP|PRKD2|ATF3|ATF4|URI1|CFH|PDGFB|ZC3HAV1|GATA3|SLC30A10|NUGGC|KLRK1|C7|PLCG1|PPARGC1A|LYN|ABCA1|JUN|FZD4|TIPARP|FN1|EIF2AK2|NR1D2|NR1D1|ST18|HNRNPD|CPEB3|CPEB2|LGMN|RARG|TRBV13-2|LITAF|VSIR|LRRC2|IFIH1|CASP12|RACK1|TIMP3|GM4841|JAK2|LDLRAP1|JARID2|JAK3|NEFH|APPL2|TRP53INP1|APPL1|HAVCR2|DUSP1|RIPK2|GPR35|IFNGR1|SPHK1|FOS|TMEM173|F3|AGTR1A|CSF2RB2|VAMP8|PLSCR2|CDC42EP4|RARA|CDC42EP2|HCLS1|GM4951|ARF6|ENG|PPARD|GRAMD1B|ASAH1|CCL12|PTAFR|IL6RA|ADCY7|HAS2|STAT6|IL12RB1|IL12RB2|P2RY12|P2RY13|GATSL3|CCL22|BRF2|IL10RB|STAT1|IL10RA|STAT2|STAT3|LAPTM5|IFI202B|LIMS1|PF4|HSPA1A|LY6I|NRROS|CSF3R|CSF1|NCF2|FAM107A|IRS2|CXCL13|TNF|CXCL16|PYCARD|ZFP36|PIM1|LEPR|MAP3K7|IL13RA1|MB21D1|MAP2K3|IFNAR2|TGTP2|TGTP1|TICAM2|IGFBP5|CD180|KAT6B|RAB34|MAPKAPK2|LY6A|IL6ST|SRSF7|LY6E|CSF1R|CD274|SHC1|ABHD2|IL4RA|ILDR1|CHRD|ITPR2|TNFRSF11A|CORO1A|HSP90B1|RAP1B|SOCS3|STIP1|RAP1A|SOCS1|BAG3|PSAP|CD300LB|EIF4EBP1|SMYD3|CD300LF|ESRRA|SDF2L1|HTR1D|HTR1B|B3GALT6|FBXO32|NFKB1|CXCL10|CXCL11|SP1|CDK2|BCL2|MYD88|BCL2L1|H2-AB1|NFE2L2|HSP90AB1|ITGB5|TREM2|PTPN22|LSP1|TCIRG1|DUSP15|PIK3CG|SPN|ATP7A|ITGA4|AVPR2|TRAF2|TRAF1|TNFRSF1B|TNFRSF1A|DNAJC3|TRAF3|IL3RA|TRAF5|TMBIM6|MCM2|BIRC3|CX3CR1|CEBPA|CEBPB|H2-Q7|NOD1|IL2RG|PIRB|P2RY6|RAB20|CCL8|CCL7|CCL6|CCL5|IL21R|CCL2|CSK|SH2B2|PTPN1|PTPN12|KLF4|P2RX7|KLF5|IL2RA|CTH|IL2RB|RAB13|KLF9|PTPN6|FCGR2B|LY6C2|IFITM3|IFITM1|IFITM2|AHCYL1|GFI1|AQP4|IFIT1|GM12185|IFIT3|ICAM1|IFIT2|AQP1|LY6C1|IL27RA|KDR|PDK4|TRIM25|IL12B|CPNE3|SOX9|B2M|PDK2|PAQR8|IL15RA|IL1R1|ACOD1|RUNX1|BTK|SIK2|EZR|PTGES|STXBP4|EBI3|MNDAL|CD14|GM5431|STAT5A|EGR1|XBP1|EGR2|XCR1|PTPRN2|EGR3|IRGM2|SMARCA5|IRGM1|IFI47|IGF1|NMI|RPE65|ID1|TOP2B|TRAM1|PCSK9|HERPUD1|SERP1|FFAR3|CCR7|FFAR2|CD36|CCR6|CCR5|CCR2|MAP4K1|FCER1G|SYK|IL15|INSRR|OSMR|IL17RC|RHOA|IL1A|ANO1|IL1B|TLR9|TLR6|SGK1|TLR4|DBN1|TLR3|CD44|TLR2|FOXC1|RAMP2|SAA3|DERL3|GBA|WAS|CXCR4|DERL2|CAPG|CXCR6|STX11|NFIL3|CXCR3|DUOX2|CAR2|CD74|MAP3K1|GCH1|OSM|AXL|FAS|CD68|IL18R1|CD86|PLVAP|NARF|UBXN2A|IFI213|HFE|CD80|IFI214|IFI211|ACTG1|IL18RAP|CCND1|CCRL2|CAPN2|GATSL2|PDIA3|OSR1|ARID5A|ARID5B|DNAJB14|LIFR|CYBA|ERN1|DOK1|F830016B08RIK|CMPK2|CSF2RB|ADRB2|ADIPOR2|ZFP36L2|ZFP36L1|HRH3|IRAK2|HRH2|NLRP3|RIPK1|TAC1|GAS2L1|ZC3H15|HSPA8|SMAD1|TGFB1|VCAM1|HSPA5|MSN|INHBB|IIGP1|NFKBIA|NR4A1|NR4A3|FES|IL7|TAB1|IL7R|BMPR1B|FGFR3|CXCL9|DOCK8|PDE3B|TNFAIP3|HSPB1|HK2|CASP7|CASP3|CASP4|CASP1|9930111J21RIK1|DDX58|PDE4D|PPP2R5B|IRAK4|TGFBR1|TGFBR2|GREM2|GBP11|AIM2|GBP10|IFNG|OAS2|IRF1|IRF7|CASQ2|IRF8|IRF5|INA|IL9R|RALB|ATP1A2|NR2C2|DLL4|GNA15|MAT2A|MIR132|TBX21|HES1|GBP2|MAPK6|GBP4|GBP3|IFI208|IFI209|IFI206|GBP2B|IFI207|IFI204|NOS2|IFI205|IFI203|SPRY4|OPRK1|GOLPH3|TEC|CD6|RGS10|PMP22|ACKR3|SPRY2|VIM|LPIN1
1903037	7.2783E-38	8.5443E-36	121	298	2781	23953	regulation of leukocyte cell-cell adhesion	CD86|TFRC|CD81|HFE|CD80|LOXL3|IKZF1|ETS1|TNF|ICAM1|ZC3H12D|PYCARD|LGALS3|PNP|IL12B|LGALS9|LAG3|CD300A|LAX1|RUNX3|RUNX1|IL6ST|CARD11|CD274|SDC4|H2-M3|ZBTB1|IL4RA|GATA3|RASAL3|CORO1A|PIK3R6|EFNB1|HSPH1|SOCS1|TESPA1|BTLA|NLRP3|TNFRSF14|NCKAP1L|ICOS|CD276|SLAMF1|STAT5A|XBP1|TGFB1|EGR3|VCAM1|TNFSF14|ZBTB16|IGF1|MARCH7|CCDC88B|PTPRC|NR4A3|BCL6|IL7|CD28|IL7R|ADA|H2-AB1|H2-T23|DOCK8|ITGB2|PTPN22|ITGAL|CD3E|VSIR|TNFSF13B|SPN|CASP3|CTLA4|CCR7|TNFAIP8L2|JAK3|CCR2|HAVCR2|SYK|ITGA4|RIPK2|IL15|RHOH|ICOSL|RHOA|TGFBR2|IFNG|LCK|IRF1|IL1B|RARA|PELI1|CD46|CD44|SASH3|CEBPB|SLFN1|H2-DMA|PTAFR|FGL2|IL2RG|AIF1|GPNMB|HLX|TBX21|CCL5|HAS2|CCL2|HES1|IL12RB1|TIGIT|CD74|PLA2G2D|KLF4|H2-AA|TEC|CD40LG|CD6|CD5|IL2RA|PTPN6|CD244
42742	8.6819E-38	1.0075E-35	162	484	2781	23953	defense response to bacterium	IGHV1-80|IGHV1-81|IGHV1-82|RPL30|PGLYRP2|NCF1|IGHV1-85|IGHV3-1|H2-K1|RBPJ|CXCL13|TNF|IL27RA|IGHG3|PYCARD|IGHG1|TRBC1|IL12B|IGHV7-3|IGHV3-6|B2M|IGHV3-8|GBP6|GBP8|GBP7|GBP9|SLC11A1|RNASE6|IGHV1-12|IGHV1-15|MR1|MPEG1|IGHV1-18|IGHV1-19|FCGR1|IGHG2B|NAIP2|ADAM17|IGHG2C|NAIP5|IGHV13-2|SLPI|NAIP6|HIST1H2BE|CLEC4E|IGHV4-1|IGHV8-12|IGHV8-11|IGHV1-63|SHC1|LYZ2|IGHV1-64|H2-M3|C5AR1|IGHV1-66|IGHV1-67|IGHV1-69|PLD1|PLAC8|KLRK1|IGHV2-6-8|SLAMF8|NLRP3|TNFRSF14|IGHV8-8|TAC1|GSDMD|IGHV1-72|IGHV1-74|IGHV1-75|IGHV1-76|IRGM2|PRG2|IGHV1-78|IIGP1|IGHV10-1|IGHV14-1|IGHV14-2|IGHV14-3|IGHV14-4|BCL3|TNFSF8|MYD88|IGHV1-5|IGHM|H2-T23|IGHV1-4|IGHV1-7|TREM2|ADM|JCHAIN|SPN|ADAMTS4|STAB1|IGHV5-9|IGLC3|IGHV9-4|IGLC1|CD36|IGLC2|IGHV1-9|IGHV9-1|IGHV5-4|IGHV9-3|IGHV5-6|HAVCR2|IGHV5-9-1|FCER1G|IGHV1-50|SYK|IGHV5-12|RIPK2|IGHV1-52|ANXA3|IGHV1-53|IGHV1-54|IGHV1-55|TFEB|IGHV5-15|SERPINB9|IGHV1-58|IGHV5-17|IGHV1-59|TIRAP|TNFRSF1A|HCK|GBP11|GBP10|VGF|IFNG|IGHA|TLR9|IRF8|ANG|TLR5|TLR4|TLR2|IGHV2-3|CEBPB|IGHV2-6|NLRP1A|IGHV2-5|IGHV2-2|IGHV1-22|IGHV1-23|NOD1|IGHV1-26|IGKC|GBP2|IGHV6-3|GBP4|IGHV6-6|GBP3|IGHV2-9|GBP2B|NOS2|IGHV1-31|CARD9|IGHV1-36|IGHV1-39|P2RX7|MYO1F
10646	1.4988E-37	1.7195E-35	634	3435	2781	23953	regulation of cell communication	CYFIP1|JRK|TFRC|RBPJ|F11R|FGFRL1|PREX2|GPR174|UBASH3B|GJA5|UBASH3A|CMKLR1|IER3|UNC5B|RPL23|AFAP1|TEP1|DDIT4|PRKD2|ATF3|GRID2IP|CDC42SE1|URI1|PRDM15|PDGFB|PDGFA|ZC3HAV1|P2RY10B|GATA3|GATA2|SLC30A10|DEDD2|C3|HSPH1|RNF213|PLCG1|PPARGC1A|LYN|FZD1|ABCA1|JUN|JAG1|FZD2|HOMER1|DMPK|FZD4|FZD7|FZD6|FN1|EIF2AK2|NR1D1|WDR54|ST18|TMEM198|SLC6A6|FASL|CPEB3|GPR18|ADA|LGMN|GPR21|ADM|SLC6A1|LITAF|SIGLECG|VSIR|LFNG|RACK1|RNF113A2|TIMP3|JAK2|LDLRAP1|JAK3|IKBKE|APPL2|TRP53INP1|APPL1|HAVCR2|APC2|DUSP4|DUSP5|GPR37|RIPK3|DUSP1|RIPK2|GPR35|IFNGR1|SPHK1|NFAM1|EMP2|F3|DUSP6|AGTR1A|VAMP8|MMP14|GPRC5A|RARA|PELI1|HCLS1|HCST|MDFI|TMEM106A|ARF6|ENG|HBEGF|PPARD|TLR13|CRB2|CCL12|SGMS1|IL6RA|PTGS2|GRAMD4|FGD2|FGD3|PPP1R2|FGD6|GPNMB|UCP2|PLAGL2|STX3|BID|EGLN1|P2RY12|BCHE|FARP1|P2RY10|GATSL3|CCL22|ATAD5|IL10RB|STAT1|AI464131|IL10RA|STAT3|CARD9|SCTR|CARD6|GPR3|GTF2H2|SYNJ2BP|SLC8B1|LRG1|CENPJ|GID8|SIGLEC1|CRLF3|NUCB2|LIMS1|PF4|LY6I|NRROS|CSF1|NCF1|CLSTN3|GPR65|RTKN2|CTNND1|FAM107A|SLA|GUCA1A|IRS2|CLU|TNF|PYCARD|RIMS4|CYSLTR2|SALL1|ADORA3|CHP2|LEPR|PIM3|MAP3K6|LZTS2|MAP3K7|LZTS1|MB21D1|MAP2K3|SH3GLB1|TLE3|TICAM2|IGFBP5|CD180|VRK2|LEMD3|MFNG|RAB34|LY6A|IL6ST|LY6E|BLK|CSF1R|ENY2|SHC2|SHC1|NOTCH4|H2-M3|ILDR1|CHRD|SPATA2|ABHD6|TNFRSF11A|RASAL3|RAP1B|SOCS3|STIP1|RAP1A|SOCS1|ATXN7|PSAP|DVL3|BMF|CD300LF|NPTX2|BCL2L14|NADK|MCL1|MAP2K6|LY86|HTR1B|MARCH7|GCSAM|MCC|FBXO30|NFKB1|GFAP|MFHAS1|PTPRC|BCL6|RHEB|CPD|RCAN2|BCL3|BCL2|HPSE|SERINC3|MAP3K14|LAT|MYD88|MCU|BCL2L1|NFE2L2|TRIM30A|PLEKHF1|HSP90AB1|LRRK1|ECE1|TREM2|PTPN22|TCIRG1|PTPN23|ITGAL|DUSP15|PIK3CG|CYR61|DUSP14|SPN|HHEX|PSD4|HIF1AN|GRID2|PVRIG|TNFRSF19|ITGA1|TRAF2|TRAF1|TIRAP|TNFRSF1A|ADAMTS20|EVC|LCK|TRAF3|TRAF5|BMP2K|TRIM59|ITGA6|TMBIM6|BIRC3|CX3CR1|MGRN1|SRF|LRP5|NLRC5|TULP3|NOD1|FURIN|PRCP|PRR5L|PIRB|P2RY6|PLN|CCL8|CCL7|CCL6|CCL5|TIFA|SH3BP2|RAB29|CCL2|CSK|BAK1|SH2B2|SPAG9|PTPN1|KCNJ10|ANGPT1|PRRX1|SEMA4D|HIP1R|PTPN12|CFLAR|KLF4|KLF2|ASXL1|P2RX7|TSPAN14|CTH|PTPN6|PIK3AP1|FCGR2B|PFKM|TPT1|LY6C2|ERRFI1|IL1RN|SMARCB1|ZMYND8|GFI1|ICAM1|LY6C1|IL27RA|LGALS3|FRAT1|PPP2R1B|DHX58|TNFSF10|KDR|TBC1D10C|TRIM25|IL12B|CCN4|LGALS9|SOX9|EPHB1|GLUL|PDK2|TNS2|CDON|MUSK|RSAD2|IL1R1|ARRDC3|SIAH1A|ACOD1|MMD2|CSNK1D|CSNK1E|GPR37L1|MAPK8IP3|RUNX3|RUNX1|ARC|ULK1|KCTD11|CD226|TRIM16|SIK2|EZR|TRIB1|TRIB2|GIPR|STXBP4|SH2D2A|TXK|LPAR4|APCDD1|PIK3R6|PIK3R5|KLK6|RAB11FIP1|RRAS|TESPA1|CD19|INPP5D|APOD|KCNN2|CD14|KCNN4|SNX5|SLAMF1|NTSR2|EGR1|XBP1|ZRANB1|TNFSF14|GADD45B|GADD45A|SH2D1A|IRGM2|IRGM1|IGF1|PARP14|GADD45G|NET1|BST1|STAG1|LPAR6|WNK2|ID1|CD28|CD22|IGHM|CD40|TRAM1|HIP1|PCSK9|CD3E|HERPUD1|AKAP12|AKAP13|SERP1|GLIPR2|NCS1|CTSH|FFAR3|CCR7|FFAR2|CD36|LMCD1|CTSC|CCR2|MAP4K1|SYK|TNFRSF12A|IL15|RHOH|PROX1|PARP9|CYP7B1|SORCS2|VAV1|RHOA|VAV2|TLR1|IL1A|ANO1|MDFIC|IL1B|CNKSR3|ARHGEF3|TLR9|MZB1|TLR7|TLR6|TLR5|CD46|TLR4|ARHGEF5|DBN1|STK40|TLR3|CD44|ARHGEF6|AVPI1|TLR2|AMER2|CD63|AMER3|RAMP2|GBA|CXCR4|ARNTL|MNT|RELN|XDH|CAR2|CD74|MAP3K1|OSM|PLEKHA4|PER2|PER1|CD40LG|AXL|FAS|IL18R1|SIPA1|GALNT11|FCMR|CD84|MIDN|CD81|HFE|LOXL3|PLAT|PRDM1|CARF|CCND3|PLAU|RGS1|ARHGDIB|CAPN3|GATSL2|TGM2|SH3GL1|ZBP1|PDIA3|RALBP1|CD300A|CYBA|SHISA2|LAX1|SHISA7|ERN1|MIR124-2HG|DOK1|ADAM17|DOK2|TYROBP|CD8A|CHIL1|NUPR1|RELL2|CARD11|PXK|HTRA3|C5AR2|C5AR1|HTRA1|CACNA1B|ADRB2|NDRG2|DDX60|CPLX1|HCAR2|SCUBE3|PDZD3|NLRP6|IRAK2|HRH2|UBD|LPXN|PMAIP1|NLRP3|RIPK1|TAC1|FAM83D|WNT3|BCL9L|TGFB1|HSPA5|IFT122|MT2|INHBB|SYT9|ARHGAP26|ARHGAP25|NFKBIA|IL7|TAB1|IL7R|BMPR1B|FGFR3|FBN1|PRR5|DYRK3|PLEK|CHD7|PDE3B|E130311K13RIK|TNFAIP3|HSPB1|SPRED2|FLCN|CASP8|MCF2L|TRPS1|CASP4|BLNK|CASP1|BDKRB2|DACT1|TGIF1|SRGN|RHBDF1|ARHGEF15|PDE4D|RHBDF2|PPP2R5B|ARHGEF18|IRAK4|AXIN2|DCN|TGFBR1|ACTA2|GREM2|ELF1|HSH2D|VGF|ALS2|IFNG|IRF4|RASA4|IRF1|TBC1D7|CRY2|IRF7|CRY1|CASQ2|DOCK2|ANKS1|RGS16|HMGCR|SAMHD1|DLL4|CYTH4|CNR2|MIR132|HES1|NOS2|CMTM3|TRAT1|SPRY4|OPRK1|SOD2|S100B|SCIMP|GOLPH3|TCIM|RGS10|PMP22|ACKR3|SPRY2|LTBR
32103	1.5176E-37	1.7216E-35	157	462	2781	23953	positive regulation of response to external stimulus	CD86|CSF1|CD81|IFI214|IFI211|CXCL13|ETS1|TNF|CXCL14|PVR|PYCARD|IGHG1|IL18RAP|ADORA3|DHX58|KDR|C3AR1|IL12B|CCN4|LGALS9|TGM2|CMKLR1|MB21D1|ZBP1|GBP5|LAG3|TICAM2|RSAD2|OSR1|CD180|ACOD1|CYBA|FCGR1|IGHG2B|ADAM17|FCGR3|MAPKAPK3|RAB34|MAPKAPK2|BTK|PRKD2|CD226|NUPR1|CLEC4E|TXK|H2-M3|C5AR1|PDGFB|ZC3HAV1|TNFRSF11A|DDX60|MNDAL|C3|KLRK1|C7|IRAK2|NCKAP1L|SLAMF6|ZFP580|CD14|CD300LF|TAC1|SLAMF1|LYN|STAT5A|TGFB1|TNFSF14|SH2D1A|CRTAM|LY86|IRGM2|FN1|IRGM1|NFKBIA|CXCL10|MFHAS1|CD28|ULBP1|MYD88|MCU|LGMN|H2-T23|HSPB1|TREM2|PTPN22|PIK3CG|CTSS|IFIH1|RAC2|FFAR3|CCR7|FFAR2|CCR6|JAK2|CCR5|IKBKE|GPSM3|CTSC|APPL1|CCR2|HAVCR2|FCER1G|RIPK2|DDX58|PLA2G4A|IL16|PARP9|TMEM173|IL17RC|TIRAP|VAV1|TNFRSF1A|TLR1|VAMP8|AIM2|TRAF3|IL1B|IRF7|TLR9|TLR12|PELI1|TLR11|TLR7|TLR6|TLR5|TLR4|TLR3|TLR2|TLR13|CEBPA|CEBPB|GRN|UNC93B1|NLRC5|CXCR4|NOD1|PTGS2|AIF1|RNF135|CXCR3|CCL5|TIFA|CCL2|STX3|IFI208|P2RY12|IFI209|CD74|IFI204|IFI205|IFI203|CARD9|OSM|SCIMP|CD6|ALOX5AP|PIK3AP1
23051	1.6238E-37	1.8211E-35	636	3450	2781	23953	regulation of signaling	CYFIP1|JRK|TFRC|RBPJ|F11R|FGFRL1|PREX2|GPR174|UBASH3B|GJA5|UBASH3A|CMKLR1|IER3|UNC5B|RPL23|AFAP1|TEP1|DDIT4|PRKD2|ATF3|GRID2IP|CDC42SE1|URI1|PRDM15|PDGFB|PDGFA|ZC3HAV1|P2RY10B|GATA3|GATA2|SLC30A10|DEDD2|C3|HSPH1|RNF213|PLCG1|PPARGC1A|LYN|FZD1|ABCA1|JUN|JAG1|FZD2|HOMER1|DMPK|FZD4|FZD7|FZD6|FN1|EIF2AK2|NR1D1|WDR54|ST18|TMEM198|SLC6A6|FASL|CPEB3|GPR18|ADA|LGMN|GPR21|ADM|SLC6A1|LITAF|SIGLECG|VSIR|LFNG|RACK1|RNF113A2|TIMP3|JAK2|LDLRAP1|JAK3|IKBKE|APPL2|TRP53INP1|APPL1|HAVCR2|APC2|DUSP4|DUSP5|GPR37|RIPK3|DUSP1|RIPK2|GPR35|IFNGR1|SPHK1|NFAM1|EMP2|F3|DUSP6|AGTR1A|VAMP8|MMP14|GPRC5A|RARA|PELI1|HCLS1|HCST|MDFI|TMEM106A|ARF6|ENG|HBEGF|PPARD|TLR13|CRB2|CCL12|SGMS1|IL6RA|PTGS2|GRAMD4|FGD2|FGD3|PPP1R2|FGD6|GPNMB|UCP2|PLAGL2|STX3|BID|EGLN1|P2RY12|BCHE|FARP1|P2RY10|GATSL3|CCL22|ATAD5|IL10RB|STAT1|AI464131|IL10RA|STAT3|CARD9|SCTR|CARD6|GPR3|GTF2H2|SYNJ2BP|SLC8B1|LRG1|CENPJ|GID8|SIGLEC1|CRLF3|NUCB2|LIMS1|PF4|LY6I|NRROS|CSF1|NCF1|CLSTN3|GPR65|RTKN2|CTNND1|FAM107A|SLA|GUCA1A|IRS2|CLU|TNF|PYCARD|RIMS4|CYSLTR2|SALL1|ADORA3|CHP2|LEPR|PIM3|MAP3K6|LZTS2|MAP3K7|LZTS1|MB21D1|MAP2K3|SH3GLB1|TLE3|TICAM2|IGFBP5|CD180|VRK2|LEMD3|MFNG|RAB34|LY6A|IL6ST|LY6E|BLK|CSF1R|ENY2|SHC2|SHC1|NOTCH4|H2-M3|ILDR1|CHRD|SPATA2|ABHD6|TNFRSF11A|RASAL3|RAP1B|SOCS3|STIP1|RAP1A|SOCS1|ATXN7|PSAP|DVL3|BMF|CD300LF|NPTX2|BCL2L14|NADK|MCL1|MAP2K6|LY86|HTR1B|MARCH7|GCSAM|MCC|FBXO30|NFKB1|GFAP|MFHAS1|PTPRC|BCL6|RHEB|CPD|RCAN2|BCL3|BCL2|HPSE|SERINC3|MAP3K14|LAT|MYD88|MCU|BCL2L1|NFE2L2|TRIM30A|PLEKHF1|HSP90AB1|LRRK1|ECE1|TREM2|PTPN22|TCIRG1|PTPN23|ITGAL|DUSP15|PIK3CG|CYR61|DUSP14|SPN|HHEX|PSD4|HIF1AN|GRID2|PVRIG|TNFRSF19|ITGA1|TRAF2|TRAF1|TIRAP|TNFRSF1A|ADAMTS20|EVC|LCK|TRAF3|TRAF5|BMP2K|TRIM59|ITGA6|TMBIM6|BIRC3|CX3CR1|MGRN1|SRF|LRP5|NLRC5|TULP3|NOD1|FURIN|PRCP|PRR5L|PIRB|P2RY6|PLN|CCL8|CCL7|CCL6|CCL5|TIFA|SH3BP2|RAB29|CCL2|CSK|BAK1|SH2B2|SPAG9|PTPN1|KCNJ10|ANGPT1|PRRX1|SEMA4D|HIP1R|PTPN12|CFLAR|KLF4|KLF2|ASXL1|P2RX7|TSPAN14|CTH|PTPN6|PIK3AP1|FCGR2B|PFKM|TPT1|LY6C2|ERRFI1|IL1RN|SMARCB1|ZMYND8|GFI1|ICAM1|LY6C1|IL27RA|LGALS3|FRAT1|PPP2R1B|DHX58|TNFSF10|KDR|TBC1D10C|TRIM25|IL12B|CCN4|LGALS9|SOX9|EPHB1|GLUL|PDK2|TNS2|CDON|MUSK|RSAD2|IL1R1|ARRDC3|SIAH1A|ACOD1|MMD2|CSNK1D|CSNK1E|GPR37L1|MAPK8IP3|RUNX3|RUNX1|ARC|ULK1|KCTD11|CD226|TRIM16|SIK2|EZR|TRIB1|TRIB2|GIPR|STXBP4|SH2D2A|TXK|LPAR4|APCDD1|PIK3R6|PIK3R5|KLK6|RAB11FIP1|RRAS|TESPA1|CD19|INPP5D|APOD|KCNN2|CD14|KCNN4|SNX5|SLAMF1|NTSR2|EGR1|XBP1|ZRANB1|TNFSF14|GADD45B|GADD45A|SH2D1A|IRGM2|IRGM1|IGF1|PARP14|GADD45G|NET1|BST1|STAG1|LPAR6|WNK2|ID1|CD28|CD22|IGHM|CD40|TRAM1|HIP1|PCSK9|CD3E|HERPUD1|AKAP12|AKAP13|SERP1|GLIPR2|NCS1|CTSH|FFAR3|CCR7|FFAR2|CD36|LMCD1|CTSC|CCR2|MAP4K1|SYK|TNFRSF12A|IL15|RHOH|PROX1|PARP9|CYP7B1|SORCS2|VAV1|RHOA|VAV2|TLR1|IL1A|ANO1|MDFIC|IL1B|CNKSR3|ARHGEF3|TLR9|MZB1|TLR7|TLR6|TLR5|CD46|TLR4|ARHGEF5|DBN1|STK40|TLR3|CD44|ARHGEF6|AVPI1|TLR2|AMER2|CD63|AMER3|RAMP2|GBA|CXCR4|ARNTL|MNT|RELN|XDH|CAR2|CD74|MAP3K1|OSM|PLEKHA4|PER2|PER1|CD40LG|AXL|FAS|IL18R1|SIPA1|GALNT11|FCMR|CD84|MIDN|CD81|HFE|LOXL3|PLAT|PRDM1|CARF|CCND3|PLAU|RGS1|ARHGDIB|CAPN3|GATSL2|TGM2|SH3GL1|ZBP1|PDIA3|RALBP1|CD300A|CYBA|SHISA2|LAX1|SHISA7|ERN1|MIR124-2HG|DOK1|ADAM17|DOK2|TYROBP|CD8A|CHIL1|NUPR1|RELL2|CARD11|PXK|HTRA3|C5AR2|C5AR1|HTRA1|CACNA1B|ADRB2|NDRG2|DDX60|CPLX1|HCAR2|SCUBE3|PDZD3|NLRP6|IRAK2|HRH2|UBD|LPXN|PMAIP1|NLRP3|RIPK1|TAC1|FAM83D|WNT3|BCL9L|TGFB1|HSPA5|IFT122|MT2|INHBB|SYT9|ARHGAP26|ARHGAP25|NFKBIA|IL7|TAB1|IL7R|BMPR1B|FGFR3|FBN1|PRR5|DYRK3|PLEK|CHD7|PDE3B|E130311K13RIK|TNFAIP3|HSPB1|SPRED2|FLCN|CASP8|MCF2L|TRPS1|CASP4|BLNK|CASP1|BDKRB2|DACT1|TGIF1|SRGN|RHBDF1|ARHGEF15|PDE4D|RHBDF2|PPP2R5B|ARHGEF18|IRAK4|AXIN2|ARAP1|DCN|TGFBR1|ACTA2|GREM2|ELF1|HSH2D|VGF|ALS2|IFNG|IRF4|RASA4|IRF1|TBC1D7|CRY2|IRF7|CRY1|CASQ2|DOCK2|ANKS1|MVP|RGS16|HMGCR|SAMHD1|DLL4|CYTH4|CNR2|MIR132|HES1|NOS2|CMTM3|TRAT1|SPRY4|OPRK1|SOD2|S100B|SCIMP|GOLPH3|TCIM|RGS10|PMP22|ACKR3|SPRY2|LTBR
19724	1.6414E-37	1.8211E-35	115	275	2781	23953	B cell mediated immunity	IGHV1-80|IGHV1-81|IGHV1-82|IGHV1-85|CD81|IGHV3-1|C4B|IGHG3|IGHG1|C1S1|C1RL|TRBC1|IGHV7-3|IGHV3-6|IGHV3-8|IGHV1-12|IGHV1-15|IGHV1-18|IGHV1-19|FCGR1|IGHG2B|FCGR3|IGHG2C|IGHV13-2|BTK|SERPING1|IGHV4-1|IGHV8-12|IGHV8-11|CFH|IGHV1-63|IGHV1-64|H2-M3|IGHV1-66|IL4RA|IGHV1-67|IGHV1-69|C2|C3|IGHV2-6-8|CD19|INPP5D|IGHV8-8|IGHV1-72|IGHV1-74|IGHV1-75|IGHV1-76|IGHV1-78|POU2F2|IGHV10-1|IGHV14-1|IGHV14-2|IGHV14-3|IGHV14-4|BCL3|MYD88|H2-AB1|IGHV1-5|IGHM|IGHV1-4|IGHV1-7|TCIRG1|IGHV5-9|IGLC3|IGHV9-4|IGLC1|CCR6|IGLC2|IGHV1-9|IGHV9-1|IGHV5-4|IGHV9-3|IGHV5-6|IGHV5-9-1|FCER1G|IGHV1-50|IGHV5-12|IGHV1-52|IGHV1-53|IGHV1-54|IGHV1-55|IGHV5-15|ICOSL|IGHV1-58|IGHV5-17|IGHV1-59|IGHA|IRF7|C1QB|C1QA|IGHV2-3|IGHV2-6|IGHV2-5|H2-DMA|IGHV2-2|FGL2|IGHV1-22|IGHV1-23|IGHV1-26|PIRB|IGKC|IGHV6-3|IGHV6-6|IGHV2-9|CD74|C1RA|ATAD5|IGHV1-31|IGHV1-36|IGHV1-39|BATF|CD40LG|FAS|FCGR2B|C1QC
1903039	8.1955E-37	8.9936E-35	98	211	2781	23953	positive regulation of leukocyte cell-cell adhesion	CD86|TFRC|CD81|CD80|IKZF1|ETS1|TNF|ICAM1|PYCARD|PNP|IL12B|LGALS9|RUNX3|RUNX1|IL6ST|CARD11|CD274|H2-M3|ZBTB1|IL4RA|GATA3|RASAL3|CORO1A|PIK3R6|EFNB1|HSPH1|SOCS1|TESPA1|NLRP3|TNFRSF14|NCKAP1L|ICOS|CD276|SLAMF1|STAT5A|XBP1|TGFB1|EGR3|VCAM1|TNFSF14|ZBTB16|IGF1|CCDC88B|PTPRC|NR4A3|BCL6|IL7|CD28|IL7R|ADA|H2-AB1|H2-T23|DOCK8|ITGB2|PTPN22|ITGAL|CD3E|VSIR|TNFSF13B|SPN|CCR7|JAK3|CCR2|HAVCR2|SYK|ITGA4|RIPK2|IL15|RHOH|ICOSL|RHOA|TGFBR2|IFNG|LCK|IRF1|IL1B|RARA|CD46|CD44|SASH3|H2-DMA|PTAFR|IL2RG|AIF1|HLX|CCL5|HAS2|CCL2|HES1|IL12RB1|CD74|H2-AA|TEC|CD40LG|CD6|CD5|IL2RA|CD244
43067	1.3840E-36	1.5024E-34	348	1543	2781	23953	regulation of programmed cell death	ATF2|CNTFR|IL1RN|TFRC|RBPJ|IKZF3|ELK1|ICAM1|IFIT2|AQP1|CCAR1|LGALS3|PNP|PPP2R1B|RPS6KA1|TNFSF10|KDR|PDK4|IL12B|SOX9|IER3|ENDOG|MUSK|UNC5B|SP110|SIAH1A|RUNX3|ARC|FNDC1|TEP1|TXNIP|ATF3|ATF4|URI1|HPN|GATA3|GATA2|SLC30A10|NUGGC|DEDD2|PLAC8|HSPH1|C6|KLRK1|NUAK2|C7|INPP5D|PLCG2|NCKAP1L|PLCG1|PPARGC1A|RBM10|LYN|STAT5A|PLK3|EGR1|JUN|XBP1|EGR3|TNFSF14|INTS1|GADD45B|GADD45A|FN1|EIF2AK2|IGF1|ST18|GADD45G|NET1|ACER2|FASL|ID1|ADA|LGMN|BTG2|CDKN1A|RARG|CD40|TRAM1|BTG1|CSRNP3|HIP1|PPP1R10|CTSZ|PCSK9|CD3G|ADM|HERPUD1|AKAP12|CASP12|ADAMTSL4|RACK1|NEFL|TSPO|TIMP3|CTLA4|CTSH|CCR7|TNFAIP8L2|BCL2A1D|JAK2|CCR5|BCL2A1A|JAK3|CTSD|CTSC|TRP53INP1|FCER1G|SYK|RIPK3|TNFRSF12A|TSC22D1|DUSP1|RIPK2|SPHK1|TSC22D3|SERPINB9|F3|DUSP6|AGTR1A|RHOA|RHOB|HCK|IL1B|RARA|PELI1|FLT3L|HCLS1|ANGPTL4|SGK1|TLR4|STK40|CD44|PPARD|FOXC1|ASAH1|GRN|NLRP1B|RAMP2|CCL12|NLRP1A|RPL10|SGMS1|CXCR4|PTGS2|AIF1|GRAMD4|MNT|WRN|CXCR3|UCP2|PLAGL2|BID|XDH|EGLN1|CD74|EGLN2|ATAD5|STAT1|CARD9|OSM|RSL1D1|CD40LG|AXL|STK17B|FAS|CIAPIN1|SIGLEC1|TARDBP|LIMS1|PF4|FCMR|NARF|NCF2|RTKN2|IRS2|ETS1|CLU|TNF|GIMAP8|PYCARD|NRBP2|ZFP36|CCND2|CLEC5A|CAPN2|PIM1|CAPN3|PIM3|MAP3K7|PHLDA1|TGM2|CAST|SH3GLB1|PDIA3|RALBP1|OSR1|RPS6|LIFR|POU3F3|NAIP2|ADAM17|MAG|NAIP5|TYROBP|MELK|NAIP6|NUPR1|SRSF6|CARD11|BLK|CSF1R|CD274|ZFP346|SHC1|H2-M3|C5AR1|SPATA2|ALOX12|ADRB2|CORO1A|HSP90B1|ZFP36L1|HCAR2|SOCS3|CALHM2|IRAK2|BAG3|UBD|PMAIP1|NLRP3|BMF|RIPK1|BCL2L14|MCL1|MAP2K6|HSPA8|TIA1|SDF2L1|TGFB1|HSPA5|ZBTB16|MT2|INHBB|MT1|MARCH7|FBXO32|PALB2|FBXO30|NFKB1|CXCL10|NR4A1|NAT8|PTPRC|RGCC|NR4A3|BCL6|IL7|BCL3|BCL2|IL7R|BMPR1B|SERINC3|FGFR3|BCL2L1|NFE2L2|USP36|DYRK3|ITGAM|PLEKHF1|HSP90AB1|B4GALT1|DOCK8|ATP2A3|TNFAIP3|PIK3CD|HSPB1|TREM2|PIK3CG|CYR61|FLCN|HK3|CASP8|SIX4|CASP3|TRPS1|CASP4|CASP1|BDKRB2|ATP7A|KLF11|GRID2|ITGA4|ITGA1|PLA2G4A|TRAF2|TRAF1|TNFRSF1B|TGFBR1|TNFRSF1A|ADAMTS20|DNAJC3|HSH2D|IFNG|LCK|TRAF3|TRAF5|IRF5|ITGA6|TMBIM6|TNFRSF26|BIRC3|CX3CR1|CEBPB|PDXK|LRP5|NOD1|HMGCR|SLC25A27|CCL5|BAK1|PTPN1|ANGPT1|GZMA|HIP1R|CFLAR|MERTK|SOD2|S100B|KLF4|SCIMP|GZMK|CD2|P2RX7|GOLPH3|TEC|TCIM|CTH|IL2RB|PMP22|ACIN1|ACKR3|SPRY2|PTX3|PDCD1|LTBR|FCGR2B|TPT1
50871	1.4902E-36	1.6005E-34	113	272	2781	23953	positive regulation of B cell activation	IGHV1-80|IGHV1-81|IGHV1-82|TFRC|IGHV1-85|CD81|IGHV3-1|IRS2|PRDM1|IGHG3|IGHG1|PNP|TRBC1|IGHV7-3|IGHV3-6|IGHV3-8|IGHV1-12|IGHV1-15|IGHV1-18|IGHV1-19|IGHG2B|IGHG2C|IGHV13-2|CARD11|IGHV4-1|IGHV8-12|IGHV8-11|IGHV1-63|IGHV1-64|IGHV1-66|IGHV1-67|IGHV1-69|IGHV2-6-8|INPP5D|NCKAP1L|IGHV8-8|STAT5A|XBP1|IGHV1-72|TGFB1|IGHV1-74|IGHV1-75|IGHV1-76|IGHV1-78|IGHV10-1|BST1|IGHV14-1|PTPRC|BCL6|IGHV14-2|IGHV14-3|IL7|IGHV14-4|BCL2|CD28|ADA|IGHV1-5|IGHM|IGHV1-4|CDKN1A|IGHV1-7|CD40|TNFSF13B|IGHV5-9|IGLC3|IGHV9-4|IGLC1|IGLC2|IGHV1-9|IGHV9-1|IGHV5-4|IGHV9-3|IGHV5-6|IGHV5-9-1|IGHV1-50|SYK|IGHV5-12|IGHV1-52|IGHV1-53|IGHV1-54|IGHV1-55|IGHV5-15|IGHV1-58|IGHV5-17|IGHV1-59|TIRAP|MMP14|IFNG|IGHA|TLR9|PELI1|TLR4|SASH3|IGHV2-3|IGHV2-6|IGHV2-5|IGHV2-2|IGHV1-22|IGHV1-23|IL2RG|IGHV1-26|IGKC|TBX21|STAT6|IGHV6-3|IGHV6-6|IGHV2-9|CD74|ATAD5|IGHV1-31|IGHV1-36|IGHV1-39|CD40LG
2520	2.6660E-36	2.8332E-34	216	775	2781	23953	immune system development	SPI1|TFRC|GFI1|IKZF1|RBPJ|SPIB|KDR|C3AR1|IL12B|CCN4|JUNB|B2M|HERC6|ARL11|RSAD2|ACOD1|WDR78|RUNX3|JMJD6|RUNX1|BTK|HOXB4|EPAS1|TXK|ZBTB1|GATA3|GATA2|LY9|NUGGC|CD79B|CD79A|SGPL1|RRAS|CD19|PLCG2|SLAMF8|SLAMF6|ICOS|SLAMF1|LYN|STAT5A|EGR1|JUN|DNASE2A|TIPARP|FZD7|NFATC3|IRF2BP2|NFATC1|FLI1|GADD45G|CD28|TNFSF8|CDK13|GPR18|ADA|IGHM|ITK|TNFRSF13B|CD3G|CD3E|SIGLECG|CD3D|LFNG|CCR7|CCR6|BCL2A1D|JAK2|JARID2|JAK3|CCR2|HAVCR2|BATF2|APOBEC3|BATF3|FCER1G|SYK|RIPK3|IL15|NFAM1|TET2|RHOH|CBFA2T3|VAV1|RHOA|FLT3L|HCLS1|3830403N18RIK|TLR2|H2-DMA|RELB|IGKC|STAT6|CD74|BRF2|ATAD5|STAT3|BATF|CD40LG|AXL|FAS|CIAPIN1|PKN1|IL18R1|SAMD9L|NRROS|CSF1|CD81|GIMAP1|RTKN2|SLA|ARID4A|CXCL13|TNF|CLEC5A|LEPR|ZFP683|TMOD3|RPS6|THEMIS|ADAM17|TYROBP|MSH3|CD8A|MFNG|SBDS|CLEC4E|CARD11|CSF1R|H2-M3|PLD4|TNFRSF11A|EFNA4|ZFP36L2|ZFP36L1|UBD|PSAP|CD300LF|TGFB1|ZBTB16|POU2F2|NFKB1|BTNL6|NFKB2|MFHAS1|PTPRC|MAFB|BCL6|SP1|IL7|BCL3|BCL2|IL7R|H2-AB1|H2-T23|DYRK3|ITGAM|CHD7|LRRK1|TNFAIP3|TREM2|PTPN22|TCIRG1|SPN|LYL1|FLCN|HHEX|CASP8|HEPH|SIX4|CASP3|ATP7A|ICOSL|TIRAP|TGFBR1|ETV6|PTBP3|TGFBR2|IFNG|LCK|IRF4|IRF1|IL3RA|IRF8|MYH9|LTB|DOCK2|MS4A1|CEBPA|HDAC5|RBM47|CEBPD|SRF|CEBPG|LRP5|PIRB|SAMHD1|THSD1|DLL4|TBX21|MKNK2|HES1|BAK1|WASF2|CMTM7|PLA2G2D|ANGPT2|ANGPT1|POLM|MERTK|SOD2|KLF4|KLF2|ASXL1|PTPN6|LTBR
19221	4.1382E-36	4.3521E-34	123	317	2781	23953	cytokine-mediated signaling pathway	IFITM3|CNTFR|IFITM1|PLVAP|IFITM2|CSF3R|SPI1|CSF1|CXCL13|TNF|IL27RA|PYCARD|IL18RAP|CCRL2|LEPR|IL12B|IL13RA1|IFNAR2|IL15RA|IL1R1|OSR1|LIFR|DOK1|IL6ST|CSF1R|EBI3|IL4RA|PDGFB|CSF2RB|TNFRSF11A|ADIPOR2|SOCS1|C7|IRAK2|CD300LF|ZC3H15|STAT5A|EGR1|XCR1|FZD4|NMI|IIGP1|ST18|NFKBIA|CXCL10|CXCL11|IL7|IL7R|MYD88|CXCL9|TRBV13-2|CCR7|CCR6|JAK2|CCR5|JAK3|APPL2|APPL1|CCR2|FCER1G|SYK|IL15|GPR35|IFNGR1|TRAF2|IRAK4|TRAF1|TNFRSF1B|OSMR|F3|IL17RC|TNFRSF1A|CSF2RB2|IL1A|GREM2|AIM2|IFNG|OAS2|TRAF3|IRF1|IL1B|IL3RA|TRAF5|IRF7|IRF5|IL9R|CX3CR1|CEBPA|FOXC1|CCL12|CXCR4|IL6RA|CXCR6|IL2RG|PIRB|CCL8|CCL7|CCL6|CXCR3|CCL5|IL21R|CCL2|STAT6|IL12RB1|DUOX2|SH2B2|IL12RB2|CD74|CCL22|IL10RB|STAT1|IL10RA|STAT2|STAT3|OSM|IL2RA|IL2RB|FAS|ACKR3|PTPN6|IL18R1|LIMS1|PF4
16064	5.5038E-36	5.7285E-34	112	271	2781	23953	immunoglobulin mediated immune response	IGHV1-80|IGHV1-81|IGHV1-82|IGHV1-85|CD81|IGHV3-1|C4B|IGHG3|IGHG1|C1S1|C1RL|TRBC1|IGHV7-3|IGHV3-6|IGHV3-8|IGHV1-12|IGHV1-15|IGHV1-18|IGHV1-19|FCGR1|IGHG2B|FCGR3|IGHG2C|IGHV13-2|BTK|SERPING1|IGHV4-1|IGHV8-12|IGHV8-11|CFH|IGHV1-63|IGHV1-64|IGHV1-66|IL4RA|IGHV1-67|IGHV1-69|C2|C3|IGHV2-6-8|CD19|INPP5D|IGHV8-8|IGHV1-72|IGHV1-74|IGHV1-75|IGHV1-76|IGHV1-78|POU2F2|IGHV10-1|IGHV14-1|IGHV14-2|IGHV14-3|IGHV14-4|BCL3|MYD88|H2-AB1|IGHV1-5|IGHM|IGHV1-4|IGHV1-7|TCIRG1|IGHV5-9|IGLC3|IGHV9-4|IGLC1|CCR6|IGLC2|IGHV1-9|IGHV9-1|IGHV5-4|IGHV9-3|IGHV5-6|IGHV5-9-1|FCER1G|IGHV1-50|IGHV5-12|IGHV1-52|IGHV1-53|IGHV1-54|IGHV1-55|IGHV5-15|ICOSL|IGHV1-58|IGHV5-17|IGHV1-59|IGHA|IRF7|C1QB|C1QA|IGHV2-3|IGHV2-6|IGHV2-5|H2-DMA|IGHV2-2|FGL2|IGHV1-22|IGHV1-23|IGHV1-26|IGKC|IGHV6-3|IGHV6-6|IGHV2-9|CD74|C1RA|ATAD5|IGHV1-31|IGHV1-36|IGHV1-39|BATF|CD40LG|FCGR2B|C1QC
50851	5.9378E-36	6.1171E-34	120	305	2781	23953	antigen receptor-mediated signaling pathway	IGHV1-80|IGHV1-81|IGHV1-82|IGHV1-85|IGHV3-1|IGHG3|IGHG1|TRBC1|IGHV7-3|IGHV3-6|IGHV3-8|THEMIS|IGHV1-12|IGHV1-15|LAX1|IGHV1-18|IGHV1-19|IGHG2B|IGHG2C|IGHV13-2|PRKD2|BLK|IGHV4-1|IGHV8-12|IGHV8-11|IGHV1-63|TXK|IGHV1-64|IGHV1-66|IGHV1-67|IGHV1-69|GATA3|CD79B|CD79A|IGHV2-6-8|CD19|PLCG2|NCKAP1L|IGHV8-8|PLCG1|CD276|LYN|IGHV1-72|IGHV1-74|IGHV1-75|IGHV1-76|IGHV1-78|BTNL4|IGHV10-1|BTNL6|IGHV14-1|PTPRC|IGHV14-2|IGHV14-3|IGHV14-4|BCL2|CD28|IGHV1-5|IGHM|IGHV1-4|ITK|IGHV1-7|PTPN22|CD3E|SPN|IGHV5-9|IGLC3|CTLA4|IGHV9-4|IGLC1|IGLC2|BCL2A1D|IGHV1-9|IGHV9-1|IGHV5-4|IGHV9-3|IGHV5-6|IGHV5-9-1|IGHV1-50|SYK|IGHV5-12|RIPK2|IGHV1-52|IGHV1-53|NFAM1|IGHV1-54|IGHV1-55|IGHV5-15|ICOSL|IGHV1-58|IGHV5-17|IGHV1-59|LAT2|IFNG|IGHA|LCK|LCP2|MS4A1|IGHV2-3|IGHV2-6|IGHV2-5|IGHV2-2|IGHV1-22|IGHV1-23|IGHV1-26|FYB|IGKC|IGHV6-3|IGHV6-6|SH2B2|IGHV2-9|IGHV1-31|IGHV1-36|IGHV1-39|TEC|THEMIS2|KLHL6|PTPN6|CLEC2I|CD247
42981	7.7347E-36	7.8878E-34	342	1518	2781	23953	regulation of apoptotic process	ATF2|CNTFR|IL1RN|TFRC|RBPJ|IKZF3|ELK1|ICAM1|IFIT2|AQP1|CCAR1|LGALS3|PNP|PPP2R1B|RPS6KA1|TNFSF10|KDR|PDK4|IL12B|SOX9|IER3|ENDOG|MUSK|UNC5B|SP110|SIAH1A|RUNX3|ARC|FNDC1|TEP1|TXNIP|ATF3|ATF4|URI1|HPN|GATA3|GATA2|SLC30A10|NUGGC|DEDD2|PLAC8|HSPH1|C6|KLRK1|NUAK2|C7|INPP5D|NCKAP1L|PLCG1|PPARGC1A|RBM10|LYN|STAT5A|PLK3|EGR1|JUN|XBP1|EGR3|TNFSF14|INTS1|GADD45B|GADD45A|FN1|EIF2AK2|IGF1|ST18|GADD45G|NET1|ACER2|FASL|ID1|ADA|LGMN|BTG2|CDKN1A|RARG|CD40|TRAM1|BTG1|CSRNP3|HIP1|PPP1R10|CTSZ|PCSK9|CD3G|ADM|HERPUD1|AKAP12|CASP12|ADAMTSL4|RACK1|NEFL|TSPO|TIMP3|CTLA4|CTSH|CCR7|TNFAIP8L2|BCL2A1D|JAK2|CCR5|BCL2A1A|JAK3|CTSD|CTSC|TRP53INP1|FCER1G|SYK|RIPK3|TNFRSF12A|TSC22D1|DUSP1|RIPK2|SPHK1|TSC22D3|SERPINB9|F3|DUSP6|AGTR1A|RHOA|RHOB|HCK|IL1B|RARA|FLT3L|HCLS1|ANGPTL4|SGK1|TLR4|STK40|CD44|PPARD|FOXC1|GRN|NLRP1B|RAMP2|CCL12|NLRP1A|RPL10|SGMS1|PTGS2|AIF1|GRAMD4|MNT|WRN|CXCR3|UCP2|PLAGL2|BID|XDH|EGLN1|CD74|EGLN2|ATAD5|STAT1|CARD9|OSM|RSL1D1|CD40LG|AXL|STK17B|FAS|CIAPIN1|SIGLEC1|TARDBP|LIMS1|PF4|FCMR|NARF|NCF2|RTKN2|IRS2|ETS1|CLU|TNF|GIMAP8|PYCARD|NRBP2|ZFP36|CCND2|CLEC5A|CAPN2|PIM1|CAPN3|PIM3|MAP3K7|PHLDA1|TGM2|CAST|SH3GLB1|PDIA3|RALBP1|OSR1|RPS6|LIFR|POU3F3|NAIP2|ADAM17|MAG|NAIP5|TYROBP|MELK|NAIP6|NUPR1|SRSF6|CARD11|BLK|CSF1R|CD274|ZFP346|SHC1|H2-M3|C5AR1|ALOX12|ADRB2|CORO1A|HSP90B1|ZFP36L1|HCAR2|SOCS3|CALHM2|IRAK2|BAG3|UBD|PMAIP1|NLRP3|BMF|RIPK1|BCL2L14|MCL1|MAP2K6|HSPA8|TIA1|SDF2L1|TGFB1|HSPA5|ZBTB16|MT2|INHBB|MT1|MARCH7|FBXO32|PALB2|FBXO30|NFKB1|CXCL10|NR4A1|NAT8|PTPRC|RGCC|NR4A3|BCL6|IL7|BCL3|BCL2|IL7R|BMPR1B|SERINC3|FGFR3|BCL2L1|NFE2L2|USP36|DYRK3|ITGAM|PLEKHF1|HSP90AB1|B4GALT1|DOCK8|ATP2A3|TNFAIP3|PIK3CD|HSPB1|TREM2|PIK3CG|CYR61|FLCN|CASP8|SIX4|CASP3|TRPS1|CASP4|CASP1|BDKRB2|ATP7A|KLF11|GRID2|ITGA4|ITGA1|PLA2G4A|TRAF2|TRAF1|TNFRSF1B|TGFBR1|TNFRSF1A|ADAMTS20|DNAJC3|HSH2D|IFNG|LCK|TRAF3|TRAF5|IRF5|ITGA6|TMBIM6|TNFRSF26|BIRC3|CX3CR1|CEBPB|PDXK|LRP5|NOD1|HMGCR|SLC25A27|CCL5|BAK1|PTPN1|ANGPT1|GZMA|HIP1R|CFLAR|MERTK|SOD2|S100B|KLF4|SCIMP|GZMK|CD2|P2RX7|GOLPH3|TEC|TCIM|CTH|IL2RB|PMP22|ACIN1|ACKR3|SPRY2|PTX3|PDCD1|LTBR|FCGR2B|TPT1
45088	9.0019E-36	9.0883E-34	116	289	2781	23953	regulation of innate immune response	CD86|GFI1|IFI214|IFI211|TNF|PVR|PYCARD|IL18RAP|DHX58|IL12B|LGALS9|MB21D1|ZBP1|GBP5|CD96|LAG3|TICAM2|RSAD2|CD300A|TAP2|TRAFD1|TAP1|ACOD1|CYBA|MAPKAPK3|MAPKAPK2|SERPING1|CD226|CLEC4E|TXK|H2-M3|ZC3HAV1|DDX60|PIK3R6|MNDAL|KLRK1|SOCS1|NLRP6|IRAK2|SLAMF8|SLAMF6|CD14|CD300LF|A2M|LYN|STAT5A|SH2D1A|CRTAM|IRGM2|IRGM1|NMI|NR1D1|PARP14|NFKBIA|MFHAS1|TREML2|ULBP1|MYD88|B430306N03RIK|H2-T23|TRIM30A|TNFAIP3|TREM2|PTPN22|IFIH1|FFAR2|CD36|IKBKE|APPL2|APPL1|HAVCR2|RIPK2|DDX58|TFEB|SERPINB9|PARP9|TMEM173|TIRAP|VAV1|TLR1|AIM2|IRF4|TRAF3|IRF1|IRF7|TLR9|TLR12|PELI1|TLR11|TLR7|TLR6|TLR5|TLR4|TLR3|ARF6|TLR2|TLR13|GRN|UNC93B1|NLRC5|SAMHD1|GRAMD4|RNF135|SERPINB1A|TIFA|IFI208|IFI209|CD74|IFI204|IFI205|IFI203|CARD9|SCIMP|PIK3AP1|CLEC2D|MYO1F
30155	1.0062E-35	1.0058E-33	202	706	2781	23953	regulation of cell adhesion	IL1RN|TFRC|DMP1|IKZF1|RBPJ|F11R|ICAM1|ZC3H12D|LGALS3|PNP|UBASH3B|RASSF4|KDR|PIEZO1|IL12B|LGALS9|SOX9|RUNX3|UNC13D|RUNX1|TEP1|PRKD2|RIN2|SDC4|ZBTB1|GATA3|PIK3R6|HSPH1|RRAS|TESPA1|APOD|NCKAP1L|ICOS|SLAMF1|LYN|STAT5A|XBP1|JAG1|EGR3|TNFSF14|FZD4|FZD7|FN1|IGF1|NET1|CCDC88B|ACER2|BST1|MEX3B|CD28|ADA|FERMT3|CD3E|VSIR|NAT8F3|NAT8F5|RAC2|CTLA4|CCR7|TNFAIP8L2|CD36|JAK2|CCR5|JAK3|CCR2|HAVCR2|SYK|DUSP1|RIPK2|IL15|RHOH|EMP2|VAV1|RHOA|APBB1IP|MMP14|IL1B|RARA|PELI1|CD46|DSCAML1|DBN1|CD44|CD63|H2-DMA|PTAFR|CXCR4|AIF1|GPNMB|CXCR3|HAS2|STX3|IL12RB1|P2RY12|CD74|PLEKHA2|CD40LG|LIMS1|CD86|CSF1|CD81|HFE|CD80|FAM107A|LOXL3|CXCL13|ETS1|TNF|ACTG1|PYCARD|PLAU|TGM2|LAG3|CD300A|LAX1|RELL2|IL6ST|CARD11|VCL|CD274|AKNA|H2-M3|IL4RA|CHRD|ALOX12|ADRB2|RASAL3|CORO1A|FBLN2|EFNB1|SOCS1|BTLA|LPXN|NLRP3|TNFRSF14|CD276|TGFB1|VCAM1|ZBTB16|MARCH7|NAT8|PTPRC|RGCC|NR4A3|BCL6|FES|IL7|BCL2|PLXNB3|PLXNB2|IL7R|H2-AB1|H2-T23|DOCK8|PDE3B|ITGB2|TNFAIP3|PTPN22|PTPN23|ITGAL|CYR61|TNFSF13B|SPN|FLCN|CASP3|CYTIP|ITGA4|ICOSL|TGFBR2|IFNG|LCK|IRF1|ITGA6|SASH3|LAMA5|CEBPB|SLFN1|SRF|FGL2|IL2RG|HLX|TBX21|CCL5|CCL2|HES1|TIGIT|CLASP2|COL26A1|PLA2G2D|ANGPT2|ANGPT1|SEMA4D|KLF4|H2-AA|TEC|CD6|CD5|IL2RA|CD9|PTPN6|MYO1F|CD244
65009	2.3211E-35	2.2974E-33	627	3440	2781	23953	regulation of molecular function	ATF2|RNH1|TFRC|GMFG|HNRNPU|HNRNPR|F11R|PREX2|FAM122A|UBASH3B|NAMPT|CMKLR1|RPL23|SERPINF1|CLDN5|TEP1|PSME1|TXNIP|PSME2|SERPING1|PRKD2|NHLRC1|URI1|HPN|PDGFB|PDGFA|ZC3HAV1|GATA3|MEFV|OAZ2|PRPSAP1|C3|HSPH1|C7|PLCG2|NCKAP1L|PLCG1|PPARGC1A|NKX2-2|LYN|FZD1|JUN|STARD13|JAG1|FZD2|HOMER1|DMPK|FZD4|FZD6|FN1|EIF2AK2|LARP6|ST18|MEX3B|EIF5|FASL|FXYD1|HNRNPD|TNFSF8|FXYD5|HNRNPC|CPEB2|LGMN|DENND1C|ARHGAP9|ITK|CDKN1A|BTG1|ARHGAP8|ELN|SETD7|ADM|VSIR|ARHGAP4|LFNG|MMP25|CASP12|RACK1|TIMP3|JAK2|LDLRAP1|IKBKE|TIMP4|HAVCR2|APC2|DUSP4|DENND2D|DUSP5|DENND2C|RIPK3|DUSP1|RIPK2|GPR35|ANXA3|IFNGR1|SPHK1|NFAM1|ANXA4|EMP2|RAB3IL1|SERPINB9|TMEM173|GMIP|F3|DUSP6|AGTR1A|VAMP8|GPRC5A|RARA|CDC42EP2|PELI1|FLT3L|HCLS1|ANGPTL4|MDFI|ENG|HBEGF|PPARD|CRB2|GRN|CCL12|AHNAK|PTAFR|KCNA5|IL6RA|PTGS2|ADCY7|GRAMD4|FGD2|FGD3|PPP1R2|SERPINB1A|WRN|SERPINB1B|FGD6|BTAF1|GPNMB|BID|EGLN1|P2RY13|FARP1|CCL22|STAT1|STAT3|CARD9|GTF2H2|PSMB8|PSMB9|SNX18|FAM212A|SLCO3A1|MITD1|PKN1|NUCB2|LIMS1|PF4|LY6I|CSF1|NCF1|NCF2|GPR65|NAB2|NCF4|RTKN2|GUCA1A|IRS2|CXCL13|CLU|TNF|CXCL14|CXCL16|PYCARD|STK10|ZFP36|SLN|ADORA3|CHP2|PIM1|LEPR|NEK2|MAP3K6|MAP3K7|MAP2K3|SH3GLB1|SEMA6D|CYS1|FCGR1|PYGO2|NAIP2|NAIP5|ACAP1|MSH3|NAIP6|MFNG|LY6A|LY6E|CSF1R|SHC2|KCNE4|SHC1|TNFRSF11A|RASAL3|HSP90B1|SOCS3|RAP1A|SOCS1|SERPINA3F|ADAP2|BAG3|PSAP|DVL3|SMYD3|NPTX2|MAP2K6|CTLA2B|RAB4A|NEK6|SERPINA3N|SERPINA3G|FBXO30|SERPINA3I|NFKB1|CXCL10|CXCL11|IBTK|PTPRC|RGCC|BCL6|SERPINB6B|MAP3K19|RCAN2|BCL2|PLXNB3|PLXNB2|MAP3K14|SERINC2|LAT|MYD88|SERINC5|BCL2L1|ITGAM|HSP90AB1|ITGB2|TREM2|PTPN22|ELFN2|PIK3CG|CYR61|TNFSF13B|DUSP14|SPN|HHEX|GM2A|PPP6R2|PSD4|TAGAP|ATP7A|OASL1|OASL2|ITGA4|DTX3L|ITGA1|TRAF2|TRAF1|TIRAP|DNAJC3|DBF4|LCK|RP2|TRAF3|TRAF5|BMP2K|ITGA6|TMBIM6|ANG|MCM2|BIRC3|CX3CR1|ITIH5|HDAC5|ITIH2|SRF|CEBPG|LRP5|NLRC5|SEMA3G|NOD1|FURIN|PBXIP1|DNAJB1|P2RY6|PLN|CCL8|CCL7|CCL6|CCL5|GCN1L1|CCL2|CSK|BAK1|SPAG9|PTPN1|ANGPT1|SEMA4D|GZMA|MID1IP1|HIP1R|CFLAR|MERTK|KLF4|GZMK|MYO1D|P2RX7|CTH|RUNDC1|PTPN6|FCGR2B|TPT1|LY6C2|ERRFI1|IL1RN|SMARCB1|AHCYL1|GFI1|CCNF|ICAM1|IFIT2|AQP1|LY6C1|LGALS3|RINL|PPP2R1B|RASSF4|RPS6KA1|CHORDC1|TNFSF10|KDR|PDK4|TBC1D10C|TRIM25|IL12B|LGALS9|TRIM21|EPHB1|B2M|PDK2|TBC1D10A|CDON|ARRDC4|MUSK|SLC11A1|ARRDC3|ACOD1|EBF2|MMD2|CSNK1E|MAPK8IP3|FNDC5|PPP1R3G|ARC|SLPI|PPP1R3C|ADGRB3|TRIM14|RIN3|SIK1|TRIB1|RIN2|TRIB2|CCNO|PTGES|SDC4|EPHA10|TXK|EBI3|PIK3R6|PIK3R5|SEC14L2|APH1C|CD19|SLAMF8|CEP192|A2M|SLAMF1|EGR1|PTPRN2|TNFSF14|INTS1|GADD45B|GADD45A|IRGM2|IGF1|MANF|GADD45G|BST2|NET1|PARP10|PM20D1|ACER2|LPAR5|WNK2|ID1|IGHM|CD40|TRAM1|CSRNP3|HIP1|PPP1R10|CTSZ|PCSK9|WFDC1|IL27|CTSS|HERPUD1|AKAP13|MAP1LC3B|RAC2|CTSH|CCR7|CD36|BCL2A1D|CTSD|CTSC|CTSB|MAP4K1|APOBEC1|PARP3|PARP4|SYK|IL15|INSRR|RHOH|IL16|PROX1|PARP9|PPRC1|RHOC|RENBP|VAV1|RHOA|CTTNBP2NL|VAV2|DUS2|TLR1|IL1A|HCK|MDFIC|IL1B|CNKSR3|ARHGEF3|TLR9|FCER2A|FAM20A|TLR6|SGK1|TLR4|ARHGEF5|DBN1|TLR3|CD44|ARHGEF6|AVPI1|TLR2|OAS1H|CSTB|FOXC1|NLRP1B|RAMP2|NLRP1A|SAA3|GBA|OAS1A|OAS1B|OAS1C|CST7|OAS1G|RELN|XDH|CD74|MAP3K1|GCH1|OSM|PDP1|PER2|TTC8|CD40LG|AXL|FAS|APBA3|IL18R1|SIPA1|FCMR|CD84|MIDN|CD81|HFE|CARF|CCND3|CCND2|IL18RAP|CCND1|PLAU|RGS1|ARHGDIB|CAPN3|WASHC1|CAST|RALBP1|CD300A|OSR1|ARID5B|CYBA|OCRL|LAX1|GEM|SHISA7|ARHGAP45|SPOCD1|ERN1|ADAM17|MAU2|DOK7|CHIL1|NUPR1|CARD11|HDGFL3|PXK|C5AR1|TOR1AIP2|ALOX12|ADRB2|TOR1AIP1|CNN3|RASGRP3|PDZD3|HRH3|IRAK2|PMAIP1|NLRP3|RIPK1|TAC1|WNT3|HSPA8|TGFB1|MT2|INHBB|ARHGAP26|ARHGAP25|AZIN1|NFKBIA|NR4A1|ARHGAP30|IL7|BHLHE40|TAB1|FGFR3|FBN1|DOCK6|PRR5|CXCL9|DOCK8|PLEK|ATP2A3|E130311K13RIK|TNFAIP3|HSPB1|LDB2|SPRED2|FLCN|CASP8|CASP3|MCF2L|CASP4|CASP1|GPSM3|DACT1|ARHGEF15|DDX58|PDE4D|PPP2R5B|ARHGEF18|AXIN2|ARAP1|TGFBR1|TGFBR2|GREM2|RBL1|AIM2|VGF|ALS2|IFNG|OAS2|IRF4|RASA4|OAS3|TBC1D7|CRY2|CASQ2|LTB|CASQ1|DOCK2|RALB|MVP|RGS16|ASAP3|ATP1A2|HMGCR|GNA13|NWD1|CYTH4|CNR2|STOM|HES1|CMTM7|NOS2|CMTM3|SPRY4|SOD2|CD2|TCIM|ALOX5AP|RGS10|PMP22|SPRY2|PTX3|TAF3|GLA
50790	5.8951E-35	5.7784E-33	457	2276	2781	23953	regulation of catalytic activity	RNH1|HNRNPU|HNRNPR|F11R|PREX2|FAM122A|UBASH3B|RPL23|SERPINF1|TEP1|PSME1|TXNIP|PSME2|SERPING1|PRKD2|NHLRC1|URI1|HPN|PDGFB|PDGFA|ZC3HAV1|MEFV|OAZ2|PRPSAP1|C3|HSPH1|NCKAP1L|LYN|JUN|STARD13|DMPK|FZD4|FN1|EIF2AK2|ST18|MEX3B|EIF5|FASL|HNRNPD|HNRNPC|CPEB2|LGMN|ARHGAP9|ITK|CDKN1A|BTG1|ARHGAP8|SETD7|VSIR|ARHGAP4|MMP25|CASP12|RACK1|TIMP3|JAK2|IKBKE|TIMP4|APC2|DUSP4|DUSP5|RIPK3|DUSP1|RIPK2|ANXA3|EMP2|SERPINB9|GMIP|F3|DUSP6|AGTR1A|GPRC5A|RARA|CDC42EP2|ANGPTL4|MDFI|ENG|PPARD|CRB2|GRN|CCL12|PTAFR|IL6RA|PTGS2|ADCY7|GRAMD4|FGD2|PPP1R2|SERPINB1A|WRN|SERPINB1B|FGD6|BID|EGLN1|P2RY13|FARP1|CCL22|STAT1|STAT3|CARD9|GTF2H2|PSMB8|PSMB9|SNX18|FAM212A|PKN1|LIMS1|CSF1|NCF1|NCF2|GPR65|NAB2|NCF4|GUCA1A|IRS2|CXCL13|CLU|TNF|PYCARD|STK10|ZFP36|SLN|CHP2|PIM1|LEPR|NEK2|MAP3K6|MAP3K7|MAP2K3|SH3GLB1|FCGR1|PYGO2|NAIP2|NAIP5|ACAP1|MSH3|NAIP6|CSF1R|SHC2|SHC1|TNFRSF11A|RASAL3|HSP90B1|SOCS3|RAP1A|SOCS1|SERPINA3F|ADAP2|BAG3|PSAP|DVL3|SMYD3|MAP2K6|CTLA2B|RAB4A|NEK6|SERPINA3N|SERPINA3G|FBXO30|SERPINA3I|NFKB1|IBTK|PTPRC|RGCC|BCL6|SERPINB6B|MAP3K19|RCAN2|BCL2|PLXNB3|PLXNB2|MAP3K14|SERINC2|LAT|SERINC5|BCL2L1|ITGAM|HSP90AB1|PTPN22|ELFN2|PIK3CG|CYR61|DUSP14|SPN|HHEX|GM2A|PPP6R2|TAGAP|ATP7A|OASL1|OASL2|DTX3L|ITGA1|TRAF2|TIRAP|DNAJC3|DBF4|LCK|RP2|BMP2K|ITGA6|TMBIM6|ANG|MCM2|BIRC3|ITIH5|ITIH2|LRP5|NLRC5|NOD1|FURIN|DNAJB1|PLN|CCL8|CCL7|CCL6|CCL5|GCN1L1|CCL2|CSK|BAK1|SPAG9|PTPN1|ANGPT1|SEMA4D|GZMA|MID1IP1|HIP1R|CFLAR|MERTK|KLF4|GZMK|MYO1D|P2RX7|RUNDC1|PTPN6|TPT1|ERRFI1|IL1RN|GFI1|CCNF|ICAM1|AQP1|RINL|PPP2R1B|RASSF4|RPS6KA1|CHORDC1|TNFSF10|KDR|PDK4|TBC1D10C|IL12B|LGALS9|EPHB1|PDK2|TBC1D10A|ARRDC4|MUSK|SLC11A1|ARRDC3|MMD2|MAPK8IP3|PPP1R3G|ARC|SLPI|PPP1R3C|ADGRB3|RIN3|TRIB1|RIN2|TRIB2|CCNO|PTGES|SDC4|EPHA10|TXK|PIK3R6|PIK3R5|SEC14L2|APH1C|CD19|SLAMF8|CEP192|A2M|SLAMF1|EGR1|PTPRN2|TNFSF14|INTS1|GADD45B|GADD45A|IRGM2|IGF1|GADD45G|BST2|NET1|ACER2|IGHM|CD40|CSRNP3|HIP1|PPP1R10|WFDC1|HERPUD1|AKAP13|RAC2|CTSH|CCR7|BCL2A1D|CTSD|CTSC|CTSB|MAP4K1|APOBEC1|PARP3|PARP4|SYK|INSRR|RHOH|PROX1|PARP9|RHOC|RENBP|VAV1|RHOA|VAV2|DUS2|TLR1|MDFIC|IL1B|TLR9|FCER2A|FAM20A|TLR6|TLR4|ARHGEF5|DBN1|CD44|AVPI1|OAS1H|CSTB|NLRP1B|NLRP1A|GBA|OAS1A|OAS1B|OAS1C|CST7|OAS1G|RELN|XDH|CD74|MAP3K1|GCH1|PDP1|TTC8|CD40LG|AXL|FAS|APBA3|SIPA1|FCMR|MIDN|CD81|CCND3|CCND2|CCND1|RGS1|ARHGDIB|CAPN3|WASHC1|CAST|RALBP1|CD300A|OSR1|CYBA|OCRL|LAX1|ARHGAP45|SPOCD1|ERN1|ADAM17|DOK7|CHIL1|NUPR1|PXK|C5AR1|TOR1AIP2|ALOX12|ADRB2|TOR1AIP1|CNN3|RASGRP3|PDZD3|HRH3|PMAIP1|NLRP3|RIPK1|HSPA8|TGFB1|ARHGAP26|ARHGAP25|AZIN1|NR4A1|ARHGAP30|IL7|TAB1|FGFR3|FBN1|PRR5|DOCK8|PLEK|ATP2A3|TNFAIP3|HSPB1|LDB2|SPRED2|FLCN|CASP8|CASP3|CASP4|CASP1|GPSM3|ARHGEF15|PPP2R5B|AXIN2|ARAP1|TGFBR1|TGFBR2|RBL1|AIM2|ALS2|IFNG|OAS2|RASA4|OAS3|TBC1D7|CRY2|DOCK2|RALB|MVP|RGS16|ASAP3|HMGCR|GNA13|CNR2|NOS2|SPRY4|SOD2|CD2|TCIM|ALOX5AP|RGS10|PMP22|SPRY2|PTX3|GLA
31349	6.5644E-35	6.3725E-33	124	329	2781	23953	positive regulation of defense response	CD86|CD81|IFI214|IFI211|ETS1|TNF|PVR|PYCARD|IGHG1|IL18RAP|ADORA3|DHX58|IL12B|CCN4|LGALS9|TGM2|MB21D1|ZBP1|GBP5|LAG3|TICAM2|RSAD2|CYBA|FCGR1|IGHG2B|FCGR3|MAPKAPK3|RAB34|MAPKAPK2|BTK|CD226|NUPR1|CLEC4E|TXK|H2-M3|ZC3HAV1|TNFRSF11A|DDX60|NPAS2|MNDAL|C3|KLRK1|IRAK2|SLAMF6|CD14|CD300LF|TAC1|LYN|STAT5A|SH2D1A|CRTAM|IRGM2|IRGM1|NFKBIA|MFHAS1|CD28|ULBP1|MYD88|H2-T23|TREM2|PTPN22|PIK3CG|CTSS|IFIH1|FFAR3|CCR7|FFAR2|JAK2|CCR5|IKBKE|GPSM3|CTSC|APPL1|CCR2|HAVCR2|FCER1G|RIPK2|DDX58|PLA2G4A|PARP9|TMEM173|IL17RC|TIRAP|VAV1|TNFRSF1A|TLR1|VAMP8|AIM2|TRAF3|IL1B|IRF7|TLR9|TLR12|PELI1|TLR11|TLR7|TLR6|TLR5|TLR4|TLR3|TLR2|TLR13|CEBPA|CEBPB|GRN|UNC93B1|NLRC5|NOD1|PTGS2|RNF135|CCL5|TIFA|IFI208|IFI209|CD74|IFI204|IFI205|IFI203|CARD9|OSM|SCIMP|CD6|ALOX5AP|PIK3AP1
9615	6.8081E-35	6.5461E-33	100	228	2781	23953	response to virus	IFITM3|CD86|IFITM1|IFITM2|PRF1|IFIT1|TNF|IFIT3|IFI44L|IFIT2|PYCARD|DHX58|TRIM25|IL12B|LGALS9|MB21D1|IFNAR2|ZBP1|TGTP1|TICAM2|RSAD2|IFIT1BL2|UNC13D|IFI27|CD8A|DDIT4|WDFY4|TRIM34A|URI1|ZC3HAV1|DDX60|C7|NLRP3|IRGM2|EIF2AK2|BST2|ISG20|CXCL10|PTPRC|BCL3|BCL2|IFI27L2A|SERINC3|MAP3K14|MYD88|SERINC5|BCL2L1|TRIM12A|RTP4|CXCL9|CD40|TRIM30A|IFIH1|TAGAP|ITGAX|IKBKE|OASL1|OASL2|APOBEC1|APOBEC3|BATF3|DTX3L|DDX58|IFNGR1|AEN|PARP9|TMEM173|IFNG|OAS2|OAS3|IRF1|IRF2|IRF7|TLR9|IRF5|TLR7|TLR3|TRIM56|TLR13|OAS1H|SLFN8|UNC93B1|OAS1A|OAS1B|OAS1C|SAMHD1|SLFN9|OAS1G|RNF135|DUOX2|GBP2B|IL10RB|STAT1|STAT2|MX2|MX1|CARD9|OPRK1|POLR3E|IFIT3B
30097	9.5755E-35	9.1202E-33	195	679	2781	23953	hemopoiesis	SPI1|TFRC|GFI1|IKZF1|RBPJ|SPIB|KDR|IL12B|CCN4|JUNB|B2M|HERC6|ARL11|RSAD2|WDR78|RUNX3|JMJD6|RUNX1|BTK|HOXB4|EPAS1|TXK|ZBTB1|GATA3|GATA2|LY9|CD79B|CD79A|SGPL1|RRAS|CD19|PLCG2|SLAMF8|SLAMF6|SLAMF1|LYN|STAT5A|EGR1|JUN|DNASE2A|TIPARP|FZD7|NFATC3|IRF2BP2|NFATC1|FLI1|GADD45G|CD28|TNFSF8|CDK13|GPR18|ADA|IGHM|ITK|TNFRSF13B|CD3G|CD3E|SIGLECG|CD3D|LFNG|CCR7|CCR6|BCL2A1D|JAK2|JAK3|CCR2|BATF2|APOBEC3|BATF3|FCER1G|SYK|RIPK3|IL15|NFAM1|TET2|RHOH|CBFA2T3|VAV1|RHOA|FLT3L|HCLS1|3830403N18RIK|TLR2|H2-DMA|RELB|IGKC|STAT6|CD74|BRF2|STAT3|BATF|CD40LG|AXL|FAS|CIAPIN1|IL18R1|SAMD9L|NRROS|CSF1|CD81|GIMAP1|RTKN2|SLA|ARID4A|TNF|CLEC5A|LEPR|ZFP683|TMOD3|RPS6|THEMIS|ADAM17|TYROBP|CD8A|MFNG|SBDS|CLEC4E|CARD11|CSF1R|PLD4|TNFRSF11A|EFNA4|ZFP36L2|ZFP36L1|UBD|PSAP|CD300LF|TGFB1|ZBTB16|POU2F2|BTNL6|MFHAS1|PTPRC|MAFB|BCL6|SP1|IL7|BCL3|BCL2|IL7R|H2-AB1|DYRK3|ITGAM|CHD7|LRRK1|TNFAIP3|TREM2|PTPN22|TCIRG1|SPN|LYL1|FLCN|HHEX|CASP8|HEPH|CASP3|ATP7A|TIRAP|ETV6|PTBP3|TGFBR2|IFNG|LCK|IRF4|IRF1|IL3RA|IRF8|MYH9|DOCK2|MS4A1|CEBPA|HDAC5|RBM47|CEBPD|SRF|CEBPG|PIRB|THSD1|DLL4|TBX21|MKNK2|BAK1|WASF2|CMTM7|PLA2G2D|ANGPT2|ANGPT1|POLM|MERTK|SOD2|KLF4|KLF2|ASXL1|PTPN6|LTBR
42110	1.3899E-34	1.3115E-32	112	279	2781	23953	T cell activation	GIMAP1|IKZF1|ICAM1|CCND3|LEPR|IL12B|B2M|WASHC1|RSAD2|SLC11A1|RPS6|THEMIS|JMJD6|ADAM17|JAML|CD8A|CLEC4E|WDFY4|CARD11|TXK|H2-M3|EBI3|ZBTB1|GATA3|LY9|ZFP36L2|ZFP36L1|PSAP|SLAMF6|CD276|STAT5A|EGR1|TGFB1|FZD7|NFATC3|MSN|RAB27A|BTNL6|GADD45G|PTPRC|MAFB|IL7|BCL3|TREML2|BCL2|CD28|TNFSF8|IL7R|GPR18|ADA|H2-T23|ITK|ITGAM|DOCK8|CHD7|ITGB2|CD3G|PTPN22|TCIRG1|ITGAL|CD3E|CD3D|SPN|LFNG|CCR7|CCR6|BCL2A1D|ATP7A|FCER1G|SYK|RIPK3|RIPK2|IL15|RHOH|ICOSL|VAV1|RHOA|APBB1IP|HSH2D|IFNG|ELF4|LCK|IRF4|IRF1|MYH9|CD48|LCP1|DOCK2|CD44|CEBPB|CLEC4A2|SRF|H2-DMA|FGL2|WAS|CXCR4|PSMB10|STX11|RELB|DLL4|TBX21|RAB29|STAT6|CD74|PLA2G2D|BRF2|STAT3|BATF|CD2|P2RX7|FAS|IL18R1
50853	2.5748E-34	2.4069E-32	97	219	2781	23953	B cell receptor signaling pathway	IGHV1-80|IGHV1-81|IGHV1-82|IGHV1-85|IGHV3-1|IGHG3|IGHG1|TRBC1|IGHV7-3|IGHV3-6|IGHV3-8|IGHV1-12|IGHV1-15|IGHV1-18|IGHV1-19|IGHG2B|IGHG2C|IGHV13-2|BLK|IGHV4-1|IGHV8-12|IGHV8-11|IGHV1-63|IGHV1-64|IGHV1-66|IGHV1-67|IGHV1-69|CD79B|CD79A|IGHV2-6-8|CD19|PLCG2|NCKAP1L|IGHV8-8|LYN|IGHV1-72|IGHV1-74|IGHV1-75|IGHV1-76|IGHV1-78|IGHV10-1|IGHV14-1|PTPRC|IGHV14-2|IGHV14-3|IGHV14-4|BCL2|IGHV1-5|IGHM|IGHV1-4|ITK|IGHV1-7|IGHV5-9|IGLC3|CTLA4|IGHV9-4|IGLC1|IGLC2|IGHV1-9|IGHV9-1|IGHV5-4|IGHV9-3|IGHV5-6|IGHV5-9-1|IGHV1-50|SYK|IGHV5-12|IGHV1-52|IGHV1-53|NFAM1|IGHV1-54|IGHV1-55|IGHV5-15|IGHV1-58|IGHV5-17|IGHV1-59|LAT2|IGHA|LCK|MS4A1|IGHV2-3|IGHV2-6|IGHV2-5|IGHV2-2|IGHV1-22|IGHV1-23|IGHV1-26|IGKC|IGHV6-3|IGHV6-6|IGHV2-9|IGHV1-31|IGHV1-36|IGHV1-39|TEC|KLHL6|PTPN6
48534	5.6313E-34	5.2159E-32	205	741	2781	23953	hematopoietic or lymphoid organ development	SPI1|TFRC|GFI1|IKZF1|RBPJ|SPIB|KDR|IL12B|CCN4|JUNB|B2M|HERC6|ARL11|RSAD2|WDR78|RUNX3|JMJD6|RUNX1|BTK|HOXB4|EPAS1|TXK|ZBTB1|GATA3|GATA2|LY9|CD79B|CD79A|SGPL1|RRAS|CD19|PLCG2|SLAMF8|SLAMF6|SLAMF1|LYN|STAT5A|EGR1|JUN|DNASE2A|TIPARP|FZD7|NFATC3|IRF2BP2|NFATC1|FLI1|GADD45G|CD28|TNFSF8|CDK13|GPR18|ADA|IGHM|ITK|TNFRSF13B|CD3G|CD3E|SIGLECG|CD3D|LFNG|CCR7|CCR6|BCL2A1D|JAK2|JARID2|JAK3|CCR2|BATF2|APOBEC3|BATF3|FCER1G|SYK|RIPK3|IL15|NFAM1|TET2|RHOH|CBFA2T3|VAV1|RHOA|FLT3L|HCLS1|3830403N18RIK|TLR2|H2-DMA|RELB|IGKC|STAT6|CD74|BRF2|STAT3|BATF|CD40LG|AXL|FAS|CIAPIN1|PKN1|IL18R1|SAMD9L|NRROS|CSF1|CD81|GIMAP1|RTKN2|SLA|ARID4A|CXCL13|TNF|CLEC5A|LEPR|ZFP683|TMOD3|RPS6|THEMIS|ADAM17|TYROBP|CD8A|MFNG|SBDS|CLEC4E|CARD11|CSF1R|PLD4|TNFRSF11A|EFNA4|ZFP36L2|ZFP36L1|UBD|PSAP|CD300LF|TGFB1|ZBTB16|POU2F2|NFKB1|BTNL6|NFKB2|MFHAS1|PTPRC|MAFB|BCL6|SP1|IL7|BCL3|BCL2|IL7R|H2-AB1|DYRK3|ITGAM|CHD7|LRRK1|TNFAIP3|TREM2|PTPN22|TCIRG1|SPN|LYL1|FLCN|HHEX|CASP8|HEPH|SIX4|CASP3|ATP7A|TIRAP|TGFBR1|ETV6|PTBP3|TGFBR2|IFNG|LCK|IRF4|IRF1|IL3RA|IRF8|MYH9|LTB|DOCK2|MS4A1|CEBPA|HDAC5|RBM47|CEBPD|SRF|CEBPG|LRP5|PIRB|THSD1|DLL4|TBX21|MKNK2|HES1|BAK1|WASF2|CMTM7|PLA2G2D|ANGPT2|ANGPT1|POLM|MERTK|SOD2|KLF4|KLF2|ASXL1|PTPN6|LTBR
9889	9.4225E-34	8.6481E-32	678	3849	2781	23953	regulation of biosynthetic process	ATF2|CYFIP1|SPI1|TFRC|MAML2|HNRNPU|DMP1|HNRNPR|RBPJ|GABPB1|ELK1|RRP8|BACH2|ELK3|ZC3H12D|SPIB|NAMPT|CREB3L2|C3AR1|JUNB|IER5|IER2|CMKLR1|RBFOX2|RPL23|BHLHA15|SOX12|HCFC2|RFX7|TEP1|HOXB4|TXNIP|ZFP174|PRKD2|ATF3|ATF4|URI1|PRDM15|PDGFB|XPA|PDGFA|GATA3|GATA2|SLC30A10|NUGGC|GIGYF2|PLAC8|C3|HSPH1|KLRK1|PPARGC1A|NKX2-2|FZD1|PLK3|JUN|JAG1|FZD2|FZD4|MTERF2|FZD7|SNAI3|FZD6|NFATC3|EIF2AK2|IRF2BP2|UPF3B|NFATC1|NR1D2|NR1D1|MEX3D|LARP6|FLI1|ST18|FOSL2|EIF5|FASL|HNRNPD|NOSTRIN|REL|GTF2IRD1|TNFSF8|HNRNPC|CDK13|CPEB3|CPEB2|ZFP369|BTG2|CDKN1A|RARG|GMEB2|HEXB|KDM8|SETD7|BHLHE41|TFCP2L1|HIF3A|SMG7|EFCAB7|LITAF|ING1|VSIR|NKRF|RACK1|TSPO|JAK2|JARID2|JAK3|TRP53INP1|APPL1|HAVCR2|DUSP5|SS18|BATF2|BATF3|RIPK3|DUSP1|RIPK2|ELOVL5|ANXA3|SPHK1|NFAM1|ANXA4|TET2|TET1|FOS|TMEM173|TMEFF2|MED20|TET3|RARA|PELI1|FLT3L|HCLS1|MDFI|JDP2|TMEM106A|ENG|HBEGF|PPARD|CRB2|ASAH1|ASCL4|RPL10|PTAFR|FAM129A|IL6RA|PTGS2|BTAF1|LEO1|PLAGL2|HAS2|STAT6|BRD8|ZFP386|EGLN1|BRF2|ATAD5|STAT1|STAT2|STAT3|CARD9|SAMD4B|GTF2H2|ZNFX1|SLCO3A1|CENPJ|FOSB|PKN1|ZFP157|CRLF3|LIMS1|PF4|HSPA1A|NCF1|NAB1|RASL11A|NAB2|RTKN2|SLA|GUCA1A|IRS2|DACH2|CLU|TNF|PYCARD|EIF4ENIF1|ZFP36|SALL1|ADORA3|CHP2|PIM1|LEPR|NEK2|SLC39A8|HMGN2|GTF2I|ZFP39|MAP2K3|IFNAR2|TLE3|LAG3|RPS9|ANKRD49|IGFBP5|MAMSTR|GPT2|ZFP217|CYS1|LEMD3|SAP30|FCGR3|MAF|ZFP46|MSH3|KAT6B|MAPKAPK2|ZFP691|ERG|IPPK|GM13212|ENY2|MAX|SHC1|NOTCH4|H2-M3|CHRD|CREM|ABHD6|AK4|TNFRSF11A|NPAS2|GLIS1|SCRT2|RAP1A|ATXN7|BAG3|ORC3|ZKSCAN3|EIF4EBP1|SMYD1|DVL3|SMYD3|MAP2K6|CD276|ESRRA|TIA1|ZBTB14|FUS|ZBTB16|SCRT1|NFKB1|NFKB2|PTPRC|RGCC|MAFB|SP2|BCL6|SP1|SP4|MAFG|BCL3|RIOX2|MAFF|CDK2|BCL2|NFE2L3|PLXNB2|MAFK|MYD88|BCL2L1|NFE2L2|ZFP523|CIITA|EIF4E3|ZFP763|HSP90AB1|ZC3H4|CDCA7L|ITGB2|TREM2|FAM208A|ZC3H6|DUSP15|CYR61|SPN|HHEX|HIF1AN|EID2B|DTX3L|TRAF2|TRAF1|TNFRSF1B|TIRAP|TNFRSF1A|PTBP3|DNAJC3|DNAJC1|DBF4|TRAF3|TRAF5|ITGA6|TMBIM6|ANG|CX3CR1|CEBPA|HDAC5|CEBPB|CEBPD|PLAG1|SRF|ZFP426|CEBPG|LRP5|NLRC5|NOD1|FURIN|PBXIP1|DNAJB1|P2RY6|DNAJB5|CCDC85B|CCL5|GCN1L1|BEND3|CCL2|TNNI2|IGF2BP2|JAZF1|RNF20|PRRX1|SEMA4D|ZFP438|MID1IP1|DONSON|CFLAR|KLF4|KLF3|PTPN14|KLF2|ASXL1|ZFP354A|KLF8|KLF5|RPS3A1|CTH|POU2AF1|KLF9|ZFP790|CLEC2I|FCGR2B|PFKM|CD244|ERRFI1|SMARCB1|ZMYND8|GFI1|IKZF1|IKZF3|ICAM1|CCAR1|RPS6KA1|DPF1|KDR|PDK4|TRIM25|EPC1|SOX9|TRIM21|PDK2|VRTN|CDON|ENTPD1|TIPIN|MUSK|SLC11A1|TINF2|ACOD1|EBF2|ACSL3|RUNX3|JMJD6|RUNX1|PPP1R3G|SOAT1|IFI27|PPP1R3D|TRIM14|SIK1|TRIM16|EZR|TRIB1|TRIB2|EIF1B|PTGES|EPAS1|TXK|SP140|EIF5A2|ZBTB1|ZBTB5|ZBTB4|MNDAL|HELZ2|SEC14L2|BRIP1|PCBP3|MIER3|DPH1|INPP5D|DND1|SNX5|RBM10|BANP|STAT5A|EGR1|XBP1|EGR2|EGR3|EGR4|ZFP759|ZFP516|ZFP879|GADD45A|EAF1|SMARCA5|SUCO|RAB27A|CELA1|IGF1|NMI|PARP10|ACER2|LPAR5|ID1|CD28|RBAK|ITM2B|CSRNP1|CD40|TRAM1|CSRNP3|IL27|CD3E|AKAP12|SERP1|UIMC1|FFAR3|CCR7|CD36|LMCD1|CCR2|APOBEC1|ZFP810|TSC22D4|ZHX2|PARP3|ZHX3|PARP4|SYK|TSC22D1|IL15|TSC22D3|TFEB|PROX1|PARP9|PPRC1|CBFA2T3|RHOA|TLR1|IL1A|HCK|MDFIC|IL1B|TLR9|MZB1|FCER2A|TLR7|TLR6|TLR5|TLR4|ARHGEF5|TLR3|VGLL4|TLR2|ZFP821|FOXC1|GBA|WAS|FITM2|AIF1|ARNTL|RELB|SERTAD3|MNT|RELN|SERTAD1|NFIL3|ORMDL2|CXCR3|CREG1|CD74|MYEF2|GCH1|CAVIN2|OSM|BATF|PER2|PER1|CD40LG|PER3|TARDBP|MAMLD1|MPHOSPH8|IL18R1|CD84|CD81|IFI213|POGK|HFE|IFI214|IFI211|LOXL3|ARID4A|PRDM1|ETS1|CARF|CCND3|IL18RAP|CCND1|CAPN2|CAPN3|ZBP1|OSR1|ARID5A|CYBB|ARID5B|CYBA|GEM|POU3F3|TYROBP|NUPR1|MZF1|CARD11|AKNA|H6PD|HTRA3|HTRA1|ADRB2|PLD1|ZFP36L2|ZFP36L1|2810474O19RIK|RAI1|WNT6|PDZD3|IRAK2|LPXN|NLRP3|RIPK1|BCL9L|HSPA8|SMAD1|TGFB1|POU2F1|KLHL25|NFXL1|CNOT10|INHBB|POU2F2|NFKBIA|SEPSECS|NR4A1|NR4A3|BHLHE40|NFKBIE|BMPR1B|FGFR3|ULBP1|MXD3|FBN1|MXD4|ZMYND15|PLEK|CHD7|E130311K13RIK|TNFAIP3|HSPB1|LDB2|AFF1|IRF2BPL|LYL1|FLCN|SIX4|MCF2L|TRPS1|HIST1H1E|ZFP280D|ABCD1|ZFP280C|DACT1|TGIF1|KDM6B|KLF10|KLF11|KLF12|KLF13|NCBP2|DDX58|PPP2R5B|PLA2G4A|ICOSL|OLIG2|ZFP518A|KLF15|ETV5|DCN|TGFBR1|ETV6|GREM2|ELF1|RBL1|AIM2|IFNG|ELF4|IRF4|ELF5|IRF1|IRF2|CRY2|IRF7|CRY1|IRF8|IRF5|LTB|IRF9|KDM7A|CREB5|SLFN1|DBX2|NR2C2|TOB2|CIART|DLL4|NWD1|RASD1|HLX|TBX21|MKNK2|MXI1|ATOH8|HES1|GBP4|IFI208|ATF7IP|IFI209|IFI206|CD209B|IFI207|9130023H24RIK|IFI204|NOS2|IFI205|TAF13|IFI203|ARID3B|SOD2|S100B|TICRR|TEC|TEF|TCIM|TAF8|PTX3|VIM|NRDE2|LPIN1|TAF3|GLA
51246	1.0588E-33	9.6307E-32	547	2918	2781	23953	regulation of protein metabolic process	CYFIP1|SPI1|TFRC|HNRNPR|ZC3H12D|FAM122A|UBASH3B|IER3|RPL23|SERPINF1|TEP1|DDIT4|PSME1|PSME2|SERPING1|PRKD2|NHLRC1|ATF3|CDC42SE1|URI1|HPN|PRDM15|PDGFB|PDGFA|GATA3|MEFV|GATA2|SLC30A10|SAMSN1|OAZ2|GIGYF2|C3|GJC2|HSPH1|C7|RNF217|NCKAP1L|PPARGC1A|LYN|FZD1|PLK3|JUN|DMPK|FZD4|TIPARP|EDEM1|EDEM2|FN1|EIF2AK2|UPF3B|MEX3D|LARP6|WDR54|ST18|EIF5|FASL|TOLLIP|HNRNPD|REL|CPEB3|CPEB2|LGMN|BTG2|CDKN1A|SETD7|VSIR|MMP25|CASP12|RACK1|TSPO|TIMP3|JAK2|JARID2|JAK3|TIMP4|HAVCR2|APC2|DUSP4|DUSP5|GPR37|RIPK3|DUSP1|RIPK2|IFNGR1|SPHK1|TET1|EMP2|SERPINB9|F3|DUSP6|AGTR1A|MMP14|GPRC5A|RARA|PELI1|FLT3L|HCLS1|MDFI|JDP2|TMEM106A|ENG|HBEGF|TLR13|CRB2|GRN|CCL12|RPL10|PTAFR|FAM129A|IL6RA|SNX33|PTGS2|GRAMD4|FGD2|PPP1R2|SERPINB1A|SERPINB1B|GPNMB|BID|EGLN1|EGLN2|CCL22|BRF2|STAT1|STAT2|STAT3|CARD9|SAMD4B|SYNJ2BP|PSMB8|PSMB9|FAM212A|SLCO3A1|PKN1|HSPA1A|CSF1|NCF1|NAB2|CTNND1|FAM107A|SLA|RNF19B|CLU|TNF|PYCARD|STK10|EIF4ENIF1|ZFP36|CYSLTR2|PIM1|LEPR|MAP3K6|MAP3K7|MAP2K3|MYLIP|LAG3|RPS9|IGFBP5|VRK2|FCGR1|PYGO2|NAIP2|FCGR3|NAIP5|NAIP6|MAPKAPK2|IL6ST|CSF1R|SHC2|SHC1|NOTCH4|TNFRSF11A|HSP90B1|RAP1B|SOCS3|RAP1A|SOCS1|SERPINA3F|PSAP|EIF4EBP1|DVL3|TNFRSF14|SMYD3|MAP2K6|CD276|CTLA2B|TIA1|NEK6|MARCH7|SERPINA3N|SERPINA3G|FBXO30|SERPINA3I|NFKB1|GFAP|MFHAS1|IBTK|PTPRC|RGCC|BCL6|SERPINB6B|MAP3K19|MOB2|RCAN2|BCL3|BCL2|PLXNB2|MAP3K14|LAT|MYD88|BCL2L1|TRIM30A|EIF4E3|HSP90AB1|ITGB2|LRRK1|ECE1|TREM2|PTPN22|ELFN2|DUSP15|PIK3CG|CYR61|DUSP14|SPN|HHEX|PPP6R2|DTX3L|TNFRSF19|ITGA1|TRAF2|TRAF1|TNFRSF1B|TIRAP|TNFRSF1A|PTBP3|DNAJC3|DNAJC1|DBF4|LCK|TRAF3|TRAF5|ANG|BIRC3|CX3CR1|ITIH5|CEBPB|ITIH2|CEBPG|LRP5|NOD1|FURIN|PRR5L|PIRB|P2RY6|CCL8|PARD6A|CCL7|CCL6|CCL5|GCN1L1|CCL2|CSK|IGF2BP2|BAK1|RNF20|SPAG9|PTPN1|ANGPT1|SEMA4D|HIP1R|CFLAR|KLF4|KLF2|P2RX7|RPS3A1|PTPN6|CLEC2I|FCGR2B|TPT1|ERRFI1|IL1RN|SMARCB1|GFI1|CCNF|LDLRAD3|ICAM1|AQP1|IL27RA|PPP2R1B|RPS6KA1|CHORDC1|TNFSF10|KDR|TBC1D10C|IL12B|LGALS9|SOX9|TRIM21|EPHB1|TBC1D10A|CDON|ARRDC4|MUSK|SLC11A1|ARRDC3|TINF2|MMD2|CSNK1D|CSNK1E|GPR37L1|MAPK8IP3|ARC|SOAT1|SLPI|FNDC1|PPP1R3C|GSAP|EZR|TRIB1|TRIB2|EIF1B|CCNO|SDC4|EIF5A2|PIK3R6|PIK3R5|RRAS|DPH1|INPP5D|DND1|APOD|A2M|SLAMF1|BANP|NTSR2|STAT5A|EGR1|XBP1|TNFSF14|INTS1|GADD45B|GADD45A|IRGM2|IGF1|NMI|PARP14|GADD45G|BST2|PARP10|ACER2|BST1|STAG1|WNK2|ID1|CD28|ITM2B|IGHM|CD40|HIP1|PPP1R10|CTSZ|PCSK9|WFDC1|IL27|CD3E|HERPUD1|AKAP12|AKAP13|SERP1|GLIPR2|RAC2|CTSH|CCR7|CD36|BCL2A1D|CTSD|CTSC|CCR2|MAP4K1|SYK|IL15|PROX1|PARP9|RENBP|CBFA2T3|RHOA|RNF144A|DUS2|TLR1|IL1A|MDFIC|IL1B|CNKSR3|TLR9|TLR7|FAM20A|TLR6|TLR4|ARHGEF5|STK40|TLR3|CD44|AVPI1|TLR2|CSTB|NLRP1B|NLRP1A|DERL3|GBA|CXCR4|DERL2|ZFP827|CST7|AIF1|ARNTL|RELN|XDH|CD74|MAP3K1|OSM|PER2|PER1|CD40LG|FAS|TARDBP|SAMD9L|FCMR|CD84|UBXN2A|CD81|HFE|CD80|PLAT|CCND3|CCND2|CCND1|CAPN3|WASHC1|ZBP1|CAST|KIRREL2|CD300A|OSR1|ARID5A|CYBB|LAX1|ERN1|DOK1|ADAM17|DOK2|TYROBP|DOK7|CHIL1|NUPR1|RELL2|CARD11|PLGRKT|C5AR2|C5AR1|ALOX12|ADRB2|PLD1|NDRG2|ZFP36L2|ZFP36L1|NLRP6|PMAIP1|NLRP3|RIPK1|FAM83D|HSPA8|TGFB1|KLHL25|HSPA5|MSN|CNOT10|INHBB|AZIN1|NFKBIA|SEPSECS|NR4A1|IL7|TMEM119|TAB1|FGFR3|FBN1|PRR5|ATP2A3|E130311K13RIK|TNFAIP3|HSPB1|IFT52|SPRED2|FLCN|CASP8|CASP3|CASP4|CASP1|BDKRB2|DACT1|RHBDF1|NCBP2|PDE4D|PPP2R5B|ICOSL|AXIN2|KLF15|TGFBR1|TGFBR2|ACTA2|AIM2|ALS2|IFNG|IRF4|IRF1|TBC1D7|CRY2|CRY1|MYH9|LTB|RALB|ANKS1|SLFN1|MVP|HMGCR|MKNK2|HES1|GBP4|USP25|CD209B|NOS2|SPRY4|OPRK1|S100B|SCIMP|CD2|TEC|CD6|TCIM|PMP22|ACKR3|SPRY2|PTX3|VIM|LTBR|LPIN1
22407	1.4248E-33	1.2844E-31	140	412	2781	23953	regulation of cell-cell adhesion	CD86|IL1RN|TFRC|CD81|HFE|CD80|LOXL3|IKZF1|CXCL13|F11R|ETS1|TNF|ICAM1|ZC3H12D|PYCARD|LGALS3|PNP|UBASH3B|PIEZO1|IL12B|LGALS9|LAG3|CD300A|LAX1|RUNX3|RUNX1|IL6ST|CARD11|CD274|AKNA|SDC4|H2-M3|ZBTB1|IL4RA|ALOX12|GATA3|ADRB2|RASAL3|CORO1A|PIK3R6|EFNB1|HSPH1|SOCS1|TESPA1|BTLA|NLRP3|TNFRSF14|NCKAP1L|ICOS|CD276|SLAMF1|LYN|STAT5A|XBP1|JAG1|TGFB1|EGR3|VCAM1|TNFSF14|ZBTB16|IGF1|MARCH7|CCDC88B|MEX3B|PTPRC|RGCC|NR4A3|BCL6|IL7|CD28|IL7R|ADA|H2-AB1|FERMT3|H2-T23|DOCK8|ITGB2|TNFAIP3|PTPN22|PTPN23|ITGAL|CD3E|VSIR|TNFSF13B|SPN|CASP3|CTLA4|CCR7|TNFAIP8L2|JAK2|CCR5|JAK3|CCR2|HAVCR2|SYK|ITGA4|RIPK2|IL15|RHOH|ICOSL|RHOA|TGFBR2|IFNG|LCK|IRF1|IL1B|RARA|PELI1|ITGA6|CD46|CD44|SASH3|CEBPB|SLFN1|H2-DMA|PTAFR|FGL2|IL2RG|AIF1|GPNMB|HLX|TBX21|CCL5|HAS2|CCL2|HES1|IL12RB1|TIGIT|CD74|PLA2G2D|KLF4|H2-AA|TEC|CD40LG|CD6|CD5|IL2RA|CD9|PTPN6|CD244
22409	1.8307E-33	1.6356E-31	105	256	2781	23953	positive regulation of cell-cell adhesion	CD86|TFRC|CD81|CD80|IKZF1|CXCL13|F11R|ETS1|TNF|ICAM1|PYCARD|PNP|PIEZO1|IL12B|LGALS9|RUNX3|RUNX1|IL6ST|CARD11|CD274|H2-M3|ZBTB1|IL4RA|GATA3|RASAL3|CORO1A|PIK3R6|EFNB1|HSPH1|SOCS1|TESPA1|NLRP3|TNFRSF14|NCKAP1L|ICOS|CD276|SLAMF1|STAT5A|XBP1|TGFB1|EGR3|VCAM1|TNFSF14|ZBTB16|IGF1|CCDC88B|MEX3B|PTPRC|NR4A3|BCL6|IL7|CD28|IL7R|ADA|H2-AB1|H2-T23|DOCK8|ITGB2|PTPN22|PTPN23|ITGAL|CD3E|VSIR|TNFSF13B|SPN|CCR7|CCR5|JAK3|CCR2|HAVCR2|SYK|ITGA4|RIPK2|IL15|RHOH|ICOSL|RHOA|TGFBR2|IFNG|LCK|IRF1|IL1B|RARA|ITGA6|CD46|CD44|SASH3|H2-DMA|PTAFR|IL2RG|AIF1|HLX|CCL5|HAS2|CCL2|HES1|IL12RB1|CD74|H2-AA|TEC|CD40LG|CD6|CD5|IL2RA|CD244
1902531	3.9544E-33	3.5021E-31	346	1589	2781	23953	regulation of intracellular signal transduction	ERRFI1|IL1RN|TFRC|F11R|ICAM1|PREX2|GPR174|DHX58|TNFSF10|KDR|TBC1D10C|TRIM25|SOX9|EPHB1|PDK2|CMKLR1|CDON|MUSK|UNC5B|RPL23|ARRDC3|SIAH1A|MMD2|GPR37L1|MAPK8IP3|ARC|TEP1|DDIT4|PRKD2|EZR|TRIB1|TRIB2|ATF3|CDC42SE1|URI1|GIPR|PRDM15|PDGFB|PDGFA|ZC3HAV1|P2RY10B|GATA3|LPAR4|SLC30A10|PIK3R6|PIK3R5|C3|HSPH1|RRAS|CD14|SLAMF1|NTSR2|LYN|ABCA1|JUN|XBP1|TNFSF14|GADD45B|FZD4|GADD45A|FN1|EIF2AK2|IGF1|NR1D1|WDR54|GADD45G|NET1|BST1|FASL|LPAR6|WNK2|ID1|CD28|GPR18|CD22|ADA|IGHM|CD40|CD3E|LITAF|SIGLECG|HERPUD1|AKAP12|AKAP13|GLIPR2|RACK1|TIMP3|CCR7|CD36|JAK2|LMCD1|HAVCR2|DUSP4|MAP4K1|DUSP5|GPR37|SYK|RIPK3|DUSP1|RIPK2|GPR35|SPHK1|RHOH|PROX1|F3|DUSP6|VAV1|RHOA|VAV2|TLR1|IL1A|MDFIC|IL1B|CNKSR3|ARHGEF3|RARA|TLR9|PELI1|HCLS1|TLR7|TLR6|HCST|TLR4|ARHGEF5|MDFI|STK40|TLR3|TMEM106A|CD44|ARHGEF6|AVPI1|ARF6|ENG|HBEGF|PPARD|TLR2|TLR13|CCL12|GBA|IL6RA|PTGS2|FGD2|ARNTL|FGD3|FGD6|RELN|GPNMB|PLAGL2|BID|XDH|EGLN1|P2RY12|FARP1|CD74|P2RY10|GATSL3|MAP3K1|CCL22|ATAD5|STAT1|AI464131|CARD9|SCTR|CARD6|OSM|GPR3|SYNJ2BP|PER1|CD40LG|AXL|FAS|IL18R1|SIPA1|NUCB2|LIMS1|CD84|CSF1|NCF1|CD81|GPR65|RTKN2|GUCA1A|CLU|TNF|PYCARD|CYSLTR2|ADORA3|ARHGDIB|CHP2|LEPR|CAPN3|MAP3K6|GATSL2|MAP3K7|TGM2|MB21D1|MAP2K3|SH3GLB1|RALBP1|TICAM2|IGFBP5|CD300A|VRK2|LEMD3|LAX1|ERN1|DOK1|ADAM17|DOK2|CD8A|CHIL1|NUPR1|RELL2|CARD11|CSF1R|SHC2|SHC1|C5AR2|H2-M3|C5AR1|TNFRSF11A|ADRB2|NDRG2|DDX60|RASAL3|RAP1B|PDZD3|RAP1A|NLRP6|UBD|PSAP|PMAIP1|DVL3|NLRP3|RIPK1|FAM83D|MCL1|MAP2K6|TGFB1|MT2|MARCH7|ARHGAP26|ARHGAP25|FBXO30|MFHAS1|PTPRC|BCL6|RHEB|CPD|RCAN2|BCL2|TAB1|HPSE|SERINC3|MAP3K14|FGFR3|MYD88|BCL2L1|NFE2L2|PRR5|DYRK3|PLEKHF1|HSP90AB1|PDE3B|LRRK1|E130311K13RIK|TNFAIP3|HSPB1|ECE1|TREM2|PTPN22|ITGAL|DUSP15|PIK3CG|CYR61|DUSP14|SPRED2|FLCN|CASP8|MCF2L|PSD4|CASP1|BDKRB2|DACT1|ARHGEF15|PDE4D|TNFRSF19|ITGA1|ARHGEF18|TRAF2|IRAK4|TRAF1|TIRAP|DCN|TGFBR1|ACTA2|ALS2|LCK|RASA4|TRAF3|TBC1D7|TRAF5|CASQ2|TRIM59|TMBIM6|DOCK2|BIRC3|CX3CR1|MGRN1|NOD1|PRR5L|HMGCR|P2RY6|CYTH4|PLN|CCL8|CCL7|CCL6|CCL5|TIFA|CCL2|CSK|SH2B2|SPAG9|PTPN1|ANGPT1|SEMA4D|TRAT1|SPRY4|OPRK1|CFLAR|SOD2|S100B|KLF4|SCIMP|P2RX7|GOLPH3|TCIM|CTH|ACKR3|SPRY2|PTPN6|LTBR|PIK3AP1|FCGR2B|TPT1
50870	4.5562E-33	3.9999E-31	88	190	2781	23953	positive regulation of T cell activation	CD86|H2-T23|TFRC|CD81|DOCK8|CD80|PTPN22|IKZF1|ITGAL|CD3E|VSIR|TNFSF13B|SPN|PYCARD|PNP|IL12B|CCR7|LGALS9|JAK3|CCR2|HAVCR2|SYK|RIPK2|IL15|RHOH|ICOSL|RUNX3|RHOA|RUNX1|TGFBR2|IFNG|LCK|IRF1|IL1B|RARA|IL6ST|CD46|CARD11|SASH3|CD274|H2-DMA|H2-M3|ZBTB1|IL4RA|GATA3|IL2RG|RASAL3|AIF1|CORO1A|PIK3R6|EFNB1|HSPH1|SOCS1|TESPA1|HLX|CCL5|NLRP3|CCL2|TNFRSF14|HES1|NCKAP1L|IL12RB1|ICOS|CD276|SLAMF1|STAT5A|CD74|XBP1|TGFB1|EGR3|VCAM1|TNFSF14|ZBTB16|IGF1|H2-AA|CCDC88B|CD40LG|PTPRC|CD6|BCL6|CD5|IL7|IL2RA|CD28|IL7R|CD244|ADA|H2-AB1
10647	6.9221E-33	6.0246E-31	396	1915	2781	23953	positive regulation of cell communication	CYFIP1|JRK|TFRC|RBPJ|F11R|GPR174|GJA5|UNC5B|RPL23|TEP1|PRKD2|ATF3|PRDM15|PDGFB|PDGFA|ZC3HAV1|P2RY10B|GATA3|SLC30A10|DEDD2|C3|LYN|JUN|JAG1|FZD2|FZD4|EIF2AK2|ST18|TMEM198|FASL|CPEB3|GPR18|ADA|LGMN|VSIR|LFNG|RACK1|TIMP3|JAK2|LDLRAP1|JAK3|IKBKE|APPL2|TRP53INP1|HAVCR2|GPR37|RIPK3|RIPK2|GPR35|IFNGR1|SPHK1|NFAM1|EMP2|F3|AGTR1A|VAMP8|RARA|PELI1|HCLS1|HCST|MDFI|TMEM106A|ENG|HBEGF|PPARD|CRB2|CCL12|IL6RA|PTGS2|FGD2|GPNMB|PLAGL2|STX3|BID|P2RY12|P2RY10|CCL22|IL10RB|AI464131|IL10RA|STAT3|CARD9|SCTR|GPR3|SYNJ2BP|LRG1|CENPJ|GID8|SIGLEC1|CRLF3|NUCB2|LIMS1|CSF1|NCF1|CLSTN3|GPR65|RTKN2|SLA|GUCA1A|IRS2|CLU|TNF|PYCARD|RIMS4|CYSLTR2|SALL1|ADORA3|CHP2|LEPR|MAP3K6|MAP3K7|MB21D1|MAP2K3|SH3GLB1|TICAM2|IGFBP5|CD180|MFNG|RAB34|IL6ST|BLK|CSF1R|SHC2|SHC1|ILDR1|TNFRSF11A|RAP1B|RAP1A|PSAP|DVL3|BMF|CD300LF|BCL2L14|NADK|MCL1|MAP2K6|LY86|FBXO30|NFKB1|GFAP|MFHAS1|PTPRC|RHEB|CPD|HPSE|SERINC3|MAP3K14|LAT|MYD88|MCU|BCL2L1|PLEKHF1|HSP90AB1|LRRK1|ECE1|TREM2|PTPN22|PTPN23|ITGAL|DUSP15|PIK3CG|CYR61|HHEX|TNFRSF19|ITGA1|TRAF2|TRAF1|TIRAP|TNFRSF1A|ADAMTS20|EVC|LCK|TRAF3|TRAF5|BMP2K|CX3CR1|NLRC5|NOD1|FURIN|PRR5L|P2RY6|CCL8|CCL7|CCL6|CCL5|TIFA|SH3BP2|RAB29|CCL2|CSK|BAK1|SH2B2|SPAG9|PTPN1|ANGPT1|PRRX1|SEMA4D|HIP1R|CFLAR|KLF2|ASXL1|P2RX7|TSPAN14|CTH|PTPN6|PIK3AP1|FCGR2B|PFKM|IL1RN|SMARCB1|GFI1|ICAM1|IL27RA|FRAT1|PPP2R1B|DHX58|TNFSF10|KDR|TRIM25|IL12B|CCN4|LGALS9|SOX9|GLUL|CDON|MUSK|RSAD2|IL1R1|SIAH1A|MMD2|CSNK1D|CSNK1E|GPR37L1|MAPK8IP3|RUNX3|RUNX1|ARC|CD226|TRIM16|GIPR|SH2D2A|TXK|LPAR4|PIK3R6|PIK3R5|KLK6|TESPA1|CD14|KCNN4|SNX5|SLAMF1|NTSR2|XBP1|ZRANB1|TNFSF14|GADD45B|GADD45A|SH2D1A|IRGM2|IRGM1|IGF1|PARP14|GADD45G|NET1|LPAR6|WNK2|CD28|IGHM|CD40|TRAM1|HIP1|CD3E|AKAP12|AKAP13|SERP1|GLIPR2|NCS1|CTSH|CCR7|CD36|LMCD1|CTSC|CCR2|MAP4K1|SYK|TNFRSF12A|IL15|PARP9|RHOA|TLR1|IL1A|ANO1|MDFIC|IL1B|ARHGEF3|TLR9|TLR7|TLR6|TLR5|TLR4|ARHGEF5|DBN1|TLR3|CD44|AVPI1|TLR2|CD63|GBA|CXCR4|ARNTL|RELN|XDH|CAR2|CD74|MAP3K1|OSM|PLEKHA4|CD40LG|AXL|FAS|IL18R1|CD84|CD81|HFE|LOXL3|CARF|TGM2|ZBP1|PDIA3|RALBP1|CYBA|SHISA7|ERN1|MIR124-2HG|ADAM17|DOK2|CD8A|CHIL1|NUPR1|RELL2|CARD11|C5AR2|C5AR1|CACNA1B|ADRB2|DDX60|HCAR2|SCUBE3|UBD|PMAIP1|RIPK1|TAC1|WNT3|TGFB1|MT2|INHBB|SYT9|IL7|TAB1|IL7R|BMPR1B|FGFR3|PRR5|TNFAIP3|SPRED2|FLCN|CASP8|MCF2L|TRPS1|CASP4|BLNK|CASP1|DACT1|PPP2R5B|IRAK4|DCN|TGFBR1|ACTA2|HSH2D|IFNG|IRF7|DOCK2|HMGCR|DLL4|MIR132|HES1|CMTM3|TRAT1|OPRK1|S100B|SCIMP|GOLPH3|TCIM|ACKR3|SPRY2|LTBR
9987	8.6970E-33	7.5047E-31	2026	15045	2781	23953	cellular process	ATF2|POP5|SPI1|TFRC|IGHV3-1|GMFG|OLFR1330|F11R|PTPDC1|ZC3H12D|SPIB|ZC3H12C|ALKBH5|DPYSL2|C3AR1|IGHV3-6|IGHV3-8|GSTK1|ENDOG|UNC5B|PHKA1|BHLHA15|PHKA2|ASPHD1|DDIT4|RABL3|TXNIP|ATF3|SKAP2|ATF4|UNC119B|URI1|PDGFB|PDGFA|ZC3HAV1|GATA3|GATA2|DEDD2|PRPSAP1|SULT1A1|RNF213|NPBWR1|EPB41L2|RNF217|JUN|GSTM1|JAG1|TIPARP|MTERF2|FN1|EIF2AK2|LARP6|AIF1L|FAM111A|FASL|FXYD1|TREML2|MRVI1|GSTM5|LGMN|ARHGAP8|KDM8|BHLHE41|TFCP2L1|TRBV13-2|SIGLECG|ARHGAP4|PANX2|MMP25|CASP12|TIFAB|NEFL|TSPO|NEFM|JAK2|JAK3|NEFH|LIN52|APC2|DUSP4|DUSP5|DUSP1|SPHK1|FOS|BAZ1A|SLC39A12|GMIP|JOSD1|DUSP6|MMP14|TMEFF2|PLSCR2|MED20|ACSBG1|HCST|CHST2|PPARD|TRUB1|CRB2|PTAFR|KCNA5|IL6RA|SNX33|WRN|MFN1|PLAGL2|STX3|BID|IL12RB1|ZSWIM4|ABCB1B|IL12RB2|EGLN1|EGLN2|GATSL3|ATAD5|AI464131|GOLM1|SCTR|SNX18|TTC30B|CENPJ|GID8|MITD1|CIAPIN1|PKN1|CRLF3|ADGRL4|LIMS1|ALDH1L1|LY6I|EXOC3L4|NAB1|RASL11A|NAB2|SLA|PLOD3|POFUT2|ADORA3|NEK2|NUDT16|MAP3K6|MAP3K7|CDKL4|NEAT1|OLFR558|JAML|MSH3|MFNG|PKP2|LY6A|PKP3|SRSF5|SRSF6|IL6ST|SRSF7|LY6E|BLK|CD274|SHC2|KCNE4|SHC1|CREM|SPATA2|FTX|CORO1A|NPAS2|HSP90B1|RAP1B|RAP1A|ZKSCAN3|EIF4EBP1|SMYD1|BMF|SMYD3|IP6K1|NADK|CD276|NEK9|SDF2L1|FUS|NEK6|HTR1D|HPS4|HTR1B|HPS3|HPS5|BMX|FBXO32|FBXO33|FBXO30|IBTK|IGHV14-1|SP2|IGHV14-2|SP1|IGHV14-3|IGHV14-4|MOB2|TBXAS1|HPSE|NIT2|ISY1|CIITA|ITGAM|ITGB5|SNAP23|ITGB2|ECE1|ITGAE|ITGAL|TSPAN12|TNFSF13B|SPN|HHEX|TAGAP|ITGAX|TRIM69|EXO5|ITGB7|SNAP29|GRID2|ITGA4|ITGA1|TNFRSF1B|TNFRSF1A|ADAMTS20|MMS22L|BMP2K|TRIM59|LCP2|ITGA6|TMBIM6|TNFRSF26|TOP1|LCP1|BCAT1|TRIM56|MGRN1|SRF|ATP10A|PBXIP1|IL2RG|FYB|TSPAN32|ZNRF1|ZNRF2|DRAM1|CCDC85B|GZMA|MID1IP1|CABLES1|GZMB|ZFP354A|IL2RA|IL2RB|TRIM36|PDCD1|CD247|PIK3AP1|MYO1F|CD244|MYO1G|SMARCB1|CERK|CCP110|IKZF1|IKZF3|GM12185|ICAM1|IL27RA|LGALS3|SNRPD1|BSG|TNFSF10|KDR|TRIM25|PIEZO1|EPC1|CPNE3|LGALS9|PTGFRN|TRIM21|HERC6|MFSD2A|ARL11|GIN1|OMG|CSNK1D|CSNK1E|SOAT1|SOAT2|ADGRB3|BTK|RIN3|KCTD11|TRIM16|TRIB1|RIN2|TRIB2|EIF1B|SDC4|UGT8A|GIPR|EPAS1|ZBTB1|LPAR4|ZBTB5|ZBTB4|BRIP1|SYNGR2|RRAS|STK38L|KCNN2|CEP192|KCNN4|STAT5A|BBS1|EGR1|XBP1|EGR2|EGR3|TNFSF14|ZFP516|SMARCA5|RAB27A|IGF1|NET1|ALDH6A1|LPAR5|LPAR6|FBXL4|IGHM|CSRNP1|SYNM|CSRNP3|IL27|CROT|HERPUD1|THTPA|AKAP12|AKAP13|MAP1LC3B|UIMC1|CNTRL|RAC2|APOBEC1|ZHX2|APOBEC3|ZHX3|FCER1G|PCYT1A|SYK|MRPS25|IL15|IL16|KIF6|CTTNBP2NL|RNF144A|DUS2|IL1A|DEPDC7|IGHA|ZADH2|IL1B|PITPNM2|ARHGEF3|MICU2|PABPC1|ARHGEF5|ARHGEF6|SELPLG|GBA|FITM2|CAPG|RELB|RELN|IGKC|NFIL3|ORMDL2|XDH|CAR2|MAP3K1|TMEM176B|OSM|NUDT9|TTC8|KLHL6|KLHL8|TTC3|TACC2|IL18R1|PNPLA2|NARF|UBXN2A|IFI213|IFI214|IFI211|LOXL3|PLAT|PRDM1|TTF2|ETS1|CARF|ACTG1|TGM1|PLAU|TEKT4|IGHV7-3|TGM2|CAST|MORC3|TMOD3|ACOT11|DNAJB14|GEM|POU3F3|MIR124-2HG|SCNN1G|ADAM17|TYROBP|MAP7D3|EHBP1L1|ADAM1A|WDFY4|CARD11|DDX4|UBA7|UBA6|HTRA1|CACNA1B|PLD4|SLC41A1|PLD1|CNN3|NCKIPSD|IRAK2|ADGRG5|RHPN2|LLPH|COX10|UBE2H|VCAM1|CRTAM|CNOT10|SYT9|IIGP1|NAT8|BHLHE40|IL7R|FBN1|ZMYND15|DYRK4|DYRK3|PLEK|TNFAIP2|TNFAIP3|RND3|ADGRE1|LYL1|IFT52|MYO18B|DACT1|TGIF1|OLIG2|SHROOM1|IRAK4|ETV5|ETV6|TAPBP|GREM2|ELF1|GBP11|GBP10|ALS2|ELF4|ELF5|CRY2|CRY1|MS4A1|IL9R|RALB|ANKS1|SFSWAP|ASAP3|NT5C2|PSMB10|CRYZ|GK5|TMEM201|CNR2|TBX21|TRA2A|MKNK2|MAN1C1|XLR|IFI208|ATF7IP|IFI209|IFI206|GBP2B|CD209B|IFI207|IFI204|IFI205|IFI203|CD2|GALC|TEC|CD6|TCIM|CD5|SARDH|CD9|ERCC8|ACKR3|PTX3|NRDE2|OTUD1|GLA|MAP10|WIPF1|WIPF2|WIPF3|HNRNPU|DMP1|ELK1|MRGPRH|RRP8|FGFRL1|ELK3|WDR92|EVA1A|GJA5|NAMPT|LUC7L|NCKAP5|CMKLR1|DNAAF3|WDR78|HCFC2|IGTP|PRKD2|IGHV4-1|CFH|XPA|NUGGC|PLAC8|LDHB|MIR212|GJC2|CEP70|ST3GAL4|ST3GAL6|NCKAP1L|PROM1|PLK3|STARD13|HOMER1|DMPK|NFATC3|IRF2BP2|RMDN3|NFATC1|NR1D2|NR1D1|MEX3D|FOSL2|GJB2|GJB6|TOLLIP|HNRNPD|GTF2IRD1|HNRNPC|SETD4|ZFP369|BTG2|CDKN1A|RARG|BTG1|ARPC1B|SETD7|PYGM|SMG7|ASGR2|IFIH1|ADAMTSL4|TIMP3|JARID2|TIMP4|TRP53INP1|PLLP|COQ10B|APBB1IP|NSA2|RARA|PLEKHO1|ANGPTL4|3830403N18RIK|GRAMD1B|GRN|SGMS1|FAM129A|ADCY7|PAPSS2|FGD3|PPP1R2|OLFR56|GPNMB|ZFP386|BCHE|FARP1|NOXRED1|IL10RB|IL10RA|MOCOS|SYNJ2BP|FAM213A|ELP6|SLC8B1|TUBB4A|FOSB|NUCB2|PF4|CSF1|CEP120|CLU|TNF|IGHG3|NRBP2|RIMS4|CYSLTR1|IGHG1|CYSLTR2|SALL1|LAMP2|SLC39A8|PAPOLB|GTF2I|IL13RA1|MB21D1|MAP2K3|IFNAR2|TLE3|TGTP2|TGTP1|COL27A1|TPM3|IPMK|DIO2|FRMD4A|VRK2|FRMD4B|LEMD3|FCGR1|RAB32|PYGO2|IGHG2B|NAIP2|FCGR3|IGHG2C|NAIP5|NAIP6|KAT6B|RAB34|RAB39|FKBP5|IPPK|LYZ2|SCRT2|ORC3|BTLA|CD300LB|DVL3|CD300LF|MCL1|MAP2K6|AP1M1|RAB4A|FANCL|TCEANC|FANCC|SERPINA3G|SCRT1|GFAP|UBOX5|LRFN5|BCL6|P4HA1|REEP4|P4HA2|MAP3K19|CPD|BCL3|BCL2|PLEKHM1|PLXNB3|PLXNB2|MAP3K14|LAT|BCL2L1|CPM|TRIM30A|PLEKHF1|CPQ|WDR4|TCIRG1|CYR61|PSTPIP1|ADAMTS2|PSTPIP2|TPRN|AVPR2|HAUS6|WIPI2|TIRAP|DNAJC3|DNAJC1|TST|LCK|MCM3|CCDC42|MCM2|CEBPA|HDAC5|CEBPB|CEBPD|PLAG1|CEBPG|FGL2|NLRC5|TULP3|NOD1|THSD1|RAB21|DNAJB1|H2-DMB2|P2RY6|RAB20|PLN|DNAJB5|NOCT|H2-DMB1|IL21R|RAB29|VPS54|CSK|ANGPT2|ANGPT1|SMOX|TPRKB|APOBR|FBXL14|ASXL1|P2RX7|CTH|RAB13|POLR3E|RAB19|SNRNP48|TPT1|PPIL6|LY6C2|IFITM3|IL1RN|IFITM1|IFITM2|PARS2|ZMYND8|GFI1|AQP4|CYP3A13|IFIT1|MKI67|IFIT3|IFIT2|AQP1|LY6C1|FRAT1|PNP|PPP2R1B|FLAD1|OLFR287|RPS6KA1|PDK4|RPS11|SEPHS2|PDK2|ARRDC4|PDHX|IL15RA|IL1R1|TINF2|P3H2|GPR37L1|CPT1C|MAPK8IP3|SRRM1|RUBCNL|SUCLG2|SIK1|SIK2|TLN1|SPTBN5|STXBP4|TXK|RPAP1|APCDD1|UGT1A7C|HELZ2|CD79B|CD79A|DND1|ATP6V0A2|ATP6V0A1|VASP|ZRANB1|XCR1|SH2D1A|IGHV10-1|PM20D1|PARVG|TOP2B|TENM2|HIP1|SGF29|GABRR2|CHMP1B|TMED1|LRRCC1|PARP3|PARP4|PROX1|PARP9|CYP7B1|RENBP|CBFA2T3|VAV1|VAV2|TLR1|HCK|ALDH5A1|TLR9|TLR7|TLR6|TLR5|TLR4|TLR3|AVPI1|TLR2|C1QB|AMER2|C1QA|AMER3|HAAO|SAA3|HDC|TRBV31|GDPD3|AIF1|CHRAC1|MTHFD1L|SUSD6|METTL6|DUOX2|MYEF2|SLC31A2|SLC31A1|MLH3|PDP1|CD40LG|CAPZA1|APBA3|SIPA1|C1QC|TRBV19|HFE|CWC25|PVR|CCDC28B|TRBV16|HELB|SIT1|ARHGDIB|FPGS|GATSL2|RALBP1|SHISA5|LIFR|SHISA7|F830016B08RIK|NUPR1|PXK|ALOX12|FBLN2|EFNA4|EFNB1|SCUBE3|NLRP6|HRH3|HRH2|UBD|PMAIP1|NLRP3|IGHV8-8|FAM83D|GAS2L1|FAM83B|POU2F1|MLKL|POU2F2|SEPSECS|BMPR1B|FGFR3|MUS81|H2-T23|4930438A08RIK|OPLAH|HK2|HAPLN2|IRF2BPL|RPS4X|FLCN|HK3|CASP7|CASP8|HEPH|SIX4|CASP3|MCF2L|TRPS1|CASP4|BLNK|CASP1|KDM6A|SRGN|KDM6B|RHBDF1|PPP2R5B|LSR|AXIN2|DCN|RBL1|AIM2|DCT|OAS2|RASA4|COL6A2|RFT1|COL6A4|CASQ2|MYH9|LTB|CASQ1|KDM7A|CDH19|STOML3|PDXK|ABRAXAS1|ATP1A2|NR2C2|GNA13|GNA15|RASD1|MIR132|HLX|HES1|GBP2|MAPK6|GBP4|GBP3|NOS2|WEE1|MLPH|KANSL3|ATP13A5|LPIN1|IGHV1-80|IGHV1-81|IGHV1-82|MT-ND5|IGHV1-85|RBPJ|LIPA|CLDN1|TSEN54|PREX2|UBASH3B|TRBC1|GBP6|GBP5|GBP8|GBP7|RBFOX2|GBP9|RNASE6|RNASE4|OLFR1564|CLDN5|SPARCL1|IDNK|GRID2IP|MTMR3|IGHV1-63|TTYH1|IGHV1-64|HPN|IGHV1-66|IGHV1-67|IGHV1-69|TAPBPL|SLC30A10|LY9|OAZ2|GIGYF2|GABARAP|C2|C3|HSPH1|KLRK1|IGHV2-6-8|C7|PPARGC1A|LYN|B3GALNT2|ABCA1|IGHV1-72|IGHV1-74|IGHV1-75|EDEM1|IGHV1-76|EDEM2|IGHV1-78|CP|FLI1|EIF5|TDP1|GPR18|FERMT3|GPR19|MAJIN|PIGO|HEXB|GPR21|HEXA|RCSD1|LITAF|VSIR|LRRC2|LETM2|IGHV5-9|RNF113A2|CTLA4|IGHV5-4|IKBKE|APPL2|IGHV5-6|APPL1|SS18|IGHV1-50|GPR37|RIPK3|ELOVL4|GPR34|RIPK2|ELOVL5|IGHV1-52|OPALIN|GPR35|IGHV1-53|ELOVL2|IGHV1-54|IGHV1-55|EMP2|IGHV1-58|ELOVL7|IGHV1-59|F3|SUMF1|CSF2RB2|VAMP8|GPRC5A|MRPL51|CDC42EP4|CDC42EP2|TLR12|PELI1|CDC42EP1|FLT3L|TLR11|GM4951|SMTNL2|DSCAML1|VAMP5|MDFI|TMEM106A|ARF6|TLR13|MAPK1IP1|IGHV1-22|IGHV1-23|IGHV1-26|PTGS2|PTGS1|SERPINB1A|LEO1|MICALL2|HAS2|STAT6|CSMD3|FLNC|P2RY12|P2RY13|TRMT10A|P2RY10|STAT1|IGHV1-31|STAT2|STAT3|SAMD4B|IGHV1-36|IFI202B|IGHV1-39|PSMB8|PSMB9|SPSB1|LRG1|FABP7|MPLKIP|NRROS|NCF1|NCF2|ZFP207|GPR65|NCF4|F13A1|CXCL13|CXCL14|SAT1|CXCL16|STK10|EIF4ENIF1|HPGDS|PIM1|LEPR|PIM3|ZFP683|SH3GLB1|MYLIP|LAG3|TICAM2|ZFP217|SAP30|MAG|MAF|ACAP1|FRMD6|MAPKAPK3|MAPKAPK2|ANAPC5|PFKFB3|MAX|IL4RA|TNFRSF11A|NTPCR|GPR84|GLIS1|SOCS3|SOCS1|STK35|ATG101|ATXN7|BCL2L14|TIA1|ZBTB16|B3GALT6|NFKB1|NFKB2|CXCL10|MFHAS1|CXCL11|PTPRC|RGCC|MYD88|MCU|H2-AB1|NFE2L2|IGHV1-5|IGHV1-4|ST6GALNAC1|IGHV1-7|HSP90AB1|LRRK1|PIK3CD|CELF5|PIK3CG|UPP1|IGHV1-9|ATP7A|OASL2|IGHV5-12|IGHV5-15|VPS37A|VPS37B|IGHV5-17|DBF4|CYP2A5|ST6GALNAC4|ZFP651|BIRC3|ITIH5|ITIH2|LRP5|NTN4|PARD6G|FURIN|HSD17B11|PIRB|ZBTB40|SLC25A27|CCL8|PARD6A|LAO1|CCL7|CCL6|KATNA1|CCL5|TIFA|SH3BP2|CDC37L1|BEND3|LRRC8C|CCL2|LRRC8D|LRRC8A|SLC25A25|SH2B2|PTPN1|SLC12A4|PRRX1|ERAP1|DONSON|MBOAT1|HIP1R|MERTK|MCOLN2|SNRK|MGP|PTPN6|FCGR2B|ERRFI1|AHCYL1|CCNF|ZDHHC5|PRF1|UBE2L6|ZDHHC7|NUBP1|CCAR1|RASSF4|CHORDC1|IL12B|CCN4|EPHB1|SLC12A7|PAQR8|ENTPD1|MUSK|RSAD2|PAQR5|MMD2|HASPIN|FNDC5|SHTN1|FNDC1|IFI27|PPP1R3C|TAGLN2|ULK1|CCNO|PLA1A|IGHV8-12|IGHV8-11|EPHA10|PIK3R6|MNDAL|PIK3R5|ATP5L|APH1C|RAB11FIP1|TESPA1|CD19|SLAMF8|SLAMF6|CD14|A2M|GM5431|RAB11FIP4|RBM10|SLAMF1|INTS1|IRGM2|MICAL3|IRGM1|CELA1|IFI47|RPE65|ACER2|WNK2|ID1|COL9A1|CD28|IFI27L2A|INTS8|CD22|PCSK1|CD40|USPL1|TNFRSF13B|CTSZ|PCSK9|CD3G|CTSW|CD3E|CD3D|GGTA1|CLYBL|CTSS|6430573F11RIK|NAT8F3|CTSO|GNGT2|CTSL|NCS1|CTSH|KIF1C|CCR7|CD36|CCR6|CCR5|CTSD|UTP14B|AASS|CTSC|CTSB|CCR2|CD52|TNFRSF12A|OSMR|LAT2|ANO1|MZB1|CD48|DBN1|STK40|CD44|CD63|FOXC1|NLRP1B|RAMP2|CLEC4A2|NLRP1A|STX16|DERL3|DERL2|CRIP1|STX11|MNT|EXOSC2|CD74|GCH1|CAVIN2|NPM3|PER2|PER1|THEMIS2|STK17B|ESYT1|CD69|TARDBP|CD68|CD86|DCLRE1B|SH3GL3|SAMD9L|PLVAP|CD84|CD81|CD80|GIMAP1|GIMAP3|OGDHL|JADE3|GXYLT2|GIMAP7|CCND3|CCND2|CCND1|CAPN6|RGS1|CCRL2|CAPN2|CAPN3|SH3GL1|ZBP1|DIMT1|OSR1|THEMIS|IGHV1-12|CYBB|CYBA|IGHV1-15|LAX1|IGHV1-18|IGHV1-19|ERN1|PLA2G15|PLA2G16|DOK1|DOK2|CD8A|DOK7|SBDS|GEMIN6|VCL|TOR1AIP2|SLC1A5|NDRG2|FUT1|TOR1AIP1|RASGRP3|HCAR2|WNT6|OLFR98|OLFR99|TAC1|PRODH|WNT3|BCL9L|KLHL25|KLHL21|MSN|MT2|INHBB|MT1|SSH2|ISG20|PQLC1|IL7|TAB1|RTP4|PRR5|MCUR1|RTP1|CHD7|ATP2A3|AFF1|IGLC3|IGHV9-4|IGLC1|IGLC2|IGHV9-1|A4GALT|IGHV9-3|9930111J21RIK1|HS3ST3B1|IGHV5-9-1|NCBP2|DDX58|ARHGEF18|PLA2G4A|VGF|IRF4|IRF1|PEX5|IRF7|IRF8|IRF5|INA|CREB5|DCTN6|LAMA5|RBM47|MVP|HMGCR|SAMHD1|PRTG|TAF1B|RAB40C|MAT2A|MARVELD1|DCDC2C|ATOH8|RBM38|GALNT7|PLA2G2D|TRBV3|GALNT3|TAF13|MX2|MX1|SOD2|S100B|SOD3|SCIMP|U2SURP|RPIA|SBK3|GOLPH3|SBK1|NPHS1|TAF8|ASB6|ACIN1|CHPT1|TAF5|VIM|ASB2|TAF3|CYFIP1|CNTFR|RPL30|MAML2|RPL32|GLDC|GABPB1|D430042O09RIK|GPR174|MILR1|RNF114|HENMT1|GPR171|CREB3L2|JUNB|IER5|IER2|IER3|PRIMA1|RPL23|SERPINF1|SOX12|UNC13D|SYTL3|RNF125|BIN2|TEP1|GPR160|HOXB4|RPL27|NHLRC1|DUS3L|H2-D1|CDC42SE1|SRCAP|P2RY10B|PLCG2|PLCG1|CHST14|NKX2-2|FZD1|GSDMD|ST14|FZD2|DNASE2A|CHKA|FZD4|ST13|FZD7|FZD6|ART2B|UPF3B|ST18|TMEM198|REL|TNFSF8|CDK13|CPEB3|CPEB2|ADA|OGFR|ITK|ELN|TCF23|ADM|HIF3A|ING1|FCRLA|LFNG|GPR132|TRIM5|RACK1|GM4841|LDLRAP1|HAVCR2|BATF2|BATF3|5430427O19RIK|ANXA3|IFNGR1|NFAM1|ANXA4|ITPK1|TET2|TET1|SERPINB9|AEN|TMEM173|TMEM175|AGTR1A|RNF167|SLCO4A1|TET3|HCLS1|PLCB2|ENG|HBEGF|ASAH1|CCL12|RPL10|RPL12|H2-DMA|GCNT1|AFP|GRAMD4|RNF135|LMAN2|BRD8|IGHV6-3|MISP|IGHV6-6|CCL22|BRF2|SEPTIN1|CARD9|LAPTM5|FMO2|GPR3|GTF2H2|ZNFX1|LPCAT3|SLCO4C1|LPCAT2|MSRB3|HSPA1A|PUS10|CSF3R|CLSTN3|H2-K1|RTKN2|CTNND1|FAM107A|RNF19B|GUCA1A|IRS2|PYCARD|ZFP36|NAGLU|CLEC5A|CHP2|LZTS2|PHLDA1|LZTS1|ZFP39|RPS9|ANKRD49|IGFBP5|GPT2|SEMA6D|CD180|RPS6|TAP2|DISP3|MELK|IGHV13-2|2810403A07RIK|ERG|CLEC4E|CSF1R|TRIM12C|ENY2|ABHD3|ABHD2|NOTCH4|HVCN1|H2-M3|ILDR1|CHRD|AK2|RHOBTB3|ITPR2|AK3|ABHD6|AK4|RASAL3|RHOBTB1|STIP1|ADAP2|BAG3|PSAP|ZFP580|ESRRA|FN3K|SLC37A2|ATP8B4|LSM1|TVP23A|MARCH7|PALB2|CYP4F13|ABHD15|MOB1A|CYP4F18|MAFB|RHEB|RCAN2|MAFG|RIOX2|MAFF|CDK2|SPIRE1|ESAM|XAF1|SERINC3|SERINC2|SERINC5|TRIM12A|EIF4E3|SRXN1|TREM2|PTPN22|LSP1|PTPN23|NAGPA|DUSP15|DUSP14|SCPEP1|GM2A|OPA3|HIF1AN|GRASP|DTX3L|TRAF2|TRAF1|PTBP3|EVC|RP2|TRAF3|ASPG|IL3RA|TRAF5|ANG|ASPA|CX3CR1|IGHV2-3|SMARCD2|IGHV2-6|IGHV2-5|UNC93B1|IGHV2-2|H2-Q7|SEMA3G|PRR5L|GCN1L1|BAK1|WASF2|WASF3|IGHV2-9|RNF20|SPAG9|PTPN18|KCNJ10|SEMA4D|PTPN12|CFLAR|KLF4|SGCZ|PTPN14|KLF2|NFASC|KLF5|RPS3A1|CROCC|KLF9|CLEC2I|PFKM|LST1|CMAH|DPF1|SOX9|TNS4|PTGDS|GLUL|B2M|TNS2|CDON|TIPIN|SP110|SLC11A1|OXSM|SIAH1A|ACOD1|EBF2|ACSL3|RUNX3|GBGT1|JMJD6|RUNX1|PLPP6|ARC|GUF1|EZR|PTGES|EIF5A2|EBI3|KLK8|IGSF9|KLK6|SGPL1|NUAK2|DPH1|INPP5D|1810024B03RIK|NAALAD2|BANP|NTSR2|ZRSR1|PTPRN2|GADD45B|GADD45A|NMI|PARP14|PARP12|SRPK1|MANF|GADD45G|PARP10|CCDC88B|PARP11|STAG1|AKR1B10|STAG3|CORO6|HIST1H4I|HIST1H4J|ITM2B|CLIC5|TRAM1|BICDL1|TRAM2|PPCDC|JCHAIN|SERP1|STAB1|FFAR3|FFAR2|BCL2A1D|BCL2A1A|BCL2A1B|MAP4K1|INSRR|TFEB|RHOH|RHOC|IL17RC|PALD1|RHOA|RHOB|BBS10|MDFIC|FASTKD5|FIBIN|ALDOC|RHOU|SGK1|DNASE1L2|DNASE1L3|WAS|CXCR4|OAS1A|CXCR6|TRAK1|ARNTL|CXCR3|LCMT2|CTNNA3|MPZL1|KRT10|BATF|RSL1D1|TPPP3|AXL|FAS|GALNT11|ARID4A|IL18RAP|WASHC1|PDIA3|CD300A|ARID5A|ARID5B|OCRL|PDIA5|ARHGAP45|PDIA4|MAU2|RPL7L1|SELENOP|CHIL1|CMPK2|HDGFL3|ABCG2|AKNA|H6PD|USP53|USP54|C5AR2|C5AR1|CSF2RB|ADRB2|CPLX1|ADIPOR2|ZFP36L2|ZFP36L1|TMEM123|PDZD3|ALDH3B1|RIPK1|MYH11|ZC3H15|HSPA8|SMAD1|TGFB1|HSPA5|IFT122|ARHGAP26|BTNL4|ARHGAP25|AZIN1|BTNL6|NFKBIA|SLC2A9|NR4A1|ARHGAP30|NR4A3|FES|MAN2B2|TMEM119|MAN2B1|TGFBI|ULBP1|DOCK6|SCYL3|USP36|CXCL9|B4GALT1|SPO11|DOCK8|PDE3B|LMOD1|SLC2A1|HSPB1|ELAVL3|HEBP1|UPK1B|NAPRT|KYNU|CYP4V3|BDKRB2|HIST1H1E|GM28043|GUSB|ABCD1|KLF10|ABCC4|KLF11|KLF13|PDE4D|ICOSL|ARAP1|SENP3|KLF15|CKAP5|TGFBR1|TGFBR2|HSH2D|IFNG|EHHADH|DOCK2|B4GALT7|CAMK1G|B4GALT5|PON3|SLFN5|SLFN8|SLFN1|PON2|PALM2|RGS16|POMP|LCAT|SLFN9|USP18|DLL4|NT5DC2|S1PR3|S1PR4|KLRG1|CLASP2|CMTM7|USP25|CMTM3|POLM|LGI4|LGI3|SPRY4|LCA5|OPRK1|TICRR|FMNL3|FMNL1|NEURL3|ALOX5AP|RGS10|PMP22|SPRY2|LTBR
23056	1.7665E-32	1.5114E-30	396	1923	2781	23953	positive regulation of signaling	CYFIP1|JRK|TFRC|RBPJ|F11R|GPR174|UNC5B|RPL23|TEP1|PRKD2|ATF3|PRDM15|PDGFB|PDGFA|ZC3HAV1|P2RY10B|GATA3|SLC30A10|DEDD2|C3|LYN|JUN|JAG1|FZD2|FZD4|EIF2AK2|ST18|TMEM198|FASL|CPEB3|GPR18|ADA|LGMN|VSIR|LFNG|RACK1|TIMP3|JAK2|LDLRAP1|JAK3|IKBKE|APPL2|TRP53INP1|HAVCR2|GPR37|RIPK3|RIPK2|GPR35|IFNGR1|SPHK1|NFAM1|EMP2|F3|AGTR1A|VAMP8|RARA|PELI1|HCLS1|HCST|MDFI|TMEM106A|ENG|HBEGF|PPARD|CRB2|CCL12|IL6RA|PTGS2|FGD2|GPNMB|PLAGL2|STX3|BID|P2RY12|P2RY10|CCL22|IL10RB|AI464131|IL10RA|STAT3|CARD9|SCTR|GPR3|SYNJ2BP|LRG1|CENPJ|GID8|SIGLEC1|CRLF3|NUCB2|LIMS1|CSF1|NCF1|CLSTN3|GPR65|RTKN2|SLA|GUCA1A|IRS2|CLU|TNF|PYCARD|RIMS4|CYSLTR2|SALL1|ADORA3|CHP2|LEPR|MAP3K6|MAP3K7|MB21D1|MAP2K3|SH3GLB1|TICAM2|IGFBP5|CD180|MFNG|RAB34|IL6ST|BLK|CSF1R|SHC2|SHC1|ILDR1|TNFRSF11A|RAP1B|RAP1A|PSAP|DVL3|BMF|CD300LF|BCL2L14|NADK|MCL1|MAP2K6|LY86|FBXO30|NFKB1|GFAP|MFHAS1|PTPRC|RHEB|CPD|HPSE|SERINC3|MAP3K14|LAT|MYD88|MCU|BCL2L1|PLEKHF1|HSP90AB1|LRRK1|ECE1|TREM2|PTPN22|PTPN23|ITGAL|DUSP15|PIK3CG|CYR61|HHEX|TNFRSF19|ITGA1|TRAF2|TRAF1|TIRAP|TNFRSF1A|ADAMTS20|EVC|LCK|TRAF3|TRAF5|BMP2K|CX3CR1|NLRC5|NOD1|FURIN|PRR5L|P2RY6|CCL8|CCL7|CCL6|CCL5|TIFA|SH3BP2|RAB29|CCL2|CSK|BAK1|SH2B2|SPAG9|PTPN1|ANGPT1|PRRX1|SEMA4D|HIP1R|CFLAR|KLF2|ASXL1|P2RX7|TSPAN14|CTH|PTPN6|PIK3AP1|FCGR2B|PFKM|IL1RN|SMARCB1|GFI1|ICAM1|IL27RA|FRAT1|PPP2R1B|DHX58|TNFSF10|KDR|TRIM25|IL12B|CCN4|LGALS9|SOX9|GLUL|CDON|MUSK|RSAD2|IL1R1|SIAH1A|MMD2|CSNK1D|CSNK1E|GPR37L1|MAPK8IP3|RUNX3|RUNX1|ARC|CD226|TRIM16|GIPR|SH2D2A|TXK|LPAR4|PIK3R6|PIK3R5|KLK6|TESPA1|CD14|KCNN4|SNX5|SLAMF1|NTSR2|XBP1|ZRANB1|TNFSF14|GADD45B|GADD45A|SH2D1A|IRGM2|IRGM1|IGF1|PARP14|GADD45G|NET1|LPAR6|WNK2|CD28|IGHM|CD40|TRAM1|HIP1|CD3E|AKAP12|AKAP13|SERP1|GLIPR2|NCS1|CTSH|CCR7|CD36|LMCD1|CTSC|CCR2|MAP4K1|SYK|TNFRSF12A|IL15|PARP9|RHOA|TLR1|IL1A|ANO1|MDFIC|IL1B|ARHGEF3|TLR9|TLR7|TLR6|TLR5|TLR4|ARHGEF5|DBN1|TLR3|CD44|AVPI1|TLR2|CD63|GBA|CXCR4|ARNTL|RELN|XDH|CAR2|CD74|MAP3K1|OSM|PLEKHA4|CD40LG|AXL|FAS|IL18R1|CD84|CD81|HFE|LOXL3|CARF|TGM2|ZBP1|PDIA3|RALBP1|CYBA|SHISA7|ERN1|MIR124-2HG|ADAM17|DOK2|CD8A|CHIL1|NUPR1|RELL2|CARD11|C5AR2|C5AR1|CACNA1B|ADRB2|DDX60|HCAR2|SCUBE3|UBD|PMAIP1|RIPK1|TAC1|WNT3|TGFB1|MT2|INHBB|SYT9|IL7|TAB1|IL7R|BMPR1B|FGFR3|PRR5|TNFAIP3|SPRED2|FLCN|CASP8|MCF2L|TRPS1|CASP4|BLNK|CASP1|DACT1|PPP2R5B|IRAK4|ARAP1|DCN|TGFBR1|ACTA2|HSH2D|IFNG|IRF7|DOCK2|HMGCR|DLL4|MIR132|HES1|CMTM3|TRAT1|OPRK1|S100B|SCIMP|GOLPH3|TCIM|ACKR3|SPRY2|LTBR
31326	2.1996E-32	1.8662E-30	663	3778	2781	23953	regulation of cellular biosynthetic process	ATF2|CYFIP1|SPI1|TFRC|MAML2|HNRNPU|DMP1|HNRNPR|RBPJ|GABPB1|ELK1|RRP8|BACH2|ELK3|ZC3H12D|SPIB|NAMPT|CREB3L2|C3AR1|JUNB|IER5|IER2|CMKLR1|RBFOX2|RPL23|BHLHA15|SOX12|HCFC2|RFX7|TEP1|HOXB4|TXNIP|ZFP174|PRKD2|ATF3|ATF4|URI1|PRDM15|PDGFB|XPA|PDGFA|GATA3|GATA2|NUGGC|GIGYF2|PLAC8|C3|HSPH1|KLRK1|PPARGC1A|NKX2-2|FZD1|PLK3|JUN|JAG1|FZD2|FZD4|MTERF2|FZD7|SNAI3|FZD6|NFATC3|EIF2AK2|IRF2BP2|UPF3B|NFATC1|NR1D2|NR1D1|MEX3D|LARP6|FLI1|ST18|FOSL2|EIF5|FASL|HNRNPD|NOSTRIN|REL|GTF2IRD1|TNFSF8|HNRNPC|CDK13|CPEB3|CPEB2|ZFP369|BTG2|CDKN1A|RARG|GMEB2|HEXB|KDM8|SETD7|BHLHE41|TFCP2L1|HIF3A|SMG7|EFCAB7|LITAF|ING1|VSIR|NKRF|RACK1|TSPO|JAK2|JARID2|JAK3|TRP53INP1|APPL1|HAVCR2|DUSP5|SS18|BATF2|BATF3|RIPK3|DUSP1|RIPK2|ELOVL5|ANXA3|SPHK1|NFAM1|ANXA4|TET2|TET1|FOS|TMEM173|MED20|TET3|RARA|PELI1|FLT3L|HCLS1|MDFI|JDP2|ENG|HBEGF|PPARD|CRB2|ASAH1|ASCL4|RPL10|PTAFR|FAM129A|PTGS2|BTAF1|LEO1|PLAGL2|HAS2|STAT6|BRD8|ZFP386|EGLN1|BRF2|ATAD5|STAT1|STAT2|STAT3|CARD9|SAMD4B|GTF2H2|ZNFX1|SLCO3A1|CENPJ|FOSB|PKN1|ZFP157|CRLF3|LIMS1|PF4|HSPA1A|NCF1|NAB1|RASL11A|NAB2|RTKN2|SLA|GUCA1A|IRS2|DACH2|CLU|TNF|PYCARD|EIF4ENIF1|ZFP36|SALL1|ADORA3|CHP2|PIM1|LEPR|NEK2|SLC39A8|HMGN2|GTF2I|ZFP39|MAP2K3|IFNAR2|TLE3|LAG3|RPS9|ANKRD49|IGFBP5|MAMSTR|GPT2|ZFP217|CYS1|LEMD3|SAP30|FCGR3|MAF|ZFP46|MSH3|KAT6B|MAPKAPK2|ZFP691|ERG|IPPK|GM13212|ENY2|MAX|SHC1|NOTCH4|H2-M3|CHRD|CREM|AK4|TNFRSF11A|NPAS2|GLIS1|SCRT2|ATXN7|BAG3|ORC3|ZKSCAN3|EIF4EBP1|SMYD1|DVL3|SMYD3|CD276|ESRRA|TIA1|ZBTB14|FUS|ZBTB16|SCRT1|NFKB1|NFKB2|PTPRC|RGCC|MAFB|SP2|BCL6|SP1|SP4|MAFG|BCL3|RIOX2|MAFF|CDK2|BCL2|NFE2L3|PLXNB2|MAFK|MYD88|BCL2L1|NFE2L2|ZFP523|CIITA|EIF4E3|ZFP763|HSP90AB1|ZC3H4|CDCA7L|ITGB2|TREM2|FAM208A|ZC3H6|DUSP15|CYR61|SPN|HHEX|HIF1AN|EID2B|DTX3L|TRAF2|TRAF1|TNFRSF1B|TIRAP|TNFRSF1A|PTBP3|DNAJC3|DNAJC1|DBF4|TRAF3|TRAF5|ITGA6|TMBIM6|ANG|CX3CR1|CEBPA|HDAC5|CEBPB|CEBPD|PLAG1|SRF|ZFP426|CEBPG|LRP5|NLRC5|NOD1|PBXIP1|DNAJB1|P2RY6|DNAJB5|CCDC85B|CCL5|GCN1L1|BEND3|TNNI2|IGF2BP2|JAZF1|RNF20|PRRX1|SEMA4D|ZFP438|MID1IP1|DONSON|CFLAR|KLF4|KLF3|PTPN14|KLF2|ASXL1|ZFP354A|KLF8|KLF5|RPS3A1|CTH|POU2AF1|KLF9|ZFP790|CLEC2I|FCGR2B|PFKM|CD244|ERRFI1|SMARCB1|ZMYND8|GFI1|IKZF1|IKZF3|ICAM1|CCAR1|RPS6KA1|DPF1|KDR|PDK4|TRIM25|EPC1|SOX9|TRIM21|PDK2|VRTN|CDON|ENTPD1|TIPIN|MUSK|SLC11A1|TINF2|ACOD1|EBF2|ACSL3|RUNX3|JMJD6|RUNX1|PPP1R3G|SOAT1|IFI27|PPP1R3D|TRIM14|SIK1|TRIM16|EZR|TRIB1|TRIB2|EIF1B|PTGES|EPAS1|TXK|SP140|EIF5A2|ZBTB1|ZBTB5|ZBTB4|MNDAL|HELZ2|BRIP1|PCBP3|MIER3|DPH1|INPP5D|DND1|SNX5|RBM10|BANP|STAT5A|EGR1|XBP1|EGR2|EGR3|EGR4|ZFP759|ZFP516|ZFP879|GADD45A|EAF1|SMARCA5|CELA1|IGF1|NMI|PARP10|ACER2|LPAR5|ID1|CD28|RBAK|ITM2B|CSRNP1|CD40|TRAM1|CSRNP3|IL27|CD3E|AKAP12|SERP1|UIMC1|FFAR3|CCR7|CD36|LMCD1|CCR2|APOBEC1|ZFP810|TSC22D4|ZHX2|PARP3|ZHX3|PARP4|SYK|TSC22D1|IL15|TSC22D3|TFEB|PROX1|PARP9|PPRC1|CBFA2T3|RHOA|TLR1|IL1A|HCK|MDFIC|IL1B|TLR9|TLR7|TLR6|TLR5|TLR4|ARHGEF5|TLR3|VGLL4|TLR2|ZFP821|FOXC1|GBA|WAS|FITM2|AIF1|ARNTL|RELB|SERTAD3|MNT|RELN|SERTAD1|NFIL3|ORMDL2|CXCR3|CREG1|CD74|MYEF2|GCH1|CAVIN2|OSM|BATF|PER2|PER1|CD40LG|PER3|TARDBP|MAMLD1|MPHOSPH8|IL18R1|CD84|CD81|IFI213|POGK|HFE|IFI214|IFI211|LOXL3|ARID4A|PRDM1|ETS1|CARF|CCND3|IL18RAP|CCND1|CAPN2|CAPN3|ZBP1|OSR1|ARID5A|CYBB|ARID5B|GEM|POU3F3|TYROBP|NUPR1|MZF1|CARD11|AKNA|H6PD|HTRA3|HTRA1|ADRB2|PLD1|ZFP36L2|ZFP36L1|2810474O19RIK|RAI1|WNT6|PDZD3|IRAK2|LPXN|NLRP3|RIPK1|BCL9L|HSPA8|SMAD1|TGFB1|POU2F1|KLHL25|NFXL1|CNOT10|INHBB|POU2F2|NFKBIA|SEPSECS|NR4A1|NR4A3|BHLHE40|NFKBIE|BMPR1B|FGFR3|ULBP1|MXD3|FBN1|MXD4|ZMYND15|PLEK|CHD7|E130311K13RIK|TNFAIP3|HSPB1|LDB2|AFF1|IRF2BPL|LYL1|FLCN|SIX4|MCF2L|TRPS1|HIST1H1E|ZFP280D|ABCD1|ZFP280C|DACT1|TGIF1|KDM6B|KLF10|KLF11|KLF12|KLF13|NCBP2|DDX58|PPP2R5B|PLA2G4A|ICOSL|OLIG2|ZFP518A|KLF15|ETV5|DCN|TGFBR1|ETV6|GREM2|ELF1|RBL1|AIM2|IFNG|ELF4|IRF4|ELF5|IRF1|IRF2|CRY2|IRF7|CRY1|IRF8|IRF5|LTB|IRF9|KDM7A|CREB5|SLFN1|DBX2|NR2C2|TOB2|CIART|DLL4|NWD1|RASD1|HLX|TBX21|MKNK2|MXI1|ATOH8|HES1|GBP4|IFI208|ATF7IP|IFI209|IFI206|CD209B|IFI207|9130023H24RIK|IFI204|NOS2|IFI205|TAF13|IFI203|ARID3B|SOD2|S100B|TICRR|TEC|TEF|TCIM|TAF8|PTX3|VIM|NRDE2|LPIN1|TAF3|GLA
51607	2.5595E-32	2.1534E-30	85	182	2781	23953	defense response to virus	IFITM3|RTP4|CD86|IFITM1|CXCL9|CD40|TRIM30A|IFITM2|PRF1|IFIT1|IFIT3|IFI44L|IFIT2|IFIH1|PYCARD|DHX58|TAGAP|ITGAX|TRIM25|IL12B|OASL1|OASL2|MB21D1|IFNAR2|ZBP1|APOBEC1|APOBEC3|TICAM2|RSAD2|DTX3L|DDX58|IFNGR1|AEN|PARP9|TMEM173|IFIT1BL2|UNC13D|IFNG|OAS2|CD8A|OAS3|IRF1|DDIT4|IRF2|IRF7|TLR9|IRF5|TLR7|TLR3|TRIM56|TRIM34A|OAS1H|SLFN8|UNC93B1|OAS1A|OAS1B|ZC3HAV1|OAS1C|DDX60|SAMHD1|SLFN9|OAS1G|RNF135|C7|NLRP3|GBP2B|IL10RB|STAT1|STAT2|MX2|MX1|CARD9|EIF2AK2|OPRK1|BST2|ISG20|CXCL10|PTPRC|POLR3E|BCL2|IFIT3B|SERINC3|MAP3K14|SERINC5|TRIM12A
51241	2.6077E-32	2.1758E-30	306	1353	2781	23953	negative regulation of multicellular organismal process	ATF2|ERRFI1|PGLYRP2|GFI1|AQP4|RBPJ|ISM1|IL27RA|UBASH3B|GJA5|DHX58|GPR171|LUC7L|IL12B|CCN4|LGALS9|SOX9|PTGDS|EPHB1|B2M|CMKLR1|CHID1|IL15RA|SERPINF1|SLC11A1|ARRDC3|ACOD1|GPR37L1|RUNX3|RUNX1|CLDN5|ARC|ADGRB3|TEP1|BTK|SERPING1|ULK1|KCTD11|EZR|TRIB1|TRIB2|H2-D1|ATF4|HPN|PDGFB|PDGFA|GATA3|MEFV|GATA2|KLK8|PLAC8|RAB11FIP1|C7|INPP5D|SLAMF8|APOD|NCKAP1L|NKX2-2|SLAMF1|LYN|STAT5A|STARD13|JAG1|GADD45A|FZD7|FN1|NFATC3|PRG2|NFATC1|IGF1|NMI|NR1D1|FASL|ID1|REL|MRVI1|HIST1H4I|HIST1H4J|GPR18|ADA|LGMN|RARG|HIP1|CTSZ|PCSK9|ADM|VSIR|ARHGAP4|LFNG|TIFAB|STAB1|TSPO|CTLA4|CD36|JAK2|JARID2|CCR5|JAK3|APPL2|CTSC|CCR2|HAVCR2|DUSP5|ZHX2|PARP3|IL15|GPR35|IFNGR1|ANXA4|TSC22D3|RHOA|IL1A|CD200R1|ANGPTL7|IL1B|RARA|TLR9|TLR6|TLR4|DBN1|CD44|ARF6|TLR2|CD63|FOXC1|GRN|CLEC4A2|GBA|PTGS2|ADCY7|ARNTL|RELB|SERPINB1A|SERPINB1B|GPNMB|CXCR3|LEO1|XDH|CD74|STAT1|TMEM176B|STAT3|SYNJ2BP|AXL|TTC3|FAS|IL18R1|LIMS1|PF4|C1QC|CD86|CD84|NCF1|PROS1|HFE|TRAC|H2-K1|LOXL3|CXCL13|TNF|PYCARD|EIF4ENIF1|HPGDS|ZFP36|SALL1|PLAU|ARHGDIB|CAPN3|GTF2I|MYLIP|TLE3|CD96|LAG3|TICAM2|IGFBP5|OSR1|SEMA6D|ACOT11|CYBA|PROCR|DISP3|ADAM17|MAG|TYROBP|SRSF6|ABCG2|CD274|SHC1|C5AR2|H2-M3|IL4RA|CHRD|ALOX12|ABHD6|ADRB2|NDRG2|ZFP36L1|RAI1|SOCS1|NLRP3|RIPK1|IP6K1|TAC1|GAS2L1|WNT3|MAP2K6|CD276|TIA1|TGFB1|ZBTB16|LSM1|IFT122|MT2|INHBB|FBXO32|MCC|FBXO30|NFKB1|GFAP|NFKBIA|CXCL10|PTPRC|RGCC|MAFB|BCL6|RHEB|CPD|BCL3|BCL2|TMEM119|FGFR3|FBN1|NFE2L2|TRIM30A|HSP90AB1|PDE3B|TNFAIP3|PCTP|TREM2|PTPN22|PTPN23|THBD|FLCN|HHEX|SIX4|ABCD1|SRGN|KLF13|ARHGEF15|PDE4D|AVPR2|OLIG2|AXIN2|TNFRSF1B|DCN|TGFBR1|TNFRSF1A|TGFBR2|IFNG|IRF1|CRY2|CRY1|CX3CR1|HDAC5|SRF|FGL2|LRP5|SEMA3G|TULP3|ATP1A2|FURIN|HMGCR|TOB2|DLL4|PRTG|PLN|HLX|TBX21|NOCT|KATNA1|RAB29|CCL2|CSK|HES1|TIGIT|GBP4|ANGPT2|ANGPT1|SEMA4D|OPRK1|MERTK|S100B|KLF4|KLF2|P2RX7|KLF5|PMP22|CD9|SPRY2|PTX3|PTPN6|CLEC2I|PDCD1|VIM|FCGR2B|CLEC2D
30098	8.5527E-32	7.0777E-30	109	283	2781	23953	lymphocyte differentiation	SPI1|GIMAP1|IKZF1|RBPJ|LEPR|IL12B|B2M|ZFP683|RSAD2|RPS6|THEMIS|JMJD6|ADAM17|CD8A|MFNG|BTK|CLEC4E|CARD11|TXK|ZBTB1|GATA3|LY9|ZFP36L2|ZFP36L1|CD79B|CD79A|CD19|PSAP|PLCG2|SLAMF8|SLAMF6|SLAMF1|STAT5A|EGR1|TGFB1|FZD7|NFATC3|IRF2BP2|NFATC1|POU2F2|BTNL6|GADD45G|PTPRC|MAFB|BCL6|IL7|BCL3|BCL2|CD28|TNFSF8|IL7R|GPR18|ADA|H2-AB1|IGHM|ITK|CHD7|TNFAIP3|CD3G|PTPN22|TCIRG1|CD3E|CD3D|SPN|LFNG|LYL1|HHEX|CCR7|CCR6|BCL2A1D|ATP7A|JAK3|FCER1G|SYK|RIPK3|IL15|NFAM1|RHOH|VAV1|RHOA|IFNG|LCK|IRF4|IRF1|FLT3L|DOCK2|MS4A1|HDAC5|SRF|H2-DMA|CEBPG|RELB|DLL4|IGKC|TBX21|STAT6|BAK1|CMTM7|CD74|PLA2G2D|BRF2|POLM|STAT3|MERTK|BATF|CD40LG|AXL|FAS|IL18R1
2699	9.5185E-32	7.8129E-30	105	266	2781	23953	positive regulation of immune effector process	CD84|TFRC|CD81|HFE|H2-K1|TNF|PVR|IGHG1|PNP|IL18RAP|FCGRT|ADORA3|DHX58|IL12B|B2M|LAG3|RSAD2|IL1R1|CD300A|TAP2|ARID5A|UNC13D|FCGR1|IGHG2B|FCGR3|BTK|CD226|H2-D1|H2-M2|H2-M3|ZBTB1|IL4RA|ZC3HAV1|GATA3|GATA2|DDX60|C3|RAP1A|C6|KLRK1|NLRP3|TNFRSF14|SLAMF6|LYN|STAT5A|HSPA8|XBP1|TGFB1|SH2D1A|CRTAM|PTPRC|NR4A3|FES|CD28|ULBP1|H2-T24|H2-T23|H2-T22|CD40|ITGAM|ITGB2|PTPN22|RAC2|FFAR3|CD37|CCR7|FFAR2|CD36|APPL2|CCR2|FCER1G|H2-T10|SYK|RIPK2|DDX58|TRAF2|VAV1|VAMP8|IFNG|IRF1|IL1B|RARA|TLR9|MZB1|FCER2A|CD46|TLR4|TLR2|SASH3|H2-Q6|PTAFR|H2-Q7|H2-Q4|GM8909|HLX|TBX21|CCL2|STAT6|CD74|ATAD5|SCIMP|P2RX7|TEC|IL18R1|CD244
35556	1.0300E-31	8.3858E-30	316	1425	2781	23953	intracellular signal transduction	ERRFI1|CYFIP1|RRP8|AQP1|PREX2|PNP|RPS6KA1|KDR|SOX9|PDK2|TNS2|IER3|SLC11A1|BHLHA15|HASPIN|MAPK8IP3|SHTN1|ARC|ADGRB3|TEP1|DDIT4|BTK|RABL3|PRKD2|ULK1|SIK1|SIK2|EZR|TRIB1|ATF4|CDC42SE1|PDGFB|XPA|GATA3|NUAK2|RRAS|C7|INPP5D|1810024B03RIK|PLCG2|STK38L|PLCG1|LYN|ABCA1|PLK3|JUN|XBP1|XCR1|DMPK|GADD45A|IRGM2|NFATC3|RAB27A|NFATC1|IGF1|SRPK1|NET1|ACER2|WNK2|REL|MRVI1|ITK|CDKN1A|TENM2|CD40|ADM|IFIH1|AKAP13|CASP12|TIFAB|UIMC1|NCS1|RAC2|RACK1|CTSH|CCR7|CD36|CCR6|BCL2A1D|JAK2|CCR5|BCL2A1A|JAK3|IKBKE|BCL2A1B|CCR2|MAP4K1|SS18|SYK|RIPK3|DUSP1|RIPK2|SPHK1|NFAM1|RHOH|AEN|PROX1|GMIP|RHOC|VAV1|AGTR1A|RHOA|VAV2|RHOB|LAT2|TLR1|DEPDC7|MDFIC|CDC42EP4|IL1B|PITPNM2|ARHGEF3|CDC42EP2|TLR9|FIBIN|CDC42EP1|TLR7|RHOU|SGK1|PLCB2|TLR4|ARHGEF5|MDFI|TLR3|ARHGEF6|TLR2|RAMP2|CCL12|SAA3|PTAFR|WAS|CXCR4|CXCR6|ADCY7|AIF1|CRIP1|RELB|RNF135|CXCR3|BID|P2RY12|MAP3K1|BRF2|ATAD5|CARD9|SYNJ2BP|BATF|CD40LG|AXL|STK17B|PKN1|ADGRL4|NUCB2|PF4|PLVAP|GPR65|CLU|TNF|PYCARD|STK10|NRBP2|ZFP36|ARHGDIB|CCRL2|MAP3K6|MAP3K7|MAP2K3|RALBP1|OSR1|ACOT11|RPS6|SHISA5|LAX1|ARHGAP45|RAB32|ERN1|DOK1|DOK2|MELK|MAPKAPK3|RAB34|MAPKAPK2|CHIL1|NUPR1|RAB39|CARD11|CSF1R|SHC2|SHC1|RHOBTB3|ITPR2|ADRB2|PLD1|RHOBTB1|ZFP36L2|RASGRP3|ZFP36L1|RAP1B|SOCS3|RAP1A|SOCS1|ADAP2|IRAK2|ADGRG5|EIF4EBP1|PMAIP1|DVL3|RIPK1|MCL1|MAP2K6|SMAD1|RAB4A|TGFB1|VCAM1|NEK6|IFT122|MT2|MT1|BMX|NFKB1|NFKB2|NFKBIA|CXCL10|MOB1A|PTPRC|ARHGAP30|BCL6|RHEB|MAP3K19|CPD|RCAN2|BCL3|BCL2|PLEKHM1|MAP3K14|FGFR3|LAT|MYD88|MCU|BCL2L1|FBN1|DOCK6|PRR5|DOCK8|PLEK|ATP2A3|PIK3CD|HSPB1|RND3|PIK3CG|SPN|ADGRE1|FLCN|CASP3|MCF2L|CASP4|BLNK|DDX58|AVPR2|ARHGEF18|TRAF2|IRAK4|TNFRSF1B|TIRAP|TNFRSF1A|ALS2|RASA4|IRF1|CASQ2|LCP2|TMBIM6|LCP1|CASQ1|DOCK2|CX3CR1|CEBPB|RALB|ABRAXAS1|NLRC5|NOD1|PRR5L|NR2C2|RAB21|GNA13|RAB20|PLN|RASD1|RAB40C|DCDC2C|CCL5|TIFA|MKNK2|RAB29|CSK|BAK1|MAPK6|WASF2|S1PR4|SH2B2|RBM38|SPAG9|PTPN1|IFI204|NOS2|MERTK|SOD2|MCOLN2|SNRK|TEC|NPHS1|RAB13|ASB6|ACKR3|RAB19|PTPN6|ASB2
6897	1.2090E-31	9.7648E-30	170	579	2781	23953	endocytosis	IFITM3|IGHV1-80|IGHV1-81|SH3GL3|IGHV1-82|TFRC|WIPF1|IGHV1-85|CD81|IGHV3-1|WIPF2|WIPF3|LY75|LOXL3|LDLRAD3|CXCL16|ACTG1|IGHG3|PYCARD|IGHG1|RINL|RASSF4|DPYSL2|TRBC1|IGHV7-3|IGHV3-6|IGHV3-8|SH3GL1|RALBP1|CD300A|IGHV1-12|IGHV1-15|IGHV1-18|JMJD6|IGHV1-19|FCGR1|IGHG2B|FCGR3|IGHG2C|ARC|IGHV13-2|MAPKAPK3|BIN2|RAB34|MAPKAPK2|ULK1|EZR|RIN2|IGHV4-1|IGHV8-12|IGHV8-11|IGHV1-63|IGHV1-64|IGHV1-66|ILDR1|RHOBTB3|IGHV1-67|IGHV1-69|ADRB2|IGHV2-6-8|IGHV8-8|CD14|SNX5|ABCA1|IGHV1-72|IGHV1-74|IGHV1-75|IGHV1-76|HTR1B|IGHV1-78|ARHGAP25|IGHV10-1|IGHV14-1|IGHV14-2|IGHV14-3|IGHV14-4|NOSTRIN|DENND1C|LGALS3BP|IGHV1-5|IGHM|IGHV1-4|IGHV1-7|ITGAM|HIP1|TINAGL1|ITGB2|STON1|TREM2|ADM|CLEC9A|SIGLECH|PIK3CG|ASGR2|MRC2|PSTPIP1|STAB1|RAC2|IGHV5-9|IGLC3|IGHV9-4|IGLC1|CD36|IGLC2|LDLRAP1|IGHV1-9|IGHV9-1|IGHV5-4|IGHV9-3|IGHV5-6|IGHV5-9-1|FCER1G|IGHV1-50|SYK|ITGA4|IGHV5-12|IGHV1-52|IGHV1-53|IGHV1-54|IGHV1-55|IGHV5-15|LSR|IGHV1-58|IGHV5-17|IGHV1-59|TGFBR2|HEATR5A|IGHA|MYH9|RHOU|DOCK2|ARF6|IGHV2-3|GRN|RAMP2|IGHV2-6|IGHV2-5|IGHV2-2|IGHV1-22|LRP5|WAS|IGHV1-23|SNX33|IGHV1-26|AIF1|IGKC|IGHV6-3|WASF2|IGHV6-6|IGHV2-9|CD209B|IL10RA|IGHV1-31|MX2|MX1|HIP1R|APOBR|IGHV1-36|GTF2H2|CD209A|IGHV1-39|SNX18|NECAP2|CD6|CD5|NEURL3|CD9|ACKR3|SIGLEC1|FCGR2B
2703	1.9040E-31	1.5257E-29	102	255	2781	23953	regulation of leukocyte mediated immunity	CD84|TFRC|CD81|HFE|H2-K1|TNF|PVR|IL27RA|IGHG1|PNP|IL18RAP|FCGRT|ADORA3|IL12B|LGALS9|B2M|CD96|LAG3|RSAD2|IL1R1|CD300A|TAP2|ARID5A|TAP1|UNC13D|FCGR1|IGHG2B|FCGR3|BTK|CD226|H2-D1|H2-M2|H2-M3|ZBTB1|IL4RA|GATA3|GATA2|PIK3R6|C3|KLRK1|NLRP3|SLAMF6|SLAMF1|LYN|STAT5A|HSPA8|TGFB1|SH2D1A|CRTAM|PTPRC|BCL6|FES|CD28|IL7R|ULBP1|H2-T24|H2-T23|H2-T22|CD40|ITGAM|ITGB2|VSIR|SPN|RAC2|JAK3|CCR2|HAVCR2|PARP3|FCER1G|H2-T10|SYK|RIPK3|DDX58|SERPINB9|TRAF2|TNFRSF1B|VAV1|VAMP8|IFNG|IL1B|TLR9|FCER2A|TLR4|DNASE1L3|TLR3|TLR2|SASH3|H2-Q6|PTAFR|H2-Q7|H2-Q4|WAS|GM8909|TBX21|STAT6|ATAD5|SCIMP|P2RX7|PTPN6|FCGR2B|CLEC2D|IL18R1
65008	2.3182E-31	1.8429E-29	711	4159	2781	23953	regulation of biological quality	ATF2|CYFIP1|SPI1|TFRC|WIPF1|GLDC|WIPF2|GMFG|WIPF3|HNRNPU|HNRNPR|RBPJ|F11R|ELK1|LIPA|CLDN1|ZC3H12D|GPR174|ALKBH5|UBASH3B|DPYSL2|GJA5|NAMPT|C3AR1|CMKLR1|IER3|PRIMA1|MIR142HG|RBFOX2|RPL23|BHLHA15|CLDN5|TEP1|SPARCL1|SERPING1|GRID2IP|ATF4|CDC42SE1|CFH|HPN|PDGFB|PDGFA|P2RY10B|GATA3|GATA2|GIGYF2|PLAC8|C3|SULT1A1|KLRK1|C7|EPB41L2|PLCG2|NCKAP1L|PLCG1|PROM1|PPARGC1A|LYN|FZD1|ABCA1|JUN|FZD2|HOMER1|DNASE2A|CHKA|DMPK|FZD4|TIPARP|FZD6|FN1|RMDN3|NR1D2|NR1D1|MEX3D|CP|GP9|FASL|FXYD1|HNRNPD|MRVI1|HNRNPC|CPEB3|GPR18|ADA|LGMN|FERMT3|HEXB|ELN|ARPC1B|GPR21|KDM8|HEXA|PYGM|ADM|SMG7|SLC6A1|ASGR2|ARHGAP4|LETM2|TIFAB|RACK1|NEFL|TSPO|NEFM|JAK2|LDLRAP1|JAK3|IKBKE|APPL2|APC2|DUSP5|RIPK3|GPR35|5430427O19RIK|SPHK1|TET2|EMP2|SLC39A12|F3|TMEM175|AGTR1A|VAMP8|PLSCR2|SLCO4A1|CDC42EP4|RARA|CDC42EP2|CDC42EP1|FLT3L|HCLS1|PLIN2|PLEKHO1|ANGPTL4|PLCB2|TMEM106A|ARF6|ENG|PPARD|GRAMD1B|GRN|CCL12|PTAFR|KCNA5|AFP|PTGS2|PAPSS2|PTGS1|RNF135|SERPINB1A|WRN|UCP2|MFN1|STAT6|STX3|BID|ABCB1B|EGLN1|P2RY12|BCHE|FARP1|TRMT10A|P2RY10|EGLN2|BRF2|STAT1|IL10RA|STAT3|SCTR|SAMD4B|GPR3|SLC8B1|PKN1|SLC28A2|NUCB2|PF4|HSPA1A|NRROS|CSF1|NCF2|CLSTN3|ZFP207|PROS1|GPR65|CTNND1|FAM107A|SLA|PLOD3|F13A1|IRS2|CXCL13|CLU|TNF|PYCARD|RIMS4|ZFP36|CYSLTR1|SLN|ADORA3|LAMP2|CHP2|PIM1|LEPR|NEK2|SLC39A8|PIM3|LZTS1|GTF2I|SH3GLB1|MYLIP|TLE3|RPS9|IGFBP5|SEMA6D|RPS6|DIO2|MAG|RAB34|MAPKAPK2|PKP2|RAB39|IL6ST|BLK|CSF1R|ENY2|KCNE4|FBLIM1|SHC1|HVCN1|H2-M3|IL4RA|ILDR1|RHOBTB3|ITPR2|ABHD6|TNFRSF11A|CORO1A|RHOBTB1|RAP1B|RAP1A|BAG3|DVL3|IP6K1|NPTX2|NADK|MAP2K6|ATP8B4|FUS|HTR1D|HPS4|HTR1B|FANCC|MARCH7|HPS5|FBXO30|NFKB1|GFAP|CXCL10|MFHAS1|IBTK|LRFN5|CYP4F18|PTPRC|MAFB|BCL6|SP1|RHEB|CPD|MAFG|TBXAS1|BCL2|PLEKHM1|PLXNB3|SPIRE1|PLXNB2|ESAM|HPSE|LAT|MYD88|MCU|BCL2L1|NFE2L2|KCNK6|ITGAM|PLEKHF1|HSP90AB1|CPQ|SNAP23|ITGB2|LRRK1|PIK3CD|ECE1|TREM2|TCIRG1|PIK3CG|TNFSF13B|THBD|SCPEP1|GM2A|ATP7A|GRASP|SNAP29|GRID2|AVPR2|ITGA1|TNFRSF1B|TIRAP|PTBP3|LCK|NPC2|TMBIM6|CX3CR1|CEBPA|CEBPB|SRF|CEBPG|LRP5|SEMA3G|ATP10A|FURIN|PRCP|HSD17B11|PIRB|TSPAN32|SLC25A27|RAB21|P2RY6|RAB20|PLN|NOCT|CCL5|CDC37L1|VPS54|CCL2|CSK|LRRC8A|BAK1|MEST|WASF3|SH2B2|SLC12A4|KCNJ10|ANGPT1|SEMA4D|ERAP1|HIP1R|MERTK|KLF4|MCOLN2|KLF2|TM6SF2|ASXL1|P2RX7|IL2RA|CROCC|PTPN6|CLEC2I|FCGR2B|PFKM|IL1RN|SMARCB1|ISOC2A|ZMYND8|GFI1|LST1|AQP4|CYP3A13|IKZF1|IFI30|NUBP1|ICAM1|AQP1|KDR|PDK4|PIEZO1|CCN4|LGALS9|SOX9|TRIM21|EPHB1|GLUL|SLC12A7|B2M|PDK2|TNS2|ENTPD1|MUSK|SLC11A1|ARRDC3|TINF2|OMG|SIAH1A|EBF2|GPR37L1|CPT1C|JMJD6|RUNX1|PPP1R3G|SHTN1|ARC|SOAT1|SOAT2|ADGRB3|BTK|ULK1|EZR|TLN1|PTGES|GIPR|STXBP4|EPAS1|LPAR4|KLK8|UGT1A7C|MYL12A|IGSF9|KLK6|SGPL1|RAB11FIP1|CD19|INPP5D|DND1|ATP6V0A2|SLAMF8|NAALAD2|KCNN2|KCNN4|RBM10|ATP6V0A1|NTSR2|STAT5A|VASP|BBS1|EGR1|XBP1|XCR1|PTPRN2|ZFP516|IRGM2|RAB27A|IGF1|RPE65|MANF|GADD45G|PM20D1|ALDH6A1|AKR1B10|LPAR6|WNK2|ID1|COL9A1|LRRN1|PCSK1|CD40|HIP1|TNFRSF13B|PPP1R10|PCSK9|CTSS|HERPUD1|AKAP12|GABRR2|MAP1LC3B|SERP1|CTSL|NCS1|RAC2|MUC13|CTSH|FFAR3|CCR7|FFAR2|CD36|CCR6|CCR5|BCL2A1A|CLIC1|CTSB|CCR2|APOBEC1|CD52|PARP3|FCER1G|SYK|TNFRSF12A|IL15|TSC22D3|CYP7B1|RHOC|SORCS2|RHOA|RHOB|IL1A|HCK|ANO1|BBS10|ALDH5A1|IL1B|TLR9|RHOU|MICU2|FAM20A|TLR6|SGK1|TLR5|TLR4|DBN1|CD44|TLR2|FOXC1|RAMP2|HAAO|HDC|GBA|WAS|CXCR4|FITM2|CAPG|CXCR6|AIF1|STX11|ARNTL|RELN|ORMDL2|CXCR3|CTNNA3|XDH|DUOX2|CAR2|CD74|MAP3K1|MYEF2|GCH1|SLC31A2|SLC31A1|OSM|PER2|CD40LG|PER3|AXL|CAPZA1|FAS|TARDBP|IL18R1|PNPLA2|DCLRE1B|MIDN|CD81|HFE|TRAC|ARID4A|ETS1|CARF|CCND1|PLAU|SIT1|CCRL2|CAPN3|TEKT4|WASHC1|TGM2|SH3GL1|ZBP1|CAST|PDIA3|MORC3|TMOD3|ACOT11|CYBA|POU3F3|SHISA7|PDIA5|PDIA4|ERN1|PROCR|MIR124-2HG|SCNN1G|ADAM17|TYROBP|CARD11|PXK|H6PD|USP53|C5AR2|C5AR1|CACNA1B|SLC41A1|ALOX12|ADRB2|CPLX1|ADIPOR2|ZFP36L2|ZFP36L1|HCAR2|TMEM123|NLRP6|HRH3|HRH2|PMAIP1|TAC1|GAS2L1|WNT3|KLK1B22|HSPA8|SMAD1|TGFB1|VCAM1|HSPA5|MSN|MT2|INHBB|MT1|SYT9|SSH2|NFKBIA|NR4A3|PQLC1|FES|IL7|TMEM119|IL7R|BMPR1B|ULBP1|FBN1|USP36|MCUR1|DYRK3|PLEK|CHD7|PDE3B|ATP2A3|LMOD1|TNFAIP3|PCTP|LDB2|RND3|HK2|FLCN|HK3|HEPH|SIX4|CASP3|CASP1|BDKRB2|ABCD1|DACT1|SRGN|KDM6B|KLF13|ARHGEF15|PDE4D|ARHGEF18|PLA2G4A|LSR|AXIN2|ARAP1|TENT5C|KLF15|ETV5|DCN|TAPBP|ACTA2|ELF1|HSH2D|VGF|IFNG|OAS2|IRF4|CRY2|RFT1|CRY1|CASQ2|MYH9|CASQ1|MS4A1|B4GALT5|SASH3|PON3|PALM2|LCAT|ATP1A2|HMGCR|GNA13|GNA15|CNR2|MIR132|CLASP2|RBM38|ATF7IP|NOS2|MX2|MX1|CMTM6|LCA5|OPRK1|SOD2|S100B|FMNL3|GOLPH3|FMNL1|TEC|NPHS1|TAF8|PMP22|CD9|ATP13A5|ACKR3|PTX3|VIM|LPIN1|TAF3|GLA
51716	6.5276E-31	5.1487E-29	1125	7371	2781	23953	cellular response to stimulus	IGHV1-80|IGHV1-81|ATF2|IGHV1-82|SPI1|TFRC|IGHV1-85|IGHV3-1|GMFG|OLFR1330|RBPJ|F11R|PTPDC1|PREX2|UBASH3B|TRBC1|C3AR1|IGHV3-6|IGHV3-8|GBP6|GSTK1|GBP5|GBP8|GBP7|RBFOX2|UNC5B|GBP9|RNASE4|BHLHA15|OLFR1564|CLDN5|DDIT4|RABL3|TXNIP|SPARCL1|ATF3|GRID2IP|ATF4|URI1|MTMR3|IGHV1-63|IGHV1-64|IGHV1-66|PDGFB|IGHV1-67|PDGFA|ZC3HAV1|IGHV1-69|GATA3|SLC30A10|GIGYF2|GABARAP|DEDD2|C3|SULT1A1|KLRK1|IGHV2-6-8|C7|NPBWR1|PPARGC1A|LYN|ABCA1|JUN|GSTM1|JAG1|IGHV1-72|IGHV1-74|TIPARP|IGHV1-75|EDEM1|IGHV1-76|EDEM2|FN1|EIF2AK2|IGHV1-78|FASL|TDP1|MRVI1|GPR18|GSTM5|LGMN|FERMT3|GPR19|ARHGAP8|GPR21|HEXA|RCSD1|TRBV13-2|LITAF|VSIR|LRRC2|CASP12|TIFAB|IGHV5-9|NEFL|CTLA4|JAK2|JAK3|NEFH|IGHV5-4|IKBKE|APPL2|IGHV5-6|APPL1|SS18|IGHV1-50|GPR37|RIPK3|GPR34|DUSP1|RIPK2|IGHV1-52|GPR35|IGHV1-53|SPHK1|IGHV1-54|IGHV1-55|IGHV1-58|FOS|SLC39A12|IGHV1-59|GMIP|F3|CSF2RB2|VAMP8|GPRC5A|PLSCR2|CDC42EP4|CDC42EP2|TLR12|PELI1|CDC42EP1|FLT3L|TLR11|GM4951|MDFI|ARF6|PPARD|TLR13|PTAFR|IGHV1-22|IGHV1-23|KCNA5|IL6RA|IGHV1-26|PTGS2|PTGS1|WRN|LEO1|HAS2|STAT6|BID|IL12RB1|IL12RB2|P2RY12|P2RY13|P2RY10|GATSL3|ATAD5|STAT1|IGHV1-31|STAT2|STAT3|SCTR|IGHV1-36|IFI202B|IGHV1-39|CENPJ|GID8|PKN1|ADGRL4|LIMS1|LY6I|NRROS|NCF1|NCF2|GPR65|RASL11A|SLA|CXCL13|CXCL14|CXCL16|STK10|ADORA3|PIM1|LEPR|MAP3K6|MAP3K7|SH3GLB1|MYLIP|LAG3|TICAM2|OLFR558|MAG|ACAP1|JAML|MAPKAPK3|MSH3|MAPKAPK2|LY6A|IL6ST|SRSF7|LY6E|BLK|CD274|SHC2|SHC1|IL4RA|TNFRSF11A|GPR84|CORO1A|NPAS2|HSP90B1|RAP1B|SOCS3|RAP1A|SOCS1|EIF4EBP1|BMF|SMYD3|CD276|SDF2L1|FUS|NEK6|HTR1D|HTR1B|B3GALT6|BMX|FBXO32|FBXO30|NFKB1|NFKB2|CXCL10|CXCL11|IGHV14-1|PTPRC|RGCC|IGHV14-2|SP1|IGHV14-3|IGHV14-4|MYD88|MCU|H2-AB1|NFE2L2|IGHV1-5|IGHV1-4|IGHV1-7|ITGAM|HSP90AB1|ITGB5|ITGB2|PIK3CD|ITGAE|ITGAL|TSPAN12|PIK3CG|TNFSF13B|SPN|HHEX|TAGAP|ITGAX|EXO5|ITGB7|IGHV1-9|ATP7A|GRID2|ITGA4|IGHV5-12|ITGA1|IGHV5-15|IGHV5-17|TNFRSF1B|TNFRSF1A|MMS22L|CYP2A5|LCP2|ITGA6|TMBIM6|TNFRSF26|LCP1|ZFP651|BIRC3|SRF|LRP5|IL2RG|PIRB|FYB|TSPAN32|ZBTB40|CCL8|CCL7|CCL6|CCL5|TIFA|SH3BP2|LRRC8C|CCL2|LRRC8D|SH2B2|PTPN1|DONSON|GZMB|MERTK|MCOLN2|SNRK|IL2RA|IL2RB|PTPN6|CD247|PIK3AP1|FCGR2B|MYO1G|ERRFI1|SMARCB1|AHCYL1|GM12185|ICAM1|IL27RA|LGALS3|RASSF4|TNFSF10|KDR|TRIM25|PIEZO1|IL12B|CCN4|CPNE3|LGALS9|EPHB1|PAQR8|ENTPD1|MUSK|OMG|CSNK1D|CSNK1E|HASPIN|FNDC5|SHTN1|FNDC1|IFI27|ADGRB3|BTK|RIN3|ULK1|TRIB1|RIN2|IGHV8-12|IGHV8-11|EPHA10|GIPR|EPAS1|ZBTB1|LPAR4|ZBTB5|ZBTB4|PIK3R6|MNDAL|PIK3R5|APH1C|BRIP1|RRAS|CD19|SLAMF8|STK38L|CD14|GM5431|SLAMF1|STAT5A|EGR1|XBP1|EGR2|EGR3|TNFSF14|IRGM2|SMARCA5|IRGM1|RAB27A|CELA1|IFI47|IGF1|RPE65|NET1|ACER2|LPAR5|LPAR6|WNK2|ID1|CD28|IFI27L2A|CD22|IGHM|CSRNP1|CD40|PCSK9|IL27|CD3G|CD3E|CD3D|HERPUD1|AKAP12|AKAP13|MAP1LC3B|GNGT2|UIMC1|NCS1|RAC2|CTSH|CCR7|CD36|CCR6|CCR5|CCR2|FCER1G|SYK|TNFRSF12A|IL15|IL16|OSMR|LAT2|IL1A|ANO1|DEPDC7|IGHA|IL1B|PITPNM2|ARHGEF3|CD48|ARHGEF5|DBN1|CD44|ARHGEF6|CD63|FOXC1|RAMP2|DERL3|GBA|DERL2|CAPG|CRIP1|STX11|RELB|RELN|IGKC|NFIL3|CAR2|CD74|MAP3K1|GCH1|OSM|THEMIS2|KLHL6|STK17B|CD69|CD68|IL18R1|CD86|DCLRE1B|PLVAP|NARF|UBXN2A|CD81|IFI213|CD80|IFI214|IFI211|PLAT|CARF|ACTG1|CCND3|CCND2|CCND1|RGS1|CCRL2|CAPN2|CAPN3|IGHV7-3|TGM2|ZBP1|OSR1|ACOT11|THEMIS|IGHV1-12|CYBB|DNAJB14|CYBA|IGHV1-15|LAX1|GEM|IGHV1-18|IGHV1-19|ERN1|DOK1|ADAM17|DOK2|TYROBP|CD8A|SBDS|CARD11|UBA6|SLC41A1|PLD1|NDRG2|RASGRP3|HCAR2|WNT6|IRAK2|OLFR98|ADGRG5|OLFR99|RHPN2|TAC1|WNT3|BCL9L|VCAM1|MSN|MT2|INHBB|MT1|SYT9|IIGP1|IL7|TAB1|IL7R|FBN1|PRR5|PLEK|ATP2A3|TNFAIP3|RND3|ADGRE1|IFT52|IGLC3|IGHV9-4|IGLC1|IGLC2|IGHV9-1|IGHV9-3|DACT1|9930111J21RIK1|TGIF1|IGHV5-9-1|DDX58|ARHGEF18|PLA2G4A|IRAK4|ETV5|GREM2|ELF1|GBP11|GBP10|VGF|ALS2|IRF1|IRF7|CRY1|IRF8|IRF5|MS4A1|INA|IL9R|LAMA5|RALB|ANKS1|MVP|SAMHD1|CRYZ|CNR2|RAB40C|MAT2A|TBX21|DCDC2C|MKNK2|ATOH8|IFI208|RBM38|IFI209|IFI206|GBP2B|IFI207|IFI204|TRBV3|IFI205|IFI203|SOD2|SOD3|SCIMP|CD2|GOLPH3|TEC|CD6|TCIM|NPHS1|CD5|ASB6|CD9|ERCC8|ACKR3|VIM|ASB2|CYFIP1|CNTFR|MAML2|GLDC|HNRNPU|ELK1|MRGPRH|RRP8|FGFRL1|GPR174|NAMPT|GPR171|CREB3L2|JUNB|IER5|CMKLR1|IER3|RPL23|RNF125|BIN2|TEP1|GPR160|IGTP|PRKD2|NHLRC1|CDC42SE1|IGHV4-1|CFH|XPA|P2RY10B|NUGGC|PLCG2|NCKAP1L|PLCG1|NKX2-2|FZD1|GSDMD|PLK3|STARD13|FZD2|HOMER1|DMPK|FZD4|FZD7|FZD6|NFATC3|NFATC1|NR1D2|NR1D1|ST18|TMEM198|TOLLIP|HNRNPD|REL|TNFSF8|CPEB3|CPEB2|OGFR|ITK|BTG2|CDKN1A|RARG|SETD7|ADM|IFIH1|GPR132|RACK1|TIMP3|GM4841|LDLRAP1|JARID2|TIMP4|TRP53INP1|HAVCR2|IFNGR1|NFAM1|ANXA4|AEN|TMEM173|AGTR1A|APBB1IP|RARA|HCLS1|ANGPTL4|PLCB2|ENG|HBEGF|GRAMD1B|ASAH1|GRN|CCL12|FAM129A|AFP|ADCY7|RNF135|OLFR56|GPNMB|IGHV6-3|IGHV6-6|CCL22|BRF2|IL10RB|IL10RA|CARD9|LAPTM5|FMO2|GPR3|GTF2H2|SYNJ2BP|FAM213A|FOSB|NUCB2|PF4|HSPA1A|CSF3R|CSF1|RTKN2|FAM107A|GUCA1A|IRS2|CLU|TNF|IGHG3|PYCARD|NRBP2|ZFP36|CYSLTR1|IGHG1|CYSLTR2|LAMP2|CHP2|LZTS2|IL13RA1|MB21D1|MAP2K3|IFNAR2|TLE3|TGTP2|TGTP1|IGFBP5|SEMA6D|CD180|RPS6|VRK2|FCGR1|RAB32|PYGO2|IGHG2B|NAIP2|FCGR3|IGHG2C|MELK|IGHV13-2|NAIP6|KAT6B|RAB34|RAB39|CLEC4E|CSF1R|ABHD2|NOTCH4|HVCN1|H2-M3|ILDR1|CHRD|RHOBTB3|ITPR2|AK4|RASAL3|RHOBTB1|STIP1|ADAP2|BAG3|PSAP|BTLA|CD300LB|DVL3|ZFP580|CD300LF|MCL1|MAP2K6|AP1M1|ESRRA|RAB4A|FANCL|FANCC|PALB2|GFAP|MOB1A|BCL6|RHEB|MAP3K19|CPD|RCAN2|BCL3|CDK2|BCL2|PLEKHM1|PLXNB3|PLXNB2|MAP3K14|LAT|BCL2L1|SRXN1|WDR4|TREM2|PTPN22|LSP1|TCIRG1|DUSP15|CYR61|HIF1AN|GRASP|DTX3L|AVPR2|TRAF2|WIPI2|TRAF1|TIRAP|DNAJC3|EVC|LCK|TRAF3|IL3RA|TRAF5|MCM3|MCM2|CX3CR1|CEBPA|HDAC5|IGHV2-3|CEBPB|IGHV2-6|IGHV2-5|UNC93B1|IGHV2-2|H2-Q7|NLRC5|SEMA3G|TULP3|NOD1|PRR5L|RAB21|DNAJB1|P2RY6|RAB20|PLN|IL21R|GCN1L1|RAB29|CSK|BAK1|WASF2|IGHV2-9|SPAG9|ANGPT2|ANGPT1|SEMA4D|PTPN12|CFLAR|KLF4|KLF2|P2RX7|KLF5|CTH|RAB13|KLF9|RAB19|CLEC2I|LY6C2|IFITM3|IL1RN|IFITM1|IFITM2|GFI1|AQP4|IFIT1|IFIT3|IFIT2|AQP1|LY6C1|FRAT1|PNP|OLFR287|RPS6KA1|PDK4|SOX9|GLUL|B2M|PDK2|TNS2|CDON|IL15RA|TIPIN|IL1R1|SLC11A1|ACOD1|GPR37L1|MAPK8IP3|JMJD6|RUNX1|ARC|SIK1|SIK2|EZR|TLN1|PTGES|STXBP4|TXK|EBI3|APCDD1|UGT1A7C|CD79B|CD79A|SGPL1|NUAK2|INPP5D|1810024B03RIK|ATP6V0A2|NTSR2|ZRANB1|XCR1|PTPRN2|GADD45A|NMI|IGHV10-1|SRPK1|MANF|PARP10|ITM2B|TOP2B|TENM2|TRAM1|HIP1|GABRR2|SERP1|FFAR3|FFAR2|BCL2A1D|BCL2A1A|BCL2A1B|MAP4K1|PARP3|INSRR|RHOH|PROX1|PARP9|CYP7B1|RHOC|IL17RC|VAV1|RHOA|VAV2|RHOB|TLR1|HCK|MDFIC|TLR9|FIBIN|TLR7|RHOU|TLR6|SGK1|TLR5|TLR4|TLR3|TLR2|AMER2|AMER3|SAA3|WAS|CXCR4|TRBV31|CXCR6|AIF1|ARNTL|CXCR3|SUSD6|MPZL1|DUOX2|MYEF2|SLC31A1|KRT10|MLH3|BATF|CD40LG|AXL|FAS|SIPA1|GALNT11|TRBV19|HFE|TRBV16|HELB|IL18RAP|SIT1|ARHGDIB|GATSL2|PDIA3|RALBP1|ARID5A|SHISA5|ARID5B|LIFR|OCRL|SHISA7|ARHGAP45|PDIA4|F830016B08RIK|CHIL1|CMPK2|NUPR1|HDGFL3|ABCG2|C5AR2|C5AR1|CSF2RB|ADRB2|EFNA4|ADIPOR2|ZFP36L2|ZFP36L1|EFNB1|SCUBE3|PDZD3|NLRP6|HRH3|HRH2|ALDH3B1|PMAIP1|NLRP3|RIPK1|IGHV8-8|GAS2L1|ZC3H15|FAM83B|HSPA8|SMAD1|TGFB1|MLKL|HSPA5|IFT122|ARHGAP26|BTNL4|ARHGAP25|BTNL6|NFKBIA|NR4A1|ARHGAP30|NR4A3|FES|BMPR1B|FGFR3|DOCK6|MUS81|CXCL9|SPO11|DOCK8|PDE3B|SLC2A1|HSPB1|HK2|FLCN|CASP7|CASP8|CASP3|MCF2L|TRPS1|CASP4|BLNK|CASP1|BDKRB2|GM28043|KDM6A|KDM6B|KLF10|PDE4D|PPP2R5B|ICOSL|AXIN2|ARAP1|TGFBR1|TGFBR2|HSH2D|AIM2|IFNG|OAS2|RASA4|CASQ2|LTB|CASQ1|DOCK2|PON3|STOML3|ABRAXAS1|PALM2|RGS16|ATP1A2|NR2C2|DLL4|GNA13|GNA15|RASD1|MIR132|HES1|S1PR3|GBP2|MAPK6|S1PR4|GBP4|GBP3|KLRG1|CLASP2|CMTM7|NOS2|CMTM3|POLM|SPRY4|OPRK1|TICRR|ALOX5AP|RGS10|PMP22|SPRY2|LPIN1
51179	8.8736E-31	6.9448E-29	818	4978	2781	23953	localization	IGHV1-80|IGHV1-81|ATF2|IGHV1-82|CHIC2|TFRC|IGHV1-85|IGHV3-1|RBPJ|F11R|CLDN1|ALKBH5|DPYSL2|TRBC1|IGHV3-6|IGHV3-8|GBP5|RBFOX2|BHLHA15|SCAMP2|DDIT4|RABL3|TXNIP|UNC119B|TTYH3|IGHV1-63|TTYH1|IGHV1-64|HPN|IGHV1-66|PDGFB|IGHV1-67|IGHV1-69|GATA3|GATA2|SLC30A10|GABARAP|IGHV2-6-8|C7|PRELID3A|LYN|ABCA1|IGHV1-72|IGHV1-74|ABCA6|IGHV1-75|IGHV1-76|FN1|ABCA9|IGHV1-78|CP|FASL|FXYD1|NOSTRIN|FXYD5|MAJIN|HEXB|HEXA|SIGLECH|PANX2|IGHV5-9|NEFL|TSPO|NEFM|IGHV5-4|APPL2|IGHV5-6|APPL1|APC2|IGHV1-50|IGHV1-52|GPR35|IGHV1-53|IGHV1-54|IGHV1-55|EMP2|RAB3IL1|TMC7|IGHV1-58|SLC39A12|TMC6|IGHV1-59|VAMP8|MMP14|TMEFF2|SLC7A7|PLSCR2|VAMP5|SLC29A3|TMEM106A|ARF6|PPARD|CRB2|PTAFR|IGHV1-22|IGHV1-23|KCNA5|SNX33|IGHV1-26|WRN|UCP2|MFN1|MICALL2|STX3|BID|ABCB1B|P2RY12|IGHV1-31|STAT3|SCTR|SNX21|IGHV1-36|SNX20|IGHV1-39|SNX18|SLCO3A1|TTC30B|PKN1|SIGLEC1|LIMS1|NRROS|EXOC3L4|NCF1|NCF2|NCF4|LY75|SLA|PLOD3|CXCL13|CXCL14|SAT1|CXCL16|EIF4ENIF1|SLN|ADORA3|LEPR|SLC16A8|SLC25A42|SLC25A45|SH3GLB1|TICAM2|FRMD6|JAML|MAPKAPK3|MAPKAPK2|PKP2|S100A6|PKP3|SRSF7|LY6E|CD274|KCNE4|CORO1A|HSP90B1|RAP1A|SMYD3|NPTX2|SLC14A1|TIA1|ZBTB16|HPS4|HTR1B|MCC|CXCL10|CXCL11|IBTK|IGHV14-1|PTPRC|IGHV14-2|IGHV14-3|SLCO1A4|IGHV14-4|MYD88|MCU|IGHV1-5|KCNK6|IGHV1-4|IGHV1-7|SLC25A3|ITGAM|ITGB5|SNAP23|ITGB2|PIK3CD|FAM208A|ITGAL|PIK3CG|TNFSF13B|SPN|ARL5B|HHEX|ITGB7|IGHV1-9|ATP7A|SNAP29|GRID2|ITGA4|IGHV5-12|ITGA1|IGHV5-15|VPS37A|VPS37B|IGHV5-17|TNFRSF1A|ARL4D|NPC2|LCP2|ITGA6|LCP1|MGRN1|SRF|LRP5|NTN4|ATP10A|FURIN|FYB|SLC25A29|CCL8|CCL7|CCL6|KATNA1|CCL5|LRRC8C|CCL2|LRRC8D|LRRC8A|IGF2BP2|SLC25A25|SLC12A4|HIP1R|MERTK|MCOLN2|MYO1D|NECAP2|TSPAN14|FCGR2B|MYO1F|MYO1G|AHCYL1|PRF1|ZDHHC7|LDLRAD3|IKZF1|NUBP1|ICAM1|LGALS3|RINL|RASSF4|BSG|KDR|FAM53C|PIEZO1|IL12B|LGALS9|EPHB1|SLC12A7|MFSD2A|ARL11|MUSK|CSNK1D|CSNK1E|HASPIN|SHTN1|SOAT1|PPP1R3C|SOAT2|BTK|ULK1|RIN2|IGHV8-12|IGHV8-11|SDC4|UGT8A|TMEM63C|ATP5L|SYNGR2|RAB11FIP1|SLAMF8|APOD|KCNN2|CEP192|CD14|KCNN4|SNX5|RAB11FIP4|SLAMF1|STAT5A|BBS1|XBP1|SLC10A6|EGR2|EGR3|MICAL3|RAB27A|NET1|IGHM|PCSK9|CD3G|CROT|CLEC9A|HERPUD1|AKAP12|AKAP13|NCS1|RAC2|KIF1C|CCR7|CD36|CCR6|CCR5|CCR2|APOBEC1|FCER1G|SYK|TNFRSF12A|IL16|SORCS2|LAT2|ANO1|IGHA|IL1B|PITPNM2|MICU2|ARHGEF5|DBN1|CD44|CD63|FOXC1|RAMP2|SELPLG|STX16|DERL2|FITM2|STX11|RELN|IGKC|XDH|EXOSC2|CAR2|CD74|TTC8|TACC2|ESYT1|CD68|PNPLA2|SH3GL3|SAMD9L|CD81|TRAC|LOXL3|PLAT|ETS1|ACTG1|CCND1|PLAU|CCRL2|CAPN3|TEKT4|CAR9|IGHV7-3|TGM2|SH3GL1|ZBP1|CAST|MORC3|IGHV1-12|CYBB|IGHV1-15|LAX1|GEM|POU3F3|IGHV1-18|IGHV1-19|SCNN1G|ADAM17|TYROBP|DOK7|SBDS|CARD11|VCL|DDX4|CACNA1B|PLD4|SLC41A1|TOR1AIP2|SLC1A5|PLD1|TOR1AIP1|CALHM2|VCAM1|KLHL21|MSN|SYT9|CALHM6|PQLC1|FBN1|LGALS3BP|RTP4|MCUR1|RTP1|PLEK|TNFAIP2|ATP2A3|TNFAIP3|PCTP|IFT52|IGLC3|IGHV9-4|IGLC1|IGLC2|IGHV9-1|IGHV9-3|IGHV5-9-1|NCBP2|ARHGEF18|PLA2G4A|IRAK4|ETV5|ELF1|VGF|ALS2|PEX5|CRY2|CRY1|IRF8|MS4A1|LAMA5|ANKS1|ASAP3|RRBP1|TMEM201|CNR2|RAB40C|TBX21|TMEM206|CD209B|PLA2G2D|MX2|MX1|CD209A|GOLPH3|TEC|CD6|NPHS1|CD5|TAF8|CD9|ACKR3|PTX3|TAF3|WIPF1|WIPF2|WIPF3|HNRNPU|ELK1|D430042O09RIK|BACH2|MILR1|GJA5|CREB3L2|MFSD4B4|IER2|IER3|PRIMA1|UNC13D|SYTL3|BIN2|TEP1|CDC42SE1|IGHV4-1|XPA|GJC2|PLCG2|NCKAP1L|PLCG1|BTF3|PRELID2|STARD13|ST14|HOMER1|CHKA|FZD4|SLC16A12|NFATC1|SLC6A6|GJB2|MEX3B|SLC6A8|TCN2|GJB6|TOLLIP|ADA|GM13629|DENND1C|CDKN1A|TINAGL1|STON1|ADM|SLC6A1|ING1|ASGR2|MRC2|RACK1|LDLRAP1|PLLP|ANXA3|TMEM175|AGTR1A|HEATR5A|SLCO4A1|RARA|PLIN2|PLEKHO1|PLCB2|ENG|HBEGF|GRAMD1B|GRN|CCL12|H2-DMA|GCNT1|AFP|LMAN2|IGHV6-3|MISP|IGHV6-6|CCL22|SEPTIN1|IL10RA|GTF2H2|SYNJ2BP|SLC8B1|SLCO4C1|SLC28A2|PF4|HSPA1A|CSF3R|CEP120|RNF19B|CLU|TNF|IGHG3|PYCARD|NRBP2|RIMS4|ZFP36|CYSLTR1|IGHG1|SLCO2B1|LAMP2|CHP2|SLC39A8|SLC26A10|SLC39A1|SEMA6D|DIO2|TAP2|TAP1|LEMD3|FCGR1|RAB32|IGHG2B|FCGR3|IGHG2C|IGHV13-2|RAB34|SLCO2A1|AAGAB|ERG|RAB39|ENY2|HVCN1|ILDR1|RHOBTB3|ITPR2|PSAP|SLC15A3|SLC15A4|AP1M1|RAB4A|SLC37A2|ATP8B4|CCDC14|TVP23A|BCL6|CDK2|BCL2|PLEKHM1|PLXNB3|SPIRE1|SLC26A7|ESAM|LAT|BCL2L1|PLEKHF2|SFT2D3|PLEKHF1|TREM2|TCIRG1|PTPN23|NAGPA|CYR61|PSTPIP1|GM2A|PSTPIP2|GRASP|DTX3L|WIPI2|TST|LCK|RP2|ANG|CX3CR1|IGHV2-3|IGHV2-6|IGHV2-5|UNC93B1|IGHV2-2|SEMA3G|TULP3|F8A|RAB21|P2RY6|RAB20|PLN|RAB29|VPS54|BAK1|WASF2|IGHV2-9|SPAG9|KCNJ10|ANGPT1|SEMA4D|APOBR|P2RX7|NFASC|KLF5|CROCC|RAB13|RUNDC1|RAB19|CLEC2I|IFITM3|SLC46A3|IL1RN|AQP4|AQP1|NIPAL4|FRAT1|TBC1D10C|SOX9|TNS4|B2M|TBC1D10A|ARRDC4|COG6|SLC11A1|TINF2|COG1|ACSL3|MAPK8IP3|JMJD6|DOPEY1|ARC|RUBCNL|EZR|TLN1|SLC22A6|SPTBN5|STXBP4|EIF5A2|APCDD1|MYL12A|SGPL1|ATP6V0A2|ATP6V0A1|BANP|ZRANB1|XCR1|PTPRN2|SLC35E4|IGHV10-1|CCDC88B|PARP11|STAG3|CORO6|CLIC5|TOP2B|TRAM1|HIP1|SLC44A2|BICDL1|TRAM2|GABRR2|SERP1|CHMP1B|STAB1|TMED1|FFAR2|CLIC1|PARP3|TFEB|PROX1|CYP7B1|RHOC|IL17RC|VAV1|RHOA|VAV2|RHOB|HCK|CLDN10|RHOU|TLR6|TLR4|ATP6V0E|TLR2|SAA3|WAS|CXCR4|CXCR6|TRAK1|AIF1|ARNTL|CXCR3|SLC31A2|SLC31A1|MLH3|CD40LG|AXL|NUPL2|APBA3|HFE|PVR|SIT1|WASHC1|RALBP1|CD300A|SPNS3|ARID5B|SHISA7|MAU2|CHIL1|ABCG3|ABCG2|C5AR1|ADRB2|CPLX1|ZFP36L1|EFNB1|PDZD3|HRH2|PMAIP1|NLRP3|IGHV8-8|FAM83D|GAS2L1|HSPA8|TGFB1|HSPA5|IFT122|POU2F2|ARHGAP25|NFKBIA|SLC2A9|NR4A1|NR4A3|FES|NFKBIE|SCYL3|CXCL9|B4GALT1|SPO11|DOCK8|SLC2A1|HSPB1|HK2|HEPH|SIX4|CASP1|BDKRB2|MFSD1|ABCD1|SRGN|RHBDF1|ABCC3|ABCC4|PDE4D|RHBDF2|LSR|AXIN2|TGFBR1|TGFBR2|DDX19B|AIM2|IFNG|RFT1|CASQ2|MYH9|DOCK2|PALM2|LCAT|ATP1A2|HES1|GBP2|CLASP2|NOS2|LGI3|CMTM6|LCA5|FMNL3|FMNL1|MLPH|NEURL3|PMP22|ATP13A5|SPRY2
10556	1.2433E-30	9.6559E-29	635	3624	2781	23953	regulation of macromolecule biosynthetic process	ATF2|CYFIP1|SPI1|TFRC|MAML2|HNRNPU|DMP1|HNRNPR|RBPJ|GABPB1|ELK1|RRP8|BACH2|ELK3|ZC3H12D|SPIB|NAMPT|CREB3L2|C3AR1|JUNB|IER5|IER2|CMKLR1|RBFOX2|RPL23|BHLHA15|SOX12|HCFC2|RFX7|TEP1|HOXB4|TXNIP|ZFP174|PRKD2|ATF3|ATF4|URI1|PRDM15|PDGFB|XPA|GATA3|GATA2|NUGGC|GIGYF2|PLAC8|HSPH1|PPARGC1A|NKX2-2|FZD1|PLK3|JUN|JAG1|FZD2|FZD4|MTERF2|FZD7|SNAI3|FZD6|NFATC3|EIF2AK2|IRF2BP2|UPF3B|NFATC1|NR1D2|NR1D1|MEX3D|LARP6|FLI1|ST18|FOSL2|EIF5|FASL|HNRNPD|NOSTRIN|REL|GTF2IRD1|TNFSF8|HNRNPC|CDK13|CPEB3|CPEB2|ZFP369|BTG2|CDKN1A|RARG|GMEB2|HEXB|KDM8|SETD7|BHLHE41|TFCP2L1|HIF3A|SMG7|EFCAB7|LITAF|ING1|VSIR|NKRF|RACK1|JAK2|JARID2|JAK3|TRP53INP1|HAVCR2|DUSP5|SS18|BATF2|BATF3|RIPK3|DUSP1|RIPK2|ANXA3|SPHK1|NFAM1|ANXA4|TET2|TET1|FOS|TMEM173|TMEFF2|MED20|TET3|RARA|PELI1|FLT3L|HCLS1|MDFI|JDP2|TMEM106A|ENG|HBEGF|PPARD|CRB2|ASAH1|ASCL4|RPL10|PTAFR|FAM129A|BTAF1|LEO1|PLAGL2|HAS2|STAT6|BRD8|ZFP386|EGLN1|BRF2|ATAD5|STAT1|STAT2|STAT3|CARD9|SAMD4B|GTF2H2|ZNFX1|SLCO3A1|CENPJ|FOSB|PKN1|ZFP157|CRLF3|LIMS1|PF4|HSPA1A|NCF1|NAB1|RASL11A|NAB2|RTKN2|SLA|IRS2|DACH2|CLU|TNF|PYCARD|EIF4ENIF1|ZFP36|SALL1|ADORA3|CHP2|PIM1|NEK2|SLC39A8|HMGN2|GTF2I|ZFP39|MAP2K3|IFNAR2|TLE3|LAG3|RPS9|ANKRD49|IGFBP5|MAMSTR|ZFP217|CYS1|LEMD3|SAP30|FCGR3|MAF|ZFP46|MSH3|KAT6B|MAPKAPK2|ZFP691|ERG|IPPK|GM13212|ENY2|MAX|SHC1|NOTCH4|CHRD|CREM|TNFRSF11A|NPAS2|GLIS1|SCRT2|ATXN7|BAG3|ORC3|ZKSCAN3|EIF4EBP1|SMYD1|DVL3|SMYD3|MAP2K6|CD276|ESRRA|TIA1|ZBTB14|FUS|ZBTB16|SCRT1|NFKB1|NFKB2|PTPRC|RGCC|MAFB|SP2|BCL6|SP1|SP4|MAFG|BCL3|RIOX2|MAFF|CDK2|BCL2|NFE2L3|PLXNB2|MAFK|MYD88|NFE2L2|ZFP523|CIITA|EIF4E3|ZFP763|HSP90AB1|ZC3H4|CDCA7L|ITGB2|FAM208A|ZC3H6|DUSP15|CYR61|SPN|HHEX|HIF1AN|EID2B|DTX3L|TRAF2|TRAF1|TNFRSF1B|TIRAP|TNFRSF1A|PTBP3|DNAJC3|DNAJC1|DBF4|TRAF3|TRAF5|ITGA6|TMBIM6|ANG|CX3CR1|CEBPA|HDAC5|CEBPB|CEBPD|PLAG1|SRF|ZFP426|CEBPG|LRP5|NLRC5|NOD1|FURIN|PBXIP1|DNAJB1|DNAJB5|CCDC85B|GCN1L1|BEND3|CCL2|TNNI2|IGF2BP2|JAZF1|RNF20|PRRX1|SEMA4D|ZFP438|DONSON|CFLAR|KLF4|KLF3|PTPN14|KLF2|ASXL1|ZFP354A|KLF8|KLF5|RPS3A1|CTH|POU2AF1|KLF9|ZFP790|CLEC2I|FCGR2B|PFKM|ERRFI1|SMARCB1|ZMYND8|GFI1|IKZF1|IKZF3|ICAM1|CCAR1|RPS6KA1|DPF1|KDR|TRIM25|EPC1|SOX9|TRIM21|VRTN|CDON|TIPIN|MUSK|SLC11A1|TINF2|ACOD1|EBF2|RUNX3|JMJD6|RUNX1|PPP1R3G|SOAT1|IFI27|PPP1R3D|TRIM14|SIK1|TRIM16|EZR|TRIB1|TRIB2|EIF1B|PTGES|EPAS1|TXK|SP140|EIF5A2|ZBTB1|ZBTB5|ZBTB4|MNDAL|HELZ2|BRIP1|PCBP3|MIER3|DPH1|INPP5D|DND1|SNX5|RBM10|BANP|STAT5A|EGR1|XBP1|EGR2|EGR3|EGR4|ZFP759|ZFP516|ZFP879|GADD45A|EAF1|SMARCA5|CELA1|IGF1|NMI|PARP10|ACER2|LPAR5|ID1|CD28|RBAK|ITM2B|CSRNP1|CD40|TRAM1|CSRNP3|IL27|CD3E|AKAP12|SERP1|UIMC1|CCR7|CD36|LMCD1|CCR2|APOBEC1|ZFP810|TSC22D4|ZHX2|PARP3|ZHX3|PARP4|SYK|TSC22D1|IL15|TSC22D3|TFEB|PROX1|PARP9|PPRC1|CBFA2T3|RHOA|TLR1|IL1A|HCK|MDFIC|IL1B|TLR9|MZB1|FCER2A|TLR7|TLR6|TLR4|ARHGEF5|TLR3|VGLL4|TLR2|ZFP821|FOXC1|GBA|WAS|ARNTL|RELB|SERTAD3|MNT|RELN|SERTAD1|NFIL3|ORMDL2|CXCR3|CREG1|CD74|MYEF2|CAVIN2|OSM|BATF|PER2|PER1|CD40LG|PER3|TARDBP|MAMLD1|MPHOSPH8|IL18R1|CD84|CD81|IFI213|POGK|HFE|IFI214|IFI211|LOXL3|ARID4A|PRDM1|ETS1|CARF|CCND3|IL18RAP|CCND1|CAPN3|ZBP1|OSR1|ARID5A|CYBB|ARID5B|GEM|POU3F3|TYROBP|NUPR1|MZF1|CARD11|AKNA|HTRA3|HTRA1|ADRB2|PLD1|ZFP36L2|ZFP36L1|2810474O19RIK|RAI1|WNT6|IRAK2|LPXN|NLRP3|RIPK1|BCL9L|HSPA8|SMAD1|TGFB1|POU2F1|KLHL25|NFXL1|CNOT10|INHBB|POU2F2|NFKBIA|SEPSECS|NR4A1|NR4A3|BHLHE40|NFKBIE|BMPR1B|FGFR3|MXD3|FBN1|MXD4|ZMYND15|CHD7|E130311K13RIK|TNFAIP3|HSPB1|LDB2|AFF1|IRF2BPL|LYL1|FLCN|SIX4|MCF2L|TRPS1|HIST1H1E|ZFP280D|ZFP280C|DACT1|TGIF1|KDM6B|KLF10|KLF11|KLF12|KLF13|NCBP2|DDX58|PPP2R5B|ICOSL|OLIG2|ZFP518A|KLF15|ETV5|DCN|TGFBR1|ETV6|GREM2|ELF1|RBL1|AIM2|IFNG|ELF4|IRF4|ELF5|IRF1|IRF2|CRY2|IRF7|CRY1|IRF8|IRF5|LTB|IRF9|KDM7A|CREB5|SLFN1|DBX2|NR2C2|TOB2|CIART|DLL4|NWD1|RASD1|HLX|TBX21|MKNK2|MXI1|ATOH8|HES1|GBP4|IFI208|ATF7IP|IFI209|IFI206|CD209B|IFI207|9130023H24RIK|IFI204|NOS2|IFI205|TAF13|IFI203|ARID3B|SOD2|S100B|TICRR|TEC|TEF|TCIM|TAF8|PTX3|VIM|NRDE2|LPIN1|TAF3
2000026	1.8652E-30	1.4375E-28	434	2218	2781	23953	regulation of multicellular organismal development	ATF2|CYFIP1|PGLYRP2|SPI1|RNH1|TFRC|DMP1|RBPJ|F11R|ISM1|UBASH3B|DPYSL2|GPR171|CREB3L2|C3AR1|LUC7L|RBFOX2|SERPINF1|CLDN5|TEP1|PRKD2|H2-D1|ATF4|HPN|PDGFB|PDGFA|GATA3|GATA2|C3|MIR212|GJC2|C6|C7|NCKAP1L|PLCG1|PROM1|NKX2-2|LYN|FZD1|JUN|STARD13|JAG1|FZD2|FZD4|FZD7|FZD6|FN1|NFATC3|EIF2AK2|NFATC1|NR1D2|NR1D1|FASL|CPEB3|ADA|RARG|BTG1|BHLHE41|ADM|VSIR|ARHGAP4|LFNG|TIFAB|NEFL|TSPO|CTLA4|NEFM|JARID2|JAK3|APPL2|HAVCR2|APC2|RIPK2|OPALIN|ANXA3|SPHK1|NFAM1|EMP2|FOS|SLC39A12|F3|DUSP6|AGTR1A|MMP14|ANGPTL7|RARA|FLT3L|HCLS1|ARF6|ENG|PPARD|CRB2|GRN|H2-DMA|IL6RA|PTGS2|APOLD1|MFN1|LEO1|STAT6|CSMD3|ZSWIM4|EGLN1|P2RY12|FARP1|BRF2|ATAD5|STAT1|STAT3|SYNJ2BP|FAM213A|LRG1|LIMS1|PF4|CSF3R|CSF1|CLSTN3|H2-K1|TNF|EIF4ENIF1|POFUT2|ZFP36|CYSLTR1|CYSLTR2|SALL1|PIM1|LZTS1|ZFP683|GTF2I|SH3GLB1|MYLIP|LAG3|SEMA6D|PYGO2|DISP3|MAG|MAF|SRSF6|IL6ST|CSF1R|CD274|SHC1|NOTCH4|H2-M3|IL4RA|SCRT2|RAP1A|SOCS1|DVL3|CD276|ESRRA|ZBTB16|LSM1|MARCH7|FBXO30|SCRT1|GFAP|CXCL10|LRFN5|PTPRC|RGCC|MAFB|BCL6|SP1|RHEB|MOB2|MAFG|MAFF|BCL2|PLXNB3|PLXNB2|HPSE|NFE2L2|ITGAM|ITGB2|TREM2|TSPAN12|DUSP15|CYR61|HHEX|ITGAX|H2-OA|GRID2|TNFRSF1B|TNFRSF1A|LCK|BMP2K|ITGA6|ANG|ASPA|CX3CR1|HDAC5|CEBPB|PLAG1|SRF|FGL2|NTN4|SEMA3G|TULP3|IL2RG|RAB21|NOCT|KATNA1|CCL5|RAB29|CCL2|WASF3|SPAG9|ANGPT2|PRRX1|SEMA4D|ERAP1|CFLAR|KLF4|KLF2|P2RX7|KLF5|IL2RA|CTH|MGP|PTPN6|CLEC2I|PDCD1|CLEC2D|ERRFI1|IL1RN|ZMYND8|GFI1|IKZF1|IKZF3|AQP1|IL27RA|LGALS3|PNP|RASSF4|KDR|IL12B|CCN4|LGALS9|SOX9|EPHB1|GLUL|B2M|CDON|IL15RA|MUSK|IL1R1|OMD|OMG|MMD2|CSNK1D|GPR37L1|MAPK8IP3|RUNX3|RUNX1|SHTN1|ARC|ADGRB3|ULK1|KCTD11|TRIM16|TRIB1|RIN2|CD101|ZBTB1|APCDD1|KLK8|PIK3R6|KLK6|RRAS|TESPA1|INPP5D|SLAMF8|STAT5A|EGR1|XBP1|EGR3|GADD45A|CELA1|IGF1|ID1|CD28|HIST1H4I|LRRN1|HIST1H4J|CD40|TRAM1|HIP1|CTSZ|IL27|CD3E|GLIPR2|STAB1|NCS1|CTSH|CCR7|CD36|CCR5|CTSC|CCR2|ZHX2|PARP3|SYK|TNFRSF12A|IL15|TSC22D3|RHOH|PROX1|RHOA|RHOB|IL1A|IL1B|TLR9|SGK1|CD46|DBN1|TLR3|CD44|TLR2|FOXC1|RAMP2|CXCR4|CST7|TRAK1|ARNTL|RELN|CXCR3|XDH|CAR2|CD74|TMEM176B|PLEKHA4|PER2|CD40LG|AXL|TTC3|FAS|C1QC|CD86|SH3GL3|LOXL3|PRDM1|ETS1|CCND1|PLAU|ARHGDIB|CAPN3|OSR1|CYBB|PLA2G16|ADAM17|TYROBP|CHIL1|NUPR1|CARD11|VCL|C5AR1|ALOX12|ADRB2|ZFP36L2|ZFP36L1|NCKIPSD|WNT6|NLRP3|RIPK1|LLPH|GAS2L1|WNT3|BCL9L|SMAD1|TGFB1|HSPA5|IFT122|NFKBIA|FES|IL7|BHLHE40|TMEM119|IL7R|BMPR1B|FGFR3|FBN1|B4GALT1|CHD7|PDE3B|TNFAIP3|HSPB1|HK2|FLCN|CASP8|SIX4|TRPS1|DACT1|TGIF1|SRGN|KLF10|KLF13|ARHGEF15|PPP2R5B|OLIG2|AXIN2|ETV5|DCN|TGFBR1|TGFBR2|DCT|IFNG|OAS2|IRF1|B4GALT5|SASH3|LAMA5|HMGCR|NR2C2|TOB2|DLL4|PRTG|MIR132|HLX|TBX21|ATOH8|HES1|S1PR3|MAPK6|CLASP2|LGI4|SOD2|S100B|H2-AA|TCIM|PMP22|SPRY2|PTX3|VIM
99024	2.3282E-30	1.7807E-28	96	236	2781	23953	plasma membrane invagination	IGHV1-80|IGHV1-5|IGHM|IGHV1-81|IGHV1-4|IGHV1-82|IGHV1-7|ITGAM|IGHV1-85|IGHV3-1|ITGB2|TREM2|IGHG3|IGHG1|TRBC1|RAC2|IGHV5-9|IGLC3|IGHV9-4|IGLC1|IGLC2|IGHV7-3|IGHV1-9|IGHV9-1|IGHV3-6|IGHV5-4|IGHV9-3|IGHV3-8|IGHV5-6|IGHV5-9-1|FCER1G|IGHV1-50|IGHV5-12|IGHV1-52|IGHV1-53|IGHV1-54|IGHV1-55|IGHV1-12|IGHV5-15|IGHV1-58|IGHV5-17|IGHV1-59|IGHV1-15|RHOA|IGHV1-18|IGHV1-19|FCGR1|IGHG2B|FCGR3|IGHG2C|IGHV13-2|BIN2|IGHA|MYH9|IGHV4-1|IGHV8-12|IGHV2-3|IGHV8-11|IGHV2-6|IGHV2-5|IGHV1-63|IGHV1-64|IGHV2-2|IGHV1-66|IGHV1-22|RHOBTB3|IGHV1-67|IGHV1-23|SNX33|IGHV1-69|IGHV1-26|AIF1|IGKC|IGHV2-6-8|IGHV8-8|IGHV6-3|IGHV6-6|IGHV2-9|ABCA1|IGHV1-72|IGHV1-74|IGHV1-75|IGHV1-31|IGHV1-76|IGHV1-78|IGHV1-36|ARHGAP25|IGHV1-39|IGHV10-1|SNX18|IGHV14-1|IGHV14-2|IGHV14-3|IGHV14-4|SPIRE1|FCGR2B
51247	4.7731E-30	3.6233E-28	356	1710	2781	23953	positive regulation of protein metabolic process	IL1RN|SMARCB1|TFRC|ICAM1|IL27RA|FAM122A|TNFSF10|KDR|IL12B|LGALS9|SOX9|TBC1D10A|IER3|CDON|ARRDC4|MUSK|SLC11A1|ARRDC3|MMD2|CSNK1D|CSNK1E|GPR37L1|MAPK8IP3|SOAT1|FNDC1|TEP1|PSME1|PSME2|PRKD2|GSAP|NHLRC1|EZR|TRIB1|TRIB2|SDC4|EIF5A2|HPN|PDGFB|PDGFA|GATA3|MEFV|SLC30A10|OAZ2|PIK3R6|PIK3R5|C3|HSPH1|RNF217|NCKAP1L|SLAMF1|NTSR2|LYN|FZD1|STAT5A|PLK3|EGR1|JUN|XBP1|GADD45B|FZD4|TIPARP|GADD45A|EDEM1|EDEM2|IRGM2|FN1|EIF2AK2|UPF3B|IGF1|NMI|PARP14|LARP6|ST18|GADD45G|ACER2|FASL|TOLLIP|HNRNPD|CD28|REL|CPEB3|LGMN|IGHM|CDKN1A|CD40|HIP1|PCSK9|IL27|CD3E|VSIR|HERPUD1|AKAP12|AKAP13|MMP25|CASP12|SERP1|GLIPR2|RACK1|CTSH|CCR7|CD36|JAK2|JARID2|CTSD|CTSC|CCR2|HAVCR2|APC2|MAP4K1|GPR37|SYK|RIPK3|RIPK2|IL15|IFNGR1|SPHK1|TET1|EMP2|PROX1|PARP9|F3|CBFA2T3|AGTR1A|RHOA|RNF144A|TLR1|IL1A|MMP14|GPRC5A|MDFIC|IL1B|RARA|TLR9|PELI1|FLT3L|HCLS1|TLR7|FAM20A|TLR6|TLR4|ARHGEF5|MDFI|JDP2|TLR3|TMEM106A|CD44|AVPI1|ENG|HBEGF|TLR2|GRN|NLRP1B|CCL12|NLRP1A|PTAFR|GBA|FAM129A|CXCR4|IL6RA|SNX33|PTGS2|AIF1|GRAMD4|FGD2|ARNTL|RELN|GPNMB|BID|XDH|CD74|EGLN2|MAP3K1|CCL22|STAT1|STAT3|CARD9|OSM|CD40LG|SLCO3A1|FAS|HSPA1A|CD84|CSF1|NCF1|CD81|HFE|CD80|NAB2|CTNND1|FAM107A|RNF19B|CLU|TNF|PYCARD|STK10|CCND3|CCND2|CYSLTR2|CCND1|PIM1|LEPR|CAPN3|MAP3K6|MAP3K7|MAP2K3|MYLIP|RPS9|CD300A|OSR1|ARID5A|CYBB|FCGR1|ERN1|ADAM17|FCGR3|TYROBP|MAPKAPK2|DOK7|CHIL1|NUPR1|RELL2|IL6ST|CARD11|CSF1R|SHC2|PLGRKT|SHC1|C5AR2|C5AR1|ALOX12|TNFRSF11A|ADRB2|PLD1|RAP1B|RAP1A|PSAP|PMAIP1|DVL3|NLRP3|TNFRSF14|RIPK1|SMYD3|MAP2K6|CD276|HSPA8|TGFB1|HSPA5|NEK6|MSN|INHBB|MARCH7|FBXO30|NFKBIA|MFHAS1|PTPRC|RGCC|BCL6|MAP3K19|MOB2|BCL3|BCL2|TMEM119|PLXNB2|TAB1|MAP3K14|FGFR3|LAT|MYD88|FBN1|PRR5|TRIM30A|HSP90AB1|LRRK1|ATP2A3|TNFAIP3|HSPB1|TREM2|PTPN22|DUSP15|PIK3CG|CYR61|SPN|FLCN|CASP8|CASP3|CASP4|CASP1|DACT1|TNFRSF19|ITGA1|TRAF2|ICOSL|AXIN2|TRAF1|TNFRSF1B|TIRAP|TGFBR1|TNFRSF1A|TGFBR2|DNAJC3|ACTA2|AIM2|DBF4|ALS2|IFNG|LCK|IRF4|TRAF3|IRF1|TBC1D7|TRAF5|CRY1|MYH9|ANG|LTB|BIRC3|CX3CR1|RALB|CEBPG|NOD1|PRR5L|HMGCR|PIRB|P2RY6|CCL8|CCL7|CCL6|CCL5|CCL2|CSK|HES1|BAK1|RNF20|SPAG9|PTPN1|CD209B|ANGPT1|SEMA4D|HIP1R|OPRK1|CFLAR|KLF4|SCIMP|KLF2|CD2|P2RX7|TEC|CD6|TCIM|RPS3A1|ACKR3|SPRY2|VIM|LTBR|LPIN1|FCGR2B
2819	4.9714E-30	3.7456E-28	90	213	2781	23953	regulation of adaptive immune response	H2-T24|H2-T23|H2-T22|CD40|TFRC|CD81|HFE|H2-K1|LOXL3|TNFAIP3|IL27|TNF|PVR|VSIR|TNFSF13B|IL27RA|SPN|PYCARD|IGHG1|PNP|FCGRT|IL12B|CCR7|JAK3|B2M|CCR2|HAVCR2|PARP3|FCER1G|H2-T10|RIPK3|RSAD2|IL1R1|RIPK2|SLC11A1|TAP2|ARID5A|TRAF2|TNFRSF1B|FCGR1|IGHG2B|FCGR3|IFNG|IRF1|IL1B|BTK|IRF7|FCER2A|CD226|CD48|H2-D1|CD44|SASH3|CD274|H2-M2|H2-Q6|H2-DMA|H2-M3|H2-Q7|ZBTB1|IL4RA|H2-Q4|WAS|GATA3|SAMSN1|ADCY7|GM8909|C3|HLX|TBX21|NLRP3|TNFRSF14|STAT6|IL12RB1|SLAMF1|HSPA8|CD74|TGFB1|ATAD5|P2RX7|PTPRC|BCL6|CD28|PTPN6|PKN1|IL7R|FCGR2B|IL18R1|ADA|H2-AB1
10942	8.2582E-30	6.1759E-28	191	712	2781	23953	positive regulation of cell death	ATF2|NCF2|ELK1|CLU|TNF|IFIT2|CCAR1|PYCARD|CYSLTR2|PPP2R1B|TNFSF10|CAPN2|IL12B|LZTS2|PHLDA1|TGM2|SH3GLB1|PDIA3|RALBP1|ENDOG|MUSK|UNC5B|SP110|RPS6|SIAH1A|RUNX3|ADAM17|TYROBP|MELK|FNDC1|TEP1|DDIT4|TXNIP|NUPR1|ATF3|ATF4|BLK|CD274|ZFP346|H2-M3|ALOX12|ADRB2|DEDD2|HCAR2|C6|KLRK1|CALHM2|UBD|INPP5D|PMAIP1|NLRP3|BMF|RIPK1|PLCG1|TAC1|PPARGC1A|BCL2L14|RBM10|MCL1|MAP2K6|LYN|EGR1|JUN|XBP1|TIA1|TGFB1|GADD45B|GADD45A|ZBTB16|EIF2AK2|INHBB|FBXO32|FBXO30|ST18|GADD45G|NET1|ACER2|NR4A1|PTPRC|RGCC|NR4A3|BCL6|FASL|BMPR1B|SERINC3|FGFR3|BCL2L1|CDKN1A|RARG|CD40|BTG1|ITGAM|CSRNP3|PLEKHF1|HIP1|B4GALT1|CTSZ|ATP2A3|PIK3CD|PCSK9|ADM|CYR61|AKAP12|FLCN|CASP12|CASP8|ADAMTSL4|CASP3|TRPS1|CASP4|CASP1|RACK1|TSPO|TIMP3|CTLA4|CTSH|CD36|JAK2|CCR5|JAK3|CTSD|CTSC|TRP53INP1|KLF11|SYK|RIPK3|TNFRSF12A|ITGA4|TSC22D1|DUSP1|RIPK2|ITGA1|PLA2G4A|TRAF2|FOS|AXIN2|TNFRSF1B|F3|DUSP6|RHOA|TGFBR1|TNFRSF1A|RHOB|IFNG|LCK|IRF1|IL1B|IRF5|ITGA6|TNFRSF26|TLR6|TLR4|CD44|C1QA|GRN|NLRP1B|CCL12|NLRP1A|NOD1|HMGCR|PTGS2|GRAMD4|CXCR3|CCL5|UCP2|PLAGL2|BAK1|BID|XDH|EGLN1|STAT1|GZMA|CARD9|OSM|HIP1R|CFLAR|SOD2|S100B|SCIMP|GZMK|P2RX7|TEC|CD40LG|STK17B|ACIN1|FAS|PTX3|PDCD1|LTBR|SIGLEC1|FCGR2B
1903706	1.2440E-29	9.2347E-28	134	415	2781	23953	regulation of hemopoiesis	PGLYRP2|CSF3R|SPI1|CSF1|LOXL3|IKZF1|PRDM1|IKZF3|ETS1|TNF|ZFP36|PNP|UBASH3B|GPR171|KDR|PIM1|IL12B|LGALS9|B2M|ZFP683|IL15RA|LAG3|RBFOX2|RUNX3|RUNX1|TYROBP|TRIB1|CARD11|CD101|CSF1R|H2-M3|ZBTB1|IL4RA|GATA3|GATA2|PIK3R6|ZFP36L2|ZFP36L1|SOCS1|TESPA1|INPP5D|SLAMF8|NLRP3|RIPK1|NCKAP1L|GAS2L1|LYN|ESRRA|STAT5A|JUN|XBP1|JAG1|TGFB1|EGR3|ZBTB16|EIF2AK2|FBXO30|NFKBIA|PTPRC|MAFB|BCL6|FES|IL7|CD28|HIST1H4I|HIST1H4J|IL7R|FGFR3|ADA|FBN1|NFE2L2|RARG|ITGAM|TREM2|IL27|VSIR|FLCN|CASP8|CTLA4|CCR7|H2-OA|JAK3|CCR2|KLF10|KLF13|SYK|RIPK2|IL15|NFAM1|RHOH|FOS|RHOA|TGFBR2|MMP14|IFNG|LCK|IRF1|IL1B|RARA|TLR9|FLT3L|HCLS1|CD46|CD44|SASH3|CEBPB|FOXC1|H2-DMA|FGL2|IL2RG|TOB2|HLX|TBX21|CCL5|LEO1|HES1|CAR2|CD74|BRF2|STAT1|TMEM176B|STAT3|FAM213A|H2-AA|CD40LG|TCIM|AXL|IL2RA|FAS|PTPN6|CLEC2I|CLEC2D|PF4|C1QC
45785	1.2983E-29	9.5673E-28	136	425	2781	23953	positive regulation of cell adhesion	CD86|TFRC|CSF1|CD81|CD80|DMP1|IKZF1|CXCL13|F11R|ETS1|TNF|ICAM1|PYCARD|PNP|RASSF4|KDR|PIEZO1|IL12B|LGALS9|TGM2|RUNX3|UNC13D|RUNX1|PRKD2|RELL2|IL6ST|RIN2|CARD11|CD274|SDC4|H2-M3|ZBTB1|IL4RA|CHRD|GATA3|RASAL3|CORO1A|FBLN2|PIK3R6|EFNB1|HSPH1|SOCS1|RRAS|TESPA1|NLRP3|TNFRSF14|NCKAP1L|ICOS|CD276|SLAMF1|STAT5A|XBP1|TGFB1|EGR3|VCAM1|TNFSF14|ZBTB16|FN1|IGF1|NET1|CCDC88B|MEX3B|PTPRC|NR4A3|BCL6|IL7|CD28|IL7R|ADA|H2-AB1|H2-T23|DOCK8|ITGB2|PTPN22|PTPN23|ITGAL|CD3E|CYR61|VSIR|TNFSF13B|SPN|FLCN|CCR7|CD36|JAK2|CCR5|JAK3|CCR2|HAVCR2|SYK|ITGA4|RIPK2|IL15|RHOH|EMP2|ICOSL|VAV1|RHOA|TGFBR2|APBB1IP|IFNG|LCK|IRF1|IL1B|RARA|ITGA6|CD46|DBN1|CD44|SASH3|CD63|H2-DMA|PTAFR|IL2RG|AIF1|HLX|CCL5|HAS2|CCL2|HES1|STX3|IL12RB1|P2RY12|CD74|COL26A1|ANGPT1|PLEKHA2|H2-AA|TEC|CD40LG|CD6|CD5|IL2RA|PTPN6|CD244|LIMS1
19220	1.9669E-29	1.4390E-27	369	1807	2781	23953	regulation of phosphate metabolic process	ERRFI1|IL1RN|TFRC|CCNF|HNRNPU|ICAM1|IL27RA|FAM122A|UBASH3B|PPP2R1B|CHORDC1|KDR|PDK4|TBC1D10C|IL12B|LGALS9|SOX9|EPHB1|PDK2|IER3|CDON|ENTPD1|MUSK|SLC11A1|MMD2|CSNK1D|ACSL3|GPR37L1|MAPK8IP3|FNDC1|PPP1R3C|TEP1|DDIT4|PRKD2|NHLRC1|EZR|TRIB1|TRIB2|ATF3|CCNO|PTGES|CDC42SE1|URI1|MTMR3|SDC4|EPHA10|HPN|PRDM15|PDGFB|PDGFA|SLC30A10|SAMSN1|PIK3R6|PIK3R5|PRPSAP1|C3|GJC2|HSPH1|RRAS|CD19|SLAMF8|CEP192|NCKAP1L|PPARGC1A|SLAMF1|NTSR2|LYN|FZD1|EGR1|JUN|XBP1|DMPK|GADD45B|FZD4|GADD45A|FZD7|IRGM2|FN1|EIF2AK2|IGF1|PARP14|WDR54|GADD45G|BST1|STAG1|WNK2|ID1|IGHM|CDKN1A|CD40|CSRNP3|PPP1R10|CD3E|AKAP12|AKAP13|GLIPR2|RAC2|RACK1|TIMP3|CCR7|CD36|JAK2|HAVCR2|DUSP4|MAP4K1|DUSP5|GPR37|SYK|RIPK3|DUSP1|RIPK2|IL15|SPHK1|INSRR|RHOH|EMP2|PROX1|PARP9|CBFA2T3|DUSP6|AGTR1A|RHOA|VAV2|DUS2|TLR1|IL1A|GPRC5A|MDFIC|IL1B|CNKSR3|RARA|TLR9|FLT3L|HCLS1|TLR7|FAM20A|TLR6|TLR4|ARHGEF5|MDFI|STK40|TLR3|TMEM106A|CD44|AVPI1|ENG|HBEGF|TLR2|TLR13|CCL12|PTAFR|GBA|FAM129A|CXCR4|IL6RA|PTGS2|AIF1|FGD2|PPP1R2|RELN|GPNMB|XDH|FARP1|CD74|MAP3K1|CCL22|STAT2|STAT3|CARD9|OSM|SYNJ2BP|PER1|CD40LG|FAM212A|SLCO3A1|AXL|FAS|PKN1|TARDBP|CD84|MIDN|CSF1|NCF1|CD81|HFE|CD80|NAB2|CTNND1|GUCA1A|IRS2|CLU|TNF|PYCARD|STK10|CCND3|CCND2|CYSLTR2|CCND1|CAPN2|CHP2|PIM1|LEPR|MAP3K6|MAP3K7|WASHC1|MAP2K3|SH3GLB1|KIRREL2|CD300A|OSR1|VRK2|LAX1|SPOCD1|FCGR1|ERN1|DOK1|ADAM17|DOK2|DOK7|CHIL1|NUPR1|RELL2|IL6ST|CSF1R|SHC2|SHC1|C5AR2|C5AR1|AK4|TNFRSF11A|ADRB2|NDRG2|HSP90B1|RAP1B|SOCS3|PDZD3|RAP1A|SOCS1|NLRP6|ATXN7|PSAP|DVL3|TNFRSF14|RIPK1|SMYD3|FAM83D|MAP2K6|TGFB1|NEK6|INHBB|FBXO30|MFHAS1|IBTK|PTPRC|RGCC|IL7|MAP3K19|MOB2|RCAN2|BCL2|TMEM119|PLXNB2|TAB1|MAP3K14|FGFR3|LAT|MYD88|BCL2L1|FBN1|PRR5|HSP90AB1|PLEK|ITGB2|LRRK1|E130311K13RIK|TNFAIP3|HSPB1|ECE1|TREM2|PTPN22|LDB2|ELFN2|DUSP15|PIK3CG|CYR61|DUSP14|SPN|SPRED2|FLCN|HHEX|PPP6R2|CASP3|BDKRB2|ATP7A|ABCD1|DACT1|PDE4D|TNFRSF19|ITGA1|PPP2R5B|TRAF2|AXIN2|TRAF1|TIRAP|TGFBR1|TNFRSF1A|TGFBR2|DNAJC3|ACTA2|RBL1|DBF4|ALS2|IFNG|LCK|TRAF3|IRF1|CRY2|TRAF5|ITGA6|ANG|BIRC3|CX3CR1|RALB|SLFN1|MVP|LRP5|NLRC5|NOD1|PRR5L|HMGCR|PIRB|P2RY6|CCL8|PARD6A|KCTD20|CCL7|CCL6|CCL5|GCN1L1|CCL2|CSK|HES1|BAK1|GBP4|SPAG9|PTPN1|NOS2|ANGPT1|SEMA4D|SPRY4|OPRK1|CFLAR|MERTK|KLF4|SCIMP|CD2|MYO1D|P2RX7|TEC|CD6|TCIM|PMP22|ACKR3|SPRY2|PTPN6|LTBR|FCGR2B|TPT1|CD244
[truncated: 805,037 more chars]
