# Supplementary material for: Toxoplasma infection in male mice alters dopamine-sensitive behaviors and host gene expression patterns associated with neuropsychiatric disease
Source: PLoS Negl Trop Dis. 2022 Jul 20;16(7):e0010600. doi: 10.1371/journal.pntd.0010600 (PMC9342775; doi:10.1371/journal.pntd.0010600)
Supplement: S6 Data — (ZIP) [file pntd.0010600.s017.zip]

Archive with 5 entries (5 files):
- kegg_full_annotation.txt
- kegg_ontology.txt
- NIGO.obo
- reactome_full_annotation
- reactome_ontology.txt
