# Supplementary material for: Toxoplasma infection in male mice alters dopamine-sensitive behaviors and host gene expression patterns associated with neuropsychiatric disease
Source: PLoS Negl Trop Dis. 2022 Jul 20;16(7):e0010600. doi: 10.1371/journal.pntd.0010600 (PMC9342775; doi:10.1371/journal.pntd.0010600)
Supplement: S6 Data — (ZIP) [file pntd.0010600.s017.zip › kegg_full_annotation.txt]

(species=Mus musculus)(type=pathway)(curator=KEGG)
Hk2 = 000010
Hk3 = 000010
Hk1 = 000010
Hkdc1 = 000010
Gck = 000010
Gpi1 = 000010
Pfkl = 000010
Pfkm = 000010
Pfkp = 000010
Fbp1 = 000010
Fbp2 = 000010
Aldoa = 000010
Aldob = 000010
Aldoc = 000010
Aldoart1 = 000010
Tpi1 = 000010
Gapdh = 000010
Gapdhs = 000010
Pgk1 = 000010
Pgk2 = 000010
Pgam1 = 000010
Pgam2 = 000010
Eno1 = 000010
Eno2 = 000010
Eno3 = 000010
Eno1b = 000010
Eno4 = 000010
Pkm = 000010
Pklr = 000010
Pdha1 = 000010
Pdha2 = 000010
Pdhb = 000010
Dlat = 000010
Dld = 000010
Pdhx = 000010
Ldha = 000010
Ldhb = 000010
Ldhc = 000010
Ldhal6b = 000010
Adh1 = 000010
Adh7 = 000010
Adh4 = 000010
Adh5 = 000010
Akr1a1 = 000010
Aldh2 = 000010
Aldh3a2 = 000010
Aldh1b1 = 000010
Aldh7a1 = 000010
Aldh9a1 = 000010
Aldh3a1 = 000010
Aldh1a3 = 000010
Aldh3b1 = 000010
Aldh3b2 = 000010
Aldh3b3 = 000010
Acss1 = 000010
Acss2 = 000010
Galm = 000010
Pgm1 = 000010
Pgm2 = 000010
G6pc = 000010
G6pc2 = 000010
G6pc3 = 000010
Adpgk = 000010
Bpgm = 000010
Minpp1 = 000010
Pck1 = 000010
Pck2 = 000010
Cs = 000020
Csl = 000020
Acly = 000020
Aco2 = 000020
Aco1 = 000020
Idh1 = 000020
Idh2 = 000020
Idh3g = 000020
Idh3a = 000020
Idh3b = 000020
4933405O20Rik = 000020
Ogdh = 000020
Ogdhl = 000020
Dlst = 000020
Dld = 000020
Suclg1 = 000020
Suclg2 = 000020
Sucla2 = 000020
Sdha = 000020
Sdhb = 000020
Sdhc = 000020
Sdhd = 000020
Fh1 = 000020
Mdh1 = 000020
Mdh2 = 000020
Pcx = 000020
Pck1 = 000020
Pck2 = 000020
Pdha1 = 000020
Pdha2 = 000020
Pdhb = 000020
Dlat = 000020
Pdhx = 000020
Gpi1 = 000030
G6pd2 = 000030
G6pdx = 000030
Pgls = 000030
H6pd = 000030
Pgd = 000030
Rpe = 000030
Tkt = 000030
Tktl1 = 000030
Tktl2 = 000030
Taldo1 = 000030
Rpia = 000030
Dera = 000030
Rbks = 000030
Pgm1 = 000030
Pgm2 = 000030
Prps1 = 000030
Prps2 = 000030
Prps1l3 = 000030
Prps1l1 = 000030
Rgn = 000030
Idnk = 000030
Glyctk = 000030
Aldoa = 000030
Aldob = 000030
Aldoc = 000030
Aldoart1 = 000030
Fbp1 = 000030
Fbp2 = 000030
Pfkl = 000030
Pfkm = 000030
Pfkp = 000030
Gusb = 000040
Kl = 000040
Ugt2b5 = 000040
Ugt1a2 = 000040
Ugt1a6a = 000040
Ugt2a1 = 000040
Ugt1a9 = 000040
Ugt1a10 = 000040
Ugt1a7c = 000040
Ugt1a5 = 000040
Ugt2a3 = 000040
Ugt2a2 = 000040
Ugt2b1 = 000040
Ugt1a6b = 000040
Ugt1a1 = 000040
Ugt2b34 = 000040
Ugt2b36 = 000040
Ugt2b38 = 000040
Ugt2b37 = 000040
Ugt2b35 = 000040
Ugdh = 000040
Ugp2 = 000040
Akr1a1 = 000040
Cryl1 = 000040
Rpe = 000040
Xylb = 000040
Akr1b7 = 000040
Akr1b8 = 000040
Akr1b3 = 000040
Akr1b10 = 000040
Dcxr = 000040
Sord = 000040
Dhdh = 000040
Crppa = 000040
Mpi = 000051
Pmm2 = 000051
Pmm1 = 000051
Gmppb = 000051
Gmppa = 000051
Gmds = 000051
Tsta3 = 000051
Fpgt = 000051
Fcsk = 000051
Hk2 = 000051
Hk3 = 000051
Hk1 = 000051
Hkdc1 = 000051
Pfkl = 000051
Pfkm = 000051
Pfkp = 000051
Fbp1 = 000051
Fbp2 = 000051
Pfkfb1 = 000051
Pfkfb2 = 000051
Pfkfb3 = 000051
Pfkfb4 = 000051
Tigar = 000051
Khk = 000051
Sord = 000051
Akr1b7 = 000051
Akr1b8 = 000051
Akr1b3 = 000051
Akr1b10 = 000051
Aldoa = 000051
Aldob = 000051
Aldoc = 000051
Aldoart1 = 000051
Tpi1 = 000051
Tkfc = 000051
Galm = 000052
Galk1 = 000052
Galt = 000052
Gale = 000052
Ugp2 = 000052
Pgm1 = 000052
Pgm2 = 000052
Hk2 = 000052
Hk3 = 000052
Hk1 = 000052
Hkdc1 = 000052
Gck = 000052
G6pc = 000052
G6pc2 = 000052
G6pc3 = 000052
Glb1 = 000052
Lct = 000052
Lalba = 000052
B4galt1 = 000052
B4galt2 = 000052
Gla = 000052
Akr1b7 = 000052
Akr1b8 = 000052
Akr1b3 = 000052
Akr1b10 = 000052
Pfkl = 000052
Pfkm = 000052
Pfkp = 000052
Mgam = 000052
Gaa = 000052
Ganc = 000052
Sis = 000052
Ugdh = 000053
Ugt2b5 = 000053
Ugt1a2 = 000053
Ugt1a6a = 000053
Ugt2a1 = 000053
Ugt1a9 = 000053
Ugt1a10 = 000053
Ugt1a7c = 000053
Ugt1a5 = 000053
Ugt2a3 = 000053
Ugt2a2 = 000053
Ugt2b1 = 000053
Ugt1a6b = 000053
Ugt1a1 = 000053
Ugt2b34 = 000053
Ugt2b36 = 000053
Ugt2b38 = 000053
Ugt2b37 = 000053
Ugt2b35 = 000053
Miox = 000053
Rgn = 000053
Gulo = 000053
Aldh2 = 000053
Aldh3a2 = 000053
Aldh1b1 = 000053
Aldh7a1 = 000053
Aldh9a1 = 000053
Mgam = 000500
Gaa = 000500
Ganc = 000500
Sis = 000500
Ugp2 = 000500
Enpp1 = 000500
Enpp3 = 000500
Gys1 = 000500
Gys2 = 000500
Gyg = 000500
Gbe1 = 000500
Pygm = 000500
Pygb = 000500
Pygl = 000500
Agl = 000500
Amy1 = 000500
Amy2a4 = 000500
Amy2a5 = 000500
Amy2a2 = 000500
Amy2a3 = 000500
Treh = 000500
Pgm1 = 000500
Pgm2 = 000500
Hk2 = 000500
Hk3 = 000500
Hk1 = 000500
Hkdc1 = 000500
Gck = 000500
G6pc = 000500
G6pc2 = 000500
G6pc3 = 000500
Pgm2l1 = 000500
Gpi1 = 000500
Chia1 = 000520
Chit1 = 000520
Hexa = 000520
Hexb = 000520
Nagk = 000520
Pgm3 = 000520
Uap1 = 000520
Uap1l1 = 000520
Gne = 000520
Renbp = 000520
Nans = 000520
Nanp = 000520
Npl = 000520
Cmas = 000520
Cmah = 000520
Cyb5r1 = 000520
Cyb5r3 = 000520
Cyb5r2 = 000520
Cyb5rl = 000520
Cyb5r4 = 000520
Hk2 = 000520
Hk3 = 000520
Hk1 = 000520
Hkdc1 = 000520
Amdhd2 = 000520
Gnpnat1 = 000520
Gnpda1 = 000520
Gnpda2 = 000520
Gfpt1 = 000520
Gfpt2 = 000520
Uxs1 = 000520
Gck = 000520
Gpi1 = 000520
Pgm1 = 000520
Pgm2 = 000520
Ugp2 = 000520
Ugdh = 000520
Galk1 = 000520
Galt = 000520
Gale = 000520
Pmm2 = 000520
Pmm1 = 000520
Gmppb = 000520
Gmppa = 000520
Gmds = 000520
Mpi = 000520
Fcsk = 000520
Fpgt = 000520
Tsta3 = 000520
Acss1 = 000620
Acss2 = 000620
Pdha1 = 000620
Pdha2 = 000620
Pdhb = 000620
Dlat = 000620
Dld = 000620
Pdhx = 000620
Pkm = 000620
Pklr = 000620
Acaca = 000620
Acacb = 000620
Acyp1 = 000620
Acyp2 = 000620
Aldh2 = 000620
Aldh3a2 = 000620
Aldh1b1 = 000620
Aldh7a1 = 000620
Aldh9a1 = 000620
Acot12 = 000620
Ldha = 000620
Ldhb = 000620
Ldhc = 000620
Ldhal6b = 000620
Ldhd = 000620
Glo1 = 000620
Hagh = 000620
Grhpr = 000620
Me2 = 000620
Me1 = 000620
Me3 = 000620
Pcx = 000620
Mdh1 = 000620
Mdh2 = 000620
Fh1 = 000620
Pck1 = 000620
Pck2 = 000620
Acat2 = 000620
Acat1 = 000620
Acss1 = 000630
Acss2 = 000630
Mdh1 = 000630
Mdh2 = 000630
Cs = 000630
Csl = 000630
Aco2 = 000630
Aco1 = 000630
Acat2 = 000630
Acat1 = 000630
Mcee = 000630
Pcca = 000630
Pccb = 000630
Mmut = 000630
Hao2 = 000630
Hao1 = 000630
Cat = 000630
Grhpr = 000630
Pgp = 000630
Agxt = 000630
Glul = 000630
Shmt1 = 000630
Shmt2 = 000630
Gldc = 000630
Amt = 000630
Dld = 000630
Gcsh = 000630
Hyi = 000630
Glyctk = 000630
Hoga1 = 000630
Afmid = 000630
Acss1 = 000640
Acss2 = 000640
Acss3 = 000640
Bckdha = 000640
Bckdhb = 000640
Dbt = 000640
Dld = 000640
Acads = 000640
Acox3 = 000640
Acox1 = 000640
Hadha = 000640
Ehhadh = 000640
Echs1 = 000640
Hibch = 000640
Acaca = 000640
Acacb = 000640
Mlycd = 000640
Abat = 000640
Pcca = 000640
Pccb = 000640
Echdc1 = 000640
Mcee = 000640
Mmut = 000640
Suclg1 = 000640
Suclg2 = 000640
Sucla2 = 000640
Aldh6a1 = 000640
Ldha = 000640
Ldhb = 000640
Ldhc = 000640
Ldhal6b = 000640
Acat2 = 000640
Acat1 = 000640
Acat2 = 000650
Acat1 = 000650
Hadh = 000650
Hadha = 000650
Ehhadh = 000650
Echs1 = 000650
Acads = 000650
Acsm1 = 000650
Acsm2 = 000650
Acsm4 = 000650
Acsm5 = 000650
Acsm3 = 000650
L2hgdh = 000650
Gad1 = 000650
Gad2 = 000650
Abat = 000650
Aldh5a1 = 000650
Hmgcs1 = 000650
Hmgcs2 = 000650
Hmgcl = 000650
Hmgcll1 = 000650
Oxct1 = 000650
Oxct2a = 000650
Oxct2b = 000650
Aacs = 000650
Bdh2 = 000650
Bdh1 = 000650
Acod1 = 000660
Pik3c3 = 000562
Mtm1 = 000562
Mtmr1 = 000562
Mtmr2 = 000562
Mtmr4 = 000562
Mtmr3 = 000562
Mtmr6 = 000562
Mtmr7 = 000562
Mtmr14 = 000562
Pi4ka = 000562
Pi4kb = 000562
Pi4k2a = 000562
Pi4k2b = 000562
Sacm1l = 000562
Inpp5f = 000562
Pip5k1c = 000562
Pip5k1b = 000562
Pip5k1a = 000562
Pip5kl1 = 000562
Ocrl = 000562
Inpp5b = 000562
Inpp5e = 000562
Synj1 = 000562
Synj2 = 000562
Pik3ca = 000562
Pik3cd = 000562
Pik3cb = 000562
Pik3cg = 000562
Pten = 000562
Inpp5d = 000562
Inppl1 = 000562
Pik3c2a = 000562
Pik3c2g = 000562
Pik3c2b = 000562
Inpp4a = 000562
Inpp4b = 000562
Pikfyve = 000562
Fig4 = 000562
Pip4k2c = 000562
Pip4k2a = 000562
Pip4k2b = 000562
Plcb1 = 000562
Plcb3 = 000562
Plcb4 = 000562
Plcb2 = 000562
Plcd1 = 000562
Plcd3 = 000562
Plcd4 = 000562
Plce1 = 000562
Plcg1 = 000562
Plcg2 = 000562
Plcz1 = 000562
Plch1 = 000562
Plch2 = 000562
Impa2 = 000562
Impa1 = 000562
Impad1 = 000562
Cdipt = 000562
Isyna1 = 000562
Inpp1 = 000562
Inpp5k = 000562
Inpp5j = 000562
Inpp5a = 000562
Minpp1 = 000562
Itpkb = 000562
Itpka = 000562
Itpkc = 000562
Itpk1 = 000562
Ipmk = 000562
Ippk = 000562
Miox = 000562
Aldh6a1 = 000562
Tpi1 = 000562
ND1 = 000190
ND2 = 000190
ND3 = 000190
ND4 = 000190
ND4L = 000190
ND5 = 000190
ND6 = 000190
Ndufs1 = 000190
Ndufs2 = 000190
Ndufs3 = 000190
Ndufs4 = 000190
Ndufs5 = 000190
Ndufs6 = 000190
Ndufs7 = 000190
Ndufs8 = 000190
Ndufv1 = 000190
Ndufv2 = 000190
Ndufv3 = 000190
Ndufa1 = 000190
Ndufa2 = 000190
Ndufa3 = 000190
Ndufa4 = 000190
Ndufa4l2 = 000190
Ndufa5 = 000190
Ndufa6 = 000190
Ndufa7 = 000190
Ndufa8 = 000190
Ndufa9 = 000190
Ndufa10 = 000190
Ndufab1 = 000190
Ndufa11 = 000190
Ndufa12 = 000190
Ndufa13 = 000190
Ndufb2 = 000190
Ndufb3 = 000190
Ndufb4 = 000190
Ndufb4b = 000190
Ndufb4c = 000190
Ndufb5 = 000190
Ndufb6 = 000190
Ndufb7 = 000190
Ndufb8 = 000190
Ndufb9 = 000190
Ndufb10 = 000190
Ndufb11 = 000190
Ndufc1 = 000190
Ndufc2 = 000190
Sdha = 000190
Sdhb = 000190
Sdhc = 000190
Sdhd = 000190
Uqcrfs1 = 000190
CYTB = 000190
Cyc1 = 000190
Uqcrc1 = 000190
Uqcrc2 = 000190
Uqcrh = 000190
Uqcrb = 000190
Uqcrq = 000190
Uqcr10 = 000190
Uqcr11 = 000190
Cox10 = 000190
COX3 = 000190
COX1 = 000190
COX2 = 000190
Cox4i1 = 000190
Cox4i2 = 000190
Cox5a = 000190
Cox5b = 000190
Cox6a1 = 000190
Cox6a2 = 000190
Cox6b1 = 000190
Cox6b2 = 000190
Cox6c = 000190
Cox7a2 = 000190
Cox7a1 = 000190
Cox7a2l = 000190
Cox7b = 000190
Cox7b2 = 000190
Cox7c = 000190
Cox8a = 000190
Cox8b = 000190
Cox8c = 000190
Cox11 = 000190
Cox15 = 000190
Cox17 = 000190
Atp5a1 = 000190
Atp5b = 000190
Atp5c1 = 000190
Atp5d = 000190
Atp5e = 000190
Atp5o = 000190
ATP6 = 000190
Atp5pb = 000190
Atp5g1 = 000190
Atp5g2 = 000190
Atp5g3 = 000190
Atp5h = 000190
Atp5k = 000190
Atp5j2 = 000190
Atp5l = 000190
Atp5j = 000190
ATP8 = 000190
Atp6v1a = 000190
Atp6v1b2 = 000190
Atp6v1b1 = 000190
Atp6v1c1 = 000190
Atp6v1c2 = 000190
Atp6v1d = 000190
Atp6v1e1 = 000190
Atp6v1e2 = 000190
Atp6v1f = 000190
Atp6v1g2 = 000190
Atp6v1g1 = 000190
Atp6v1g3 = 000190
Atp6v1h = 000190
Atp6v0a1 = 000190
Atp6v0a2 = 000190
Tcirg1 = 000190
Atp6v0a4 = 000190
Atp6v0c = 000190
Atp6v0b = 000190
Atp6v0d1 = 000190
Atp6v0d2 = 000190
Atp6v0e = 000190
Atp6v0e2 = 000190
Atp6ap1 = 000190
Atp4a = 000190
Atp4b = 000190
Atp12a = 000190
Ppa1 = 000190
Ppa2 = 000190
Lhpp = 000190
Glud1 = 000910
Glul = 000910
Cps1 = 000910
Car3 = 000910
Car5a = 000910
Car6 = 000910
Car14 = 000910
Car5b = 000910
Car1 = 000910
Car9 = 000910
Car12 = 000910
Car7 = 000910
Car8 = 000910
Car15 = 000910
Car13 = 000910
Car2 = 000910
Car4 = 000910
Papss2 = 000920
Papss1 = 000920
Bpnt1 = 000920
Impad1 = 000920
Suox = 000920
Sqor = 000920
Ethe1 = 000920
Mpst = 000920
Tst = 000920
Selenbp2 = 000920
Selenbp1 = 000920
Acaca = 000061
Acacb = 000061
Acsf3 = 000061
Ndufab1 = 000061
Mcat = 000061
Fasn = 000061
Oxsm = 000061
Cbr4 = 000061
H2-Ke6 = 000061
Htd2 = 000061
Mecr = 000061
Olah = 000061
Acsl1 = 000061
Acsl4 = 000061
Acsl6 = 000061
Acsl3 = 000061
Acsl5 = 000061
Acsbg2 = 000061
Acsbg1 = 000061
Acsbg3 = 000061
Acaa2 = 000062
Hadhb = 000062
Hadh = 000062
Hadha = 000062
Echs1 = 000062
Mecr = 000062
Ppt1 = 000062
Ppt2 = 000062
Elovl1 = 000062
Elovl2 = 000062
Elovl3 = 000062
Elovl4 = 000062
Elovl5 = 000062
Elovl6 = 000062
Elovl7 = 000062
Hsd17b12 = 000062
Hacd2 = 000062
Hacd1 = 000062
Hacd4 = 000062
Hacd3 = 000062
Tecr = 000062
Acot1 = 000062
Acot2 = 000062
Acot3 = 000062
Acot5 = 000062
Acot4 = 000062
Acot7 = 000062
Them4 = 000062
Them5 = 000062
Acat2 = 000071
Acat1 = 000071
Acaa1a = 000071
Acaa1b = 000071
Acaa2 = 000071
Hadhb = 000071
Hadh = 000071
Hadha = 000071
Ehhadh = 000071
Echs1 = 000071
Acox3 = 000071
Acox1 = 000071
Acads = 000071
Acadm = 000071
Acadl = 000071
Acadsb = 000071
Acadvl = 000071
Gcdh = 000071
Acsl1 = 000071
Acsl4 = 000071
Acsl6 = 000071
Acsl3 = 000071
Acsl5 = 000071
Acsbg2 = 000071
Acsbg1 = 000071
Acsbg3 = 000071
Cpt1a = 000071
Cpt1b = 000071
Cpt1c = 000071
Cpt2 = 000071
Eci1 = 000071
Eci2 = 000071
Eci3 = 000071
Cyp4a12b = 000071
Cyp4a10 = 000071
Cyp4a14 = 000071
Cyp4a30b = 000071
Cyp4a29 = 000071
Cyp4a31 = 000071
Cyp4a32 = 000071
Cyp4a12a = 000071
Adh1 = 000071
Adh7 = 000071
Adh4 = 000071
Adh5 = 000071
Aldh2 = 000071
Aldh3a2 = 000071
Aldh1b1 = 000071
Aldh7a1 = 000071
Aldh9a1 = 000071
Hmgcs1 = 000072
Hmgcs2 = 000072
Hmgcl = 000072
Hmgcll1 = 000072
Oxct1 = 000072
Oxct2a = 000072
Oxct2b = 000072
Acat2 = 000072
Acat1 = 000072
Bdh2 = 000072
Bdh1 = 000072
Far2 = 000073
Far1 = 000073
Fdft1 = 000100
Sqle = 000100
Lss = 000100
Cyp51 = 000100
Tm7sf2 = 000100
Lbr = 000100
Msmo1 = 000100
Nsdhl = 000100
Hsd17b7 = 000100
Ebp = 000100
Dhcr24 = 000100
Sc5d = 000100
Dhcr7 = 000100
Lipa = 000100
Cel = 000100
Soat1 = 000100
Soat2 = 000100
Cyp2r1 = 000100
Cyp27b1 = 000100
Cyp24a1 = 000100
Cyp46a1 = 000120
Cyp39a1 = 000120
Hsd3b7 = 000120
Ch25h = 000120
Cyp7b1 = 000120
Cyp7a1 = 000120
Cyp27a1 = 000120
Cyp8b1 = 000120
Akr1d1 = 000120
Slc27a5 = 000120
Amacr = 000120
Acox2 = 000120
Hsd17b4 = 000120
Scp2 = 000120
Acot8 = 000120
Baat = 000120
Cyp11a1 = 000140
Cyp17a1 = 000140
Sts = 000140
Sult2b1 = 000140
Cyp21a1 = 000140
Hsd3b4 = 000140
Hsd3b5 = 000140
Hsd3b2 = 000140
Hsd3b1 = 000140
Hsd3b6 = 000140
Gm10681 = 000140
Srd5a1 = 000140
Srd5a2 = 000140
Srd5a3 = 000140
Cyp11b2 = 000140
Cyp11b1 = 000140
Akr1d1 = 000140
Hsd11b1 = 000140
Hsd11b2 = 000140
Akr1c18 = 000140
Cyp7b1 = 000140
Sult1e1 = 000140
Hsd17b1 = 000140
Hsd17b2 = 000140
Hsd17b6 = 000140
Hsd17b7 = 000140
H2-Ke6 = 000140
Hsd17b12 = 000140
Dhrs11 = 000140
Cyp1a1 = 000140
Cyp1a2 = 000140
Cyp2b10 = 000140
Cyp2b13 = 000140
Cyp2b19 = 000140
Cyp2b9 = 000140
Cyp2b23 = 000140
Cyp2c38 = 000140
Cyp2c39 = 000140
Cyp2c40 = 000140
Cyp2c23 = 000140
Cyp2c29 = 000140
Cyp2c70 = 000140
Cyp2c37 = 000140
Cyp2c55 = 000140
Cyp2c65 = 000140
Cyp2c66 = 000140
Cyp2c50 = 000140
Cyp2c54 = 000140
Cyp2c68 = 000140
Cyp2d22 = 000140
Cyp2d9 = 000140
Cyp2d10 = 000140
Cyp2d26 = 000140
Cyp2d34 = 000140
Cyp2d12 = 000140
Cyp2d11 = 000140
Cyp2d40 = 000140
Cyp3a11 = 000140
Cyp3a13 = 000140
Cyp3a16 = 000140
Cyp3a25 = 000140
Cyp3a41a = 000140
Cyp3a44 = 000140
Cyp3a41b = 000140
Cyp2e1 = 000140
Cyp1b1 = 000140
Cyp19a1 = 000140
Cyp7a1 = 000140
Ugt2b5 = 000140
Ugt1a2 = 000140
Ugt1a6a = 000140
Ugt2a1 = 000140
Ugt1a9 = 000140
Ugt1a10 = 000140
Ugt1a7c = 000140
Ugt1a5 = 000140
Ugt2a3 = 000140
Ugt2a2 = 000140
Ugt2b1 = 000140
Ugt1a6b = 000140
Ugt1a1 = 000140
Ugt2b34 = 000140
Ugt2b36 = 000140
Ugt2b38 = 000140
Ugt2b37 = 000140
Ugt2b35 = 000140
Comt = 000140
Tomt = 000140
Hsd17b3 = 000140
Glyctk = 000561
Aldh2 = 000561
Aldh3a2 = 000561
Aldh1b1 = 000561
Aldh7a1 = 000561
Aldh9a1 = 000561
Akr1b7 = 000561
Akr1b8 = 000561
Akr1b3 = 000561
Akr1b10 = 000561
Akr1a1 = 000561
Tkfc = 000561
Gk = 000561
Gk2 = 000561
Gpam = 000561
Gpat2 = 000561
Gpat4 = 000561
Gpat3 = 000561
Agpat1 = 000561
Agpat2 = 000561
Agpat3 = 000561
Agpat4 = 000561
Agpat5 = 000561
Lclat1 = 000561
Mboat1 = 000561
Mboat2 = 000561
Plpp1 = 000561
Plpp2 = 000561
Plpp3 = 000561
Lpin1 = 000561
Lpin3 = 000561
Lpin2 = 000561
Plpp5 = 000561
Plpp4 = 000561
Dgka = 000561
Dgkg = 000561
Dgkq = 000561
Dgkz = 000561
Dgkb = 000561
Dgke = 000561
Dgki = 000561
Dgkh = 000561
Dgkd = 000561
Dgkk = 000561
Dgat1 = 000561
Dgat2 = 000561
Cel = 000561
Pnpla2 = 000561
Pnpla3 = 000561
Pnlip = 000561
Pnliprp1 = 000561
Pnliprp2 = 000561
Lipc = 000561
Lipf = 000561
Lipg = 000561
Lpl = 000561
Agk = 000561
Mgll = 000561
Mogat1 = 000561
Mogat2 = 000561
Gla = 000561
Gpd1 = 000564
Gpd1l = 000564
Gpd2 = 000564
Gpam = 000564
Gpat2 = 000564
Gpat4 = 000564
Gpat3 = 000564
Agpat1 = 000564
Agpat2 = 000564
Agpat3 = 000564
Agpat4 = 000564
Agpat5 = 000564
Lclat1 = 000564
Mboat1 = 000564
Mboat2 = 000564
Gnpat = 000564
Adprm = 000564
Plpp1 = 000564
Plpp2 = 000564
Plpp3 = 000564
Lpin1 = 000564
Lpin3 = 000564
Lpin2 = 000564
Plpp5 = 000564
Plpp4 = 000564
Dgka = 000564
Dgkg = 000564
Dgkq = 000564
Dgkz = 000564
Dgkb = 000564
Dgke = 000564
Dgki = 000564
Dgkh = 000564
Dgkd = 000564
Dgkk = 000564
Chpt1 = 000564
Cept1 = 000564
Pld2 = 000564
Pld1 = 000564
Pld3 = 000564
Pld4 = 000564
Lcat = 000564
Pla2g2f = 000564
Pla2g1b = 000564
Pla2g2c = 000564
Pla2g5 = 000564
Pla2g2d = 000564
Pla2g2e = 000564
Pla2g12a = 000564
Pla2g12b = 000564
Pla2g10 = 000564
Pla2g2a = 000564
Pla2g3 = 000564
Pla2g4e = 000564
Pla2g4a = 000564
Pla2g4b = 000564
Pla2g4c = 000564
Pla2g4d = 000564
Pla2g4f = 000564
Pla2g6 = 000564
Plb1 = 000564
Plaat3 = 000564
Lpcat2 = 000564
Lpcat1 = 000564
Lpcat2b = 000564
Lpcat4 = 000564
Lpcat3 = 000564
Lypla1 = 000564
Pla2g15 = 000564
Lypla2 = 000564
Pnpla6 = 000564
Pnpla7 = 000564
Gpcpd1 = 000564
Chat = 000564
Ache = 000564
Chka = 000564
Chkb = 000564
Phospho1 = 000564
Pcyt1a = 000564
Pcyt1b = 000564
Selenoi = 000564
Etnk1 = 000564
Etnk2 = 000564
Pcyt2 = 000564
Etnppl = 000564
Pemt = 000564
Cds1 = 000564
Cds2 = 000564
Pla1a = 000564
Ptdss1 = 000564
Ptdss2 = 000564
Pisd = 000564
Pgs1 = 000564
Crls1 = 000564
Taz = 000564
Lpgat1 = 000564
Cdipt = 000564
Mboat7 = 000564
Agps = 000565
Plpp1 = 000565
Plpp2 = 000565
Plpp3 = 000565
Selenoi = 000565
Chpt1 = 000565
Cept1 = 000565
Pla2g2f = 000565
Pla2g1b = 000565
Pla2g2c = 000565
Pla2g5 = 000565
Pla2g2d = 000565
Pla2g2e = 000565
Pla2g12a = 000565
Pla2g12b = 000565
Pla2g10 = 000565
Pla2g2a = 000565
Pla2g3 = 000565
Pla2g4e = 000565
Pla2g4a = 000565
Pla2g4b = 000565
Pla2g4c = 000565
Pla2g4d = 000565
Pla2g4f = 000565
Pla2g6 = 000565
Plb1 = 000565
Plaat3 = 000565
Lpcat4 = 000565
Enpp6 = 000565
Enpp2 = 000565
Gdpd3 = 000565
Gdpd1 = 000565
Tmem86b = 000565
Pld2 = 000565
Pld1 = 000565
Pld3 = 000565
Pld4 = 000565
Ugt8a = 000565
Gal3st1 = 000565
Lpcat2 = 000565
Lpcat1 = 000565
Lpcat2b = 000565
Pafah1b1 = 000565
Pafah1b2 = 000565
Pafah1b3 = 000565
Pafah2 = 000565
Pla2g7 = 000565
Sptlc2 = 000600
Sptlc1 = 000600
Sptlc3 = 000600
Kdsr = 000600
Cers3 = 000600
Cers2 = 000600
Cers1 = 000600
Cers4 = 000600
Cers6 = 000600
Cers5 = 000600
Asah1 = 000600
Asah2 = 000600
Acer2 = 000600
Acer1 = 000600
Acer3 = 000600
Degs2 = 000600
Degs1 = 000600
9130409I23Rik = 000600
Sgms1 = 000600
Sgms2 = 000600
Smpd1 = 000600
Smpd2 = 000600
Smpd3 = 000600
Smpd4 = 000600
Enpp7 = 000600
Cerk = 000600
Plpp1 = 000600
Plpp2 = 000600
Plpp3 = 000600
Sgpp1 = 000600
Sgpp2 = 000600
Sphk2 = 000600
Sphk1 = 000600
Sgpl1 = 000600
Ugcg = 000600
Gba = 000600
Gba2 = 000600
B4galt6 = 000600
Glb1 = 000600
Ugt8a = 000600
Galc = 000600
Gal3st1 = 000600
Arsa = 000600
Neu1 = 000600
Neu3 = 000600
Neu4 = 000600
Neu2 = 000600
Gla = 000600
Pla2g2f = 000590
Pla2g1b = 000590
Pla2g2c = 000590
Pla2g5 = 000590
Pla2g2d = 000590
Pla2g2e = 000590
Pla2g12a = 000590
Pla2g12b = 000590
Pla2g10 = 000590
Pla2g2a = 000590
Pla2g3 = 000590
Pla2g4e = 000590
Pla2g4a = 000590
Pla2g4b = 000590
Pla2g4c = 000590
Pla2g4d = 000590
Pla2g4f = 000590
Pla2g6 = 000590
Plb1 = 000590
Plaat3 = 000590
Ptgs1 = 000590
Ptgs2 = 000590
Ptges = 000590
Ptges2 = 000590
Ptges3 = 000590
Cbr1 = 000590
Cbr2 = 000590
Cbr3 = 000590
Prxl2b = 000590
Tbxas1 = 000590
Ptgds = 000590
Hpgds = 000590
Ptgis = 000590
Alox5 = 000590
Lta4h = 000590
Cyp4f18 = 000590
Cyp4f14 = 000590
Cyp4f13 = 000590
Ltc4s = 000590
Ggt1 = 000590
Ggt5 = 000590
Gpx1 = 000590
Gpx2 = 000590
Gpx3 = 000590
Gpx5 = 000590
Gpx7 = 000590
Gpx6 = 000590
Gpx8 = 000590
Cyp2e1 = 000590
Cyp2j8 = 000590
Cyp2j13 = 000590
Cyp2j11 = 000590
Cyp2j9 = 000590
Cyp2j5 = 000590
Cyp2j12 = 000590
Cyp2j6 = 000590
Cyp2u1 = 000590
Cyp4a12b = 000590
Cyp4a10 = 000590
Cyp4a14 = 000590
Cyp4a30b = 000590
Cyp4a29 = 000590
Cyp4a31 = 000590
Cyp4a32 = 000590
Cyp4a12a = 000590
Alox12 = 000590
Alox12e = 000590
Alox12b = 000590
Alox8 = 000590
Cyp2b10 = 000590
Cyp2b13 = 000590
Cyp2b19 = 000590
Cyp2b9 = 000590
Cyp2b23 = 000590
Cyp2c38 = 000590
Cyp2c39 = 000590
Cyp2c40 = 000590
Cyp2c23 = 000590
Cyp2c29 = 000590
Cyp2c70 = 000590
Cyp2c37 = 000590
Cyp2c55 = 000590
Cyp2c65 = 000590
Cyp2c66 = 000590
Cyp2c50 = 000590
Cyp2c54 = 000590
Cyp2c68 = 000590
Ephx2 = 000590
Alox15 = 000590
Pla2g2f = 000591
Pla2g1b = 000591
Pla2g2c = 000591
Pla2g5 = 000591
Pla2g2d = 000591
Pla2g2e = 000591
Pla2g12a = 000591
Pla2g12b = 000591
Pla2g10 = 000591
Pla2g2a = 000591
Pla2g3 = 000591
Pla2g4e = 000591
Pla2g4a = 000591
Pla2g4b = 000591
Pla2g4c = 000591
Pla2g4d = 000591
Pla2g4f = 000591
Pla2g6 = 000591
Plb1 = 000591
Plaat3 = 000591
Alox15 = 000591
Cyp1a2 = 000591
Cyp2c38 = 000591
Cyp2c39 = 000591
Cyp2c40 = 000591
Cyp2c23 = 000591
Cyp2c29 = 000591
Cyp2c70 = 000591
Cyp2c37 = 000591
Cyp2c55 = 000591
Cyp2c65 = 000591
Cyp2c66 = 000591
Cyp2c50 = 000591
Cyp2c54 = 000591
Cyp2c68 = 000591
Cyp2j8 = 000591
Cyp2j13 = 000591
Cyp2j11 = 000591
Cyp2j9 = 000591
Cyp2j5 = 000591
Cyp2j12 = 000591
Cyp2j6 = 000591
Cyp2e1 = 000591
Cyp3a11 = 000591
Cyp3a13 = 000591
Cyp3a16 = 000591
Cyp3a25 = 000591
Cyp3a41a = 000591
Cyp3a44 = 000591
Cyp3a41b = 000591
Pla2g2f = 000592
Pla2g1b = 000592
Pla2g2c = 000592
Pla2g5 = 000592
Pla2g2d = 000592
Pla2g2e = 000592
Pla2g12a = 000592
Pla2g12b = 000592
Pla2g10 = 000592
Pla2g2a = 000592
Pla2g3 = 000592
Pla2g4e = 000592
Pla2g4a = 000592
Pla2g4b = 000592
Pla2g4c = 000592
Pla2g4d = 000592
Pla2g4f = 000592
Pla2g6 = 000592
Plb1 = 000592
Plaat3 = 000592
Fads2 = 000592
Acox3 = 000592
Acox1 = 000592
Acaa1a = 000592
Acaa1b = 000592
Elovl1 = 001040
Elovl2 = 001040
Elovl3 = 001040
Elovl4 = 001040
Elovl5 = 001040
Elovl6 = 001040
Elovl7 = 001040
Hsd17b12 = 001040
Hacd2 = 001040
Hacd1 = 001040
Hacd4 = 001040
Hacd3 = 001040
Tecr = 001040
Scd1 = 001040
Scd2 = 001040
Scd3 = 001040
Scd4 = 001040
Fads2 = 001040
Fads1 = 001040
Acox3 = 001040
Acox1 = 001040
Hsd17b4 = 001040
Acaa1a = 001040
Acaa1b = 001040
Scp2 = 001040
Acot1 = 001040
Acot2 = 001040
Acot3 = 001040
Acot5 = 001040
Acot4 = 001040
Acot7 = 001040
Baat = 001040
Nudt9 = 000230
Adprm = 000230
Nudt5 = 000230
Pgm1 = 000230
Pgm2 = 000230
Prps1 = 000230
Prps2 = 000230
Prps1l3 = 000230
Prps1l1 = 000230
Ppat = 000230
Gart = 000230
Pfas = 000230
Paics = 000230
Adsl = 000230
Atic = 000230
Aprt = 000230
Nt5c2 = 000230
Nt5c3 = 000230
Nt5c1b = 000230
Nt5c1a = 000230
Nt5c = 000230
Nt5m = 000230
Nt5c3b = 000230
Nt5el = 000230
Nt5e = 000230
Pnp = 000230
Pnp2 = 000230
Hprt = 000230
Impdh1 = 000230
Impdh2 = 000230
Nme6 = 000230
Nme2 = 000230
Nme4 = 000230
Nme3 = 000230
Nme7 = 000230
Nme1 = 000230
Ak9 = 000230
Entpd1 = 000230
Entpd3 = 000230
Entpd8 = 000230
Cant1 = 000230
Entpd4 = 000230
Entpd4b = 000230
Entpd5 = 000230
Entpd6 = 000230
Nudt16 = 000230
Nudt16l2 = 000230
Itpa = 000230
Xdh = 000230
Nudt2 = 000230
Gmps = 000230
Gmpr = 000230
Gmpr2 = 000230
Gda = 000230
Guk1 = 000230
Pkm = 000230
Pklr = 000230
Rrm1 = 000230
Rrm2b = 000230
Rrm2 = 000230
Dguok = 000230
Hddc3 = 000230
Prune1 = 000230
Adcy1 = 000230
Adcy2 = 000230
Adcy3 = 000230
Adcy4 = 000230
Adcy5 = 000230
Adcy6 = 000230
Adcy7 = 000230
Adcy8 = 000230
Adcy9 = 000230
Adcy10 = 000230
Gucy1a1 = 000230
Gucy1a2 = 000230
Gucy1b2 = 000230
Gucy1b1 = 000230
Gucy2c = 000230
Gucy2e = 000230
Gucy2d = 000230
Gucy2f = 000230
Gucy2g = 000230
Npr1 = 000230
Npr2 = 000230
Pde1a = 000230
Pde1b = 000230
Pde1c = 000230
Pde2a = 000230
Pde3a = 000230
Pde3b = 000230
Pde5a = 000230
Pde6a = 000230
Pde6b = 000230
Pde6c = 000230
Pde6d = 000230
Pde6g = 000230
Pde6h = 000230
Pde9a = 000230
Pde10a = 000230
Pde11a = 000230
Adssl1 = 000230
Adss = 000230
Ampd3 = 000230
Ampd2 = 000230
Ampd1 = 000230
Adk = 000230
Dck = 000230
Ada = 000230
Ak2 = 000230
Ak4 = 000230
Ak1 = 000230
Ak5 = 000230
Ak7 = 000230
Ak8 = 000230
Ak6 = 000230
Ak3 = 000230
Entpd2 = 000230
Ntpcr = 000230
Pde4a = 000230
Pde4b = 000230
Pde4c = 000230
Pde4d = 000230
Pde7a = 000230
Pde7b = 000230
Pde8b = 000230
Pde8a = 000230
Fhit = 000230
Enpp4 = 000230
Papss2 = 000230
Papss1 = 000230
Enpp1 = 000230
Enpp3 = 000230
Uox = 000230
Urah = 000230
Urad = 000230
Allc = 000230
Cad = 000240
Dhodh = 000240
Umps = 000240
Cmpk1 = 000240
Cmpk2 = 000240
Nme6 = 000240
Nme2 = 000240
Nme4 = 000240
Nme3 = 000240
Nme7 = 000240
Nme1 = 000240
Ak9 = 000240
Entpd1 = 000240
Entpd3 = 000240
Entpd8 = 000240
Cant1 = 000240
Entpd4 = 000240
Entpd4b = 000240
Entpd5 = 000240
Entpd6 = 000240
Ctps = 000240
Ctps2 = 000240
Uck2 = 000240
Uck1 = 000240
Uckl1 = 000240
Nt5c2 = 000240
Nt5c3 = 000240
Nt5c1b = 000240
Nt5c1a = 000240
Nt5c = 000240
Nt5m = 000240
Nt5c3b = 000240
Nt5el = 000240
Nt5e = 000240
Upp1 = 000240
Upp2 = 000240
Uprt = 000240
Dpyd = 000240
Dpys = 000240
Upb1 = 000240
Enpp1 = 000240
Enpp3 = 000240
Rrm1 = 000240
Rrm2b = 000240
Rrm2 = 000240
Dctpp1 = 000240
Dut = 000240
Tyms = 000240
Cda = 000240
Tymp = 000240
Pnp = 000240
Pnp2 = 000240
Dck = 000240
Dctd = 000240
Tk2 = 000240
Tk1 = 000240
Dtymk = 000240
Nudt2 = 000240
Got1 = 000250
Got2 = 000250
Il4i1 = 000250
Lao1 = 000250
Il4i1b = 000250
4930438A08Rik = 000250
Ddo = 000250
Asrgl1 = 000250
Asns = 000250
Nit2 = 000250
Gpt2 = 000250
Gpt = 000250
Agxt = 000250
Agxt2 = 000250
Ass1 = 000250
Asl = 000250
Adssl1 = 000250
Adss = 000250
Adsl = 000250
Nat8l = 000250
Rimklb = 000250
Rimkla = 000250
Folh1 = 000250
Aspa = 000250
Gad1 = 000250
Gad2 = 000250
Abat = 000250
Aldh5a1 = 000250
Glud1 = 000250
Aldh4a1 = 000250
Glul = 000250
Cad = 000250
Gls2 = 000250
Gls = 000250
Cps1 = 000250
Gfpt1 = 000250
Gfpt2 = 000250
Ppat = 000250
Tha1 = 000260
Shmt1 = 000260
Shmt2 = 000260
Agxt = 000260
Grhpr = 000260
Glyctk = 000260
Pgam1 = 000260
Pgam2 = 000260
Bpgm = 000260
Phgdh = 000260
Psat1 = 000260
Psph = 000260
Gcat = 000260
Tdh = 000260
Alas2 = 000260
Alas1 = 000260
Maoa = 000260
Maob = 000260
Aoc3 = 000260
Aoc2 = 000260
Gldc = 000260
Amt = 000260
Dld = 000260
Gcsh = 000260
Dao = 000260
Agxt2 = 000260
Gatm = 000260
Gamt = 000260
Chdh = 000260
Aldh7a1 = 000260
Bhmt = 000260
Dmgdh = 000260
Pipox = 000260
Sardh = 000260
Gnmt = 000260
Cbs = 000260
Cth = 000260
Sds = 000260
Sdsl = 000260
Srr = 000260
Cth = 000270
Kyat3 = 000270
Kyat1 = 000270
Cbs = 000270
Bhmt = 000270
Bhmt2 = 000270
Mtr = 000270
Mat1a = 000270
Mat2a = 000270
Mat2b = 000270
Amd1 = 000270
Amd2 = 000270
Srm = 000270
Sms = 000270
Mtap = 000270
Mri1 = 000270
Apip = 000270
Enoph1 = 000270
Adi1 = 000270
Tat = 000270
Il4i1 = 000270
Lao1 = 000270
Il4i1b = 000270
4930438A08Rik = 000270
Dnmt1 = 000270
Dnmt3a = 000270
Dnmt3b = 000270
Ahcy = 000270
Ahcyl1 = 000270
Ahcyl2 = 000270
Gm4737 = 000270
Bcat1 = 000270
Bcat2 = 000270
Agxt2 = 000270
Gclc = 000270
Gclm = 000270
Gss = 000270
Cdo1 = 000270
Got1 = 000270
Got2 = 000270
Mpst = 000270
Tst = 000270
Ldha = 000270
Ldhb = 000270
Ldhc = 000270
Ldhal6b = 000270
Mdh1 = 000270
Mdh2 = 000270
Sds = 000270
Sdsl = 000270
Phgdh = 000270
Psat1 = 000270
Bcat1 = 000280
Bcat2 = 000280
Il4i1 = 000280
Lao1 = 000280
Il4i1b = 000280
4930438A08Rik = 000280
Bckdha = 000280
Bckdhb = 000280
Dbt = 000280
Dld = 000280
Acads = 000280
Acadm = 000280
Ivd = 000280
Acadsb = 000280
Acad8 = 000280
Hadha = 000280
Ehhadh = 000280
Echs1 = 000280
Hadh = 000280
Hsd17b10 = 000280
Acaa1a = 000280
Acaa1b = 000280
Acaa2 = 000280
Hadhb = 000280
Pcca = 000280
Pccb = 000280
Mcee = 000280
Mmut = 000280
Hibch = 000280
Hibadh = 000280
Aldh6a1 = 000280
Aldh2 = 000280
Aldh3a2 = 000280
Aldh1b1 = 000280
Aldh7a1 = 000280
Aldh9a1 = 000280
Aox2 = 000280
Aox1 = 000280
Aox4 = 000280
Aox3 = 000280
Acsf3 = 000280
Abat = 000280
Agxt2 = 000280
Mccc1 = 000280
Mccc2 = 000280
Auh = 000280
Hmgcl = 000280
Hmgcll1 = 000280
Oxct1 = 000280
Oxct2a = 000280
Oxct2b = 000280
Aacs = 000280
Acat2 = 000280
Acat1 = 000280
Hmgcs1 = 000280
Hmgcs2 = 000280
Sds = 000290
Sdsl = 000290
Bcat1 = 000290
Bcat2 = 000290
Aadat = 000300
Aass = 000310
Aldh7a1 = 000310
Aadat = 000310
Dhtkd1 = 000310
Dlst = 000310
Dld = 000310
Gcdh = 000310
Hadha = 000310
Ehhadh = 000310
Echs1 = 000310
Hadh = 000310
Acat2 = 000310
Acat1 = 000310
Hykk = 000310
Phykpl = 000310
Pipox = 000310
Camkmt = 000310
Kmt2a = 000310
Kmt2d = 000310
Kmt2c = 000310
Kmt2b = 000310
Kmt2e = 000310
Setd1a = 000310
Setd1b = 000310
Setd7 = 000310
Prdm9 = 000310
Ash1l = 000310
Smyd1 = 000310
Smyd2 = 000310
Smyd3 = 000310
Suv39h1 = 000310
Suv39h2 = 000310
Ehmt2 = 000310
Ehmt1 = 000310
Setdb1 = 000310
Setdb2 = 000310
Gm45935 = 000310
Prdm2 = 000310
Ezh1 = 000310
Ezh2 = 000310
Nsd1 = 000310
Nsd2 = 000310
Nsd3 = 000310
Setmar = 000310
Setd2 = 000310
Dot1l = 000310
Kmt5a = 000310
Prdm6 = 000310
Kmt5c = 000310
Kmt5b = 000310
Tmlhe = 000310
Aldh2 = 000310
Aldh3a2 = 000310
Aldh1b1 = 000310
Aldh9a1 = 000310
Bbox1 = 000310
Plod1 = 000310
Plod2 = 000310
Plod3 = 000310
Colgalt1 = 000310
Colgalt2 = 000310
Otc = 000220
Ass1 = 000220
Asl = 000220
Arg1 = 000220
Arg2 = 000220
Nos1 = 000220
Nos2 = 000220
Nos3 = 000220
Gls2 = 000220
Gls = 000220
Glul = 000220
Glud1 = 000220
Cps1 = 000220
Got1 = 000220
Got2 = 000220
Gpt2 = 000220
Gpt = 000220
Nags = 000220
Acy1 = 000220
Gatm = 000330
Gamt = 000330
Ckmt1 = 000330
Ckb = 000330
Ckm = 000330
Ckmt2 = 000330
Azin2 = 000330
Agmat = 000330
Odc1 = 000330
Ldc1 = 000330
Srm = 000330
Sms = 000330
Amd1 = 000330
Amd2 = 000330
Aoc1 = 000330
Smox = 000330
Aldh2 = 000330
Aldh3a2 = 000330
Aldh1b1 = 000330
Aldh7a1 = 000330
Aldh9a1 = 000330
Cndp1 = 000330
Cndp2 = 000330
Carns1 = 000330
Sat1 = 000330
Sat2 = 000330
Maoa = 000330
Maob = 000330
Nos1 = 000330
Nos2 = 000330
Nos3 = 000330
Arg1 = 000330
Arg2 = 000330
Oat = 000330
Pycr1 = 000330
Pycr2 = 000330
Pycrl = 000330
Prodh = 000330
Aldh4a1 = 000330
Aldh18a1 = 000330
Lap3 = 000330
P4ha2 = 000330
P4ha1 = 000330
P4ha3 = 000330
Prodh2 = 000330
Got1 = 000330
Got2 = 000330
Hoga1 = 000330
Dao = 000330
L3hypdh = 000330
Hal = 000340
Uroc1 = 000340
Amdhd1 = 000340
Ftcd = 000340
Hdc = 000340
Aoc1 = 000340
Aldh2 = 000340
Aldh3a2 = 000340
Aldh1b1 = 000340
Aldh7a1 = 000340
Aldh9a1 = 000340
Aspa = 000340
Hnmt = 000340
Maoa = 000340
Maob = 000340
Aldh3a1 = 000340
Aldh1a3 = 000340
Aldh3b1 = 000340
Aldh3b2 = 000340
Aldh3b3 = 000340
Carns1 = 000340
Carnmt1 = 000340
Cndp2 = 000340
Cndp1 = 000340
Got1 = 000350
Got2 = 000350
Tat = 000350
Il4i1 = 000350
Lao1 = 000350
Il4i1b = 000350
4930438A08Rik = 000350
Hpd = 000350
Hgd = 000350
Gstz1 = 000350
Fah = 000350
Tyr = 000350
Th = 000350
Dct = 000350
Tyrp1 = 000350
Ddc = 000350
Dbh = 000350
Pnmt = 000350
Comt = 000350
Tomt = 000350
Maoa = 000350
Maob = 000350
Aoc3 = 000350
Aoc2 = 000350
Aldh3a1 = 000350
Aldh1a3 = 000350
Aldh3b1 = 000350
Aldh3b2 = 000350
Aldh3b3 = 000350
Adh1 = 000350
Adh7 = 000350
Adh4 = 000350
Adh5 = 000350
Tpo = 000350
Aox2 = 000350
Aox1 = 000350
Aox4 = 000350
Aox3 = 000350
Fahd1 = 000350
Mif = 000350
Pah = 000360
Ddc = 000360
Aoc3 = 000360
Aoc2 = 000360
Maoa = 000360
Maob = 000360
Aldh3a1 = 000360
Aldh1a3 = 000360
Aldh3b1 = 000360
Aldh3b2 = 000360
Aldh3b3 = 000360
Gm4952 = 000360
Got1 = 000360
Got2 = 000360
Tat = 000360
Il4i1 = 000360
Lao1 = 000360
Il4i1b = 000360
4930438A08Rik = 000360
Hpd = 000360
Mif = 000360
Glyat = 000360
Keg1 = 000360
Tdo2 = 000380
Ido1 = 000380
Ido2 = 000380
Afmid = 000380
Kmo = 000380
Kynu = 000380
Haao = 000380
Acmsd = 000380
Aldh8a1 = 000380
Dhtkd1 = 000380
Dlst = 000380
Dld = 000380
Gcdh = 000380
Hadha = 000380
Ehhadh = 000380
Echs1 = 000380
Hadh = 000380
Acat2 = 000380
Acat1 = 000380
Kyat3 = 000380
Kyat1 = 000380
Aadat = 000380
Tph1 = 000380
Tph2 = 000380
Ddc = 000380
Maoa = 000380
Maob = 000380
Aldh2 = 000380
Aldh3a2 = 000380
Aldh1b1 = 000380
Aldh7a1 = 000380
Aldh9a1 = 000380
Aox2 = 000380
Aox1 = 000380
Aox4 = 000380
Aox3 = 000380
Asmt = 000380
Aanat = 000380
Cyp1a1 = 000380
Cyp1a2 = 000380
Cyp1b1 = 000380
Inmt = 000380
Il4i1 = 000380
Lao1 = 000380
Il4i1b = 000380
4930438A08Rik = 000380
Aoc1 = 000380
Cat = 000380
Got1 = 000400
Got2 = 000400
Tat = 000400
Il4i1 = 000400
Lao1 = 000400
Il4i1b = 000400
4930438A08Rik = 000400
Pah = 000400
Gadl1 = 000410
Gad1 = 000410
Gad2 = 000410
Cndp1 = 000410
Carns1 = 000410
Cndp2 = 000410
Abat = 000410
Smox = 000410
Aoc3 = 000410
Aoc2 = 000410
Aldh2 = 000410
Aldh3a2 = 000410
Aldh1b1 = 000410
Aldh7a1 = 000410
Aldh9a1 = 000410
Aldh3a1 = 000410
Aldh1a3 = 000410
Aldh3b1 = 000410
Aldh3b2 = 000410
Aldh3b3 = 000410
Dpyd = 000410
Dpys = 000410
Upb1 = 000410
Hibch = 000410
Hadha = 000410
Ehhadh = 000410
Echs1 = 000410
Acads = 000410
Acox3 = 000410
Acox1 = 000410
Mlycd = 000410
Aldh6a1 = 000410
Cdo1 = 000430
Gad1 = 000430
Gad2 = 000430
Csad = 000430
Gadl1 = 000430
Ado = 000430
Ggt7 = 000430
Ggt6 = 000430
Ggt1 = 000430
Ggt5 = 000430
Baat = 000430
Pcyt2 = 000440
Selenoi = 000440
Cept1 = 000440
Pcyt1a = 000440
Pcyt1b = 000440
Chpt1 = 000440
Kyat3 = 000450
Kyat1 = 000450
Mtr = 000450
Cth = 000450
Scly = 000450
Txnrd1 = 000450
Txnrd3 = 000450
Txnrd2 = 000450
Inmt = 000450
Papss2 = 000450
Papss1 = 000450
Sephs2 = 000450
Sephs1 = 000450
Pstk = 000450
Sepsecs = 000450
Mars1 = 000450
Mars2 = 000450
Gls2 = 000471
Gls = 000471
Glud1 = 000471
Dglucy = 000471
Dao = 000472
Ggt7 = 000480
Ggt6 = 000480
Ggt1 = 000480
Ggt5 = 000480
Ggct = 000480
Chac1 = 000480
Chac2 = 000480
Oplah = 000480
Gclc = 000480
Gclm = 000480
Gss = 000480
Lap3 = 000480
Anpep = 000480
Gsta2 = 000480
Gsta3 = 000480
Gsta4 = 000480
Gstm1 = 000480
Gstm2 = 000480
Gstm5 = 000480
Gstm6 = 000480
Gstt1 = 000480
Gstt2 = 000480
Gsto1 = 000480
Gstm3 = 000480
Mgst3 = 000480
Gsta1 = 000480
Mgst1 = 000480
Gsto2 = 000480
Gstm7 = 000480
Gstm4 = 000480
Mgst2 = 000480
Gstt3 = 000480
Gstt4 = 000480
Gstp1 = 000480
Gstp2 = 000480
Gstp3 = 000480
Gstk1 = 000480
Hpgds = 000480
Nat8 = 000480
Nat8f1 = 000480
Nat8f7 = 000480
Nat8f6 = 000480
Nat8f2 = 000480
Gsr = 000480
Idh1 = 000480
Idh2 = 000480
Pgd = 000480
G6pd2 = 000480
G6pdx = 000480
Txndc12 = 000480
Gpx1 = 000480
Gpx2 = 000480
Gpx3 = 000480
Gpx5 = 000480
Gpx7 = 000480
Gpx6 = 000480
Gpx8 = 000480
Gpx4 = 000480
Odc1 = 000480
Ldc1 = 000480
Srm = 000480
Sms = 000480
Rrm1 = 000480
Rrm2b = 000480
Rrm2 = 000480
Srd5a3 = 000510
Dolk = 000510
Dpagt1 = 000510
Alg5 = 000510
Glt28d2 = 000510
Alg13 = 000510
Alg14 = 000510
Dpm1 = 000510
Dpm2 = 000510
Dpm3 = 000510
Alg1 = 000510
Alg2 = 000510
Alg11 = 000510
Alg3 = 000510
Alg9 = 000510
Alg12 = 000510
Alg6 = 000510
Alg8 = 000510
Alg10b = 000510
Stt3a = 000510
Stt3b = 000510
Rpn1 = 000510
Rpn2 = 000510
Dad1 = 000510
Tusc3 = 000510
Ddost = 000510
Dolpp1 = 000510
Mogs = 000510
Ganab = 000510
Man1b1 = 000510
Man1a = 000510
Man1a2 = 000510
Man1c1 = 000510
Mgat1 = 000510
Man2a1 = 000510
Man2a2 = 000510
Mgat2 = 000510
Fut8 = 000510
B4galt1 = 000510
B4galt2 = 000510
B4galt3 = 000510
St6gal1 = 000510
St6gal2 = 000510
Mgat3 = 000510
Mgat4b = 000510
Mgat4a = 000510
Mgat4d = 000510
Mgat5 = 000510
Mgat5b = 000510
Mgat4c = 000510
Glt28d2 = 000513
Alg13 = 000513
Alg14 = 000513
Alg1 = 000513
Alg2 = 000513
Alg11 = 000513
Alg3 = 000513
Alg9 = 000513
Alg12 = 000513
Stt3a = 000513
Stt3b = 000513
Rpn1 = 000513
Rpn2 = 000513
Dad1 = 000513
Tusc3 = 000513
Ddost = 000513
Man1b1 = 000513
Man1a = 000513
Man1a2 = 000513
Man1c1 = 000513
Mgat1 = 000513
Man2a1 = 000513
Man2a2 = 000513
Mgat2 = 000513
Hexa = 000513
Hexb = 000513
Fut8 = 000513
Hexdc = 000513
Mgat4c = 000513
Mgat4b = 000513
Mgat4a = 000513
Mgat4d = 000513
B4galt1 = 000513
B4galt2 = 000513
B4galt3 = 000513
St3gal3 = 000513
B4galnt3 = 000513
B4galnt4 = 000513
Chst8 = 000513
Chst9 = 000513
Galnt1 = 000512
Galnt10 = 000512
Galnt16 = 000512
Galnt6 = 000512
Galnt7 = 000512
Galnt5 = 000512
Galnt17 = 000512
Galnt12 = 000512
Galnt13 = 000512
Galnt2 = 000512
Galnt4 = 000512
Galnt18 = 000512
Galnt14 = 000512
Galntl5 = 000512
Galnt3 = 000512
Galnt11 = 000512
Galnt15 = 000512
Galntl6 = 000512
C1galt1 = 000512
C1galt1c1 = 000512
Gcnt1 = 000512
Gcnt3 = 000512
Gcnt4 = 000512
St3gal1 = 000512
St3gal2 = 000512
St6galnac1 = 000512
B3gnt6 = 000512
B4galt5 = 000512
Pomt1 = 000515
Pomt2 = 000515
Pomgnt1 = 000515
B4galt1 = 000515
B4galt2 = 000515
B4galt3 = 000515
St3gal3 = 000515
B3gat1 = 000515
B3gat2 = 000515
Chst10 = 000515
Fut9 = 000515
Fut4 = 000515
Mgat5b = 000515
Pomgnt2 = 000515
B3galnt2 = 000515
Pomk = 000515
Crppa = 000515
Fktn = 000515
Fkrp = 000515
Rxylt1 = 000515
B4gat1 = 000515
Large2 = 000515
Large1 = 000515
Ogt = 000514
Eogt = 000514
Pofut1 = 000514
Pofut2 = 000514
Lfng = 000514
Mfng = 000514
Rfng = 000514
B4galt1 = 000514
B4galt2 = 000514
B4galt3 = 000514
St6gal1 = 000514
St6gal2 = 000514
St3gal3 = 000514
B3glct = 000514
Poglut1 = 000514
Gxylt1 = 000514
Gxylt2 = 000514
Xxylt1 = 000514
Colgalt1 = 000514
Colgalt2 = 000514
Plod3 = 000514
Pomt1 = 000514
Pomt2 = 000514
Galnt1 = 000514
Galnt10 = 000514
Galnt16 = 000514
Galnt6 = 000514
Galnt7 = 000514
Galnt5 = 000514
Galnt17 = 000514
Galnt12 = 000514
Galnt13 = 000514
Galnt2 = 000514
Galnt4 = 000514
Galnt18 = 000514
Galnt14 = 000514
Galntl5 = 000514
Galnt3 = 000514
Galnt11 = 000514
Galnt15 = 000514
Galntl6 = 000514
C1galt1 = 000514
C1galt1c1 = 000514
Xylt1 = 000532
Xylt2 = 000532
B4galt7 = 000532
B3galt6 = 000532
B3gat3 = 000532
Csgalnact2 = 000532
Csgalnact1 = 000532
Chsy1 = 000532
Chsy3 = 000532
Chpf = 000532
Chpf2 = 000532
Dse = 000532
Chst11 = 000532
Chst12 = 000532
Chst13 = 000532
Chst3 = 000532
Chst7 = 000532
Chst15 = 000532
Ust = 000532
Chst14 = 000532
Xylt1 = 000534
Xylt2 = 000534
B4galt7 = 000534
B3galt6 = 000534
B3gat3 = 000534
Extl2 = 000534
Extl3 = 000534
Extl1 = 000534
Ext1 = 000534
Ext2 = 000534
Ndst1 = 000534
Ndst2 = 000534
Ndst3 = 000534
Ndst4 = 000534
Glce = 000534
Hs2st1 = 000534
Hs6st1 = 000534
Hs6st2 = 000534
Hs6st3 = 000534
Hs3st1 = 000534
Hs3st2 = 000534
Hs3st3a1 = 000534
Hs3st3b1 = 000534
Hs3st5 = 000534
Fut8 = 000533
B4galt1 = 000533
B4galt2 = 000533
B4galt3 = 000533
B3gnt2 = 000533
Chst5 = 000533
B4galt4 = 000533
B3gnt7 = 000533
Chst1 = 000533
St3gal3 = 000533
Chst2 = 000533
Chst4 = 000533
St3gal1 = 000533
St3gal2 = 000533
Spam1 = 000531
Hyal1 = 000531
Hyal2 = 000531
Hyal5 = 000531
Hyal4 = 000531
Hyal3 = 000531
Hyal6 = 000531
Gusb = 000531
Ids = 000531
Idua = 000531
Arsb = 000531
Hpse = 000531
Hpse2 = 000531
Sgsh = 000531
Hgsnat = 000531
Naglu = 000531
Galns = 000531
Glb1 = 000531
Gns = 000531
Hexa = 000531
Hexb = 000531
Piga = 000563
Pigc = 000563
Pigh = 000563
Pigp = 000563
Pigq = 000563
Pigyl = 000563
Dpm2 = 000563
Pigl = 000563
Pigw = 000563
Gpld1 = 000563
Pigm = 000563
Pigx = 000563
Pigv = 000563
Pign = 000563
Pigb = 000563
Pigo = 000563
Pigf = 000563
Gpaa1 = 000563
Pigk = 000563
Pigs = 000563
Pigt = 000563
Pigu = 000563
Pgap1 = 000563
Pigz = 000563
Pigg = 000563
B3gnt5 = 000601
Gm34653 = 000601
B3galt1 = 000601
B3galt2 = 000601
B3galt5 = 000601
Fut1 = 000601
Fut2 = 000601
Sec1 = 000601
St3gal3 = 000601
St3gal4 = 000601
Ggta1 = 000601
Abo = 000601
B4galt1 = 000601
B4galt2 = 000601
B4galt3 = 000601
B4galt4 = 000601
Fut9 = 000601
Fut4 = 000601
Fut7 = 000601
St3gal6 = 000601
St8sia1 = 000601
A4galt = 000601
B3galnt1 = 000601
B3gnt2 = 000601
B3gnt3 = 000601
B3gnt4 = 000601
Gcnt2 = 000601
A3galt2 = 000603
B3galnt1 = 000603
Gbgt1 = 000603
A4galt = 000603
Gla = 000603
B3galt5 = 000603
Hexa = 000603
Hexb = 000603
Naga = 000603
Fut1 = 000603
Fut2 = 000603
Sec1 = 000603
St3gal1 = 000603
St3gal2 = 000603
St8sia1 = 000603
Fut9 = 000603
B4galnt1 = 000604
B3galt4 = 000604
St3gal2 = 000604
St3gal1 = 000604
St8sia5 = 000604
St3gal5 = 000604
St8sia1 = 000604
Slc33a1 = 000604
St6galnac3 = 000604
St6galnac4 = 000604
St6galnac5 = 000604
St6galnac6 = 000604
Glb1 = 000604
Hexa = 000604
Hexb = 000604
Neu1 = 000511
Neu3 = 000511
Neu4 = 000511
Neu2 = 000511
Glb1 = 000511
Hexa = 000511
Hexb = 000511
Hexdc = 000511
Man2c1 = 000511
Man2b1 = 000511
Man2b2 = 000511
Manba = 000511
Engase = 000511
Fuca1 = 000511
Fuca2 = 000511
Aga = 000511
Gba = 000511
Gba2 = 000511
Nfs1 = 000730
Ntpcr = 000730
Alppl2 = 000730
Akp3 = 000730
Alpl = 000730
Alpi = 000730
Acp1 = 000730
Tpk1 = 000730
Ak2 = 000730
Ak4 = 000730
Ak1 = 000730
Ak5 = 000730
Ak7 = 000730
Ak8 = 000730
Thtpa = 000730
Rfk = 000740
Acp5 = 000740
Acp1 = 000740
Acp2 = 000740
Flad1 = 000740
Enpp1 = 000740
Enpp3 = 000740
Blvrb = 000740
Pnpo = 000750
Pdxk = 000750
Pdxp = 000750
Phospho2 = 000750
Aox2 = 000750
Aox1 = 000750
Aox4 = 000750
Aox3 = 000750
Psat1 = 000750
Aspdh = 000760
Qprt = 000760
Naprt = 000760
Pnp = 000760
Pnp2 = 000760
Nmrk1 = 000760
Nmrk2 = 000760
Nt5c2 = 000760
Nt5c3 = 000760
Nt5c1b = 000760
Nt5c1a = 000760
Nt5c = 000760
Nt5m = 000760
Nt5c3b = 000760
Nt5el = 000760
Nt5e = 000760
Nmnat3 = 000760
Nmnat1 = 000760
Nmnat2 = 000760
Enpp1 = 000760
Enpp3 = 000760
Nudt12 = 000760
Nadsyn1 = 000760
Nampt = 000760
Art2a = 000760
Art2b = 000760
Cd38 = 000760
Bst1 = 000760
Sirt1 = 000760
Sirt2 = 000760
Sirt3 = 000760
Sirt4 = 000760
Sirt5 = 000760
Sirt6 = 000760
Sirt7 = 000760
Nadk = 000760
Nadk2 = 000760
Nnt = 000760
Nnmt = 000760
Aox2 = 000760
Aox1 = 000760
Aox4 = 000760
Aox3 = 000760
Pank4 = 000770
Pank3 = 000770
Pank2 = 000770
Pank1 = 000770
Ppcs = 000770
Ppcdc = 000770
Enpp1 = 000770
Enpp3 = 000770
Coasy = 000770
Aasdhppt = 000770
Vnn1 = 000770
Vnn3 = 000770
Bcat1 = 000770
Bcat2 = 000770
Dpyd = 000770
Dpys = 000770
Upb1 = 000770
Gadl1 = 000770
Oxsm = 000780
Hlcs = 000780
Btd = 000780
Lipt2 = 000785
Lias = 000785
Lipt1 = 000785
Acsm1 = 000785
Gch1 = 000790
Alppl2 = 000790
Akp3 = 000790
Alpl = 000790
Alpi = 000790
Dhfr = 000790
Fpgs = 000790
Ggh = 000790
Pts = 000790
Spr = 000790
Akr1b7 = 000790
Akr1b8 = 000790
Akr1b3 = 000790
Akr1b10 = 000790
Cbr1 = 000790
Qdpr = 000790
Pcbd1 = 000790
Pcbd2 = 000790
Pah = 000790
Th = 000790
Tph1 = 000790
Tph2 = 000790
Mocs1 = 000790
Mocs2 = 000790
Gphn = 000790
Mocos = 000790
Dhfr = 000670
Mthfd1l = 000670
Mthfd1 = 000670
Mthfd2 = 000670
Mthfd2l = 000670
Shmt1 = 000670
Shmt2 = 000670
Gart = 000670
Atic = 000670
Ftcd = 000670
Mtfmt = 000670
Amt = 000670
Mtr = 000670
Tyms = 000670
Aldh1l1 = 000670
Aldh1l2 = 000670
Mthfr = 000670
Mthfs = 000670
Mthfsl = 000670
Bco1 = 000830
Adh1 = 000830
Adh7 = 000830
Adh4 = 000830
Adh5 = 000830
Dhrs3 = 000830
Dhrs4 = 000830
Dhrs9 = 000830
Rdh8 = 000830
Rdh10 = 000830
Rdh11 = 000830
Rdh12 = 000830
Rdh16 = 000830
Rdh9 = 000830
Rdh1 = 000830
Rdh7 = 000830
Sdr16c5 = 000830
Hsd17b6 = 000830
Lrat = 000830
Dgat1 = 000830
Awat2 = 000830
Rpe65 = 000830
Rdh5 = 000830
Aox2 = 000830
Aox1 = 000830
Aox4 = 000830
Aox3 = 000830
Aldh1a7 = 000830
Aldh1a2 = 000830
Aldh1a1 = 000830
Cyp26a1 = 000830
Cyp26b1 = 000830
Cyp26c1 = 000830
Cyp1a1 = 000830
Cyp1a2 = 000830
Cyp2a4 = 000830
Cyp2a5 = 000830
Cyp2a12 = 000830
Cyp2b10 = 000830
Cyp2b13 = 000830
Cyp2b19 = 000830
Cyp2b9 = 000830
Cyp2b23 = 000830
Cyp2c38 = 000830
Cyp2c39 = 000830
Cyp2c40 = 000830
Cyp2c23 = 000830
Cyp2c29 = 000830
Cyp2c70 = 000830
Cyp2c37 = 000830
Cyp2c55 = 000830
Cyp2c65 = 000830
Cyp2c66 = 000830
Cyp2c50 = 000830
Cyp2c54 = 000830
Cyp2c68 = 000830
Cyp2s1 = 000830
Cyp3a11 = 000830
Cyp3a13 = 000830
Cyp3a16 = 000830
Cyp3a25 = 000830
Cyp3a41a = 000830
Cyp3a44 = 000830
Cyp3a41b = 000830
Cyp4a12b = 000830
Cyp4a10 = 000830
Cyp4a14 = 000830
Cyp4a30b = 000830
Cyp4a29 = 000830
Cyp4a31 = 000830
Cyp4a32 = 000830
Cyp4a12a = 000830
Ugt2b5 = 000830
Ugt1a2 = 000830
Ugt1a6a = 000830
Ugt2a1 = 000830
Ugt1a9 = 000830
Ugt1a10 = 000830
Ugt1a7c = 000830
Ugt1a5 = 000830
Ugt2a3 = 000830
Ugt2a2 = 000830
Ugt2b1 = 000830
Ugt1a6b = 000830
Ugt1a1 = 000830
Ugt2b34 = 000830
Ugt2b36 = 000830
Ugt2b38 = 000830
Ugt2b37 = 000830
Ugt2b35 = 000830
Retsat = 000830
Alas2 = 000860
Alas1 = 000860
Ears2 = 000860
Eprs = 000860
Alad = 000860
Hmbs = 000860
Uros = 000860
Urod = 000860
Cpox = 000860
Ppox = 000860
Fech = 000860
Cox10 = 000860
Cox15 = 000860
Mmab = 000860
Hmox1 = 000860
Hmox2 = 000860
Blvra = 000860
Blvrb = 000860
Ugt2b5 = 000860
Ugt1a2 = 000860
Ugt1a6a = 000860
Ugt2a1 = 000860
Ugt1a9 = 000860
Ugt1a10 = 000860
Ugt1a7c = 000860
Ugt1a5 = 000860
Ugt2a3 = 000860
Ugt2a2 = 000860
Ugt2b1 = 000860
Ugt1a6b = 000860
Ugt1a1 = 000860
Ugt2b34 = 000860
Ugt2b36 = 000860
Ugt2b38 = 000860
Ugt2b37 = 000860
Ugt2b35 = 000860
Gusb = 000860
Hccs = 000860
Cp = 000860
Heph = 000860
Fxn = 000860
Tat = 000130
Coq2 = 000130
Coq3 = 000130
Coq6 = 000130
Coq5 = 000130
Coq7 = 000130
Nqo1 = 000130
Ggcx = 000130
Vkorc1 = 000130
Vkorc1l1 = 000130
Hpd = 000130
Acat2 = 000900
Acat1 = 000900
Hmgcs1 = 000900
Hmgcs2 = 000900
Hmgcr = 000900
Mvk = 000900
Pmvk = 000900
Mvd = 000900
Idi1 = 000900
Idi2 = 000900
Gm38481 = 000900
Fdps = 000900
Ggps1 = 000900
Pdss1 = 000900
Pdss2 = 000900
Dhdds = 000900
Nus1 = 000900
Fnta = 000900
Fntb = 000900
Rce1 = 000900
Zmpste24 = 000900
Icmt = 000900
Pcyox1 = 000900
Tkt = 001051
Tktl1 = 001051
Tktl2 = 001051
Tgds = 000523
Tgds = 001055
Cyp1a2 = 000232
Nat1 = 000232
Nat2 = 000232
Nat3 = 000232
Xdh = 000232
Uox = 000232
Dao = 000311
Papss2 = 000261
Papss1 = 000261
Hk2 = 000524
Hk3 = 000524
Hk1 = 000524
Hkdc1 = 000524
Gck = 000524
Tgds = 000525
Mcat = 000333
Acaca = 000254
Acacb = 000254
Cyp1a1 = 000980
Cyp1b1 = 000980
Gsta2 = 000980
Gsta3 = 000980
Gsta4 = 000980
Gstm1 = 000980
Gstm2 = 000980
Gstm5 = 000980
Gstm6 = 000980
Gstt1 = 000980
Gstt2 = 000980
Gsto1 = 000980
Gstm3 = 000980
Mgst3 = 000980
Gsta1 = 000980
Mgst1 = 000980
Gsto2 = 000980
Gstm7 = 000980
Gstm4 = 000980
Mgst2 = 000980
Gstt3 = 000980
Gstt4 = 000980
Gstp1 = 000980
Gstp2 = 000980
Gstp3 = 000980
Gstk1 = 000980
Hpgds = 000980
Ephx1 = 000980
Sult2a1 = 000980
Sult2a3 = 000980
Cyp1a2 = 000980
Cyp2e1 = 000980
Cyp2f2 = 000980
Cyp2s1 = 000980
Dhdh = 000980
Hsd11b1 = 000980
Cbr1 = 000980
Cbr2 = 000980
Cbr3 = 000980
Ugt2b5 = 000980
Ugt1a2 = 000980
Ugt1a6a = 000980
Ugt2a1 = 000980
Ugt1a9 = 000980
Ugt1a10 = 000980
Ugt1a7c = 000980
Ugt1a5 = 000980
Ugt2a3 = 000980
Ugt2a2 = 000980
Ugt2b1 = 000980
Ugt1a6b = 000980
Ugt1a1 = 000980
Ugt2b34 = 000980
Ugt2b36 = 000980
Ugt2b38 = 000980
Ugt2b37 = 000980
Ugt2b35 = 000980
Akr7a5 = 000980
Aldh3a1 = 000980
Aldh1a3 = 000980
Aldh3b1 = 000980
Aldh3b2 = 000980
Aldh3b3 = 000980
Adh1 = 000980
Adh7 = 000980
Adh4 = 000980
Adh5 = 000980
Fmo1 = 000982
Fmo3 = 000982
Fmo5 = 000982
Fmo2 = 000982
Fmo4 = 000982
Fmo6 = 000982
Gm4846 = 000982
Fmo9 = 000982
Gm4847 = 000982
Gsta2 = 000982
Gsta3 = 000982
Gsta4 = 000982
Gstm1 = 000982
Gstm2 = 000982
Gstm5 = 000982
Gstm6 = 000982
Gstt1 = 000982
Gstt2 = 000982
Gsto1 = 000982
Gstm3 = 000982
Mgst3 = 000982
Gsta1 = 000982
Mgst1 = 000982
Gsto2 = 000982
Gstm7 = 000982
Gstm4 = 000982
Mgst2 = 000982
Gstt3 = 000982
Gstt4 = 000982
Gstp1 = 000982
Gstp2 = 000982
Gstp3 = 000982
Gstk1 = 000982
Hpgds = 000982
Adh1 = 000982
Adh7 = 000982
Adh4 = 000982
Adh5 = 000982
Aldh3a1 = 000982
Aldh1a3 = 000982
Aldh3b1 = 000982
Aldh3b2 = 000982
Aldh3b3 = 000982
Maoa = 000982
Maob = 000982
Aox2 = 000982
Aox1 = 000982
Aox4 = 000982
Aox3 = 000982
Ugt2b5 = 000982
Ugt1a2 = 000982
Ugt1a6a = 000982
Ugt2a1 = 000982
Ugt1a9 = 000982
Ugt1a10 = 000982
Ugt1a7c = 000982
Ugt1a5 = 000982
Ugt2a3 = 000982
Ugt2a2 = 000982
Ugt2b1 = 000982
Ugt1a6b = 000982
Ugt1a1 = 000982
Ugt2b34 = 000982
Ugt2b36 = 000982
Ugt2b38 = 000982
Ugt2b37 = 000982
Ugt2b35 = 000982
Cyp1a2 = 000982
Cyp2e1 = 000982
Hprt = 000983
Impdh1 = 000983
Impdh2 = 000983
Gmps = 000983
Tpmt = 000983
Xdh = 000983
Itpa = 000983
Ces1e = 000983
Ces1d = 000983
Ces1c = 000983
Ces1f = 000983
Ces2e = 000983
Ces2g = 000983
Ces2h = 000983
Ces2a = 000983
Ces2c = 000983
Ces2b = 000983
Ugt2b5 = 000983
Ugt1a2 = 000983
Ugt1a6a = 000983
Ugt2a1 = 000983
Ugt1a9 = 000983
Ugt1a10 = 000983
Ugt1a7c = 000983
Ugt1a5 = 000983
Ugt2a3 = 000983
Ugt2a2 = 000983
Ugt2b1 = 000983
Ugt1a6b = 000983
Ugt1a1 = 000983
Ugt2b34 = 000983
Ugt2b36 = 000983
Ugt2b38 = 000983
Ugt2b37 = 000983
Ugt2b35 = 000983
Gusb = 000983
Cda = 000983
Tymp = 000983
Dpyd = 000983
Dpys = 000983
Upb1 = 000983
Upp1 = 000983
Upp2 = 000983
Uck2 = 000983
Uck1 = 000983
Uckl1 = 000983
Tk2 = 000983
Tk1 = 000983
Umps = 000983
Cmpk1 = 000983
Rrm1 = 000983
Rrm2b = 000983
Rrm2 = 000983
Nme6 = 000983
Nme2 = 000983
Nme4 = 000983
Nme3 = 000983
Nme7 = 000983
Nme1 = 000983
Dut = 000983
Mpo = 000983
Nat1 = 000983
Nat2 = 000983
Nat3 = 000983
Cyp2e1 = 000983
Gsta2 = 000983
Gsta3 = 000983
Gsta4 = 000983
Gstm1 = 000983
Gstm2 = 000983
Gstm5 = 000983
Gstm6 = 000983
Gstt1 = 000983
Gstt2 = 000983
Gsto1 = 000983
Gstm3 = 000983
Mgst3 = 000983
Gsta1 = 000983
Mgst1 = 000983
Gsto2 = 000983
Gstm7 = 000983
Gstm4 = 000983
Mgst2 = 000983
Gstt3 = 000983
Gstt4 = 000983
Gstp1 = 000983
Gstp2 = 000983
Gstp3 = 000983
Pdhx = 009113
Polr2b = 003020
Polr2a = 003020
Polr2c = 003020
Polr2j = 003020
Polr2d = 003020
Polr2g = 003020
Polr2i = 003020
Polr2e = 003020
Polr2f = 003020
Polr2h = 003020
DNA-directed = 003020
DNA-directed = 003020
Polr2l = 003020
Polr3b = 003020
Polr3a = 003020
Polr1d = 003020
Polr1c = 003020
Polr3c = 003020
Polr3d = 003020
Polr3e = 003020
Polr3k = 003020
Polr3h = 003020
Polr3g = 003020
Polr3gl = 003020
Polr3f = 003020
Polr1b = 003020
Polr1a = 003020
Znrd1 = 003020
Polr1e = 003020
Twistnb = 003020
Gtf2a1l = 003022
Gtf2a1 = 003022
Gtf2a2 = 003022
Gtf2b = 003022
Tbp = 003022
Tbpl1 = 003022
Tbpl2 = 003022
Taf1 = 003022
Taf2 = 003022
Taf7l = 003022
Taf7 = 003022
Taf7l2 = 003022
Taf8 = 003022
Taf3 = 003022
Taf10 = 003022
Taf5l = 003022
Taf5 = 003022
Taf4b = 003022
Taf4 = 003022
Taf12 = 003022
Taf6 = 003022
Taf6l = 003022
Taf9 = 003022
Taf9b = 003022
Taf11 = 003022
Taf13 = 003022
Taf15 = 003022
Gtf2e1 = 003022
expressed = 003022
Gtf2e2 = 003022
Gtf2f1 = 003022
Gtf2f2 = 003022
Gtf2h1 = 003022
Gtf2h2 = 003022
Gtf2h3 = 003022
Gtf2h4 = 003022
Ercc3 = 003022
Ercc2 = 003022
Gtf2h5 = 003022
Cdk7 = 003022
Mnat1 = 003022
Ccnh = 003022
Gtf2i = 003022
Gtf2ird1 = 003022
Gm22155 = 003040
Gm22068 = 003040
U2 = 003040
U2 = 003040
U2 = 003040
Rnu2-10 = 003040
Gm24407 = 003040
Gm24265 = 003040
Gm25099 = 003040
Gm25313 = 003040
Rnu5g = 003040
U5 = 003040
Gm22623 = 003040
Gm24464 = 003040
Gm25790 = 003040
Ddx46 = 003040
Ddx39b = 003040
Dhx16 = 003040
Dhx38 = 003040
Cdc40 = 003040
Prpf18 = 003040
Dhx8 = 003040
Slu7 = 003040
Dhx15 = 003040
Snrpb = 003040
Snrpd1 = 003040
Snrpd2 = 003040
Snrpd3 = 003040
Snrpe = 003040
Snrpf = 003040
Snrpg = 003040
Snrnp70 = 003040
Snrpa = 003040
Snrpc = 003040
Prpf40b = 003040
Prpf40a = 003040
Rbm25 = 003040
Ddx5 = 003040
Tcerg1 = 003040
Snrpa1 = 003040
Snrpb2 = 003040
Sf3a1 = 003040
Sf3a2 = 003040
Sf3a3 = 003040
Sf3b1 = 003040
Sf3b2 = 003040
Sf3b3 = 003040
Sf3b4 = 003040
Sf3b5 = 003040
Sf3b6 = 003040
Phf5a = 003040
Ddx42 = 003040
U2af1 = 003040
U2af1l4 = 003040
U2af2 = 003040
Puf60 = 003040
Smndc1 = 003040
Rbm17 = 003040
Cherp = 003040
U2surp = 003040
Rp9 = 003040
Lsm2 = 003040
Lsm3 = 003040
Lsm4 = 003040
Lsm5 = 003040
Lsm6 = 003040
Lsm7 = 003040
Lsm8 = 003040
Prpf3 = 003040
Prpf4 = 003040
Ppih = 003040
Prpf31 = 003040
Snu13 = 003040
NHP2-like = 003040
Snrnp27 = 003040
Usp39 = 003040
Sart1 = 003040
Zmat2 = 003040
Prpf38a = 003040
Prpf38b = 003040
Eftud2 = 003040
Snrnp200 = 003040
Prpf6 = 003040
Prpf8 = 003040
Snrnp40 = 003040
Ddx23 = 003040
Txnl4a = 003040
Prpf19 = 003040
Cdc5l = 003040
Bcas2 = 003040
Plrg1 = 003040
Cwc15 = 003040
Ctnnbl1 = 003040
Hspa8 = 003040
Hspa1l = 003040
Hspa1a = 003040
Hspa2 = 003040
Hspa1b = 003040
Pqbp1 = 003040
Wbp11 = 003040
Snw1 = 003040
Xab2 = 003040
Syf2 = 003040
Crnkl1 = 003040
Isy1 = 003040
Ppil1 = 003040
Ppie = 003040
Ccdc12 = 003040
Rbm22 = 003040
Bud31 = 003040
Aqr = 003040
Acin1 = 003040
Eif4a3l1 = 003040
Eif4a3 = 003040
Rbm8a = 003040
Magoh = 003040
Magohb = 003040
Thoc1 = 003040
Thoc2 = 003040
Thoc3 = 003040
Alyref = 003040
Alyref2 = 003040
Gm4340 = 003040
Ncbp1 = 003040
Ncbp2 = 003040
Hnrnpa1 = 003040
Hnrnpa3 = 003040
Hnrnpa1l2-ps2 = 003040
Hnrnpc = 003040
Rbmx = 003040
Rbmxl1 = 003040
Rbmxl2 = 003040
Hnrnpk = 003040
Hnrnpm = 003040
Hnrnpu = 003040
Pcbp1 = 003040
Srsf1 = 003040
Srsf2 = 003040
Srsf3 = 003040
Srsf4 = 003040
Srsf5 = 003040
Srsf6 = 003040
Srsf7 = 003040
Srsf9 = 003040
Tra2a = 003040
Tra2b = 003040
Srsf10 = 003040
Mrps2 = 003010
Mrps5 = 003010
Mrps6 = 003010
Mrps7 = 003010
Mrps9 = 003010
Mrps10 = 003010
Mrps11 = 003010
Mrps12 = 003010
Mrps14 = 003010
Mrps15 = 003010
Mrps16 = 003010
Mrps17 = 003010
Mrps18c = 003010
Mrps18a = 003010
Mrps21 = 003010
Rps2 = 003010
Rps3 = 003010
Rps3a1 = 003010
Rps4x = 003010
Rps5 = 003010
Rps6 = 003010
Rps7 = 003010
Rps8 = 003010
Rps9 = 003010
Rps10 = 003010
Rps11 = 003010
Rps12 = 003010
Gm4925 = 003010
Rps13 = 003010
Rps14 = 003010
Rps15 = 003010
Rps15a = 003010
Rps16 = 003010
40S = 003010
Rps17 = 003010
Rps18 = 003010
Rps19 = 003010
Rps20 = 003010
Rps21 = 003010
Rps23 = 003010
Rps24 = 003010
Rps25 = 003010
Rps26 = 003010
Rps27l = 003010
Rps27 = 003010
Rps27rt = 003010
Rps27a = 003010
Rps28 = 003010
Rps29 = 003010
Fau = 003010
Rpsa = 003010
Mrpl1 = 003010
Mrpl2 = 003010
Mrpl3 = 003010
Mrpl4 = 003010
Mrpl12 = 003010
Mrpl9 = 003010
Mrpl10 = 003010
Mrpl11 = 003010
Mrpl13 = 003010
Mrpl14 = 003010
Mrpl15 = 003010
Mrpl16 = 003010
Mrpl17 = 003010
Mrpl18 = 003010
Mrpl19 = 003010
Mrpl20 = 003010
Mrpl21 = 003010
Mrpl22 = 003010
Mrpl23 = 003010
Mrpl24 = 003010
Mrpl27 = 003010
Mrpl28 = 003010
Mrpl30 = 003010
Mrpl32 = 003010
Mrpl33 = 003010
Mrpl34 = 003010
Mrpl35 = 003010
Mrpl36 = 003010
Rpl3 = 003010
Rpl3l = 003010
Rpl4 = 003010
Rpl5 = 003010
Rpl6 = 003010
Rpl7 = 003010
Rpl7a = 003010
Rpl8 = 003010
Rpl9 = 003010
Rpl10 = 003010
Rpl10a = 003010
Rpl11 = 003010
Rpl12 = 003010
Rpl13 = 003010
Rpl13a = 003010
Rpl14 = 003010
Rpl15 = 003010
Rpl17 = 003010
Rpl18 = 003010
Rpl18a = 003010
Rpl19 = 003010
Rpl21 = 003010
Rpl22 = 003010
Rpl22l1 = 003010
Rpl23 = 003010
60S = 003010
60S = 003010
Rpl23a = 003010
Rpl24 = 003010
Rsl24d1 = 003010
Rpl26 = 003010
Rpl27 = 003010
60S = 003010
Rpl27a = 003010
Rpl28 = 003010
Rpl29 = 003010
Gm29376 = 003010
Rpl30 = 003010
Rpl31 = 003010
Rpl31-ps12 = 003010
Rpl32 = 003010
Rpl34 = 003010
Rpl34-ps1 = 003010
Rpl35 = 003010
Rpl35a = 003010
Rpl36 = 003010
Rpl37 = 003010
Rpl37rt = 003010
Rpl37a = 003010
Rpl38 = 003010
Rpl39 = 003010
Rpl39l = 003010
Uba52 = 003010
Rpl41 = 003010
Rpl36a = 003010
Rpl36al = 003010
Rplp0 = 003010
Rplp1 = 003010
Rplp2 = 003010
mt-Rnr1 = 003010
mt-Rnr2 = 003010
Rn28s1 = 003010
n-R5s100 = 003010
n-R5s142 = 003010
n-R5s144 = 003010
n-R5s111 = 003010
n-R5s128 = 003010
Gm22109 = 003010
n-R5s104 = 003010
n-R5s141 = 003010
Gm26391 = 003010
n-R5s139 = 003010
Rn5s = 003010
n-R5s146 = 003010
n-R5s108 = 003010
n-R5s149 = 003010
Gm22291 = 003010
Gm25018 = 003010
n-R5s121 = 003010
n-R5s103 = 003010
n-R5s138 = 003010
n-R5s123 = 003010
n-R5s110 = 003010
n-R5s133 = 003010
n-R5s113 = 003010
n-R5s105 = 003010
Gm25212 = 003010
n-R5s143 = 003010
n-R5s124 = 003010
n-R5s122 = 003010
n-R5s134 = 003010
n-R5s117 = 003010
Gm23284 = 003010
n-R5s136 = 003010
Rs5-8s1 = 003010
TrnA = 000970
TrnR = 000970
TrnN = 000970
TrnD = 000970
TrnC = 000970
TrnQ = 000970
TrnE = 000970
TrnG = 000970
TrnH = 000970
TrnI = 000970
TrnL2 = 000970
TrnL1 = 000970
TrnK = 000970
TrnM = 000970
TrnF = 000970
TrnP = 000970
TrnS2 = 000970
TrnS1 = 000970
TrnT = 000970
TrnW = 000970
TrnY = 000970
TrnV = 000970
Ears2 = 000970
Eprs = 000970
Qrsl1 = 000970
Gatb = 000970
Gatc = 000970
Qars = 000970
Aars = 000970
Aars2 = 000970
Dars = 000970
Dars2 = 000970
Nars = 000970
Nars2 = 000970
Gars = 000970
Tars = 000970
Tarsl2 = 000970
Tars2 = 000970
Sars2 = 000970
Sars = 000970
Pstk = 000970
Sepsecs = 000970
Cars = 000970
Cars2 = 000970
Mars1 = 000970
Mars2 = 000970
Mtfmt = 000970
Vars = 000970
Vars2 = 000970
Lars2 = 000970
Lars = 000970
Iars = 000970
Iars2 = 000970
Kars = 000970
Rars = 000970
Rars2 = 000970
Pars2 = 000970
Hars = 000970
Hars2 = 000970
Fars2 = 000970
Farsa = 000970
Farsb = 000970
Yars = 000970
Yars2 = 000970
Wars = 000970
Wars2 = 000970
Pop1 = 003013
Rpp38 = 003013
Pop4 = 003013
Pop5 = 003013
Rpp25 = 003013
Rpp25l = 003013
Pop7 = 003013
Rpp14 = 003013
Rpp30 = 003013
Rpp21 = 003013
Rpp40 = 003013
Elac2 = 003013
Elac1 = 003013
Trnt1 = 003013
Ran = 003013
Rasl2-9 = 003013
1700009N14Rik = 003013
Xpot = 003013
Xpo5 = 003013
Eef1a2 = 003013
Eef1a1 = 003013
Xpo1 = 003013
Phax = 003013
Ncbp1 = 003013
Ncbp2 = 003013
Clns1a = 003013
Prmt5 = 003013
Tgs1 = 003013
Kpnb1 = 003013
Snupn = 003013
Nmd3 = 003013
Pym1 = 003013
Tpr = 003013
Nup50 = 003013
Nup153 = 003013
Senp2 = 003013
4930444G20Rik = 003013
Susp4 = 003013
Gm9839 = 003013
Gm5415 = 003013
Nup98 = 003013
Rae1 = 003013
Sec13 = 003013
Seh1l = 003013
Nup133 = 003013
Nup107 = 003013
Nup37 = 003013
Nup160 = 003013
Nup85 = 003013
Nup43 = 003013
Nup62 = 003013
Nupl1 = 003013
Nup54 = 003013
Nup93 = 003013
Nup205 = 003013
Nup188 = 003013
Nup155 = 003013
Nup35 = 003013
Nup210 = 003013
Nup210l = 003013
Ndc1 = 003013
Pom121 = 003013
Pom121l2 = 003013
Nup214 = 003013
Nup88 = 003013
Ranbp2 = 003013
Rangap1 = 003013
Ube2i = 003013
Sumo2 = 003013
Sumo3 = 003013
Sumo1 = 003013
Aaas = 003013
Nupl2 = 003013
Smn1 = 003013
Gemin2 = 003013
Ddx20 = 003013
Gemin4 = 003013
Gemin5 = 003013
Gemin6 = 003013
Gemin7 = 003013
Gemin8 = 003013
Strap = 003013
Eif3j1 = 003013
Eif3j2 = 003013
Eif3i = 003013
Eif3h = 003013
Eif3g = 003013
Eif3f = 003013
Eif3e = 003013
Eif3d = 003013
Eif3c = 003013
Eif3b = 003013
Eif3a = 003013
Eif1ax = 003013
Eif1a = 003013
Eif1b = 003013
Eif1 = 003013
Eif5 = 003013
Eif2s1 = 003013
Eif2s2 = 003013
Eif2s3y = 003013
Eif2s3x = 003013
Eif2b1 = 003013
Eif2b2 = 003013
Eif2b4 = 003013
Eif2b3 = 003013
Eif2b5 = 003013
Eif5b = 003013
Eif4g2 = 003013
Eif4g3 = 003013
Eif4g1 = 003013
Eif4e = 003013
Eif4e2 = 003013
Eif4e1b = 003013
Eif4a2 = 003013
Eif4a1 = 003013
Eif4b = 003013
Pabpc1 = 003013
Pabpc5 = 003013
Pabpc4 = 003013
Pabpc1l = 003013
Pabpc6 = 003013
Pabpc4l = 003013
Pabpc2 = 003013
Paip1 = 003013
Eif4ebp1 = 003013
Eif4ebp2 = 003013
Eif4ebp3 = 003013
Tacc3 = 003013
Cyfip1 = 003013
Cyfip2 = 003013
Fmr1 = 003013
Fxr1 = 003013
Fxr2 = 003013
Rbm8a = 003013
Magoh = 003013
Magohb = 003013
Casc3 = 003013
Eif4a3l1 = 003013
Eif4a3 = 003013
Sap18 = 003013
Sap18b = 003013
Pnn = 003013
Acin1 = 003013
Rnps1 = 003013
Alyref = 003013
Alyref2 = 003013
Gm4340 = 003013
Ddx39b = 003013
Thoc1 = 003013
Thoc2 = 003013
Thoc5 = 003013
Thoc6 = 003013
Thoc7 = 003013
Thoc3 = 003013
Srrm1 = 003013
Nxf1 = 003013
Nxf7 = 003013
Nxf2 = 003013
Nxf3 = 003013
Nxt1 = 003013
Nxt2 = 003013
Upf1 = 003013
Upf2 = 003013
Upf3b = 003013
Upf3a = 003013
Gm22155 = 003013
Gm22068 = 003013
U2 = 003013
U2 = 003013
U2 = 003013
Rnu2-10 = 003013
Gm24407 = 003013
Gm24265 = 003013
Gm25099 = 003013
Gm25313 = 003013
Rnu5g = 003013
U5 = 003013
Gm22623 = 003013
Gm24464 = 003013
Gm25790 = 003013
Ncbp1 = 003015
Ncbp2 = 003015
Upf3b = 003015
Upf3a = 003015
Rbm8a = 003015
Magoh = 003015
Magohb = 003015
Casc3 = 003015
Eif4a3l1 = 003015
Eif4a3 = 003015
Sap18 = 003015
Sap18b = 003015
Pnn = 003015
Acin1 = 003015
Rnps1 = 003015
Alyref = 003015
Alyref2 = 003015
Gm4340 = 003015
Nxf1 = 003015
Nxf7 = 003015
Nxf2 = 003015
Nxf3 = 003015
Nxt1 = 003015
Nxt2 = 003015
Ddx39b = 003015
Pym1 = 003015
Srrm1 = 003015
Rngtt = 003015
Rnmt = 003015
Pabpn1 = 003015
Pabpn1l = 003015
Nudt21 = 003015
Cpsf6 = 003015
Cpsf7 = 003015
Papolg = 003015
Papola = 003015
Papolb = 003015
Clp1 = 003015
Pcf11 = 003015
Cpsf1 = 003015
Cpsf2 = 003015
Cpsf3 = 003015
Cpsf4 = 003015
Fip1l1 = 003015
Wdr33 = 003015
Wdr82 = 003015
Ppp1ca = 003015
Ppp1cb = 003015
Ppp1cc = 003015
Ppp1ccb = 003015
Ssu72 = 003015
Cstf1 = 003015
Cstf2 = 003015
Cstf2t = 003015
Cstf3 = 003015
Sympk = 003015
Msi2 = 003015
Msi1 = 003015
Dazap1 = 003015
Pabpc1 = 003015
Pabpc5 = 003015
Pabpc4 = 003015
Pabpc1l = 003015
Pabpc6 = 003015
Pabpc4l = 003015
Pabpc2 = 003015
Etf1 = 003015
Gspt2 = 003015
Gspt1 = 003015
Upf1 = 003015
Upf2 = 003015
Smg1 = 003015
Smg7 = 003015
Smg5 = 003015
Smg6 = 003015
Ppp2ca = 003015
Ppp2cb = 003015
Ppp2r1a = 003015
Ppp2r1b = 003015
Ppp2r2d = 003015
Ppp2r2b = 003015
Ppp2r2c = 003015
Ppp2r2a = 003015
Gm2436 = 003015
Gm2446 = 003015
Ppp2r3c = 003015
Ppp2r3a = 003015
Ppp2r3d = 003015
Ppp2r5b = 003015
Ppp2r5c = 003015
Ppp2r5d = 003015
Ppp2r5e = 003015
Ppp2r5a = 003015
Hbs1l = 003015
Pelo = 003015
Csnk2b = 003008
Csnk2a1 = 003008
Csnk2a2 = 003008
Nol6 = 003008
Rrp7a = 003008
Wdr43 = 003008
Utp4 = 003008
Utp15 = 003008
Heatr1 = 003008
Wdr75 = 003008
Utp18 = 003008
Wdr36 = 003008
Tbl3 = 003008
Wdr3 = 003008
Utp6 = 003008
Pwp2 = 003008
Mphosph10 = 003008
Imp3 = 003008
Imp4 = 003008
Tcof1 = 003008
Fbl = 003008
Fbll1 = 003008
Nop56 = 003008
Nop58 = 003008
Snu13 = 003008
NHP2-like = 003008
Dkc1 = 003008
Nhp2 = 003008
Gar1 = 003008
Nop10 = 003008
Fcf1 = 003008
Utp14a = 003008
Utp14b = 003008
Drosha = 003008
Emg1 = 003008
Bms1 = 003008
Nat10 = 003008
Rcl1 = 003008
Pop1 = 003008
Rpp38 = 003008
Pop4 = 003008
Pop5 = 003008
Rpp25 = 003008
Rpp25l = 003008
Pop7 = 003008
Rpp30 = 003008
Rpp40 = 003008
Rexo1 = 003008
Rexo5 = 003008
Rexo2 = 003008
Xrn1 = 003008
Xrn2 = 003008
Gtpbp4 = 003008
Gnl2 = 003008
Gnl3 = 003008
Gnl3l = 003008
Nvl = 003008
Mdn1 = 003008
Rbm28 = 003008
Nob1 = 003008
Ran = 003008
Rasl2-9 = 003008
1700009N14Rik = 003008
Xpo1 = 003008
Nmd3 = 003008
Nxf1 = 003008
Nxf7 = 003008
Nxf2 = 003008
Nxf3 = 003008
Nxt1 = 003008
Nxt2 = 003008
Eif6 = 003008
Sbds = 003008
Efl1 = 003008
Lsg1 = 003008
Spata5 = 003008
Ak6 = 003008
Riok1 = 003008
Riok2 = 003008
mt-Rnr1 = 003008
Rs5-8s1 = 003008
mt-Rnr2 = 003008
Rn28s1 = 003008
n-R5s100 = 003008
n-R5s142 = 003008
n-R5s144 = 003008
n-R5s111 = 003008
n-R5s128 = 003008
Gm22109 = 003008
n-R5s104 = 003008
n-R5s141 = 003008
Gm26391 = 003008
n-R5s139 = 003008
Rn5s = 003008
n-R5s146 = 003008
n-R5s108 = 003008
n-R5s149 = 003008
Gm22291 = 003008
Gm25018 = 003008
n-R5s121 = 003008
n-R5s103 = 003008
n-R5s138 = 003008
n-R5s123 = 003008
n-R5s110 = 003008
n-R5s133 = 003008
n-R5s113 = 003008
n-R5s105 = 003008
Gm25212 = 003008
n-R5s143 = 003008
n-R5s124 = 003008
n-R5s122 = 003008
n-R5s134 = 003008
n-R5s117 = 003008
Gm23284 = 003008
n-R5s136 = 003008
Rmrp = 003008
Oxa1l = 003060
Srp54a = 003060
Srp54b = 003060
Srp54c = 003060
Sec61a1 = 003060
Sec61a2 = 003060
Sec61b = 003060
Sec61g = 003060
Gm15266 = 003060
Sec62 = 003060
Sec63 = 003060
Hspa5 = 003060
Srp9 = 003060
Srp14 = 003060
Srp72 = 003060
Srp68 = 003060
Srp19 = 003060
Srpr = 003060
Srprb = 003060
Spcs1 = 003060
Spcs2 = 003060
Spcs3 = 003060
Arxes1 = 003060
Arxes2 = 003060
Sec11c = 003060
Sec11a = 003060
Immp1l = 003060
Immp2l = 003060
Sec61a1 = 004141
Sec61a2 = 004141
Sec61b = 004141
Sec61g = 004141
Gm15266 = 004141
Sec62 = 004141
Sec63 = 004141
Rpn1 = 004141
Rpn2 = 004141
Dad1 = 004141
Tusc3 = 004141
Ddost = 004141
Stt3a = 004141
Stt3b = 004141
Mogs = 004141
Ckap4 = 004141
Rrbp1 = 004141
Sil1 = 004141
Hyou1 = 004141
Hspa5 = 004141
Dnajb11 = 004141
Dnajc1 = 004141
Dnajc3 = 004141
Dnajc10 = 004141
Hsp90b1 = 004141
Ganab = 004141
Prkcsh = 004141
Canx = 004141
Pdia3 = 004141
Calr = 004141
Man1a = 004141
Man1a2 = 004141
Man1c1 = 004141
Man1b1 = 004141
Lman2 = 004141
Lman1 = 004141
Lman1l = 004141
Preb = 004141
Sar1a = 004141
Sar1b = 004141
Sec13 = 004141
Sec31a = 004141
Sec31b = 004141
Sec23b = 004141
Sec23a = 004141
Sec24b = 004141
Sec24a = 004141
Sec24c = 004141
Sec24d = 004141
Uggt2 = 004141
Uggt1 = 004141
Edem1 = 004141
Edem2 = 004141
Edem3 = 004141
P4hb = 004141
Pdia4 = 004141
Pdia6 = 004141
Erp29 = 004141
Txndc5 = 004141
Ero1l = 004141
Ero1lb = 004141
Os9 = 004141
Erlec1 = 004141
Ssr1 = 004141
Ssr2 = 004141
Ssr3 = 004141
Ssr4 = 004141
Bcap31 = 004141
Tram1 = 004141
Tram1l1 = 004141
Derl1 = 004141
Derl2 = 004141
Derl3 = 004141
Ubxn6 = 004141
Nsfl1c = 004141
Svip = 004141
Vcp = 004141
Nploc4 = 004141
Ufd1 = 004141
Hspa8 = 004141
Hspa1l = 004141
Hspa1a = 004141
Hspa2 = 004141
Hspa1b = 004141
Dnaja1 = 004141
Dnaja2 = 004141
Dnajb1 = 004141
Dnajb2 = 004141
Dnajb12 = 004141
Dnajc5 = 004141
Dnajc5b = 004141
Dnajc5g = 004141
Hsp90aa1 = 004141
Hsp90ab1 = 004141
Hsph1 = 004141
Hspa4l = 004141
Bag1 = 004141
Bag2 = 004141
Hspbp1 = 004141
Cryaa = 004141
Cryab = 004141
Yod1 = 004141
Plaa = 004141
Rad23b = 004141
Rad23a = 004141
Ubqln1 = 004141
Ubqln3 = 004141
Ubqln2 = 004141
Ubqln4 = 004141
Ngly1 = 004141
Atxn3 = 004141
Ube4b = 004141
Eif2ak1 = 004141
Eif2ak2 = 004141
Eif2ak3 = 004141
Eif2ak4 = 004141
Eif2s1 = 004141
Nfe2l2 = 004141
Atf4 = 004141
Ppp1r15a = 004141
Ddit3 = 004141
Bcl2 = 004141
Atf6 = 004141
Atf6b = 004141
Wfs1 = 004141
Mbtps1 = 004141
Mbtps2 = 004141
Xbp1 = 004141
Ern1 = 004141
Traf2 = 004141
Map3k5 = 004141
Map2k7 = 004141
Mapk8 = 004141
Mapk9 = 004141
Mapk10 = 004141
Bax = 004141
Bak1 = 004141
Capn1 = 004141
Capn2 = 004141
Casp12 = 004141
Marchf6 = 004141
Ube2j1 = 004141
Ube2j2 = 004141
Ube2g1 = 004141
Ube2g2 = 004141
Syvn1 = 004141
Rnf5 = 004141
Rnf185 = 004141
Selenos = 004141
Sel1l = 004141
Sel1l2 = 004141
Herpud1 = 004141
Amfr = 004141
Stub1 = 004141
Ube2d1 = 004141
Ube2d2a = 004141
Ube2d3 = 004141
Ube2d2b = 004141
Prkn = 004141
Rbx1 = 004141
Cul1 = 004141
Skp1a = 004141
Fbxo2 = 004141
Fbxo6 = 004141
Stx1a = 004130
Stx2 = 004130
Stx3 = 004130
Stx1b = 004130
Stx4a = 004130
Stx19 = 004130
Stx11 = 004130
Stx7 = 004130
Stx16 = 004130
Stx5a = 004130
Stx17 = 004130
Stx18 = 004130
Vti1a = 004130
Vti1b = 004130
Gosr1 = 004130
Gosr2 = 004130
Bnip1 = 004130
Stx6 = 004130
Stx8 = 004130
Bet1l = 004130
Bet1 = 004130
Use1 = 004130
Snap23 = 004130
Snap29 = 004130
Vamp1 = 004130
Vamp2 = 004130
Vamp3 = 004130
Vamp8 = 004130
Vamp4 = 004130
Vamp5 = 004130
Vamp7 = 004130
Ykt6 = 004130
Sec22b = 004130
Uba1y = 004120
Uba1 = 004120
Sae1 = 004120
Uba2 = 004120
Uba3 = 004120
Uba7 = 004120
Uba6 = 004120
Ube2a = 004120
Ube2b = 004120
Ube2c = 004120
Ube2d1 = 004120
Ube2d2a = 004120
Ube2d3 = 004120
Ube2d2b = 004120
Ube2e2 = 004120
Ube2e3 = 004120
Ube2e1 = 004120
Ube2f = 004120
Ube2g1 = 004120
Ube2g2 = 004120
Ube2h = 004120
Ube2i = 004120
Ube2j1 = 004120
Ube2j2 = 004120
Ube2l3 = 004120
Ube2l6 = 004120
Ube2m = 004120
Ube2n = 004120
Ube2o = 004120
Ube2q1 = 004120
Ube2q2 = 004120
Ube2ql1 = 004120
expressed = 004120
Ube2r2 = 004120
Cdc34 = 004120
Ube2s = 004120
Ube2u = 004120
Ube2w = 004120
Ube2z = 004120
Ube2k = 004120
Birc6 = 004120
Ube3a = 004120
Ube3b = 004120
Ube3c = 004120
Smurf2 = 004120
Smurf1 = 004120
Itch = 004120
Wwp1 = 004120
Wwp2 = 004120
Trip12 = 004120
Nedd4 = 004120
Nedd4l = 004120
Huwe1 = 004120
Ubr5 = 004120
Herc1 = 004120
Herc2 = 004120
Herc3 = 004120
Herc4 = 004120
Ube4a = 004120
Ube4b = 004120
Stub1 = 004120
Ppil2 = 004120
Prpf19 = 004120
Ubox5 = 004120
Mdm2 = 004120
Cbl = 004120
Cblb = 004120
Cblc = 004120
Prkn = 004120
Siah1a = 004120
Siah1b = 004120
Pml = 004120
Traf6 = 004120
Map3k1 = 004120
Cop1 = 004120
Rchy1 = 004120
Birc2 = 004120
Birc3 = 004120
Xiap = 004120
Birc7 = 004120
Pias1 = 004120
Pias2 = 004120
Pias3 = 004120
Pias4 = 004120
Syvn1 = 004120
Nhlrc1 = 004120
Aire = 004120
Mgrn1 = 004120
Brca1 = 004120
Fancl = 004120
Mid1 = 004120
Trim32 = 004120
Trim37 = 004120
Rbx1 = 004120
Cul1 = 004120
Skp1a = 004120
Fbxw11 = 004120
Btrc = 004120
Skp2 = 004120
Fbxw7 = 004120
Fbxo2 = 004120
Fbxo4 = 004120
Cul2 = 004120
Eloc = 004120
Elob = 004120
Vhl = 004120
Cul3 = 004120
Keap1 = 004120
Klhl9 = 004120
Klhl13 = 004120
Rhobtb2 = 004120
Rhobtb1 = 004120
Cul4b = 004120
Cul4a = 004120
Ddb1 = 004120
Ddb2 = 004120
Ercc8 = 004120
Det1 = 004120
Rnf7 = 004120
Cul5 = 004120
Socs1 = 004120
Socs3 = 004120
Cul7 = 004120
Fbxw8 = 004120
Anapc11 = 004120
Anapc2 = 004120
Cdc20 = 004120
Fzr1 = 004120
Anapc1 = 004120
Cdc27 = 004120
Anapc4 = 004120
Anapc5 = 004120
Cdc16 = 004120
Anapc7 = 004120
Cdc23 = 004120
Anapc10 = 004120
Cdc26 = 004120
Anapc13 = 004120
Nfs1 = 004122
Mpst = 004122
Tst = 004122
Urm1 = 004122
Mocs3 = 004122
Ctu1 = 004122
Ctu2 = 004122
Mocs2 = 004122
Psmd3 = 003050
Psmd12 = 003050
Psmd11 = 003050
Psmd6 = 003050
Psmd7 = 003050
Psmd13 = 003050
Psmd14 = 003050
Psmd8 = 003050
Sem1 = 003050
Psmd4 = 003050
Psmd2 = 003050
Psmd1 = 003050
Adrm1 = 003050
Psmc2 = 003050
Psmc1 = 003050
Psmc5 = 003050
Psmc6 = 003050
Psmc3 = 003050
Psmc4 = 003050
Psme1 = 003050
Psme2 = 003050
Psme2b = 003050
Psme3 = 003050
Psme4 = 003050
Psma6 = 003050
Psma2 = 003050
Psma4 = 003050
Psma7 = 003050
Psma8 = 003050
Psma5 = 003050
Psma1 = 003050
Psma3 = 003050
Psmb6 = 003050
Psmb7 = 003050
Psmb3 = 003050
Psmb2 = 003050
Psmb5 = 003050
Psmb1 = 003050
Psmb4 = 003050
Psmb9 = 003050
Psmb10 = 003050
Psmb8 = 003050
Psmb11 = 003050
Ifng = 003050
Psmf1 = 003050
Pomp = 003050
Dcps = 003018
Exosc1 = 003018
Exosc2 = 003018
Exosc3 = 003018
Exosc8 = 003018
Exosc6 = 003018
Exosc7 = 003018
Exosc4 = 003018
Exosc5 = 003018
Exosc9 = 003018
Dis3 = 003018
Exosc10 = 003018
C1d = 003018
Mphosph6 = 003018
Dis3l = 003018
Tent4a = 003018
Tent4b = 003018
Zcchc7 = 003018
Mtrex = 003018
Skiv2l = 003018
Ttc37 = 003018
Wdr61 = 003018
Cnot6 = 003018
Cnot6l = 003018
Cnot1 = 003018
Cnot2 = 003018
Cnot3 = 003018
Cnot4 = 003018
Cnot7 = 003018
Cnot8 = 003018
Cnot9 = 003018
Cnot10 = 003018
Dhx36 = 003018
Parn = 003018
Pnldc1 = 003018
Btg1 = 003018
Btg2 = 003018
Btg3 = 003018
Btg1c = 003018
Tob1 = 003018
Btg1b = 003018
Btg4 = 003018
Tob2 = 003018
Pabpc1 = 003018
Pabpc5 = 003018
Pabpc4 = 003018
Pabpc1l = 003018
Pabpc6 = 003018
Pabpc4l = 003018
Pabpc2 = 003018
Pan2 = 003018
Pan3 = 003018
Dcp1a = 003018
Dcp1b = 003018
Dcp2 = 003018
Ddx6 = 003018
Edc3 = 003018
Edc4 = 003018
Patl1 = 003018
Xrn1 = 003018
Xrn2 = 003018
Nudt16 = 003018
Nudt16l2 = 003018
Lsm1 = 003018
Lsm2 = 003018
Lsm3 = 003018
Lsm4 = 003018
Lsm5 = 003018
Lsm6 = 003018
Lsm7 = 003018
Lsm8 = 003018
Eno1 = 003018
Eno2 = 003018
Eno3 = 003018
Eno1b = 003018
Eno4 = 003018
Pnpt1 = 003018
Pfkl = 003018
Pfkm = 003018
Pfkp = 003018
Hspa9 = 003018
Hspd1 = 003018
Ssbp1 = 003030
Rnaseh1 = 003030
Rpa1 = 003030
Pcna = 003030
Dna2 = 003030
Fen1 = 003030
Lig1 = 003030
Pola1 = 003030
Pola2 = 003030
Prim1 = 003030
Prim2 = 003030
Pold1 = 003030
Pold2 = 003030
Pold3 = 003030
Pold4 = 003030
Pole = 003030
Pole2 = 003030
Pole3 = 003030
Pole4 = 003030
Mcm2 = 003030
Mcm3 = 003030
Mcm4 = 003030
Mcm5 = 003030
Mcm6 = 003030
Mcm7 = 003030
Rpa2 = 003030
Rpa3 = 003030
Rfc1 = 003030
Rfc4 = 003030
Rfc2 = 003030
Rfc5 = 003030
Rfc3 = 003030
Rnaseh2a = 003030
Rnaseh2b = 003030
Rnaseh2c = 003030
Ogg1 = 003410
Nthl1 = 003410
Neil1 = 003410
Neil2 = 003410
Neil3 = 003410
Ung = 003410
Smug1 = 003410
Mutyh = 003410
Mpg = 003410
Mbd4 = 003410
Tdg = 003410
Tdg-ps = 003410
Apex1 = 003410
Apex2 = 003410
Polb = 003410
Poll = 003410
Hmgb1 = 003410
Xrcc1 = 003410
Pcna = 003410
Pold1 = 003410
Pold2 = 003410
Pold3 = 003410
Pold4 = 003410
Pole = 003410
Pole2 = 003410
Pole3 = 003410
Pole4 = 003410
Lig1 = 003410
Lig3 = 003410
Parp2 = 003410
Parp1 = 003410
Parp3 = 003410
Parp4 = 003410
Fen1 = 003410
Rbx1 = 003420
Cul4b = 003420
Cul4a = 003420
Ddb1 = 003420
Ddb2 = 003420
Xpc = 003420
Rad23b = 003420
Rad23a = 003420
Cetn2 = 003420
Ercc8 = 003420
Ercc6 = 003420
Cdk7 = 003420
Mnat1 = 003420
Ccnh = 003420
Ercc3 = 003420
Ercc2 = 003420
Gtf2h5 = 003420
Gtf2h1 = 003420
Gtf2h2 = 003420
Gtf2h3 = 003420
Gtf2h4 = 003420
Ercc5 = 003420
Xpa = 003420
Rpa1 = 003420
Rpa2 = 003420
Rpa3 = 003420
Ercc4 = 003420
Ercc1 = 003420
Pold1 = 003420
Pold2 = 003420
Pold3 = 003420
Pold4 = 003420
Pole = 003420
Pole2 = 003420
Pole3 = 003420
Pole4 = 003420
Pcna = 003420
Rfc1 = 003420
Rfc4 = 003420
Rfc2 = 003420
Rfc5 = 003420
Rfc3 = 003420
Lig1 = 003420
Ssbp1 = 003430
Pms2 = 003430
Mlh1 = 003430
Msh6 = 003430
Msh2 = 003430
Msh3 = 003430
Mlh3 = 003430
Rfc1 = 003430
Rfc4 = 003430
Rfc2 = 003430
Rfc5 = 003430
Rfc3 = 003430
Pcna = 003430
Exo1 = 003430
Rpa1 = 003430
Rpa2 = 003430
Rpa3 = 003430
Pold1 = 003430
Pold2 = 003430
Pold3 = 003430
Pold4 = 003430
Lig1 = 003430
Ssbp1 = 003440
Rad50 = 003440
Mre11a = 003440
Nbn = 003440
Atm = 003440
Brca1 = 003440
Bard1 = 003440
Rbbp8 = 003440
Brip1 = 003440
Topbp1 = 003440
Abraxas1 = 003440
Uimc1 = 003440
Babam1 = 003440
Babam2 = 003440
Brcc3 = 003440
Gm5136 = 003440
Palb2 = 003440
Brca2 = 003440
Sem1 = 003440
Sycp3 = 003440
Rpa1 = 003440
Rpa2 = 003440
Rpa3 = 003440
Rad51 = 003440
Rad52 = 003440
Rad51b = 003440
Rad51c = 003440
Rad51d = 003440
Xrcc2 = 003440
Xrcc3 = 003440
Rad54l = 003440
Rad54b = 003440
Pold1 = 003440
Pold2 = 003440
Pold3 = 003440
Pold4 = 003440
Blm = 003440
Top3b = 003440
Top3a = 003440
Mus81 = 003440
Eme1 = 003440
Xrcc6 = 003450
Xrcc5 = 003450
Dclre1c = 003450
Prkdc = 003450
Poll = 003450
Polm = 003450
Dntt = 003450
Lig4 = 003450
Xrcc4 = 003450
Nhej1 = 003450
Rad50 = 003450
Mre11a = 003450
Fen1 = 003450
Atrip = 003460
Atr = 003460
Fancm = 003460
Faap24 = 003460
Cenps = 003460
Cenpx = 003460
Telo2 = 003460
Hes1 = 003460
Faap100 = 003460
Fanca = 003460
Fancb = 003460
Fancc = 003460
Fance = 003460
Fancf = 003460
Fancg = 003460
Fancl = 003460
Wdr48 = 003460
Usp1 = 003460
Ube2t = 003460
Fanci = 003460
Fancd2 = 003460
Brca2 = 003460
Palb2 = 003460
Rad51c = 003460
Rad51 = 003460
Brca1 = 003460
Brip1 = 003460
Fan1 = 003460
Mlh1 = 003460
Pms2 = 003460
Rev1 = 003460
Rev3l = 003460
Polh = 003460
Poli = 003460
Polk = 003460
Poln = 003460
Rmi1 = 003460
Rmi2 = 003460
Top3b = 003460
Top3a = 003460
Blm = 003460
Rpa1 = 003460
Rpa2 = 003460
Rpa3 = 003460
Mus81 = 003460
Eme1 = 003460
Eme2 = 003460
Ercc4 = 003460
Ercc1 = 003460
Slx1b = 003460
Slx4 = 003460
Defb1 = 002010
Abca1 = 002010
Abca2 = 002010
Abca3 = 002010
Abca17 = 002010
Abca14 = 002010
Abca4 = 002010
Abca7 = 002010
Abca12 = 002010
Abca13 = 002010
Abca5 = 002010
Abca6 = 002010
Abca8b = 002010
Abca8a = 002010
Abca9 = 002010
Tap1 = 002010
Tap2 = 002010
Abcb8 = 002010
Abcb9 = 002010
Abcb10 = 002010
Abcb1a = 002010
Abcb1b = 002010
Abcb4 = 002010
Abcb5 = 002010
Abcb6 = 002010
Abcb7 = 002010
Abcb11 = 002010
Abcc1 = 002010
Abcc2 = 002010
Abcc3 = 002010
Abcc4 = 002010
Abcc5 = 002010
Abcc6 = 002010
Abcc10 = 002010
Abcc12 = 002010
Cftr = 002010
Abcc8 = 002010
Abcc9 = 002010
Abcd1 = 002010
Abcd2 = 002010
Abcd3 = 002010
Abcd4 = 002010
Abcg1 = 002010
Abcg4 = 002010
Abcg2 = 002010
Abcg3 = 002010
Abcg5 = 002010
Abcg8 = 002010
Egf = 004014
Tgfa = 004014
Fgf1 = 004014
Fgf2 = 004014
Fgf3 = 004014
Fgf4 = 004014
Fgf5 = 004014
Fgf7 = 004014
Fgf8 = 004014
Fgf9 = 004014
Fgf10 = 004014
Fgf16 = 004014
Fgf17 = 004014
Fgf18 = 004014
Fgf20 = 004014
Fgf22 = 004014
Fgf6 = 004014
Fgf15 = 004014
Fgf21 = 004014
Fgf23 = 004014
Klk1b4 = 004014
Ngf = 004014
Bdnf = 004014
Ntf3 = 004014
Ntf5 = 004014
Ins2 = 004014
Ins1 = 004014
Igf1 = 004014
Igf2 = 004014
Pdgfa = 004014
Pdgfb = 004014
Pdgfc = 004014
Pdgfd = 004014
Csf1 = 004014
Kitl = 004014
Flt3l = 004014
Vegfa = 004014
Vegfb = 004014
Pgf = 004014
Vegfc = 004014
Vegfd = 004014
Hgf = 004014
Angpt1 = 004014
Angpt2 = 004014
Angpt4 = 004014
Efna1 = 004014
Efna2 = 004014
Efna4 = 004014
Efna5 = 004014
Efna3 = 004014
Egfr = 004014
Fgfr1 = 004014
Fgfr2 = 004014
Fgfr3 = 004014
Fgfr4 = 004014
Ngfr = 004014
Ntrk1 = 004014
Ntrk2 = 004014
Insr = 004014
Igf1r = 004014
Pdgfra = 004014
Pdgfrb = 004014
Csf1r = 004014
Kit = 004014
Flt3 = 004014
Flt1 = 004014
Flt4 = 004014
Kdr = 004014
Met = 004014
Tek = 004014
Epha2 = 004014
Grb2 = 004014
Gab1 = 004014
Gab2 = 004014
Shc1 = 004014
Shc2 = 004014
Shc3 = 004014
Shc4 = 004014
Ptpn11 = 004014
Sos1 = 004014
Sos2 = 004014
Plcg1 = 004014
Plcg2 = 004014
Rasgrp1 = 004014
Rasgrp2 = 004014
Rasgrp3 = 004014
Rasgrp4 = 004014
Zap70 = 004014
Lat = 004014
Htr7 = 004014
Gnb1 = 004014
Gnb2 = 004014
Gnb3 = 004014
Gnb4 = 004014
Gnb5 = 004014
Gng2 = 004014
Gng3 = 004014
Gng4 = 004014
Gng5 = 004014
Gng7 = 004014
Gng8 = 004014
Gng10 = 004014
Gng11 = 004014
Gng12 = 004014
Gm5741 = 004014
Gng13 = 004014
Gngt1 = 004014
Gngt2 = 004014
Prkaca = 004014
Prkacb = 004014
Rasgrf1 = 004014
Rasgrf2 = 004014
Grin1 = 004014
Grin2a = 004014
Grin2b = 004014
Calm1 = 004014
Calm4 = 004014
Calm3 = 004014
Calm2 = 004014
Calml3 = 004014
Calm5 = 004014
Calml4 = 004014
Hras = 004014
Kras = 004014
Nras = 004014
Mras = 004014
Rras = 004014
Rras2 = 004014
Nf1 = 004014
Rasa1 = 004014
Rasa2 = 004014
Rasa3 = 004014
Rasa4 = 004014
Syngap1 = 004014
Rasal1 = 004014
Rasal2 = 004014
Rasal3 = 004014
Rassf1 = 004014
Rassf5 = 004014
Stk4 = 004014
Tiam1 = 004014
Rac1 = 004014
Rac2 = 004014
Rac3 = 004014
Pak1 = 004014
Pak2 = 004014
Pak3 = 004014
Pak4 = 004014
Pak7 = 004014
Pak6 = 004014
Rhoa = 004014
4930544G11Rik = 004014
Pik3ca = 004014
Pik3cd = 004014
Pik3cb = 004014
Pik3r2 = 004014
Pik3r1 = 004014
Pik3r3 = 004014
Akt1 = 004014
Akt2 = 004014
Akt3 = 004014
Ikbkg = 004014
Chuk = 004014
Ikbkb = 004014
Nfkb1 = 004014
Rela = 004014
Bad = 004014
Bcl2l1 = 004014
Foxo4 = 004014
Fasl = 004014
Afdn = 004014
Shoc2 = 004014
Raf1 = 004014
Map2k1 = 004014
Map2k2 = 004014
Mapk1 = 004014
Mapk3 = 004014
Pla1a = 004014
Pla2g2f = 004014
Pla2g1b = 004014
Pla2g2c = 004014
Pla2g5 = 004014
Pla2g2d = 004014
Pla2g2e = 004014
Pla2g12a = 004014
Pla2g12b = 004014
Pla2g10 = 004014
Pla2g2a = 004014
Pla2g3 = 004014
Pla2g4e = 004014
Pla2g4a = 004014
Pla2g4b = 004014
Pla2g4c = 004014
Pla2g4d = 004014
Pla2g4f = 004014
Pla2g6 = 004014
Plaat3 = 004014
Elk1 = 004014
Ets1 = 004014
Ets2 = 004014
Brap = 004014
Ksr1 = 004014
Ksr2 = 004014
Rapgef5 = 004014
Rap1a = 004014
Rap1b = 004014
Ralgds = 004014
Rgl1 = 004014
Rgl2 = 004014
Rala = 004014
Ralb = 004014
Mapk8 = 004014
Mapk9 = 004014
Mapk10 = 004014
Exoc2 = 004014
Tbk1 = 004014
Rel = 004014
Pld2 = 004014
Pld1 = 004014
Ralbp1 = 004014
Cdc42 = 004014
Plce1 = 004014
Prkca = 004014
Prkcb = 004014
Prkcg = 004014
Rin1 = 004014
Abl1 = 004014
Abl2 = 004014
Rab5a = 004014
Rab5b = 004014
Rab5c = 004014
Arf6 = 004014
Rap1a = 004015
Rap1b = 004015
Mras = 004015
Rapgef5 = 004015
Dock4 = 004015
Grin1 = 004015
Grin2a = 004015
Grin2b = 004015
Calm1 = 004015
Calm4 = 004015
Calm3 = 004015
Calm2 = 004015
Calml3 = 004015
Calm5 = 004015
Calml4 = 004015
F2r = 004015
F2rl3 = 004015
P2ry1 = 004015
Fpr1 = 004015
Lpar1 = 004015
Lpar2 = 004015
Lpar3 = 004015
Lpar4 = 004015
Lpar5 = 004015
Adora2a = 004015
Adora2b = 004015
Gnas = 004015
Adcy1 = 004015
Adcy2 = 004015
Adcy3 = 004015
Adcy4 = 004015
Adcy5 = 004015
Adcy6 = 004015
Adcy7 = 004015
Adcy8 = 004015
Adcy9 = 004015
Rapgef3 = 004015
Rapgef4 = 004015
Gnaq = 004015
Plcb1 = 004015
Plcb3 = 004015
Plcb4 = 004015
Plcb2 = 004015
Rasgrp3 = 004015
Rasgrp2 = 004015
Egf = 004015
Fgf1 = 004015
Fgf2 = 004015
Fgf3 = 004015
Fgf4 = 004015
Fgf5 = 004015
Fgf7 = 004015
Fgf8 = 004015
Fgf9 = 004015
Fgf10 = 004015
Fgf16 = 004015
Fgf17 = 004015
Fgf18 = 004015
Fgf20 = 004015
Fgf22 = 004015
Fgf6 = 004015
Fgf15 = 004015
Fgf21 = 004015
Fgf23 = 004015
Klk1b4 = 004015
Ngf = 004015
Ins2 = 004015
Ins1 = 004015
Igf1 = 004015
Pdgfa = 004015
Pdgfb = 004015
Pdgfc = 004015
Pdgfd = 004015
Csf1 = 004015
Kitl = 004015
Vegfa = 004015
Vegfb = 004015
Pgf = 004015
Vegfc = 004015
Vegfd = 004015
Hgf = 004015
Angpt1 = 004015
Angpt2 = 004015
Angpt4 = 004015
Efna1 = 004015
Efna2 = 004015
Efna4 = 004015
Efna5 = 004015
Efna3 = 004015
Egfr = 004015
Fgfr1 = 004015
Fgfr2 = 004015
Fgfr3 = 004015
Fgfr4 = 004015
Ngfr = 004015
Insr = 004015
Igf1r = 004015
Pdgfra = 004015
Pdgfrb = 004015
Csf1r = 004015
Kit = 004015
Flt1 = 004015
Flt4 = 004015
Kdr = 004015
Met = 004015
Tek = 004015
Epha2 = 004015
Crk = 004015
Crkl = 004015
Rapgef1 = 004015
Bcar1 = 004015
Cdh1 = 004015
Ctnnb1 = 004015
Magi1 = 004015
Magi2 = 004015
Magi3 = 004015
Rapgef2 = 004015
Rapgef6 = 004015
Lat = 004015
Fyb = 004015
Lcp2 = 004015
Skap1 = 004015
Plcg1 = 004015
Prkca = 004015
Prkcb = 004015
Prkcg = 004015
Prkd1 = 004015
Prkd3 = 004015
Prkd2 = 004015
Drd2 = 004015
Cnr1 = 004015
Gnai1 = 004015
Gnai3 = 004015
Gnai2 = 004015
Gnao1 = 004015
Rap1gap = 004015
Sipa1l1 = 004015
Sipa1 = 004015
Sipa1l2 = 004015
Sipa1l3 = 004015
Id1 = 004015
Thbs1 = 004015
Ralgds = 004015
Rala = 004015
Ralb = 004015
Rac1 = 004015
Rac2 = 004015
Rac3 = 004015
Apbb1ip = 004015
Tln1 = 004015
Tln2 = 004015
Itga2b = 004015
Itgb3 = 004015
Pfn1 = 004015
Pfn2 = 004015
Pfn3 = 004015
Pfn4 = 004015
Vasp = 004015
Enah = 004015
Evl = 004015
Actb = 004015
Actg1 = 004015
Arap3 = 004015
Rhoa = 004015
4930544G11Rik = 004015
Src = 004015
Farp2 = 004015
Cdc42 = 004015
Vav1 = 004015
Vav2 = 004015
Vav3 = 004015
Tiam1 = 004015
Pard3 = 004015
Pard6a = 004015
Pard6b = 004015
Pard6g = 004015
Prkcz = 004015
Prkci = 004015
Afdn = 004015
Ctnnd1 = 004015
Krit1 = 004015
Rgs14 = 004015
Rassf5 = 004015
Itgal = 004015
Itgam = 004015
Itgb2 = 004015
Itgb2l = 004015
Itgb1 = 004015
Braf = 004015
Raf1 = 004015
Map2k1 = 004015
Map2k2 = 004015
Mapk1 = 004015
Mapk3 = 004015
Map2k3 = 004015
Map2k6 = 004015
Mapk14 = 004015
Mapk11 = 004015
Mapk12 = 004015
Mapk13 = 004015
Pik3ca = 004015
Pik3cd = 004015
Pik3cb = 004015
Pik3r2 = 004015
Pik3r1 = 004015
Pik3r3 = 004015
Akt1 = 004015
Akt2 = 004015
Akt3 = 004015
Plce1 = 004015
Hras = 004015
Kras = 004015
Nras = 004015
Rras = 004015
Cacna1a = 004010
Cacna1b = 004010
Cacna1c = 004010
Cacna1d = 004010
Cacna1e = 004010
Cacna1f = 004010
Cacna1g = 004010
Cacna1h = 004010
Cacna1i = 004010
Cacna1s = 004010
Cacna2d1 = 004010
Cacna2d2 = 004010
Cacna2d3 = 004010
Cacna2d4 = 004010
Cacnb1 = 004010
Cacnb2 = 004010
Cacnb3 = 004010
Cacnb4 = 004010
Cacng1 = 004010
Cacng2 = 004010
Cacng3 = 004010
Cacng4 = 004010
Cacng5 = 004010
Cacng6 = 004010
Cacng7 = 004010
Cacng8 = 004010
Prkaca = 004010
Prkacb = 004010
Prkca = 004010
Prkcb = 004010
Prkcg = 004010
Gna12 = 004010
Gng12 = 004010
Gm5741 = 004010
Ppp3cc = 004010
Ppp3ca = 004010
Ppp3cb = 004010
Ppp3r1 = 004010
Ppp3r2 = 004010
Rasgrf1 = 004010
Rasgrf2 = 004010
Rasgrp1 = 004010
Rasgrp2 = 004010
Rasgrp3 = 004010
Rasgrp4 = 004010
Rapgef2 = 004010
Nf1 = 004010
Rasa1 = 004010
Rasa2 = 004010
Rap1a = 004010
Rap1b = 004010
Egf = 004010
Tgfa = 004010
Ereg = 004010
Areg = 004010
Fgf1 = 004010
Fgf2 = 004010
Fgf3 = 004010
Fgf4 = 004010
Fgf5 = 004010
Fgf7 = 004010
Fgf8 = 004010
Fgf9 = 004010
Fgf10 = 004010
Fgf16 = 004010
Fgf17 = 004010
Fgf18 = 004010
Fgf20 = 004010
Fgf22 = 004010
Fgf6 = 004010
Fgf15 = 004010
Fgf21 = 004010
Fgf23 = 004010
Klk1b4 = 004010
Ngf = 004010
Bdnf = 004010
Ntf3 = 004010
Ntf5 = 004010
Ins2 = 004010
Ins1 = 004010
Igf1 = 004010
Igf2 = 004010
Pdgfa = 004010
Pdgfb = 004010
Pdgfc = 004010
Pdgfd = 004010
Csf1 = 004010
Kitl = 004010
Flt3l = 004010
Vegfa = 004010
Vegfb = 004010
Pgf = 004010
Vegfc = 004010
Vegfd = 004010
Hgf = 004010
Angpt1 = 004010
Angpt2 = 004010
Angpt4 = 004010
Efna1 = 004010
Efna2 = 004010
Efna4 = 004010
Efna5 = 004010
Efna3 = 004010
Egfr = 004010
Erbb2 = 004010
Erbb3 = 004010
Erbb4 = 004010
Fgfr1 = 004010
Fgfr2 = 004010
Fgfr3 = 004010
Fgfr4 = 004010
Ngfr = 004010
Ntrk1 = 004010
Ntrk2 = 004010
Insr = 004010
Igf1r = 004010
Pdgfra = 004010
Pdgfrb = 004010
Csf1r = 004010
Kit = 004010
Flt3 = 004010
Flt1 = 004010
Flt4 = 004010
Kdr = 004010
Met = 004010
Tek = 004010
Epha2 = 004010
Grb2 = 004010
Sos1 = 004010
Sos2 = 004010
Hras = 004010
Kras = 004010
Nras = 004010
Rras = 004010
Rras2 = 004010
Mras = 004010
Araf = 004010
Braf = 004010
Raf1 = 004010
Map2k1 = 004010
Map2k2 = 004010
Lamtor3 = 004010
Mapk1 = 004010
Mapk3 = 004010
Mknk1 = 004010
Mknk2 = 004010
Rps6ka3 = 004010
Rps6ka1 = 004010
Rps6ka2 = 004010
Rps6ka6 = 004010
Atf4 = 004010
Elk1 = 004010
Elk4 = 004010
Myc = 004010
Srf = 004010
Fos = 004010
Mapt = 004010
Stmn1 = 004010
Pla2g4e = 004010
Pla2g4a = 004010
Pla2g4b = 004010
Pla2g4c = 004010
Pla2g4d = 004010
Pla2g4f = 004010
Tnf = 004010
Il1a = 004010
Il1b = 004010
Tgfb1 = 004010
Tgfb2 = 004010
Tgfb3 = 004010
Tnfrsf1a = 004010
Il1r1 = 004010
Il1rap = 004010
Tgfbr1 = 004010
Tgfbr2 = 004010
Fasl = 004010
Fas = 004010
Cd14 = 004010
Rac1 = 004010
Rac2 = 004010
Rac3 = 004010
Cdc42 = 004010
Tradd = 004010
Casp3 = 004010
Traf2 = 004010
Daxx = 004010
Myd88 = 004010
Irak1 = 004010
Irak4 = 004010
Traf6 = 004010
Gadd45a = 004010
Gadd45b = 004010
Gadd45g = 004010
Tab1 = 004010
Tab2 = 004010
Ecsit = 004010
Map4k3 = 004010
Map4k4 = 004010
Map4k1 = 004010
Pak1 = 004010
Pak2 = 004010
Stk4 = 004010
Stk3 = 004010
Map4k2 = 004010
Map3k8 = 004010
Map3k1 = 004010
Map3k11 = 004010
Map3k2 = 004010
Map3k3 = 004010
Map3k13 = 004010
Map3k12 = 004010
Map3k20 = 004010
Map3k6 = 004010
Map3k5 = 004010
Map3k7 = 004010
Map3k4 = 004010
Taok3 = 004010
Taok1 = 004010
Taok2 = 004010
Map2k4 = 004010
Map2k7 = 004010
Map2k3 = 004010
Map2k6 = 004010
Mapk8ip1 = 004010
Mapk8ip2 = 004010
Mapk8ip3 = 004010
Flna = 004010
Flnb = 004010
Flnc = 004010
Crk = 004010
Crkl = 004010
Arrb1 = 004010
Arrb2 = 004010
Mapk8 = 004010
Mapk9 = 004010
Mapk10 = 004010
Mapk14 = 004010
Mapk11 = 004010
Mapk12 = 004010
Mapk13 = 004010
Mapkapk5 = 004010
Mapkapk2 = 004010
Mapkapk3 = 004010
Rps6ka5 = 004010
Rps6ka4 = 004010
Cdc25b = 004010
Nfatc1 = 004010
Nfatc3 = 004010
Jun = 004010
Jund = 004010
Atf2 = 004010
Trp53 = 004010
Ddit3 = 004010
Max = 004010
Mef2c = 004010
Hspb1 = 004010
Akt1 = 004010
Akt2 = 004010
Akt3 = 004010
Ppm1a = 004010
Ptprr = 004010
Ptpn5 = 004010
Ptpn7 = 004010
Dusp1 = 004010
Dusp4 = 004010
Dusp7 = 004010
Dusp8 = 004010
Dusp5 = 004010
Dusp2 = 004010
Dusp16 = 004010
Dusp6 = 004010
Dusp9 = 004010
Dusp10 = 004010
Dusp3 = 004010
Ppp5c = 004010
Ppm1b = 004010
Hspa8 = 004010
Hspa1l = 004010
Hspa1a = 004010
Hspa2 = 004010
Hspa1b = 004010
Mecom = 004010
Map2k5 = 004010
Mapk7 = 004010
Nr4a1 = 004010
Map3k14 = 004010
Chuk = 004010
Ikbkb = 004010
Ikbkg = 004010
Nlk = 004010
Nfkb1 = 004010
Nfkb2 = 004010
Rela = 004010
Relb = 004010
Egf = 004012
Tgfa = 004012
Areg = 004012
Egfr = 004012
Erbb2 = 004012
Plcg1 = 004012
Plcg2 = 004012
Camk2d = 004012
Camk2g = 004012
Camk2b = 004012
Camk2a = 004012
Prkca = 004012
Prkcb = 004012
Prkcg = 004012
Cbl = 004012
Cblb = 004012
Stat5a = 004012
Stat5b = 004012
Src = 004012
Ptk2 = 004012
Crk = 004012
Crkl = 004012
Abl1 = 004012
Abl2 = 004012
Nck1 = 004012
Nck2 = 004012
Pak1 = 004012
Pak2 = 004012
Pak3 = 004012
Pak4 = 004012
Pak7 = 004012
Pak6 = 004012
Map2k4 = 004012
Map2k7 = 004012
Mapk8 = 004012
Mapk9 = 004012
Mapk10 = 004012
Jun = 004012
Elk1 = 004012
Btc = 004012
Hbegf = 004012
Ereg = 004012
Erbb3 = 004012
Nrg1 = 004012
Nrg2 = 004012
Erbb4 = 004012
Shc1 = 004012
Shc2 = 004012
Shc3 = 004012
Shc4 = 004012
Grb2 = 004012
Sos1 = 004012
Sos2 = 004012
Hras = 004012
Kras = 004012
Nras = 004012
Araf = 004012
Braf = 004012
Raf1 = 004012
Map2k1 = 004012
Map2k2 = 004012
Mapk1 = 004012
Mapk3 = 004012
Myc = 004012
Gab1 = 004012
Nrg3 = 004012
Nrg4 = 004012
Pik3ca = 004012
Pik3cd = 004012
Pik3cb = 004012
Pik3r2 = 004012
Pik3r1 = 004012
Pik3r3 = 004012
Akt1 = 004012
Akt2 = 004012
Akt3 = 004012
Mtor = 004012
Rps6kb2 = 004012
Rps6kb1 = 004012
Eif4ebp1 = 004012
Bad = 004012
Gsk3b = 004012
Cdkn1b = 004012
Cdkn1a = 004012
Porcn = 004310
Wnt1 = 004310
Wnt2 = 004310
Wnt2b = 004310
Wnt3 = 004310
Wnt3a = 004310
Wnt4 = 004310
Wnt5a = 004310
Wnt5b = 004310
Wnt6 = 004310
Wnt7a = 004310
Wnt7b = 004310
Wnt8a = 004310
Wnt8b = 004310
Wnt9a = 004310
Wnt9b = 004310
Wnt10b = 004310
Wnt10a = 004310
Wnt11 = 004310
Wnt16 = 004310
Cer1 = 004310
Notum = 004310
Wif1 = 004310
Serpinf1 = 004310
Sost = 004310
Dkk1 = 004310
Dkk2 = 004310
Dkk4 = 004310
Sfrp1 = 004310
Sfrp2 = 004310
Sfrp4 = 004310
Sfrp5 = 004310
Rspo1 = 004310
Rspo2 = 004310
Rspo3 = 004310
Rspo4 = 004310
Lgr4 = 004310
Lgr5 = 004310
Lgr6 = 004310
Rnf43 = 004310
Znrf3 = 004310
Fzd1 = 004310
Fzd7 = 004310
Fzd2 = 004310
Fzd3 = 004310
Fzd4 = 004310
Fzd5 = 004310
Fzd8 = 004310
Fzd6 = 004310
Fzd10 = 004310
Fzd9 = 004310
Lrp5 = 004310
Lrp6 = 004310
Bambi = 004310
Csnk1e = 004310
Dvl3 = 004310
Dvl1 = 004310
Dvl2 = 004310
Frat1 = 004310
Peg12 = 004310
Frat2 = 004310
Csnk2a1 = 004310
Csnk2a2 = 004310
Csnk2b = 004310
Nkd1 = 004310
Nkd2 = 004310
Cxxc4 = 004310
Senp2 = 004310
4930444G20Rik = 004310
Susp4 = 004310
Gm9839 = 004310
Gm5415 = 004310
Gsk3b = 004310
Ctnnb1 = 004310
Axin1 = 004310
Axin2 = 004310
Apc = 004310
Apc2 = 004310
Csnk1a1 = 004310
Tcf7 = 004310
Tcf7l1 = 004310
Tcf7l2 = 004310
Lef1 = 004310
Ctnnbip1 = 004310
Cby1 = 004310
Chd8 = 004310
Sox17 = 004310
Ctbp1 = 004310
Ctbp2 = 004310
Ctnnd2 = 004310
Crebbp = 004310
Ep300 = 004310
Ruvbl1 = 004310
Smad4 = 004310
Map3k7 = 004310
Nlk = 004310
Myc = 004310
Jun = 004310
Fosl1 = 004310
Ccnd1 = 004310
Ccnd2 = 004310
Ccnd3 = 004310
Ccn4 = 004310
Ppard = 004310
Mmp7 = 004310
Psen1 = 004310
Prkaca = 004310
Prkacb = 004310
Trp53 = 004310
Siah1a = 004310
Siah1b = 004310
Cacybp = 004310
Skp1a = 004310
Tbl1x = 004310
Tbl1xr1 = 004310
Fbxw11 = 004310
Btrc = 004310
Cul1 = 004310
Rbx1 = 004310
Gpc4 = 004310
Ror1 = 004310
Ror2 = 004310
Ryk = 004310
Vangl2 = 004310
Vangl1 = 004310
Prickle2 = 004310
Prickle1 = 004310
Prickle4 = 004310
Prickle3 = 004310
Invs = 004310
Daam1 = 004310
Daam2 = 004310
Rhoa = 004310
4930544G11Rik = 004310
Rock2 = 004310
Rac1 = 004310
Rac2 = 004310
Rac3 = 004310
Mapk8 = 004310
Mapk9 = 004310
Mapk10 = 004310
Plcb1 = 004310
Plcb3 = 004310
Plcb4 = 004310
Plcb2 = 004310
Camk2d = 004310
Camk2g = 004310
Camk2b = 004310
Camk2a = 004310
Ppp3cc = 004310
Ppp3ca = 004310
Ppp3cb = 004310
Ppp3r1 = 004310
Ppp3r2 = 004310
Prkca = 004310
Prkcb = 004310
Prkcg = 004310
Nfatc1 = 004310
Nfatc2 = 004310
Nfatc3 = 004310
Nfatc4 = 004310
Smad3 = 004310
Dll1 = 004330
Dll3 = 004330
Dll4 = 004330
Jag1 = 004330
Jag2 = 004330
Lfng = 004330
Mfng = 004330
Rfng = 004330
Notch1 = 004330
Notch2 = 004330
Notch3 = 004330
Notch4 = 004330
Rbpj = 004330
Rbpjl = 004330
Hes1 = 004330
Hes5 = 004330
Heyl = 004330
Hey1 = 004330
Hey2 = 004330
Ptcra = 004330
Dvl3 = 004330
Dvl1 = 004330
Dvl2 = 004330
Numb = 004330
Numbl = 004330
Dtx1 = 004330
Dtx4 = 004330
Dtx3l = 004330
Dtx2 = 004330
Dtx3 = 004330
Adam17 = 004330
Psen1 = 004330
Psen2 = 004330
Psenen = 004330
Ncstn = 004330
Aph1a = 004330
Aph1c = 004330
Aph1b = 004330
Maml1 = 004330
Maml3 = 004330
Maml2 = 004330
Crebbp = 004330
Ep300 = 004330
Kat2a = 004330
Kat2b = 004330
Snw1 = 004330
Ctbp1 = 004330
Ctbp2 = 004330
Ncor2 = 004330
Cir1 = 004330
Hdac2 = 004330
Hdac1 = 004330
Atxn1 = 004330
Atxn1l = 004330
Ptch1 = 004340
Ptch2 = 004340
Smo = 004340
Gpr161 = 004340
Prkaca = 004340
Prkacb = 004340
Csnk1a1 = 004340
Csnk1g2 = 004340
Csnk1g1 = 004340
Csnk1g3 = 004340
Csnk1d = 004340
Csnk1e = 004340
Gsk3b = 004340
Gli1 = 004340
Gli2 = 004340
Gli3 = 004340
Sufu = 004340
Kif7 = 004340
Hhip = 004340
Ccnd1 = 004340
Ccnd2 = 004340
Bcl2 = 004340
Cul1 = 004340
Fbxw11 = 004340
Btrc = 004340
Shh = 004340
Ihh = 004340
Dhh = 004340
Boc = 004340
Cdon = 004340
Gas1 = 004340
Lrp2 = 004340
Mosmo = 004340
Megf8 = 004340
Mgrn1 = 004340
Smurf2 = 004340
Smurf1 = 004340
Grk2 = 004340
Grk3 = 004340
Evc = 004340
Evc2 = 004340
Arrb1 = 004340
Arrb2 = 004340
Kif3a = 004340
Cul3 = 004340
Spop = 004340
Spopl = 004340
Chrd = 004350
Nog = 004350
Nbl1 = 004350
Grem1 = 004350
Grem2 = 004350
Thbs1 = 004350
Dcn = 004350
Fmod = 004350
Lefty1 = 004350
Lefty2 = 004350
Fst = 004350
Bmp2 = 004350
Bmp4 = 004350
Bmp6 = 004350
Inhbb = 004350
Bmp5 = 004350
Bmp7 = 004350
Bmp8b = 004350
Bmp8a = 004350
Gdf5 = 004350
Gdf6 = 004350
Gdf7 = 004350
Amh = 004350
Thsd4 = 004350
Fbn1 = 004350
Ltbp1 = 004350
Tgfb1 = 004350
Tgfb2 = 004350
Tgfb3 = 004350
Inhba = 004350
Inhbc = 004350
Inhbe = 004350
Nodal = 004350
Neo1 = 004350
Hjv = 004350
Bmpr1a = 004350
Bmpr1b = 004350
Acvr1 = 004350
Bmpr2 = 004350
Rgma = 004350
Rgmb = 004350
Amhr2 = 004350
Tgfbr1 = 004350
Tgfbr2 = 004350
Acvr1b = 004350
Acvr2b = 004350
Acvr2a = 004350
Acvr1c = 004350
Bambi = 004350
Smad1 = 004350
Smad5 = 004350
Smad9 = 004350
Smad2 = 004350
Smad3 = 004350
Smad4 = 004350
Smad6 = 004350
Smad7 = 004350
Smurf2 = 004350
Smurf1 = 004350
Zfyve16 = 004350
Zfyve9 = 004350
Hamp2 = 004350
Hamp = 004350
Id1 = 004350
Id2 = 004350
Id3 = 004350
Id4 = 004350
Rbl1 = 004350
E2f4 = 004350
E2f5 = 004350
Tfdp1 = 004350
Crebbp = 004350
Ep300 = 004350
Sp1 = 004350
Tgif1 = 004350
Tgif2 = 004350
Myc = 004350
Cdkn2b = 004350
Pitx2 = 004350
Rbx1 = 004350
Cul1 = 004350
Skp1a = 004350
Mapk1 = 004350
Mapk3 = 004350
Ifng = 004350
Tnf = 004350
Rhoa = 004350
4930544G11Rik = 004350
Rock1 = 004350
Ppp2r1a = 004350
Ppp2r1b = 004350
Ppp2ca = 004350
Ppp2cb = 004350
Rps6kb2 = 004350
Rps6kb1 = 004350
Crb2 = 004390
Crb1 = 004390
Pard3 = 004390
Pard6a = 004390
Pard6b = 004390
Pard6g = 004390
Prkcz = 004390
Prkci = 004390
Patj = 004390
Mpp5 = 004390
Amot = 004390
Yap1 = 004390
Wwtr1 = 004390
Cdh1 = 004390
Ajuba = 004390
Wtip = 004390
Limd1 = 004390
Nf2 = 004390
Wwc1 = 004390
Frmd6 = 004390
Sav1 = 004390
Stk3 = 004390
Rassf6 = 004390
Rassf1 = 004390
Ppp2ca = 004390
Ppp2cb = 004390
Ppp2r1a = 004390
Ppp2r1b = 004390
Ppp2r2d = 004390
Ppp2r2b = 004390
Ppp2r2c = 004390
Ppp2r2a = 004390
Lats1 = 004390
Lats2 = 004390
Mob1a = 004390
Mob1b = 004390
Ppp1ca = 004390
Ppp1cb = 004390
Ppp1cc = 004390
Ppp1ccb = 004390
Trp53bp2 = 004390
Llgl1 = 004390
Llgl2 = 004390
Scrib = 004390
Dlg1 = 004390
Dlg2 = 004390
Dlg3 = 004390
Dlg4 = 004390
Dlg5 = 004390
Csnk1d = 004390
Csnk1e = 004390
Fbxw11 = 004390
Btrc = 004390
Trp73 = 004390
Bbc3 = 004390
Tead1 = 004390
Tead4 = 004390
Tead3 = 004390
Tead2 = 004390
Ccn2 = 004390
Gli2 = 004390
Areg = 004390
Birc5 = 004390
Afp = 004390
Itgb2 = 004390
Itgb2l = 004390
Fgf1 = 004390
Tgfb1 = 004390
Tgfb2 = 004390
Tgfb3 = 004390
Tgfbr1 = 004390
Tgfbr2 = 004390
Smad7 = 004390
Smad2 = 004390
Smad3 = 004390
Smad4 = 004390
Serpine1 = 004390
Bmp2 = 004390
Bmp4 = 004390
Bmp5 = 004390
Bmp6 = 004390
Bmp7 = 004390
Bmp8b = 004390
Bmp8a = 004390
Gdf5 = 004390
Gdf6 = 004390
Gdf7 = 004390
Amh = 004390
Bmpr1a = 004390
Bmpr1b = 004390
Bmpr2 = 004390
Smad1 = 004390
Id1 = 004390
Id2 = 004390
Wnt1 = 004390
Wnt2 = 004390
Wnt2b = 004390
Wnt3 = 004390
Wnt3a = 004390
Wnt4 = 004390
Wnt5a = 004390
Wnt5b = 004390
Wnt6 = 004390
Wnt7a = 004390
Wnt7b = 004390
Wnt8a = 004390
Wnt8b = 004390
Wnt9a = 004390
Wnt9b = 004390
Wnt10b = 004390
Wnt10a = 004390
Wnt11 = 004390
Wnt16 = 004390
Fzd1 = 004390
Fzd7 = 004390
Fzd2 = 004390
Fzd3 = 004390
Fzd4 = 004390
Fzd5 = 004390
Fzd8 = 004390
Fzd6 = 004390
Fzd10 = 004390
Fzd9 = 004390
Dvl3 = 004390
Dvl1 = 004390
Dvl2 = 004390
Ywhaz = 004390
Ywhab = 004390
Ywhaq = 004390
Ywhae = 004390
Ywhah = 004390
Ywhag = 004390
Gsk3b = 004390
Ctnnb1 = 004390
Apc = 004390
Apc2 = 004390
Axin1 = 004390
Axin2 = 004390
Tcf7 = 004390
Tcf7l1 = 004390
Tcf7l2 = 004390
Lef1 = 004390
Myc = 004390
Ccnd1 = 004390
Ccnd2 = 004390
Ccnd3 = 004390
Sox2 = 004390
Snai2 = 004390
Actb = 004390
Actg1 = 004390
Ctnna2 = 004390
Ctnna3 = 004390
Ctnna1 = 004390
Birc2 = 004390
Nkd1 = 004390
Dchs1 = 004392
Dchs2 = 004392
Fat4 = 004392
Csnk1e = 004392
Nf2 = 004392
Wwc1 = 004392
Frmd6 = 004392
Rassf1 = 004392
Rassf6 = 004392
Stk3 = 004392
Sav1 = 004392
Lats1 = 004392
Lats2 = 004392
Mob1a = 004392
Mob1b = 004392
Ajuba = 004392
Wtip = 004392
Limd1 = 004392
Yap1 = 004392
Wwtr1 = 004392
Tead1 = 004392
Tead4 = 004392
Tead3 = 004392
Tead2 = 004392
Rassf2 = 004392
Rassf4 = 004392
Pak1 = 004392
Vegfa = 004370
Kdr = 004370
Sh2d2a = 004370
Plcg1 = 004370
Plcg2 = 004370
Prkca = 004370
Prkcb = 004370
Prkcg = 004370
Sphk2 = 004370
Sphk1 = 004370
Hras = 004370
Kras = 004370
Nras = 004370
Raf1 = 004370
Map2k1 = 004370
Map2k2 = 004370
Mapk1 = 004370
Mapk3 = 004370
Pla2g4e = 004370
Pla2g4a = 004370
Pla2g4b = 004370
Pla2g4c = 004370
Pla2g4d = 004370
Pla2g4f = 004370
Ppp3cc = 004370
Ppp3ca = 004370
Ppp3cb = 004370
Ppp3r1 = 004370
Ppp3r2 = 004370
Nfatc2 = 004370
Ptgs2 = 004370
Ptk2 = 004370
Shc2 = 004370
Pxn = 004370
Cdc42 = 004370
Mapk14 = 004370
Mapk11 = 004370
Mapk12 = 004370
Mapk13 = 004370
Mapkapk2 = 004370
Mapkapk3 = 004370
Hspb1 = 004370
Src = 004370
Pik3ca = 004370
Pik3cd = 004370
Pik3cb = 004370
Pik3r2 = 004370
Pik3r1 = 004370
Pik3r3 = 004370
Rac1 = 004370
Rac2 = 004370
Rac3 = 004370
Akt1 = 004370
Akt2 = 004370
Akt3 = 004370
Nos3 = 004370
Casp9 = 004370
Bad = 004370
Adcy1 = 004371
Adcy2 = 004371
Adcy3 = 004371
Adcy4 = 004371
Adcy5 = 004371
Adcy6 = 004371
Adcy7 = 004371
Adcy8 = 004371
Adcy9 = 004371
Adcy10 = 004371
Prkaca = 004371
Prkacb = 004371
Lipe = 004371
Apln = 004371
Aplnr = 004371
Gnai1 = 004371
Gnai3 = 004371
Gnai2 = 004371
Gnb1 = 004371
Gnb2 = 004371
Gnb3 = 004371
Gnb4 = 004371
Gnb5 = 004371
Gng2 = 004371
Gng3 = 004371
Gng4 = 004371
Gng5 = 004371
Gng7 = 004371
Gng8 = 004371
Gng10 = 004371
Gng11 = 004371
Gng12 = 004371
Gm5741 = 004371
Gng13 = 004371
Gngt1 = 004371
Gngt2 = 004371
Gnaq = 004371
Plcb1 = 004371
Plcb3 = 004371
Plcb4 = 004371
Plcb2 = 004371
Itpr1 = 004371
Itpr2 = 004371
Itpr3 = 004371
Ryr1 = 004371
Ryr2 = 004371
Ryr3 = 004371
Calm1 = 004371
Calm4 = 004371
Calm3 = 004371
Calm2 = 004371
Calml3 = 004371
Calm5 = 004371
Calml4 = 004371
Nos1 = 004371
Nos2 = 004371
Nos3 = 004371
Prkce = 004371
Slc9a1 = 004371
Slc8a1 = 004371
Slc8a2 = 004371
Slc8a3 = 004371
Mylk = 004371
Mylk3 = 004371
Mylk2 = 004371
Mylk4 = 004371
Myl2 = 004371
Myl3 = 004371
Myl4 = 004371
Hras = 004371
Kras = 004371
Nras = 004371
Rras = 004371
Rras2 = 004371
Mras = 004371
Raf1 = 004371
Map2k1 = 004371
Map2k2 = 004371
Mapk1 = 004371
Mapk3 = 004371
Rps6kb2 = 004371
Rps6kb1 = 004371
Rps6 = 004371
Pik3cg = 004371
Pik3r5 = 004371
Pik3r6 = 004371
Akt1 = 004371
Akt2 = 004371
Akt3 = 004371
Mtor = 004371
Egr1 = 004371
Spp1 = 004371
Jag1 = 004371
Notch3 = 004371
Ccnd1 = 004371
Pde3b = 004371
Pik3c3 = 004371
Pik3r4 = 004371
Becn1 = 004371
Gabarapl1 = 004371
Gabarap = 004371
Gabarapl2 = 004371
Prkaa1 = 004371
Prkaa2 = 004371
Prkab1 = 004371
Prkab2 = 004371
Prkag1 = 004371
Prkag3 = 004371
Prkag2 = 004371
Plin1 = 004371
Ppargc1a = 004371
Ucp1 = 004371
Nrf1 = 004371
Tfam = 004371
Klf2 = 004371
Sphk2 = 004371
Sphk1 = 004371
Gna13 = 004371
Camk4 = 004371
Hdac4 = 004371
Hdac5 = 004371
Mef2a = 004371
Mef2b = 004371
Gm45929 = 004371
Mef2c = 004371
Mef2d = 004371
Tgfbr1 = 004371
Smad2 = 004371
Smad3 = 004371
Smad4 = 004371
Acta2 = 004371
Cdh1 = 004371
Ccn2 = 004371
Agtr1a = 004371
Agtr1b = 004371
Serpine1 = 004371
Plat = 004371
Il2 = 004630
Il3 = 004630
Il4 = 004630
Il5 = 004630
Il6 = 004630
Il7 = 004630
Il9 = 004630
Il10 = 004630
Il11 = 004630
Il12a = 004630
Il12b = 004630
Il13 = 004630
Il15 = 004630
Il17d = 004630
Il19 = 004630
Il20 = 004630
Il21 = 004630
Il22 = 004630
Il23a = 004630
Il24 = 004630
Ifna1 = 004630
Ifna2 = 004630
Ifna4 = 004630
Ifna5 = 004630
Ifna6 = 004630
Ifna7 = 004630
Ifna9 = 004630
Ifna11 = 004630
Ifna12 = 004630
Ifna13 = 004630
Ifna14 = 004630
Ifnab = 004630
Ifna15 = 004630
Ifnb1 = 004630
Ifng = 004630
Ifne = 004630
Ifnk = 004630
Ifnl2 = 004630
Ifnl3 = 004630
Osm = 004630
Lif = 004630
Tslp = 004630
Ctf1 = 004630
Csf2 = 004630
Cntf = 004630
Csf3 = 004630
Epo = 004630
Gh = 004630
Lep = 004630
Thpo = 004630
Prl = 004630
Egf = 004630
Pdgfa = 004630
Pdgfb = 004630
Il2ra = 004630
Il2rb = 004630
Il2rg = 004630
Il3ra = 004630
Il4ra = 004630
Il5ra = 004630
Il6ra = 004630
Il7r = 004630
Il9r = 004630
Il10ra = 004630
Il10rb = 004630
Il11ra1 = 004630
Il11ra2 = 004630
interleukin-11 = 004630
Gm13305 = 004630
Gm2002 = 004630
Il12rb1 = 004630
Il12rb2 = 004630
Il13ra1 = 004630
Il13ra2 = 004630
Il15ra = 004630
Il20ra = 004630
Il20rb = 004630
Il21r = 004630
Il22ra1 = 004630
Il22ra2 = 004630
Il23r = 004630
Il27ra = 004630
Il6st = 004630
Ifnar1 = 004630
Ifnar2 = 004630
Ifngr1 = 004630
Ifngr2 = 004630
Ifnlr1 = 004630
Osmr = 004630
Lifr = 004630
Crlf2 = 004630
Cntfr = 004630
Csf2ra = 004630
Csf2rb2 = 004630
Csf2rb = 004630
Csf3r = 004630
Epor = 004630
Ghr = 004630
Lepr = 004630
Mpl = 004630
Prlr = 004630
Egfr = 004630
Pdgfra = 004630
Pdgfrb = 004630
Jak1 = 004630
Jak2 = 004630
Jak3 = 004630
Tyk2 = 004630
Stat1 = 004630
Stat2 = 004630
Stat3 = 004630
Stat4 = 004630
Stat5a = 004630
Stat5b = 004630
Stat6 = 004630
Cish = 004630
Socs1 = 004630
Socs2 = 004630
Socs3 = 004630
Socs4 = 004630
Socs5 = 004630
Socs7 = 004630
Socs6 = 004630
Bcl2 = 004630
Mcl1 = 004630
Bcl2l1 = 004630
Pim1 = 004630
Myc = 004630
Ccnd1 = 004630
Ccnd2 = 004630
Ccnd3 = 004630
Cdkn1a = 004630
Aox2 = 004630
Aox1 = 004630
Aox4 = 004630
Aox3 = 004630
Gfap = 004630
Stam = 004630
Stam2 = 004630
Ptpn2 = 004630
Ptpn6 = 004630
Irf9 = 004630
Crebbp = 004630
Ep300 = 004630
Pias1 = 004630
Pias2 = 004630
Pias3 = 004630
Pias4 = 004630
Fhl1 = 004630
Ptpn11 = 004630
Grb2 = 004630
Sos1 = 004630
Sos2 = 004630
Hras = 004630
Raf1 = 004630
Pik3ca = 004630
Pik3cd = 004630
Pik3cb = 004630
Pik3r2 = 004630
Pik3r1 = 004630
Pik3r3 = 004630
Akt1 = 004630
Akt2 = 004630
Akt3 = 004630
Mtor = 004630
Lck = 004064
Zap70 = 004064
Lat = 004064
Plcg1 = 004064
Prkcq = 004064
Syk = 004064
Lyn = 004064
Gm11787 = 004064
Blnk = 004064
Btk = 004064
Plcg2 = 004064
Prkcb = 004064
Card10 = 004064
Card11 = 004064
Card14 = 004064
Bcl10 = 004064
Malt1 = 004064
Il1b = 004064
Il1r1 = 004064
Myd88 = 004064
Irak1 = 004064
Irak4 = 004064
Traf6 = 004064
Tnf = 004064
Tnfrsf1a = 004064
Ripk1 = 004064
Tradd = 004064
Traf2 = 004064
Traf5 = 004064
Birc2 = 004064
Birc3 = 004064
Eda = 004064
Edar = 004064
Edaradd = 004064
Cyld = 004064
Eda2r = 004064
Ddx58 = 004064
Trim25 = 004064
Lbp = 004064
Cd14 = 004064
Tlr4 = 004064
Ly96 = 004064
Tirap = 004064
Ticam2 = 004064
Ticam1 = 004064
Cd40lg = 004064
Cd40 = 004064
Traf3 = 004064
Tnfsf11 = 004064
Tnfrsf11a = 004064
Lta = 004064
Ltb = 004064
Tnfsf14 = 004064
Ltbr = 004064
Map3k14 = 004064
Map3k7 = 004064
Tab1 = 004064
Tab2 = 004064
Tab3 = 004064
Tnfsf13b = 004064
Tnfrsf13c = 004064
Ikbkg = 004064
Chuk = 004064
Ikbkb = 004064
Pias4 = 004064
Ube2i = 004064
Atm = 004064
Pidd1 = 004064
Erc1 = 004064
Nfkbia = 004064
Nfkb1 = 004064
Rela = 004064
Cflar = 004064
Xiap = 004064
Bcl2l1 = 004064
Bcl2 = 004064
Traf1 = 004064
Bcl2a1d = 004064
Bcl2a1a = 004064
Bcl2a1b = 004064
Bcl2a1c = 004064
Nfkb2 = 004064
Tnfaip3 = 004064
Ptgs2 = 004064
Ccl4 = 004064
Cxcl1 = 004064
Cxcl2 = 004064
Cxcl3 = 004064
Vcam1 = 004064
Plau = 004064
Csnk2a1 = 004064
Csnk2a2 = 004064
Csnk2b = 004064
Relb = 004064
Ccl19 = 004064
Gm2023 = 004064
Gm2457 = 004064
Ccl21d = 004064
Gm13304 = 004064
Gm10591 = 004064
Ccl21b = 004064
C-C = 004064
C-C = 004064
Ccl21c = 004064
Gm1987 = 004064
Ccl21a = 004064
Cxcl12 = 004064
Icam1 = 004064
Parp1 = 004064
Gadd45b = 004064
Tnf = 004668
Tnfrsf1a = 004668
Bag4 = 004668
Tradd = 004668
Traf2 = 004668
Traf5 = 004668
Ripk1 = 004668
Birc2 = 004668
Birc3 = 004668
Map3k7 = 004668
Tab1 = 004668
Tab2 = 004668
Tab3 = 004668
Map2k4 = 004668
Map2k7 = 004668
Mapk8 = 004668
Mapk9 = 004668
Mapk10 = 004668
Jun = 004668
Fos = 004668
Itch = 004668
Cflar = 004668
Map2k3 = 004668
Map2k6 = 004668
Mapk14 = 004668
Mapk11 = 004668
Mapk12 = 004668
Mapk13 = 004668
Cebpb = 004668
Map3k5 = 004668
Map3k14 = 004668
Ikbkg = 004668
Ikbkb = 004668
Chuk = 004668
Nfkbia = 004668
Rela = 004668
Nfkb1 = 004668
Map3k8 = 004668
Map2k1 = 004668
Mapk1 = 004668
Mapk3 = 004668
Rps6ka5 = 004668
Rps6ka4 = 004668
Creb1 = 004668
Creb3 = 004668
Creb3l1 = 004668
Creb3l2 = 004668
Creb3l3 = 004668
Creb3l4 = 004668
Atf2 = 004668
Atf4 = 004668
Creb5 = 004668
Atf6b = 004668
Ripk3 = 004668
Mlkl = 004668
Pgam5 = 004668
Dnm1l = 004668
Fadd = 004668
Casp8 = 004668
Casp7 = 004668
Casp3 = 004668
Ccl2 = 004668
Ccl12 = 004668
Ccl5 = 004668
Ccl20 = 004668
Cxcl1 = 004668
Cxcl2 = 004668
Cxcl3 = 004668
Cxcl5 = 004668
Cxcl10 = 004668
Cx3cl1 = 004668
Csf1 = 004668
Csf2 = 004668
Fas = 004668
Il18r1 = 004668
Jag1 = 004668
Il1b = 004668
Il6 = 004668
Il15 = 004668
Lif = 004668
Lta = 004668
Bcl3 = 004668
Socs3 = 004668
Tnfaip3 = 004668
Traf1 = 004668
Ifi47 = 004668
Gm5431 = 004668
Junb = 004668
Mmp3 = 004668
Mmp9 = 004668
Mmp14 = 004668
Edn1 = 004668
Vegfc = 004668
Vegfd = 004668
Nod2 = 004668
Icam1 = 004668
Sele = 004668
Vcam1 = 004668
Ptgs2 = 004668
Tnfrsf1b = 004668
Traf3 = 004668
Pik3ca = 004668
Pik3cd = 004668
Pik3cb = 004668
Pik3r2 = 004668
Pik3r1 = 004668
Pik3r3 = 004668
Akt1 = 004668
Akt2 = 004668
Akt3 = 004668
Dab2ip = 004668
Irf1 = 004668
Ifnb1 = 004668
Il6 = 004066
Il6ra = 004066
Stat3 = 004066
Tlr4 = 004066
Ifng = 004066
Ifngr1 = 004066
Ifngr2 = 004066
Rela = 004066
Nfkb1 = 004066
Ins2 = 004066
Ins1 = 004066
Egf = 004066
Igf1 = 004066
Insr = 004066
Egfr = 004066
Igf1r = 004066
Erbb2 = 004066
Map2k1 = 004066
Map2k2 = 004066
Mapk1 = 004066
Mapk3 = 004066
Mknk1 = 004066
Mknk2 = 004066
Pik3ca = 004066
Pik3cd = 004066
Pik3cb = 004066
Pik3r2 = 004066
Pik3r1 = 004066
Pik3r3 = 004066
Akt1 = 004066
Akt2 = 004066
Akt3 = 004066
Mtor = 004066
Eif4ebp1 = 004066
Eif4e = 004066
Eif4e2 = 004066
Eif4e1b = 004066
Rps6kb2 = 004066
Rps6kb1 = 004066
Rps6 = 004066
Hif1a = 004066
Vhl = 004066
Rbx1 = 004066
Eloc = 004066
Elob = 004066
Cul2 = 004066
Egln3 = 004066
Egln2 = 004066
Egln1 = 004066
Arnt = 004066
Crebbp = 004066
Ep300 = 004066
Cybb = 004066
Plcg1 = 004066
Plcg2 = 004066
Prkca = 004066
Prkcb = 004066
Prkcg = 004066
Camk2d = 004066
Camk2g = 004066
Camk2b = 004066
Camk2a = 004066
Timp1 = 004066
Ltbr = 004066
Epo = 004066
Trf = 004066
1300017J02Rik = 004066
Tfrc = 004066
Vegfa = 004066
Flt1 = 004066
Serpine1 = 004066
Angpt1 = 004066
Angpt2 = 004066
Angpt4 = 004066
Tek = 004066
Edn1 = 004066
Nos2 = 004066
Nos3 = 004066
Hmox1 = 004066
Nppa = 004066
Slc2a1 = 004066
Pdk1 = 004066
Hk2 = 004066
Hk3 = 004066
Hk1 = 004066
Hkdc1 = 004066
Pfkl = 004066
Pfkm = 004066
Pfkp = 004066
Gapdh = 004066
Aldoa = 004066
Aldob = 004066
Aldoc = 004066
Aldoart1 = 004066
Eno1 = 004066
Eno2 = 004066
Eno3 = 004066
Eno1b = 004066
Eno4 = 004066
Pgk1 = 004066
Pgk2 = 004066
Pfkfb3 = 004066
Ldha = 004066
Ldhb = 004066
Ldhc = 004066
Ldhal6b = 004066
Bcl2 = 004066
Cdkn1a = 004066
Cdkn1b = 004066
Pdha1 = 004066
Pdha2 = 004066
Pdhb = 004066
Tgfb1 = 004068
Tgfb2 = 004068
Tgfb3 = 004068
Tgfbr1 = 004068
Tgfbr2 = 004068
Smad4 = 004068
Smad3 = 004068
Stk11 = 004068
Prkaa1 = 004068
Prkaa2 = 004068
Prkab1 = 004068
Prkab2 = 004068
Prkag1 = 004068
Prkag3 = 004068
Prkag2 = 004068
Nlk = 004068
Skp2 = 004068
Mdm2 = 004068
Setd7 = 004068
Crebbp = 004068
Ep300 = 004068
Sirt1 = 004068
Usp7 = 004068
Slc2a4 = 004068
Mapk8 = 004068
Mapk9 = 004068
Mapk10 = 004068
Stk4 = 004068
Igf1 = 004068
Igf1r = 004068
Ins2 = 004068
Ins1 = 004068
Insr = 004068
Irs1 = 004068
Irs2 = 004068
Irs3 = 004068
Irs4 = 004068
Pik3ca = 004068
Pik3cd = 004068
Pik3cb = 004068
Pik3r2 = 004068
Pik3r1 = 004068
Pik3r3 = 004068
Pdpk1 = 004068
Chuk = 004068
Ikbkb = 004068
Pten = 004068
Akt1 = 004068
Akt2 = 004068
Akt3 = 004068
Sgk1 = 004068
Sgk2 = 004068
Sgk3 = 004068
Foxo1 = 004068
Foxo3 = 004068
Foxo4 = 004068
Foxo6 = 004068
Grm1 = 004068
Homer2 = 004068
Homer1 = 004068
Homer3 = 004068
Agap2 = 004068
Csnk1e = 004068
Il6 = 004068
Il10 = 004068
Stat3 = 004068
Egf = 004068
Egfr = 004068
Grb2 = 004068
Sos1 = 004068
Sos2 = 004068
Hras = 004068
Kras = 004068
Nras = 004068
Braf = 004068
Raf1 = 004068
Araf = 004068
Map2k1 = 004068
Map2k2 = 004068
Mapk1 = 004068
Mapk3 = 004068
Mapk14 = 004068
Mapk11 = 004068
Mapk12 = 004068
Mapk13 = 004068
Cdk2 = 004068
Prmt1 = 004068
Foxg1 = 004068
Ccnb1 = 004068
Ccnb2 = 004068
Ccnb3 = 004068
Ccnd1 = 004068
Ccnd2 = 004068
Ccng2 = 004068
Cdkn2b = 004068
Cdkn2d = 004068
Cdkn1a = 004068
Cdkn1b = 004068
Rbl2 = 004068
Plk1 = 004068
Plk2 = 004068
Plk3 = 004068
Plk4 = 004068
Gadd45a = 004068
Gadd45b = 004068
Gadd45g = 004068
Fasl = 004068
Bcl2l11 = 004068
Tnfsf10 = 004068
Bcl6 = 004068
Bnip3 = 004068
Atg12 = 004068
Gabarapl1 = 004068
Gabarap = 004068
Gabarapl2 = 004068
Cat = 004068
Sod2 = 004068
Atm = 004068
Pck1 = 004068
Pck2 = 004068
G6pc = 004068
G6pc2 = 004068
G6pc3 = 004068
Il7r = 004068
Klf2 = 004068
S1pr1 = 004068
S1pr4 = 004068
Rag1 = 004068
Rag2 = 004068
Fbxo25 = 004068
Fbxo32 = 004068
Slc8a1 = 004020
Slc8a2 = 004020
Slc8a3 = 004020
Atp2b1 = 004020
Atp2b3 = 004020
Atp2b4 = 004020
Atp2b2 = 004020
Chrm1 = 004020
Chrm3 = 004020
Chrm5 = 004020
Adora2a = 004020
Adora2b = 004020
Adrb1 = 004020
Adrb2 = 004020
Adrb3 = 004020
Drd1 = 004020
Drd5 = 004020
Hrh2 = 004020
Htr4 = 004020
Htr5a = 004020
Htr5b = 004020
Htr6 = 004020
Htr7 = 004020
Gnas = 004020
Gnal = 004020
Adcy1 = 004020
Adcy2 = 004020
Adcy3 = 004020
Adcy4 = 004020
Adcy7 = 004020
Adcy8 = 004020
Adcy9 = 004020
Prkaca = 004020
Prkacb = 004020
Pln = 004020
Atp2a1 = 004020
Atp2a3 = 004020
Atp2a2 = 004020
Hrc = 004020
Stim1 = 004020
Stim2 = 004020
Orai1 = 004020
Orai2 = 004020
Orai3 = 004020
Cacna1c = 004020
Cacna1d = 004020
Cacna1f = 004020
Cacna1s = 004020
Cacna1a = 004020
Cacna1b = 004020
Cacna1e = 004020
Cacna1g = 004020
Cacna1h = 004020
Cacna1i = 004020
Chrna7 = 004020
P2rx1 = 004020
P2rx2 = 004020
P2rx3 = 004020
P2rx4 = 004020
P2rx5 = 004020
P2rx7 = 004020
P2rx6 = 004020
Grin1 = 004020
Grin2a = 004020
Grin2c = 004020
Grin2d = 004020
Ryr1 = 004020
Ryr2 = 004020
Ryr3 = 004020
Trdn = 004020
Casq1 = 004020
Casq2 = 004020
Asph = 004020
Cysltr1 = 004020
Cysltr2 = 004020
Chrm2 = 004020
Adra1a = 004020
Adra1b = 004020
Adra1d = 004020
Agtr1a = 004020
Agtr1b = 004020
Ednra = 004020
Ednrb = 004020
F2r = 004020
Grm1 = 004020
Grm5 = 004020
Grpr = 004020
Hrh1 = 004020
Htr2a = 004020
Htr2b = 004020
Htr2c = 004020
Lhcgr = 004020
Ntsr1 = 004020
Oxtr = 004020
Avpr1a = 004020
Avpr1b = 004020
Ltb4r2 = 004020
Ptafr = 004020
Ptger1 = 004020
Ptger3 = 004020
Ptgfr = 004020
Bdkrb1 = 004020
Bdkrb2 = 004020
Tacr1 = 004020
Tacr2 = 004020
Tacr3 = 004020
Tbxa2r = 004020
Trhr = 004020
Trhr2 = 004020
Cckar = 004020
Cckbr = 004020
Cxcr4 = 004020
Egfr = 004020
Erbb2 = 004020
Erbb3 = 004020
Erbb4 = 004020
Pdgfra = 004020
Pdgfrb = 004020
Gnaq = 004020
Gna11 = 004020
Gna14 = 004020
Gna15 = 004020
Plcd1 = 004020
Plcd3 = 004020
Plcd4 = 004020
Plcb1 = 004020
Plcb3 = 004020
Plcb4 = 004020
Plcb2 = 004020
Plcg1 = 004020
Plcg2 = 004020
Plce1 = 004020
Plcz1 = 004020
Itpr1 = 004020
Itpr2 = 004020
Itpr3 = 004020
Cd38 = 004020
Tpcn1 = 004020
Tpcn2 = 004020
Sphk2 = 004020
Sphk1 = 004020
Mcu = 004020
Vdac1 = 004020
Vdac2 = 004020
Vdac3 = 004020
Slc25a4 = 004020
Slc25a5 = 004020
Slc25a31 = 004020
Ppif = 004020
Tnnc1 = 004020
Tnnc2 = 004020
Calm1 = 004020
Calm4 = 004020
Calm3 = 004020
Calm2 = 004020
Calml3 = 004020
Calm5 = 004020
Calml4 = 004020
Phkg1 = 004020
Phkg2 = 004020
Phka2 = 004020
Phka1 = 004020
Phkb = 004020
Mylk = 004020
Mylk3 = 004020
Mylk2 = 004020
Mylk4 = 004020
Camk1g = 004020
Camk1 = 004020
Camk2d = 004020
Camk2g = 004020
Camk2b = 004020
Camk2a = 004020
Camk4 = 004020
Ppp3cc = 004020
Ppp3ca = 004020
Ppp3cb = 004020
Ppp3r1 = 004020
Ppp3r2 = 004020
Nos1 = 004020
Nos2 = 004020
Nos3 = 004020
Pde1a = 004020
Pde1b = 004020
Pde1c = 004020
Ptk2b = 004020
Itpkb = 004020
Itpka = 004020
Itpkc = 004020
Prkca = 004020
Prkcb = 004020
Prkcg = 004020
Pi4ka = 004070
Pi4kb = 004070
Pi4k2a = 004070
Pi4k2b = 004070
Sacm1l = 004070
Inpp5f = 004070
Pip5k1c = 004070
Pip5k1b = 004070
Pip5k1a = 004070
Ocrl = 004070
Inpp5b = 004070
Inpp5e = 004070
Synj1 = 004070
Synj2 = 004070
Pik3ca = 004070
Pik3cd = 004070
Pik3cb = 004070
Pik3r2 = 004070
Pik3r1 = 004070
Pik3r3 = 004070
Pten = 004070
Inpp5d = 004070
Inppl1 = 004070
Inpp4a = 004070
Inpp4b = 004070
Pikfyve = 004070
Mtm1 = 004070
Mtmr1 = 004070
Mtmr2 = 004070
Mtmr4 = 004070
Mtmr3 = 004070
Mtmr6 = 004070
Mtmr7 = 004070
Mtmr14 = 004070
Pip4k2c = 004070
Pip4k2a = 004070
Pip4k2b = 004070
Pip4p1 = 004070
Pip4p2 = 004070
Pik3c3 = 004070
Pik3c2a = 004070
Pik3c2g = 004070
Pik3c2b = 004070
Plcb1 = 004070
Plcb3 = 004070
Plcb4 = 004070
Plcb2 = 004070
Plcd1 = 004070
Plcd3 = 004070
Plcd4 = 004070
Plce1 = 004070
Plcg1 = 004070
Plcg2 = 004070
Plcz1 = 004070
Ipmk = 004070
Itpkb = 004070
Itpka = 004070
Itpkc = 004070
Inpp5k = 004070
Inpp5j = 004070
Inpp5a = 004070
Itpk1 = 004070
Ippk = 004070
Ip6k1 = 004070
Ip6k2 = 004070
Ip6k3 = 004070
Ppip5k1 = 004070
Ppip5k2 = 004070
Inpp1 = 004070
Impa2 = 004070
Impa1 = 004070
Impad1 = 004070
Dgka = 004070
Dgkg = 004070
Dgkq = 004070
Dgkz = 004070
Dgkb = 004070
Dgke = 004070
Dgki = 004070
Dgkh = 004070
Dgkd = 004070
Dgkk = 004070
Cds1 = 004070
Cds2 = 004070
Cdipt = 004070
Itpr1 = 004070
Itpr2 = 004070
Itpr3 = 004070
Prkca = 004070
Prkcb = 004070
Prkcg = 004070
Calm1 = 004070
Calm4 = 004070
Calm3 = 004070
Calm2 = 004070
Calml3 = 004070
Calm5 = 004070
Calml4 = 004070
Egf = 004072
Pdgfa = 004072
Pdgfb = 004072
Pdgfc = 004072
Pdgfd = 004072
Kitl = 004072
Ins2 = 004072
Ins1 = 004072
Egfr = 004072
Pdgfra = 004072
Pdgfrb = 004072
Kit = 004072
Insr = 004072
Grb2 = 004072
Gab1 = 004072
Gab2 = 004072
Shc1 = 004072
Shc2 = 004072
Shc3 = 004072
Shc4 = 004072
Ptpn11 = 004072
Sos1 = 004072
Sos2 = 004072
Hras = 004072
Kras = 004072
Nras = 004072
Mras = 004072
Rras = 004072
Rras2 = 004072
Ralgds = 004072
Rala = 004072
Ralb = 004072
Pik3ca = 004072
Pik3cd = 004072
Pik3cb = 004072
Pik3r2 = 004072
Pik3r1 = 004072
Pik3r3 = 004072
Akt1 = 004072
Akt2 = 004072
Akt3 = 004072
Tsc1 = 004072
Tsc2 = 004072
Rheb = 004072
Mtor = 004072
Rhoa = 004072
4930544G11Rik = 004072
Arf1 = 004072
Arf6 = 004072
Plcg1 = 004072
Plcg2 = 004072
Fcer1a = 004072
Ms4a2 = 004072
Fcer1g = 004072
Fyn = 004072
Syk = 004072
Prkca = 004072
Pld2 = 004072
Pld1 = 004072
Pla2g4e = 004072
Pla2g4a = 004072
Pla2g4b = 004072
Pla2g4c = 004072
Pla2g4d = 004072
Pla2g4f = 004072
Agpat1 = 004072
Agpat2 = 004072
Agpat3 = 004072
Agpat4 = 004072
Agpat5 = 004072
Sphk2 = 004072
Sphk1 = 004072
Raf1 = 004072
Map2k1 = 004072
Map2k2 = 004072
Mapk1 = 004072
Mapk3 = 004072
Pip5k1c = 004072
Pip5k1b = 004072
Pip5k1a = 004072
Dgka = 004072
Dgkg = 004072
Dgkq = 004072
Dgkz = 004072
Dgkb = 004072
Dgke = 004072
Dgki = 004072
Dgkh = 004072
Dgkd = 004072
Dgkk = 004072
Plpp1 = 004072
Plpp2 = 004072
Plpp3 = 004072
F2 = 004072
Agt = 004072
Avp = 004072
Agtr1a = 004072
Agtr1b = 004072
F2r = 004072
Grm1 = 004072
Grm2 = 004072
Grm3 = 004072
Grm4 = 004072
Grm5 = 004072
Grm6 = 004072
Grm7 = 004072
Grm8 = 004072
Avpr1a = 004072
Avpr1b = 004072
Avpr2 = 004072
Lpar1 = 004072
Lpar2 = 004072
Lpar3 = 004072
Lpar4 = 004072
Lpar5 = 004072
Lpar6 = 004072
Ptgfr = 004072
Cxcr1 = 004072
Cxcr2 = 004072
Plcb1 = 004072
Plcb3 = 004072
Plcb4 = 004072
Plcb2 = 004072
Gna12 = 004072
Ptk2b = 004072
Gna13 = 004072
Pik3cg = 004072
Pik3r5 = 004072
Pik3r6 = 004072
Cyth1 = 004072
Cyth2 = 004072
Cyth3 = 004072
Cyth4 = 004072
Gnas = 004072
Adcy1 = 004072
Adcy2 = 004072
Adcy3 = 004072
Adcy4 = 004072
Adcy5 = 004072
Adcy6 = 004072
Adcy7 = 004072
Adcy8 = 004072
Adcy9 = 004072
Rapgef3 = 004072
Rapgef4 = 004072
Dnm1 = 004072
Dnm3 = 004072
Dnm2 = 004072
Sptlc2 = 004071
Sptlc1 = 004071
Sptlc3 = 004071
Cers3 = 004071
Cers2 = 004071
Cers1 = 004071
Cers4 = 004071
Cers6 = 004071
Cers5 = 004071
Degs2 = 004071
Degs1 = 004071
9130409I23Rik = 004071
Smpd1 = 004071
Sgms1 = 004071
Sgms2 = 004071
Tnf = 004071
Tnfrsf1a = 004071
Nsmaf = 004071
Smpd2 = 004071
Asah1 = 004071
Asah2 = 004071
Acer2 = 004071
Acer1 = 004071
Tradd = 004071
Traf2 = 004071
Ctsd = 004071
Bid = 004071
Bax = 004071
Map3k5 = 004071
Mapk8 = 004071
Mapk9 = 004071
Mapk10 = 004071
Mapk14 = 004071
Mapk11 = 004071
Mapk12 = 004071
Mapk13 = 004071
Prkcz = 004071
Akt1 = 004071
Akt2 = 004071
Akt3 = 004071
Bcl2 = 004071
Ppp2ca = 004071
Ppp2cb = 004071
Ppp2r1a = 004071
Ppp2r1b = 004071
Ppp2r2d = 004071
Ppp2r2b = 004071
Ppp2r2c = 004071
Ppp2r2a = 004071
Gm2436 = 004071
Gm2446 = 004071
Ppp2r3c = 004071
Ppp2r3a = 004071
Ppp2r3d = 004071
Ppp2r5b = 004071
Ppp2r5c = 004071
Ppp2r5d = 004071
Ppp2r5e = 004071
Ppp2r5a = 004071
Trp53 = 004071
Fcer1a = 004071
Ms4a2 = 004071
Fcer1g = 004071
Fyn = 004071
Gab2 = 004071
Pik3ca = 004071
Pik3cd = 004071
Pik3cb = 004071
Pik3r2 = 004071
Pik3r1 = 004071
Pik3r3 = 004071
Pld2 = 004071
Pld1 = 004071
Sphk2 = 004071
Sphk1 = 004071
Kng1 = 004071
Kng2 = 004071
Adora1 = 004071
Adora3 = 004071
Bdkrb2 = 004071
Oprd1 = 004071
Gnai1 = 004071
Gnai3 = 004071
Gnai2 = 004071
Plcb1 = 004071
Plcb3 = 004071
Plcb4 = 004071
Plcb2 = 004071
Prkce = 004071
Mapk1 = 004071
Mapk3 = 004071
Sgpp1 = 004071
Sgpp2 = 004071
Abcc1 = 004071
Sgpl1 = 004071
S1pr1 = 004071
S1pr2 = 004071
Hras = 004071
Kras = 004071
Nras = 004071
Raf1 = 004071
Map2k1 = 004071
Map2k2 = 004071
Pdpk1 = 004071
Nos3 = 004071
Rac1 = 004071
Rac2 = 004071
Rac3 = 004071
S1pr3 = 004071
Gnaq = 004071
Prkca = 004071
Prkcb = 004071
Prkcg = 004071
S1pr4 = 004071
S1pr5 = 004071
Gna12 = 004071
Gna13 = 004071
Rhoa = 004071
4930544G11Rik = 004071
Rock1 = 004071
Rock2 = 004071
Pten = 004071
Nfkb1 = 004071
Rela = 004071
Adcyap1 = 004024
Vip = 004024
Cga = 004024
Lhb = 004024
Tshb = 004024
Pomc = 004024
Gcg = 004024
Gip = 004024
Fshb = 004024
Nppa = 004024
Adrb1 = 004024
Drd1 = 004024
Drd5 = 004024
Adora2a = 004024
Htr4 = 004024
Htr6 = 004024
Ptger2 = 004024
Adcyap1r1 = 004024
Vipr2 = 004024
Lhcgr = 004024
Tshr = 004024
Mc2r = 004024
Glp1r = 004024
Gipr = 004024
Gpr119 = 004024
Fshr = 004024
Npr1 = 004024
Gnas = 004024
Edn1 = 004024
Edn2 = 004024
Edn3 = 004024
Sst = 004024
Npy = 004024
Ghrl = 004024
Oxt = 004024
Adrb2 = 004024
Htr1a = 004024
Htr1b = 004024
Htr1d = 004024
Htr1f = 004024
Chrm1 = 004024
Chrm2 = 004024
Drd2 = 004024
Gabbr1 = 004024
Gabbr2 = 004024
Adora1 = 004024
Ednra = 004024
Npy1r = 004024
Sstr1 = 004024
Sstr2 = 004024
Sstr5 = 004024
Hcar1 = 004024
Hcar2 = 004024
Ffar2 = 004024
Sucnr1 = 004024
Ptger3 = 004024
Oxtr = 004024
Ghsr = 004024
Gnai1 = 004024
Gnai3 = 004024
Gnai2 = 004024
Adcy1 = 004024
Adcy2 = 004024
Adcy3 = 004024
Adcy4 = 004024
Adcy5 = 004024
Adcy6 = 004024
Adcy7 = 004024
Adcy8 = 004024
Adcy9 = 004024
Adcy10 = 004024
Hcn2 = 004024
Hcn4 = 004024
Cnga1 = 004024
Cnga2 = 004024
Cnga3 = 004024
Cnga4 = 004024
Cngb1 = 004024
Cngb3 = 004024
Calm1 = 004024
Calm4 = 004024
Calm3 = 004024
Calm2 = 004024
Calml3 = 004024
Calm5 = 004024
Calml4 = 004024
Camk2d = 004024
Camk2g = 004024
Camk2b = 004024
Camk2a = 004024
Camk4 = 004024
Abcc4 = 004024
Rapgef3 = 004024
Rapgef4 = 004024
Rras = 004024
Rras2 = 004024
Pld2 = 004024
Pld1 = 004024
Plce1 = 004024
Mapk8 = 004024
Mapk9 = 004024
Mapk10 = 004024
Rap1a = 004024
Rap1b = 004024
Tiam1 = 004024
Vav1 = 004024
Vav2 = 004024
Vav3 = 004024
Rac1 = 004024
Rac2 = 004024
Rac3 = 004024
Pak1 = 004024
Arap3 = 004024
Rhoa = 004024
4930544G11Rik = 004024
Afdn = 004024
Pik3ca = 004024
Pik3cd = 004024
Pik3cb = 004024
Pik3r2 = 004024
Pik3r1 = 004024
Pik3r3 = 004024
Akt1 = 004024
Akt2 = 004024
Akt3 = 004024
Braf = 004024
Raf1 = 004024
Map2k1 = 004024
Map2k2 = 004024
Mapk1 = 004024
Mapk3 = 004024
Prkaca = 004024
Prkacb = 004024
Ppp1r1b = 004024
Ppp1ca = 004024
Ppp1cb = 004024
Ppp1cc = 004024
Ppp1ccb = 004024
Creb1 = 004024
Creb3 = 004024
Creb3l1 = 004024
Creb3l2 = 004024
Creb3l3 = 004024
Creb3l4 = 004024
Creb5 = 004024
Crebbp = 004024
Ep300 = 004024
Bdnf = 004024
Fos = 004024
Jun = 004024
Gli3 = 004024
Gli1 = 004024
Ptch1 = 004024
Hhip = 004024
Nfkbia = 004024
Nfkb1 = 004024
Rela = 004024
Sox9 = 004024
Amh = 004024
Ppara = 004024
Acox3 = 004024
Acox1 = 004024
Nfatc1 = 004024
F2r = 004024
Bad = 004024
Lipe = 004024
Rock1 = 004024
Rock2 = 004024
Ppp1r12a = 004024
Myl9 = 004024
Tnni3 = 004024
Pln = 004024
Atp2a1 = 004024
Atp2a3 = 004024
Atp2a2 = 004024
Ryr2 = 004024
Grin1 = 004024
Grin2a = 004024
Grin2b = 004024
Grin2c = 004024
Grin2d = 004024
Grin3a = 004024
Grin3b = 004024
Gria1 = 004024
Gria2 = 004024
Gria3 = 004024
Gria4 = 004024
Cftr = 004024
Atp1a1 = 004024
Atp1a2 = 004024
Atp1a3 = 004024
Atp1a4 = 004024
Atp1b4 = 004024
Atp1b1 = 004024
Atp1b2 = 004024
Atp1b3 = 004024
Fxyd2 = 004024
Fxyd1 = 004024
Slc9a1 = 004024
Orai1 = 004024
Atp2b1 = 004024
Atp2b3 = 004024
Atp2b4 = 004024
Atp2b2 = 004024
Cacna1c = 004024
Cacna1d = 004024
Cacna1f = 004024
Cacna1s = 004024
Pde3a = 004024
Pde3b = 004024
Pde4a = 004024
Pde4b = 004024
Pde4c = 004024
Pde4d = 004024
Pde10a = 004024
Agtr1a = 004022
Agtr1b = 004022
Ednra = 004022
Ednrb = 004022
Adra1a = 004022
Adra1b = 004022
Adra1d = 004022
Adra2a = 004022
Adra2b = 004022
Adra2c = 004022
Gnaq = 004022
Gna11 = 004022
Gna12 = 004022
Gna13 = 004022
Trpc6 = 004022
Ppp3cc = 004022
Ppp3ca = 004022
Ppp3cb = 004022
Ppp3r1 = 004022
Ppp3r2 = 004022
Mef2a = 004022
Mef2b = 004022
Gm45929 = 004022
Mef2c = 004022
Mef2d = 004022
Nfatc1 = 004022
Nfatc2 = 004022
Nfatc3 = 004022
Nfatc4 = 004022
Srf = 004022
Gata4 = 004022
Myh7 = 004022
Myh6 = 004022
Nppb = 004022
Nppa = 004022
Npr1 = 004022
Nppc = 004022
Npr2 = 004022
Prkg1 = 004022
Prkg2 = 004022
Cacna1c = 004022
Cacna1d = 004022
Cacna1f = 004022
Cacna1s = 004022
Kcnma1 = 004022
Kcnu1 = 004022
Kcnmb1 = 004022
Kcnmb2 = 004022
Kcnmb3 = 004022
Kcnmb4 = 004022
Slc8a1 = 004022
Slc8a2 = 004022
Slc8a3 = 004022
Atp1a1 = 004022
Atp1a2 = 004022
Atp1a3 = 004022
Atp1a4 = 004022
Atp1b4 = 004022
Atp1b1 = 004022
Atp1b2 = 004022
Atp1b3 = 004022
Fxyd2 = 004022
Atp2b1 = 004022
Atp2b3 = 004022
Atp2b4 = 004022
Atp2b2 = 004022
Rgs2 = 004022
Gtf2i = 004022
Gtf2ird1 = 004022
Plcb1 = 004022
Plcb3 = 004022
Plcb4 = 004022
Plcb2 = 004022
Itpr1 = 004022
Itpr2 = 004022
Itpr3 = 004022
Mrvi1 = 004022
Pln = 004022
Atp2a1 = 004022
Atp2a3 = 004022
Atp2a2 = 004022
Rhoa = 004022
4930544G11Rik = 004022
Rock1 = 004022
Rock2 = 004022
Ppp1r12a = 004022
Ppp1ca = 004022
Ppp1cb = 004022
Ppp1cc = 004022
Ppp1ccb = 004022
Calm1 = 004022
Calm4 = 004022
Calm3 = 004022
Calm2 = 004022
Calml3 = 004022
Calm5 = 004022
Calml4 = 004022
Mylk = 004022
Mylk3 = 004022
Mylk2 = 004022
Mylk4 = 004022
Myl9 = 004022
Cnga1 = 004022
Cngb1 = 004022
Adcy1 = 004022
Adcy2 = 004022
Adcy3 = 004022
Adcy4 = 004022
Adcy5 = 004022
Adcy6 = 004022
Adcy7 = 004022
Adcy8 = 004022
Adcy9 = 004022
Pde2a = 004022
Pde3a = 004022
Pde3b = 004022
Pde5a = 004022
Gucy1a1 = 004022
Gucy1a2 = 004022
Gucy1b2 = 004022
Gucy1b1 = 004022
Kng1 = 004022
Kng2 = 004022
Bdkrb2 = 004022
Oprd1 = 004022
Adora1 = 004022
Adora3 = 004022
Gnai1 = 004022
Gnai3 = 004022
Gnai2 = 004022
Ins2 = 004022
Ins1 = 004022
Insr = 004022
Irs1 = 004022
Irs2 = 004022
Irs3 = 004022
Irs4 = 004022
Pik3cg = 004022
Pik3r5 = 004022
Pik3r6 = 004022
Akt1 = 004022
Akt2 = 004022
Akt3 = 004022
Nos3 = 004022
Adrb1 = 004022
Adrb2 = 004022
Adrb3 = 004022
Prkce = 004022
Kcnj8 = 004022
Vdac1 = 004022
Vdac2 = 004022
Vdac3 = 004022
Slc25a4 = 004022
Slc25a5 = 004022
Slc25a31 = 004022
Ppif = 004022
Creb1 = 004022
Atf2 = 004022
Atf4 = 004022
Creb3 = 004022
Creb3l1 = 004022
Creb3l2 = 004022
Creb3l3 = 004022
Creb3l4 = 004022
Creb5 = 004022
Atf6b = 004022
Bad = 004022
Vasp = 004022
Raf1 = 004022
Map2k1 = 004022
Map2k2 = 004022
Mapk1 = 004022
Mapk3 = 004022
Egf = 004151
Tgfa = 004151
Ereg = 004151
Areg = 004151
Fgf1 = 004151
Fgf2 = 004151
Fgf3 = 004151
Fgf4 = 004151
Fgf5 = 004151
Fgf7 = 004151
Fgf8 = 004151
Fgf9 = 004151
Fgf10 = 004151
Fgf16 = 004151
Fgf17 = 004151
Fgf18 = 004151
Fgf20 = 004151
Fgf22 = 004151
Fgf6 = 004151
Fgf15 = 004151
Fgf21 = 004151
Fgf23 = 004151
Klk1b4 = 004151
Ngf = 004151
Bdnf = 004151
Ntf3 = 004151
Ntf5 = 004151
Ins2 = 004151
Ins1 = 004151
Igf1 = 004151
Igf2 = 004151
Pdgfa = 004151
Pdgfb = 004151
Pdgfc = 004151
Pdgfd = 004151
Csf1 = 004151
Kitl = 004151
Flt3l = 004151
Vegfa = 004151
Vegfb = 004151
Pgf = 004151
Vegfc = 004151
Vegfd = 004151
Hgf = 004151
Angpt1 = 004151
Angpt2 = 004151
Angpt4 = 004151
Efna1 = 004151
Efna2 = 004151
Efna4 = 004151
Efna5 = 004151
Efna3 = 004151
Egfr = 004151
Erbb2 = 004151
Erbb3 = 004151
Erbb4 = 004151
Fgfr1 = 004151
Fgfr2 = 004151
Fgfr3 = 004151
Fgfr4 = 004151
Ngfr = 004151
Ntrk1 = 004151
Ntrk2 = 004151
Insr = 004151
Igf1r = 004151
Pdgfra = 004151
Pdgfrb = 004151
Csf1r = 004151
Kit = 004151
Flt3 = 004151
Flt1 = 004151
Flt4 = 004151
Kdr = 004151
Met = 004151
Tek = 004151
Epha2 = 004151
Grb2 = 004151
Sos1 = 004151
Sos2 = 004151
Hras = 004151
Kras = 004151
Nras = 004151
Raf1 = 004151
Map2k1 = 004151
Map2k2 = 004151
Mapk1 = 004151
Mapk3 = 004151
Irs1 = 004151
Tlr2 = 004151
Tlr4 = 004151
Rac1 = 004151
Syk = 004151
Cd19 = 004151
Pik3ap1 = 004151
Gh = 004151
Prl = 004151
Osm = 004151
Il2 = 004151
Il3 = 004151
Il6 = 004151
Il4 = 004151
Il7 = 004151
Ifna1 = 004151
Ifna2 = 004151
Ifna4 = 004151
Ifna5 = 004151
Ifna6 = 004151
Ifna7 = 004151
Ifna9 = 004151
Ifna11 = 004151
Ifna12 = 004151
Ifna13 = 004151
Ifna14 = 004151
Ifnab = 004151
Ifna15 = 004151
Ifnb1 = 004151
Epo = 004151
Csf3 = 004151
Ghr = 004151
Prlr = 004151
Osmr = 004151
Il2ra = 004151
Il2rb = 004151
Il2rg = 004151
Il3ra = 004151
Il6ra = 004151
Il4ra = 004151
Il7r = 004151
Ifnar1 = 004151
Ifnar2 = 004151
Epor = 004151
Csf3r = 004151
Jak1 = 004151
Jak2 = 004151
Jak3 = 004151
Col1a1 = 004151
Col1a2 = 004151
Col2a1 = 004151
Col4a1 = 004151
Col4a2 = 004151
Col4a4 = 004151
Col4a6 = 004151
Col4a5 = 004151
Col4a3 = 004151
Col6a2 = 004151
Col6a1 = 004151
Col6a6 = 004151
Col6a3 = 004151
Col6a4 = 004151
Col6a5 = 004151
Col9a1 = 004151
Col9a2 = 004151
Col9a3 = 004151
Lama1 = 004151
Lama2 = 004151
Lama3 = 004151
Lama5 = 004151
Lama4 = 004151
Lamb1 = 004151
Lamb2 = 004151
Lamb3 = 004151
Lamc1 = 004151
Lamc2 = 004151
Lamc3 = 004151
Chad = 004151
Reln = 004151
Thbs1 = 004151
Comp = 004151
Thbs2 = 004151
Thbs3 = 004151
Thbs4 = 004151
Fn1 = 004151
Spp1 = 004151
Vtn = 004151
Tnc = 004151
Tnr = 004151
Tnn = 004151
Tnxb = 004151
Vwf = 004151
Ibsp = 004151
Itga1 = 004151
Itga2 = 004151
Itga2b = 004151
Itga3 = 004151
Itga4 = 004151
Itga5 = 004151
Itga6 = 004151
Itga7 = 004151
Itga8 = 004151
Itga9 = 004151
Itga10 = 004151
Itga11 = 004151
Itgav = 004151
Itgb1 = 004151
Itgb3 = 004151
Itgb4 = 004151
Itgb5 = 004151
Itgb6 = 004151
Itgb7 = 004151
Itgb8 = 004151
Ptk2 = 004151
Pik3ca = 004151
Pik3cd = 004151
Pik3cb = 004151
Pik3r2 = 004151
Pik3r1 = 004151
Pik3r3 = 004151
F2r = 004151
Chrm1 = 004151
Chrm2 = 004151
Lpar1 = 004151
Lpar2 = 004151
Lpar3 = 004151
Lpar4 = 004151
Lpar5 = 004151
Lpar6 = 004151
Gnb1 = 004151
Gnb2 = 004151
Gnb3 = 004151
Gnb4 = 004151
Gnb5 = 004151
Gng2 = 004151
Gng3 = 004151
Gng4 = 004151
Gng5 = 004151
Gng7 = 004151
Gng8 = 004151
Gng10 = 004151
Gng11 = 004151
Gng12 = 004151
Gm5741 = 004151
Gng13 = 004151
Gngt1 = 004151
Gngt2 = 004151
Pik3cg = 004151
Pik3r5 = 004151
Pik3r6 = 004151
Pdpk1 = 004151
Stk11 = 004151
Prkaa1 = 004151
Prkaa2 = 004151
Ddit4 = 004151
Tsc1 = 004151
Tsc2 = 004151
Rheb = 004151
Mlst8 = 004151
Mtor = 004151
Rptor = 004151
Eif4ebp1 = 004151
Eif4e = 004151
Eif4e2 = 004151
Eif4e1b = 004151
Rps6kb2 = 004151
Rps6kb1 = 004151
Eif4b = 004151
Rps6 = 004151
Prkca = 004151
Pkn1 = 004151
Pkn2 = 004151
Pkn3 = 004151
Sgk1 = 004151
Sgk2 = 004151
Sgk3 = 004151
Akt1 = 004151
Akt2 = 004151
Akt3 = 004151
Magi1 = 004151
Magi2 = 004151
Pten = 004151
Them4 = 004151
Ppp2ca = 004151
Ppp2cb = 004151
Ppp2r1a = 004151
Ppp2r1b = 004151
Ppp2r2d = 004151
Ppp2r2b = 004151
Ppp2r2c = 004151
Ppp2r2a = 004151
Gm2436 = 004151
Gm2446 = 004151
Ppp2r3c = 004151
Ppp2r3a = 004151
Ppp2r3d = 004151
Ppp2r5b = 004151
Ppp2r5c = 004151
Ppp2r5d = 004151
Ppp2r5e = 004151
Ppp2r5a = 004151
Hsp90aa1 = 004151
Hsp90ab1 = 004151
Hsp90b1 = 004151
Cdc37 = 004151
Crtc2 = 004151
Phlpp1 = 004151
Phlpp2 = 004151
Tcl1 = 004151
Tcl1b1 = 004151
Tcl1b4 = 004151
Mtcp1 = 004151
Nos3 = 004151
Brca1 = 004151
Gsk3b = 004151
Gys1 = 004151
Gys2 = 004151
Pck1 = 004151
Pck2 = 004151
G6pc = 004151
G6pc2 = 004151
G6pc3 = 004151
Myc = 004151
Ccnd1 = 004151
Cdkn1a = 004151
Cdkn1b = 004151
Cdk2 = 004151
Cdk4 = 004151
Cdk6 = 004151
Ccnd2 = 004151
Ccnd3 = 004151
Ccne1 = 004151
Ccne2 = 004151
Foxo3 = 004151
Rbl2 = 004151
Fasl = 004151
Bcl2l11 = 004151
Ywhaz = 004151
Ywhab = 004151
Ywhaq = 004151
Ywhae = 004151
Ywhah = 004151
Ywhag = 004151
Bad = 004151
Bcl2l1 = 004151
Bcl2 = 004151
Casp9 = 004151
Creb1 = 004151
Atf2 = 004151
Atf4 = 004151
Creb3 = 004151
Creb3l1 = 004151
Creb3l2 = 004151
Creb3l3 = 004151
Creb3l4 = 004151
Creb5 = 004151
Atf6b = 004151
Mcl1 = 004151
Rxra = 004151
Nr4a1 = 004151
Ikbkg = 004151
Chuk = 004151
Ikbkb = 004151
Rela = 004151
Nfkb1 = 004151
Myb = 004151
Mdm2 = 004151
Trp53 = 004151
Map3k7 = 004152
Stk11 = 004152
Cab39 = 004152
Cab39l = 004152
Strada = 004152
Stradb = 004152
Lep = 004152
Lepr = 004152
Camkk2 = 004152
Adra1a = 004152
Adipoq = 004152
Adipor1 = 004152
Adipor2 = 004152
Prkaa1 = 004152
Prkaa2 = 004152
Prkab1 = 004152
Prkab2 = 004152
Prkag1 = 004152
Prkag3 = 004152
Prkag2 = 004152
Pfkfb1 = 004152
Pfkfb2 = 004152
Pfkfb3 = 004152
Pfkfb4 = 004152
Fbp1 = 004152
Fbp2 = 004152
Pfkl = 004152
Pfkm = 004152
Pfkp = 004152
Hnf4a = 004152
G6pc = 004152
G6pc2 = 004152
G6pc3 = 004152
Pck1 = 004152
Pck2 = 004152
Crtc2 = 004152
Creb1 = 004152
Creb3 = 004152
Creb3l1 = 004152
Creb3l2 = 004152
Creb3l3 = 004152
Creb3l4 = 004152
Creb5 = 004152
Ppargc1a = 004152
Elavl1 = 004152
Ccnd1 = 004152
Ccna2 = 004152
Ccna1 = 004152
Eef2k = 004152
Eef2 = 004152
Foxo1 = 004152
Foxo3 = 004152
Sirt1 = 004152
Slc2a4 = 004152
Gys1 = 004152
Gys2 = 004152
Lipe = 004152
Hmgcr = 004152
Srebf1 = 004152
Fasn = 004152
Acaca = 004152
Scd1 = 004152
Scd2 = 004152
Scd3 = 004152
Scd4 = 004152
Acacb = 004152
Mlycd = 004152
Cpt1a = 004152
Cpt1b = 004152
Cpt1c = 004152
Ppp2ca = 004152
Ppp2cb = 004152
Ppp2r1a = 004152
Ppp2r1b = 004152
Ppp2r2d = 004152
Ppp2r2b = 004152
Ppp2r2c = 004152
Ppp2r2a = 004152
Gm2436 = 004152
Gm2446 = 004152
Ppp2r3c = 004152
Ppp2r3a = 004152
Ppp2r3d = 004152
Ppp2r5b = 004152
Ppp2r5c = 004152
Ppp2r5d = 004152
Ppp2r5e = 004152
Ppp2r5a = 004152
Tbc1d1 = 004152
Rab2a = 004152
Rab8a = 004152
Rab10 = 004152
Rab11b = 004152
Rab14 = 004152
Cftr = 004152
Cd36 = 004152
Igf1 = 004152
Igf1r = 004152
Ins2 = 004152
Ins1 = 004152
Insr = 004152
Irs1 = 004152
Irs2 = 004152
Irs3 = 004152
Irs4 = 004152
Pik3ca = 004152
Pik3cd = 004152
Pik3cb = 004152
Pik3r2 = 004152
Pik3r1 = 004152
Pik3r3 = 004152
Pdpk1 = 004152
Akt1 = 004152
Akt2 = 004152
Akt3 = 004152
Tsc2 = 004152
Tsc1 = 004152
Rheb = 004152
Mtor = 004152
Rptor = 004152
Akt1s1 = 004152
Rps6kb2 = 004152
Rps6kb1 = 004152
Eif4ebp1 = 004152
Pparg = 004152
Ulk1 = 004152
Slc7a5 = 004150
Slc3a2 = 004150
Slc38a9 = 004150
Atp6v1a = 004150
Atp6v1b2 = 004150
Atp6v1b1 = 004150
Atp6v1c1 = 004150
Atp6v1c2 = 004150
Atp6v1d = 004150
Atp6v1e1 = 004150
Atp6v1e2 = 004150
Atp6v1f = 004150
Atp6v1g2 = 004150
Atp6v1g1 = 004150
Atp6v1g3 = 004150
Atp6v1h = 004150
Lamtor1 = 004150
Lamtor2 = 004150
Lamtor3 = 004150
Lamtor4 = 004150
Lamtor5 = 004150
Flcn = 004150
Fnip1 = 004150
Fnip2 = 004150
Rraga = 004150
Rragb = 004150
Rragd = 004150
Rragc = 004150
Sesn2 = 004150
Castor1 = 004150
Castor2 = 004150
Mios = 004150
Seh1l = 004150
Wdr24 = 004150
Wdr59 = 004150
Sec13 = 004150
Depdc5 = 004150
Nprl2 = 004150
Nprl3 = 004150
Skp2 = 004150
Rnf152 = 004150
Rptor = 004150
Akt1s1 = 004150
Mtor = 004150
Deptor = 004150
Mlst8 = 004150
Telo2 = 004150
Tti1 = 004150
Clip1 = 004150
Grb10 = 004150
Ulk1 = 004150
Ulk2 = 004150
Eif4ebp1 = 004150
Eif4e = 004150
Eif4e2 = 004150
Eif4e1b = 004150
Rps6kb2 = 004150
Rps6kb1 = 004150
Eif4b = 004150
Rps6 = 004150
Strada = 004150
Stradb = 004150
Stk11 = 004150
Cab39 = 004150
Cab39l = 004150
Prkaa1 = 004150
Prkaa2 = 004150
Tsc1 = 004150
Tsc2 = 004150
Tbc1d7 = 004150
Rheb = 004150
Ddit4 = 004150
Wnt1 = 004150
Wnt2 = 004150
Wnt2b = 004150
Wnt3 = 004150
Wnt3a = 004150
Wnt4 = 004150
Wnt5a = 004150
Wnt5b = 004150
Wnt6 = 004150
Wnt7a = 004150
Wnt7b = 004150
Wnt8a = 004150
Wnt8b = 004150
Wnt9a = 004150
Wnt9b = 004150
Wnt10b = 004150
Wnt10a = 004150
Wnt11 = 004150
Wnt16 = 004150
Fzd1 = 004150
Fzd7 = 004150
Fzd2 = 004150
Fzd3 = 004150
Fzd4 = 004150
Fzd5 = 004150
Fzd8 = 004150
Fzd6 = 004150
Fzd10 = 004150
Fzd9 = 004150
Lrp5 = 004150
Lrp6 = 004150
Dvl3 = 004150
Dvl1 = 004150
Dvl2 = 004150
Gsk3b = 004150
Tnf = 004150
Tnfrsf1a = 004150
Ikbkb = 004150
Ins2 = 004150
Ins1 = 004150
Igf1 = 004150
Insr = 004150
Igf1r = 004150
Grb2 = 004150
Sos1 = 004150
Sos2 = 004150
Hras = 004150
Kras = 004150
Nras = 004150
Braf = 004150
Raf1 = 004150
Map2k1 = 004150
Map2k2 = 004150
Mapk1 = 004150
Mapk3 = 004150
Rps6ka3 = 004150
Rps6ka1 = 004150
Rps6ka2 = 004150
Rps6ka6 = 004150
Irs1 = 004150
Pik3r2 = 004150
Pik3r1 = 004150
Pik3r3 = 004150
Pik3ca = 004150
Pik3cd = 004150
Pik3cb = 004150
Pten = 004150
Pdpk1 = 004150
Akt1 = 004150
Akt2 = 004150
Akt3 = 004150
Chuk = 004150
Mapkap1 = 004150
Rictor = 004150
Prr5 = 004150
Rhoa = 004150
4930544G11Rik = 004150
Prkca = 004150
Prkcb = 004150
Prkcg = 004150
Sgk1 = 004150
Lpin1 = 004150
Chrm1 = 004080
Chrm2 = 004080
Chrm3 = 004080
Chrm4 = 004080
Chrm5 = 004080
Adra1a = 004080
Adra1b = 004080
Adra1d = 004080
Adra2a = 004080
Adra2b = 004080
Adra2c = 004080
Adrb1 = 004080
Adrb2 = 004080
Adrb3 = 004080
Drd1 = 004080
Drd2 = 004080
Drd3 = 004080
Drd4 = 004080
Drd5 = 004080
Hrh1 = 004080
Hrh2 = 004080
Hrh3 = 004080
Hrh4 = 004080
Htr1a = 004080
Htr1b = 004080
Htr1d = 004080
Htr1f = 004080
Htr2a = 004080
Htr2b = 004080
Htr2c = 004080
Htr4 = 004080
Htr5a = 004080
Htr5b = 004080
Htr6 = 004080
Htr7 = 004080
Taar7b = 004080
Taar4 = 004080
Taar1 = 004080
Taar6 = 004080
Taar7a = 004080
Taar8a = 004080
Taar7e = 004080
Taar8b = 004080
Taar2 = 004080
Taar5 = 004080
Taar7d = 004080
Taar7f = 004080
Taar3 = 004080
Taar8c = 004080
Taar9 = 004080
Agt = 004080
Agtr1a = 004080
Agtr1b = 004080
Agtr2 = 004080
Apln = 004080
Aplnr = 004080
Nmb = 004080
Grp = 004080
Nmbr = 004080
Grpr = 004080
Brs3 = 004080
Kng1 = 004080
Kng2 = 004080
Bdkrb1 = 004080
Bdkrb2 = 004080
C3 = 004080
C3ar1 = 004080
Hc = 004080
C5ar1 = 004080
Fpr1 = 004080
Fpr2 = 004080
Fpr3 = 004080
Fpr-rs4 = 004080
Fpr-rs6 = 004080
Fpr-rs3 = 004080
Cck = 004080
Cckar = 004080
Cckbr = 004080
Edn1 = 004080
Edn2 = 004080
Edn3 = 004080
Ednra = 004080
Ednrb = 004080
Gal = 004080
Galr1 = 004080
Galr2 = 004080
Galr3 = 004080
Ghrl = 004080
Ghsr = 004080
Kiss1 = 004080
Kiss1r = 004080
Pomc = 004080
Mc1r = 004080
Mc2r = 004080
Mc3r = 004080
Mc4r = 004080
Mc5r = 004080
Nmu = 004080
Nmur1 = 004080
Nmur2 = 004080
Npff = 004080
Npffr1 = 004080
Npffr2 = 004080
Npy = 004080
Pyy = 004080
Ppy = 004080
Npy1r = 004080
Npy2r = 004080
Npy4r = 004080
Npy5r = 004080
Npy6r = 004080
Gpr83 = 004080
Pgr15l = 004080
Npw = 004080
Npb = 004080
Npbwr1 = 004080
Nts = 004080
Ntsr1 = 004080
Ntsr2 = 004080
Penk = 004080
Pdyn = 004080
Oprd1 = 004080
Oprk1 = 004080
Oprm1 = 004080
Oprl1 = 004080
Hcrt = 004080
Hcrtr1 = 004080
Hcrtr2 = 004080
Oxt = 004080
Oxtr = 004080
Sst = 004080
Cort = 004080
Sstr1 = 004080
Sstr2 = 004080
Sstr3 = 004080
Sstr4 = 004080
Sstr5 = 004080
Tac1 = 004080
Tac4 = 004080
Tacr1 = 004080
Tacr2 = 004080
Tac2 = 004080
Tacr3 = 004080
Uts2 = 004080
Uts2r = 004080
Avp = 004080
Avpr1a = 004080
Avpr1b = 004080
Avpr2 = 004080
F2 = 004080
Ctsg = 004080
Gzma = 004080
Plg = 004080
Try10 = 004080
Prss2 = 004080
2210010C04Rik = 004080
Try5 = 004080
Gm10334 = 004080
Try4 = 004080
1810009J06Rik = 004080
F2r = 004080
F2rl1 = 004080
F2rl2 = 004080
F2rl3 = 004080
Pard3 = 004080
Prlh = 004080
Prlhr = 004080
Pmch = 004080
Mchr1 = 004080
Fshb = 004080
Cga = 004080
Fshr = 004080
Lhb = 004080
Lhcgr = 004080
Tshb = 004080
Tshr = 004080
Ptgdr = 004080
Ptger1 = 004080
Ptger2 = 004080
Ptger3 = 004080
Ptger4 = 004080
Ptgfr = 004080
Ptgir = 004080
Tbxa2r = 004080
Adora1 = 004080
Adora2a = 004080
Adora2b = 004080
Adora3 = 004080
P2ry2 = 004080
P2ry1 = 004080
P2ry4 = 004080
P2ry6 = 004080
Lpar6 = 004080
P2ry10 = 004080
P2ry10b = 004080
P2ry14 = 004080
P2ry13 = 004080
Gpr35 = 004080
Cnr1 = 004080
Cnr2 = 004080
Ptafr = 004080
Gnrh1 = 004080
Gnrhr = 004080
Trh = 004080
Trhr = 004080
Trhr2 = 004080
Mtnr1a = 004080
Mtnr1b = 004080
Gpr50 = 004080
Lpar1 = 004080
Lpar2 = 004080
Lpar3 = 004080
Lpar4 = 004080
S1pr1 = 004080
S1pr2 = 004080
S1pr3 = 004080
S1pr4 = 004080
S1pr5 = 004080
Ltb4r1 = 004080
Ltb4r2 = 004080
Mas1 = 004080
Rln1 = 004080
Rln3 = 004080
Insl3 = 004080
Insl5 = 004080
Rxfp1 = 004080
Rxfp2 = 004080
Rxfp3 = 004080
Rxfp4 = 004080
Cysltr1 = 004080
Cysltr2 = 004080
Calcb = 004080
Calca = 004080
Adm = 004080
Iapp = 004080
Calcr = 004080
Calcrl = 004080
Crh = 004080
Ucn = 004080
Ucn3 = 004080
Ucn2 = 004080
Crhr1 = 004080
Crhr2 = 004080
Gip = 004080
Gipr = 004080
Gcg = 004080
Gcgr = 004080
Glp1r = 004080
Glp2r = 004080
Ghrh = 004080
Ghrhr = 004080
Pth = 004080
Pth2 = 004080
Pth1r = 004080
Pth2r = 004080
Adcyap1 = 004080
Adcyap1r1 = 004080
Sct = 004080
Sctr = 004080
Vip = 004080
Vipr1 = 004080
Vipr2 = 004080
Grm1 = 004080
Grm2 = 004080
Grm3 = 004080
Grm4 = 004080
Grm5 = 004080
Grm6 = 004080
Grm7 = 004080
Grm8 = 004080
Gabbr1 = 004080
Gabbr2 = 004080
Gpr156 = 004080
Grin1 = 004080
Grin2a = 004080
Grin2b = 004080
Grin2c = 004080
Grin2d = 004080
Grin3a = 004080
Grin3b = 004080
Gabra1 = 004080
Gabra2 = 004080
Gabra3 = 004080
Gabra4 = 004080
Gabra5 = 004080
Gabra6 = 004080
Gabrb1 = 004080
Gabrb3 = 004080
Gabrb2 = 004080
Gabrd = 004080
Gabre = 004080
Gabrg1 = 004080
Gabrg2 = 004080
Gabrg3 = 004080
Gabrp = 004080
Gabrr1 = 004080
Gabrr2 = 004080
Gabrr3 = 004080
Gabrq = 004080
Slurp1 = 004080
Slurp2 = 004080
Chrna1 = 004080
Chrna2 = 004080
Chrna3 = 004080
Chrna4 = 004080
Chrna5 = 004080
Chrna6 = 004080
Chrna7 = 004080
Chrna9 = 004080
Chrna10 = 004080
Chrnb1 = 004080
Chrnb2 = 004080
Chrnb3 = 004080
Chrnb4 = 004080
Chrnd = 004080
Chrne = 004080
Chrng = 004080
P2rx1 = 004080
P2rx2 = 004080
P2rx3 = 004080
P2rx4 = 004080
P2rx5 = 004080
P2rx7 = 004080
P2rx6 = 004080
Gria1 = 004080
Gria2 = 004080
Gria3 = 004080
Gria4 = 004080
Grik1 = 004080
Grik2 = 004080
Grik3 = 004080
Grik4 = 004080
Grik5 = 004080
Grid1 = 004080
Grid2 = 004080
Glra1 = 004080
Glra2 = 004080
Glra3 = 004080
Glrb = 004080
Trpv1 = 004080
Tspo = 004080
Nr3c1 = 004080
Gh = 004080
Ghr = 004080
Thra = 004080
Thrb = 004080
Lep = 004080
Lepr = 004080
Prl = 004080
Prlr = 004080
Ccl1 = 004060
Ccl25 = 004060
Ccl19 = 004060
Gm2023 = 004060
Gm2457 = 004060
Ccl21d = 004060
Gm13304 = 004060
Gm10591 = 004060
Ccl21b = 004060
C-C = 004060
C-C = 004060
Ccl21c = 004060
Gm1987 = 004060
Ccl21a = 004060
Ccl3 = 004060
Ccl4 = 004060
Ccl17 = 004060
Ccl22 = 004060
Ccl5 = 004060
Ccl8 = 004060
Ccl9 = 004060
Ccl6 = 004060
Ccl7 = 004060
Ccl2 = 004060
Ccl12 = 004060
Ccl11 = 004060
Ccl24 = 004060
Ccl26 = 004060
Ccl27a = 004060
Ccl27b = 004060
Gm20878 = 004060
Gm13306 = 004060
c-C = 004060
Gm2506 = 004060
Gm21586 = 004060
Gm21953 = 004060
Ccl28 = 004060
Ccl20 = 004060
Cxcl1 = 004060
Cxcl2 = 004060
Cxcl3 = 004060
Cxcl5 = 004060
Ppbp = 004060
Pf4 = 004060
Cxcl9 = 004060
Cxcl10 = 004060
Cxcl11 = 004060
Cxcl13 = 004060
Cxcl12 = 004060
Cxcl16 = 004060
Cxcl14 = 004060
Cxcl15 = 004060
Cxcl17 = 004060
Xcl1 = 004060
Cx3cl1 = 004060
Il2 = 004060
Il4 = 004060
Il7 = 004060
Il9 = 004060
Il15 = 004060
Il21 = 004060
Tslp = 004060
Il3 = 004060
Il5 = 004060
Csf2 = 004060
Il13 = 004060
Epo = 004060
Gh = 004060
Prl = 004060
Thpo = 004060
Csf3 = 004060
Lep = 004060
Il6 = 004060
Il11 = 004060
Il12a = 004060
Il12b = 004060
Il23a = 004060
Il27 = 004060
Il31 = 004060
Clcf1 = 004060
Cntf = 004060
Ctf1 = 004060
Lif = 004060
Osm = 004060
Il10 = 004060
Il19 = 004060
Il20 = 004060
Il24 = 004060
Il22 = 004060
Ifnl2 = 004060
Ifnl3 = 004060
Ifna1 = 004060
Ifna2 = 004060
Ifna4 = 004060
Ifna5 = 004060
Ifna6 = 004060
Ifna7 = 004060
Ifna9 = 004060
Ifna11 = 004060
Ifna12 = 004060
Ifna13 = 004060
Ifna14 = 004060
Ifnab = 004060
Ifna15 = 004060
Ifnb1 = 004060
Ifnk = 004060
Ifne = 004060
Ifng = 004060
Il1a = 004060
Il1b = 004060
Il1rn = 004060
Il1f5 = 004060
Il1f6 = 004060
Il1f8 = 004060
Il1f9 = 004060
Il1f10 = 004060
Il18 = 004060
Il33 = 004060
Il17a = 004060
Il17f = 004060
Il17b = 004060
Il17c = 004060
Il17d = 004060
Il25 = 004060
Il16 = 004060
Il34 = 004060
Csf1 = 004060
Tnf = 004060
Lta = 004060
Ltb = 004060
Tnfsf14 = 004060
Fasl = 004060
Tnfsf15 = 004060
Tnfsf10 = 004060
Eda = 004060
Klk1b4 = 004060
Ngf = 004060
Tnfsf11 = 004060
Tnfsf12 = 004060
Cd70 = 004060
Tnfsf8 = 004060
Cd40lg = 004060
Tnfsf9 = 004060
Tnfsf4 = 004060
Tnfsf18 = 004060
Tnfsf13 = 004060
Tnfsf13b = 004060
Tgfb1 = 004060
Tgfb2 = 004060
Tgfb3 = 004060
Gdf15 = 004060
Gdf2 = 004060
Bmp10 = 004060
Inha = 004060
Bmp3 = 004060
Gdf10 = 004060
Gdf11 = 004060
Mstn = 004060
Inhba = 004060
Inhbb = 004060
Gdf1 = 004060
Gdf3 = 004060
Nodal = 004060
Gdf9 = 004060
Inhbc = 004060
Inhbe = 004060
Amh = 004060
Bmp2 = 004060
Bmp4 = 004060
Gdf5 = 004060
Gdf6 = 004060
Gdf7 = 004060
Bmp15 = 004060
Bmp5 = 004060
Bmp6 = 004060
Bmp7 = 004060
Bmp8b = 004060
Bmp8a = 004060
Ccr8 = 004060
Ccr9 = 004060
Ackr4 = 004060
Ccr7 = 004060
Ccr4 = 004060
Ccr5 = 004060
Ccr3 = 004060
Ccr2 = 004060
Ccr1 = 004060
Ccr1l1 = 004060
Ccr10 = 004060
Ccr6 = 004060
Cxcr1 = 004060
Cxcr2 = 004060
Cxcr3 = 004060
Cxcr5 = 004060
Cxcr4 = 004060
Ackr3 = 004060
Cxcr6 = 004060
Xcr1 = 004060
Cx3cr1 = 004060
Il2ra = 004060
Il2rb = 004060
Il2rg = 004060
Il4ra = 004060
Il7r = 004060
Il9r = 004060
Il15ra = 004060
Il21r = 004060
Crlf2 = 004060
Il3ra = 004060
Csf2rb2 = 004060
Csf2rb = 004060
Il5ra = 004060
Csf2ra = 004060
Il13ra1 = 004060
Il13ra2 = 004060
Epor = 004060
Ghr = 004060
Prlr = 004060
Mpl = 004060
Csf3r = 004060
Lepr = 004060
Il6ra = 004060
Il6st = 004060
Il11ra1 = 004060
Il11ra2 = 004060
interleukin-11 = 004060
Gm13305 = 004060
Gm2002 = 004060
Il12rb1 = 004060
Il12rb2 = 004060
Il23r = 004060
Il27ra = 004060
Il31ra = 004060
Cntfr = 004060
Lifr = 004060
Osmr = 004060
Il10ra = 004060
Il10rb = 004060
Il20ra = 004060
Il20rb = 004060
Il22ra1 = 004060
Ifnlr1 = 004060
Ifnar1 = 004060
Ifnar2 = 004060
Ifngr1 = 004060
Ifngr2 = 004060
Il1r1 = 004060
Il1rap = 004060
Il1r2 = 004060
Il1rl2 = 004060
Il18r1 = 004060
Il18rap = 004060
Il1rl1 = 004060
Il17ra = 004060
Il17rc = 004060
Il17rb = 004060
Il17re = 004060
Cd4 = 004060
Csf1r = 004060
Tnfrsf1a = 004060
Tnfrsf1b = 004060
Ltbr = 004060
Tnfrsf14 = 004060
Fas = 004060
Tnfrsf25 = 004060
Tnfrsf10b = 004060
Tnfrsf21 = 004060
Edar = 004060
Eda2r = 004060
Ngfr = 004060
Tnfrsf11b = 004060
Tnfrsf11a = 004060
Tnfrsf12a = 004060
Cd27 = 004060
Tnfrsf8 = 004060
Cd40 = 004060
Tnfrsf9 = 004060
Tnfrsf4 = 004060
Tnfrsf18 = 004060
Tnfrsf17 = 004060
Tnfrsf13b = 004060
Tnfrsf13c = 004060
Tnfrsf19 = 004060
Relt = 004060
Tgfbr1 = 004060
Tgfbr2 = 004060
Acvrl1 = 004060
Bmpr2 = 004060
Acvr2b = 004060
Acvr2a = 004060
Acvr1b = 004060
Acvr1c = 004060
Acvr1 = 004060
Amhr2 = 004060
Bmpr1a = 004060
Bmpr1b = 004060
Ccl5 = 004061
Ccl3 = 004061
Ccl8 = 004061
Ccl9 = 004061
Ccl6 = 004061
Ccl7 = 004061
Ccl2 = 004061
Ccl12 = 004061
Ccl27a = 004061
Ccl27b = 004061
Gm20878 = 004061
Gm13306 = 004061
c-C = 004061
Gm2506 = 004061
Gm21586 = 004061
Gm21953 = 004061
Ccl11 = 004061
Ccl24 = 004061
Ccl26 = 004061
Ccl28 = 004061
Ccl17 = 004061
Ccl22 = 004061
Ccl4 = 004061
Ccl20 = 004061
Ccl1 = 004061
Ccl25 = 004061
Ccl19 = 004061
Gm2023 = 004061
Gm2457 = 004061
Ccl21d = 004061
Gm13304 = 004061
Gm10591 = 004061
Ccl21b = 004061
C-C = 004061
C-C = 004061
Ccl21c = 004061
Gm1987 = 004061
Ccl21a = 004061
Cxcl1 = 004061
Cxcl2 = 004061
Cxcl3 = 004061
Cxcl5 = 004061
Ppbp = 004061
Pf4 = 004061
Cxcl9 = 004061
Cxcl10 = 004061
Cxcl11 = 004061
Cxcl13 = 004061
Cxcl12 = 004061
Cxcl14 = 004061
Xcl1 = 004061
Cx3cl1 = 004061
Il10 = 004061
Il6 = 004061
Il2 = 004061
Il18 = 004061
Il19 = 004061
Il20 = 004061
Il24 = 004061
Tnf = 004061
Lta = 004061
Tnfsf14 = 004061
Tnfsf10 = 004061
Il34 = 004061
Csf1 = 004061
Ccr1 = 004061
Ccr1l1 = 004061
Ccr2 = 004061
Ccr3 = 004061
Ccr4 = 004061
Ccr5 = 004061
Ccr6 = 004061
Ccr8 = 004061
Ccr9 = 004061
Ackr4 = 004061
Ccr10 = 004061
Ccr7 = 004061
Cxcr1 = 004061
Cxcr2 = 004061
Cxcr3 = 004061
Cxcr5 = 004061
Cxcr4 = 004061
Ackr3 = 004061
Xcr1 = 004061
Cx3cr1 = 004061
Il10ra = 004061
Il10rb = 004061
Il6ra = 004061
Il6st = 004061
Il2ra = 004061
Il2rb = 004061
Il2rg = 004061
Il18r1 = 004061
Il18rap = 004061
Il20ra = 004061
Il20rb = 004061
Il22ra1 = 004061
Tnfrsf1a = 004061
Tnfrsf1b = 004061
Ltbr = 004061
Tnfrsf14 = 004061
Tnfrsf10b = 004061
Csf1r = 004061
Col1a1 = 004512
Col1a2 = 004512
Col2a1 = 004512
Col4a1 = 004512
Col4a2 = 004512
Col4a4 = 004512
Col4a6 = 004512
Col4a5 = 004512
Col4a3 = 004512
Col6a2 = 004512
Col6a1 = 004512
Col6a6 = 004512
Col6a3 = 004512
Col6a4 = 004512
Col6a5 = 004512
Col9a1 = 004512
Col9a2 = 004512
Col9a3 = 004512
Lama1 = 004512
Lama2 = 004512
Lama3 = 004512
Lama5 = 004512
Lama4 = 004512
Lamb1 = 004512
Lamb2 = 004512
Lamb3 = 004512
Lamc1 = 004512
Lamc2 = 004512
Lamc3 = 004512
Chad = 004512
Reln = 004512
Thbs1 = 004512
Comp = 004512
Thbs2 = 004512
Thbs3 = 004512
Thbs4 = 004512
Fn1 = 004512
Spp1 = 004512
Vtn = 004512
Tnc = 004512
Tnr = 004512
Tnn = 004512
Tnxb = 004512
Npnt = 004512
Fras1 = 004512
Frem2 = 004512
Frem1 = 004512
Dspp = 004512
Vwf = 004512
Ibsp = 004512
Dmp1 = 004512
Agrn = 004512
Hspg2 = 004512
Itga1 = 004512
Itga2 = 004512
Itga2b = 004512
Itga3 = 004512
Itga4 = 004512
Itga5 = 004512
Itga6 = 004512
Itga7 = 004512
Itga8 = 004512
Itga9 = 004512
Itga10 = 004512
Itga11 = 004512
Itgav = 004512
Itgb1 = 004512
Itgb3 = 004512
Itgb4 = 004512
Itgb5 = 004512
Itgb6 = 004512
Itgb7 = 004512
Itgb8 = 004512
Cd44 = 004512
Sdc1 = 004512
Sdc4 = 004512
Sv2a = 004512
Sv2b = 004512
Sv2c = 004512
Cd36 = 004512
Gp5 = 004512
Gp1ba = 004512
Gp1bb = 004512
Gp9 = 004512
Gp6 = 004512
Dag1 = 004512
Cd47 = 004512
Hmmr = 004512
Cd2 = 004514
Vsir = 004514
Igsf11 = 004514
Cd80 = 004514
Cd274 = 004514
Cd28 = 004514
Cd86 = 004514
Ctla4 = 004514
Icosl = 004514
Icos = 004514
H2-Aa = 004514
H2-Ab1 = 004514
H2-Eb1 = 004514
H2-DMa = 004514
H2-DMb1 = 004514
H2-DMb2 = 004514
H2-Oa = 004514
H2-Ob = 004514
H2-Ea = 004514
Cd4 = 004514
H2-M2 = 004514
H2-M3 = 004514
H2-M9 = 004514
H2-Q1 = 004514
H2-Q10 = 004514
H2-Q2 = 004514
H2-Q7 = 004514
H2-Q8 = 004514
H2-T22 = 004514
H2-T23 = 004514
H2-T24 = 004514
H2-T3 = 004514
H2-T9 = 004514
H2-M10.4 = 004514
H2-M11 = 004514
H2-M1 = 004514
H2-M10.5 = 004514
H2-M10.2 = 004514
H2-M10.6 = 004514
H2-T10 = 004514
H2-Q6 = 004514
H2-M10.3 = 004514
H2-Bl = 004514
H2-D1 = 004514
H2-K1 = 004514
H2-M10.1 = 004514
H2-K1 = 004514
H2-T18 = 004514
H2-Q9 = 004514
Gm8909 = 004514
H2-L = 004514
Gm10499 = 004514
H2-Q4 = 004514
H2-T-ps = 004514
Gm11127 = 004514
H2-M5 = 004514
Gm7030 = 004514
Cd8a = 004514
Cd8b1 = 004514
Pdcd1lg2 = 004514
Cd276 = 004514
Vtcn1 = 004514
Pdcd1 = 004514
Cd40 = 004514
Cd40lg = 004514
Alcam = 004514
Cd6 = 004514
Pvr = 004514
Cd226 = 004514
Nectin2 = 004514
Tigit = 004514
Itgal = 004514
Itgb2 = 004514
Itgb2l = 004514
Icam1 = 004514
Icam2 = 004514
Cd22 = 004514
Ptprc = 004514
Siglec1 = 004514
Spn = 004514
Nectin3 = 004514
Cldn34c4 = 004514
Cldn34d = 004514
Cldn16 = 004514
Cldn1 = 004514
Cldn2 = 004514
Cldn3 = 004514
Cldn4 = 004514
Cldn5 = 004514
Cldn11 = 004514
Cldn17 = 004514
Cldn19 = 004514
Cldn7 = 004514
Cldn6 = 004514
Cldn8 = 004514
Cldn14 = 004514
Cldn18 = 004514
Cldn9 = 004514
Cldn13 = 004514
Cldn10 = 004514
Cldn15 = 004514
Cldn23 = 004514
Cldn20 = 004514
Cldn22 = 004514
Cldn24 = 004514
Ocln = 004514
F11r = 004514
Jam2 = 004514
Jam3 = 004514
Esam = 004514
Cdh5 = 004514
Pecam1 = 004514
Cd99 = 004514
Itgam = 004514
Selplg = 004514
Selp = 004514
Itga4 = 004514
Itgb1 = 004514
Itga9 = 004514
Vcam1 = 004514
Itgb7 = 004514
Madcam1 = 004514
Sell = 004514
Glycam1 = 004514
Cd34 = 004514
Glg1 = 004514
Sele = 004514
Nectin1 = 004514
Cdh2 = 004514
Ncam1 = 004514
Ncam2 = 004514
L1cam = 004514
Cadm1 = 004514
Negr1 = 004514
Ntng1 = 004514
Lrrc4c = 004514
Ntng2 = 004514
Lrrc4 = 004514
Ptprf = 004514
Lrrc4b = 004514
Sdc1 = 004514
Sdc2 = 004514
Sdc3 = 004514
Sdc4 = 004514
Itgav = 004514
Itgb8 = 004514
Itga8 = 004514
Nrxn3 = 004514
Nrxn2 = 004514
Nrxn1 = 004514
Nlgn1 = 004514
Nlgn3 = 004514
Nlgn2 = 004514
Cadm3 = 004514
Nrcam = 004514
Cntn1 = 004514
Ptprm = 004514
Cntn2 = 004514
Nfasc = 004514
Cntnap1 = 004514
Cntnap2 = 004514
Mpz = 004514
Mpzl1 = 004514
Mag = 004514
Cdh1 = 004514
Vcan = 004514
Itga6 = 004514
Cdh3 = 004514
Cdh4 = 004514
Cdh15 = 004514
Neo1 = 004514
Arf6 = 004144
Pip5k1c = 004144
Pip5k1b = 004144
Pip5k1a = 004144
Pip5kl1 = 004144
Pld2 = 004144
Pld1 = 004144
Dnm1 = 004144
Dnm3 = 004144
Dnm2 = 004144
Clta = 004144
Cltb = 004144
Cltc = 004144
Ap2a2 = 004144
Ap2a1 = 004144
Ap2b1 = 004144
Ap2m1 = 004144
Ap2s1 = 004144
Ehd2 = 004144
Tgfbr1 = 004144
Tgfbr2 = 004144
Zfyve16 = 004144
Zfyve9 = 004144
Pml = 004144
Smad2 = 004144
Smad3 = 004144
Tfrc = 004144
Egfr = 004144
Pdgfra = 004144
Fgfr2 = 004144
Fgfr3 = 004144
Fgfr4 = 004144
Igf1r = 004144
Cbl = 004144
Cblb = 004144
Cblc = 004144
Sh3kbp1 = 004144
Sh3gl3 = 004144
Sh3gl2 = 004144
Sh3gl1 = 004144
Sh3glb1 = 004144
Sh3glb2 = 004144
Amph = 004144
Bin1 = 004144
Epn1 = 004144
Epn2 = 004144
Epn3 = 004144
Eps15 = 004144
Eps15l1 = 004144
Spg20 = 004144
Ubb = 004144
Nedd4 = 004144
Nedd4l = 004144
Mdm2 = 004144
Traf6 = 004144
Rnf41 = 004144
Itch = 004144
Smurf2 = 004144
Smurf1 = 004144
Wwp1 = 004144
Ldlr = 004144
Ldlrap1 = 004144
Dab2 = 004144
Ccr5 = 004144
Cxcr1 = 004144
Cxcr2 = 004144
Cxcr4 = 004144
Grk1 = 004144
Grk2 = 004144
Grk3 = 004144
Grk4 = 004144
Grk5 = 004144
Grk6 = 004144
Arrb1 = 004144
Arrb2 = 004144
Wasl = 004144
Arpc1b = 004144
Arpc1a = 004144
Arpc2 = 004144
Arpc3 = 004144
Arpc4 = 004144
Arpc5 = 004144
Arpc5l = 004144
Wipf1 = 004144
Wipf2 = 004144
Wipf3 = 004144
Hspa8 = 004144
Hspa1l = 004144
Hspa1a = 004144
Hspa2 = 004144
Hspa1b = 004144
Dnajc6 = 004144
Washc4 = 004144
Washc5 = 004144
Washc2 = 004144
Washc1 = 004144
Washc3 = 004144
Capza1 = 004144
Capza2 = 004144
Capza3 = 004144
Capzb = 004144
Vps29 = 004144
Vps26a = 004144
Vps26b = 004144
Vps35 = 004144
Snx3 = 004144
Snx12 = 004144
Usp8 = 004144
Stambp = 004144
Rab7 = 004144
Hgs = 004144
Stam = 004144
Stam2 = 004144
Tsg101 = 004144
Mvb12a = 004144
Mvb12b = 004144
Vps28 = 004144
Vps37d = 004144
Vps37b = 004144
Vps37c = 004144
Vps37a = 004144
Snf8 = 004144
Vps36 = 004144
Vps25 = 004144
Chmp6 = 004144
Chmp4c = 004144
Chmp4b = 004144
Chmp3 = 004144
Chmp2a = 004144
Chmp2b = 004144
Chmp7 = 004144
Vps4b = 004144
Vps4a = 004144
Vta1 = 004144
2610002M06Rik = 004144
Chmp1b = 004144
Chmp1a = 004144
Chmp5 = 004144
Ist1 = 004144
Pdcd6ip = 004144
Spg21 = 004144
Igf2r = 004144
Snx1 = 004144
Snx2 = 004144
Snx32 = 004144
Snx5 = 004144
Snx6 = 004144
Src = 004144
Hras = 004144
Il2ra = 004144
Il2rb = 004144
Il2rg = 004144
Rhoa = 004144
4930544G11Rik = 004144
H2-M2 = 004144
H2-M3 = 004144
H2-M9 = 004144
H2-Q1 = 004144
H2-Q10 = 004144
H2-Q2 = 004144
H2-Q7 = 004144
H2-Q8 = 004144
H2-T22 = 004144
H2-T23 = 004144
H2-T24 = 004144
H2-T3 = 004144
H2-T9 = 004144
H2-M10.4 = 004144
H2-M11 = 004144
H2-M1 = 004144
H2-M10.5 = 004144
H2-M10.2 = 004144
H2-M10.6 = 004144
H2-T10 = 004144
H2-Q6 = 004144
H2-M10.3 = 004144
H2-Bl = 004144
H2-D1 = 004144
H2-K1 = 004144
H2-M10.1 = 004144
H2-K1 = 004144
H2-T18 = 004144
H2-Q9 = 004144
Gm8909 = 004144
H2-L = 004144
Gm10499 = 004144
H2-Q4 = 004144
H2-T-ps = 004144
Gm11127 = 004144
H2-M5 = 004144
Gm7030 = 004144
Folr1 = 004144
Folr2 = 004144
Izumo1r = 004144
Cav1 = 004144
Cav2 = 004144
Cav3 = 004144
Ehd3 = 004144
Ehd4 = 004144
Eea1 = 004144
Rab5a = 004144
Rab5b = 004144
Rab5c = 004144
Rabep1 = 004144
Rbsn = 004144
Rab4a = 004144
Rufy1 = 004144
Ehd1 = 004144
Vps45 = 004144
Snx4 = 004144
Rab22a = 004144
Rab31 = 004144
Rab10 = 004144
Rab8a = 004144
Rab35 = 004144
Rab11a = 004144
Rab11b = 004144
Rab11fip2 = 004144
Rab11fip1 = 004144
Rab11fip5 = 004144
Zfyve27 = 004144
Kif5a = 004144
Kif5b = 004144
Kif5c = 004144
Rab11fip4 = 004144
Rab11fip3 = 004144
Pard3 = 004144
Pard6a = 004144
Pard6b = 004144
Pard6g = 004144
Prkcz = 004144
Prkci = 004144
Cdc42 = 004144
Smap2 = 004144
Smap1 = 004144
Git1 = 004144
Git2 = 004144
Asap3 = 004144
Asap2 = 004144
Asap1 = 004144
Acap3 = 004144
Acap1 = 004144
Acap2 = 004144
Arap1 = 004144
Arap2 = 004144
Arap3 = 004144
Agap3 = 004144
Agap1 = 004144
Agap2 = 004144
Arfgap1 = 004144
Arfgap3 = 004144
Arfgap2 = 004144
Psd4 = 004144
Psd3 = 004144
Psd = 004144
Psd2 = 004144
Iqsec2 = 004144
Iqsec1 = 004144
Iqsec3 = 004144
Cyth1 = 004144
Cyth2 = 004144
Cyth3 = 004144
Cyth4 = 004144
Arfgef1 = 004144
Arfgef2 = 004144
Gbf1 = 004144
Arf1 = 004144
Arf3 = 004144
Arf5 = 004144
Vamp3 = 004145
Stx12 = 004145
Stx7 = 004145
Actb = 004145
Actg1 = 004145
Coro1a = 004145
Stx18 = 004145
Sec22b = 004145
H2-M2 = 004145
H2-M3 = 004145
H2-M9 = 004145
H2-Q1 = 004145
H2-Q10 = 004145
H2-Q2 = 004145
H2-Q7 = 004145
H2-Q8 = 004145
H2-T22 = 004145
H2-T23 = 004145
H2-T24 = 004145
H2-T3 = 004145
H2-T9 = 004145
H2-M10.4 = 004145
H2-M11 = 004145
H2-M1 = 004145
H2-M10.5 = 004145
H2-M10.2 = 004145
H2-M10.6 = 004145
H2-T10 = 004145
H2-Q6 = 004145
H2-M10.3 = 004145
H2-Bl = 004145
H2-D1 = 004145
H2-K1 = 004145
H2-M10.1 = 004145
H2-K1 = 004145
H2-T18 = 004145
H2-Q9 = 004145
Gm8909 = 004145
H2-L = 004145
Gm10499 = 004145
H2-Q4 = 004145
H2-T-ps = 004145
Gm11127 = 004145
H2-M5 = 004145
Gm7030 = 004145
H2-Aa = 004145
H2-Ab1 = 004145
H2-Eb1 = 004145
H2-DMa = 004145
H2-DMb1 = 004145
H2-DMb2 = 004145
H2-Oa = 004145
H2-Ob = 004145
H2-Ea = 004145
Rab5a = 004145
Rab5b = 004145
Rab5c = 004145
Eea1 = 004145
Pik3c3 = 004145
Tfrc = 004145
Hgs = 004145
Atp6v1a = 004145
Atp6v1b2 = 004145
Atp6v1b1 = 004145
Atp6v1c1 = 004145
Atp6v1c2 = 004145
Atp6v1d = 004145
Atp6v1e1 = 004145
Atp6v1e2 = 004145
Atp6v1f = 004145
Atp6v1g2 = 004145
Atp6v1g1 = 004145
Atp6v1g3 = 004145
Atp6v0e = 004145
Atp6v0e2 = 004145
Atp6v0a1 = 004145
Atp6v0a2 = 004145
Tcirg1 = 004145
Atp6v0a4 = 004145
Atp6v0d1 = 004145
Atp6v0d2 = 004145
Atp6v1h = 004145
Atp6v0c = 004145
Atp6v0b = 004145
Atp6ap1 = 004145
Rab7 = 004145
Rab7b = 004145
Rilp = 004145
Dync1h1 = 004145
Dync2h1 = 004145
Dync1i1 = 004145
Dync1i2 = 004145
Dync1li2 = 004145
Dync1li1 = 004145
Tuba4a = 004145
Tuba3a = 004145
Tuba1a = 004145
Tuba1c = 004145
Tuba3b = 004145
Tuba1b = 004145
Tuba8 = 004145
Tubal3 = 004145
Tubb4b = 004145
Tubb2a = 004145
Tubb3 = 004145
Tubb4a = 004145
Tubb6 = 004145
Tubb5 = 004145
Tubb1 = 004145
Tubb2b = 004145
Lamp1 = 004145
Lamp2 = 004145
Pikfyve = 004145
M6pr = 004145
Nos1 = 004145
Mpo = 004145
Ctsl = 004145
Ctss = 004145
Sec61a1 = 004145
Sec61a2 = 004145
Sec61b = 004145
Sec61g = 004145
Gm15266 = 004145
Tap1 = 004145
Tap2 = 004145
Calr = 004145
Canx = 004145
Fcgr1 = 004145
Fcgr2b = 004145
Fcgr3 = 004145
Fcgr4 = 004145
C1ra = 004145
C1rb = 004145
Itgam = 004145
Itgb2 = 004145
Itgb2l = 004145
C3 = 004145
Colec11 = 004145
Colec12 = 004145
Mbl1 = 004145
Mbl2 = 004145
Sftpa1 = 004145
Sftpd = 004145
Itgav = 004145
Itga2 = 004145
Itga5 = 004145
Itgb1 = 004145
Itgb3 = 004145
Itgb5 = 004145
Thbs1 = 004145
Comp = 004145
Thbs2 = 004145
Thbs3 = 004145
Thbs4 = 004145
Tlr2 = 004145
Tlr6 = 004145
Tlr4 = 004145
Cd14 = 004145
Mrc1 = 004145
Mrc2 = 004145
Pla2r1 = 004145
Cd209c = 004145
Cd209d = 004145
Cd209e = 004145
Cd209a = 004145
Cd209b = 004145
Cd209f = 004145
Cd209g = 004145
Clec7a = 004145
Msr1 = 004145
Marco = 004145
Olr1 = 004145
Scarb1 = 004145
Cd36 = 004145
Cyba = 004145
Cybb = 004145
Rac1 = 004145
Ncf1 = 004145
Ncf2 = 004145
Ncf4 = 004145
Atp6v0a1 = 004142
Atp6v0a2 = 004142
Tcirg1 = 004142
Atp6v0a4 = 004142
Atp6v0d1 = 004142
Atp6v0d2 = 004142
Atp6v1h = 004142
Atp6ap1 = 004142
Atp6v0c = 004142
Atp6v0b = 004142
Ctsa = 004142
Ctsb = 004142
Ctsc = 004142
Ctsd = 004142
Ctse = 004142
Ctsf = 004142
Ctsg = 004142
Ctsh = 004142
Ctsj = 004142
Ctsk = 004142
Ctsl = 004142
Ctsm = 004142
Ctso = 004142
Ctss = 004142
Ctsw = 004142
Ctsz = 004142
Napsa = 004142
Lgmn = 004142
Tpp1 = 004142
Gla = 004142
Glb1 = 004142
Gaa = 004142
Gba = 004142
Idua = 004142
Naga = 004142
Naglu = 004142
Galc = 004142
Gusb = 004142
Hexa = 004142
Hexb = 004142
Manba = 004142
Man2b1 = 004142
Neu1 = 004142
Arsa = 004142
Arsb = 004142
Arsg = 004142
Galns = 004142
Gns = 004142
Ids = 004142
Sgsh = 004142
Lipa = 004142
Pla2g15 = 004142
Dnase2a = 004142
Dnase2b = 004142
Acp2 = 004142
Acp5 = 004142
Smpd1 = 004142
Asah1 = 004142
Aga = 004142
Psap = 004142
Psapl1 = 004142
Gm2a = 004142
Ppt1 = 004142
Ppt2 = 004142
Lamp1 = 004142
Lamp2 = 004142
Lamp3 = 004142
Cd68 = 004142
Cd63 = 004142
Scarb2 = 004142
Npc1 = 004142
Npc2 = 004142
Ctns = 004142
Slc17a5 = 004142
Slc11a1 = 004142
Slc11a2 = 004142
Laptm4b = 004142
Laptm4a = 004142
Laptm5 = 004142
Abca2 = 004142
Abcb9 = 004142
Cd164 = 004142
Entpd4 = 004142
Entpd4b = 004142
Sort1 = 004142
Cln3 = 004142
Cln5 = 004142
Mfsd8 = 004142
Hgsnat = 004142
Sumf1 = 004142
Gnptab = 004142
Gnptg = 004142
Nagpa = 004142
Igf2r = 004142
M6pr = 004142
Clta = 004142
Cltb = 004142
Cltc = 004142
Ap1g1 = 004142
Ap1g2 = 004142
Ap1b1 = 004142
Ap1m1 = 004142
Ap1m2 = 004142
Ap1s2 = 004142
Ap1s1 = 004142
Ap1s3 = 004142
Ap3d1 = 004142
Ap3b1 = 004142
Ap3b2 = 004142
Ap3m1 = 004142
Ap3m2 = 004142
Ap3s2 = 004142
Ap3s1 = 004142
Ap4e1 = 004142
Ap4b1 = 004142
Ap4m1 = 004142
Ap4s1 = 004142
Gga1 = 004142
Gga3 = 004142
Gga2 = 004142
Mcoln1 = 004142
Litaf = 004142
Hyal1 = 004142
Fuca1 = 004142
Pex16 = 004146
Pex3 = 004146
Pex19 = 004146
Abcd3 = 004146
Pex1 = 004146
Pex6 = 004146
Pex26 = 004146
Pex7 = 004146
Pex5 = 004146
Pex5l = 004146
Pex14 = 004146
Pex13 = 004146
Pex12 = 004146
Pex10 = 004146
Pex2 = 004146
Pxmp2 = 004146
Mpv17 = 004146
Mpv17l2 = 004146
Mpv17l = 004146
Pxmp4 = 004146
Pex11a = 004146
Pex11b = 004146
Pex11g = 004146
Slc25a17 = 004146
Hacl1 = 004146
Amacr = 004146
Phyh = 004146
Acox3 = 004146
Acox1 = 004146
Acox2 = 004146
Hsd17b4 = 004146
Scp2 = 004146
Baat = 004146
Ehhadh = 004146
Acaa1a = 004146
Acaa1b = 004146
Decr2 = 004146
Ech1 = 004146
Abcd1 = 004146
Abcd2 = 004146
Abcd4 = 004146
Slc27a2 = 004146
Acsl1 = 004146
Acsl4 = 004146
Acsl6 = 004146
Acsl3 = 004146
Acsl5 = 004146
Pecr = 004146
Eci2 = 004146
Eci3 = 004146
Nudt7 = 004146
Nudt12 = 004146
Nudt19 = 004146
Acot8 = 004146
Crat = 004146
Crot = 004146
Mlycd = 004146
Gnpat = 004146
Agps = 004146
Far2 = 004146
Far1 = 004146
Mvk = 004146
Pmvk = 004146
Agxt = 004146
Dao = 004146
Ddo = 004146
Idh1 = 004146
Idh2 = 004146
Paox = 004146
Pipox = 004146
Hmgcl = 004146
Hmgcll1 = 004146
Hao2 = 004146
Hao1 = 004146
Cat = 004146
Prdx5 = 004146
Sod1 = 004146
Sod2 = 004146
Nos2 = 004146
Prdx1 = 004146
Ephx2 = 004146
Gstk1 = 004146
Xdh = 004146
Dhrs4 = 004146
Ins2 = 004140
Ins1 = 004140
Igf1r = 004140
Irs1 = 004140
Irs2 = 004140
Irs3 = 004140
Irs4 = 004140
Pik3ca = 004140
Pik3cd = 004140
Pik3cb = 004140
Pik3r2 = 004140
Pik3r1 = 004140
Pik3r3 = 004140
Pdpk1 = 004140
Akt1 = 004140
Akt2 = 004140
Akt3 = 004140
Pten = 004140
Hras = 004140
Kras = 004140
Nras = 004140
Mras = 004140
Rras = 004140
Rras2 = 004140
Raf1 = 004140
Map2k1 = 004140
Map2k2 = 004140
Mapk1 = 004140
Mapk3 = 004140
Hif1a = 004140
Ddit4 = 004140
Tsc2 = 004140
Tsc1 = 004140
Bnip3 = 004140
Rheb = 004140
Rptor = 004140
Deptor = 004140
Mtor = 004140
Akt1s1 = 004140
Mlst8 = 004140
Rps6kb2 = 004140
Rps6kb1 = 004140
Igbp1 = 004140
Igbp1b = 004140
Ppp2ca = 004140
Ppp2cb = 004140
Ulk1 = 004140
Ulk2 = 004140
Atg13 = 004140
Atg101 = 004140
Rb1cc1 = 004140
Atg2a = 004140
Atg2b = 004140
Wipi1 = 004140
Wipi2 = 004140
Atg9b = 004140
Atg9a = 004140
Supt20 = 004140
Smcr8 = 004140
Wdr41 = 004140
C9orf72 = 004140
Rab8a = 004140
Rab39b = 004140
Sqstm1 = 004140
Tbk1 = 004140
Tank = 004140
Rab1a = 004140
Rraga = 004140
Rragb = 004140
Rragd = 004140
Rragc = 004140
Stk11 = 004140
Prkaa1 = 004140
Prkaa2 = 004140
Prkaca = 004140
Prkacb = 004140
Prkcd = 004140
Mapk8 = 004140
Mapk9 = 004140
Mapk10 = 004140
Bcl2 = 004140
Bcl2l1 = 004140
Bad = 004140
Becn1 = 004140
Nrbf2 = 004140
Pik3r4 = 004140
Pik3c3 = 004140
Atg14 = 004140
Ambra1 = 004140
Traf6 = 004140
Trp53inp2 = 004140
Vmp1 = 004140
Stx17 = 004140
Uvrag = 004140
Sh3glb1 = 004140
Rubcn = 004140
Camkk2 = 004140
Map3k7 = 004140
Ern1 = 004140
Itpr1 = 004140
Dapk2 = 004140
Dapk3 = 004140
Dapk1 = 004140
Hmgb1 = 004140
Prap1 = 004140
Eif2ak3 = 004140
Eif2ak4 = 004140
Eif2s1 = 004140
Mtmr4 = 004140
Mtmr3 = 004140
Mtmr14 = 004140
Zfyve1 = 004140
Atg12 = 004140
Atg5 = 004140
Atg16l1 = 004140
Atg16l2 = 004140
Atg7 = 004140
Atg10 = 004140
Atg3 = 004140
Cflar = 004140
Rab33b = 004140
Prkcq = 004140
Gabarapl1 = 004140
Gabarap = 004140
Gabarapl2 = 004140
Atg4b = 004140
Atg4d = 004140
Atg4c = 004140
Atg4a = 004140
Lamp1 = 004140
Lamp2 = 004140
Rab7 = 004140
Rab7b = 004140
Vamp8 = 004140
Snap29 = 004140
Ctsd = 004140
Ctsl = 004140
Ctsb = 004140
Rptor = 004136
Mtor = 004136
Mlst8 = 004136
Ulk2 = 004136
Atg13 = 004136
Atg101 = 004136
Igbp1 = 004136
Igbp1b = 004136
Ppp2ca = 004136
Ppp2cb = 004136
Atg9b = 004136
Atg9a = 004136
Atg2a = 004136
Atg2b = 004136
Wipi1 = 004136
Wipi2 = 004136
Becn1 = 004136
Pik3c3 = 004136
Pik3r4 = 004136
Atg12 = 004136
Atg5 = 004136
Atg16l1 = 004136
Atg7 = 004136
Atg10 = 004136
Atg3 = 004136
Gabarapl1 = 004136
Gabarap = 004136
Gabarapl2 = 004136
Atg4b = 004136
Atg4d = 004136
Atg4c = 004136
Atg4a = 004136
Bcl2l13 = 004137
Eif2ak3 = 004137
Atf4 = 004137
Mapk8 = 004137
Mapk9 = 004137
Mapk10 = 004137
Jun = 004137
Pink1 = 004137
Tomm7 = 004137
Prkn = 004137
Ubb = 004137
Mfn1 = 004137
Mfn2 = 004137
Rhot1 = 004137
Rhot2 = 004137
Usp8 = 004137
Usp15 = 004137
Usp30 = 004137
Tax1bp1 = 004137
Sqstm1 = 004137
Calcoco2 = 004137
Optn = 004137
Nbr1 = 004137
Tbk1 = 004137
Gabarapl1 = 004137
Gabarap = 004137
Gabarapl2 = 004137
Ambra1 = 004137
Atg5 = 004137
Atg9b = 004137
Atg9a = 004137
Mitf = 004137
Tfeb = 004137
Tfe3 = 004137
Becn1 = 004137
Bcl2l1 = 004137
Pgam5 = 004137
Csnk2a1 = 004137
Csnk2a2 = 004137
Csnk2b = 004137
Src = 004137
Ulk1 = 004137
Fundc1 = 004137
Hif1a = 004137
E2f1 = 004137
Rela = 004137
Bnip3 = 004137
Hras = 004137
Kras = 004137
Nras = 004137
Mras = 004137
Rras = 004137
Rras2 = 004137
Trp53 = 004137
Bnip3l = 004137
Foxo3 = 004137
Cited2 = 004137
Sp1 = 004137
Tbc1d15 = 004137
Tbc1d17 = 004137
Rab7 = 004137
Rab7b = 004137
Fis1 = 004137
Ccnd1 = 004110
Ccnd2 = 004110
Ccnd3 = 004110
Cdk4 = 004110
Cdk6 = 004110
Rb1 = 004110
Rbl1 = 004110
Rbl2 = 004110
Abl1 = 004110
Hdac2 = 004110
Hdac1 = 004110
E2f1 = 004110
E2f2 = 004110
E2f3 = 004110
E2f4 = 004110
E2f5 = 004110
Tfdp1 = 004110
Tfdp2 = 004110
Gsk3b = 004110
Tgfb1 = 004110
Tgfb2 = 004110
Tgfb3 = 004110
Smad2 = 004110
Smad3 = 004110
Smad4 = 004110
Myc = 004110
Zbtb17 = 004110
Cdkn2a = 004110
Cdkn2b = 004110
Cdkn2c = 004110
Cdkn2d = 004110
Cdkn1b = 004110
Cdkn1c = 004110
Cdkn1a = 004110
Ccne1 = 004110
Ccne2 = 004110
Cdk2 = 004110
Skp1a = 004110
Cul1 = 004110
Rbx1 = 004110
Skp2 = 004110
Ccna2 = 004110
Ccna1 = 004110
Cdc6 = 004110
Cdc45 = 004110
Cdc7 = 004110
Dbf4 = 004110
Cdk1 = 004110
Ccnb1 = 004110
Ccnb2 = 004110
Ccnb3 = 004110
Cdc25b = 004110
Cdc25c = 004110
Ywhaz = 004110
Ywhab = 004110
Ywhaq = 004110
Ywhae = 004110
Ywhah = 004110
Ywhag = 004110
Plk1 = 004110
Wee1 = 004110
Wee2 = 004110
Pkmyt1 = 004110
Ccnh = 004110
Cdk7 = 004110
Anapc1 = 004110
Anapc2 = 004110
Cdc27 = 004110
Anapc4 = 004110
Anapc5 = 004110
Cdc16 = 004110
Anapc7 = 004110
Cdc23 = 004110
Anapc10 = 004110
Anapc11 = 004110
Cdc26 = 004110
Anapc13 = 004110
Cdc20 = 004110
Pttg1 = 004110
Espl1 = 004110
Smc1b = 004110
Smc1a = 004110
Smc3 = 004110
Stag2 = 004110
Stag1 = 004110
Rad21 = 004110
Ttk = 004110
Bub1 = 004110
Bub3 = 004110
Bub1b = 004110
Mad1l1 = 004110
Mad2l1 = 004110
Mad2l2 = 004110
Fzr1 = 004110
Cdc14b = 004110
Cdc14a = 004110
Atr = 004110
Atm = 004110
Trp53 = 004110
Chek1 = 004110
Chek2 = 004110
Crebbp = 004110
Ep300 = 004110
Prkdc = 004110
Mdm2 = 004110
Gadd45a = 004110
Gadd45b = 004110
Gadd45g = 004110
Pcna = 004110
Sfn = 004110
Cdc25a = 004110
Orc1 = 004110
Orc2 = 004110
Orc3 = 004110
Orc4 = 004110
Orc5 = 004110
Orc6 = 004110
Mcm2 = 004110
Mcm3 = 004110
Mcm4 = 004110
Mcm5 = 004110
Mcm6 = 004110
Mcm7 = 004110
Ins2 = 004114
Ins1 = 004114
Igf1 = 004114
Igf1r = 004114
Pgr = 004114
Ar = 004114
Adcy1 = 004114
Adcy2 = 004114
Adcy3 = 004114
Adcy4 = 004114
Adcy5 = 004114
Adcy6 = 004114
Adcy7 = 004114
Adcy8 = 004114
Adcy9 = 004114
Prkaca = 004114
Prkacb = 004114
Aurka = 004114
Cpeb1 = 004114
Cpeb3 = 004114
Cpeb2 = 004114
Cpeb4 = 004114
Mos = 004114
Map2k1 = 004114
Mapk1 = 004114
Mapk3 = 004114
Rps6ka3 = 004114
Rps6ka1 = 004114
Rps6ka2 = 004114
Rps6ka6 = 004114
Pkmyt1 = 004114
Ywhaz = 004114
Ywhab = 004114
Ywhaq = 004114
Ywhae = 004114
Ywhah = 004114
Ywhag = 004114
Spdya = 004114
Spdye4a = 004114
Spdye4c = 004114
Spdye4b = 004114
Cdk1 = 004114
Cdk2 = 004114
Mapk14 = 004114
Mapk11 = 004114
Mapk12 = 004114
Mapk13 = 004114
Ppp1ca = 004114
Ppp1cb = 004114
Ppp1cc = 004114
Ppp1ccb = 004114
Slk = 004114
Plk1 = 004114
Cdc25c = 004114
Ccnb2 = 004114
Rbx1 = 004114
Cul1 = 004114
Skp1a = 004114
Fbxw11 = 004114
Btrc = 004114
Fbxo5 = 004114
Anapc1 = 004114
Anapc2 = 004114
Cdc27 = 004114
Anapc4 = 004114
Anapc5 = 004114
Cdc16 = 004114
Anapc7 = 004114
Cdc23 = 004114
Anapc10 = 004114
Anapc11 = 004114
Cdc26 = 004114
Anapc13 = 004114
Cdc20 = 004114
Fbxo43 = 004114
Pttg1 = 004114
Espl1 = 004114
Rec8 = 004114
Stag3 = 004114
Smc1b = 004114
Smc1a = 004114
Smc3 = 004114
Ccnb1 = 004114
Bub1 = 004114
Mad2l1 = 004114
Mad2l2 = 004114
Mad1l1 = 004114
Ccne1 = 004114
Ccne2 = 004114
Sgo1 = 004114
Ppp2r5b = 004114
Ppp2r5c = 004114
Ppp2r5d = 004114
Ppp2r5e = 004114
Ppp2r5a = 004114
Ppp2r1a = 004114
Ppp2r1b = 004114
Ppp2ca = 004114
Ppp2cb = 004114
Plcz1 = 004114
Itpr1 = 004114
Itpr2 = 004114
Itpr3 = 004114
Calm1 = 004114
Calm4 = 004114
Calm3 = 004114
Calm2 = 004114
Calml3 = 004114
Calm5 = 004114
Calml4 = 004114
Ppp3cc = 004114
Ppp3ca = 004114
Ppp3cb = 004114
Ppp3r1 = 004114
Ppp3r2 = 004114
Camk2d = 004114
Camk2g = 004114
Camk2b = 004114
Camk2a = 004114
Tnfsf10 = 004210
Tnfrsf10b = 004210
Fasl = 004210
Fas = 004210
Fadd = 004210
Tnf = 004210
Tnfrsf1a = 004210
Tradd = 004210
Cflar = 004210
Casp8 = 004210
Casp6 = 004210
Casp3 = 004210
Casp7 = 004210
Bid = 004210
Bax = 004210
Bak1 = 004210
Diablo = 004210
Septin4 = 004210
Htra2 = 004210
Cycs = 004210
Cyct = 004210
Apaf1 = 004210
Casp9 = 004210
Prf1 = 004210
Gzmb = 004210
Tuba4a = 004210
Tuba3a = 004210
Tuba1a = 004210
Tuba1c = 004210
Tuba3b = 004210
Tuba1b = 004210
Tuba8 = 004210
Tubal3 = 004210
Mcl1 = 004210
Actb = 004210
Actg1 = 004210
Spta1 = 004210
Sptan1 = 004210
Lmna = 004210
Lmnb1 = 004210
Lmnb2 = 004210
Parp2 = 004210
Parp1 = 004210
Parp3 = 004210
Parp4 = 004210
Dffa = 004210
Dffb = 004210
Endog = 004210
Aifm1 = 004210
Ern1 = 004210
Traf2 = 004210
Itpr1 = 004210
Itpr2 = 004210
Itpr3 = 004210
Capn1 = 004210
Capn2 = 004210
Casp12 = 004210
Eif2ak3 = 004210
Eif2s1 = 004210
Atf4 = 004210
Ddit3 = 004210
Ctsb = 004210
Ctsc = 004210
Ctsd = 004210
Ctsf = 004210
Ctsh = 004210
Ctsk = 004210
Ctsl = 004210
Ctso = 004210
Ctss = 004210
Ctsw = 004210
Ctsz = 004210
Birc2 = 004210
Birc3 = 004210
Xiap = 004210
Birc5 = 004210
Bcl2l11 = 004210
Bcl2l1 = 004210
Bcl2 = 004210
Daxx = 004210
Ripk1 = 004210
Dab2ip = 004210
Map3k5 = 004210
Mapk8 = 004210
Mapk9 = 004210
Mapk10 = 004210
Bad = 004210
Jun = 004210
Fos = 004210
Trp53 = 004210
Hrk = 004210
Map3k14 = 004210
Chuk = 004210
Ikbkb = 004210
Ikbkg = 004210
Nfkbia = 004210
Nfkb1 = 004210
Rela = 004210
Ptpn13 = 004210
Gadd45a = 004210
Gadd45b = 004210
Gadd45g = 004210
Traf1 = 004210
Bcl2a1d = 004210
Bcl2a1a = 004210
Bcl2a1b = 004210
Bcl2a1c = 004210
Atm = 004210
Pidd1 = 004210
Bbc3 = 004210
Pmaip1 = 004210
Casp2 = 004210
Ngf = 004210
Ntrk1 = 004210
Il3 = 004210
Il3ra = 004210
Csf2rb2 = 004210
Csf2rb = 004210
Pik3ca = 004210
Pik3cd = 004210
Pik3cb = 004210
Pik3r2 = 004210
Pik3r1 = 004210
Pik3r3 = 004210
Pdpk1 = 004210
Akt1 = 004210
Akt2 = 004210
Akt3 = 004210
Hras = 004210
Kras = 004210
Nras = 004210
Raf1 = 004210
Map2k1 = 004210
Map2k2 = 004210
Mapk1 = 004210
Mapk3 = 004210
Tnfrsf1a = 004215
Fadd = 004215
Casp8 = 004215
Casp7 = 004215
Casp3 = 004215
Bid = 004215
Bcl2l11 = 004215
Pmaip1 = 004215
Bbc3 = 004215
Bcl2 = 004215
Bcl2l1 = 004215
Bax = 004215
Bak1 = 004215
Cycs = 004215
Cyct = 004215
Apaf1 = 004215
Casp9 = 004215
Diablo = 004215
Htra2 = 004215
Septin4 = 004215
Birc2 = 004215
Birc3 = 004215
Xiap = 004215
Birc5 = 004215
Mapk8 = 004215
Mapk9 = 004215
Mapk10 = 004215
Bok = 004215
Birc7 = 004215
Ngfr = 004215
Becn1 = 004215
Birc6 = 004215
Slc3a2 = 004216
Slc7a11 = 004216
Gclc = 004216
Gclm = 004216
Gss = 004216
Gpx4 = 004216
Alox15 = 004216
Lpcat3 = 004216
Acsl1 = 004216
Acsl4 = 004216
Acsl6 = 004216
Acsl3 = 004216
Acsl5 = 004216
Trp53 = 004216
Sat1 = 004216
Sat2 = 004216
Trf = 004216
1300017J02Rik = 004216
Tfrc = 004216
Steap3 = 004216
Slc11a2 = 004216
Slc39a8 = 004216
Slc39a14 = 004216
Pcbp2 = 004216
Slc40a1 = 004216
Cp = 004216
Pcbp1 = 004216
Fth1 = 004216
ferritin = 004216
Ftl1 = 004216
Map1lc3a = 004216
Map1lc3b = 004216
Atg5 = 004216
Atg7 = 004216
Ncoa4 = 004216
Prnp = 004216
Hmox1 = 004216
Vdac2 = 004216
Vdac3 = 004216
Cybb = 004216
Ftmt = 004216
Tnf = 004217
Tnfrsf1a = 004217
Tradd = 004217
Traf2 = 004217
Traf5 = 004217
Ripk1 = 004217
Birc2 = 004217
Birc3 = 004217
Xiap = 004217
Rbck1 = 004217
Rnf31 = 004217
Sharpin = 004217
Spata2 = 004217
Spata2l = 004217
Cyld = 004217
Fadd = 004217
Casp8 = 004217
Cflar = 004217
Ripk3 = 004217
Cybb = 004217
Camk2d = 004217
Camk2g = 004217
Camk2b = 004217
Camk2a = 004217
Slc25a4 = 004217
Slc25a5 = 004217
Slc25a31 = 004217
Ppid = 004217
Vdac1 = 004217
Vdac2 = 004217
Vdac3 = 004217
Glud1 = 004217
Glul = 004217
Pygm = 004217
Pygb = 004217
Pygl = 004217
Mapk8 = 004217
Mapk9 = 004217
Mapk10 = 004217
Fth1 = 004217
ferritin = 004217
Ftl1 = 004217
Pla2g4e = 004217
Pla2g4a = 004217
Pla2g4b = 004217
Pla2g4c = 004217
Pla2g4d = 004217
Pla2g4f = 004217
Alox15 = 004217
Capn1 = 004217
Capn2 = 004217
Smpd1 = 004217
Mlkl = 004217
Pgam5 = 004217
Dnm1l = 004217
Nlrp3 = 004217
Pycard = 004217
Casp1 = 004217
Il1b = 004217
Chmp2a = 004217
Chmp2b = 004217
Chmp3 = 004217
Chmp4c = 004217
Chmp4b = 004217
Chmp6 = 004217
Vps4b = 004217
Vps4a = 004217
2610002M06Rik = 004217
Chmp1b = 004217
Chmp1a = 004217
Chmp5 = 004217
Chmp7 = 004217
Trpm7 = 004217
Il1a = 004217
Il33 = 004217
Hmgb1 = 004217
Tnfsf10 = 004217
Tnfrsf10b = 004217
Fasl = 004217
Fas = 004217
Faf1 = 004217
Ifna1 = 004217
Ifna2 = 004217
Ifna4 = 004217
Ifna5 = 004217
Ifna6 = 004217
Ifna7 = 004217
Ifna9 = 004217
Ifna11 = 004217
Ifna12 = 004217
Ifna13 = 004217
Ifna14 = 004217
Ifnab = 004217
Ifna15 = 004217
Ifnb1 = 004217
Ifng = 004217
Ifnar1 = 004217
Ifnar2 = 004217
Ifngr1 = 004217
Ifngr2 = 004217
Jak1 = 004217
Jak2 = 004217
Jak3 = 004217
Tyk2 = 004217
Stat1 = 004217
Stat2 = 004217
Stat3 = 004217
Stat4 = 004217
Stat5a = 004217
Stat5b = 004217
Stat6 = 004217
Irf9 = 004217
Eif2ak2 = 004217
Tlr4 = 004217
Ticam2 = 004217
Ticam1 = 004217
Tlr3 = 004217
Zbp1 = 004217
Usp21 = 004217
Sqstm1 = 004217
Hsp90aa1 = 004217
Hsp90ab1 = 004217
Tnfaip3 = 004217
Parp2 = 004217
Parp1 = 004217
Parp3 = 004217
Parp4 = 004217
Bid = 004217
Bax = 004217
Aifm1 = 004217
H2ax = 004217
H2ac20 = 004217
H2al1e = 004217
H2al1h = 004217
H2ac1 = 004217
H2ac7 = 004217
H2ac8 = 004217
H2ac11 = 004217
H2ac12 = 004217
H2ac15 = 004217
Hist1h2an = 004217
Hist1h2ap = 004217
H2ac4 = 004217
H2ac10 = 004217
H2ac13 = 004217
H2ac19 = 004217
Hist1h2ao = 004217
H2ac6 = 004217
Macroh2a1 = 004217
Macroh2a2 = 004217
H2aj = 004217
H2al1g = 004217
H2al1c = 004217
H2ac21 = 004217
H2az2 = 004217
H2al1a = 004217
H2al1o = 004217
H2al1n = 004217
H2al2a = 004217
H2al1i = 004217
H2ab2 = 004217
H2al1j = 004217
H2al1m = 004217
H2al2b = 004217
H2al1d = 004217
H2az1 = 004217
H2aw = 004217
H2ac18 = 004217
H2al2c = 004217
H2ab3 = 004217
H2al1k = 004217
H2al1b = 004217
H2ab1 = 004217
H2al1f = 004217
Ppia = 004217
Bcl2 = 004217
Atm = 004115
Chek2 = 004115
Atr = 004115
Chek1 = 004115
Gorab = 004115
Cdkn2a = 004115
Mdm2 = 004115
Mdm4 = 004115
Trp53 = 004115
Cdkn1a = 004115
Ccnd1 = 004115
Ccnd2 = 004115
Ccnd3 = 004115
Cdk4 = 004115
Cdk6 = 004115
Ccne1 = 004115
Ccne2 = 004115
Cdk2 = 004115
Sfn = 004115
Rprm = 004115
Ccnb1 = 004115
Ccnb2 = 004115
Cdk1 = 004115
Gadd45a = 004115
Gadd45b = 004115
Gadd45g = 004115
Gtse1 = 004115
Fas = 004115
Pidd1 = 004115
Casp8 = 004115
Bid = 004115
Bax = 004115
Pmaip1 = 004115
Bbc3 = 004115
Siva1 = 004115
Bcl2l1 = 004115
Bcl2 = 004115
Ei24 = 004115
Shisa5 = 004115
Perp = 004115
Zmat3 = 004115
Siah1a = 004115
Siah1b = 004115
Cycs = 004115
Cyct = 004115
Apaf1 = 004115
Casp9 = 004115
Casp3 = 004115
Aifm2 = 004115
Igfbp3 = 004115
Igf1 = 004115
Serpine1 = 004115
Adgrb1 = 004115
Cd82 = 004115
Thbs1 = 004115
Serpinb5 = 004115
Ddb2 = 004115
Rrm2b = 004115
Rrm2 = 004115
Sesn1 = 004115
Sesn3 = 004115
Sesn2 = 004115
Pten = 004115
Tsc2 = 004115
Steap3 = 004115
Cop1 = 004115
Rchy1 = 004115
Ccng1 = 004115
Ccng2 = 004115
Ppm1d = 004115
Trp73 = 004115
Tgfb1 = 004218
Tgfb2 = 004218
Tgfb3 = 004218
Tgfbr1 = 004218
Tgfbr2 = 004218
Smad2 = 004218
Smad3 = 004218
Cdkn2b = 004218
Cdk4 = 004218
Cdk6 = 004218
Ccnd1 = 004218
Ccnd2 = 004218
Ccnd3 = 004218
Rb1 = 004218
Rbl1 = 004218
Rbl2 = 004218
E2f1 = 004218
E2f2 = 004218
E2f3 = 004218
E2f4 = 004218
E2f5 = 004218
Pik3ca = 004218
Pik3cd = 004218
Pik3cb = 004218
Pik3r2 = 004218
Pik3r1 = 004218
Pik3r3 = 004218
Foxo1 = 004218
Foxo3 = 004218
Cdkn1a = 004218
Cdk2 = 004218
Ccne1 = 004218
Ccne2 = 004218
H2-M2 = 004218
H2-M3 = 004218
H2-M9 = 004218
H2-Q1 = 004218
H2-Q10 = 004218
H2-Q2 = 004218
H2-Q7 = 004218
H2-Q8 = 004218
H2-T22 = 004218
H2-T23 = 004218
H2-T24 = 004218
H2-T3 = 004218
H2-T9 = 004218
H2-M10.4 = 004218
H2-M11 = 004218
H2-M1 = 004218
H2-M10.5 = 004218
H2-M10.2 = 004218
H2-M10.6 = 004218
H2-T10 = 004218
H2-Q6 = 004218
H2-M10.3 = 004218
H2-Bl = 004218
H2-D1 = 004218
H2-K1 = 004218
H2-M10.1 = 004218
H2-K1 = 004218
H2-T18 = 004218
H2-Q9 = 004218
Gm8909 = 004218
H2-L = 004218
Gm10499 = 004218
H2-Q4 = 004218
H2-T-ps = 004218
Gm11127 = 004218
H2-M5 = 004218
Gm7030 = 004218
Kras = 004218
Nras = 004218
Rras = 004218
Rras2 = 004218
Mras = 004218
Hras = 004218
Akt1 = 004218
Akt2 = 004218
Akt3 = 004218
Tsc1 = 004218
Tsc2 = 004218
Rheb = 004218
Mtor = 004218
Pten = 004218
Sirt1 = 004218
Ccna2 = 004218
Ccna1 = 004218
Mybl2 = 004218
Lin9 = 004218
Lin37 = 004218
Lin52 = 004218
Lin54 = 004218
Rbbp4 = 004218
Foxm1 = 004218
Myc = 004218
Cdkn2a = 004218
Mdm2 = 004218
Trp53 = 004218
Rassf5 = 004218
Fbxw11 = 004218
Btrc = 004218
Hipk1 = 004218
Hipk2 = 004218
Hipk3 = 004218
Hipk4 = 004218
Ppp1ca = 004218
Ppp1cb = 004218
Ppp1cc = 004218
Ppp1ccb = 004218
Raf1 = 004218
Map2k1 = 004218
Map2k2 = 004218
Mapk1 = 004218
Mapk3 = 004218
Ets1 = 004218
Map2k3 = 004218
Map2k6 = 004218
Mapk14 = 004218
Mapk11 = 004218
Mapk12 = 004218
Mapk13 = 004218
Gadd45a = 004218
Gadd45b = 004218
Gadd45g = 004218
Cdk1 = 004218
Ccnb1 = 004218
Ccnb2 = 004218
Ccnb3 = 004218
Mre11a = 004218
Rad50 = 004218
Nbn = 004218
Atm = 004218
Chek2 = 004218
Rad9a = 004218
Rad9b = 004218
Rad1 = 004218
Hus1 = 004218
Atr = 004218
Chek1 = 004218
Cdc25a = 004218
Sqstm1 = 004218
Gata4 = 004218
Traf3ip2 = 004218
Nfkb1 = 004218
Rela = 004218
Il1a = 004218
Il6 = 004218
Igfbp3 = 004218
Serpine1 = 004218
Eif4ebp1 = 004218
Mapkapk2 = 004218
Zfp36l1 = 004218
Zfp36l2 = 004218
Cacna1d = 004218
Trpv4 = 004218
Trpm7 = 004218
Capn1 = 004218
Capn2 = 004218
Calm1 = 004218
Calm4 = 004218
Calm3 = 004218
Calm2 = 004218
Calml3 = 004218
Calm5 = 004218
Calml4 = 004218
Ppp3cc = 004218
Ppp3ca = 004218
Ppp3cb = 004218
Ppp3r1 = 004218
Ppp3r2 = 004218
Nfatc1 = 004218
Nfatc2 = 004218
Nfatc3 = 004218
Nfatc4 = 004218
Itpr1 = 004218
Itpr2 = 004218
Itpr3 = 004218
Slc25a4 = 004218
Slc25a5 = 004218
Slc25a31 = 004218
Ppid = 004218
Vdac1 = 004218
Vdac2 = 004218
Vdac3 = 004218
Mcu = 004218
Col1a1 = 004510
Col1a2 = 004510
Col2a1 = 004510
Col4a1 = 004510
Col4a2 = 004510
Col4a4 = 004510
Col4a6 = 004510
Col4a5 = 004510
Col4a3 = 004510
Col6a2 = 004510
Col6a1 = 004510
Col6a6 = 004510
Col6a3 = 004510
Col6a4 = 004510
Col6a5 = 004510
Col9a1 = 004510
Col9a2 = 004510
Col9a3 = 004510
Lama1 = 004510
Lama2 = 004510
Lama3 = 004510
Lama5 = 004510
Lama4 = 004510
Lamb1 = 004510
Lamb2 = 004510
Lamb3 = 004510
Lamc1 = 004510
Lamc2 = 004510
Lamc3 = 004510
Chad = 004510
Reln = 004510
Thbs1 = 004510
Comp = 004510
Thbs2 = 004510
Thbs3 = 004510
Thbs4 = 004510
Fn1 = 004510
Spp1 = 004510
Vtn = 004510
Tnc = 004510
Tnr = 004510
Tnn = 004510
Tnxb = 004510
Vwf = 004510
Ibsp = 004510
Itga1 = 004510
Itga2 = 004510
Itga2b = 004510
Itga3 = 004510
Itga4 = 004510
Itga5 = 004510
Itga6 = 004510
Itga7 = 004510
Itga8 = 004510
Itga9 = 004510
Itga10 = 004510
Itga11 = 004510
Itgav = 004510
Itgb1 = 004510
Itgb3 = 004510
Itgb4 = 004510
Itgb5 = 004510
Itgb6 = 004510
Itgb7 = 004510
Itgb8 = 004510
Pdgfa = 004510
Pdgfb = 004510
Pdgfc = 004510
Pdgfd = 004510
Egf = 004510
Igf1 = 004510
Vegfa = 004510
Vegfb = 004510
Pgf = 004510
Vegfc = 004510
Vegfd = 004510
Hgf = 004510
Pdgfra = 004510
Pdgfrb = 004510
Igf1r = 004510
Kdr = 004510
Egfr = 004510
Flt1 = 004510
Flt4 = 004510
Met = 004510
Erbb2 = 004510
Src = 004510
Arhgap35 = 004510
Arhgap5 = 004510
Rhoa = 004510
4930544G11Rik = 004510
Diaph1 = 004510
Rock1 = 004510
Rock2 = 004510
Myl2 = 004510
Myl7 = 004510
Myl9 = 004510
Myl10 = 004510
Myl12b = 004510
Myl12a = 004510
Mylpf = 004510
Ppp1ca = 004510
Ppp1cb = 004510
Ppp1cc = 004510
Ppp1ccb = 004510
Ppp1r12a = 004510
Ppp1r12b = 004510
Ppp1r12c = 004510
Mylk = 004510
Mylk3 = 004510
Mylk2 = 004510
Mylk4 = 004510
Actb = 004510
Actg1 = 004510
Rasgrf1 = 004510
Capn2 = 004510
Actn4 = 004510
Actn1 = 004510
Tln1 = 004510
Tln2 = 004510
Flna = 004510
Flnb = 004510
Flnc = 004510
Pxn = 004510
Ilk = 004510
Zyx = 004510
Vasp = 004510
Vcl = 004510
Parvb = 004510
Parva = 004510
Parvg = 004510
Pdpk1 = 004510
Akt1 = 004510
Akt2 = 004510
Akt3 = 004510
Gsk3b = 004510
Ctnnb1 = 004510
Prkca = 004510
Prkcb = 004510
Prkcg = 004510
Ptk2 = 004510
Pik3ca = 004510
Pik3cd = 004510
Pik3cb = 004510
Pik3r2 = 004510
Pik3r1 = 004510
Pik3r3 = 004510
Pten = 004510
Vav1 = 004510
Vav2 = 004510
Vav3 = 004510
Rac1 = 004510
Rac2 = 004510
Rac3 = 004510
Pak1 = 004510
Pak2 = 004510
Pak3 = 004510
Pak4 = 004510
Pak7 = 004510
Pak6 = 004510
Cdc42 = 004510
Bcar1 = 004510
Crk = 004510
Crkl = 004510
Dock1 = 004510
Rapgef1 = 004510
Rap1a = 004510
Rap1b = 004510
Mapk8 = 004510
Mapk9 = 004510
Mapk10 = 004510
Jun = 004510
Braf = 004510
Cav1 = 004510
Cav2 = 004510
Cav3 = 004510
Fyn = 004510
Shc1 = 004510
Shc2 = 004510
Shc3 = 004510
Shc4 = 004510
Grb2 = 004510
Sos1 = 004510
Sos2 = 004510
Hras = 004510
Raf1 = 004510
Map2k1 = 004510
Mapk1 = 004510
Mapk3 = 004510
Elk1 = 004510
Ccnd1 = 004510
Ccnd2 = 004510
Ccnd3 = 004510
Birc2 = 004510
Birc3 = 004510
Xiap = 004510
Bad = 004510
Bcl2 = 004510
Pip5k1c = 004510
Nectin1 = 004520
Nectin2 = 004520
Nectin3 = 004520
Nectin4 = 004520
Pard3 = 004520
Src = 004520
Farp2 = 004520
Cdc42 = 004520
Rac1 = 004520
Rac2 = 004520
Rac3 = 004520
Wasl = 004520
Was = 004520
Iqgap1 = 004520
Baiap2 = 004520
Wasf1 = 004520
Wasf2 = 004520
Wasf3 = 004520
Afdn = 004520
Lmo7 = 004520
Ssx2ip = 004520
Sorbs1 = 004520
Actn4 = 004520
Actn1 = 004520
Vcl = 004520
Tjp1 = 004520
Cdh1 = 004520
Ctnnd1 = 004520
Ctnnb1 = 004520
Ctnna2 = 004520
Ctnna3 = 004520
Ctnna1 = 004520
Actb = 004520
Actg1 = 004520
Rhoa = 004520
4930544G11Rik = 004520
Acp1 = 004520
Ptprm = 004520
Ptprb = 004520
Ptprf = 004520
Ptpn1 = 004520
Ptpn6 = 004520
Ptprj = 004520
Csnk2a1 = 004520
Csnk2a2 = 004520
Csnk2b = 004520
Tcf7 = 004520
Tcf7l1 = 004520
Tcf7l2 = 004520
Lef1 = 004520
Igf1r = 004520
Insr = 004520
Met = 004520
Egfr = 004520
Erbb2 = 004520
Fgfr1 = 004520
Fer = 004520
Fyn = 004520
Yes1 = 004520
Mapk1 = 004520
Mapk3 = 004520
Snai2 = 004520
Snai1 = 004520
Tgfbr1 = 004520
Tgfbr2 = 004520
Smad3 = 004520
Smad4 = 004520
Crebbp = 004520
Ep300 = 004520
Map3k7 = 004520
Nlk = 004520
Crb3 = 004530
Cldn34c4 = 004530
Cldn34d = 004530
Cldn16 = 004530
Cldn1 = 004530
Cldn2 = 004530
Cldn3 = 004530
Cldn4 = 004530
Cldn5 = 004530
Cldn11 = 004530
Cldn17 = 004530
Cldn19 = 004530
Cldn7 = 004530
Cldn6 = 004530
Cldn8 = 004530
Cldn14 = 004530
Cldn18 = 004530
Cldn9 = 004530
Cldn13 = 004530
Cldn10 = 004530
Cldn15 = 004530
Cldn23 = 004530
Cldn20 = 004530
Cldn22 = 004530
Cldn24 = 004530
Ocln = 004530
F11r = 004530
Jam2 = 004530
Jam3 = 004530
Bves = 004530
Cdc42 = 004530
Pard6a = 004530
Pard6b = 004530
Pard6g = 004530
Mpp5 = 004530
Mpp4 = 004530
Tjp3 = 004530
Patj = 004530
Mpdz = 004530
Prkcz = 004530
Prkci = 004530
Amot = 004530
Amotl1 = 004530
Amotl2 = 004530
Arhgap17 = 004530
Rac1 = 004530
Nf2 = 004530
Llgl1 = 004530
Llgl2 = 004530
Dlg1 = 004530
Scrib = 004530
Ppp2ca = 004530
Ppp2cb = 004530
Ppp2r1a = 004530
Ppp2r1b = 004530
Ppp2r2d = 004530
Ppp2r2b = 004530
Ppp2r2c = 004530
Ppp2r2a = 004530
Pard3 = 004530
Tiam1 = 004530
Tjp1 = 004530
Tjap1 = 004530
Dlg2 = 004530
Dlg3 = 004530
Nedd4 = 004530
Nedd4l = 004530
Cgn = 004530
Cgnl1 = 004530
Arhgef2 = 004530
Rhoa = 004530
4930544G11Rik = 004530
Gata4 = 004530
Marveld3 = 004530
Map3k1 = 004530
Mapk8 = 004530
Mapk9 = 004530
Mapk10 = 004530
Jun = 004530
Cd1d1 = 004530
Cd1d2 = 004530
Cftr = 004530
Cdk4 = 004530
Ybx3 = 004530
Sympk = 004530
Pcna = 004530
Ccnd1 = 004530
Erbb2 = 004530
Runx1 = 004530
Hspa4 = 004530
Slc9a3r1 = 004530
Ezr = 004530
Rdx = 004530
Msn = 004530
Prkce = 004530
Actb = 004530
Actg1 = 004530
Cacna1d = 004530
Map3k5 = 004530
Map2k7 = 004530
Src = 004530
Cttn = 004530
Hcls1 = 004530
Actr2 = 004530
Actr3b = 004530
Actr3 = 004530
Whamm = 004530
Was = 004530
Vasp = 004530
Prkaca = 004530
Prkacb = 004530
Rab13 = 004530
Arhgef18 = 004530
Rock1 = 004530
Rock2 = 004530
Myl2 = 004530
Epb41l4b = 004530
Stk11 = 004530
Prkaa1 = 004530
Prkaa2 = 004530
Prkab1 = 004530
Prkab2 = 004530
Prkag1 = 004530
Prkag3 = 004530
Prkag2 = 004530
Myh1 = 004530
Myh11 = 004530
Myh2 = 004530
Myh3 = 004530
Myh4 = 004530
Myh8 = 004530
Myh9 = 004530
Myh13 = 004530
Myh15 = 004530
Myh7b = 004530
Myh14 = 004530
Myh10 = 004530
Myl6 = 004530
Myl6b = 004530
Myl9 = 004530
Myl12b = 004530
Myl12a = 004530
Igsf5 = 004530
Magi1 = 004530
Synpo = 004530
Actn4 = 004530
Actn1 = 004530
Micall2 = 004530
Rab8a = 004530
Rab8b = 004530
Rapgef6 = 004530
Rap1a = 004530
Itgb1 = 004530
Afdn = 004530
Tjp2 = 004530
Rapgef2 = 004530
Rap2c = 004530
Marveld2 = 004530
Tuba4a = 004530
Tuba3a = 004530
Tuba1a = 004530
Tuba1c = 004530
Tuba3b = 004530
Tuba1b = 004530
Tuba8 = 004530
Tubal3 = 004530
Gja1 = 004540
Gjd2 = 004540
Lpar1 = 004540
Gnai1 = 004540
Gnai3 = 004540
Gnai2 = 004540
Pdgfa = 004540
Pdgfb = 004540
Pdgfc = 004540
Pdgfd = 004540
Egf = 004540
Pdgfra = 004540
Pdgfrb = 004540
Egfr = 004540
Grb2 = 004540
Sos1 = 004540
Sos2 = 004540
Hras = 004540
Kras = 004540
Nras = 004540
Raf1 = 004540
Map2k1 = 004540
Map2k2 = 004540
Mapk1 = 004540
Mapk3 = 004540
Src = 004540
Map3k2 = 004540
Map2k5 = 004540
Mapk7 = 004540
Tuba4a = 004540
Tuba3a = 004540
Tuba1a = 004540
Tuba1c = 004540
Tuba3b = 004540
Tuba1b = 004540
Tuba8 = 004540
Tubal3 = 004540
Tubb4b = 004540
Tubb2a = 004540
Tubb3 = 004540
Tubb4a = 004540
Tubb6 = 004540
Tubb5 = 004540
Tubb1 = 004540
Tubb2b = 004540
Csnk1d = 004540
Cdk1 = 004540
Tjp1 = 004540
Adrb1 = 004540
Drd1 = 004540
Gnas = 004540
Drd2 = 004540
Adcy1 = 004540
Adcy2 = 004540
Adcy3 = 004540
Adcy4 = 004540
Adcy5 = 004540
Adcy6 = 004540
Adcy7 = 004540
Adcy8 = 004540
Adcy9 = 004540
Prkaca = 004540
Prkacb = 004540
Htr2a = 004540
Htr2b = 004540
Htr2c = 004540
Grm1 = 004540
Grm5 = 004540
Gna11 = 004540
Gnaq = 004540
Plcb1 = 004540
Plcb3 = 004540
Plcb4 = 004540
Plcb2 = 004540
Itpr1 = 004540
Itpr2 = 004540
Itpr3 = 004540
Prkca = 004540
Prkcb = 004540
Prkcg = 004540
Gucy1a1 = 004540
Gucy1a2 = 004540
Gucy1b2 = 004540
Gucy1b1 = 004540
Prkg1 = 004540
Prkg2 = 004540
Lif = 004550
Lifr = 004550
Il6st = 004550
Jak1 = 004550
Jak2 = 004550
Jak3 = 004550
Stat3 = 004550
Klf4 = 004550
Sox2 = 004550
Myc = 004550
Grb2 = 004550
Map2k1 = 004550
Map2k2 = 004550
Mapk1 = 004550
Mapk3 = 004550
Pik3ca = 004550
Pik3cd = 004550
Pik3cb = 004550
Pik3r2 = 004550
Pik3r1 = 004550
Pik3r3 = 004550
Akt1 = 004550
Akt2 = 004550
Akt3 = 004550
Tbx3 = 004550
Nanog = 004550
Inhba = 004550
Inhbb = 004550
Inhbc = 004550
Inhbe = 004550
Nodal = 004550
Acvr1b = 004550
Acvr1c = 004550
Acvr2b = 004550
Acvr2a = 004550
Smad2 = 004550
Smad3 = 004550
Bmp4 = 004550
Bmpr1a = 004550
Bmpr1b = 004550
Acvr1 = 004550
Bmpr2 = 004550
Smad1 = 004550
Smad5 = 004550
Smad9 = 004550
Smad4 = 004550
Id1 = 004550
Id2 = 004550
Id3 = 004550
Id4 = 004550
Dusp9 = 004550
Mapk14 = 004550
Mapk11 = 004550
Mapk12 = 004550
Mapk13 = 004550
Wnt1 = 004550
Wnt2 = 004550
Wnt2b = 004550
Wnt3 = 004550
Wnt3a = 004550
Wnt4 = 004550
Wnt5a = 004550
Wnt5b = 004550
Wnt6 = 004550
Wnt7a = 004550
Wnt7b = 004550
Wnt8a = 004550
Wnt8b = 004550
Wnt9a = 004550
Wnt9b = 004550
Wnt10b = 004550
Wnt10a = 004550
Wnt11 = 004550
Wnt16 = 004550
Fzd1 = 004550
Fzd7 = 004550
Fzd2 = 004550
Fzd3 = 004550
Fzd4 = 004550
Fzd5 = 004550
Fzd8 = 004550
Fzd6 = 004550
Fzd10 = 004550
Fzd9 = 004550
Dvl3 = 004550
Dvl1 = 004550
Dvl2 = 004550
Gsk3b = 004550
Axin1 = 004550
Axin2 = 004550
Apc = 004550
Apc2 = 004550
Ctnnb1 = 004550
Tcf3 = 004550
Esrrb = 004550
Tcf7 = 004550
Pou5f1 = 004550
Fgf2 = 004550
Fgfr1 = 004550
Fgfr2 = 004550
Fgfr3 = 004550
Fgfr4 = 004550
Hras = 004550
Kras = 004550
Nras = 004550
Raf1 = 004550
Igf1 = 004550
Igf1r = 004550
Hesx1 = 004550
Zic3 = 004550
Lefty1 = 004550
Lefty2 = 004550
Skil = 004550
Smarcad1 = 004550
Kat6a = 004550
Setdb1 = 004550
Jarid2 = 004550
Rest = 004550
Rif1 = 004550
Pcgf1 = 004550
Pcgf2 = 004550
Pcgf3 = 004550
Bmi1 = 004550
Pcgf5 = 004550
Pcgf6 = 004550
Pax6 = 004550
Meis1 = 004550
Lhx5 = 004550
Otx1 = 004550
Neurog1 = 004550
Hand1 = 004550
Dlx5 = 004550
Myf5 = 004550
Onecut1 = 004550
Isl1 = 004550
Zfhx3 = 004550
Esx1 = 004550
Hoxb1 = 004550
Lpar1 = 004810
Lpar2 = 004810
Lpar4 = 004810
Lpar5 = 004810
Cxcl12 = 004810
Cxcr4 = 004810
F2 = 004810
F2r = 004810
Ins2 = 004810
Ins1 = 004810
Egf = 004810
Fgf1 = 004810
Fgf2 = 004810
Fgf3 = 004810
Fgf4 = 004810
Fgf5 = 004810
Fgf7 = 004810
Fgf8 = 004810
Fgf9 = 004810
Fgf10 = 004810
Fgf16 = 004810
Fgf17 = 004810
Fgf18 = 004810
Fgf20 = 004810
Fgf22 = 004810
Fgf6 = 004810
Fgf15 = 004810
Fgf21 = 004810
Fgf23 = 004810
Pdgfa = 004810
Pdgfb = 004810
Pdgfc = 004810
Pdgfd = 004810
Insrr = 004810
Egfr = 004810
Fgfr1 = 004810
Fgfr2 = 004810
Fgfr3 = 004810
Fgfr4 = 004810
Pdgfra = 004810
Pdgfrb = 004810
Fn1 = 004810
Itga1 = 004810
Itga2 = 004810
Itga2b = 004810
Itga3 = 004810
Itga4 = 004810
Itga5 = 004810
Itga6 = 004810
Itga7 = 004810
Itga8 = 004810
Itga9 = 004810
Itga10 = 004810
Itga11 = 004810
Itgav = 004810
Itgal = 004810
Itgam = 004810
Itgax = 004810
Itgad = 004810
Itgae = 004810
Itgb1 = 004810
Itgb2 = 004810
Itgb2l = 004810
Itgb3 = 004810
Itgb4 = 004810
Itgb5 = 004810
Itgb6 = 004810
Itgb7 = 004810
Itgb8 = 004810
Kng1 = 004810
Kng2 = 004810
Bdkrb1 = 004810
Bdkrb2 = 004810
Chrm1 = 004810
Chrm2 = 004810
Chrm3 = 004810
Chrm4 = 004810
Chrm5 = 004810
Gna12 = 004810
Gna13 = 004810
Gng12 = 004810
Gm5741 = 004810
Fgd1 = 004810
Fgd3 = 004810
Ptk2 = 004810
Bcar1 = 004810
Crk = 004810
Crkl = 004810
Dock1 = 004810
Src = 004810
Sos1 = 004810
Sos2 = 004810
Hras = 004810
Kras = 004810
Nras = 004810
Rras = 004810
Rras2 = 004810
Mras = 004810
Arhgef6 = 004810
Pik3ca = 004810
Pik3cd = 004810
Pik3cb = 004810
Pik3r2 = 004810
Pik3r1 = 004810
Pik3r3 = 004810
Vav1 = 004810
Vav2 = 004810
Vav3 = 004810
Tiam1 = 004810
Araf = 004810
Braf = 004810
Raf1 = 004810
Mos = 004810
Map2k1 = 004810
Map2k2 = 004810
Mapk1 = 004810
Mapk3 = 004810
Arhgef1 = 004810
Arhgef12 = 004810
Arhgap35 = 004810
Rhoa = 004810
4930544G11Rik = 004810
Rac1 = 004810
Rac2 = 004810
Rac3 = 004810
Cdc42 = 004810
Pak1 = 004810
Pak2 = 004810
Pak3 = 004810
Pak4 = 004810
Pak7 = 004810
Pak6 = 004810
Arhgef7 = 004810
Git1 = 004810
Rock1 = 004810
Rock2 = 004810
Mylk = 004810
Mylk3 = 004810
Mylk2 = 004810
Mylk4 = 004810
Ppp1ca = 004810
Ppp1cb = 004810
Ppp1cc = 004810
Ppp1ccb = 004810
Ppp1r12a = 004810
Ppp1r12b = 004810
Ppp1r12c = 004810
Myl2 = 004810
Myl7 = 004810
Myl9 = 004810
Myl10 = 004810
Myl12b = 004810
Myl12a = 004810
Mylpf = 004810
Diaph1 = 004810
Diaph2 = 004810
Slc9a1 = 004810
Pip5k1c = 004810
Pip5k1b = 004810
Pip5k1a = 004810
Pip4k2c = 004810
Pip4k2a = 004810
Pip4k2b = 004810
Pikfyve = 004810
Limk1 = 004810
Limk2 = 004810
Diaph3 = 004810
Baiap2 = 004810
Enah = 004810
Wasl = 004810
Wasf2 = 004810
Cyfip1 = 004810
Cyfip2 = 004810
Nckap1l = 004810
Nckap1 = 004810
Abi2 = 004810
Brk1 = 004810
Wasf1 = 004810
Arpc5 = 004810
Arpc5l = 004810
Arpc4 = 004810
Arpc3 = 004810
Arpc1b = 004810
Arpc1a = 004810
Arpc2 = 004810
Actb = 004810
Actg1 = 004810
Pfn1 = 004810
Pfn2 = 004810
Pfn3 = 004810
Pfn4 = 004810
Pxn = 004810
Ezr = 004810
Rdx = 004810
Msn = 004810
Tmsb4x = 004810
Cfl1 = 004810
Cfl2 = 004810
Ssh1 = 004810
Ssh2 = 004810
Ssh3 = 004810
Vcl = 004810
Iqgap1 = 004810
Iqgap2 = 004810
Iqgap3 = 004810
Gsn = 004810
Scin = 004810
Actn4 = 004810
Actn1 = 004810
Apc = 004810
Apc2 = 004810
Arhgef4 = 004810
Spata13 = 004810
Myh9 = 004810
Myh14 = 004810
Myh10 = 004810
Kitl = 004640
Il7 = 004640
Il4 = 004640
Csf2 = 004640
Flt3l = 004640
Il5 = 004640
Csf3 = 004640
Il3 = 004640
Il6 = 004640
Il11 = 004640
Il1a = 004640
Il1b = 004640
Tnf = 004640
Csf1 = 004640
Epo = 004640
Thpo = 004640
Cd34 = 004640
Flt3 = 004640
Dntt = 004640
H2-Aa = 004640
H2-Ab1 = 004640
H2-Eb1 = 004640
H2-DMa = 004640
H2-DMb1 = 004640
H2-DMb2 = 004640
H2-Oa = 004640
H2-Ob = 004640
H2-Ea = 004640
Cd44 = 004640
Kit = 004640
Il2ra = 004640
Il7r = 004640
Tfrc = 004640
Cd38 = 004640
Cd7 = 004640
Cd2 = 004640
Cd5 = 004640
Cd1d1 = 004640
Cd1d2 = 004640
Cd4 = 004640
Cd8a = 004640
Cd8b1 = 004640
Cd3d = 004640
Cd3e = 004640
Cd3g = 004640
Mme = 004640
Cd9 = 004640
Cd19 = 004640
Cd22 = 004640
Cd24a = 004640
Ms4a1 = 004640
Cr2 = 004640
Cd37 = 004640
Fcer2a = 004640
Cr1l = 004640
Csf2ra = 004640
Il3ra = 004640
Cd33 = 004640
Siglech = 004640
Il4ra = 004640
Il6ra = 004640
Fcgr1 = 004640
Csf1r = 004640
Anpep = 004640
Itgam = 004640
Cd14 = 004640
Il9r = 004640
Il1r1 = 004640
Il1r2 = 004640
Csf3r = 004640
Il5ra = 004640
Epor = 004640
Cd36 = 004640
Gypa = 004640
Cd55 = 004640
Cd55b = 004640
Cd59a = 004640
Cd59b = 004640
Il11ra1 = 004640
Il11ra2 = 004640
interleukin-11 = 004640
Gm13305 = 004640
Gm2002 = 004640
Itgb3 = 004640
Itga2b = 004640
Gp9 = 004640
Gp1ba = 004640
Gp1bb = 004640
Gp5 = 004640
Itga1 = 004640
Itga2 = 004640
Itga3 = 004640
Itga4 = 004640
Itga5 = 004640
Itga6 = 004640
F3 = 004610
F7 = 004610
F10 = 004610
F5 = 004610
F2 = 004610
F12 = 004610
F11 = 004610
F9 = 004610
Vwf = 004610
F8 = 004610
Thbd = 004610
Procr = 004610
Proc = 004610
F2r = 004610
F2rl2 = 004610
F2rl3 = 004610
F13a1 = 004610
F13b = 004610
Cpb2 = 004610
Fga = 004610
Fgb = 004610
Fgg = 004610
Klkb1 = 004610
Kng1 = 004610
Kng2 = 004610
Bdkrb1 = 004610
Bdkrb2 = 004610
Plg = 004610
Tfpi = 004610
Serpinc1 = 004610
Serpind1 = 004610
Serpina5 = 004610
Pros1 = 004610
Serpine1 = 004610
Serpinb2 = 004610
Plat = 004610
Plau = 004610
Plaur = 004610
Serpina1a = 004610
Serpina1b = 004610
Serpina1c = 004610
Serpina1d = 004610
Serpina1e = 004610
Serpinf2 = 004610
A2m = 004610
Cfb = 004610
Cfd = 004610
C3 = 004610
Hc = 004610
C6 = 004610
C7 = 004610
C8a = 004610
C8b = 004610
C8g = 004610
C9 = 004610
C1qa = 004610
C1qb = 004610
C1qc = 004610
C1ra = 004610
C1rb = 004610
C1s2 = 004610
C1s1 = 004610
Mbl1 = 004610
Mbl2 = 004610
Masp1 = 004610
Masp2 = 004610
C2 = 004610
C4b = 004610
C3ar1 = 004610
Vsig4 = 004610
Cr1l = 004610
Cr2 = 004610
Itgam = 004610
Itgb2 = 004610
Itgb2l = 004610
Itgax = 004610
C5ar1 = 004610
Cfh = 004610
Gm4788 = 004610
Cfi = 004610
Serping1 = 004610
Cd55 = 004610
Cd55b = 004610
Cd46 = 004610
C4bp = 004610
Zp3r = 004610
Cfhr1 = 004610
Cfhr2 = 004610
Cfhr3 = 004610
Cd59a = 004610
Cd59b = 004610
Clu = 004610
Vtn = 004610
Tbxa2r = 004611
F2 = 004611
F2r = 004611
F2rl3 = 004611
Gna13 = 004611
Arhgef1 = 004611
Arhgef12 = 004611
Rhoa = 004611
4930544G11Rik = 004611
Rock1 = 004611
Rock2 = 004611
Ppp1ca = 004611
Ppp1cb = 004611
Ppp1cc = 004611
Ppp1ccb = 004611
Ppp1r12a = 004611
Myl12b = 004611
Myl12a = 004611
P2rx1 = 004611
Orai1 = 004611
Itpr1 = 004611
Itpr2 = 004611
Itpr3 = 004611
Stim1 = 004611
Mylk = 004611
Mylk3 = 004611
Mylk2 = 004611
Mylk4 = 004611
P2ry1 = 004611
Gnaq = 004611
Plcb1 = 004611
Plcb3 = 004611
Plcb4 = 004611
Plcb2 = 004611
Prkcz = 004611
Prkci = 004611
Rasgrp1 = 004611
Rasgrp2 = 004611
Rap1a = 004611
Rap1b = 004611
Apbb1ip = 004611
Tln1 = 004611
Tln2 = 004611
Itga2b = 004611
Itgb3 = 004611
Fermt3 = 004611
Fga = 004611
Fgb = 004611
Fgg = 004611
P2ry12 = 004611
Gnai1 = 004611
Gnai3 = 004611
Gnai2 = 004611
Adcy1 = 004611
Adcy2 = 004611
Adcy3 = 004611
Adcy4 = 004611
Adcy5 = 004611
Adcy6 = 004611
Adcy7 = 004611
Adcy8 = 004611
Adcy9 = 004611
Ptgir = 004611
Gnas = 004611
Pik3cg = 004611
Pik3r5 = 004611
Pik3r6 = 004611
Prkaca = 004611
Prkacb = 004611
Vasp = 004611
Actb = 004611
Actg1 = 004611
Src = 004611
Arhgap35 = 004611
Syk = 004611
Col1a1 = 004611
Col1a2 = 004611
Col3a1 = 004611
Gp6 = 004611
Fcer1g = 004611
Lyn = 004611
Gm11787 = 004611
Fyn = 004611
Itga2 = 004611
Itgb1 = 004611
Pik3ca = 004611
Pik3cd = 004611
Pik3cb = 004611
Pik3r2 = 004611
Pik3r1 = 004611
Pik3r3 = 004611
Lcp2 = 004611
Plcg2 = 004611
Btk = 004611
Vwf = 004611
Gp5 = 004611
Gp1ba = 004611
Gp1bb = 004611
Gp9 = 004611
Akt1 = 004611
Akt2 = 004611
Akt3 = 004611
Nos3 = 004611
Gucy1a1 = 004611
Gucy1a2 = 004611
Gucy1b2 = 004611
Gucy1b1 = 004611
Prkg1 = 004611
Prkg2 = 004611
Mapk14 = 004611
Mapk11 = 004611
Mapk12 = 004611
Mapk13 = 004611
Mapk1 = 004611
Mapk3 = 004611
Pla2g4e = 004611
Pla2g4a = 004611
Pla2g4b = 004611
Pla2g4c = 004611
Pla2g4d = 004611
Pla2g4f = 004611
Ptgs1 = 004611
Tbxas1 = 004611
Snap23 = 004611
Vamp8 = 004611
Tlr1 = 004620
Tlr2 = 004620
Tlr6 = 004620
Lbp = 004620
Cd14 = 004620
Ly96 = 004620
Tlr3 = 004620
Tlr4 = 004620
Tlr5 = 004620
Tlr7 = 004620
Tlr8 = 004620
Ctsk = 004620
Tlr9 = 004620
Rac1 = 004620
Pik3ca = 004620
Pik3cd = 004620
Pik3cb = 004620
Pik3r2 = 004620
Pik3r1 = 004620
Pik3r3 = 004620
Akt1 = 004620
Akt2 = 004620
Akt3 = 004620
Tollip = 004620
Myd88 = 004620
Tirap = 004620
Fadd = 004620
Casp8 = 004620
Irak4 = 004620
Irak1 = 004620
Traf6 = 004620
Tab1 = 004620
Tab2 = 004620
Map3k7 = 004620
Ikbkg = 004620
Chuk = 004620
Ikbkb = 004620
Nfkbia = 004620
Nfkb1 = 004620
Rela = 004620
Map3k8 = 004620
Map2k1 = 004620
Map2k2 = 004620
Mapk1 = 004620
Mapk3 = 004620
Map2k3 = 004620
Map2k6 = 004620
Map2k4 = 004620
Map2k7 = 004620
Mapk14 = 004620
Mapk11 = 004620
Mapk12 = 004620
Mapk13 = 004620
Mapk8 = 004620
Mapk9 = 004620
Mapk10 = 004620
Jun = 004620
Fos = 004620
Tnf = 004620
Il1b = 004620
Il6 = 004620
Il12a = 004620
Il12b = 004620
Ccl5 = 004620
Ccl3 = 004620
Ccl4 = 004620
Ticam2 = 004620
Ticam1 = 004620
Ripk1 = 004620
Irf5 = 004620
Irf7 = 004620
Spp1 = 004620
Ikbke = 004620
Tbk1 = 004620
Traf3 = 004620
Irf3 = 004620
Cd40 = 004620
Cd80 = 004620
Cd86 = 004620
Ifna1 = 004620
Ifna2 = 004620
Ifna4 = 004620
Ifna5 = 004620
Ifna6 = 004620
Ifna7 = 004620
Ifna9 = 004620
Ifna11 = 004620
Ifna12 = 004620
Ifna13 = 004620
Ifna14 = 004620
Ifnab = 004620
Ifna15 = 004620
Ifnb1 = 004620
Ifnar1 = 004620
Ifnar2 = 004620
Stat1 = 004620
Cxcl10 = 004620
Cxcl9 = 004620
Cxcl11 = 004620
Nod1 = 004621
Ripk2 = 004621
Ikbkg = 004621
Chuk = 004621
Ikbkb = 004621
Nfkbib = 004621
Nfkbia = 004621
Nfkb1 = 004621
Rela = 004621
Il1b = 004621
Il18 = 004621
Il6 = 004621
Tnf = 004621
Cxcl1 = 004621
Cxcl2 = 004621
Cxcl3 = 004621
Ccl2 = 004621
Ccl12 = 004621
Ccl5 = 004621
Camp = 004621
Defa3 = 004621
Defa5 = 004621
Defa6 = 004621
Defa22 = 004621
Defa21 = 004621
Defa20 = 004621
Defa1 = 004621
Defa29 = 004621
Defa-rs10 = 004621
Defa-rs12 = 004621
Defa-rs2 = 004621
Defa31 = 004621
Defa39 = 004621
Defa23 = 004621
Defa4 = 004621
Defa2 = 004621
Defa17 = 004621
Defa32 = 004621
Defa33 = 004621
Defa27 = 004621
Defa26 = 004621
Defa37 = 004621
Defa41 = 004621
Defa40 = 004621
Defa30 = 004621
Defa35 = 004621
Defa34 = 004621
Defa25 = 004621
Defa36 = 004621
Defa24 = 004621
Defa28 = 004621
Defa42 = 004621
Defa38 = 004621
cDNA = 004621
Defa43 = 004621
Defa-rs4 = 004621
Defb4 = 004621
Defb14 = 004621
Nod2 = 004621
Map3k7 = 004621
Tab1 = 004621
Tab2 = 004621
Tab3 = 004621
Mapk1 = 004621
Mapk3 = 004621
Mapk8 = 004621
Mapk9 = 004621
Mapk10 = 004621
Mapk14 = 004621
Mapk11 = 004621
Mapk12 = 004621
Mapk13 = 004621
Jun = 004621
Atg16l1 = 004621
Atg5 = 004621
Atg12 = 004621
Gabarapl1 = 004621
Gabarap = 004621
Gabarapl2 = 004621
Sugt1 = 004621
Sharpin = 004621
Rbck1 = 004621
Rnf31 = 004621
Xiap = 004621
Card6 = 004621
Trip6 = 004621
Erbin = 004621
Birc2 = 004621
Birc3 = 004621
Traf2 = 004621
Traf5 = 004621
Traf6 = 004621
Card9 = 004621
Tnfaip3 = 004621
Mavs = 004621
Traf3 = 004621
Tbk1 = 004621
Ikbke = 004621
Tank = 004621
Irf3 = 004621
Irf7 = 004621
Ifna1 = 004621
Ifna2 = 004621
Ifna4 = 004621
Ifna5 = 004621
Ifna6 = 004621
Ifna7 = 004621
Ifna9 = 004621
Ifna11 = 004621
Ifna12 = 004621
Ifna13 = 004621
Ifna14 = 004621
Ifnab = 004621
Ifna15 = 004621
Ifnb1 = 004621
Nlrx1 = 004621
Antxr2 = 004621
Antxr1 = 004621
Nlrp1a = 004621
Nlrp1b = 004621
NACHT = 004621
Pycard = 004621
Casp1 = 004621
Bcl2 = 004621
Bcl2l1 = 004621
Ctsb = 004621
Nlrp3 = 004621
Panx1 = 004621
P2rx7 = 004621
Trpm2 = 004621
Trpm7 = 004621
Trpv2 = 004621
Casr = 004621
Gprc6a = 004621
Plcb1 = 004621
Plcb3 = 004621
Plcb4 = 004621
Plcb2 = 004621
Itpr1 = 004621
Itpr2 = 004621
Itpr3 = 004621
Vdac1 = 004621
Vdac2 = 004621
Vdac3 = 004621
Mcu = 004621
Oas1a = 004621
Oas2 = 004621
Oas3 = 004621
Oas1b = 004621
Oas1g = 004621
Rnasel = 004621
Dhx33 = 004621
Mfn1 = 004621
Mfn2 = 004621
Ripk1 = 004621
Ripk3 = 004621
Dnm1l = 004621
Nampt = 004621
Cybb = 004621
Cyba = 004621
Txnip = 004621
Txn1 = 004621
Txn2 = 004621
Nek7 = 004621
Brcc3 = 004621
Gm5136 = 004621
Hsp90aa1 = 004621
Hsp90ab1 = 004621
Mefv = 004621
Pstpip1 = 004621
Casp8 = 004621
Fadd = 004621
Casp12 = 004621
Nlrp6 = 004621
Nlrp12 = 004621
NACHT = 004621
Naip1 = 004621
Naip5 = 004621
Naip6 = 004621
Naip7 = 004621
Naip2 = 004621
Nlrc4 = 004621
Prkcd = 004621
Gbp2 = 004621
Gbp2b = 004621
Gbp5 = 004621
Aim2 = 004621
Ifi204 = 004621
Ifi207 = 004621
Ifi206 = 004621
interferon-activable = 004621
Trp53bp1 = 004621
Rhoa = 004621
4930544G11Rik = 004621
Pkn1 = 004621
Pkn2 = 004621
Ywhae = 004621
Gbp3 = 004621
Gbp7 = 004621
Casp4 = 004621
Gsdmd = 004621
Ifnar1 = 004621
Ifnar2 = 004621
Jak1 = 004621
Tyk2 = 004621
Stat1 = 004621
Stat2 = 004621
Irf9 = 004621
Tlr4 = 004621
Ticam1 = 004621
Myd88 = 004621
Irak4 = 004621
Sting1 = 004621
Ddx58 = 004622
Ifih1 = 004622
Mavs = 004622
Dhx58 = 004622
Traf3 = 004622
Tank = 004622
Azi2 = 004622
Tbkbp1 = 004622
Ikbkg = 004622
Tbk1 = 004622
Ikbke = 004622
Irf3 = 004622
Irf7 = 004622
Ifna1 = 004622
Ifna2 = 004622
Ifna4 = 004622
Ifna5 = 004622
Ifna6 = 004622
Ifna7 = 004622
Ifna9 = 004622
Ifna11 = 004622
Ifna12 = 004622
Ifna13 = 004622
Ifna14 = 004622
Ifnab = 004622
Ifna15 = 004622
Ifnb1 = 004622
Ifne = 004622
Ifnk = 004622
Tradd = 004622
Fadd = 004622
Ripk1 = 004622
Casp8 = 004622
Chuk = 004622
Ikbkb = 004622
Nfkbib = 004622
Nfkbia = 004622
Nfkb1 = 004622
Rela = 004622
Traf2 = 004622
Map3k7 = 004622
Traf6 = 004622
Map3k1 = 004622
Mapk8 = 004622
Mapk9 = 004622
Mapk10 = 004622
Mapk14 = 004622
Mapk11 = 004622
Mapk12 = 004622
Mapk13 = 004622
Tnf = 004622
Il12a = 004622
Il12b = 004622
Cxcl10 = 004622
Trim25 = 004622
Cyld = 004622
Rnf125 = 004622
Isg15 = 004622
Atg5 = 004622
Atg12 = 004622
Nlrx1 = 004622
Sting1 = 004622
Otud5 = 004622
Sike1 = 004622
Ddx3x = 004622
D1Pas1 = 004622
Pin1 = 004622
Tkfc = 004622
Polr3a = 004623
Polr3b = 004623
Polr3c = 004623
Polr3d = 004623
Polr3e = 004623
Polr1c = 004623
Polr3k = 004623
Polr1d = 004623
Polr3h = 004623
Polr3g = 004623
Polr3gl = 004623
Polr3f = 004623
Polr2e = 004623
Polr2f = 004623
Polr2h = 004623
DNA-directed = 004623
DNA-directed = 004623
Polr2l = 004623
Ddx58 = 004623
Mavs = 004623
Nfkb1 = 004623
Rela = 004623
Il6 = 004623
Cgas = 004623
Sting1 = 004623
Tbk1 = 004623
Ikbke = 004623
Irf3 = 004623
Irf7 = 004623
Ifna1 = 004623
Ifna2 = 004623
Ifna4 = 004623
Ifna5 = 004623
Ifna6 = 004623
Ifna7 = 004623
Ifna9 = 004623
Ifna11 = 004623
Ifna12 = 004623
Ifna13 = 004623
Ifna14 = 004623
Ifnab = 004623
Ifna15 = 004623
Ifnb1 = 004623
Zbp1 = 004623
Ripk1 = 004623
Ripk3 = 004623
Ikbkg = 004623
Chuk = 004623
Ikbkb = 004623
Nfkbib = 004623
Nfkbia = 004623
Ccl4 = 004623
Ccl5 = 004623
Cxcl10 = 004623
Aim2 = 004623
Pycard = 004623
Casp1 = 004623
Il1b = 004623
Il18 = 004623
Il33 = 004623
Trex1 = 004623
Adar = 004623
Ifi202b = 004623
Ifi202b = 004623
Clec7a = 004625
Lsp1 = 004625
Hras = 004625
Kras = 004625
Nras = 004625
Mras = 004625
Rras = 004625
Rras2 = 004625
Raf1 = 004625
Rela = 004625
Relb = 004625
Il12a = 004625
Il12b = 004625
Il1b = 004625
Syk = 004625
Ptpn11 = 004625
Map3k14 = 004625
Chuk = 004625
Nfkb2 = 004625
Plcg2 = 004625
Itpr1 = 004625
Itpr2 = 004625
Itpr3 = 004625
Calm1 = 004625
Calm4 = 004625
Calm3 = 004625
Calm2 = 004625
Calml3 = 004625
Calm5 = 004625
Calml4 = 004625
Ppp3cc = 004625
Ppp3ca = 004625
Ppp3cb = 004625
Ppp3r1 = 004625
Ppp3r2 = 004625
Nfatc1 = 004625
Nfatc2 = 004625
Nfatc3 = 004625
Nfatc4 = 004625
Il2 = 004625
Il10 = 004625
Egr2 = 004625
Egr3 = 004625
Ptgs2 = 004625
Prkcd = 004625
Mapk1 = 004625
Mapk3 = 004625
Nlrp3 = 004625
Pycard = 004625
Casp1 = 004625
Card9 = 004625
Bcl10 = 004625
Malt1 = 004625
Casp8 = 004625
Ikbkg = 004625
Ikbkb = 004625
Nfkbia = 004625
Nfkb1 = 004625
Tnf = 004625
Il6 = 004625
Il23a = 004625
Mapk14 = 004625
Mapk11 = 004625
Mapk12 = 004625
Mapk13 = 004625
Mapk8 = 004625
Mapk9 = 004625
Mapk10 = 004625
Jun = 004625
Cblb = 004625
Clec4n = 004625
Clec4b2 = 004625
Clec4b1 = 004625
Fcer1g = 004625
Cd209c = 004625
Cd209d = 004625
Cd209e = 004625
Cd209a = 004625
Cd209b = 004625
Cd209f = 004625
Cd209g = 004625
Arhgef12 = 004625
Rhoa = 004625
4930544G11Rik = 004625
Pak1 = 004625
Ksr1 = 004625
Plk3 = 004625
Src = 004625
Ikbke = 004625
Stat1 = 004625
Irf9 = 004625
Stat2 = 004625
Il17d = 004625
Cyld = 004625
Bcl3 = 004625
Ccl17 = 004625
Ccl22 = 004625
Mapkapk2 = 004625
Clec4e = 004625
Pik3ca = 004625
Pik3cd = 004625
Pik3cb = 004625
Pik3r2 = 004625
Pik3r1 = 004625
Pik3r3 = 004625
Akt1 = 004625
Akt2 = 004625
Akt3 = 004625
Mdm2 = 004625
Irf1 = 004625
Clec4d = 004625
Clec1b = 004625
H2-M2 = 004650
H2-M3 = 004650
H2-M9 = 004650
H2-Q1 = 004650
H2-Q10 = 004650
H2-Q2 = 004650
H2-Q7 = 004650
H2-Q8 = 004650
H2-T22 = 004650
H2-T23 = 004650
H2-T24 = 004650
H2-T3 = 004650
H2-T9 = 004650
H2-M10.4 = 004650
H2-M11 = 004650
H2-M1 = 004650
H2-M10.5 = 004650
H2-M10.2 = 004650
H2-M10.6 = 004650
H2-T10 = 004650
H2-Q6 = 004650
H2-M10.3 = 004650
H2-Bl = 004650
H2-D1 = 004650
H2-K1 = 004650
H2-M10.1 = 004650
H2-K1 = 004650
H2-T18 = 004650
H2-Q9 = 004650
Gm8909 = 004650
H2-L = 004650
Gm10499 = 004650
H2-Q4 = 004650
H2-T-ps = 004650
Gm11127 = 004650
H2-M5 = 004650
Gm7030 = 004650
Kir3dl1 = 004650
Kir3dl2 = 004650
Klrc1 = 004650
Klrc2 = 004650
Klrc3 = 004650
Klrd1 = 004650
Ptpn6 = 004650
Ptpn11 = 004650
Icam1 = 004650
Icam2 = 004650
Itgal = 004650
Itgb2 = 004650
Itgb2l = 004650
Ptk2b = 004650
Vav1 = 004650
Vav2 = 004650
Vav3 = 004650
Rac1 = 004650
Rac2 = 004650
Rac3 = 004650
Pak1 = 004650
Map2k1 = 004650
Map2k2 = 004650
Mapk1 = 004650
Mapk3 = 004650
Tnf = 004650
Csf2 = 004650
Ifng = 004650
Tyrobp = 004650
Lck = 004650
Fcgr4 = 004650
Ncr1 = 004650
Fcer1g = 004650
Cd247 = 004650
Zap70 = 004650
Syk = 004650
Lcp2 = 004650
Lat = 004650
Plcg1 = 004650
Plcg2 = 004650
Sh3bp2 = 004650
Pik3ca = 004650
Pik3cd = 004650
Pik3cb = 004650
Pik3r2 = 004650
Pik3r1 = 004650
Pik3r3 = 004650
Fyn = 004650
Shc1 = 004650
Shc2 = 004650
Shc3 = 004650
Shc4 = 004650
Grb2 = 004650
Sos1 = 004650
Sos2 = 004650
Hras = 004650
Kras = 004650
Nras = 004650
Araf = 004650
Braf = 004650
Raf1 = 004650
Ulbp1 = 004650
Raet1a = 004650
Raet1b = 004650
Raet1c = 004650
Raet1d = 004650
Raet1e = 004650
Klrk1 = 004650
Hcst = 004650
Cd48 = 004650
Cd244a = 004650
Ppp3cc = 004650
Ppp3ca = 004650
Ppp3cb = 004650
Ppp3r1 = 004650
Ppp3r2 = 004650
Nfatc1 = 004650
Nfatc2 = 004650
Prkca = 004650
Prkcb = 004650
Prkcg = 004650
Sh2d1b1 = 004650
Sh2d1a = 004650
Ifngr1 = 004650
Ifngr2 = 004650
Ifna1 = 004650
Ifna2 = 004650
Ifna4 = 004650
Ifna5 = 004650
Ifna6 = 004650
Ifna7 = 004650
Ifna9 = 004650
Ifna11 = 004650
Ifna12 = 004650
Ifna13 = 004650
Ifna14 = 004650
Ifnab = 004650
Ifna15 = 004650
Ifnb1 = 004650
Ifnar1 = 004650
Ifnar2 = 004650
Tnfsf10 = 004650
Tnfrsf10b = 004650
Fasl = 004650
Fas = 004650
Gzmb = 004650
Prf1 = 004650
Casp3 = 004650
Bid = 004650
H60a = 004650
Klra1 = 004650
Klra3 = 004650
Klra4 = 004650
Klra7 = 004650
Klra8 = 004650
Klra9 = 004650
Klrb1c = 004650
Ifng = 004612
Tnf = 004612
Psme1 = 004612
Psme2 = 004612
Psme2b = 004612
Psme3 = 004612
Hspa8 = 004612
Hspa1l = 004612
Hspa1a = 004612
Hspa2 = 004612
Hspa1b = 004612
Hspa4 = 004612
Hsp90aa1 = 004612
Hsp90ab1 = 004612
H2-M2 = 004612
H2-M3 = 004612
H2-M9 = 004612
H2-Q1 = 004612
H2-Q10 = 004612
H2-Q2 = 004612
H2-Q7 = 004612
H2-Q8 = 004612
H2-T22 = 004612
H2-T23 = 004612
H2-T24 = 004612
H2-T3 = 004612
H2-T9 = 004612
H2-M10.4 = 004612
H2-M11 = 004612
H2-M1 = 004612
H2-M10.5 = 004612
H2-M10.2 = 004612
H2-M10.6 = 004612
H2-T10 = 004612
H2-Q6 = 004612
H2-M10.3 = 004612
H2-Bl = 004612
H2-D1 = 004612
H2-K1 = 004612
H2-M10.1 = 004612
H2-K1 = 004612
H2-T18 = 004612
H2-Q9 = 004612
Gm8909 = 004612
H2-L = 004612
Gm10499 = 004612
H2-Q4 = 004612
H2-T-ps = 004612
Gm11127 = 004612
H2-M5 = 004612
Gm7030 = 004612
Canx = 004612
B2m = 004612
Pdia3 = 004612
Calr = 004612
Tapbp = 004612
Tap1 = 004612
Tap2 = 004612
Cd8a = 004612
Cd8b1 = 004612
Kir3dl1 = 004612
Kir3dl2 = 004612
Klrc1 = 004612
Klrc2 = 004612
Klrc3 = 004612
Klrd1 = 004612
Ifi30 = 004612
Lgmn = 004612
Ctsb = 004612
H2-Aa = 004612
H2-Ab1 = 004612
H2-Eb1 = 004612
H2-DMa = 004612
H2-DMb1 = 004612
H2-DMb2 = 004612
H2-Oa = 004612
H2-Ob = 004612
H2-Ea = 004612
Cd74 = 004612
Ctsl = 004612
Ctss = 004612
Cd4 = 004612
Ciita = 004612
Rfx5 = 004612
Rfxank = 004612
Rfxap = 004612
Creb1 = 004612
Nfya = 004612
Nfyb = 004612
Nfyc = 004612
Hspa5 = 004612
Cd3d = 004660
Cd3e = 004660
Cd3g = 004660
Cd247 = 004660
Cd4 = 004660
Cd8a = 004660
Cd8b1 = 004660
Ptprc = 004660
Lck = 004660
Fyn = 004660
Zap70 = 004660
Lcp2 = 004660
Lat = 004660
Itk = 004660
Tec = 004660
Nck1 = 004660
Nck2 = 004660
Vav1 = 004660
Vav2 = 004660
Vav3 = 004660
Grap2 = 004660
Grb2 = 004660
Pak1 = 004660
Pak2 = 004660
Pak3 = 004660
Pak4 = 004660
Pak7 = 004660
Pak6 = 004660
Rhoa = 004660
4930544G11Rik = 004660
Cdc42 = 004660
Dlg1 = 004660
Mapk14 = 004660
Mapk11 = 004660
Mapk12 = 004660
Mapk13 = 004660
Plcg1 = 004660
Ppp3cc = 004660
Ppp3ca = 004660
Ppp3cb = 004660
Ppp3r1 = 004660
Ppp3r2 = 004660
Nfatc1 = 004660
Nfatc2 = 004660
Nfatc3 = 004660
Sos1 = 004660
Sos2 = 004660
Rasgrp1 = 004660
Hras = 004660
Kras = 004660
Nras = 004660
Raf1 = 004660
Map2k1 = 004660
Map2k2 = 004660
Mapk1 = 004660
Mapk3 = 004660
Fos = 004660
Jun = 004660
Prkcq = 004660
Card11 = 004660
Bcl10 = 004660
Malt1 = 004660
Map3k7 = 004660
Map2k7 = 004660
Mapk8 = 004660
Mapk9 = 004660
Mapk10 = 004660
Chuk = 004660
Ikbkb = 004660
Ikbkg = 004660
Nfkb1 = 004660
Rela = 004660
Nfkbia = 004660
Nfkbib = 004660
Nfkbie = 004660
Cd28 = 004660
Icos = 004660
Cd40lg = 004660
Pik3r2 = 004660
Pik3r1 = 004660
Pik3r3 = 004660
Pik3ca = 004660
Pik3cd = 004660
Pik3cb = 004660
Pdpk1 = 004660
Akt1 = 004660
Akt2 = 004660
Akt3 = 004660
Map3k8 = 004660
Map3k14 = 004660
Gsk3b = 004660
Pdcd1 = 004660
Ctla4 = 004660
Ptpn6 = 004660
Cblb = 004660
Il2 = 004660
Il4 = 004660
Il5 = 004660
Il10 = 004660
Ifng = 004660
Csf2 = 004660
Tnf = 004660
Cdk4 = 004660
Dll1 = 004658
Dll3 = 004658
Dll4 = 004658
Notch3 = 004658
Maml1 = 004658
Maml3 = 004658
Maml2 = 004658
Rbpj = 004658
Rbpjl = 004658
Nfkb1 = 004658
Rela = 004658
Ifng = 004658
Ifngr1 = 004658
Ifngr2 = 004658
Jak1 = 004658
Jak2 = 004658
Stat1 = 004658
Il12a = 004658
Il12b = 004658
Il12rb1 = 004658
Il12rb2 = 004658
Tyk2 = 004658
Stat4 = 004658
Tbx21 = 004658
Runx3 = 004658
H2-Aa = 004658
H2-Ab1 = 004658
H2-Eb1 = 004658
H2-DMa = 004658
H2-DMb1 = 004658
H2-DMb2 = 004658
H2-Oa = 004658
H2-Ob = 004658
H2-Ea = 004658
Cd4 = 004658
Lck = 004658
Cd3e = 004658
Cd3g = 004658
Cd247 = 004658
Cd3d = 004658
Zap70 = 004658
Lat = 004658
Plcg1 = 004658
Ppp3cc = 004658
Ppp3ca = 004658
Ppp3cb = 004658
Ppp3r1 = 004658
Ppp3r2 = 004658
Nfatc1 = 004658
Nfatc2 = 004658
Nfatc3 = 004658
Prkcq = 004658
Chuk = 004658
Ikbkb = 004658
Ikbkg = 004658
Nfkbia = 004658
Nfkbib = 004658
Nfkbie = 004658
Mapk1 = 004658
Mapk3 = 004658
Fos = 004658
Mapk14 = 004658
Mapk11 = 004658
Mapk12 = 004658
Mapk13 = 004658
Mapk8 = 004658
Mapk9 = 004658
Mapk10 = 004658
Jun = 004658
Il2 = 004658
Il2ra = 004658
Il2rb = 004658
Il2rg = 004658
Jak3 = 004658
Stat5a = 004658
Stat5b = 004658
Il4 = 004658
Il4ra = 004658
Stat6 = 004658
Gata3 = 004658
Il5 = 004658
Il13 = 004658
Maf = 004658
Jag1 = 004658
Jag2 = 004658
Notch1 = 004658
Notch2 = 004658
Il1b = 004659
Il1r1 = 004659
Il1rap = 004659
Mapk14 = 004659
Mapk11 = 004659
Mapk12 = 004659
Mapk13 = 004659
Mtor = 004659
Irf4 = 004659
Tgfb1 = 004659
Tgfbr1 = 004659
Tgfbr2 = 004659
Smad2 = 004659
Smad3 = 004659
Smad4 = 004659
Il21 = 004659
Il21r = 004659
Il2rg = 004659
Jak1 = 004659
Jak3 = 004659
Il6 = 004659
Il6ra = 004659
Il6st = 004659
Jak2 = 004659
Il23a = 004659
Il23r = 004659
Il12rb1 = 004659
Tyk2 = 004659
Stat3 = 004659
Rorc = 004659
Rora = 004659
Hif1a = 004659
Hsp90aa1 = 004659
Hsp90ab1 = 004659
Ahr = 004659
Il17a = 004659
Il17f = 004659
Il22 = 004659
H2-Aa = 004659
H2-Ab1 = 004659
H2-Eb1 = 004659
H2-DMa = 004659
H2-DMb1 = 004659
H2-DMb2 = 004659
H2-Oa = 004659
H2-Ob = 004659
H2-Ea = 004659
Cd4 = 004659
Lck = 004659
Cd3e = 004659
Cd3g = 004659
Cd247 = 004659
Cd3d = 004659
Zap70 = 004659
Lat = 004659
Plcg1 = 004659
Ppp3cc = 004659
Ppp3ca = 004659
Ppp3cb = 004659
Ppp3r1 = 004659
Ppp3r2 = 004659
Nfatc1 = 004659
Nfatc2 = 004659
Nfatc3 = 004659
Prkcq = 004659
Chuk = 004659
Ikbkb = 004659
Ikbkg = 004659
Nfkbia = 004659
Nfkbib = 004659
Nfkbie = 004659
Nfkb1 = 004659
Rela = 004659
Mapk1 = 004659
Mapk3 = 004659
Fos = 004659
Mapk8 = 004659
Mapk9 = 004659
Mapk10 = 004659
Jun = 004659
Il4 = 004659
Il4ra = 004659
Stat6 = 004659
Gata3 = 004659
Runx1 = 004659
Il17d = 004659
Il27ra = 004659
Ifng = 004659
Ifngr1 = 004659
Ifngr2 = 004659
Stat1 = 004659
Tbx21 = 004659
Il2 = 004659
Il2ra = 004659
Il2rb = 004659
Stat5a = 004659
Stat5b = 004659
Foxp3 = 004659
Rara = 004659
Rxra = 004659
Rxrb = 004659
Rxrg = 004659
Il25 = 004657
Il17ra = 004657
Il17rb = 004657
Tradd = 004657
Fadd = 004657
Casp3 = 004657
Casp8 = 004657
Traf3ip2 = 004657
Traf6 = 004657
Nfkb1 = 004657
Rela = 004657
Fos = 004657
Fosb = 004657
Jun = 004657
Jund = 004657
Fosl1 = 004657
Il4 = 004657
Il5 = 004657
Il13 = 004657
Ccl17 = 004657
Ccl11 = 004657
Il17a = 004657
Il17f = 004657
Il17rc = 004657
Traf3 = 004657
Anapc5 = 004657
Tnfaip3 = 004657
Hsp90aa1 = 004657
Hsp90ab1 = 004657
Hsp90b1 = 004657
Tbk1 = 004657
Tab2 = 004657
Tab3 = 004657
Map3k7 = 004657
Ikbkg = 004657
Chuk = 004657
Ikbkb = 004657
Nfkbia = 004657
Mapk14 = 004657
Mapk11 = 004657
Mapk12 = 004657
Mapk13 = 004657
Mapk8 = 004657
Mapk9 = 004657
Mapk10 = 004657
Mapk1 = 004657
Mapk3 = 004657
Mapk4 = 004657
Mapk6 = 004657
Mapk7 = 004657
Mapk15 = 004657
Cebpb = 004657
Traf4 = 004657
Ikbke = 004657
Usp25 = 004657
Traf5 = 004657
Traf2 = 004657
Srsf1 = 004657
Elavl1 = 004657
Gsk3b = 004657
Cxcl1 = 004657
Cxcl2 = 004657
Cxcl3 = 004657
Cxcl5 = 004657
Cxcl10 = 004657
Ccl2 = 004657
Ccl12 = 004657
Ccl7 = 004657
Ccl20 = 004657
Il6 = 004657
Tnf = 004657
Ptgs2 = 004657
Csf3 = 004657
Csf2 = 004657
Defb4 = 004657
Muc5ac = 004657
Muc5b = 004657
S100a8 = 004657
S100a9 = 004657
Lcn2 = 004657
Mmp1a = 004657
Mmp1b = 004657
Mmp3 = 004657
Mmp9 = 004657
Mmp13 = 004657
Il17c = 004657
Il17re = 004657
Il1b = 004657
Ifng = 004657
Il17b = 004657
Il17d = 004657
Cd79a = 004662
Cd79b = 004662
Lyn = 004662
Gm11787 = 004662
Syk = 004662
Btk = 004662
Dapp1 = 004662
Blnk = 004662
Vav1 = 004662
Vav2 = 004662
Vav3 = 004662
Rac1 = 004662
Rac2 = 004662
Rac3 = 004662
Plcg2 = 004662
Ppp3cc = 004662
Ppp3ca = 004662
Ppp3cb = 004662
Ppp3r1 = 004662
Ppp3r2 = 004662
Nfatc1 = 004662
Nfatc2 = 004662
Nfatc3 = 004662
Grb2 = 004662
Sos1 = 004662
Sos2 = 004662
Rasgrp3 = 004662
Hras = 004662
Kras = 004662
Nras = 004662
Raf1 = 004662
Map2k1 = 004662
Map2k2 = 004662
Mapk1 = 004662
Mapk3 = 004662
Fos = 004662
Jun = 004662
Prkcb = 004662
Card11 = 004662
Bcl10 = 004662
Malt1 = 004662
Chuk = 004662
Ikbkb = 004662
Ikbkg = 004662
Nfkb1 = 004662
Rela = 004662
Nfkbia = 004662
Nfkbib = 004662
Nfkbie = 004662
Ifitm1 = 004662
Cd81 = 004662
Cd19 = 004662
Cr2 = 004662
Pik3r2 = 004662
Pik3r1 = 004662
Pik3r3 = 004662
Pik3ca = 004662
Pik3cd = 004662
Pik3cb = 004662
Akt1 = 004662
Akt2 = 004662
Akt3 = 004662
Gsk3b = 004662
Fcgr2b = 004662
Inpp5d = 004662
Inppl1 = 004662
Pira1 = 004662
Lilra6 = 004662
Pira4 = 004662
Pira6 = 004662
Pirb = 004662
Lilra5 = 004662
Lilrb4a = 004662
Pira11 = 004662
Gm14548 = 004662
Pira2 = 004662
Gm15448 = 004662
Pira7 = 004662
Cd22 = 004662
Cd72 = 004662
Ptpn6 = 004662
Pik3ap1 = 004662
Fcer1a = 004664
Ms4a2 = 004664
Fcer1g = 004664
Syk = 004664
Lyn = 004664
Gm11787 = 004664
Btk = 004664
Inpp5d = 004664
Plcg1 = 004664
Plcg2 = 004664
Prkca = 004664
Pik3ca = 004664
Pik3cd = 004664
Pik3cb = 004664
Pik3r2 = 004664
Pik3r1 = 004664
Pik3r3 = 004664
Pdpk1 = 004664
Akt1 = 004664
Akt2 = 004664
Akt3 = 004664
Rac1 = 004664
Rac2 = 004664
Rac3 = 004664
Map2k4 = 004664
Map2k7 = 004664
Map2k3 = 004664
Map2k6 = 004664
Mapk8 = 004664
Mapk9 = 004664
Mapk10 = 004664
Mapk14 = 004664
Mapk11 = 004664
Mapk12 = 004664
Mapk13 = 004664
Il4 = 004664
Il13 = 004664
Il3 = 004664
Il5 = 004664
Csf2 = 004664
Tnf = 004664
Lcp2 = 004664
Vav1 = 004664
Vav2 = 004664
Vav3 = 004664
Fyn = 004664
Gab2 = 004664
Lat = 004664
Grb2 = 004664
Sos1 = 004664
Sos2 = 004664
Hras = 004664
Kras = 004664
Nras = 004664
Raf1 = 004664
Map2k1 = 004664
Map2k2 = 004664
Mapk1 = 004664
Mapk3 = 004664
Pla2g4e = 004664
Pla2g4a = 004664
Pla2g4b = 004664
Pla2g4c = 004664
Pla2g4d = 004664
Pla2g4f = 004664
Alox5 = 004664
Alox5ap = 004664
Fcgr1 = 004666
Fcgr4 = 004666
Ptprc = 004666
Hck = 004666
Lyn = 004666
Gm11787 = 004666
Syk = 004666
Pik3ca = 004666
Pik3cd = 004666
Pik3cb = 004666
Pik3r2 = 004666
Pik3r1 = 004666
Pik3r3 = 004666
Akt1 = 004666
Akt2 = 004666
Akt3 = 004666
Rps6kb2 = 004666
Rps6kb1 = 004666
Plcg1 = 004666
Plcg2 = 004666
Prkcd = 004666
Prkce = 004666
Raf1 = 004666
Map2k1 = 004666
Mapk1 = 004666
Mapk3 = 004666
Pla2g4e = 004666
Pla2g4a = 004666
Pla2g4b = 004666
Pla2g4c = 004666
Pla2g4d = 004666
Pla2g4f = 004666
Pla2g6 = 004666
Marcks = 004666
Marcksl1 = 004666
Pld2 = 004666
Pld1 = 004666
Plpp1 = 004666
Plpp2 = 004666
Plpp3 = 004666
Sphk2 = 004666
Sphk1 = 004666
Prkca = 004666
Prkcb = 004666
Prkcg = 004666
Ncf1 = 004666
Gsn = 004666
Scin = 004666
Vav1 = 004666
Vav2 = 004666
Vav3 = 004666
Cdc42 = 004666
Was = 004666
Vasp = 004666
Arpc5 = 004666
Arpc5l = 004666
Arpc4 = 004666
Arpc3 = 004666
Arpc1b = 004666
Arpc1a = 004666
Arpc2 = 004666
Rac1 = 004666
Rac2 = 004666
Wasf1 = 004666
Wasf2 = 004666
Wasf3 = 004666
Pak1 = 004666
Limk1 = 004666
Limk2 = 004666
Cfl1 = 004666
Cfl2 = 004666
Pip5k1c = 004666
Pip5k1b = 004666
Pip5k1a = 004666
Arf6 = 004666
Crk = 004666
Crkl = 004666
Dock2 = 004666
Asap3 = 004666
Asap2 = 004666
Asap1 = 004666
Fcgr2b = 004666
Inpp5d = 004666
Inppl1 = 004666
Gab2 = 004666
Lat = 004666
Dnm2 = 004666
Amph = 004666
Bin1 = 004666
Myo10 = 004666
Jam3 = 004670
Itgam = 004670
Itgb2 = 004670
Itgb2l = 004670
Jam2 = 004670
Itga4 = 004670
Itgb1 = 004670
Pecam1 = 004670
Cd99 = 004670
Itgal = 004670
F11r = 004670
Cdh5 = 004670
Cldn34c4 = 004670
Cldn34d = 004670
Cldn16 = 004670
Cldn1 = 004670
Cldn2 = 004670
Cldn3 = 004670
Cldn4 = 004670
Cldn5 = 004670
Cldn11 = 004670
Cldn17 = 004670
Cldn19 = 004670
Cldn7 = 004670
Cldn6 = 004670
Cldn8 = 004670
Cldn14 = 004670
Cldn18 = 004670
Cldn9 = 004670
Cldn13 = 004670
Cldn10 = 004670
Cldn15 = 004670
Cldn23 = 004670
Cldn20 = 004670
Cldn22 = 004670
Cldn24 = 004670
Ocln = 004670
Esam = 004670
Vcam1 = 004670
Ezr = 004670
Msn = 004670
Actb = 004670
Actg1 = 004670
Pik3ca = 004670
Pik3cd = 004670
Pik3cb = 004670
Pik3r2 = 004670
Pik3r1 = 004670
Pik3r3 = 004670
Rac1 = 004670
Cybb = 004670
Cyba = 004670
Ncf2 = 004670
Ncf1 = 004670
Ncf4 = 004670
Ctnnb1 = 004670
Ctnnd1 = 004670
Ctnna2 = 004670
Ctnna3 = 004670
Ctnna1 = 004670
Ptpn11 = 004670
Mmp2 = 004670
Mmp9 = 004670
Mapk14 = 004670
Mapk11 = 004670
Mapk12 = 004670
Mapk13 = 004670
Icam1 = 004670
Plcg1 = 004670
Plcg2 = 004670
Prkca = 004670
Prkcb = 004670
Prkcg = 004670
Ptk2 = 004670
Pxn = 004670
Bcar1 = 004670
Thy1 = 004670
Arhgap35 = 004670
Arhgap5 = 004670
Rhoa = 004670
4930544G11Rik = 004670
Rock1 = 004670
Rock2 = 004670
Myl2 = 004670
Myl7 = 004670
Myl9 = 004670
Myl10 = 004670
Myl12b = 004670
Myl12a = 004670
Mylpf = 004670
Afdn = 004670
Rap1a = 004670
Rap1b = 004670
Sipa1 = 004670
Vasp = 004670
Actn4 = 004670
Actn1 = 004670
Vcl = 004670
Cxcl12 = 004670
Cxcr4 = 004670
Gnai1 = 004670
Gnai3 = 004670
Gnai2 = 004670
Rapgef3 = 004670
Rapgef4 = 004670
Rassf5 = 004670
Ptk2b = 004670
Itk = 004670
Txk = 004670
Vav1 = 004670
Vav2 = 004670
Vav3 = 004670
Rac2 = 004670
Cdc42 = 004670
Rhoh = 004670
Cd80 = 004672
Cd86 = 004672
H2-Aa = 004672
H2-Ab1 = 004672
H2-Eb1 = 004672
H2-DMa = 004672
H2-DMb1 = 004672
H2-DMb2 = 004672
H2-Oa = 004672
H2-Ob = 004672
H2-Ea = 004672
Cd28 = 004672
Il2 = 004672
Il4 = 004672
Il5 = 004672
Il6 = 004672
Il10 = 004672
Tgfb1 = 004672
Tnfsf13 = 004672
Tnfsf13b = 004672
Tnfrsf13b = 004672
Tnfrsf17 = 004672
Tnfrsf13c = 004672
Aicda = 004672
Cd40 = 004672
Cd40lg = 004672
Icos = 004672
Icosl = 004672
Ccr9 = 004672
Itga4 = 004672
Itgb7 = 004672
Cxcl12 = 004672
Cxcr4 = 004672
Ccl28 = 004672
Ccr10 = 004672
Ccl25 = 004672
Madcam1 = 004672
Ltbr = 004672
Map3k14 = 004672
Il15 = 004672
Il15ra = 004672
Pigr = 004672
Cxcl1 = 004062
Cxcl2 = 004062
Cxcl3 = 004062
Cxcl5 = 004062
Ppbp = 004062
Cxcl9 = 004062
Cxcl10 = 004062
Cxcl11 = 004062
Cxcl12 = 004062
Cxcl13 = 004062
Cxcl16 = 004062
Cxcl15 = 004062
Pf4 = 004062
Cxcl14 = 004062
Xcl1 = 004062
Cx3cl1 = 004062
Ccl1 = 004062
Ccl2 = 004062
Ccl12 = 004062
Ccl3 = 004062
Ccl4 = 004062
Ccl5 = 004062
Ccl6 = 004062
Ccl7 = 004062
Ccl8 = 004062
Ccl9 = 004062
Ccl11 = 004062
Ccl17 = 004062
Ccl19 = 004062
Gm2023 = 004062
Gm2457 = 004062
Ccl20 = 004062
Ccl21d = 004062
Gm13304 = 004062
Gm10591 = 004062
Ccl21b = 004062
C-C = 004062
C-C = 004062
Ccl21c = 004062
Gm1987 = 004062
Ccl21a = 004062
Ccl22 = 004062
Ccl24 = 004062
Ccl25 = 004062
Ccl26 = 004062
Ccl27a = 004062
Ccl27b = 004062
Gm20878 = 004062
Gm13306 = 004062
c-C = 004062
Gm2506 = 004062
Gm21586 = 004062
Gm21953 = 004062
Ccl28 = 004062
Cxcr2 = 004062
Cxcr1 = 004062
Cxcr3 = 004062
Cxcr4 = 004062
Cxcr5 = 004062
Cxcr6 = 004062
Xcr1 = 004062
Cx3cr1 = 004062
Ccr8 = 004062
Ccr6 = 004062
Ccr9 = 004062
Ccr4 = 004062
Ccr7 = 004062
Ccr2 = 004062
Ccr5 = 004062
Ccr1 = 004062
Ccr1l1 = 004062
Ccr3 = 004062
Ccr10 = 004062
Jak2 = 004062
Jak3 = 004062
Stat1 = 004062
Stat2 = 004062
Stat3 = 004062
Stat5b = 004062
Gnai1 = 004062
Gnai3 = 004062
Gnai2 = 004062
Adcy1 = 004062
Adcy2 = 004062
Adcy3 = 004062
Adcy4 = 004062
Adcy5 = 004062
Adcy6 = 004062
Adcy7 = 004062
Adcy8 = 004062
Adcy9 = 004062
Prkaca = 004062
Prkacb = 004062
Lyn = 004062
Gm11787 = 004062
Hck = 004062
Fgr = 004062
Src = 004062
Shc1 = 004062
Shc2 = 004062
Shc3 = 004062
Shc4 = 004062
Grb2 = 004062
Sos1 = 004062
Sos2 = 004062
Hras = 004062
Kras = 004062
Nras = 004062
Raf1 = 004062
Braf = 004062
Map2k1 = 004062
Mapk1 = 004062
Mapk3 = 004062
Pik3ca = 004062
Pik3cd = 004062
Pik3cb = 004062
Pik3r2 = 004062
Pik3r1 = 004062
Pik3r3 = 004062
Pik3cg = 004062
Pik3r5 = 004062
Pik3r6 = 004062
Prkcz = 004062
Akt1 = 004062
Akt2 = 004062
Akt3 = 004062
Foxo3 = 004062
Chuk = 004062
Ikbkb = 004062
Ikbkg = 004062
Nfkbia = 004062
Nfkbib = 004062
Nfkb1 = 004062
Rela = 004062
Bad = 004062
Gsk3a = 004062
Gsk3b = 004062
Itk = 004062
Vav1 = 004062
Vav2 = 004062
Vav3 = 004062
Rac1 = 004062
Rac2 = 004062
Rac3 = 004062
Pak1 = 004062
Cdc42 = 004062
Was = 004062
Rhoa = 004062
4930544G11Rik = 004062
Rock1 = 004062
Rock2 = 004062
Gnb1 = 004062
Gnb2 = 004062
Gnb3 = 004062
Gnb4 = 004062
Gnb5 = 004062
Gng2 = 004062
Gng3 = 004062
Gng4 = 004062
Gng5 = 004062
Gng7 = 004062
Gng8 = 004062
Gng10 = 004062
Gng11 = 004062
Gng12 = 004062
Gm5741 = 004062
Gng13 = 004062
Gngt1 = 004062
Gngt2 = 004062
Prex1 = 004062
Elmo1 = 004062
Dock2 = 004062
Ptk2 = 004062
Pxn = 004062
Bcar1 = 004062
Crk = 004062
Crkl = 004062
Ptk2b = 004062
Plcb1 = 004062
Plcb3 = 004062
Plcb4 = 004062
Plcb2 = 004062
Rasgrp2 = 004062
Rap1a = 004062
Rap1b = 004062
Pard3 = 004062
Tiam1 = 004062
Prkcb = 004062
Prkcd = 004062
Ncf1 = 004062
Grk1 = 004062
Grk2 = 004062
Grk3 = 004062
Grk4 = 004062
Grk5 = 004062
Grk6 = 004062
Arrb1 = 004062
Arrb2 = 004062
Slc2a1 = 004911
Slc2a2 = 004911
Gck = 004911
Trpm4 = 004911
Atp1a1 = 004911
Atp1a2 = 004911
Atp1a3 = 004911
Atp1a4 = 004911
Atp1b4 = 004911
Atp1b1 = 004911
Atp1b2 = 004911
Atp1b3 = 004911
Fxyd2 = 004911
Abcc8 = 004911
Kcnj11 = 004911
Cacna1c = 004911
Cacna1d = 004911
Cacna1f = 004911
Cacna1s = 004911
Camk2d = 004911
Camk2g = 004911
Camk2b = 004911
Camk2a = 004911
Kcnma1 = 004911
Kcnu1 = 004911
Kcnmb1 = 004911
Kcnmb2 = 004911
Kcnmb3 = 004911
Kcnmb4 = 004911
Kcnn1 = 004911
Kcnn2 = 004911
Kcnn3 = 004911
Kcnn4 = 004911
Gcg = 004911
Glp1r = 004911
Gip = 004911
Gpr119 = 004911
Adcyap1 = 004911
Adcyap1r1 = 004911
Gnas = 004911
Adcy1 = 004911
Adcy2 = 004911
Adcy3 = 004911
Adcy4 = 004911
Adcy5 = 004911
Adcy6 = 004911
Adcy7 = 004911
Adcy8 = 004911
Adcy9 = 004911
Prkaca = 004911
Prkacb = 004911
Creb1 = 004911
Atf2 = 004911
Atf4 = 004911
Creb3 = 004911
Creb3l1 = 004911
Creb3l2 = 004911
Creb3l3 = 004911
Creb3l4 = 004911
Creb5 = 004911
Atf6b = 004911
Pdx1 = 004911
Ins2 = 004911
Ins1 = 004911
Rapgef4 = 004911
Rims2 = 004911
Pclo = 004911
Rab3a = 004911
Cck = 004911
Cckar = 004911
Chrm3 = 004911
Ffar1 = 004911
Gnaq = 004911
Gna11 = 004911
Plcb1 = 004911
Plcb3 = 004911
Plcb4 = 004911
Plcb2 = 004911
Itpr3 = 004911
Ryr2 = 004911
Vamp2 = 004911
Stx1a = 004911
Snap25 = 004911
Prkca = 004911
Prkcb = 004911
Prkcg = 004911
Ins2 = 004910
Ins1 = 004910
Insr = 004910
Irs1 = 004910
Irs2 = 004910
Irs3 = 004910
Irs4 = 004910
Pik3r2 = 004910
Pik3r1 = 004910
Pik3r3 = 004910
Pik3ca = 004910
Pik3cd = 004910
Pik3cb = 004910
Pdpk1 = 004910
Akt1 = 004910
Akt2 = 004910
Akt3 = 004910
Gsk3b = 004910
Gys1 = 004910
Gys2 = 004910
Ppp1ca = 004910
Ppp1cb = 004910
Ppp1cc = 004910
Ppp1ccb = 004910
Ppp1r3a = 004910
Ppp1r3c = 004910
Ppp1r3b = 004910
Ppp1r3d = 004910
Ppp1r3e = 004910
Ppp1r3f = 004910
Phkg1 = 004910
Phkg2 = 004910
Phka2 = 004910
Phka1 = 004910
Phkb = 004910
Calm1 = 004910
Calm4 = 004910
Calm3 = 004910
Calm2 = 004910
Calml3 = 004910
Calm5 = 004910
Calml4 = 004910
Pygm = 004910
Pygb = 004910
Pygl = 004910
Pde3b = 004910
Prkaca = 004910
Prkacb = 004910
Prkar1a = 004910
Prkar2a = 004910
Prkar2b = 004910
Prkar1b = 004910
Lipe = 004910
Prkcz = 004910
Prkci = 004910
Slc2a4 = 004910
Flot2 = 004910
Flot1 = 004910
Sh2b2 = 004910
Sorbs1 = 004910
Cbl = 004910
Cblb = 004910
Crk = 004910
Crkl = 004910
Rapgef1 = 004910
Rhoq = 004910
Exoc7 = 004910
Trip10 = 004910
Srebf1 = 004910
Acaca = 004910
Acacb = 004910
Fasn = 004910
Pklr = 004910
Hk2 = 004910
Hk3 = 004910
Hk1 = 004910
Hkdc1 = 004910
Gck = 004910
Prkaa1 = 004910
Prkaa2 = 004910
Prkab1 = 004910
Prkab2 = 004910
Prkag1 = 004910
Prkag3 = 004910
Prkag2 = 004910
Foxo1 = 004910
Ppargc1a = 004910
G6pc = 004910
G6pc2 = 004910
G6pc3 = 004910
Fbp1 = 004910
Fbp2 = 004910
Pck1 = 004910
Pck2 = 004910
Mtor = 004910
Rptor = 004910
Rps6kb2 = 004910
Rps6kb1 = 004910
Rps6 = 004910
Eif4ebp1 = 004910
Eif4e = 004910
Eif4e2 = 004910
Eif4e1b = 004910
Tsc1 = 004910
Tsc2 = 004910
Rheb = 004910
Bad = 004910
Shc1 = 004910
Shc2 = 004910
Shc3 = 004910
Shc4 = 004910
Grb2 = 004910
Sos1 = 004910
Sos2 = 004910
Hras = 004910
Kras = 004910
Nras = 004910
Araf = 004910
Braf = 004910
Raf1 = 004910
Map2k1 = 004910
Map2k2 = 004910
Mapk1 = 004910
Mapk3 = 004910
Mknk1 = 004910
Mknk2 = 004910
Elk1 = 004910
Socs1 = 004910
Socs2 = 004910
Socs3 = 004910
Socs4 = 004910
Ptpn1 = 004910
Ptprf = 004910
Mapk8 = 004910
Mapk9 = 004910
Mapk10 = 004910
Ikbkb = 004910
Inppl1 = 004910
Inpp5k = 004910
Akt1 = 004922
Akt2 = 004922
Akt3 = 004922
Pde3b = 004922
Gcg = 004922
Gcgr = 004922
Gnas = 004922
Adcy2 = 004922
Prkaca = 004922
Prkacb = 004922
Creb1 = 004922
Atf2 = 004922
Atf4 = 004922
Creb3 = 004922
Creb3l1 = 004922
Creb3l2 = 004922
Creb3l3 = 004922
Creb3l4 = 004922
Creb5 = 004922
Ppp4r3b = 004922
4932429P05Rik = 004922
4930415L06Rik = 004922
Ppp4r3a = 004922
Ppp4c = 004922
Crtc2 = 004922
Sik2 = 004922
Crebbp = 004922
Ep300 = 004922
Ppargc1a = 004922
Sik1 = 004922
Gnaq = 004922
Plcb1 = 004922
Plcb3 = 004922
Plcb4 = 004922
Plcb2 = 004922
Itpr1 = 004922
Itpr2 = 004922
Itpr3 = 004922
Ppp3cc = 004922
Ppp3ca = 004922
Ppp3cb = 004922
Ppp3r1 = 004922
Ppp3r2 = 004922
Camk2d = 004922
Camk2g = 004922
Camk2b = 004922
Camk2a = 004922
Foxo1 = 004922
Sirt1 = 004922
Ppara = 004922
Prmt1 = 004922
G6pc = 004922
G6pc2 = 004922
G6pc3 = 004922
Pck1 = 004922
Pck2 = 004922
Cpt1a = 004922
Cpt1b = 004922
Cpt1c = 004922
Gys1 = 004922
Gys2 = 004922
Phka2 = 004922
Phka1 = 004922
Phkb = 004922
Phkg1 = 004922
Phkg2 = 004922
Calm1 = 004922
Calm4 = 004922
Calm3 = 004922
Calm2 = 004922
Calml3 = 004922
Calm5 = 004922
Calml4 = 004922
Pygm = 004922
Pygb = 004922
Pygl = 004922
Pfkfb1 = 004922
Prkaa1 = 004922
Prkaa2 = 004922
Prkab1 = 004922
Prkab2 = 004922
Prkag1 = 004922
Prkag3 = 004922
Prkag2 = 004922
Acaca = 004922
Acacb = 004922
Slc2a1 = 004922
Slc2a2 = 004922
Gck = 004922
Fbp1 = 004922
Fbp2 = 004922
Pfkl = 004922
Pfkm = 004922
Pfkp = 004922
Pgam1 = 004922
Pgam2 = 004922
Pkm = 004922
Pdha1 = 004922
Pdha2 = 004922
Pdhb = 004922
Ldha = 004922
Ldhb = 004922
Ldhc = 004922
Ldhal6b = 004922
Tshb = 004923
Cga = 004923
Tshr = 004923
Adrb1 = 004923
Adrb2 = 004923
Adrb3 = 004923
Gnas = 004923
Adcy1 = 004923
Adcy2 = 004923
Adcy3 = 004923
Adcy4 = 004923
Adcy5 = 004923
Adcy6 = 004923
Adcy7 = 004923
Adcy8 = 004923
Adcy9 = 004923
Prkaca = 004923
Prkacb = 004923
Nppa = 004923
Npr1 = 004923
Prkg1 = 004923
Prkg2 = 004923
Plin1 = 004923
Lipe = 004923
Pnpla2 = 004923
Abhd5 = 004923
Mgll = 004923
Fabp4 = 004923
Aqp7 = 004923
Ins2 = 004923
Ins1 = 004923
Insr = 004923
Irs1 = 004923
Irs2 = 004923
Irs3 = 004923
Irs4 = 004923
Pik3ca = 004923
Pik3cd = 004923
Pik3cb = 004923
Pik3r2 = 004923
Pik3r1 = 004923
Pik3r3 = 004923
Akt1 = 004923
Akt2 = 004923
Akt3 = 004923
Pde3b = 004923
Plaat3 = 004923
Ptgs1 = 004923
Ptgs2 = 004923
Adora1 = 004923
Ptger3 = 004923
Npy = 004923
Npy1r = 004923
Gnai1 = 004923
Gnai3 = 004923
Gnai2 = 004923
Tnf = 004920
Tnfrsf1a = 004920
Tradd = 004920
Tnfrsf1b = 004920
Traf2 = 004920
Mtor = 004920
Mapk8 = 004920
Mapk9 = 004920
Mapk10 = 004920
Chuk = 004920
Ikbkb = 004920
Ikbkg = 004920
Nfkbia = 004920
Nfkbib = 004920
Nfkbie = 004920
Nfkb1 = 004920
Rela = 004920
Socs3 = 004920
Irs1 = 004920
Irs2 = 004920
Irs3 = 004920
Irs4 = 004920
Akt1 = 004920
Akt2 = 004920
Akt3 = 004920
Cd36 = 004920
Acsl1 = 004920
Acsl4 = 004920
Acsl6 = 004920
Acsl3 = 004920
Acsl5 = 004920
Acsbg2 = 004920
Acsbg1 = 004920
Acsbg3 = 004920
Prkcq = 004920
Lep = 004920
Lepr = 004920
Jak2 = 004920
Stat3 = 004920
Pomc = 004920
Prkaa1 = 004920
Prkaa2 = 004920
Prkab1 = 004920
Prkab2 = 004920
Prkag1 = 004920
Prkag3 = 004920
Prkag2 = 004920
Agrp = 004920
Npy = 004920
Ppargc1a = 004920
Pck1 = 004920
Pck2 = 004920
G6pc = 004920
G6pc2 = 004920
G6pc3 = 004920
Ptpn11 = 004920
Ppara = 004920
Rxra = 004920
Rxrb = 004920
Rxrg = 004920
Adipoq = 004920
Adipor1 = 004920
Adipor2 = 004920
Stk11 = 004920
Camkk2 = 004920
Acacb = 004920
Cpt1a = 004920
Cpt1b = 004920
Cpt1c = 004920
Slc2a1 = 004920
Slc2a4 = 004920
Cd36 = 003320
Slc27a1 = 003320
Slc27a4 = 003320
Slc27a2 = 003320
Slc27a5 = 003320
Slc27a6 = 003320
Fabp1 = 003320
Fabp2 = 003320
Fabp3 = 003320
Fabp4 = 003320
Fabp5 = 003320
Fabp6 = 003320
Fabp7 = 003320
Ppara = 003320
Rxra = 003320
Rxrb = 003320
Rxrg = 003320
Ppard = 003320
Pparg = 003320
Hmgcs1 = 003320
Hmgcs2 = 003320
Apoa1 = 003320
Apoa2 = 003320
Apoc3 = 003320
Apoa5 = 003320
Pltp = 003320
Me1 = 003320
Me3 = 003320
Fads2 = 003320
Scd1 = 003320
Scd2 = 003320
Scd3 = 003320
Scd4 = 003320
Cyp7a1 = 003320
Cyp8b1 = 003320
Nr1h3 = 003320
Cyp27a1 = 003320
Dbi = 003320
Lpl = 003320
Acsl1 = 003320
Acsl4 = 003320
Acsl6 = 003320
Acsl3 = 003320
Acsl5 = 003320
Acsbg2 = 003320
Acsbg1 = 003320
Acsbg3 = 003320
Olr1 = 003320
Ehhadh = 003320
Cyp4a12b = 003320
Cyp4a10 = 003320
Cyp4a14 = 003320
Cyp4a30b = 003320
Cyp4a29 = 003320
Cyp4a31 = 003320
Cyp4a32 = 003320
Cyp4a12a = 003320
Acaa1a = 003320
Acaa1b = 003320
Scp2 = 003320
Acox3 = 003320
Acox1 = 003320
Acox2 = 003320
Cpt1a = 003320
Cpt1b = 003320
Cpt1c = 003320
Cpt2 = 003320
Acadl = 003320
Acadm = 003320
Angptl4 = 003320
Sorbs1 = 003320
Plin1 = 003320
Plin2 = 003320
Plin4 = 003320
Plin5 = 003320
Adipoq = 003320
Mmp1a = 003320
Mmp1b = 003320
Ucp1 = 003320
Ilk = 003320
Pdpk1 = 003320
Ubc = 003320
Pck1 = 003320
Pck2 = 003320
Gk = 003320
Gk2 = 003320
Aqp7 = 003320
Kiss1 = 004929
Kiss1r = 004929
Gnaq = 004929
Gna11 = 004929
Plcb1 = 004929
Plcb3 = 004929
Plcb4 = 004929
Plcb2 = 004929
Prkca = 004929
Prkcb = 004929
Prkcg = 004929
Itpr1 = 004929
Itpr2 = 004929
Itpr3 = 004929
Hcn1 = 004929
Hcn2 = 004929
Hcn3 = 004929
Cacna1g = 004929
Cacna1h = 004929
Cacna1i = 004929
Trpc1 = 004929
Trpc4 = 004929
Trpc5 = 004929
Kcnj11 = 004929
Kcnj3 = 004929
Kcnj6 = 004929
Kcnj9 = 004929
Kcnj5 = 004929
Gabbr1 = 004929
Gabbr2 = 004929
Kcnn1 = 004929
Kcnn2 = 004929
Kcnn3 = 004929
Kcnn4 = 004929
Cacna1s = 004929
Cacna1c = 004929
Cacna1d = 004929
Cacna1f = 004929
Arrb1 = 004929
Arrb2 = 004929
Hras = 004929
Kras = 004929
Nras = 004929
Raf1 = 004929
Map2k1 = 004929
Map2k2 = 004929
Mapk1 = 004929
Mapk3 = 004929
Pik3r2 = 004929
Pik3r1 = 004929
Pik3r3 = 004929
Pik3ca = 004929
Pik3cd = 004929
Pik3cb = 004929
Akt1 = 004929
Akt2 = 004929
Akt3 = 004929
Gnrh1 = 004929
Esr2 = 004929
Gper1 = 004929
Lhb = 004929
Spp1 = 004929
Cga = 004929
Gnrh1 = 004912
Gnrhr = 004912
Gnas = 004912
Adcy1 = 004912
Adcy2 = 004912
Adcy3 = 004912
Adcy4 = 004912
Adcy5 = 004912
Adcy6 = 004912
Adcy7 = 004912
Adcy8 = 004912
Adcy9 = 004912
Prkaca = 004912
Prkacb = 004912
Atf4 = 004912
Gnaq = 004912
Gna11 = 004912
Plcb1 = 004912
Plcb3 = 004912
Plcb4 = 004912
Plcb2 = 004912
Itpr1 = 004912
Itpr2 = 004912
Itpr3 = 004912
Calm1 = 004912
Calm4 = 004912
Calm3 = 004912
Calm2 = 004912
Calml3 = 004912
Calm5 = 004912
Calml4 = 004912
Camk2d = 004912
Camk2g = 004912
Camk2b = 004912
Camk2a = 004912
Prkca = 004912
Prkcb = 004912
Prkcd = 004912
Cacna1c = 004912
Cacna1d = 004912
Cacna1f = 004912
Cacna1s = 004912
Map3k1 = 004912
Map3k2 = 004912
Map3k3 = 004912
Map3k4 = 004912
Map2k3 = 004912
Map2k6 = 004912
Mapk14 = 004912
Mapk11 = 004912
Mapk12 = 004912
Mapk13 = 004912
Mapk7 = 004912
Pla2g4e = 004912
Pla2g4a = 004912
Pla2g4b = 004912
Pla2g4c = 004912
Pla2g4d = 004912
Pla2g4f = 004912
Pld2 = 004912
Pld1 = 004912
Src = 004912
Cdc42 = 004912
Map2k4 = 004912
Map2k7 = 004912
Mapk8 = 004912
Mapk9 = 004912
Mapk10 = 004912
Jun = 004912
Lhb = 004912
Cga = 004912
Fshb = 004912
Ptk2b = 004912
Mmp2 = 004912
Mmp14 = 004912
Hbegf = 004912
Egfr = 004912
Grb2 = 004912
Sos1 = 004912
Sos2 = 004912
Hras = 004912
Kras = 004912
Nras = 004912
Raf1 = 004912
Map2k1 = 004912
Map2k2 = 004912
Mapk1 = 004912
Mapk3 = 004912
Elk1 = 004912
Egr1 = 004912
Cga = 004913
Lhb = 004913
Lhcgr = 004913
Gnas = 004913
Adcy1 = 004913
Adcy2 = 004913
Adcy3 = 004913
Adcy4 = 004913
Adcy5 = 004913
Adcy6 = 004913
Adcy7 = 004913
Adcy8 = 004913
Adcy9 = 004913
Prkaca = 004913
Prkacb = 004913
Pla2g4e = 004913
Pla2g4a = 004913
Pla2g4b = 004913
Pla2g4c = 004913
Pla2g4d = 004913
Pla2g4f = 004913
Acot1 = 004913
Acot2 = 004913
Acot3 = 004913
Acot5 = 004913
Acot4 = 004913
Alox5 = 004913
Cyp2j8 = 004913
Cyp2j13 = 004913
Cyp2j11 = 004913
Cyp2j9 = 004913
Cyp2j5 = 004913
Cyp2j12 = 004913
Cyp2j6 = 004913
Ptgs2 = 004913
Ins2 = 004913
Ins1 = 004913
Insr = 004913
Igf1 = 004913
Igf1r = 004913
Ldlr = 004913
Scarb1 = 004913
Star = 004913
Cyp11a1 = 004913
Cyp17a1 = 004913
Hsd17b1 = 004913
Hsd17b2 = 004913
Hsd17b7 = 004913
Hsd3b4 = 004913
Hsd3b5 = 004913
Hsd3b2 = 004913
Hsd3b1 = 004913
Hsd3b6 = 004913
Gm10681 = 004913
Fshb = 004913
Fshr = 004913
Cyp19a1 = 004913
Cyp1b1 = 004913
Cyp1a1 = 004913
Bmp15 = 004913
Bmp6 = 004913
Esr1 = 004915
Esr2 = 004915
Hsp90aa1 = 004915
Hsp90ab1 = 004915
Hsp90b1 = 004915
Fkbp4 = 004915
Fkbp5 = 004915
Hspa8 = 004915
Hspa1l = 004915
Hspa1a = 004915
Hspa2 = 004915
Hspa1b = 004915
Ncoa1 = 004915
Ncoa2 = 004915
Ncoa3 = 004915
Bcl2 = 004915
Ebag9 = 004915
Krt9 = 004915
Krt31 = 004915
Krt10 = 004915
Krt13 = 004915
Krt14 = 004915
Krt15 = 004915
Krt16 = 004915
Krt17 = 004915
Krt18 = 004915
Krt19 = 004915
Krt32 = 004915
Krt33b = 004915
Krt34 = 004915
Krt12 = 004915
Krt35 = 004915
Krt23 = 004915
Krt39 = 004915
Krt40 = 004915
Krt27 = 004915
Krt20 = 004915
Krt42 = 004915
Krt25 = 004915
Krt33a = 004915
Krt24 = 004915
Krt36 = 004915
Krt28 = 004915
Krt26 = 004915
Ctsd = 004915
Tff1 = 004915
Pgr = 004915
Tgfa = 004915
Rara = 004915
Fos = 004915
Jun = 004915
Sp1 = 004915
Gper1 = 004915
Gnas = 004915
Src = 004915
Mmp2 = 004915
Mmp9 = 004915
Hbegf = 004915
Adcy1 = 004915
Adcy2 = 004915
Adcy3 = 004915
Adcy4 = 004915
Adcy5 = 004915
Adcy6 = 004915
Adcy7 = 004915
Adcy8 = 004915
Adcy9 = 004915
Prkaca = 004915
Prkacb = 004915
Creb1 = 004915
Atf2 = 004915
Atf4 = 004915
Creb3 = 004915
Creb3l1 = 004915
Creb3l2 = 004915
Creb3l3 = 004915
Creb3l4 = 004915
Creb5 = 004915
Atf6b = 004915
Egfr = 004915
Shc1 = 004915
Shc2 = 004915
Shc3 = 004915
Shc4 = 004915
Grb2 = 004915
Sos1 = 004915
Sos2 = 004915
Hras = 004915
Kras = 004915
Nras = 004915
Raf1 = 004915
Map2k1 = 004915
Map2k2 = 004915
Mapk1 = 004915
Mapk3 = 004915
Pik3ca = 004915
Pik3cd = 004915
Pik3cb = 004915
Pik3r2 = 004915
Pik3r1 = 004915
Pik3r3 = 004915
Akt1 = 004915
Akt2 = 004915
Akt3 = 004915
Gabbr1 = 004915
Gabbr2 = 004915
Gnai1 = 004915
Gnai3 = 004915
Gnai2 = 004915
Gnao1 = 004915
Kcnj3 = 004915
Kcnj6 = 004915
Kcnj9 = 004915
Kcnj5 = 004915
Pomc = 004915
Oprm1 = 004915
Prkcd = 004915
Gnaq = 004915
Plcb1 = 004915
Plcb3 = 004915
Plcb4 = 004915
Plcb2 = 004915
Itpr1 = 004915
Itpr2 = 004915
Itpr3 = 004915
Calm1 = 004915
Calm4 = 004915
Calm3 = 004915
Calm2 = 004915
Calml3 = 004915
Calm5 = 004915
Calml4 = 004915
Nos3 = 004915
Grm1 = 004915
Pgr = 004914
Pik3r2 = 004914
Pik3r1 = 004914
Pik3r3 = 004914
Pik3ca = 004914
Pik3cd = 004914
Pik3cb = 004914
Mapk8 = 004914
Mapk9 = 004914
Mapk10 = 004914
Mapk14 = 004914
Mapk11 = 004914
Mapk12 = 004914
Mapk13 = 004914
Gnai1 = 004914
Gnai3 = 004914
Gnai2 = 004914
Adcy1 = 004914
Adcy2 = 004914
Adcy3 = 004914
Adcy4 = 004914
Adcy5 = 004914
Adcy6 = 004914
Adcy7 = 004914
Adcy8 = 004914
Adcy9 = 004914
Prkaca = 004914
Prkacb = 004914
Aurka = 004914
Cpeb1 = 004914
Cpeb3 = 004914
Cpeb2 = 004914
Cpeb4 = 004914
Spdya = 004914
Spdye4a = 004914
Spdye4c = 004914
Spdye4b = 004914
Cdk2 = 004914
Cdk1 = 004914
Ccna2 = 004914
Ccna1 = 004914
Mos = 004914
Hsp90aa1 = 004914
Hsp90ab1 = 004914
Map2k1 = 004914
Mapk1 = 004914
Mapk3 = 004914
Rps6ka3 = 004914
Rps6ka1 = 004914
Rps6ka2 = 004914
Rps6ka6 = 004914
Pkmyt1 = 004914
Ccnb1 = 004914
Ccnb2 = 004914
Ccnb3 = 004914
Stk10 = 004914
Plk1 = 004914
Cdc25a = 004914
Cdc25b = 004914
Cdc25c = 004914
Ins2 = 004914
Ins1 = 004914
Igf1 = 004914
Igf1r = 004914
Akt1 = 004914
Akt2 = 004914
Akt3 = 004914
Pde3b = 004914
Kras = 004914
Araf = 004914
Braf = 004914
Raf1 = 004914
Bub1 = 004914
Mad1l1 = 004914
Mad2l1 = 004914
Mad2l2 = 004914
Fzr1 = 004914
Anapc1 = 004914
Anapc2 = 004914
Cdc27 = 004914
Anapc4 = 004914
Anapc5 = 004914
Cdc16 = 004914
Anapc7 = 004914
Cdc23 = 004914
Anapc10 = 004914
Anapc11 = 004914
Cdc26 = 004914
Anapc13 = 004914
Kif22 = 004914
Prl = 004917
Prlr = 004917
Jak2 = 004917
Shc1 = 004917
Shc2 = 004917
Shc3 = 004917
Shc4 = 004917
Src = 004917
Pik3ca = 004917
Pik3cd = 004917
Pik3cb = 004917
Pik3r2 = 004917
Pik3r1 = 004917
Pik3r3 = 004917
Akt1 = 004917
Akt2 = 004917
Akt3 = 004917
Foxo3 = 004917
Galt = 004917
Grb2 = 004917
Sos1 = 004917
Sos2 = 004917
Hras = 004917
Kras = 004917
Nras = 004917
Raf1 = 004917
Map2k1 = 004917
Map2k2 = 004917
Mapk1 = 004917
Mapk3 = 004917
Fos = 004917
Mapk8 = 004917
Mapk9 = 004917
Mapk10 = 004917
Mapk14 = 004917
Mapk11 = 004917
Mapk12 = 004917
Mapk13 = 004917
Ccnd1 = 004917
Gsk3b = 004917
Cish = 004917
Socs1 = 004917
Socs2 = 004917
Socs3 = 004917
Socs4 = 004917
Socs5 = 004917
Socs7 = 004917
Socs6 = 004917
Stat1 = 004917
Stat3 = 004917
Stat5a = 004917
Stat5b = 004917
Tnfsf11 = 004917
Tnfrsf11a = 004917
Nfkb1 = 004917
Rela = 004917
Wap = 004917
Elf5 = 004917
Csn2 = 004917
Cga = 004917
Lhb = 004917
Lhcgr = 004917
Cyp17a1 = 004917
Esr1 = 004917
Esr2 = 004917
Irf1 = 004917
Th = 004917
Slc2a2 = 004917
Gck = 004917
Ccnd2 = 004917
Ins2 = 004917
Ins1 = 004917
Oxt = 004921
Oxtr = 004921
Gnaq = 004921
Hras = 004921
Kras = 004921
Nras = 004921
Raf1 = 004921
Map2k1 = 004921
Map2k2 = 004921
Mapk1 = 004921
Mapk3 = 004921
Pla2g4e = 004921
Pla2g4a = 004921
Pla2g4b = 004921
Pla2g4c = 004921
Pla2g4d = 004921
Pla2g4f = 004921
Ptgs2 = 004921
Map2k5 = 004921
Mapk7 = 004921
Jun = 004921
Fos = 004921
Mef2c = 004921
Ccnd1 = 004921
Elk1 = 004921
Ryr1 = 004921
Ryr2 = 004921
Ryr3 = 004921
Cd38 = 004921
Trpm2 = 004921
Kcnj2 = 004921
Kcnj12 = 004921
Kcnj4 = 004921
Kcnj14 = 004921
Plcb1 = 004921
Plcb3 = 004921
Plcb4 = 004921
Plcb2 = 004921
Prkca = 004921
Prkcb = 004921
Prkcg = 004921
Eef2k = 004921
Eef2 = 004921
Cacna1c = 004921
Cacna1d = 004921
Cacna1f = 004921
Cacna1s = 004921
Cacnb1 = 004921
Cacnb2 = 004921
Cacnb3 = 004921
Cacnb4 = 004921
Cacna2d1 = 004921
Cacna2d2 = 004921
Cacna2d3 = 004921
Cacna2d4 = 004921
Cacng1 = 004921
Cacng2 = 004921
Cacng3 = 004921
Cacng4 = 004921
Cacng5 = 004921
Cacng6 = 004921
Cacng7 = 004921
Cacng8 = 004921
Itpr1 = 004921
Itpr2 = 004921
Itpr3 = 004921
Calm1 = 004921
Calm4 = 004921
Calm3 = 004921
Calm2 = 004921
Calml3 = 004921
Calm5 = 004921
Calml4 = 004921
Ppp3cc = 004921
Ppp3ca = 004921
Ppp3cb = 004921
Ppp3r1 = 004921
Ppp3r2 = 004921
Nfatc1 = 004921
Nfatc2 = 004921
Nfatc3 = 004921
Nfatc4 = 004921
Rgs2 = 004921
Rcan1 = 004921
Camkk2 = 004921
Prkaa1 = 004921
Prkaa2 = 004921
Prkab1 = 004921
Prkab2 = 004921
Prkag1 = 004921
Prkag3 = 004921
Prkag2 = 004921
Camk1g = 004921
Camk1 = 004921
Camk2d = 004921
Camk2g = 004921
Camk2b = 004921
Camk2a = 004921
Camk4 = 004921
Nos3 = 004921
Gucy1a1 = 004921
Gucy1a2 = 004921
Gucy1b2 = 004921
Gucy1b1 = 004921
Nppa = 004921
Npr1 = 004921
Npr2 = 004921
Mylk = 004921
Mylk3 = 004921
Mylk2 = 004921
Mylk4 = 004921
Myl6 = 004921
Myl6b = 004921
Myl9 = 004921
Actb = 004921
Actg1 = 004921
Rhoa = 004921
4930544G11Rik = 004921
Rock1 = 004921
Rock2 = 004921
Ppp1ca = 004921
Ppp1cb = 004921
Ppp1cc = 004921
Ppp1ccb = 004921
Ppp1r12a = 004921
Ppp1r12b = 004921
Ppp1r12c = 004921
Gnas = 004921
Adcy1 = 004921
Adcy2 = 004921
Adcy3 = 004921
Adcy4 = 004921
Adcy5 = 004921
Adcy6 = 004921
Adcy7 = 004921
Adcy8 = 004921
Adcy9 = 004921
Prkaca = 004921
Prkacb = 004921
Gnai1 = 004921
Gnai3 = 004921
Gnai2 = 004921
Gnao1 = 004921
Pik3cg = 004921
Pik3r5 = 004921
Pik3r6 = 004921
Src = 004921
Kcnj3 = 004921
Kcnj6 = 004921
Kcnj9 = 004921
Kcnj5 = 004921
Egfr = 004921
Cdkn1a = 004921
Rln1 = 004926
Rxfp1 = 004926
Gnao1 = 004926
Gnai1 = 004926
Gnai3 = 004926
Gnai2 = 004926
Gnas = 004926
Gnb1 = 004926
Gnb2 = 004926
Gnb3 = 004926
Gnb4 = 004926
Gnb5 = 004926
Gng2 = 004926
Gng3 = 004926
Gng4 = 004926
Gng5 = 004926
Gng7 = 004926
Gng8 = 004926
Gng10 = 004926
Gng11 = 004926
Gng12 = 004926
Gm5741 = 004926
Gng13 = 004926
Gngt1 = 004926
Gngt2 = 004926
Adcy5 = 004926
Prkaca = 004926
Prkacb = 004926
Creb1 = 004926
Atf2 = 004926
Atf4 = 004926
Creb3 = 004926
Creb3l1 = 004926
Creb3l2 = 004926
Creb3l3 = 004926
Creb3l4 = 004926
Creb5 = 004926
Atf6b = 004926
Vegfa = 004926
Vegfb = 004926
Vegfc = 004926
Vegfd = 004926
Nfkbia = 004926
Nfkb1 = 004926
Rela = 004926
Nos2 = 004926
Pik3ca = 004926
Pik3cd = 004926
Pik3cb = 004926
Pik3r2 = 004926
Pik3r1 = 004926
Pik3r3 = 004926
Prkcz = 004926
Raf1 = 004926
Map2k1 = 004926
Map2k2 = 004926
Mapk1 = 004926
Mapk3 = 004926
Mmp2 = 004926
Mmp9 = 004926
Akt1 = 004926
Akt2 = 004926
Akt3 = 004926
Nos3 = 004926
Nos1 = 004926
Edn1 = 004926
Ednrb = 004926
Mmp1a = 004926
Mmp1b = 004926
Mmp13 = 004926
Tgfb1 = 004926
Tgfbr1 = 004926
Tgfbr2 = 004926
Smad2 = 004926
Acta2 = 004926
Col1a1 = 004926
Col1a2 = 004926
Col3a1 = 004926
Col4a1 = 004926
Col4a2 = 004926
Col4a4 = 004926
Col4a6 = 004926
Col4a5 = 004926
Col4a3 = 004926
Insl3 = 004926
Rxfp2 = 004926
Rln3 = 004926
Rxfp3 = 004926
Adcy1 = 004926
Adcy2 = 004926
Adcy3 = 004926
Adcy4 = 004926
Adcy6 = 004926
Adcy7 = 004926
Adcy8 = 004926
Adcy9 = 004926
Plcb1 = 004926
Plcb3 = 004926
Plcb4 = 004926
Plcb2 = 004926
Prkca = 004926
Map2k4 = 004926
Map2k7 = 004926
Mapk14 = 004926
Mapk11 = 004926
Mapk12 = 004926
Mapk13 = 004926
Mapk8 = 004926
Mapk9 = 004926
Mapk10 = 004926
Jun = 004926
Fos = 004926
Hras = 004926
Kras = 004926
Nras = 004926
Src = 004926
Shc1 = 004926
Shc2 = 004926
Shc3 = 004926
Shc4 = 004926
Sos1 = 004926
Sos2 = 004926
Arrb1 = 004926
Arrb2 = 004926
Egfr = 004926
Grb2 = 004926
Insl5 = 004926
Rxfp4 = 004926
Gna15 = 004926
Ghrh = 004935
Ghrhr = 004935
Gnas = 004935
Adcy1 = 004935
Adcy2 = 004935
Adcy3 = 004935
Adcy4 = 004935
Adcy5 = 004935
Adcy6 = 004935
Adcy7 = 004935
Adcy8 = 004935
Adcy9 = 004935
Adcy10 = 004935
Sst = 004935
Sstr1 = 004935
Sstr2 = 004935
Sstr3 = 004935
Sstr5 = 004935
Gnai1 = 004935
Gnai3 = 004935
Gnai2 = 004935
Prkaca = 004935
Prkacb = 004935
Creb1 = 004935
Atf2 = 004935
Atf4 = 004935
Creb3 = 004935
Creb3l1 = 004935
Creb3l2 = 004935
Creb3l3 = 004935
Creb3l4 = 004935
Creb5 = 004935
Atf6b = 004935
Crebbp = 004935
Ep300 = 004935
Pou1f1 = 004935
Fos = 004935
Gh = 004935
Ghrl = 004935
Ghsr = 004935
Gnaq = 004935
Gna11 = 004935
Plcb1 = 004935
Plcb3 = 004935
Plcb4 = 004935
Plcb2 = 004935
Prkca = 004935
Prkcb = 004935
Prkcg = 004935
Itpr1 = 004935
Itpr2 = 004935
Itpr3 = 004935
Cacna1s = 004935
Cacna1c = 004935
Cacna1d = 004935
Cacna1f = 004935
Ghr = 004935
Jak2 = 004935
Plcg1 = 004935
Plcg2 = 004935
Shc1 = 004935
Shc2 = 004935
Shc3 = 004935
Shc4 = 004935
Grb2 = 004935
Sos1 = 004935
Sos2 = 004935
Hras = 004935
Kras = 004935
Nras = 004935
Raf1 = 004935
Map2k1 = 004935
Map2k2 = 004935
Mapk1 = 004935
Mapk3 = 004935
Stat1 = 004935
Stat3 = 004935
Stat5a = 004935
Stat5b = 004935
Irs1 = 004935
Irs2 = 004935
Irs3 = 004935
Irs4 = 004935
Pik3r2 = 004935
Pik3r1 = 004935
Pik3r3 = 004935
Pik3ca = 004935
Pik3cd = 004935
Pik3cb = 004935
Akt1 = 004935
Akt2 = 004935
Akt3 = 004935
Mtor = 004935
Gsk3b = 004935
Igf1 = 004935
Junb = 004935
Socs1 = 004935
Socs2 = 004935
Socs3 = 004935
Igfals = 004935
Igfbp3 = 004935
Ptk2 = 004935
Bcar1 = 004935
Crk = 004935
Crkl = 004935
Map3k1 = 004935
Map2k3 = 004935
Map2k4 = 004935
Map2k6 = 004935
Mapk8 = 004935
Mapk9 = 004935
Mapk10 = 004935
Mapk14 = 004935
Mapk11 = 004935
Mapk12 = 004935
Mapk13 = 004935
Tshb = 004918
Cga = 004918
Tshr = 004918
Gnas = 004918
Adcy1 = 004918
Adcy2 = 004918
Adcy3 = 004918
Adcy4 = 004918
Adcy5 = 004918
Adcy6 = 004918
Adcy7 = 004918
Adcy8 = 004918
Adcy9 = 004918
Prkaca = 004918
Prkacb = 004918
Gnaq = 004918
Plcb1 = 004918
Plcb3 = 004918
Plcb4 = 004918
Plcb2 = 004918
Prkca = 004918
Prkcb = 004918
Prkcg = 004918
Ttf1 = 004918
Ttf2 = 004918
Pax8 = 004918
Creb1 = 004918
Atf2 = 004918
Atf4 = 004918
Creb3 = 004918
Creb3l1 = 004918
Creb3l2 = 004918
Creb3l3 = 004918
Creb3l4 = 004918
Creb5 = 004918
Atf6b = 004918
Tg = 004918
Hspa5 = 004918
Hsp90b1 = 004918
Canx = 004918
Pdia4 = 004918
Asgr1 = 004918
Asgr2 = 004918
Itpr1 = 004918
Itpr2 = 004918
Itpr3 = 004918
Slc5a5 = 004918
Slc26a4 = 004918
Tpo = 004918
Atp1a1 = 004918
Atp1a2 = 004918
Atp1a3 = 004918
Atp1a4 = 004918
Atp1b4 = 004918
Atp1b1 = 004918
Atp1b2 = 004918
Atp1b3 = 004918
Fxyd2 = 004918
Iyd = 004918
Duoxa2 = 004918
Gpx1 = 004918
Gpx2 = 004918
Gpx3 = 004918
Gpx5 = 004918
Gpx7 = 004918
Gpx6 = 004918
Gpx8 = 004918
Gsr = 004918
Alb = 004918
Ttr = 004918
Serpina7 = 004918
Lrp2 = 004918
Duox2 = 004918
Prkaca = 004919
Prkacb = 004919
Itgav = 004919
Itgb3 = 004919
Hras = 004919
Kras = 004919
Nras = 004919
Raf1 = 004919
Map2k1 = 004919
Map2k2 = 004919
Mapk1 = 004919
Mapk3 = 004919
Stat1 = 004919
Trp53 = 004919
Esr1 = 004919
Thrb = 004919
Ncor1 = 004919
Sin3a = 004919
Hdac2 = 004919
Hdac1 = 004919
Hdac3 = 004919
Thra = 004919
Rxra = 004919
Rxrb = 004919
Rxrg = 004919
Kat2a = 004919
Kat2b = 004919
Ncoa1 = 004919
Ncoa2 = 004919
Ncoa3 = 004919
Crebbp = 004919
Ep300 = 004919
Med4 = 004919
Med12l = 004919
Med12 = 004919
Med13 = 004919
Med13l = 004919
Med14 = 004919
Med16 = 004919
Med17 = 004919
Med24 = 004919
Med27 = 004919
Med30 = 004919
Med1 = 004919
Ccnd1 = 004919
Gata4 = 004919
Rcan1 = 004919
Hif1a = 004919
Myc = 004919
Myh7 = 004919
Myh6 = 004919
Atp2a1 = 004919
Atp2a3 = 004919
Atp2a2 = 004919
Pln = 004919
Wnt4 = 004919
Ctnnb1 = 004919
Notch1 = 004919
Notch2 = 004919
Notch3 = 004919
Notch4 = 004919
Bmp4 = 004919
Plcb1 = 004919
Plcb3 = 004919
Plcb4 = 004919
Plcb2 = 004919
Plcd1 = 004919
Plcd3 = 004919
Plcd4 = 004919
Plce1 = 004919
Plcg1 = 004919
Plcg2 = 004919
Plcz1 = 004919
Prkca = 004919
Prkcb = 004919
Prkcg = 004919
Slc9a1 = 004919
Atp1a1 = 004919
Atp1a2 = 004919
Atp1a3 = 004919
Atp1a4 = 004919
Atp1b4 = 004919
Atp1b1 = 004919
Atp1b2 = 004919
Atp1b3 = 004919
Fxyd2 = 004919
Slc16a2 = 004919
Slc16a10 = 004919
Src = 004919
Pik3ca = 004919
Pik3cd = 004919
Pik3cb = 004919
Pik3r2 = 004919
Pik3r1 = 004919
Pik3r3 = 004919
Pdpk1 = 004919
Akt1 = 004919
Akt2 = 004919
Akt3 = 004919
Gsk3b = 004919
Mdm2 = 004919
Tsc2 = 004919
Rheb = 004919
Mtor = 004919
Tbc1d4 = 004919
Pfkfb2 = 004919
Bad = 004919
Foxo1 = 004919
Casp9 = 004919
Rcan2 = 004919
Slc2a1 = 004919
Slco1c1 = 004919
Dio1 = 004919
Dio2 = 004919
Dio3 = 004919
Actb = 004919
Actg1 = 004919
Pfkp = 004919
Casr = 004928
Gnai1 = 004928
Gnai3 = 004928
Gnai2 = 004928
Adcy1 = 004928
Adcy2 = 004928
Adcy3 = 004928
Adcy4 = 004928
Adcy5 = 004928
Adcy6 = 004928
Adcy7 = 004928
Adcy8 = 004928
Adcy9 = 004928
Gnaq = 004928
Gna11 = 004928
Plcb1 = 004928
Plcb3 = 004928
Plcb4 = 004928
Plcb2 = 004928
Itpr1 = 004928
Itpr2 = 004928
Itpr3 = 004928
Gcm1 = 004928
Gcm2 = 004928
Mafb = 004928
Gata3 = 004928
Sp1 = 004928
Vdr = 004928
Rxra = 004928
Rxrb = 004928
Rxrg = 004928
Fgf23 = 004928
Fgfr1 = 004928
Kl = 004928
Mapk1 = 004928
Mapk3 = 004928
Egr1 = 004928
Pth = 004928
Pthlh = 004928
Pth1r = 004928
Arrb1 = 004928
Arrb2 = 004928
Araf = 004928
Braf = 004928
Raf1 = 004928
Map2k1 = 004928
Prkca = 004928
Prkcb = 004928
Prkcg = 004928
Trpv5 = 004928
Slc34a1 = 004928
Slc34a2 = 004928
Slc34a3 = 004928
Slc9a3r1 = 004928
Gnas = 004928
Pde4a = 004928
Pde4b = 004928
Pde4c = 004928
Pde4d = 004928
Prkaca = 004928
Prkacb = 004928
Cyp27b1 = 004928
Cyp24a1 = 004928
Mef2a = 004928
Mef2c = 004928
Mef2d = 004928
Sost = 004928
Nr4a2 = 004928
Naca = 004928
Jund = 004928
Bglap2 = 004928
Bglap3 = 004928
Lrp5 = 004928
Lrp6 = 004928
Creb1 = 004928
Atf2 = 004928
Creb3 = 004928
Creb3l1 = 004928
Creb3l2 = 004928
Creb3l3 = 004928
Creb3l4 = 004928
Atf4 = 004928
Creb5 = 004928
Atf6b = 004928
Tnfsf11 = 004928
Bcl2 = 004928
Cdkn1a = 004928
Fos = 004928
Runx2 = 004928
Mmp13 = 004928
Gna12 = 004928
Gna13 = 004928
Arhgef1 = 004928
Arhgef11 = 004928
Akap13 = 004928
Rhoa = 004928
4930544G11Rik = 004928
Pld2 = 004928
Pld1 = 004928
Mmp14 = 004928
Mmp15 = 004928
Mmp16 = 004928
Mmp17 = 004928
Mmp24 = 004928
Mmp25 = 004928
Hbegf = 004928
Egfr = 004928
Pomc = 004916
a = 004916
Mc1r = 004916
Gnas = 004916
Adcy1 = 004916
Adcy2 = 004916
Adcy3 = 004916
Adcy4 = 004916
Adcy5 = 004916
Adcy6 = 004916
Adcy7 = 004916
Adcy8 = 004916
Adcy9 = 004916
Prkaca = 004916
Prkacb = 004916
Creb1 = 004916
Creb3 = 004916
Creb3l1 = 004916
Creb3l2 = 004916
Creb3l3 = 004916
Creb3l4 = 004916
Crebbp = 004916
Ep300 = 004916
Mitf = 004916
Wnt1 = 004916
Wnt2 = 004916
Wnt2b = 004916
Wnt3 = 004916
Wnt3a = 004916
Wnt4 = 004916
Wnt5a = 004916
Wnt5b = 004916
Wnt6 = 004916
Wnt7a = 004916
Wnt7b = 004916
Wnt8a = 004916
Wnt8b = 004916
Wnt9a = 004916
Wnt9b = 004916
Wnt10b = 004916
Wnt10a = 004916
Wnt11 = 004916
Wnt16 = 004916
Fzd1 = 004916
Fzd7 = 004916
Fzd2 = 004916
Fzd3 = 004916
Fzd4 = 004916
Fzd5 = 004916
Fzd8 = 004916
Fzd6 = 004916
Fzd10 = 004916
Fzd9 = 004916
Gnao1 = 004916
Gnaq = 004916
Dvl3 = 004916
Dvl1 = 004916
Dvl2 = 004916
Gsk3b = 004916
Ctnnb1 = 004916
Tcf7 = 004916
Tcf7l1 = 004916
Tcf7l2 = 004916
Lef1 = 004916
Kitl = 004916
Kit = 004916
Hras = 004916
Kras = 004916
Nras = 004916
Raf1 = 004916
Map2k1 = 004916
Map2k2 = 004916
Mapk1 = 004916
Mapk3 = 004916
Tyr = 004916
Tyrp1 = 004916
Dct = 004916
Edn1 = 004916
Ednrb = 004916
Gnai1 = 004916
Gnai3 = 004916
Gnai2 = 004916
Plcb1 = 004916
Plcb3 = 004916
Plcb4 = 004916
Plcb2 = 004916
Calm1 = 004916
Calm4 = 004916
Calm3 = 004916
Calm2 = 004916
Calml3 = 004916
Calm5 = 004916
Calml4 = 004916
Camk2d = 004916
Camk2g = 004916
Camk2b = 004916
Camk2a = 004916
Prkca = 004916
Prkcb = 004916
Prkcg = 004916
Adrb1 = 004924
Adrb2 = 004924
Adrb3 = 004924
Adcyap1 = 004924
Adcyap1r1 = 004924
Aqp1 = 004924
Ptger2 = 004924
Ptger4 = 004924
Gnas = 004924
Adcy5 = 004924
Adcy6 = 004924
Prkaca = 004924
Prkacb = 004924
Creb1 = 004924
Kcnma1 = 004924
Pde1a = 004924
Pde1b = 004924
Pde1c = 004924
Pde3a = 004924
Pde3b = 004924
Ren2 = 004924
Ren1 = 004924
Adora1 = 004924
Gnai1 = 004924
Gnai3 = 004924
Gnai2 = 004924
Orai1 = 004924
Clca1 = 004924
Clca2 = 004924
Clca4a = 004924
Clca4b = 004924
Clca3a1 = 004924
Clca3b = 004924
Clca3a2 = 004924
Cacna1c = 004924
Cacna1d = 004924
Cacna1f = 004924
Cacna1s = 004924
Kcnj2 = 004924
Edn1 = 004924
Edn2 = 004924
Edn3 = 004924
Ednra = 004924
Agtr1a = 004924
Agtr1b = 004924
Gnaq = 004924
Plcb1 = 004924
Plcb3 = 004924
Plcb4 = 004924
Plcb2 = 004924
Itpr1 = 004924
Itpr2 = 004924
Itpr3 = 004924
Calm1 = 004924
Calm4 = 004924
Calm3 = 004924
Calm2 = 004924
Calml3 = 004924
Calm5 = 004924
Calml4 = 004924
Ppp3cc = 004924
Ppp3ca = 004924
Ppp3cb = 004924
Ppp3r1 = 004924
Ppp3r2 = 004924
Gucy1a1 = 004924
Gucy1a2 = 004924
Gucy1b2 = 004924
Gucy1b1 = 004924
Nppa = 004924
Npr1 = 004924
Prkg2 = 004924
Ctsb = 004924
Agt = 004924
Ace = 004924
Ace3 = 004924
Agt = 004614
Ren2 = 004614
Ren1 = 004614
Ace = 004614
Ace3 = 004614
Cma1 = 004614
Mcpt4 = 004614
Ctsg = 004614
Klk1 = 004614
Klk1b5 = 004614
Klk1b26 = 004614
Klk1b9 = 004614
Klk1b11 = 004614
Klk1b1 = 004614
Klk1b8 = 004614
Klk1b21 = 004614
Klk1b24 = 004614
Klk1b22 = 004614
Klk1b3 = 004614
Enpep = 004614
Anpep = 004614
Prep = 004614
Ace2 = 004614
Ctsa = 004614
Cpa3 = 004614
Mme = 004614
Thop1 = 004614
Nln = 004614
Prcp = 004614
Mas1 = 004614
Mrgprd = 004614
Agtr1a = 004614
Agtr1b = 004614
Agtr2 = 004614
Lnpep = 004614
Atp6ap2 = 004614
Agt = 004925
Agtr1a = 004925
Agtr1b = 004925
Gnaq = 004925
Gna11 = 004925
Plcb1 = 004925
Plcb3 = 004925
Plcb4 = 004925
Plcb2 = 004925
Itpr1 = 004925
Itpr2 = 004925
Itpr3 = 004925
Prkca = 004925
Prkcb = 004925
Prkcg = 004925
Prkce = 004925
Prkd1 = 004925
Prkd3 = 004925
Prkd2 = 004925
Creb1 = 004925
Atf2 = 004925
Atf4 = 004925
Creb3 = 004925
Creb3l1 = 004925
Creb3l2 = 004925
Creb3l3 = 004925
Creb3l4 = 004925
Creb5 = 004925
Atf6b = 004925
Atf1 = 004925
Dagla = 004925
Daglb = 004925
Kcnk3 = 004925
Kcnk9 = 004925
Kcnj5 = 004925
Atp1a1 = 004925
Atp1a2 = 004925
Atp1a3 = 004925
Atp1a4 = 004925
Atp1b4 = 004925
Atp1b1 = 004925
Atp1b2 = 004925
Atp1b3 = 004925
Cacna1g = 004925
Cacna1h = 004925
Cacna1i = 004925
Cacna1c = 004925
Cacna1d = 004925
Cacna1f = 004925
Cacna1s = 004925
Orai1 = 004925
Calm1 = 004925
Calm4 = 004925
Calm3 = 004925
Calm2 = 004925
Calml3 = 004925
Calm5 = 004925
Calml4 = 004925
Camk1g = 004925
Camk1 = 004925
Camk2d = 004925
Camk2g = 004925
Camk2b = 004925
Camk2a = 004925
Camk4 = 004925
Atp2b1 = 004925
Atp2b3 = 004925
Atp2b4 = 004925
Atp2b2 = 004925
Lipe = 004925
Ldlr = 004925
Scarb1 = 004925
Pomc = 004925
Mc2r = 004925
Gnas = 004925
Adcy1 = 004925
Adcy2 = 004925
Adcy3 = 004925
Adcy4 = 004925
Adcy5 = 004925
Adcy6 = 004925
Adcy7 = 004925
Adcy8 = 004925
Adcy9 = 004925
Prkaca = 004925
Prkacb = 004925
Cyp11b1 = 004925
Star = 004925
Nr4a2 = 004925
Nr4a1 = 004925
Cyp11a1 = 004925
Hsd3b4 = 004925
Hsd3b5 = 004925
Hsd3b2 = 004925
Hsd3b1 = 004925
Hsd3b6 = 004925
Gm10681 = 004925
Cyp21a1 = 004925
Nppa = 004925
Npr1 = 004925
Pde2a = 004925
Pomc = 004927
Mc2r = 004927
Mrap = 004927
Gnas = 004927
Adcy1 = 004927
Adcy2 = 004927
Adcy3 = 004927
Adcy4 = 004927
Adcy5 = 004927
Adcy6 = 004927
Adcy7 = 004927
Adcy8 = 004927
Adcy9 = 004927
Pde8b = 004927
Pde8a = 004927
Prkaca = 004927
Prkacb = 004927
Nr0b1 = 004927
Nr5a1 = 004927
Nr4a1 = 004927
Sp1 = 004927
Pbx1 = 004927
Creb1 = 004927
Atf2 = 004927
Atf4 = 004927
Creb3 = 004927
Creb3l1 = 004927
Creb3l2 = 004927
Creb3l3 = 004927
Creb3l4 = 004927
Creb5 = 004927
Atf6b = 004927
Cyp11b2 = 004927
Cyp17a1 = 004927
Star = 004927
Nceh1 = 004927
Agt = 004927
Agtr1a = 004927
Agtr1b = 004927
Gnaq = 004927
Gna11 = 004927
Plcb1 = 004927
Plcb3 = 004927
Plcb4 = 004927
Plcb2 = 004927
Itpr1 = 004927
Itpr2 = 004927
Itpr3 = 004927
Kcnk2 = 004927
Cacna1g = 004927
Cacna1h = 004927
Cacna1i = 004927
Cacna1c = 004927
Cacna1d = 004927
Cacna1f = 004927
Cacna1s = 004927
Orai1 = 004927
Kcna4 = 004927
Kcnk3 = 004927
Ldlr = 004927
Scarb1 = 004927
Cyp11a1 = 004927
Hsd3b4 = 004927
Hsd3b5 = 004927
Hsd3b2 = 004927
Hsd3b1 = 004927
Hsd3b6 = 004927
Gm10681 = 004927
Cyp21a1 = 004927
Cacna1c = 004260
Cacna1d = 004260
Cacna1f = 004260
Cacna1s = 004260
Cacnb1 = 004260
Cacnb2 = 004260
Cacnb3 = 004260
Cacnb4 = 004260
Cacna2d1 = 004260
Cacna2d2 = 004260
Cacna2d3 = 004260
Cacna2d4 = 004260
Cacng1 = 004260
Cacng2 = 004260
Cacng3 = 004260
Cacng4 = 004260
Cacng5 = 004260
Cacng6 = 004260
Cacng7 = 004260
Cacng8 = 004260
Ryr2 = 004260
Asph = 004260
Casq2 = 004260
Trdn = 004260
Hrc = 004260
Atp2a1 = 004260
Atp2a3 = 004260
Atp2a2 = 004260
Tnnc1 = 004260
Tnni3 = 004260
Tnnt2 = 004260
Tpm1 = 004260
Tpm2 = 004260
Tpm3 = 004260
Tpm4 = 004260
Actc1 = 004260
Myh7 = 004260
Myh6 = 004260
Myl2 = 004260
Myl3 = 004260
Myl4 = 004260
Uqcrfs1 = 004260
CYTB = 004260
Cyc1 = 004260
Uqcrc1 = 004260
Uqcrc2 = 004260
Uqcrh = 004260
Uqcrb = 004260
Uqcrq = 004260
Uqcr10 = 004260
Uqcr11 = 004260
COX3 = 004260
COX1 = 004260
COX2 = 004260
Cox4i1 = 004260
Cox4i2 = 004260
Cox5a = 004260
Cox5b = 004260
Cox6a1 = 004260
Cox6a2 = 004260
Cox6b1 = 004260
Cox6b2 = 004260
Cox6c = 004260
Cox7a2 = 004260
Cox7a1 = 004260
Cox7a2l = 004260
Cox7b = 004260
Cox7b2 = 004260
Cox7c = 004260
Cox8a = 004260
Cox8b = 004260
Cox8c = 004260
Slc8a1 = 004260
Slc8a2 = 004260
Slc8a3 = 004260
Atp1a1 = 004260
Atp1a2 = 004260
Atp1a3 = 004260
Atp1a4 = 004260
Atp1b4 = 004260
Atp1b1 = 004260
Atp1b2 = 004260
Atp1b3 = 004260
Fxyd2 = 004260
Slc9a1 = 004260
Slc9a6 = 004260
Adrb1 = 004261
Adrb2 = 004261
Gnas = 004261
Adcy1 = 004261
Adcy2 = 004261
Adcy3 = 004261
Adcy4 = 004261
Adcy5 = 004261
Adcy6 = 004261
Adcy7 = 004261
Adcy8 = 004261
Adcy9 = 004261
Prkaca = 004261
Prkacb = 004261
Atp1a1 = 004261
Atp1a2 = 004261
Atp1a3 = 004261
Atp1a4 = 004261
Atp1b4 = 004261
Atp1b1 = 004261
Atp1b2 = 004261
Atp1b3 = 004261
Fxyd2 = 004261
Slc9a1 = 004261
Kcnq1 = 004261
Kcne1 = 004261
Atp2b1 = 004261
Atp2b3 = 004261
Atp2b4 = 004261
Atp2b2 = 004261
Slc8a1 = 004261
Slc8a2 = 004261
Slc8a3 = 004261
Scn5a = 004261
Scn7a = 004261
Scn1b = 004261
Scn4b = 004261
Cacna1c = 004261
Cacna1d = 004261
Cacna1f = 004261
Cacna1s = 004261
Cacnb1 = 004261
Cacnb2 = 004261
Cacnb3 = 004261
Cacnb4 = 004261
Cacna2d1 = 004261
Cacna2d2 = 004261
Cacna2d3 = 004261
Cacna2d4 = 004261
Cacng1 = 004261
Cacng2 = 004261
Cacng3 = 004261
Cacng4 = 004261
Cacng5 = 004261
Cacng6 = 004261
Cacng7 = 004261
Cacng8 = 004261
Calm1 = 004261
Calm4 = 004261
Calm3 = 004261
Calm2 = 004261
Calml3 = 004261
Calm5 = 004261
Calml4 = 004261
Camk2d = 004261
Camk2g = 004261
Camk2b = 004261
Camk2a = 004261
Ryr2 = 004261
Ppp2ca = 004261
Ppp2cb = 004261
Ppp2r1a = 004261
Ppp2r1b = 004261
Ppp2r2d = 004261
Ppp2r2b = 004261
Ppp2r2c = 004261
Ppp2r2a = 004261
Gm2436 = 004261
Gm2446 = 004261
Ppp2r3c = 004261
Ppp2r3a = 004261
Ppp2r3d = 004261
Ppp2r5b = 004261
Ppp2r5c = 004261
Ppp2r5d = 004261
Ppp2r5e = 004261
Ppp2r5a = 004261
Ppp1ca = 004261
Ppp1cb = 004261
Ppp1cc = 004261
Ppp1ccb = 004261
Tnnc1 = 004261
Tnni3 = 004261
Tnnt2 = 004261
Tpm1 = 004261
Tpm2 = 004261
Tpm3 = 004261
Tpm4 = 004261
Actc1 = 004261
Myh7 = 004261
Myh6 = 004261
Myl2 = 004261
Myl3 = 004261
Myl4 = 004261
Pln = 004261
Atp2a1 = 004261
Atp2a3 = 004261
Atp2a2 = 004261
Agt = 004261
Agtr1a = 004261
Agtr1b = 004261
Agtr2 = 004261
Adra1a = 004261
Adra1b = 004261
Adra1d = 004261
Gnaq = 004261
Plcb1 = 004261
Plcb3 = 004261
Plcb4 = 004261
Plcb2 = 004261
Prkca = 004261
Ppp1r1a = 004261
Mapk1 = 004261
Mapk3 = 004261
Rps6ka5 = 004261
Creb1 = 004261
Atf2 = 004261
Atf4 = 004261
Creb3 = 004261
Creb3l1 = 004261
Creb3l2 = 004261
Creb3l3 = 004261
Creb3l4 = 004261
Creb5 = 004261
Atf6b = 004261
Crem = 004261
Bcl2 = 004261
Rapgef3 = 004261
Rapgef4 = 004261
Mapk14 = 004261
Mapk11 = 004261
Mapk12 = 004261
Mapk13 = 004261
Gnai1 = 004261
Gnai3 = 004261
Gnai2 = 004261
Pik3cg = 004261
Pik3r5 = 004261
Pik3r6 = 004261
Akt1 = 004261
Akt2 = 004261
Akt3 = 004261
Adra1a = 004270
Adra1b = 004270
Adra1d = 004270
Agt = 004270
Agtr1a = 004270
Agtr1b = 004270
Edn1 = 004270
Edn2 = 004270
Edn3 = 004270
Ednra = 004270
Avp = 004270
Avpr1a = 004270
Avpr1b = 004270
Gnaq = 004270
Gna11 = 004270
Pla2g2f = 004270
Pla2g1b = 004270
Pla2g2c = 004270
Pla2g5 = 004270
Pla2g2d = 004270
Pla2g2e = 004270
Pla2g12a = 004270
Pla2g12b = 004270
Pla2g10 = 004270
Pla2g2a = 004270
Pla2g3 = 004270
Pla2g4e = 004270
Pla2g4a = 004270
Pla2g4b = 004270
Pla2g4c = 004270
Pla2g4d = 004270
Pla2g4f = 004270
Pla2g6 = 004270
Cyp4a12b = 004270
Cyp4a10 = 004270
Cyp4a14 = 004270
Cyp4a30b = 004270
Cyp4a29 = 004270
Cyp4a31 = 004270
Cyp4a32 = 004270
Cyp4a12a = 004270
Kcnma1 = 004270
Kcnu1 = 004270
Kcnmb1 = 004270
Kcnmb2 = 004270
Kcnmb3 = 004270
Kcnmb4 = 004270
Cacna1c = 004270
Cacna1d = 004270
Cacna1f = 004270
Cacna1s = 004270
Calm1 = 004270
Calm4 = 004270
Calm3 = 004270
Calm2 = 004270
Calml3 = 004270
Calm5 = 004270
Calml4 = 004270
Mylk = 004270
Mylk3 = 004270
Mylk2 = 004270
Mylk4 = 004270
Myl6 = 004270
Myl6b = 004270
Myl9 = 004270
Plcb1 = 004270
Plcb3 = 004270
Plcb4 = 004270
Plcb2 = 004270
Itpr1 = 004270
Itpr2 = 004270
Itpr3 = 004270
Prkca = 004270
Prkcb = 004270
Prkcg = 004270
Prkcd = 004270
Prkce = 004270
Prkch = 004270
Prkcq = 004270
Araf = 004270
Braf = 004270
Raf1 = 004270
Map2k1 = 004270
Map2k2 = 004270
Mapk1 = 004270
Mapk3 = 004270
Cald1 = 004270
Acta2 = 004270
Actg2 = 004270
Ppp1r14a = 004270
Ppp1ca = 004270
Ppp1cb = 004270
Ppp1cc = 004270
Ppp1ccb = 004270
Ppp1r12a = 004270
Ppp1r12b = 004270
Ppp1r12c = 004270
Gna12 = 004270
Gna13 = 004270
Arhgef12 = 004270
Arhgef1 = 004270
Arhgef11 = 004270
Rhoa = 004270
4930544G11Rik = 004270
Rock1 = 004270
Rock2 = 004270
Adora2a = 004270
Adora2b = 004270
Ptgir = 004270
Calcb = 004270
Calca = 004270
Adm = 004270
Calcrl = 004270
Ramp1 = 004270
Ramp2 = 004270
Ramp3 = 004270
Gnas = 004270
Adcy1 = 004270
Adcy2 = 004270
Adcy3 = 004270
Adcy4 = 004270
Adcy5 = 004270
Adcy6 = 004270
Adcy7 = 004270
Adcy8 = 004270
Adcy9 = 004270
Prkaca = 004270
Prkacb = 004270
Nppa = 004270
Nppb = 004270
Npr1 = 004270
Nppc = 004270
Npr2 = 004270
Prkg1 = 004270
Mrvi1 = 004270
Gucy1a1 = 004270
Gucy1a2 = 004270
Gucy1b2 = 004270
Gucy1b1 = 004270
Myh11 = 004270
Adrb1 = 004970
Adrb2 = 004970
Adrb3 = 004970
Gnas = 004970
Adcy1 = 004970
Adcy2 = 004970
Adcy3 = 004970
Adcy4 = 004970
Adcy5 = 004970
Adcy6 = 004970
Adcy7 = 004970
Adcy8 = 004970
Adcy9 = 004970
Prkaca = 004970
Prkacb = 004970
Vamp2 = 004970
Adra1a = 004970
Adra1b = 004970
Adra1d = 004970
Chrm3 = 004970
Gnaq = 004970
Plcb1 = 004970
Plcb3 = 004970
Plcb4 = 004970
Plcb2 = 004970
Prkca = 004970
Prkcb = 004970
Prkcg = 004970
Itpr1 = 004970
Itpr2 = 004970
Itpr3 = 004970
Ryr3 = 004970
Calm1 = 004970
Calm4 = 004970
Calm3 = 004970
Calm2 = 004970
Calml3 = 004970
Calm5 = 004970
Calml4 = 004970
Nos1 = 004970
Gucy1a1 = 004970
Gucy1a2 = 004970
Gucy1b2 = 004970
Gucy1b1 = 004970
Prkg1 = 004970
Prkg2 = 004970
Cd38 = 004970
Bst1 = 004970
Best2 = 004970
Aqp5 = 004970
Atp1a1 = 004970
Atp1a2 = 004970
Atp1a3 = 004970
Atp1a4 = 004970
Atp1b4 = 004970
Atp1b1 = 004970
Atp1b2 = 004970
Atp1b3 = 004970
Fxyd2 = 004970
Atp2b1 = 004970
Atp2b3 = 004970
Atp2b4 = 004970
Atp2b2 = 004970
Slc12a2 = 004970
Kcnn4 = 004970
Kcnma1 = 004970
Slc4a2 = 004970
Slc9a1 = 004970
Trpv6 = 004970
Muc5b = 004970
Prb1 = 004970
Dmbt1 = 004970
Cdcp3 = 004970
Cst3 = 004970
Lyz1 = 004970
Lyz2 = 004970
Lpo = 004970
Camp = 004970
Chrm3 = 004971
Gast = 004971
Cckbr = 004971
Gnaq = 004971
Plcb1 = 004971
Plcb3 = 004971
Plcb4 = 004971
Plcb2 = 004971
Prkca = 004971
Prkcb = 004971
Prkcg = 004971
Ezr = 004971
Itpr1 = 004971
Itpr2 = 004971
Itpr3 = 004971
Calm1 = 004971
Calm4 = 004971
Calm3 = 004971
Calm2 = 004971
Calml3 = 004971
Calm5 = 004971
Calml4 = 004971
Camk2d = 004971
Camk2g = 004971
Camk2b = 004971
Camk2a = 004971
Mylk = 004971
Mylk3 = 004971
Mylk2 = 004971
Mylk4 = 004971
Hrh2 = 004971
Gnas = 004971
Adcy1 = 004971
Adcy2 = 004971
Adcy3 = 004971
Adcy4 = 004971
Adcy5 = 004971
Adcy6 = 004971
Adcy7 = 004971
Adcy8 = 004971
Adcy9 = 004971
Sst = 004971
Sstr2 = 004971
Gnai1 = 004971
Gnai3 = 004971
Gnai2 = 004971
Prkaca = 004971
Prkacb = 004971
Atp4a = 004971
Atp4b = 004971
Kcne2 = 004971
Kcnq1 = 004971
Kcnj1 = 004971
Kcnj2 = 004971
Kcnj10 = 004971
Kcnj15 = 004971
Kcnj16 = 004971
Cftr = 004971
Kcnk2 = 004971
Kcnk10 = 004971
Atp1a1 = 004971
Atp1a2 = 004971
Atp1a3 = 004971
Atp1a4 = 004971
Atp1b4 = 004971
Atp1b1 = 004971
Atp1b2 = 004971
Atp1b3 = 004971
Slc9a1 = 004971
Slc9a4 = 004971
Car2 = 004971
Slc26a7 = 004971
Slc4a2 = 004971
Actb = 004971
Chrm3 = 004972
Cck = 004972
Cckar = 004972
Gnaq = 004972
Plcb1 = 004972
Plcb3 = 004972
Plcb4 = 004972
Plcb2 = 004972
Prkca = 004972
Prkcb = 004972
Prkcg = 004972
Rab3d = 004972
Rab8a = 004972
Rab11a = 004972
Rab27b = 004972
Rap1a = 004972
Rap1b = 004972
Rhoa = 004972
4930544G11Rik = 004972
Rac1 = 004972
Amy1 = 004972
Amy2a4 = 004972
Amy2a5 = 004972
Amy2a2 = 004972
Amy2a3 = 004972
Try10 = 004972
Prss2 = 004972
2210010C04Rik = 004972
Try5 = 004972
Gm10334 = 004972
Try4 = 004972
1810009J06Rik = 004972
Ctrb1 = 004972
Ctrl = 004972
Cela2a = 004972
Cela3b = 004972
Cpa1 = 004972
Cpa2 = 004972
Cpa3 = 004972
Cpb1 = 004972
Cpb2 = 004972
Pnlip = 004972
Pnliprp1 = 004972
Pnliprp2 = 004972
Cel = 004972
Pla2g2f = 004972
Pla2g1b = 004972
Pla2g2c = 004972
Pla2g5 = 004972
Pla2g2d = 004972
Pla2g2e = 004972
Pla2g12a = 004972
Pla2g12b = 004972
Pla2g10 = 004972
Pla2g2a = 004972
Pla2g3 = 004972
Itpr1 = 004972
Itpr2 = 004972
Itpr3 = 004972
Ryr2 = 004972
Cd38 = 004972
Bst1 = 004972
Tpcn2 = 004972
Atp2a1 = 004972
Atp2a3 = 004972
Atp2a2 = 004972
Clca1 = 004972
Clca2 = 004972
Clca4a = 004972
Clca4b = 004972
Clca3a1 = 004972
Clca3b = 004972
Clca3a2 = 004972
Trpc1 = 004972
Slc12a2 = 004972
Atp1a1 = 004972
Atp1a2 = 004972
Atp1a3 = 004972
Atp1a4 = 004972
Atp1b4 = 004972
Atp1b1 = 004972
Atp1b2 = 004972
Atp1b3 = 004972
Fxyd2 = 004972
Kcnq1 = 004972
Kcnma1 = 004972
Atp2b1 = 004972
Atp2b3 = 004972
Atp2b4 = 004972
Atp2b2 = 004972
Slc9a1 = 004972
Slc4a2 = 004972
Sct = 004972
Sctr = 004972
Gnas = 004972
Adcy1 = 004972
Adcy2 = 004972
Adcy3 = 004972
Adcy4 = 004972
Adcy5 = 004972
Adcy6 = 004972
Adcy7 = 004972
Adcy8 = 004972
Adcy9 = 004972
Cftr = 004972
Slc26a3 = 004972
Slc4a4 = 004972
Car2 = 004972
Ephx1 = 004976
Slco1a4 = 004976
Slco1a1 = 004976
Slco1a5 = 004976
Slco1a6 = 004976
Slco1b2 = 004976
Slc10a1 = 004976
Slc22a7 = 004976
Slc22a8 = 004976
Slc22a1 = 004976
Hmgcr = 004976
Scarb1 = 004976
Ldlr = 004976
Nceh1 = 004976
Cyp7a1 = 004976
Nr1h4 = 004976
Rxra = 004976
Nr0b2 = 004976
Sult2a1 = 004976
Sult2a3 = 004976
Slc27a5 = 004976
Baat = 004976
Aqp9 = 004976
Aqp8 = 004976
Abcg5 = 004976
Abcg8 = 004976
Abcb11 = 004976
Abcc2 = 004976
Abcg2 = 004976
Car2 = 004976
Slc4a2 = 004976
Abcb1a = 004976
Abcb1b = 004976
Abcb4 = 004976
Slc9a1 = 004976
Slc4a5 = 004976
Abcc3 = 004976
Abcc4 = 004976
Slc51a = 004976
Slc51b = 004976
Kcnn2 = 004976
Atp1a1 = 004976
Atp1a2 = 004976
Atp1a3 = 004976
Atp1a4 = 004976
Atp1b4 = 004976
Atp1b1 = 004976
Atp1b2 = 004976
Atp1b3 = 004976
Fxyd2 = 004976
Sct = 004976
Sctr = 004976
Gnas = 004976
Adcy1 = 004976
Adcy2 = 004976
Adcy3 = 004976
Adcy4 = 004976
Adcy5 = 004976
Adcy6 = 004976
Adcy7 = 004976
Adcy8 = 004976
Adcy9 = 004976
Prkaca = 004976
Prkacb = 004976
Cftr = 004976
Slc4a4 = 004976
Aqp4 = 004976
Aqp1 = 004976
Slc10a2 = 004976
Slc5a1 = 004976
Slc9a3 = 004976
Slc2a1 = 004976
Amy1 = 004973
Amy2a4 = 004973
Amy2a5 = 004973
Amy2a2 = 004973
Amy2a3 = 004973
Lct = 004973
Mgam = 004973
Sis = 004973
Slc5a1 = 004973
Atp1a1 = 004973
Atp1a2 = 004973
Atp1a3 = 004973
Atp1a4 = 004973
Atp1b4 = 004973
Atp1b1 = 004973
Atp1b2 = 004973
Atp1b3 = 004973
Fxyd2 = 004973
Slc2a2 = 004973
Hk2 = 004973
Hk3 = 004973
Hk1 = 004973
Hkdc1 = 004973
Slc37a4 = 004973
G6pc = 004973
G6pc2 = 004973
G6pc3 = 004973
Slc2a5 = 004973
Pik3r2 = 004973
Pik3r1 = 004973
Pik3r3 = 004973
Pik3ca = 004973
Pik3cd = 004973
Pik3cb = 004973
Akt1 = 004973
Akt2 = 004973
Akt3 = 004973
Cacna1d = 004973
Prkcb = 004973
Tas1r2 = 004973
Tas1r3 = 004973
Gnat3 = 004973
Plcb1 = 004973
Plcb3 = 004973
Plcb4 = 004973
Plcb2 = 004973
Pga5 = 004974
Try10 = 004974
Prss2 = 004974
2210010C04Rik = 004974
Try5 = 004974
Gm10334 = 004974
Try4 = 004974
1810009J06Rik = 004974
Ctrb1 = 004974
Ctrl = 004974
Cela2a = 004974
Cela3b = 004974
Cpa1 = 004974
Cpa2 = 004974
Cpa3 = 004974
Cpb1 = 004974
Cpb2 = 004974
Slc9a3 = 004974
Slc15a1 = 004974
Atp1a1 = 004974
Atp1a2 = 004974
Atp1a3 = 004974
Atp1a4 = 004974
Atp1b4 = 004974
Atp1b1 = 004974
Atp1b2 = 004974
Atp1b3 = 004974
Fxyd2 = 004974
Kcnn4 = 004974
Kcnk5 = 004974
Kcne3 = 004974
Kcnq1 = 004974
Kcnj13 = 004974
Slc38a2 = 004974
Mme = 004974
Mep1a = 004974
Mep1b = 004974
Ace2 = 004974
Prcp = 004974
Dpp4 = 004974
Xpnpep2 = 004974
Slc1a1 = 004974
Slc1a5 = 004974
Slc8a1 = 004974
Slc8a2 = 004974
Slc8a3 = 004974
Slc6a19 = 004974
Slc3a2 = 004974
Slc7a8 = 004974
Slc36a1 = 004974
Slc36a2 = 004974
Slc36a4 = 004974
Slc36a3 = 004974
Slc16a10 = 004974
Slc3a1 = 004974
Slc7a9 = 004974
Slc7a7 = 004974
Eln = 004974
Col1a1 = 004974
Col1a2 = 004974
Col2a1 = 004974
Col3a1 = 004974
Col4a1 = 004974
Col4a2 = 004974
Col4a4 = 004974
Col4a6 = 004974
Col4a5 = 004974
Col4a3 = 004974
Col5a1 = 004974
Col5a2 = 004974
Col5a3 = 004974
Col11a1 = 004974
Col11a2 = 004974
Col24a1 = 004974
Col27a1 = 004974
Col6a2 = 004974
Col6a1 = 004974
Col6a6 = 004974
Col6a3 = 004974
Col6a4 = 004974
Col6a5 = 004974
Col7a1 = 004974
Col9a1 = 004974
Col9a2 = 004974
Col9a3 = 004974
Col10a1 = 004974
Col12a1 = 004974
Col13a1 = 004974
Col14a1 = 004974
Col15a1 = 004974
Col17a1 = 004974
Col18a1 = 004974
Col22a1 = 004974
Col28a1 = 004974
Lipf = 004975
Pnlip = 004975
Pnliprp1 = 004975
Pnliprp2 = 004975
Cel = 004975
Pla2g2f = 004975
Pla2g1b = 004975
Pla2g2c = 004975
Pla2g5 = 004975
Pla2g2d = 004975
Pla2g2e = 004975
Pla2g12a = 004975
Pla2g12b = 004975
Pla2g10 = 004975
Pla2g2a = 004975
Pla2g3 = 004975
Clps = 004975
Cd36 = 004975
Got2 = 004975
Fabp2 = 004975
Fabp1 = 004975
Agpat1 = 004975
Agpat2 = 004975
Plpp1 = 004975
Plpp2 = 004975
Plpp3 = 004975
Mogat2 = 004975
Dgat1 = 004975
Dgat2 = 004975
Scarb1 = 004975
Npc1l1 = 004975
Abcg5 = 004975
Abcg8 = 004975
Apoa4 = 004975
Apob = 004975
Mttp = 004975
Apoa1 = 004975
Abca1 = 004975
Acat2 = 004975
Slc27a4 = 004975
Abca1 = 004979
Apoa1 = 004979
Lpl = 004979
Lcat = 004979
Lipg = 004979
Pltp = 004979
Lipc = 004979
Cd36 = 004979
Ldlr = 004979
Nceh1 = 004979
Soat1 = 004979
Soat2 = 004979
Apoc1 = 004979
Gm44805 = 004979
Apoc2 = 004979
Apoh = 004979
Angptl3 = 004979
Angptl4 = 004979
Angptl8 = 004979
Scarb1 = 004979
Sort1 = 004979
Apob = 004979
Pcsk9 = 004979
Ldlrap1 = 004979
Mylip = 004979
Apoe = 004979
Lrp1 = 004979
Lrp2 = 004979
Lrpap1 = 004979
Lipa = 004979
Stard3 = 004979
Vdac1 = 004979
Vdac2 = 004979
Vdac3 = 004979
Tspo = 004979
Cyp27a1 = 004979
Vapa = 004979
Vapb = 004979
Npc1 = 004979
Osbpl5 = 004979
Npc2 = 004979
Star = 004979
Cyp7a1 = 004979
Abcb11 = 004979
Abcg5 = 004979
Abcg8 = 004979
Apoa2 = 004979
Apoc3 = 004979
Apoa4 = 004979
Folh1 = 004977
Btd = 004977
Cblif = 004977
Cubn = 004977
Lmbrd1 = 004977
Mmachc = 004977
Abcc1 = 004977
Tcn2 = 004977
Slc19a3 = 004977
Slc19a2 = 004977
Slc52a3 = 004977
Slc5a6 = 004977
Slc23a1 = 004977
Slc46a1 = 004977
Slc19a1 = 004977
Scarb1 = 004977
Pnlip = 004977
Plb1 = 004977
Rbp2 = 004977
Awat2 = 004977
Lrat = 004977
Apoa4 = 004977
Apob = 004977
Apoa1 = 004977
Slc34a1 = 004978
Slc34a2 = 004978
Slc34a3 = 004978
Vdr = 004978
Trpm6 = 004978
Trpm7 = 004978
Trpv6 = 004978
Slc8a1 = 004978
Slc8a2 = 004978
Slc8a3 = 004978
Atp2b1 = 004978
Atp2b3 = 004978
Atp2b4 = 004978
Atp2b2 = 004978
S100g = 004978
Slc26a3 = 004978
Slc26a6 = 004978
Slc26a9 = 004978
Clcn2 = 004978
Slc9a3 = 004978
Slc5a1 = 004978
Slc6a19 = 004978
Atp1a1 = 004978
Atp1a2 = 004978
Atp1a3 = 004978
Atp1a4 = 004978
Atp1b4 = 004978
Atp1b1 = 004978
Atp1b2 = 004978
Atp1b3 = 004978
Fxyd2 = 004978
Slc46a1 = 004978
Hmox1 = 004978
Hmox2 = 004978
Cybrd1 = 004978
Slc11a2 = 004978
Fth1 = 004978
ferritin = 004978
Ftl1 = 004978
Slc40a1 = 004978
Heph = 004978
Trf = 004978
1300017J02Rik = 004978
Slc39a4 = 004978
Slc30a1 = 004978
Slc31a1 = 004978
Steap1 = 004978
Steap2 = 004978
Mt2 = 004978
Mt1 = 004978
Atox1 = 004978
Atp7a = 004978
Avp = 004962
Avpr2 = 004962
Gnas = 004962
Adcy6 = 004962
Adcy3 = 004962
Adcy9 = 004962
Prkaca = 004962
Prkacb = 004962
Arhgdib = 004962
Arhgdia = 004962
Arhgdig = 004962
Creb1 = 004962
Creb3 = 004962
Creb3l1 = 004962
Creb3l2 = 004962
Creb3l3 = 004962
Creb3l4 = 004962
Creb5 = 004962
Aqp2 = 004962
Rab11a = 004962
Rab11b = 004962
Dync1h1 = 004962
Dync2h1 = 004962
Dync1i1 = 004962
Dync1i2 = 004962
Dync1li2 = 004962
Dync1li1 = 004962
Dync2li1 = 004962
Dynll1 = 004962
Dynll2 = 004962
Dctn1 = 004962
Dctn2 = 004962
Dctn4 = 004962
Dctn5 = 004962
Dctn6 = 004962
Vamp2 = 004962
Nsf = 004962
Stx4a = 004962
Rab5a = 004962
Rab5b = 004962
Rab5c = 004962
Aqp4 = 004962
Aqp3 = 004962
Hsd11b2 = 004960
Nr3c2 = 004960
Scnn1a = 004960
Scnn1b = 004960
Scnn1g = 004960
Sgk1 = 004960
Kcnj1 = 004960
Slc9a3r2 = 004960
Nedd4l = 004960
Sfn = 004960
Kras = 004960
Atp1a1 = 004960
Atp1a2 = 004960
Atp1a3 = 004960
Atp1a4 = 004960
Atp1b4 = 004960
Atp1b1 = 004960
Atp1b2 = 004960
Atp1b3 = 004960
Fxyd2 = 004960
Fxyd4 = 004960
Ins2 = 004960
Ins1 = 004960
Igf1 = 004960
Insr = 004960
Irs1 = 004960
Pik3r2 = 004960
Pik3r1 = 004960
Pik3r3 = 004960
Pik3ca = 004960
Pik3cd = 004960
Pik3cb = 004960
Pdpk1 = 004960
Prkca = 004960
Prkcb = 004960
Prkcg = 004960
Mapk1 = 004960
Mapk3 = 004960
Pth = 004961
Pth1r = 004961
Gnas = 004961
Adcy6 = 004961
Adcy9 = 004961
Prkaca = 004961
Prkacb = 004961
Vdr = 004961
Esr1 = 004961
Trpv5 = 004961
Kl = 004961
Dnm1 = 004961
Dnm3 = 004961
Dnm2 = 004961
Ap2a2 = 004961
Ap2a1 = 004961
Ap2b1 = 004961
Ap2m1 = 004961
Ap2s1 = 004961
Clta = 004961
Cltb = 004961
Cltc = 004961
Rab11a = 004961
Calb1 = 004961
Atp1a1 = 004961
Atp1a2 = 004961
Atp1a3 = 004961
Atp1a4 = 004961
Atp1b4 = 004961
Atp1b1 = 004961
Atp1b2 = 004961
Atp1b3 = 004961
Fxyd2 = 004961
Slc8a1 = 004961
Slc8a2 = 004961
Slc8a3 = 004961
Atp2b1 = 004961
Atp2b3 = 004961
Atp2b4 = 004961
Atp2b2 = 004961
Klk1 = 004961
Klk1b5 = 004961
Klk1b26 = 004961
Klk1b9 = 004961
Klk1b11 = 004961
Klk1b1 = 004961
Klk1b8 = 004961
Klk1b21 = 004961
Klk1b24 = 004961
Klk1b22 = 004961
Klk1b3 = 004961
Bdkrb2 = 004961
Gnaq = 004961
Plcb1 = 004961
Plcb3 = 004961
Plcb4 = 004961
Plcb2 = 004961
Prkca = 004961
Prkcb = 004961
Prkcg = 004961
Slc9a3 = 004964
Car4 = 004964
Aqp1 = 004964
Car2 = 004964
Slc4a4 = 004964
Atp1a1 = 004964
Atp1a2 = 004964
Atp1a3 = 004964
Atp1a4 = 004964
Atp1b4 = 004964
Atp1b1 = 004964
Atp1b2 = 004964
Atp1b3 = 004964
Fxyd2 = 004964
Slc38a3 = 004964
Gls2 = 004964
Gls = 004964
Glud1 = 004964
Slc25a10 = 004964
Mdh1 = 004964
Pck1 = 004964
Pck2 = 004964
Car2 = 004966
Atp6v1a = 004966
Atp6v1b2 = 004966
Atp6v1b1 = 004966
Atp6v1g2 = 004966
Atp6v1g1 = 004966
Atp6v1g3 = 004966
Atp6v1c1 = 004966
Atp6v1c2 = 004966
Atp6v1d = 004966
Atp6v1e1 = 004966
Atp6v1e2 = 004966
Atp6v1f = 004966
Atp6v0e = 004966
Atp6v0e2 = 004966
Atp6v0a1 = 004966
Atp6v0a2 = 004966
Tcirg1 = 004966
Atp6v0a4 = 004966
Atp6v0c = 004966
Atp6v0d1 = 004966
Atp6v0d2 = 004966
Atp4a = 004966
Atp4b = 004966
Slc4a1 = 004966
Slc12a7 = 004966
Clcnkb = 004966
Slc38a1 = 004724
Slc38a2 = 004724
Gls2 = 004724
Gls = 004724
Slc17a6 = 004724
Slc17a8 = 004724
Slc17a7 = 004724
Grik1 = 004724
Grik2 = 004724
Grik3 = 004724
Grik4 = 004724
Grik5 = 004724
Gria1 = 004724
Gria2 = 004724
Gria3 = 004724
Gria4 = 004724
Grin1 = 004724
Grin2a = 004724
Grin2b = 004724
Grin2c = 004724
Grin2d = 004724
Grin3a = 004724
Grin3b = 004724
Ppp3cc = 004724
Ppp3ca = 004724
Ppp3cb = 004724
Ppp3r1 = 004724
Ppp3r2 = 004724
Dlg4 = 004724
Dlgap1 = 004724
Shank3 = 004724
Shank1 = 004724
Shank2 = 004724
Trpc1 = 004724
Grm1 = 004724
Grm5 = 004724
Homer2 = 004724
Homer1 = 004724
Homer3 = 004724
Gnaq = 004724
Plcb1 = 004724
Plcb3 = 004724
Plcb4 = 004724
Plcb2 = 004724
Prkca = 004724
Prkcb = 004724
Prkcg = 004724
Itpr1 = 004724
Itpr2 = 004724
Itpr3 = 004724
Pla2g4e = 004724
Pla2g4a = 004724
Pla2g4b = 004724
Pla2g4c = 004724
Pla2g4d = 004724
Pla2g4f = 004724
Pld2 = 004724
Pld1 = 004724
Mapk1 = 004724
Mapk3 = 004724
Gnas = 004724
Adcy1 = 004724
Adcy2 = 004724
Adcy3 = 004724
Adcy4 = 004724
Adcy5 = 004724
Adcy6 = 004724
Adcy7 = 004724
Adcy8 = 004724
Adcy9 = 004724
Prkaca = 004724
Prkacb = 004724
Grm2 = 004724
Grm3 = 004724
Grm4 = 004724
Grm6 = 004724
Grm7 = 004724
Grm8 = 004724
Gnai1 = 004724
Gnai3 = 004724
Gnai2 = 004724
Gnao1 = 004724
Gnb1 = 004724
Gnb2 = 004724
Gnb3 = 004724
Gnb4 = 004724
Gnb5 = 004724
Gng2 = 004724
Gng3 = 004724
Gng4 = 004724
Gng5 = 004724
Gng7 = 004724
Gng8 = 004724
Gng10 = 004724
Gng11 = 004724
Gng12 = 004724
Gm5741 = 004724
Gng13 = 004724
Gngt1 = 004724
Gngt2 = 004724
Grk2 = 004724
Grk3 = 004724
Kcnj3 = 004724
Cacna1a = 004724
Slc1a2 = 004724
Slc1a7 = 004724
Slc1a1 = 004724
Slc1a6 = 004724
Cacna1c = 004724
Cacna1d = 004724
Slc1a3 = 004724
Glul = 004724
Slc38a3 = 004724
Slc38a1 = 004727
Slc38a2 = 004727
Gls2 = 004727
Gls = 004727
Gad1 = 004727
Gad2 = 004727
Slc32a1 = 004727
Abat = 004727
Gabra1 = 004727
Gabra2 = 004727
Gabra3 = 004727
Gabra4 = 004727
Gabra5 = 004727
Gabra6 = 004727
Gabrb1 = 004727
Gabrb3 = 004727
Gabrb2 = 004727
Gabrg1 = 004727
Gabrg2 = 004727
Gabrg3 = 004727
Gabrd = 004727
Gabre = 004727
Gabrq = 004727
Gabrp = 004727
Prkaca = 004727
Prkacb = 004727
Src = 004727
Prkca = 004727
Prkcb = 004727
Prkcg = 004727
Hap1 = 004727
Gabarapl1 = 004727
Gabarap = 004727
Gabarapl2 = 004727
Nsf = 004727
Trak2 = 004727
Plcl1 = 004727
Gphn = 004727
Slc12a5 = 004727
Gabrr1 = 004727
Gabrr2 = 004727
Gabrr3 = 004727
Cacna1a = 004727
Cacna1b = 004727
Cacna1c = 004727
Cacna1d = 004727
Cacna1f = 004727
Cacna1s = 004727
Gabbr1 = 004727
Gabbr2 = 004727
Gnai1 = 004727
Gnai3 = 004727
Gnai2 = 004727
Gnao1 = 004727
Gnb1 = 004727
Gnb2 = 004727
Gnb3 = 004727
Gnb4 = 004727
Gnb5 = 004727
Gng2 = 004727
Gng3 = 004727
Gng4 = 004727
Gng5 = 004727
Gng7 = 004727
Gng8 = 004727
Gng10 = 004727
Gng11 = 004727
Gng12 = 004727
Gm5741 = 004727
Gng13 = 004727
Gngt1 = 004727
Gngt2 = 004727
Adcy1 = 004727
Adcy2 = 004727
Adcy3 = 004727
Adcy4 = 004727
Adcy5 = 004727
Adcy6 = 004727
Adcy7 = 004727
Adcy8 = 004727
Adcy9 = 004727
Kcnj6 = 004727
Slc6a1 = 004727
Slc6a13 = 004727
Slc6a11 = 004727
Slc6a12 = 004727
Glul = 004727
Slc38a3 = 004727
Slc38a5 = 004727
Chat = 004725
Ache = 004725
Slc18a3 = 004725
Chrm1 = 004725
Chrm3 = 004725
Chrm5 = 004725
Gnaq = 004725
Gna11 = 004725
Plcb1 = 004725
Plcb3 = 004725
Plcb4 = 004725
Plcb2 = 004725
Itpr1 = 004725
Itpr2 = 004725
Itpr3 = 004725
Prkca = 004725
Prkcb = 004725
Prkcg = 004725
Kcnq1 = 004725
Kcnq2 = 004725
Kcnq3 = 004725
Kcnq4 = 004725
Kcnq5 = 004725
Kcnj2 = 004725
Kcnj12 = 004725
Kcnj4 = 004725
Kcnj14 = 004725
Chrm2 = 004725
Chrm4 = 004725
Gnai1 = 004725
Gnai3 = 004725
Gnai2 = 004725
Gnao1 = 004725
Gnb1 = 004725
Gnb2 = 004725
Gnb3 = 004725
Gnb4 = 004725
Gnb5 = 004725
Gng2 = 004725
Gng3 = 004725
Gng4 = 004725
Gng5 = 004725
Gng7 = 004725
Gng8 = 004725
Gng10 = 004725
Gng11 = 004725
Gng12 = 004725
Gm5741 = 004725
Gng13 = 004725
Gngt1 = 004725
Gngt2 = 004725
Kcnj3 = 004725
Kcnj6 = 004725
Pik3cg = 004725
Pik3r5 = 004725
Pik3r6 = 004725
Hras = 004725
Kras = 004725
Nras = 004725
Map2k1 = 004725
Mapk1 = 004725
Mapk3 = 004725
Fos = 004725
Chrna7 = 004725
Chrna4 = 004725
Chrnb2 = 004725
Chrna3 = 004725
Chrnb4 = 004725
Chrna6 = 004725
Adcy1 = 004725
Adcy2 = 004725
Adcy3 = 004725
Adcy4 = 004725
Adcy5 = 004725
Adcy6 = 004725
Adcy7 = 004725
Adcy8 = 004725
Adcy9 = 004725
Prkaca = 004725
Prkacb = 004725
Creb1 = 004725
Atf4 = 004725
Creb3 = 004725
Creb3l1 = 004725
Creb3l2 = 004725
Creb3l3 = 004725
Creb3l4 = 004725
Creb5 = 004725
Camk2d = 004725
Camk2g = 004725
Camk2b = 004725
Camk2a = 004725
Camk4 = 004725
Jak2 = 004725
Fyn = 004725
Pik3ca = 004725
Pik3cd = 004725
Pik3cb = 004725
Pik3r2 = 004725
Pik3r1 = 004725
Pik3r3 = 004725
Akt1 = 004725
Akt2 = 004725
Akt3 = 004725
Bcl2 = 004725
Cacna1a = 004725
Cacna1b = 004725
Cacna1c = 004725
Cacna1d = 004725
Cacna1f = 004725
Cacna1s = 004725
Slc5a7 = 004725
Th = 004728
Ddc = 004728
Slc18a1 = 004728
Slc18a2 = 004728
Drd1 = 004728
Drd5 = 004728
Caly = 004728
Gnaq = 004728
Plcb1 = 004728
Plcb3 = 004728
Plcb4 = 004728
Plcb2 = 004728
Itpr1 = 004728
Itpr2 = 004728
Itpr3 = 004728
Calm1 = 004728
Calm4 = 004728
Calm3 = 004728
Calm2 = 004728
Calml3 = 004728
Calm5 = 004728
Calml4 = 004728
Camk2d = 004728
Camk2g = 004728
Camk2b = 004728
Camk2a = 004728
Ppp3cc = 004728
Ppp3ca = 004728
Ppp3cb = 004728
Prkca = 004728
Prkcb = 004728
Prkcg = 004728
Fos = 004728
Gnas = 004728
Gnal = 004728
Adcy5 = 004728
Prkaca = 004728
Prkacb = 004728
Creb1 = 004728
Atf2 = 004728
Atf4 = 004728
Creb3 = 004728
Creb3l1 = 004728
Creb3l2 = 004728
Creb3l3 = 004728
Creb3l4 = 004728
Creb5 = 004728
Atf6b = 004728
Mapk14 = 004728
Mapk11 = 004728
Mapk12 = 004728
Mapk13 = 004728
Mapk8 = 004728
Mapk9 = 004728
Mapk10 = 004728
Ppp1r1b = 004728
Ppp1ca = 004728
Ppp1cb = 004728
Ppp1cc = 004728
Ppp1ccb = 004728
Scn1a = 004728
Cacna1c = 004728
Cacna1d = 004728
Cacna1a = 004728
Cacna1b = 004728
Kcnj3 = 004728
Kcnj6 = 004728
Kcnj9 = 004728
Kcnj5 = 004728
Drd3 = 004728
Drd4 = 004728
Gnai1 = 004728
Gnai3 = 004728
Gnai2 = 004728
Gnao1 = 004728
Gnb1 = 004728
Gnb2 = 004728
Gnb3 = 004728
Gnb4 = 004728
Gnb5 = 004728
Gng2 = 004728
Gng3 = 004728
Gng4 = 004728
Gng5 = 004728
Gng7 = 004728
Gng8 = 004728
Gng10 = 004728
Gng11 = 004728
Gng12 = 004728
Gm5741 = 004728
Gng13 = 004728
Gngt1 = 004728
Gngt2 = 004728
Drd2 = 004728
Arrb1 = 004728
Arrb2 = 004728
Ppp2ca = 004728
Ppp2cb = 004728
Ppp2r1a = 004728
Ppp2r1b = 004728
Ppp2r2d = 004728
Ppp2r2b = 004728
Ppp2r2c = 004728
Ppp2r2a = 004728
Gm2436 = 004728
Gm2446 = 004728
Ppp2r3c = 004728
Ppp2r3a = 004728
Ppp2r3d = 004728
Ppp2r5b = 004728
Ppp2r5c = 004728
Ppp2r5d = 004728
Ppp2r5e = 004728
Ppp2r5a = 004728
Akt1 = 004728
Akt2 = 004728
Akt3 = 004728
Gsk3a = 004728
Gsk3b = 004728
Grin2a = 004728
Grin2b = 004728
Gria1 = 004728
Gria2 = 004728
Gria3 = 004728
Gria4 = 004728
Kif5a = 004728
Kif5b = 004728
Kif5c = 004728
Clock = 004728
Arntl = 004728
Slc6a3 = 004728
Maoa = 004728
Maob = 004728
Comt = 004728
Tomt = 004728
Tph1 = 004726
Tph2 = 004726
Ddc = 004726
Slc18a1 = 004726
Slc18a2 = 004726
Cacna1c = 004726
Cacna1d = 004726
Cacna1f = 004726
Cacna1s = 004726
Htr2a = 004726
Htr2b = 004726
Htr2c = 004726
Gnaq = 004726
Plcb1 = 004726
Plcb3 = 004726
Plcb4 = 004726
Plcb2 = 004726
Itpr1 = 004726
Itpr2 = 004726
Itpr3 = 004726
Prkca = 004726
Prkcb = 004726
Prkcg = 004726
Mapk1 = 004726
Mapk3 = 004726
Pla2g4e = 004726
Pla2g4a = 004726
Pla2g4b = 004726
Pla2g4c = 004726
Pla2g4d = 004726
Pla2g4f = 004726
Cyp2c38 = 004726
Cyp2c39 = 004726
Cyp2c40 = 004726
Cyp2c23 = 004726
Cyp2c29 = 004726
Cyp2c70 = 004726
Cyp2c37 = 004726
Cyp2c55 = 004726
Cyp2c65 = 004726
Cyp2c66 = 004726
Cyp2c50 = 004726
Cyp2c54 = 004726
Cyp2c68 = 004726
Cyp2d22 = 004726
Cyp2d9 = 004726
Cyp2d10 = 004726
Cyp2d26 = 004726
Cyp2d34 = 004726
Cyp2d12 = 004726
Cyp2d11 = 004726
Cyp2d40 = 004726
Cyp2j8 = 004726
Cyp2j13 = 004726
Cyp2j11 = 004726
Cyp2j9 = 004726
Cyp2j5 = 004726
Cyp2j12 = 004726
Cyp2j6 = 004726
Cyp4x1 = 004726
Alox5 = 004726
Alox12 = 004726
Alox12e = 004726
Alox12b = 004726
Alox15 = 004726
Alox8 = 004726
Ptgs1 = 004726
Ptgs2 = 004726
Htr3a = 004726
Htr3b = 004726
Htr4 = 004726
Htr6 = 004726
Htr7 = 004726
Gnas = 004726
Adcy5 = 004726
Prkaca = 004726
Prkacb = 004726
Kcnn2 = 004726
Kcnd2 = 004726
Gabrb1 = 004726
Gabrb3 = 004726
Gabrb2 = 004726
Rapgef3 = 004726
App = 004726
Htr1a = 004726
Htr1b = 004726
Htr1d = 004726
Htr1f = 004726
Htr5a = 004726
Htr5b = 004726
Gnai1 = 004726
Gnai3 = 004726
Gnai2 = 004726
Gnao1 = 004726
Gnb1 = 004726
Gnb2 = 004726
Gnb3 = 004726
Gnb4 = 004726
Gnb5 = 004726
Gng2 = 004726
Gng3 = 004726
Gng4 = 004726
Gng5 = 004726
Gng7 = 004726
Gng8 = 004726
Gng10 = 004726
Gng11 = 004726
Gng12 = 004726
Gm5741 = 004726
Gng13 = 004726
Gngt1 = 004726
Gngt2 = 004726
Casp3 = 004726
Dusp1 = 004726
Hras = 004726
Kras = 004726
Nras = 004726
Araf = 004726
Braf = 004726
Raf1 = 004726
Map2k1 = 004726
Cacna1a = 004726
Cacna1b = 004726
Kcnj3 = 004726
Kcnj6 = 004726
Kcnj9 = 004726
Kcnj5 = 004726
Trpc1 = 004726
Slc6a4 = 004726
Maoa = 004726
Maob = 004726
Gria1 = 004720
Gria2 = 004720
Adcy1 = 004720
Adcy8 = 004720
Prkaca = 004720
Prkacb = 004720
Ppp1r1a = 004720
Ppp1ca = 004720
Ppp1cb = 004720
Ppp1cc = 004720
Ppp1ccb = 004720
Camk2d = 004720
Camk2g = 004720
Camk2b = 004720
Camk2a = 004720
Rapgef3 = 004720
Rap1a = 004720
Rap1b = 004720
Ppp3cc = 004720
Ppp3ca = 004720
Ppp3cb = 004720
Ppp3r1 = 004720
Ppp3r2 = 004720
Grin1 = 004720
Grin2a = 004720
Grin2b = 004720
Grin2c = 004720
Grin2d = 004720
Cacna1c = 004720
Calm1 = 004720
Calm4 = 004720
Calm3 = 004720
Calm2 = 004720
Calml3 = 004720
Calm5 = 004720
Calml4 = 004720
Crebbp = 004720
Ep300 = 004720
Atf4 = 004720
Camk4 = 004720
Hras = 004720
Kras = 004720
Nras = 004720
Araf = 004720
Braf = 004720
Raf1 = 004720
Map2k1 = 004720
Map2k2 = 004720
Mapk1 = 004720
Mapk3 = 004720
Rps6ka3 = 004720
Rps6ka1 = 004720
Rps6ka2 = 004720
Rps6ka6 = 004720
Itpr1 = 004720
Itpr2 = 004720
Itpr3 = 004720
Prkca = 004720
Prkcb = 004720
Prkcg = 004720
Grm1 = 004720
Grm5 = 004720
Gnaq = 004720
Plcb1 = 004720
Plcb3 = 004720
Plcb4 = 004720
Plcb2 = 004720
Nos1 = 004730
Gucy1a1 = 004730
Gucy1a2 = 004730
Gucy1b2 = 004730
Gucy1b1 = 004730
Prkg1 = 004730
Prkg2 = 004730
Ppp1r17 = 004730
Ppp2r1a = 004730
Ppp2r1b = 004730
Ppp2ca = 004730
Ppp2cb = 004730
Hras = 004730
Kras = 004730
Nras = 004730
Araf = 004730
Braf = 004730
Raf1 = 004730
Map2k1 = 004730
Map2k2 = 004730
Mapk1 = 004730
Mapk3 = 004730
Grid2 = 004730
Grm1 = 004730
Gnai1 = 004730
Gnai3 = 004730
Gnai2 = 004730
Gnao1 = 004730
Gnaz = 004730
Gnas = 004730
Gna12 = 004730
Gna13 = 004730
Pla2g4e = 004730
Pla2g4a = 004730
Pla2g4b = 004730
Pla2g4c = 004730
Pla2g4d = 004730
Pla2g4f = 004730
Prkca = 004730
Prkcb = 004730
Prkcg = 004730
Gnaq = 004730
Gna11 = 004730
Plcb1 = 004730
Plcb3 = 004730
Plcb4 = 004730
Plcb2 = 004730
Gria1 = 004730
Gria2 = 004730
Gria3 = 004730
Lyn = 004730
Gm11787 = 004730
Cacna1a = 004730
Itpr1 = 004730
Itpr2 = 004730
Itpr3 = 004730
Ryr1 = 004730
Crh = 004730
Crhr1 = 004730
Igf1 = 004730
Igf1r = 004730
Slc17a6 = 004723
Slc17a8 = 004723
Slc17a7 = 004723
Gria1 = 004723
Gria2 = 004723
Gria3 = 004723
Gria4 = 004723
Cacna1c = 004723
Cacna1d = 004723
Cacna1f = 004723
Cacna1s = 004723
Grm1 = 004723
Grm5 = 004723
Gnaq = 004723
Plcb1 = 004723
Plcb3 = 004723
Plcb4 = 004723
Plcb2 = 004723
Itpr1 = 004723
Itpr2 = 004723
Itpr3 = 004723
Napepld = 004723
Prkca = 004723
Prkcb = 004723
Prkcg = 004723
Dagla = 004723
Daglb = 004723
Ptgs2 = 004723
Abhd6 = 004723
Faah = 004723
Cnr1 = 004723
Gnai1 = 004723
Gnai3 = 004723
Gnai2 = 004723
Gnao1 = 004723
Gnb1 = 004723
Gnb2 = 004723
Gnb3 = 004723
Gnb4 = 004723
Gnb5 = 004723
Gng2 = 004723
Gng3 = 004723
Gng4 = 004723
Gng5 = 004723
Gng7 = 004723
Gng8 = 004723
Gng10 = 004723
Gng11 = 004723
Gng12 = 004723
Gm5741 = 004723
Gng13 = 004723
Gngt1 = 004723
Gngt2 = 004723
Kcnj3 = 004723
Kcnj6 = 004723
Kcnj9 = 004723
Kcnj5 = 004723
Cacna1a = 004723
Cacna1b = 004723
Mapk1 = 004723
Mapk3 = 004723
Mapk8 = 004723
Mapk9 = 004723
Mapk10 = 004723
Mapk14 = 004723
Mapk11 = 004723
Mapk12 = 004723
Mapk13 = 004723
Adcy1 = 004723
Adcy2 = 004723
Adcy3 = 004723
Adcy4 = 004723
Adcy5 = 004723
Adcy6 = 004723
Adcy7 = 004723
Adcy8 = 004723
Adcy9 = 004723
Prkaca = 004723
Prkacb = 004723
Mgll = 004723
ND1 = 004723
ND2 = 004723
ND3 = 004723
ND4 = 004723
ND4L = 004723
ND5 = 004723
ND6 = 004723
Ndufv1 = 004723
Ndufv2 = 004723
Ndufv3 = 004723
Ndufa1 = 004723
Ndufa2 = 004723
Ndufa3 = 004723
Ndufa4 = 004723
Ndufa4l2 = 004723
Ndufa5 = 004723
Ndufa6 = 004723
Ndufa7 = 004723
Ndufa8 = 004723
Ndufa9 = 004723
Ndufa10 = 004723
Ndufab1 = 004723
Ndufa11 = 004723
Ndufa12 = 004723
Ndufa13 = 004723
Ndufb2 = 004723
Ndufb3 = 004723
Ndufb4 = 004723
Ndufb4b = 004723
Ndufb4c = 004723
Ndufb5 = 004723
Ndufb6 = 004723
Ndufb7 = 004723
Ndufb8 = 004723
Ndufb9 = 004723
Ndufb10 = 004723
Ndufb11 = 004723
Ndufs1 = 004723
Ndufs2 = 004723
Ndufs3 = 004723
Ndufs4 = 004723
Ndufs5 = 004723
Ndufs6 = 004723
Ndufs7 = 004723
Ndufs8 = 004723
Ndufc1 = 004723
Ndufc2 = 004723
Slc32a1 = 004723
Rims1 = 004723
Gabra1 = 004723
Gabra2 = 004723
Gabra3 = 004723
Gabra4 = 004723
Gabra5 = 004723
Gabra6 = 004723
Gabrb1 = 004723
Gabrb3 = 004723
Gabrb2 = 004723
Gabrg1 = 004723
Gabrg2 = 004723
Gabrg3 = 004723
Gabrd = 004723
Gabre = 004723
Gabrq = 004723
Gabrp = 004723
Gabrr1 = 004723
Gabrr2 = 004723
Gabrr3 = 004723
Slc32a1 = 004721
Slc18a1 = 004721
Slc18a2 = 004721
Slc18a3 = 004721
Slc17a6 = 004721
Slc17a8 = 004721
Slc17a7 = 004721
Syt1 = 004721
Vamp2 = 004721
Rab3a = 004721
Rims1 = 004721
Stx1a = 004721
Stx2 = 004721
Stx3 = 004721
Stx1b = 004721
Stxbp1 = 004721
Unc13b = 004721
Unc13c = 004721
Unc13a = 004721
Snap25 = 004721
Cplx1 = 004721
Cplx2 = 004721
Cplx3 = 004721
Cplx4 = 004721
Cacna1a = 004721
Cacna1b = 004721
Nsf = 004721
Napa = 004721
Dnm1 = 004721
Dnm3 = 004721
Dnm2 = 004721
Clta = 004721
Cltb = 004721
Cltc = 004721
Ap2a2 = 004721
Ap2a1 = 004721
Ap2b1 = 004721
Ap2m1 = 004721
Ap2s1 = 004721
Atp6v1a = 004721
Atp6v1b2 = 004721
Atp6v1b1 = 004721
Atp6v1c1 = 004721
Atp6v1c2 = 004721
Atp6v1d = 004721
Atp6v1e1 = 004721
Atp6v1e2 = 004721
Atp6v1f = 004721
Atp6v1g2 = 004721
Atp6v1g1 = 004721
Atp6v1g3 = 004721
Atp6v0e = 004721
Atp6v0e2 = 004721
Atp6v0a1 = 004721
Atp6v0a2 = 004721
Tcirg1 = 004721
Atp6v0a4 = 004721
Atp6v0d1 = 004721
Atp6v0d2 = 004721
Atp6v1h = 004721
Atp6v0c = 004721
Atp6v0b = 004721
Slc6a1 = 004721
Slc6a2 = 004721
Slc6a3 = 004721
Slc6a4 = 004721
Slc6a5 = 004721
Slc6a9 = 004721
Slc6a7 = 004721
Slc6a11 = 004721
Slc6a12 = 004721
Slc6a13 = 004721
Slc1a1 = 004721
Slc1a2 = 004721
Slc1a3 = 004721
Slc1a6 = 004721
Slc1a7 = 004721
Ngf = 004722
Bdnf = 004722
Ntf5 = 004722
Ntf3 = 004722
Ntrk1 = 004722
Ntrk2 = 004722
Ntrk3 = 004722
Sh2b2 = 004722
Sh2b1 = 004722
Sh2b3 = 004722
Grb2 = 004722
Sos1 = 004722
Sos2 = 004722
Hras = 004722
Kras = 004722
Nras = 004722
Raf1 = 004722
Braf = 004722
Map2k1 = 004722
Map2k2 = 004722
Mapk1 = 004722
Mapk3 = 004722
Rps6ka3 = 004722
Rps6ka1 = 004722
Rps6ka2 = 004722
Rps6ka6 = 004722
Rps6ka5 = 004722
Atf4 = 004722
Bcl2 = 004722
Kidins220 = 004722
Frs2 = 004722
Crk = 004722
Crkl = 004722
Rapgef1 = 004722
Rap1a = 004722
Rap1b = 004722
Map3k3 = 004722
Map2k5 = 004722
Mapk7 = 004722
Mapk14 = 004722
Mapk11 = 004722
Mapk12 = 004722
Mapk13 = 004722
Mapkapk2 = 004722
Shc1 = 004722
Shc2 = 004722
Shc3 = 004722
Shc4 = 004722
Gab1 = 004722
Pik3r2 = 004722
Pik3r1 = 004722
Pik3r3 = 004722
Pik3ca = 004722
Pik3cd = 004722
Pik3cb = 004722
Akt1 = 004722
Akt2 = 004722
Akt3 = 004722
Nfkbib = 004722
Nfkbia = 004722
Nfkbie = 004722
Nfkb1 = 004722
Rela = 004722
Foxo3 = 004722
Fasl = 004722
Bad = 004722
Gsk3b = 004722
Pdpk1 = 004722
Irs1 = 004722
Plcg1 = 004722
Plcg2 = 004722
Prkcd = 004722
Calm1 = 004722
Calm4 = 004722
Calm3 = 004722
Calm2 = 004722
Calml3 = 004722
Calm5 = 004722
Calml4 = 004722
Camk2d = 004722
Camk2g = 004722
Camk2b = 004722
Camk2a = 004722
Camk4 = 004722
Abl1 = 004722
Ptpn11 = 004722
Matk = 004722
Ngfr = 004722
Arhgdib = 004722
Arhgdia = 004722
Arhgdig = 004722
Rhoa = 004722
4930544G11Rik = 004722
Cdc42 = 004722
Rac1 = 004722
Map3k1 = 004722
Map3k5 = 004722
Map2k7 = 004722
Mapk8 = 004722
Mapk9 = 004722
Mapk10 = 004722
Jun = 004722
Trp53 = 004722
Bax = 004722
Trp73 = 004722
Traf6 = 004722
Zfp110 = 004722
Zfp369 = 004722
Prdm4 = 004722
Maged1 = 004722
Bex3 = 004722
Ywhae = 004722
Ripk2 = 004722
Irak1 = 004722
Irak2 = 004722
Irak3 = 004722
Irak4 = 004722
Ikbkb = 004722
Sort1 = 004722
Psen1 = 004722
Psen2 = 004722
Rho = 004744
Grk1 = 004744
Rcvrn = 004744
Sag = 004744
Gnat1 = 004744
Gnat2 = 004744
Gnb1 = 004744
Gngt1 = 004744
Rgs9 = 004744
Pde6a = 004744
Pde6b = 004744
Pde6g = 004744
Gucy2e = 004744
Gucy2d = 004744
Gucy2f = 004744
Guca1a = 004744
Guca1b = 004744
Slc24a1 = 004744
Calm1 = 004744
Calm4 = 004744
Calm3 = 004744
Calm2 = 004744
Calml3 = 004744
Calm5 = 004744
Calml4 = 004744
Cnga1 = 004744
Cngb1 = 004744
Olfr1028 = 004740
Olfr1348 = 004740
Olfr1336 = 004740
Olfr1346 = 004740
Olfr1179 = 004740
Olfr1180 = 004740
Olfr1188 = 004740
Olfr267 = 004740
Olfr1 = 004740
Olfr481 = 004740
Olfr477 = 004740
Olfr799 = 004740
Olfr808 = 004740
Olfr807 = 004740
Olfr791 = 004740
Olfr796 = 004740
Olfr802 = 004740
Olfr790 = 004740
Olfr167 = 004740
Olfr1417 = 004740
Olfr346 = 004740
Olfr354 = 004740
Olfr352 = 004740
Olfr353 = 004740
Olfr351 = 004740
Olfr347 = 004740
Olfr348 = 004740
Olfr345 = 004740
Olfr338 = 004740
Olfr342 = 004740
Olfr339 = 004740
Olfr341 = 004740
Olfr340 = 004740
Olfr522 = 004740
Olfr531 = 004740
Olfr535 = 004740
Olfr170 = 004740
Olfr171 = 004740
Olfr631 = 004740
Olfr53 = 004740
Olfr539 = 004740
Olfr541 = 004740
Olfr1250 = 004740
Olfr1247 = 004740
Olfr1226 = 004740
Olfr1242 = 004740
Olfr1243 = 004740
Olfr1239 = 004740
Olfr1228 = 004740
Olfr1233 = 004740
Olfr1234 = 004740
Olfr1262 = 004740
Olfr1273-ps = 004740
Olfr1255 = 004740
Olfr1258 = 004740
Olfr1272 = 004740
Olfr1260 = 004740
Olfr1256 = 004740
Olfr1270 = 004740
Olfr457 = 004740
Olfr1496 = 004740
Olfr1494 = 004740
Olfr206 = 004740
Olfr176 = 004740
Olfr201 = 004740
Olfr202 = 004740
Olfr177 = 004740
Olfr178 = 004740
Olfr195 = 004740
Olfr181 = 004740
Olfr173 = 004740
Olfr172 = 004740
Olfr175 = 004740
Olfr139 = 004740
Olfr399 = 004740
Olfr395 = 004740
Olfr392 = 004740
Olfr394 = 004740
Olfr393 = 004740
Olfr389 = 004740
Olfr1052 = 004740
Olfr1044 = 004740
Olfr1047 = 004740
Olfr1038-ps = 004740
Olfr1048 = 004740
Olfr1019 = 004740
Olfr1049 = 004740
Olfr1045 = 004740
Olfr1056 = 004740
Olfr1054 = 004740
Olfr1061 = 004740
Olfr1055 = 004740
Olfr381 = 004740
Olfr385 = 004740
Olfr378 = 004740
Olfr380 = 004740
Olfr1124 = 004740
Olfr1120 = 004740
Olfr1134 = 004740
Olfr1122 = 004740
Olfr705 = 004740
Olfr714 = 004740
Olfr713 = 004740
Olfr711 = 004740
Olfr283 = 004740
Olfr1413 = 004740
Olfr1416 = 004740
Olfr1414 = 004740
Olfr1351 = 004740
Olfr1353 = 004740
Olfr669 = 004740
Olfr679 = 004740
Olfr683 = 004740
Olfr600 = 004740
Olfr618 = 004740
Olfr652 = 004740
Olfr658 = 004740
Olfr659 = 004740
Olfr362 = 004740
Olfr589 = 004740
Olfr582 = 004740
Olfr584 = 004740
Olfr91 = 004740
Olfr891 = 004740
Olfr899 = 004740
Olfr890 = 004740
Olfr889 = 004740
Olfr197 = 004740
Olfr183 = 004740
Olfr203 = 004740
Olfr130 = 004740
Olfr266 = 004740
Olfr1411 = 004740
Olfr1410 = 004740
Olfr724 = 004740
Olfr730 = 004740
Olfr722 = 004740
Olfr474 = 004740
Olfr486 = 004740
Olfr492 = 004740
Olfr490 = 004740
Olfr484 = 004740
Olfr319 = 004740
Olfr318 = 004740
Olfr328 = 004740
Olfr961 = 004740
Olfr148 = 004740
Olfr945 = 004740
Olfr944 = 004740
Olfr959 = 004740
Olfr98 = 004740
Olfr107 = 004740
Olfr97 = 004740
Olfr95 = 004740
Olfr99 = 004740
Olfr523 = 004740
Olfr530 = 004740
Olfr536 = 004740
Olfr854 = 004740
Olfr850 = 004740
Olfr855 = 004740
Olfr847 = 004740
Olfr859 = 004740
Olfr849 = 004740
Olfr860 = 004740
Olfr1183 = 004740
Olfr1186 = 004740
Olfr1168 = 004740
Olfr1170 = 004740
Olfr1367 = 004740
Olfr1368 = 004740
Olfr1370 = 004740
Olfr313 = 004740
Olfr311 = 004740
Olfr315 = 004740
Olfr373 = 004740
Olfr1364 = 004740
Olfr1360 = 004740
Olfr777 = 004740
Olfr775 = 004740
Olfr771 = 004740
Olfr800 = 004740
Olfr786 = 004740
Olfr810 = 004740
Olfr788 = 004740
Olfr811 = 004740
Olfr806 = 004740
Olfr803 = 004740
Olfr805 = 004740
Olfr798 = 004740
Olfr866 = 004740
Olfr868 = 004740
Olfr862 = 004740
Olfr836 = 004740
Olfr837 = 004740
Olfr830 = 004740
Olfr843 = 004740
Olfr1012 = 004740
Olfr1014 = 004740
Olfr1006 = 004740
Olfr1015 = 004740
Olfr1009 = 004740
Olfr1002 = 004740
Olfr1457 = 004740
Olfr459 = 004740
Olfr1043 = 004740
Olfr1033 = 004740
Olfr1032 = 004740
Olfr1020 = 004740
Olfr1046 = 004740
Olfr1026 = 004740
Olfr1018 = 004740
Olfr1023 = 004740
Olfr1030 = 004740
Olfr1022 = 004740
Olfr1085 = 004740
Olfr1101 = 004740
Olfr1086 = 004740
Olfr1111 = 004740
Olfr1100 = 004740
Olfr703 = 004740
Olfr702 = 004740
Olfr695 = 004740
Olfr697 = 004740
Olfr700 = 004740
Olfr710 = 004740
Olfr698 = 004740
Olfr716 = 004740
Olfr828 = 004740
Olfr270 = 004740
Olfr984 = 004740
Olfr972 = 004740
Olfr970 = 004740
Olfr968 = 004740
Olfr971 = 004740
Olfr986 = 004740
Olfr305 = 004740
Olfr307 = 004740
Olfr297 = 004740
Olfr303 = 004740
Olfr292 = 004740
Olfr308 = 004740
Olfr360 = 004740
Olfr357 = 004740
Olfr356 = 004740
Olfr355 = 004740
Olfr350 = 004740
Olfr344 = 004740
Olfr123 = 004740
Olfr120 = 004740
Olfr116 = 004740
Olfr1501 = 004740
Olfr1504 = 004740
Olfr1489 = 004740
Olfr1487 = 004740
Olfr1141 = 004740
Olfr1151 = 004740
Olfr1138 = 004740
Olfr1153 = 004740
Olfr1164 = 004740
Olfr1140 = 004740
Olfr1155 = 004740
Olfr1163 = 004740
Olfr1158 = 004740
Olfr1154 = 004740
Olfr1160 = 004740
Olfr1166 = 004740
Olfr435 = 004740
Olfr237 = 004740
Olfr441 = 004740
Olfr444 = 004740
Olfr1131 = 004740
Olfr1136 = 004740
Olfr1135 = 004740
Olfr1112 = 004740
Olfr365 = 004740
Olfr733 = 004740
Olfr734 = 004740
Olfr732 = 004740
Olfr736 = 004740
Olfr740 = 004740
Olfr738 = 004740
Olfr739 = 004740
Olfr815 = 004740
Olfr822 = 004740
Olfr816 = 004740
Olfr823 = 004740
Olfr824 = 004740
Olfr820 = 004740
Olfr826 = 004740
Olfr825 = 004740
Olfr1428 = 004740
Olfr1427 = 004740
Olfr1423 = 004740
Olfr1424 = 004740
Olfr76 = 004740
Olfr1441 = 004740
Olfr1440 = 004740
Olfr1434 = 004740
Olfr1436 = 004740
Olfr262 = 004740
Olfr1459 = 004740
Olfr1472 = 004740
Olfr1467 = 004740
Olfr1454 = 004740
Olfr1462 = 004740
Olfr1466 = 004740
Olfr1469 = 004740
Olfr1477 = 004740
Olfr1442 = 004740
Olfr1443 = 004740
Olfr1445 = 004740
Olfr1453 = 004740
Olfr1448 = 004740
Olfr1444 = 004740
Olfr1447 = 004740
Olfr1446 = 004740
Olfr1451 = 004740
Olfr402 = 004740
Olfr398 = 004740
Olfr1342 = 004740
Olfr248 = 004740
Olfr419 = 004740
Olfr715 = 004740
Olfr922 = 004740
Olfr921 = 004740
Olfr916 = 004740
Olfr915 = 004740
Olfr914 = 004740
Olfr920 = 004740
Olfr1245 = 004740
Olfr1230 = 004740
Olfr1238 = 004740
Olfr1248 = 004740
Olfr1246 = 004740
Olfr1271 = 004740
Olfr1263 = 004740
Olfr812 = 004740
Olfr1499 = 004740
Olfr1502 = 004740
Olfr878 = 004740
Olfr904 = 004740
Olfr902 = 004740
Olfr906 = 004740
Olfr905 = 004740
Olfr907 = 004740
Olfr143 = 004740
Olfr136 = 004740
Olfr1240 = 004740
Olfr1426 = 004740
Olfr912 = 004740
Olfr910 = 004740
Olfr620 = 004740
Olfr651 = 004740
Olfr665 = 004740
Olfr926 = 004740
Olfr923 = 004740
Olfr1156 = 004740
Olfr1218 = 004740
Olfr466 = 004740
Olfr655 = 004740
Olfr629 = 004740
Olfr640 = 004740
Olfr1184 = 004740
Olfr273 = 004740
Olfr39 = 004740
Olfr969 = 004740
Olfr983 = 004740
Olfr975 = 004740
Olfr27 = 004740
Olfr133 = 004740
Olfr134 = 004740
Olfr1132 = 004740
Olfr1126 = 004740
Olfr1130 = 004740
Olfr272 = 004740
Olfr545 = 004740
Olfr617 = 004740
Olfr1097 = 004740
Olfr1107 = 004740
Olfr1098 = 004740
Olfr1087 = 004740
Olfr1090 = 004740
Olfr1161 = 004740
Olfr1157 = 004740
Olfr295 = 004740
Olfr1339 = 004740
Olfr1341 = 004740
Olfr982 = 004740
Olfr985 = 004740
Olfr275 = 004740
Olfr161 = 004740
Olfr763 = 004740
Olfr770 = 004740
Olfr768 = 004740
Olfr992 = 004740
Olfr1008 = 004740
Olfr131 = 004740
Olfr894 = 004740
Olfr898 = 004740
Olfr908 = 004740
Olfr911-ps1 = 004740
Olfr900 = 004740
Olfr895 = 004740
Olfr1395 = 004740
Olfr330 = 004740
Olfr1404 = 004740
Olfr874 = 004740
Olfr876 = 004740
Olfr1299 = 004740
Olfr1294 = 004740
Olfr1298 = 004740
Olfr1301 = 004740
Olfr1297 = 004740
Olfr1302 = 004740
Olfr126 = 004740
Olfr1225 = 004740
Olfr1223 = 004740
Olfr1216 = 004740
Olfr1201 = 004740
Olfr1205 = 004740
Olfr1214 = 004740
Olfr1213 = 004740
Olfr1219 = 004740
Olfr1220 = 004740
Olfr1217 = 004740
Olfr1221 = 004740
Olfr871 = 004740
Olfr851 = 004740
Olfr853 = 004740
Olfr1280 = 004740
Olfr1378 = 004740
Olfr211 = 004740
Olfr108 = 004740
Olfr165 = 004740
Olfr1388 = 004740
Olfr1391 = 004740
Olfr1392 = 004740
Olfr1393 = 004740
Olfr1384 = 004740
Olfr1387 = 004740
Olfr1261 = 004740
Olfr1254 = 004740
Olfr90 = 004740
Olfr152 = 004740
Olfr110 = 004740
Olfr19 = 004740
Olfr63 = 004740
Olfr418 = 004740
Olfr96 = 004740
Olfr103 = 004740
Olfr101 = 004740
Olfr109 = 004740
Olfr78 = 004740
Olfr66 = 004740
Olfr64 = 004740
Olfr65 = 004740
Olfr20 = 004740
Olfr376 = 004740
Olfr1377 = 004740
Olfr43 = 004740
Olfr137 = 004740
Olfr13 = 004740
Olfr447 = 004740
Olfr15 = 004740
Olfr38 = 004740
Olfr1361 = 004740
Olfr410 = 004740
Olfr401 = 004740
Olfr411 = 004740
Olfr432 = 004740
Olfr433 = 004740
Olfr430 = 004740
Olfr421-ps1 = 004740
Olfr424 = 004740
Olfr429 = 004740
Olfr513 = 004740
Olfr512 = 004740
Olfr516 = 004740
Olfr514 = 004740
Olfr611 = 004740
Olfr781 = 004740
Olfr784 = 004740
Olfr1095 = 004740
Olfr599 = 004740
Olfr488 = 004740
Olfr482 = 004740
Olfr478 = 004740
Olfr483 = 004740
Olfr491 = 004740
Olfr494 = 004740
Olfr497 = 004740
Olfr502 = 004740
Olfr1497 = 004740
Olfr1316 = 004740
Olfr507 = 004740
Olfr1362 = 004740
Olfr957 = 004740
Olfr935 = 004740
Olfr146 = 004740
Olfr661 = 004740
Olfr875 = 004740
Olfr689 = 004740
Olfr648 = 004740
Olfr1106 = 004740
Olfr1195 = 004740
Olfr556 = 004740
Olfr551 = 004740
Olfr608 = 004740
Olfr583 = 004740
Olfr678 = 004740
Olfr214 = 004740
Olfr672 = 004740
Olfr414 = 004740
Olfr1013 = 004740
Olfr1406 = 004740
Olfr1408 = 004740
Olfr1109 = 004740
Olfr1104 = 004740
Olfr1099 = 004740
Olfr1110 = 004740
Olfr259 = 004740
Olfr1176 = 004740
Olfr1189 = 004740
Olfr508 = 004740
Olfr472 = 004740
Olfr473 = 004740
Olfr821 = 004740
Olfr818 = 004740
Olfr1208 = 004740
Olfr196 = 004740
Olfr638 = 004740
Olfr644 = 004740
Olfr623 = 004740
Olfr427 = 004740
Olfr814 = 004740
Olfr1349 = 004740
Olfr1371 = 004740
Olfr1286 = 004740
Olfr519 = 004740
Olfr128 = 004740
Olfr670 = 004740
Olfr100 = 004740
Olfr192 = 004740
Olfr199 = 004740
Olfr209 = 004740
Olfr250 = 004740
Olfr251 = 004740
Olfr257 = 004740
Olfr372 = 004740
Olfr403 = 004740
Olfr592 = 004740
Olfr681 = 004740
Olfr750 = 004740
Olfr776 = 004740
Olfr924 = 004740
Olfr1040 = 004740
Olfr1051 = 004740
Olfr1057 = 004740
Olfr1113 = 004740
Olfr1118 = 004740
Olfr1173 = 004740
Olfr1198 = 004740
Olfr1252 = 004740
Olfr1535 = 004740
Olfr1380 = 004740
Olfr1383 = 004740
Olfr1480 = 004740
Olfr1082 = 004740
Olfr242 = 004740
Olfr151 = 004740
Olfr142 = 004740
Olfr154 = 004740
Olfr155 = 004740
Olfr156 = 004740
Olfr159 = 004740
Olfr70 = 004740
Olfr71 = 004740
Olfr749 = 004740
Olfr690 = 004740
Olfr480 = 004740
Olfr653 = 004740
Olfr870 = 004740
Olfr1507 = 004740
Olfr1508 = 004740
Olfr1509 = 004740
Olfr140 = 004740
Olfr701 = 004740
Olfr160 = 004740
Olfr325 = 004740
Olfr117 = 004740
Olfr747 = 004740
Olfr1333 = 004740
Olfr247 = 004740
Olfr370 = 004740
Olfr1511 = 004740
Olfr930 = 004740
Olfr448 = 004740
Olfr1311 = 004740
Olfr1402 = 004740
Olfr1394 = 004740
Olfr1412 = 004740
Olfr729 = 004740
Olfr960 = 004740
Olfr281 = 004740
Olfr284 = 004740
Olfr846 = 004740
Olfr1366 = 004740
Olfr780 = 004740
Olfr801 = 004740
Olfr981 = 004740
Olfr114 = 004740
Olfr122 = 004740
Olfr113 = 004740
Olfr125 = 004740
Olfr1484 = 004740
Olfr1324 = 004740
Olfr1143 = 004740
Olfr1167 = 004740
Olfr446 = 004740
Olfr437 = 004740
Olfr649 = 004740
Olfr646 = 004740
Olfr668 = 004740
Olfr667 = 004740
Olfr691 = 004740
Olfr124 = 004740
Olfr520 = 004740
Olfr449 = 004740
Olfr1389 = 004740
Olfr829 = 004740
Olfr166 = 004740
Olfr686 = 004740
Olfr603 = 004740
Olfr641 = 004740
Olfr656 = 004740
Olfr619 = 004740
Olfr643 = 004740
Olfr1062 = 004740
Olfr547 = 004740
Olfr615 = 004740
Olfr610 = 004740
Olfr609 = 004740
Olfr622 = 004740
Olfr1115 = 004740
Olfr746 = 004740
Olfr745 = 004740
Olfr827 = 004740
Olfr1475 = 004740
Olfr1449 = 004740
Olfr1340 = 004740
Olfr420 = 004740
Olfr518 = 004740
Olfr498 = 004740
Olfr1356 = 004740
Olfr1337 = 004740
Olfr493 = 004740
Olfr510 = 004740
Olfr657 = 004740
Olfr601 = 004740
Olfr726 = 004740
Olfr725 = 004740
Olfr767 = 004740
Olfr727 = 004740
Olfr1145 = 004740
Olfr186 = 004740
Olfr187 = 004740
Olfr1232 = 004740
Olfr809 = 004740
Olfr554 = 004740
Olfr943 = 004740
Olfr129 = 004740
Olfr642 = 004740
Olfr958 = 004740
Olfr954 = 004740
Olfr135 = 004740
Olfr1274 = 004740
Olfr1330 = 004740
Olfr893 = 004740
Olfr1396 = 004740
Olfr374 = 004740
Olfr77 = 004740
Olfr1259 = 004740
Olfr1269 = 004740
Olfr1265 = 004740
Olfr1495 = 004740
Olfr1491 = 004740
Olfr397 = 004740
Olfr390 = 004740
Olfr1121 = 004740
Olfr1128 = 004740
Olfr1123 = 004740
Olfr1133 = 004740
Olfr706 = 004740
Olfr633 = 004740
Olfr692 = 004740
Olfr521 = 004740
Olfr168 = 004740
Olfr677 = 004740
Olfr564 = 004740
Olfr574 = 004740
Olfr557 = 004740
Olfr1312 = 004740
Olfr731 = 004740
Olfr495 = 004740
Olfr1094 = 004740
Olfr1093 = 004740
Olfr976 = 004740
Olfr361 = 004740
Olfr434 = 004740
Olfr1450 = 004740
Olfr509 = 004740
Olfr368 = 004740
Olfr918 = 004740
Olfr323 = 004740
Olfr127 = 004740
Olfr794 = 004740
Olfr654 = 004740
Olfr593 = 004740
Olfr1284 = 004740
Olfr461 = 004740
Olfr460 = 004740
Olfr1347 = 004740
Olfr1350 = 004740
Olfr1323 = 004740
Olfr1058 = 004740
Olfr720 = 004740
Olfr1279 = 004740
Olfr1278 = 004740
Olfr1276 = 004740
Olfr1277 = 004740
Olfr190 = 004740
Olfr1325 = 004740
Olfr1328 = 004740
Olfr1288 = 004740
Olfr1305 = 004740
Olfr1303 = 004740
Olfr1295 = 004740
Olfr1289 = 004740
Olfr1076 = 004740
Olfr1079 = 004740
Olfr1065 = 004740
Olfr1080 = 004740
Olfr1420 = 004740
Olfr462 = 004740
Olfr464 = 004740
Olfr463 = 004740
Olfr1431 = 004740
Olfr291 = 004740
Olfr290 = 004740
Olfr877 = 004740
Olfr881 = 004740
Olfr883 = 004740
Olfr887 = 004740
Olfr888 = 004740
Olfr470 = 004740
Olfr469 = 004740
Olfr223 = 004740
Olfr742 = 004740
Olfr1510 = 004740
Olfr1512 = 004740
Olfr994 = 004740
Olfr995 = 004740
Olfr993 = 004740
Olfr998 = 004740
Olfr996 = 004740
Olfr938 = 004740
Olfr937 = 004740
Olfr919 = 004740
Olfr933 = 004740
Olfr934 = 004740
Olfr382 = 004740
Olfr458 = 004740
Olfr450 = 004740
Olfr215 = 004740
Olfr1309 = 004740
Olfr1317 = 004740
Olfr1310 = 004740
Olfr1314 = 004740
Olfr164 = 004740
Olfr694 = 004740
Olfr693 = 004740
Olfr1231 = 004740
Olfr1241 = 004740
Olfr92 = 004740
Olfr282 = 004740
Olfr1199 = 004740
Olfr1215 = 004740
Olfr1209 = 004740
Olfr1202 = 004740
Olfr1204 = 004740
Olfr1196 = 004740
Olfr153 = 004740
Olfr73 = 004740
Olfr74 = 004740
Olfr10 = 004740
Olfr16 = 004740
Olfr17 = 004740
Olfr18 = 004740
Olfr2 = 004740
Olfr24 = 004740
Olfr25 = 004740
Olfr30 = 004740
Olfr31 = 004740
Olfr32 = 004740
Olfr33 = 004740
Olfr263 = 004740
Olfr44 = 004740
Olfr45 = 004740
Olfr46 = 004740
Olfr47 = 004740
Olfr49 = 004740
Olfr5 = 004740
Olfr50 = 004740
Olfr52 = 004740
Olfr54 = 004740
Olfr56 = 004740
Olfr57 = 004740
Olfr59 = 004740
Olfr60 = 004740
Olfr61 = 004740
Olfr62 = 004740
Olfr67 = 004740
Olfr68 = 004740
Olfr69 = 004740
Olfr8 = 004740
Olfr9 = 004740
Olfr384 = 004740
Olfr707 = 004740
Olfr1373 = 004740
Olfr320 = 004740
Olfr11 = 004740
Olfr358 = 004740
Olfr1102 = 004740
Olfr1283 = 004740
Olfr553 = 004740
Olfr6 = 004740
Olfr952 = 004740
Olfr149 = 004740
Olfr366 = 004740
Olfr1320 = 004740
Olfr1321 = 004740
Olfr684 = 004740
Olfr1290 = 004740
Olfr1506 = 004740
Olfr769 = 004740
Olfr12 = 004740
Olfr141 = 004740
Olfr1537 = 004740
Olfr1471 = 004740
Olfr774 = 004740
Olfr741 = 004740
Olfr1084 = 004740
Olfr417 = 004740
Olfr1212 = 004740
Olfr955 = 004740
Olfr1036 = 004740
Olfr594 = 004740
Olfr645 = 004740
Olfr845 = 004740
Olfr813 = 004740
Olfr1010 = 004740
Olfr1313 = 004740
Olfr1308 = 004740
Olfr1338 = 004740
Olfr639 = 004740
Olfr571 = 004740
Olfr585 = 004740
Olfr569 = 004740
Olfr572 = 004740
Olfr568 = 004740
Olfr561 = 004740
Olfr558 = 004740
Olfr606 = 004740
Olfr676 = 004740
Olfr666 = 004740
Olfr630 = 004740
Olfr616 = 004740
Olfr613 = 004740
Olfr549 = 004740
Olfr552 = 004740
Olfr555 = 004740
Olfr550 = 004740
Olfr978 = 004740
Olfr980 = 004740
Olfr974 = 004740
Olfr979 = 004740
Olfr577 = 004740
Olfr570 = 004740
Olfr586 = 004740
Olfr559 = 004740
Olfr560 = 004740
Olfr575 = 004740
Olfr578 = 004740
Olfr635 = 004740
Olfr632 = 004740
Olfr221 = 004740
Olfr1042 = 004740
Olfr1039 = 004740
Olfr301 = 004740
Olfr222 = 004740
Olfr198 = 004740
Olfr1053 = 004740
Olfr576 = 004740
Olfr1206 = 004740
Olfr231 = 004740
Olfr3 = 004740
Olfr218 = 004740
Olfr229 = 004740
Olfr371 = 004740
Olfr26 = 004740
Olfr1425 = 004740
Olfr1385 = 004740
Olfr1162 = 004740
Olfr728 = 004740
Olfr967 = 004740
Olfr1500 = 004740
Olfr782 = 004740
Olfr220 = 004740
Olfr1264 = 004740
Olfr309 = 004740
Olfr533 = 004740
Olfr1211 = 004740
Olfr1193 = 004740
Olfr671 = 004740
Olfr1034 = 004740
Olfr453 = 004740
Olfr286 = 004740
Olfr322 = 004740
Olfr132 = 004740
Olfr1359 = 004740
Olfr688 = 004740
Olfr1178 = 004740
Olfr1016 = 004740
Olfr102 = 004740
Olfr243 = 004740
Olfr1322 = 004740
Olfr329 = 004740
Olfr314 = 004740
Olfr834 = 004740
Olfr239 = 004740
Olfr1029 = 004740
Olfr527 = 004740
Olfr765 = 004740
Olfr55 = 004740
Olfr744 = 004740
Olfr867 = 004740
Olfr279 = 004740
Olfr1357 = 004740
Olfr1031 = 004740
Olfr524 = 004740
Olfr1564 = 004740
Olfr1089 = 004740
Olfr612 = 004740
Olfr287 = 004740
Olfr1505 = 004740
Olfr412 = 004740
Olfr169 = 004740
Olfr685 = 004740
Olfr624 = 004740
Olfr145 = 004740
Olfr987 = 004740
Olfr628 = 004740
Olfr157 = 004740
Olfr596 = 004740
Olfr48 = 004740
Olfr735 = 004740
Olfr467 = 004740
Olfr544 = 004740
Olfr543 = 004740
Olfr455 = 004740
Olfr1415 = 004740
Olfr566 = 004740
Olfr452 = 004740
Olfr605 = 004740
Olfr332 = 004740
Olfr723 = 004740
Olfr1306 = 004740
Olfr538 = 004740
Olfr310 = 004740
Olfr1418 = 004740
Olfr1381 = 004740
Olfr150 = 004740
Olfr121 = 004740
Olfr525 = 004740
Olfr1257 = 004740
Olfr1352 = 004740
Olfr194 = 004740
Olfr819 = 004740
Olfr138 = 004740
Olfr743 = 004740
Olfr772 = 004740
Olfr205 = 004740
Olfr1200 = 004740
Olfr1386 = 004740
Olfr1024 = 004740
Olfr704 = 004740
Olfr294 = 004740
Olfr51 = 004740
Olfr212 = 004740
Olfr1463 = 004740
Olfr948 = 004740
Olfr1229 = 004740
Olfr299 = 004740
Olfr1281 = 004740
Olfr213 = 004740
Olfr426 = 004740
Olfr147 = 004740
Olfr1307 = 004740
Olfr1318 = 004740
Olfr312 = 004740
Olfr304 = 004740
Olfr1152 = 004740
Olfr1129 = 004740
Olfr675 = 004740
Olfr748 = 004740
Olfr1437 = 004740
Olfr1037 = 004740
Olfr715b = 004740
Olfr1197 = 004740
Olfr517 = 004740
Olfr591 = 004740
Olfr1532-ps1 = 004740
Olfr1222 = 004740
Olfr224 = 004740
Olfr607 = 004740
Olfr963 = 004740
Olfr597 = 004740
Olfr787 = 004740
Olfr193 = 004740
Olfr901 = 004740
Olfr367-ps = 004740
Olfr835 = 004740
Olfr857 = 004740
Olfr1355 = 004740
Olfr873 = 004740
Olfr1354 = 004740
Olfr872 = 004740
Olfr180 = 004740
Olfr479 = 004740
Olfr1490 = 004740
Olfr1358 = 004740
Olfr324 = 004740
Olfr1565 = 004740
Gm10310 = 004740
Olfr207 = 004740
Olfr1335 = 004740
Olfr1432 = 004740
Olfr111 = 004740
Olfr1419 = 004740
Olfr225 = 004740
Olfr1344 = 004740
Olfr687 = 004740
Olfr598 = 004740
Olfr298 = 004740
Olfr785 = 004740
Olfr789 = 004740
Olfr204 = 004740
Olfr1390 = 004740
Olfr1251 = 004740
Olfr1116 = 004740
Olfr885 = 004740
Olfr293 = 004740
Olfr285 = 004740
Olfr1382 = 004740
Olfr1275 = 004740
Olfr884 = 004740
Olfr93 = 004740
Olfr1181 = 004740
Olfr119 = 004740
Olfr1137 = 004740
Olfr965 = 004740
Olfr699 = 004740
Olfr917 = 004740
Olfr506 = 004740
Olfr1148 = 004740
Olfr913 = 004740
Olfr391 = 004740
Olfr1461 = 004740
Olfr1253 = 004740
Olfr832 = 004740
Olfr58 = 004740
Olfr869 = 004740
Olfr476 = 004740
Olfr487 = 004740
Olfr471 = 004740
Olfr485 = 004740
Olfr773 = 004740
Olfr804 = 004740
Olfr792 = 004740
Olfr504 = 004740
Olfr663 = 004740
Olfr1096-ps1 = 004740
Gnal = 004740
Gnb1 = 004740
Gng7 = 004740
Gng13 = 004740
Adcy3 = 004740
Cnga2 = 004740
Cnga4 = 004740
Cngb1 = 004740
Ano2 = 004740
Gucy2e = 004740
Gucy2d = 004740
Cnga3 = 004740
Ncald = 004740
Prkg1 = 004740
Prkg2 = 004740
Slc8a1 = 004740
Slc8a2 = 004740
Slc8a3 = 004740
Slc24a4 = 004740
Grk2 = 004740
Grk3 = 004740
Arrb1 = 004740
Arrb2 = 004740
Rgs2 = 004740
Prkaca = 004740
Prkacb = 004740
Camk2d = 004740
Camk2g = 004740
Camk2b = 004740
Camk2a = 004740
Calm1 = 004740
Calm4 = 004740
Calm3 = 004740
Calm2 = 004740
Calml3 = 004740
Calm5 = 004740
Calml4 = 004740
Pde1a = 004740
Pde1b = 004740
Pde1c = 004740
Pde2a = 004740
Scnn1a = 004742
Scnn1b = 004742
Scnn1g = 004742
Entpd2 = 004742
Tas1r2 = 004742
Tas1r3 = 004742
Gnat3 = 004742
Gnb3 = 004742
Gng13 = 004742
Adcy4 = 004742
Adcy6 = 004742
Adcy8 = 004742
Prkaca = 004742
Prkacb = 004742
Itpr3 = 004742
Trpm5 = 004742
Scn2a = 004742
Scn3a = 004742
Scn9a = 004742
Calhm1 = 004742
P2rx2 = 004742
P2rx3 = 004742
P2ry1 = 004742
P2ry4 = 004742
Chrm3 = 004742
Tas1r1 = 004742
Grm1 = 004742
Grm4 = 004742
Tas2r116 = 004742
Tas2r139 = 004742
Tas2r136 = 004742
Tas2r117 = 004742
Tas2r123 = 004742
Tas2r115 = 004742
Tas2r102 = 004742
Tas2r104 = 004742
Tas2r106 = 004742
Tas2r107 = 004742
Tas2r109 = 004742
Tas2r110 = 004742
Tas2r113 = 004742
Tas2r114 = 004742
Tas2r118 = 004742
Tas2r120 = 004742
Tas2r121 = 004742
Tas2r124 = 004742
Tas2r125 = 004742
Tas2r126 = 004742
Tas2r129 = 004742
Tas2r130 = 004742
Tas2r131 = 004742
Tas2r134 = 004742
Tas2r135 = 004742
Tas2r138 = 004742
Tas2r143 = 004742
Tas2r144 = 004742
Tas2r140 = 004742
Tas2r105 = 004742
Tas2r108 = 004742
Tas2r119 = 004742
Tas2r137 = 004742
Gm725 = 004742
Tas2r122 = 004742
Tas2r103 = 004742
Pde1a = 004742
Pde1b = 004742
Pde1c = 004742
Pkd2l1 = 004742
Pkd1l3 = 004742
Kcnk5 = 004742
Hcn4 = 004742
Cacna1a = 004742
Cacna1c = 004742
Gabra1 = 004742
Gabra2 = 004742
Gabra3 = 004742
Gabra4 = 004742
Gabra5 = 004742
Gabra6 = 004742
Gabbr1 = 004742
Gabbr2 = 004742
Htr1a = 004742
Htr1b = 004742
Htr1d = 004742
Htr1f = 004742
Htr3a = 004742
Htr3b = 004742
Asic2 = 004742
Kng1 = 004750
Kng2 = 004750
Bdkrb1 = 004750
Bdkrb2 = 004750
Htr2a = 004750
Htr2b = 004750
Htr2c = 004750
Hrh1 = 004750
P2ry2 = 004750
Gnaq = 004750
Pla2g4e = 004750
Pla2g4a = 004750
Pla2g4b = 004750
Pla2g4c = 004750
Pla2g4d = 004750
Pla2g4f = 004750
Pla2g6 = 004750
Alox12 = 004750
Alox12e = 004750
Plcb1 = 004750
Plcb3 = 004750
Plcb4 = 004750
Plcb2 = 004750
Itpr1 = 004750
Itpr2 = 004750
Itpr3 = 004750
Prkce = 004750
Ppp1ca = 004750
Ppp1cb = 004750
Ppp1cc = 004750
Ppp1ccb = 004750
Trpa1 = 004750
Trpv1 = 004750
Asic1 = 004750
Asic2 = 004750
Asic3 = 004750
Asic4 = 004750
Asic5 = 004750
Calm1 = 004750
Calm4 = 004750
Calm3 = 004750
Calm2 = 004750
Calml3 = 004750
Calm5 = 004750
Calml4 = 004750
Camk2d = 004750
Camk2g = 004750
Camk2b = 004750
Camk2a = 004750
Il1b = 004750
Il1r1 = 004750
Il1rap = 004750
Map2k3 = 004750
Map2k6 = 004750
Mapk14 = 004750
Mapk11 = 004750
Mapk12 = 004750
Mapk13 = 004750
Mapk8 = 004750
Mapk9 = 004750
Mapk10 = 004750
Klk1b4 = 004750
Ngf = 004750
Ntrk1 = 004750
Plcg1 = 004750
Plcg2 = 004750
Pik3ca = 004750
Pik3cd = 004750
Pik3cb = 004750
Pik3r2 = 004750
Pik3r1 = 004750
Pik3r3 = 004750
Prkcd = 004750
Src = 004750
Trpm8 = 004750
Ptger2 = 004750
Ptger4 = 004750
Gnas = 004750
Adcy1 = 004750
Adcy2 = 004750
Adcy3 = 004750
Adcy4 = 004750
Adcy5 = 004750
Adcy6 = 004750
Adcy7 = 004750
Adcy8 = 004750
Adcy9 = 004750
Prkaca = 004750
Prkacb = 004750
Trpv4 = 004750
F2rl1 = 004750
Cyp2c38 = 004750
Cyp2c39 = 004750
Cyp2c40 = 004750
Cyp2c23 = 004750
Cyp2c29 = 004750
Cyp2c70 = 004750
Cyp2c37 = 004750
Cyp2c55 = 004750
Cyp2c65 = 004750
Cyp2c66 = 004750
Cyp2c50 = 004750
Cyp2c54 = 004750
Cyp2c68 = 004750
Cyp2j8 = 004750
Cyp2j13 = 004750
Cyp2j11 = 004750
Cyp2j9 = 004750
Cyp2j5 = 004750
Cyp2j12 = 004750
Cyp2j6 = 004750
Cyp4a12b = 004750
Cyp4a10 = 004750
Cyp4a14 = 004750
Cyp4a30b = 004750
Cyp4a29 = 004750
Cyp4a31 = 004750
Cyp4a32 = 004750
Cyp4a12a = 004750
Prkca = 004750
Prkcb = 004750
Prkcg = 004750
Prkch = 004750
Prkcq = 004750
Igf1 = 004750
Trpv2 = 004750
Trpv3 = 004750
Ntng1 = 004360
Ntng2 = 004360
Lrrc4c = 004360
Lrrc4 = 004360
Ntn1 = 004360
Ntn3 = 004360
Ntn4 = 004360
Dcc = 004360
Plcg1 = 004360
Plcg2 = 004360
Trpc1 = 004360
Trpc3 = 004360
Trpc4 = 004360
Trpc5 = 004360
Trpc6 = 004360
Ppp3cc = 004360
Ppp3ca = 004360
Ppp3cb = 004360
Ppp3r1 = 004360
Ppp3r2 = 004360
Nfatc2 = 004360
Nfatc3 = 004360
Nfatc4 = 004360
Ptk2 = 004360
Fyn = 004360
Src = 004360
Rac1 = 004360
Rac2 = 004360
Rac3 = 004360
Cdc42 = 004360
Ablim2 = 004360
Ablim1 = 004360
Ablim3 = 004360
Nck1 = 004360
Pak1 = 004360
Pak2 = 004360
Pak3 = 004360
Pak4 = 004360
Pak7 = 004360
Pak6 = 004360
Rhoa = 004360
4930544G11Rik = 004360
Rock1 = 004360
Rock2 = 004360
Unc5a = 004360
Unc5b = 004360
Unc5c = 004360
Unc5d = 004360
Ptpn11 = 004360
Rgma = 004360
Neo1 = 004360
Myl9 = 004360
Myl12b = 004360
Myl12a = 004360
Arhgef12 = 004360
Efna1 = 004360
Efna2 = 004360
Efna4 = 004360
Efna5 = 004360
Efna3 = 004360
Efnb1 = 004360
Efnb2 = 004360
Efnb3 = 004360
Epha1 = 004360
Epha2 = 004360
Epha3 = 004360
Epha4 = 004360
Epha5 = 004360
Epha6 = 004360
Epha7 = 004360
Epha8 = 004360
Ephb1 = 004360
Ephb2 = 004360
Ephb3 = 004360
Ephb4 = 004360
Ephb6 = 004360
Abl1 = 004360
Enah = 004360
Rasa1 = 004360
Ngef = 004360
Hras = 004360
Kras = 004360
Nras = 004360
Mapk1 = 004360
Mapk3 = 004360
Nck2 = 004360
Rgs3 = 004360
Cxcl12 = 004360
Cxcr4 = 004360
Gnai1 = 004360
Gnai3 = 004360
Gnai2 = 004360
Slit1 = 004360
Slit2 = 004360
Slit3 = 004360
Robo1 = 004360
Robo2 = 004360
Robo3 = 004360
Srgap1 = 004360
Srgap2 = 004360
Srgap3 = 004360
Sema3a = 004360
Sema3b = 004360
Sema3c = 004360
Sema3d = 004360
Sema3e = 004360
Sema3f = 004360
Sema3g = 004360
Plxna2 = 004360
Plxna3 = 004360
Plxna4 = 004360
Plxna1 = 004360
Nrp1 = 004360
L1cam = 004360
Limk1 = 004360
Limk2 = 004360
Cfl1 = 004360
Cfl2 = 004360
Rhod = 004360
Rnd1 = 004360
Fes = 004360
Dpysl5 = 004360
Dpysl2 = 004360
Cdk5 = 004360
Gsk3b = 004360
Sema4b = 004360
Sema4c = 004360
Sema4d = 004360
Sema4f = 004360
Sema4g = 004360
Sema4a = 004360
Sema5a = 004360
Sema5b = 004360
Sema6a = 004360
Sema6b = 004360
Sema6c = 004360
Sema6d = 004360
Plxnb1 = 004360
Plxnb2 = 004360
Plxnb3 = 004360
Met = 004360
Raf1 = 004360
Rras = 004360
Sema7a = 004360
Plxnc1 = 004360
Itgb1 = 004360
Shh = 004360
Ptch1 = 004360
Smo = 004360
Prkca = 004360
Ilk = 004360
Boc = 004360
Wnt5a = 004360
Wnt5b = 004360
Fzd3 = 004360
Ryk = 004360
Camk2d = 004360
Camk2g = 004360
Camk2b = 004360
Camk2a = 004360
Wnt4 = 004360
Pik3ca = 004360
Pik3cd = 004360
Pik3cb = 004360
Pik3r2 = 004360
Pik3r1 = 004360
Pik3r3 = 004360
Pdk1 = 004360
Pard3 = 004360
Prkcz = 004360
Pard6a = 004360
Pard6b = 004360
Pard6g = 004360
Ssh1 = 004360
Ssh2 = 004360
Ssh3 = 004360
Bmp7 = 004360
Gdf7 = 004360
Bmpr2 = 004360
Bmpr1b = 004360
Csf1 = 004380
Csf1r = 004380
Grb2 = 004380
Mapk1 = 004380
Mapk3 = 004380
Pik3ca = 004380
Pik3cd = 004380
Pik3cb = 004380
Pik3r2 = 004380
Pik3r1 = 004380
Pik3r3 = 004380
Akt1 = 004380
Akt2 = 004380
Akt3 = 004380
Ifng = 004380
Ifngr1 = 004380
Ifngr2 = 004380
Stat1 = 004380
Il1a = 004380
Il1b = 004380
Il1r1 = 004380
Tnf = 004380
Tnfrsf1a = 004380
Tgfb1 = 004380
Tgfb2 = 004380
Tgfbr1 = 004380
Tgfbr2 = 004380
Tnfsf11 = 004380
Tnfrsf11a = 004380
Tnfrsf11b = 004380
Traf2 = 004380
Traf6 = 004380
Lck = 004380
Fyn = 004380
Map3k14 = 004380
Chuk = 004380
Relb = 004380
Nfkb2 = 004380
Map3k7 = 004380
Tab1 = 004380
Tab2 = 004380
Ikbkg = 004380
Ikbkb = 004380
Nfkbia = 004380
Rela = 004380
Nfkb1 = 004380
Nfatc2 = 004380
Nfatc1 = 004380
Ifnb1 = 004380
Map2k1 = 004380
Map2k6 = 004380
Mapk14 = 004380
Mapk11 = 004380
Mapk12 = 004380
Mapk13 = 004380
Map2k7 = 004380
Mapk8 = 004380
Mapk9 = 004380
Mapk10 = 004380
Fos = 004380
Fosb = 004380
Fosl2 = 004380
Fosl1 = 004380
Jun = 004380
Jund = 004380
Junb = 004380
Rac1 = 004380
Nox1 = 004380
Cyba = 004380
Ncf2 = 004380
Ncf1 = 004380
Ncf4 = 004380
Btk = 004380
Tec = 004380
Oscar = 004380
Pira1 = 004380
Lilra6 = 004380
Pira4 = 004380
Pira6 = 004380
Pirb = 004380
Lilra5 = 004380
Lilrb4a = 004380
Pira11 = 004380
Gm14548 = 004380
Pira2 = 004380
Gm15448 = 004380
Pira7 = 004380
Fcgr1 = 004380
Fcgr2b = 004380
Fcgr3 = 004380
Fcgr4 = 004380
Trem2 = 004380
Sirpa = 004380
Sirpb1b = 004380
Sirpb1c = 004380
Gm9733 = 004380
Sirpb1a = 004380
Tyrobp = 004380
Syk = 004380
Blnk = 004380
Lcp2 = 004380
Plcg2 = 004380
Ppp3cc = 004380
Ppp3ca = 004380
Ppp3cb = 004380
Ppp3r1 = 004380
Ppp3r2 = 004380
Camk4 = 004380
Creb1 = 004380
Spi1 = 004380
Mitf = 004380
Ctsk = 004380
Acp5 = 004380
Calcr = 004380
Itgb3 = 004380
Pparg = 004380
Ifnar1 = 004380
Ifnar2 = 004380
Jak1 = 004380
Tyk2 = 004380
Stat2 = 004380
Irf9 = 004380
Socs1 = 004380
Socs3 = 004380
Gab2 = 004380
Fhl2 = 004380
Cyld = 004380
Sqstm1 = 004380
Ins2 = 004211
Ins1 = 004211
Insr = 004211
Igf1 = 004211
Igf1r = 004211
Irs1 = 004211
Irs2 = 004211
Irs3 = 004211
Irs4 = 004211
Hras = 004211
Kras = 004211
Nras = 004211
Pik3ca = 004211
Pik3cd = 004211
Pik3cb = 004211
Pik3r2 = 004211
Pik3r1 = 004211
Pik3r3 = 004211
Akt1 = 004211
Akt2 = 004211
Akt3 = 004211
Adcy1 = 004211
Adcy2 = 004211
Adcy3 = 004211
Adcy4 = 004211
Adcy5 = 004211
Adcy6 = 004211
Adcy7 = 004211
Adcy8 = 004211
Adcy9 = 004211
Prkaca = 004211
Prkacb = 004211
Creb1 = 004211
Atf2 = 004211
Creb3 = 004211
Creb3l1 = 004211
Creb3l2 = 004211
Creb3l3 = 004211
Creb3l4 = 004211
Atf4 = 004211
Creb5 = 004211
Atf6b = 004211
Ehmt2 = 004211
Ehmt1 = 004211
Foxo1 = 004211
Foxo3 = 004211
Sod2 = 004211
Cat = 004211
Atg5 = 004211
Kl = 004211
Tsc1 = 004211
Tsc2 = 004211
Rheb = 004211
Mtor = 004211
Rptor = 004211
Akt1s1 = 004211
Ulk1 = 004211
Atg13 = 004211
Rb1cc1 = 004211
Atg101 = 004211
Rps6kb2 = 004211
Rps6kb1 = 004211
Eif4ebp1 = 004211
Eif4e = 004211
Eif4e2 = 004211
Eif4e1b = 004211
Adipoq = 004211
Adipor1 = 004211
Adipor2 = 004211
Appl1 = 004211
Camkk2 = 004211
Prkaa1 = 004211
Prkaa2 = 004211
Prkab1 = 004211
Prkab2 = 004211
Prkag1 = 004211
Prkag3 = 004211
Prkag2 = 004211
Sirt1 = 004211
Bax = 004211
Trp53 = 004211
Nfkb1 = 004211
Rela = 004211
Pparg = 004211
Ppargc1a = 004211
Stk11 = 004211
Sesn1 = 004211
Sesn3 = 004211
Sesn2 = 004211
Camk4 = 004211
Ins2 = 004213
Ins1 = 004213
Insr = 004213
Igf1 = 004213
Igf1r = 004213
Irs1 = 004213
Irs2 = 004213
Irs3 = 004213
Irs4 = 004213
Hras = 004213
Kras = 004213
Nras = 004213
Pik3ca = 004213
Pik3cd = 004213
Pik3cb = 004213
Pik3r2 = 004213
Pik3r1 = 004213
Pik3r3 = 004213
Akt1 = 004213
Akt2 = 004213
Akt3 = 004213
Adcy1 = 004213
Adcy2 = 004213
Adcy3 = 004213
Adcy4 = 004213
Adcy5 = 004213
Adcy6 = 004213
Adcy7 = 004213
Adcy8 = 004213
Adcy9 = 004213
Prkaca = 004213
Prkacb = 004213
Foxo1 = 004213
Foxo3 = 004213
Sod2 = 004213
Cat = 004213
Atg5 = 004213
Prkaa1 = 004213
Prkaa2 = 004213
Prkab1 = 004213
Prkab2 = 004213
Prkag1 = 004213
Prkag3 = 004213
Prkag2 = 004213
Mtor = 004213
Rptor = 004213
Akt1s1 = 004213
Rps6kb2 = 004213
Rps6kb1 = 004213
Sirt1 = 004213
Sod1 = 004213
Eif4ebp2 = 004213
Hspa8 = 004213
Hspa1l = 004213
Hspa1a = 004213
Hspa2 = 004213
Hspa1b = 004213
Cryab = 004213
Hdac2 = 004213
Hdac1 = 004213
Foxa2 = 004213
Clpb = 004213
Csnk1d = 004710
Csnk1e = 004710
Per1 = 004710
Per2 = 004710
Per3 = 004710
Cry1 = 004710
Cry2 = 004710
Arntl = 004710
Clock = 004710
Npas2 = 004710
Nr1d1 = 004710
Rora = 004710
Rorb = 004710
Rorc = 004710
Bhlhe40 = 004710
Bhlhe41 = 004710
Rbx1 = 004710
Cul1 = 004710
Skp1a = 004710
Fbxw11 = 004710
Btrc = 004710
Fbxl3 = 004710
Prkaa1 = 004710
Prkaa2 = 004710
Prkab1 = 004710
Prkab2 = 004710
Prkag1 = 004710
Prkag3 = 004710
Prkag2 = 004710
Creb1 = 004710
Grin1 = 004713
Grin2a = 004713
Grin2b = 004713
Grin2c = 004713
Grin2d = 004713
Calm1 = 004713
Calm4 = 004713
Calm3 = 004713
Calm2 = 004713
Calml3 = 004713
Calm5 = 004713
Calml4 = 004713
Camk2d = 004713
Camk2g = 004713
Camk2b = 004713
Camk2a = 004713
Nos1 = 004713
Mapk1 = 004713
Mapk3 = 004713
Rps6ka5 = 004713
Creb1 = 004713
Itpr1 = 004713
Itpr3 = 004713
Ryr1 = 004713
Ryr2 = 004713
Ryr3 = 004713
Nos1ap = 004713
Rasd1 = 004713
Gnai1 = 004713
Gnai3 = 004713
Gnai2 = 004713
Gnao1 = 004713
Gnb1 = 004713
Gnb2 = 004713
Gnb3 = 004713
Gnb4 = 004713
Gnb5 = 004713
Gng2 = 004713
Gng3 = 004713
Gng4 = 004713
Gng5 = 004713
Gng7 = 004713
Gng8 = 004713
Gng10 = 004713
Gng11 = 004713
Gng12 = 004713
Gm5741 = 004713
Gng13 = 004713
Gngt1 = 004713
Gngt2 = 004713
Gria1 = 004713
Gria2 = 004713
Gria3 = 004713
Gria4 = 004713
Cacna1g = 004713
Cacna1h = 004713
Cacna1i = 004713
Adcyap1 = 004713
Adcyap1r1 = 004713
Gnas = 004713
Adcy1 = 004713
Adcy2 = 004713
Adcy3 = 004713
Adcy4 = 004713
Adcy5 = 004713
Adcy6 = 004713
Adcy7 = 004713
Adcy8 = 004713
Adcy9 = 004713
Adcy10 = 004713
Prkaca = 004713
Prkacb = 004713
Gucy1a1 = 004713
Gucy1a2 = 004713
Gucy1b2 = 004713
Gucy1b1 = 004713
Prkg1 = 004713
Prkg2 = 004713
Cacna1c = 004713
Cacna1d = 004713
Mtnr1b = 004713
Mtnr1a = 004713
Gnaq = 004713
Plcb1 = 004713
Plcb3 = 004713
Plcb4 = 004713
Plcb2 = 004713
Prkca = 004713
Prkcb = 004713
Prkcg = 004713
Kcnj3 = 004713
Kcnj5 = 004713
Kcnj6 = 004713
Kcnj9 = 004713
Per1 = 004713
Per2 = 004713
Per3 = 004713
Fos = 004713
Adrb3 = 004714
Gnas = 004714
Adcy1 = 004714
Adcy2 = 004714
Adcy3 = 004714
Adcy4 = 004714
Adcy5 = 004714
Adcy6 = 004714
Adcy7 = 004714
Adcy8 = 004714
Adcy9 = 004714
Adcy10 = 004714
Prkaca = 004714
Prkacb = 004714
Creb1 = 004714
Creb3 = 004714
Creb3l1 = 004714
Creb3l2 = 004714
Creb3l3 = 004714
Creb3l4 = 004714
Creb5 = 004714
Prdm16 = 004714
Zfp516 = 004714
Kdm1a = 004714
Ucp1 = 004714
Kdm3a = 004714
Kdm3b = 004714
Smarca2 = 004714
Smarca4 = 004714
Smarcb1 = 004714
Smarcc1 = 004714
Smarcc2 = 004714
Smarcd1 = 004714
Smarcd2 = 004714
Smarcd3 = 004714
Smarce1 = 004714
Actb = 004714
Actg1 = 004714
Actl6a = 004714
Actl6b = 004714
Arid1b = 004714
Arid1a = 004714
Dpf1 = 004714
Dpf3 = 004714
Pparg = 004714
Map3k5 = 004714
Map2k3 = 004714
Mapk14 = 004714
Mapk11 = 004714
Mapk12 = 004714
Mapk13 = 004714
Ppargc1a = 004714
Atf2 = 004714
Sirt6 = 004714
Fgf21 = 004714
Plin1 = 004714
Lipe = 004714
Pnpla2 = 004714
Mgll = 004714
Prkaa1 = 004714
Prkaa2 = 004714
Prkab1 = 004714
Prkab2 = 004714
Prkag1 = 004714
Prkag3 = 004714
Prkag2 = 004714
Gcg = 004714
Bmp8b = 004714
Bmp8a = 004714
Cnr1 = 004714
Nppa = 004714
Nppb = 004714
Npr1 = 004714
Prkg1 = 004714
Prkg2 = 004714
Klb = 004714
Fgfr1 = 004714
Frs2 = 004714
Grb2 = 004714
Sos1 = 004714
Sos2 = 004714
Hras = 004714
Kras = 004714
Nras = 004714
Rps6ka3 = 004714
Rps6ka1 = 004714
Rps6ka2 = 004714
Rps6ka6 = 004714
Tsc1 = 004714
Tsc2 = 004714
Rheb = 004714
Rptor = 004714
Mtor = 004714
Mlst8 = 004714
Akt1s1 = 004714
Rps6kb2 = 004714
Rps6kb1 = 004714
Rps6 = 004714
Acsl1 = 004714
Acsl4 = 004714
Acsl6 = 004714
Acsl3 = 004714
Acsl5 = 004714
ND1 = 004714
ND2 = 004714
ND3 = 004714
ND4 = 004714
ND4L = 004714
ND5 = 004714
ND6 = 004714
Ndufs1 = 004714
Ndufs2 = 004714
Ndufs3 = 004714
Ndufs4 = 004714
Ndufs5 = 004714
Ndufs6 = 004714
Ndufs7 = 004714
Ndufs8 = 004714
Ndufv1 = 004714
Ndufv2 = 004714
Ndufv3 = 004714
Ndufa1 = 004714
Ndufa2 = 004714
Ndufa3 = 004714
Ndufa4 = 004714
Ndufa4l2 = 004714
Ndufa5 = 004714
Ndufa6 = 004714
Ndufa7 = 004714
Ndufa8 = 004714
Ndufa9 = 004714
Ndufa10 = 004714
Ndufab1 = 004714
Ndufa11 = 004714
Ndufa12 = 004714
Ndufa13 = 004714
Ndufb2 = 004714
Ndufb3 = 004714
Ndufb4 = 004714
Ndufb4b = 004714
Ndufb4c = 004714
Ndufb5 = 004714
Ndufb6 = 004714
Ndufb7 = 004714
Ndufb8 = 004714
Ndufb9 = 004714
Ndufb10 = 004714
Ndufb11 = 004714
Ndufc1 = 004714
Ndufc2 = 004714
Ndufaf1 = 004714
Ndufaf2 = 004714
Ndufaf3 = 004714
Ndufaf4 = 004714
Ndufaf5 = 004714
Ndufaf6 = 004714
Ndufaf7 = 004714
Sdha = 004714
Sdhb = 004714
Sdhc = 004714
Sdhd = 004714
Uqcrfs1 = 004714
CYTB = 004714
Cyc1 = 004714
Uqcrc1 = 004714
Uqcrc2 = 004714
Uqcrh = 004714
Uqcrb = 004714
Uqcrq = 004714
Uqcr10 = 004714
Uqcr11 = 004714
COX1 = 004714
COX2 = 004714
COX3 = 004714
Cox4i1 = 004714
Cox4i2 = 004714
Cox5a = 004714
Cox5b = 004714
Cox6a1 = 004714
Cox6a2 = 004714
Cox6b1 = 004714
Cox6b2 = 004714
Cox6c = 004714
Cox7a2 = 004714
Cox7a1 = 004714
Cox7a2l = 004714
Cox7b = 004714
Cox7b2 = 004714
Cox7c = 004714
Cox8a = 004714
Cox8b = 004714
Cox8c = 004714
Cox10 = 004714
Cox11 = 004714
Gm29733 = 004714
Cox14 = 004714
Cox15 = 004714
Cox16 = 004714
Cox17 = 004714
Cox18 = 004714
Cox19 = 004714
Cox20 = 004714
Coa3 = 004714
Coa4 = 004714
Coa5 = 004714
Coa6 = 004714
Coa7 = 004714
Atp5a1 = 004714
Atp5b = 004714
Atp5c1 = 004714
Atp5d = 004714
Atp5e = 004714
Atp5o = 004714
ATP6 = 004714
Atp5pb = 004714
Atp5g1 = 004714
Atp5g2 = 004714
Atp5g3 = 004714
Atp5h = 004714
Atp5k = 004714
Atp5j2 = 004714
Atp5j = 004714
ATP8 = 004714
Atp5l = 004714
Cpt2 = 004714
Slc25a29 = 004714
Slc25a20 = 004714
Cpt1a = 004714
Cpt1b = 004714
Cpt1c = 004714
Dcc = 005200
Casp3 = 005200
Casp9 = 005200
Appl1 = 005200
Cdh1 = 005200
Ctnnb1 = 005200
Ctnna2 = 005200
Ctnna3 = 005200
Ctnna1 = 005200
Axin1 = 005200
Axin2 = 005200
Apc = 005200
Apc2 = 005200
Gsk3b = 005200
Tcf7 = 005200
Tcf7l1 = 005200
Tcf7l2 = 005200
Lef1 = 005200
Birc5 = 005200
Myc = 005200
Ccnd1 = 005200
Wnt1 = 005200
Wnt2 = 005200
Wnt2b = 005200
Wnt3 = 005200
Wnt3a = 005200
Wnt4 = 005200
Wnt5a = 005200
Wnt5b = 005200
Wnt6 = 005200
Wnt7a = 005200
Wnt7b = 005200
Wnt8a = 005200
Wnt8b = 005200
Wnt9a = 005200
Wnt9b = 005200
Wnt10b = 005200
Wnt10a = 005200
Wnt11 = 005200
Wnt16 = 005200
Fzd1 = 005200
Fzd7 = 005200
Fzd2 = 005200
Fzd3 = 005200
Fzd4 = 005200
Fzd5 = 005200
Fzd8 = 005200
Fzd6 = 005200
Fzd10 = 005200
Fzd9 = 005200
Lrp5 = 005200
Lrp6 = 005200
Dvl3 = 005200
Dvl1 = 005200
Dvl2 = 005200
Frat1 = 005200
Peg12 = 005200
Frat2 = 005200
F2 = 005200
Agt = 005200
F2r = 005200
F2rl3 = 005200
Lpar1 = 005200
Lpar2 = 005200
Lpar3 = 005200
Lpar4 = 005200
Lpar5 = 005200
Lpar6 = 005200
Agtr1a = 005200
Agtr1b = 005200
Gna12 = 005200
Gna13 = 005200
Arhgef12 = 005200
Arhgef11 = 005200
Arhgef1 = 005200
Plekhg5 = 005200
Rhoa = 005200
4930544G11Rik = 005200
Rock1 = 005200
Rock2 = 005200
Cxcl12 = 005200
Cxcr4 = 005200
Gnai1 = 005200
Gnai3 = 005200
Gnai2 = 005200
Ptger1 = 005200
Ptger2 = 005200
Ptger3 = 005200
Ptger4 = 005200
Gnas = 005200
Adcy1 = 005200
Adcy2 = 005200
Adcy3 = 005200
Adcy4 = 005200
Adcy5 = 005200
Adcy6 = 005200
Adcy7 = 005200
Adcy8 = 005200
Adcy9 = 005200
Prkaca = 005200
Prkacb = 005200
Gnb1 = 005200
Gnb2 = 005200
Gnb3 = 005200
Gnb4 = 005200
Gnb5 = 005200
Gng2 = 005200
Gng3 = 005200
Gng4 = 005200
Gng5 = 005200
Gng7 = 005200
Gng8 = 005200
Gng10 = 005200
Gng11 = 005200
Gng12 = 005200
Gm5741 = 005200
Gng13 = 005200
Gngt1 = 005200
Gngt2 = 005200
Col4a1 = 005200
Col4a2 = 005200
Col4a4 = 005200
Col4a6 = 005200
Col4a5 = 005200
Col4a3 = 005200
Lama1 = 005200
Lama2 = 005200
Lama3 = 005200
Lama5 = 005200
Lama4 = 005200
Lamb1 = 005200
Lamb2 = 005200
Lamb3 = 005200
Lamc1 = 005200
Lamc2 = 005200
Lamc3 = 005200
Fn1 = 005200
Itga2 = 005200
Itga2b = 005200
Itga3 = 005200
Itga6 = 005200
Itgav = 005200
Itgb1 = 005200
Ptk2 = 005200
Pik3ca = 005200
Pik3cd = 005200
Pik3cb = 005200
Pik3r2 = 005200
Pik3r1 = 005200
Pik3r3 = 005200
Pten = 005200
Nkx3-1 = 005200
Akt1 = 005200
Akt2 = 005200
Akt3 = 005200
Chuk = 005200
Ikbkb = 005200
Ikbkg = 005200
Nfkbia = 005200
Nfkb1 = 005200
Nfkb2 = 005200
Rela = 005200
Ptgs2 = 005200
Nos2 = 005200
Bcl2 = 005200
Birc2 = 005200
Birc3 = 005200
Xiap = 005200
Birc7 = 005200
Bcl2l1 = 005200
Traf1 = 005200
Traf2 = 005200
Traf3 = 005200
Traf4 = 005200
Traf5 = 005200
Traf6 = 005200
Mtor = 005200
Rps6kb2 = 005200
Rps6kb1 = 005200
Bad = 005200
Foxo1 = 005200
Mdm2 = 005200
Trp53 = 005200
Cdkn1b = 005200
Cdkn1a = 005200
Bcr = 005200
Abl1 = 005200
Crk = 005200
Crkl = 005200
Cbl = 005200
Stat5a = 005200
Stat5b = 005200
Pim1 = 005200
Pim2 = 005200
Kng1 = 005200
Kng2 = 005200
Edn1 = 005200
Bdkrb1 = 005200
Bdkrb2 = 005200
Ednra = 005200
Ednrb = 005200
Gnaq = 005200
Gna11 = 005200
Plcb1 = 005200
Plcb3 = 005200
Plcb4 = 005200
Plcb2 = 005200
Prkca = 005200
Prkcb = 005200
Prkcg = 005200
Il2 = 005200
Il3 = 005200
Il4 = 005200
Il5 = 005200
Il6 = 005200
Il7 = 005200
Il12a = 005200
Il12b = 005200
Il13 = 005200
Il15 = 005200
Il23a = 005200
Epo = 005200
Ifna1 = 005200
Ifna2 = 005200
Ifna4 = 005200
Ifna5 = 005200
Ifna6 = 005200
Ifna7 = 005200
Ifna9 = 005200
Ifna11 = 005200
Ifna12 = 005200
Ifna13 = 005200
Ifna14 = 005200
Ifnab = 005200
Ifna15 = 005200
Ifng = 005200
Il2ra = 005200
Il2rb = 005200
Il2rg = 005200
Il3ra = 005200
Il4ra = 005200
Csf2rb2 = 005200
Csf2rb = 005200
Il5ra = 005200
Il6ra = 005200
Il6st = 005200
Il7r = 005200
Il12rb1 = 005200
Il12rb2 = 005200
Il13ra1 = 005200
Il15ra = 005200
Il23r = 005200
Epor = 005200
Ifnar1 = 005200
Ifnar2 = 005200
Ifngr1 = 005200
Ifngr2 = 005200
Eml4 = 005200
Alk = 005200
Rasgrp1 = 005200
Rasgrp2 = 005200
Rasgrp3 = 005200
Rasgrp4 = 005200
Jak1 = 005200
Jak2 = 005200
Jak3 = 005200
Stat3 = 005200
Stat1 = 005200
Stat2 = 005200
Stat4 = 005200
Stat6 = 005200
Vegfa = 005200
Vegfb = 005200
Pgf = 005200
Vegfc = 005200
Vegfd = 005200
Tgfa = 005200
Egf = 005200
Egfr = 005200
Erbb2 = 005200
Pdgfa = 005200
Pdgfb = 005200
Pdgfra = 005200
Pdgfrb = 005200
Igf1 = 005200
Igf2 = 005200
Igf1r = 005200
Kitl = 005200
Kit = 005200
Flt3l = 005200
Flt3 = 005200
Hgf = 005200
Met = 005200
Fgf1 = 005200
Fgf2 = 005200
Fgf3 = 005200
Fgf4 = 005200
Fgf5 = 005200
Fgf7 = 005200
Fgf8 = 005200
Fgf9 = 005200
Fgf10 = 005200
Fgf16 = 005200
Fgf17 = 005200
Fgf18 = 005200
Fgf20 = 005200
Fgf22 = 005200
Fgf6 = 005200
Fgf15 = 005200
Fgf21 = 005200
Fgf23 = 005200
Fgfr1 = 005200
Fgfr2 = 005200
Fgfr3 = 005200
Fgfr4 = 005200
Grb2 = 005200
Sos1 = 005200
Sos2 = 005200
Hras = 005200
Kras = 005200
Nras = 005200
Araf = 005200
Braf = 005200
Raf1 = 005200
Map2k1 = 005200
Map2k2 = 005200
Mapk1 = 005200
Mapk3 = 005200
Jun = 005200
Fos = 005200
Ets1 = 005200
Mmp1a = 005200
Mmp1b = 005200
Mmp2 = 005200
Mmp9 = 005200
Cdk4 = 005200
Rps6ka5 = 005200
Ret = 005200
Ccdc6 = 005200
Ncoa4 = 005200
Ntrk1 = 005200
Tpm3 = 005200
Tpr = 005200
Tfg = 005200
Rassf1 = 005200
Rassf5 = 005200
Stk4 = 005200
Dapk2 = 005200
Dapk3 = 005200
Dapk1 = 005200
Plcg1 = 005200
Plcg2 = 005200
Elk1 = 005200
Calm1 = 005200
Calm4 = 005200
Calm3 = 005200
Calm2 = 005200
Calml3 = 005200
Calm5 = 005200
Calml4 = 005200
Camk2d = 005200
Camk2g = 005200
Camk2b = 005200
Camk2a = 005200
Ralgds = 005200
Rala = 005200
Ralb = 005200
Ralbp1 = 005200
Cdc42 = 005200
Rac1 = 005200
Rac2 = 005200
Rac3 = 005200
Pld2 = 005200
Pld1 = 005200
Mapk8 = 005200
Mapk9 = 005200
Mapk10 = 005200
Pax8 = 005200
Pparg = 005200
Rxra = 005200
Rxrb = 005200
Rxrg = 005200
Rarb = 005200
Esr1 = 005200
Esr2 = 005200
Ncoa1 = 005200
Ncoa3 = 005200
Sp1 = 005200
Ppard = 005200
Jup = 005200
Zbtb16 = 005200
Rara = 005200
Ccna2 = 005200
Ccna1 = 005200
Pml = 005200
Runx1 = 005200
Runx1t1 = 005200
Spi1 = 005200
Cebpa = 005200
Csf2ra = 005200
Csf3r = 005200
Csf1r = 005200
Cdkn2a = 005200
E2f1 = 005200
E2f2 = 005200
E2f3 = 005200
Max = 005200
Zbtb17 = 005200
Cdkn2b = 005200
Cdk6 = 005200
Ccnd2 = 005200
Ccnd3 = 005200
Cks1b = 005200
Cks2 = 005200
Skp1a = 005200
Cul1 = 005200
Rbx1 = 005200
Skp2 = 005200
Cdk2 = 005200
Ccne1 = 005200
Ccne2 = 005200
Rb1 = 005200
Gadd45a = 005200
Gadd45b = 005200
Gadd45g = 005200
Bax = 005200
Bak1 = 005200
Ddb2 = 005200
Polk = 005200
Tert = 005200
Terc = 005200
Mitf = 005200
Tgfb1 = 005200
Tgfb2 = 005200
Tgfb3 = 005200
Tgfbr1 = 005200
Tgfbr2 = 005200
Smad2 = 005200
Smad3 = 005200
Smad4 = 005200
Mecom = 005200
Ctbp1 = 005200
Ctbp2 = 005200
Hdac2 = 005200
Hdac1 = 005200
Mlh1 = 005200
Msh2 = 005200
Msh3 = 005200
Msh6 = 005200
Brca2 = 005200
Rad51 = 005200
Fasl = 005200
Fas = 005200
Fadd = 005200
Casp8 = 005200
Bid = 005200
Pmaip1 = 005200
Bbc3 = 005200
Bcl2l11 = 005200
Cycs = 005200
Cyct = 005200
Apaf1 = 005200
Casp7 = 005200
Keap1 = 005200
Nfe2l2 = 005200
Hmox1 = 005200
Nqo1 = 005200
Gsta2 = 005200
Gsta3 = 005200
Gsta4 = 005200
Gstm1 = 005200
Gstm2 = 005200
Gstm5 = 005200
Gstm6 = 005200
Gstt1 = 005200
Gstt2 = 005200
Gsto1 = 005200
Gstm3 = 005200
Mgst3 = 005200
Gsta1 = 005200
Mgst1 = 005200
Gsto2 = 005200
Gstm7 = 005200
Gstm4 = 005200
Mgst2 = 005200
Gstt3 = 005200
Gstt4 = 005200
Gstp1 = 005200
Gstp2 = 005200
Gstp3 = 005200
Txnrd1 = 005200
Txnrd3 = 005200
Txnrd2 = 005200
Vhl = 005200
Eloc = 005200
Elob = 005200
Cul2 = 005200
Egln3 = 005200
Egln2 = 005200
Egln1 = 005200
Fh1 = 005200
Hif1a = 005200
Epas1 = 005200
Arnt = 005200
Arnt2 = 005200
Crebbp = 005200
Ep300 = 005200
Slc2a1 = 005200
Jag1 = 005200
Jag2 = 005200
Dll1 = 005200
Dll3 = 005200
Dll4 = 005200
Notch1 = 005200
Notch2 = 005200
Notch3 = 005200
Notch4 = 005200
Hes1 = 005200
Hes5 = 005200
Heyl = 005200
Hey1 = 005200
Hey2 = 005200
Flt4 = 005200
Shh = 005200
Ptch1 = 005200
Smo = 005200
Kif7 = 005200
Sufu = 005200
Gli1 = 005200
Gli2 = 005200
Gli3 = 005200
Bmp2 = 005200
Bmp4 = 005200
Hhip = 005200
Ptch2 = 005200
Ar = 005200
Hsp90aa1 = 005200
Hsp90ab1 = 005200
Hsp90b1 = 005200
Runx1 = 005202
Csf1r = 005202
Mpo = 005202
Csf2 = 005202
Il3 = 005202
Runx1t1 = 005202
Hdac2 = 005202
Hdac1 = 005202
Sin3a = 005202
Ncor1 = 005202
Cebpa = 005202
Per2 = 005202
Spi1 = 005202
Cd14 = 005202
Itgam = 005202
Fcgr1 = 005202
Jup = 005202
Pml = 005202
Rara = 005202
Ccna2 = 005202
Ccna1 = 005202
Cebpe = 005202
Bcl2a1d = 005202
Bcl2a1a = 005202
Bcl2a1b = 005202
Bcl2a1c = 005202
Zbtb16 = 005202
Myc = 005202
Dusp6 = 005202
Tcf3 = 005202
Pbx1 = 005202
Wnt16 = 005202
Etv6 = 005202
Elane = 005202
Gzmb = 005202
Kmt2a = 005202
Aff1 = 005202
Cdk9 = 005202
Ccnt1 = 005202
Ccnt2 = 005202
Mllt1 = 005202
Mllt3 = 005202
Dot1l = 005202
Lmo2 = 005202
Pbx3 = 005202
Runx2 = 005202
Smad1 = 005202
Klf3 = 005202
Mef2c = 005202
Hoxa9 = 005202
Hoxa10 = 005202
Jmjd1c = 005202
Hmga2 = 005202
Kdm6a = 005202
Uty = 005202
Supt3 = 005202
Prom1 = 005202
Flt3 = 005202
Bmp2k = 005202
Igf1r = 005202
Cdkn1b = 005202
Cdk14 = 005202
Meis1 = 005202
Hoxa11 = 005202
Six1 = 005202
Six4 = 005202
Eya1 = 005202
Cdkn2c = 005202
Hpgd = 005202
Gria3 = 005202
Fut8 = 005202
Tlx3 = 005202
Tlx1 = 005202
Bcl11b = 005202
Ldb1 = 005202
Lyl1 = 005202
Hhex = 005202
Ptcra = 005202
Rel = 005202
Ccnd2 = 005202
Traf1 = 005202
Bcl2l1 = 005202
Cd86 = 005202
Cd40 = 005202
Bcl6 = 005202
Maf = 005202
Itgb7 = 005202
Nsd2 = 005202
H3f3a = 005202
H3f3b = 005202
H3f3c = 005202
Gm12657 = 005202
H3c10 = 005202
H3c14 = 005202
H3c7 = 005202
H3c3 = 005202
H3c4 = 005202
H3c2 = 005202
H3c6 = 005202
H3c11 = 005202
H3c13 = 005202
H3c1 = 005202
H3c15 = 005202
H3c8 = 005202
H3f4 = 005202
Pax5 = 005202
Pax8 = 005202
Pparg = 005202
Rxra = 005202
Rxrb = 005202
Rxrg = 005202
Prcc = 005202
Tfe3 = 005202
Cdkn1a = 005202
Tmprss2 = 005202
Erg = 005202
Plau = 005202
Plat = 005202
Mmp3 = 005202
Mmp9 = 005202
Zeb1 = 005202
Il1r2 = 005202
Spint1 = 005202
Etv1 = 005202
Etv4 = 005202
Etv5 = 005202
Slc45a3 = 005202
Elk4 = 005202
Ddx5 = 005202
Mycn = 005202
Max = 005202
Mdm2 = 005202
Ptk2 = 005202
Trp53 = 005202
Bmi1 = 005202
Sp1 = 005202
Zbtb17 = 005202
Ntrk1 = 005202
Ngfr = 005202
Men1 = 005202
Ewsr1 = 005202
Fli1 = 005202
Igf1 = 005202
Id2 = 005202
Tgfbr2 = 005202
Igfbp3 = 005202
Fev = 005202
Atf1 = 005202
Arnt2 = 005202
Atm = 005202
Mitf = 005202
Wt1 = 005202
Pdgfa = 005202
Il2rb = 005202
Baiap3 = 005202
Tspan7 = 005202
Mlf1 = 005202
Nr4a3 = 005202
Taf15 = 005202
Fus = 005202
Ddit3 = 005202
Cebpb = 005202
Il6 = 005202
Nfkbiz = 005202
Nfkb1 = 005202
Rela = 005202
Foxo1 = 005202
Flt1 = 005202
Ss18 = 005202
Ssxb5 = 005202
Nupr1 = 005202
Aspscr1 = 005202
Met = 005202
Gadd45a = 005202
Gadd45b = 005202
Gadd45g = 005202
Bax = 005202
Bak1 = 005202
Ddb2 = 005202
Polk = 005202
Birc3 = 005202
Defa3 = 005202
Pax3 = 005202
Pax7 = 005202
Mir17 = 005206
Mir18 = 005206
Mir19a = 005206
Mir19b-2 = 005206
Mir19b-1 = 005206
Mir20a = 005206
Mir92-1 = 005206
Mir92-2 = 005206
Pten = 005206
Mir221 = 005206
Mir222 = 005206
Cdkn1b = 005206
Mir21a = 005206
Timp3 = 005206
Mirlet7a-2 = 005206
Mirlet7f-2 = 005206
Mirlet7a-1 = 005206
Mirlet7b = 005206
Mirlet7d = 005206
Mirlet7f-1 = 005206
Mirlet7e = 005206
Mirlet7g = 005206
Mirlet7i = 005206
Mir7j = 005206
Mir7k = 005206
Mirlet7c-2 = 005206
Mirlet7c-1 = 005206
Kras = 005206
Cdk6 = 005206
Cdc25a = 005206
Cdc25b = 005206
Cdc25c = 005206
Hmga2 = 005206
Mir15a = 005206
Mir15b = 005206
Mir16-1 = 005206
Mir16-2 = 005206
Ccnd1 = 005206
Ccnd2 = 005206
Ccne1 = 005206
Ccne2 = 005206
Mir126a = 005206
Mir126b = 005206
Crk = 005206
Crkl = 005206
Mir1a-2 = 005206
Mir1a-1 = 005206
Mir1b = 005206
Hdac4 = 005206
Hdac5 = 005206
Foxp1 = 005206
Pim1 = 005206
Met = 005206
Mir29a = 005206
Mir29b-1 = 005206
Mir29b-2 = 005206
Mir29c = 005206
Dnmt3a = 005206
Dnmt3b = 005206
Mir133a-1 = 005206
Mir133a-2 = 005206
Mir133b = 005206
Mcl1 = 005206
Bcl2l2 = 005206
Mir145a = 005206
Egfr = 005206
Vegfa = 005206
Mir200c = 005206
Zeb1 = 005206
Mir141 = 005206
Tgfb2 = 005206
Mir183 = 005206
Ezr = 005206
Mir125a = 005206
Mir125b-1 = 005206
Mir125b-2 = 005206
Pdcd4 = 005206
Mir143 = 005206
Mir192 = 005206
Mir194-1 = 005206
Mir194-2 = 005206
Crebbp = 005206
Ep300 = 005206
Mir215 = 005206
Mir28a = 005206
Mir28c = 005206
Mir30e = 005206
Mir30d = 005206
Mir30a = 005206
Mir30b = 005206
Mir30c-1 = 005206
Mir30c-2 = 005206
Tpm1 = 005206
Spry2 = 005206
Bcl2 = 005206
Serpinb5 = 005206
Mir155 = 005206
Mir203 = 005206
Mir205 = 005206
Mir27a = 005206
Mir27b = 005206
St14 = 005206
Cyp1b1 = 005206
Mir31 = 005206
Mir99a = 005206
Mir100 = 005206
Mtor = 005206
Rptor = 005206
Cyp24a1 = 005206
Erbb2 = 005206
Erbb3 = 005206
Abl1 = 005206
Trp63 = 005206
Zeb2 = 005206
Fscn1 = 005206
Mir375 = 005206
Rassf1 = 005206
Mir10b = 005206
Hoxd10 = 005206
Ddit4 = 005206
Bmf = 005206
Mir224 = 005206
Pak4 = 005206
Mmp9 = 005206
Mir363 = 005206
Mir494 = 005206
Mir615 = 005206
Mir25 = 005206
Mir34a = 005206
Mir96 = 005206
Mir10a = 005206
Mir23a = 005206
Mir23b = 005206
Mir122 = 005206
Slc7a1 = 005206
Ccng1 = 005206
Hmox1 = 005206
Mir150 = 005206
Mir223 = 005206
Stmn1 = 005206
Mir342 = 005206
Mir423 = 005206
Stat3 = 005206
Myc = 005206
Casp3 = 005206
Hras = 005206
Nras = 005206
Mir199b = 005206
Mir324 = 005206
Mir483 = 005206
Mir26a-2 = 005206
Mir26a-1 = 005206
Mir26b = 005206
Mir152 = 005206
Dnmt1 = 005206
Mir135b = 005206
Mir135a-2 = 005206
Mir135a-1 = 005206
Apc = 005206
Apc2 = 005206
Irs1 = 005206
Pik3r2 = 005206
Pik3r1 = 005206
Pik3r3 = 005206
Mapk7 = 005206
Pik3ca = 005206
Pik3cd = 005206
Pik3cb = 005206
Mir200a = 005206
Mir200b = 005206
Hnrnpk = 005206
Reck = 005206
Mir124a-1 = 005206
Mir124a-3 = 005206
Mir124a-2 = 005206
Mir137 = 005206
Mir128-2 = 005206
Mir128-1 = 005206
E2f3 = 005206
Mir7-2 = 005206
Mir7-1 = 005206
Mir7b = 005206
Irs2 = 005206
Notch1 = 005206
Notch2 = 005206
Notch3 = 005206
Notch4 = 005206
Bmi1 = 005206
Mir146 = 005206
Mmp16 = 005206
Mir181a-2 = 005206
Mir181a-1 = 005206
Mir181b-1 = 005206
Mir181b-2 = 005206
Mir181c = 005206
Mir181d = 005206
Atm = 005206
Socs1 = 005206
Cd44 = 005206
Mir107 = 005206
Mir103-1 = 005206
Mir103-2 = 005206
Dicer1 = 005206
Fzd3 = 005206
Itga5 = 005206
Rdx = 005206
Rhoa = 005206
4930544G11Rik = 005206
Mir193b = 005206
Plau = 005206
Bak1 = 005206
Zfpm2 = 005206
Itgb3 = 005206
Ube2i = 005206
Mir335 = 005206
Sox4 = 005206
Tnc = 005206
Tnr = 005206
Tnn = 005206
Tnxb = 005206
Mir206 = 005206
Mir451a = 005206
Abcb1a = 005206
Abcb1b = 005206
Mir345 = 005206
Abcc1 = 005206
Mir214 = 005206
Brca1 = 005206
Mir106b = 005206
Cdkn1a = 005206
Mir210 = 005206
Efna1 = 005206
Efna2 = 005206
Efna4 = 005206
Efna5 = 005206
Efna3 = 005206
Thbs1 = 005206
Igf2bp1 = 005206
Trim71 = 005206
Mir34b = 005206
Mir34c = 005206
Mir9-2 = 005206
Mir9-3 = 005206
Mir9-1 = 005206
Nfkb1 = 005206
Mir199a-1 = 005206
Mir199a-2 = 005206
Ikbkb = 005206
Ptgs2 = 005206
Mapk1 = 005206
Mapk3 = 005206
Prkca = 005206
Prkcb = 005206
Prkcg = 005206
Grb2 = 005206
Fgfr3 = 005206
Rps6ka5 = 005206
Trp53 = 005206
Mdm2 = 005206
Mdm4 = 005206
Pdgfra = 005206
Plcg1 = 005206
Plcg2 = 005206
Mir101a = 005206
Mir101c = 005206
Mir101b = 005206
Raf1 = 005206
Mir195a = 005206
Map2k1 = 005206
Map2k2 = 005206
Sos1 = 005206
Sos2 = 005206
Shc1 = 005206
Pdgfa = 005206
Mir129-1 = 005206
Mir129-2 = 005206
Shc4 = 005206
Pdgfb = 005206
Pdgfrb = 005206
Cdkn2a = 005206
E2f1 = 005206
E2f2 = 005206
Mir32 = 005206
Bcl2l11 = 005206
Marcks = 005206
Bmpr2 = 005206
Mir449a = 005206
Hdac2 = 005206
Hdac1 = 005206
Ezh2 = 005206
Gls2 = 005206
Gls = 005206
Sirt1 = 005206
Wnt3 = 005206
Wnt3a = 005206
Mir330 = 005206
Mir331 = 005206
Cdca5 = 005206
Kif23 = 005206
Rock1 = 005206
Prkce = 005206
Slc45a3 = 005206
Vim = 005206
Cd44 = 005205
Src = 005205
Cttn = 005205
Hcls1 = 005205
Erbb2 = 005205
Grb2 = 005205
Vav1 = 005205
Vav2 = 005205
Vav3 = 005205
Hras = 005205
Kras = 005205
Nras = 005205
Rras = 005205
Rras2 = 005205
Mras = 005205
Braf = 005205
Raf1 = 005205
Araf = 005205
Map2k1 = 005205
Map2k2 = 005205
Mapk1 = 005205
Mapk3 = 005205
Rac1 = 005205
Iqgap1 = 005205
Cdc42 = 005205
Elk1 = 005205
Esr1 = 005205
Ccnd1 = 005205
Actb = 005205
Actg1 = 005205
Flna = 005205
Flnb = 005205
Flnc = 005205
Pak1 = 005205
Tiam1 = 005205
Arhgef1 = 005205
Rhoa = 005205
4930544G11Rik = 005205
Rock1 = 005205
Rock2 = 005205
Ank1 = 005205
Ank3 = 005205
Ank2 = 005205
Gab1 = 005205
Pik3ca = 005205
Pik3cd = 005205
Pik3cb = 005205
Pik3r2 = 005205
Pik3r1 = 005205
Pik3r3 = 005205
Akt1 = 005205
Akt2 = 005205
Akt3 = 005205
Slc9a1 = 005205
Ppp1ca = 005205
Ppp1cb = 005205
Ppp1cc = 005205
Ppp1ccb = 005205
Ppp1r12a = 005205
Ppp1r12b = 005205
Ppp1r12c = 005205
Arhgef12 = 005205
Plce1 = 005205
Itpr1 = 005205
Itpr2 = 005205
Itpr3 = 005205
Camk2d = 005205
Camk2g = 005205
Camk2b = 005205
Camk2a = 005205
Nanog = 005205
Ddx5 = 005205
Drosha = 005205
Stat3 = 005205
Mir21a = 005205
Twist1 = 005205
Twist2 = 005205
Mir10a = 005205
Mir10b = 005205
Hoxd10 = 005205
Dcn = 005205
Igf1 = 005205
Igf1r = 005205
Mtor = 005205
Pdpk1 = 005205
Rps6kb2 = 005205
Rps6kb1 = 005205
Eif4b = 005205
Rps6 = 005205
Egfr = 005205
Cav1 = 005205
Cav2 = 005205
Cav3 = 005205
Cd63 = 005205
Cdkn1a = 005205
Casp3 = 005205
Tgfb1 = 005205
Tlr2 = 005205
Tlr4 = 005205
Pdcd4 = 005205
Tnf = 005205
Il12b = 005205
Erbb3 = 005205
Erbb4 = 005205
Myc = 005205
Ctnnb1 = 005205
Hif1a = 005205
Tfap4 = 005205
Vegfa = 005205
Kdr = 005205
Met = 005205
Cbl = 005205
Timp3 = 005205
Thbs1 = 005205
Mmp2 = 005205
Mmp9 = 005205
Lum = 005205
Fasl = 005205
Fas = 005205
Mdm2 = 005205
Trp53 = 005205
Tgfb2 = 005205
Smad2 = 005205
Hpse = 005205
Hpse2 = 005205
Sdc1 = 005205
Plau = 005205
Plaur = 005205
Col1a1 = 005205
Col1a2 = 005205
Itga2 = 005205
Itgb1 = 005205
Vtn = 005205
Itgav = 005205
Itgb3 = 005205
Fn1 = 005205
Itgb5 = 005205
Hgf = 005205
Wnt1 = 005205
Fzd1 = 005205
Fzd7 = 005205
Fzd2 = 005205
Fzd3 = 005205
Fzd4 = 005205
Fzd5 = 005205
Fzd8 = 005205
Fzd6 = 005205
Fzd10 = 005205
Fzd9 = 005205
Itga5 = 005205
Sdc2 = 005205
Ezr = 005205
Rdx = 005205
Msn = 005205
Sdc4 = 005205
Fgf2 = 005205
Fgfr1 = 005205
Frs2 = 005205
Ptpn11 = 005205
Sos1 = 005205
Sos2 = 005205
Plcg1 = 005205
Plcg2 = 005205
Prkca = 005205
Prkcb = 005205
Prkcg = 005205
Nudt16l1 = 005205
Pxn = 005205
Ptk2 = 005205
Hbegf = 005205
Gpc1 = 005205
Igf2 = 005205
Gpc3 = 005205
Wnt2 = 005205
Wnt2b = 005205
Wnt3 = 005205
Wnt3a = 005205
Wnt4 = 005205
Wnt5a = 005205
Wnt5b = 005205
Wnt6 = 005205
Wnt7a = 005205
Wnt7b = 005205
Wnt8a = 005205
Wnt8b = 005205
Wnt9a = 005205
Wnt9b = 005205
Wnt10b = 005205
Wnt10a = 005205
Wnt11 = 005205
Wnt16 = 005205
Shh = 005205
Ihh = 005205
Ptch1 = 005205
Smo = 005205
Hspg2 = 005205
Ctsl = 005205
Prkaca = 005205
Prkacb = 005205
Mapk14 = 005205
Mapk11 = 005205
Mapk12 = 005205
Mapk13 = 005205
Hspb2 = 005205
Ptpn6 = 005205
Nat1 = 005204
Nat2 = 005204
Nat3 = 005204
Cyp1a2 = 005204
Sult1a1 = 005204
Cyp1a1 = 005204
Cyp1b1 = 005204
Cyp2c38 = 005204
Cyp2c39 = 005204
Cyp2c40 = 005204
Cyp2c23 = 005204
Cyp2c29 = 005204
Cyp2c70 = 005204
Cyp2c37 = 005204
Cyp2c55 = 005204
Cyp2c65 = 005204
Cyp2c66 = 005204
Cyp2c50 = 005204
Cyp2c54 = 005204
Cyp2c68 = 005204
Ephx1 = 005204
Gsta2 = 005204
Gsta3 = 005204
Gsta4 = 005204
Gstm1 = 005204
Gstm2 = 005204
Gstm5 = 005204
Gstm6 = 005204
Gstt1 = 005204
Gstt2 = 005204
Gsto1 = 005204
Gstm3 = 005204
Mgst3 = 005204
Gsta1 = 005204
Mgst1 = 005204
Gsto2 = 005204
Gstm7 = 005204
Gstm4 = 005204
Mgst2 = 005204
Gstt3 = 005204
Gstt4 = 005204
Gstp1 = 005204
Gstp2 = 005204
Gstp3 = 005204
Gstk1 = 005204
Hpgds = 005204
Arnt = 005204
Sult2a1 = 005204
Sult2a3 = 005204
Cyp3a11 = 005204
Cyp3a13 = 005204
Cyp3a16 = 005204
Cyp3a25 = 005204
Cyp3a41a = 005204
Cyp3a44 = 005204
Cyp3a41b = 005204
Ptgs2 = 005204
Chrna7 = 005204
Hsd11b1 = 005204
Cbr1 = 005204
Ugt2b5 = 005204
Ugt1a2 = 005204
Ugt1a6a = 005204
Ugt2a1 = 005204
Ugt1a9 = 005204
Ugt1a10 = 005204
Ugt1a7c = 005204
Ugt1a5 = 005204
Ugt2a3 = 005204
Ugt2a2 = 005204
Ugt2b1 = 005204
Ugt1a6b = 005204
Ugt1a1 = 005204
Ugt2b34 = 005204
Ugt2b36 = 005204
Ugt2b38 = 005204
Ugt2b37 = 005204
Ugt2b35 = 005204
Cyp2e1 = 005204
Cyp2b10 = 005204
Cyp2b13 = 005204
Cyp2b19 = 005204
Cyp2b9 = 005204
Cyp2b23 = 005204
Aldh3a1 = 005204
Aldh1a3 = 005204
Aldh3b1 = 005204
Aldh3b2 = 005204
Aldh3b3 = 005204
Adh1 = 005204
Adh7 = 005204
Adh4 = 005204
Adh5 = 005204
Kyat3 = 005204
Kyat1 = 005204
Src = 005203
Hras = 005203
Kras = 005203
Nras = 005203
Mapk1 = 005203
Mapk3 = 005203
Creb1 = 005203
Atf2 = 005203
Atf4 = 005203
Creb3 = 005203
Creb3l1 = 005203
Creb3l2 = 005203
Creb3l3 = 005203
Creb3l4 = 005203
Creb5 = 005203
Atf6b = 005203
Ddb1 = 005203
Ywhaz = 005203
Ywhab = 005203
Ywhaq = 005203
Ywhae = 005203
Ywhah = 005203
Ywhag = 005203
Jak1 = 005203
Stat3 = 005203
Stat5a = 005203
Stat5b = 005203
Casp3 = 005203
Hpn = 005203
Pik3ca = 005203
Pik3cd = 005203
Pik3cb = 005203
Pik3r2 = 005203
Pik3r1 = 005203
Pik3r3 = 005203
Rela = 005203
Rel = 005203
Nfkb2 = 005203
Nfkb1 = 005203
Trp53 = 005203
Ccne1 = 005203
Ccne2 = 005203
Cdk2 = 005203
Egr2 = 005203
Egr3 = 005203
Vdac3 = 005203
Ltbr = 005203
Sp100 = 005203
Hnrnpk = 005203
Cdkn1a = 005203
Ddx3x = 005203
D1Pas1 = 005203
Eif2ak2 = 005203
Prkaca = 005203
Prkacb = 005203
H2bc18 = 005203
H2bfm = 005203
H2bc1 = 005203
H2bl1 = 005203
H2bc6 = 005203
H2bc14 = 005203
H2bc4 = 005203
H2bu2 = 005203
H2bc3 = 005203
H2bc7 = 005203
H2bc8 = 005203
H2bc9 = 005203
H2bc11 = 005203
H2bc12 = 005203
H2bc13 = 005203
H2bc15 = 005203
Hist1h2bp = 005203
H2bc21 = 005203
Hist1h2bq = 005203
Hist1h2br = 005203
H4c3 = 005203
H4c4 = 005203
H4c6 = 005203
H4c9 = 005203
H4c11 = 005203
H4c12 = 005203
Hist1h4n = 005203
H4f16 = 005203
H4c1 = 005203
H4c2 = 005203
H4c8 = 005203
H4c14 = 005203
Hist1h4m = 005203
Bax = 005203
Grb2 = 005203
Tradd = 005203
Cdk1 = 005203
Tbp = 005203
Tbpl1 = 005203
Tbpl2 = 005203
Usp7 = 005203
Mdm2 = 005203
Rbpj = 005203
Rbpjl = 005203
Snw1 = 005203
Gtf2h1 = 005203
Gtf2h2 = 005203
Gtf2h3 = 005203
Gtf2h4 = 005203
Gtf2e1 = 005203
expressed = 005203
Gtf2e2 = 005203
Snd1 = 005203
Crebbp = 005203
Ep300 = 005203
Gtf2b = 005203
Ccnd1 = 005203
Ccnd2 = 005203
Ccnd3 = 005203
Cdk6 = 005203
Ccna2 = 005203
Ccna1 = 005203
Skp2 = 005203
Mrps18b = 005203
Traf1 = 005203
Traf2 = 005203
Traf3 = 005203
Traf5 = 005203
Jak3 = 005203
Lyn = 005203
Gm11787 = 005203
Syk = 005203
Atp6v0d1 = 005203
Atp6v0d2 = 005203
Ube3a = 005203
Dlg1 = 005203
Scrib = 005203
Pxn = 005203
Bak1 = 005203
Irf3 = 005203
Psmc1 = 005203
Rb1 = 005203
Rbl1 = 005203
Rbl2 = 005203
Cdkn1b = 005203
Ubr4 = 005203
Jun = 005203
Chd4 = 005203
Hdac2 = 005203
Hdac1 = 005203
Hdac3 = 005203
Hdac4 = 005203
Hdac5 = 005203
Hdac6 = 005203
Hdac7 = 005203
Hdac8 = 005203
Hdac9 = 005203
Hdac10 = 005203
Hdac11 = 005203
Pkm = 005203
Irf9 = 005203
Dnaja3 = 005203
Kat2a = 005203
Kat2b = 005203
Gtf2a1l = 005203
Gtf2a1 = 005203
Gtf2a2 = 005203
Srf = 005203
Ikbkg = 005203
Nfkbia = 005203
Rasa2 = 005203
Cdc42 = 005203
Rac1 = 005203
Rhoa = 005203
4930544G11Rik = 005203
Gsn = 005203
Scin = 005203
Actn4 = 005203
Actn1 = 005203
Cdk4 = 005203
Cdkn2a = 005203
Cdkn2b = 005203
Chek1 = 005203
Cdc20 = 005203
Mad1l1 = 005203
Vac14 = 005203
Ranbp1 = 005203
Polb = 005203
Irf7 = 005203
Il6st = 005203
Ccr5 = 005203
Ccr8 = 005203
Ccr3 = 005203
Ccr4 = 005203
Mapkapk2 = 005203
Casp8 = 005203
Bad = 005203
Pmaip1 = 005203
C3 = 005203
H2-M2 = 005203
H2-M3 = 005203
H2-M9 = 005203
H2-Q1 = 005203
H2-Q10 = 005203
H2-Q2 = 005203
H2-Q7 = 005203
H2-Q8 = 005203
H2-T22 = 005203
H2-T23 = 005203
H2-T24 = 005203
H2-T3 = 005203
H2-T9 = 005203
H2-M10.4 = 005203
H2-M11 = 005203
H2-M1 = 005203
H2-M10.5 = 005203
H2-M10.2 = 005203
H2-M10.6 = 005203
H2-T10 = 005203
H2-Q6 = 005203
H2-M10.3 = 005203
H2-Bl = 005203
H2-D1 = 005203
H2-K1 = 005203
H2-M10.1 = 005203
H2-K1 = 005203
H2-T18 = 005203
H2-Q9 = 005203
Gm8909 = 005203
H2-L = 005203
Gm10499 = 005203
H2-Q4 = 005203
H2-T-ps = 005203
Gm11127 = 005203
H2-M5 = 005203
Gm7030 = 005203
Slc2a1 = 005230
Slc2a2 = 005230
Gck = 005230
Pkm = 005230
Pdha1 = 005230
Pdha2 = 005230
Pdhb = 005230
Pdk1 = 005230
Trp53 = 005230
Sco2 = 005230
Slc1a5 = 005230
Sirt3 = 005230
Slc16a3 = 005230
Sirt6 = 005230
Myc = 005230
Hif1a = 005230
Kit = 005230
Met = 005230
Ret = 005230
Egfr = 005230
Erbb2 = 005230
Ntrk1 = 005230
Ntrk3 = 005230
Pdgfra = 005230
Pdgfrb = 005230
Fgfr1 = 005230
Fgfr2 = 005230
Fgfr3 = 005230
Flt3 = 005230
Hras = 005230
Kras = 005230
Nras = 005230
Raf1 = 005230
Map2k1 = 005230
Map2k2 = 005230
Mapk1 = 005230
Mapk3 = 005230
Gls2 = 005230
Gls = 005230
G6pd2 = 005230
G6pdx = 005230
Hk2 = 005230
Hk3 = 005230
Hk1 = 005230
Hkdc1 = 005230
Pfkl = 005230
Pfkm = 005230
Pfkp = 005230
Pgam1 = 005230
Pgam2 = 005230
Ldha = 005230
Ldhb = 005230
Ldhc = 005230
Ldhal6b = 005230
Tigar = 005230
Pten = 005230
Pik3ca = 005230
Pik3cd = 005230
Pik3cb = 005230
Pik3r2 = 005230
Pik3r1 = 005230
Pik3r3 = 005230
Akt1 = 005230
Akt2 = 005230
Akt3 = 005230
Mtor = 005230
Slc7a5 = 005230
Egf = 005231
Pdgfa = 005231
Pdgfb = 005231
Pdgfc = 005231
Pdgfd = 005231
Egfr = 005231
Pdgfra = 005231
Pdgfrb = 005231
Grb2 = 005231
Sos1 = 005231
Sos2 = 005231
Hras = 005231
Kras = 005231
Nras = 005231
Raf1 = 005231
Map2k1 = 005231
Map2k2 = 005231
Mapk1 = 005231
Mapk3 = 005231
Ralgds = 005231
Mapk8 = 005231
Mapk9 = 005231
Mapk10 = 005231
Pla2g4e = 005231
Pla2g4a = 005231
Pla2g4b = 005231
Pla2g4c = 005231
Pla2g4d = 005231
Pla2g4f = 005231
Pik3ca = 005231
Pik3cd = 005231
Pik3cb = 005231
Pik3r2 = 005231
Pik3r1 = 005231
Pik3r3 = 005231
Pdpk1 = 005231
Akt1 = 005231
Akt2 = 005231
Akt3 = 005231
Tsc1 = 005231
Tsc2 = 005231
Rheb = 005231
Mtor = 005231
Rps6kb2 = 005231
Rps6kb1 = 005231
Eif4ebp1 = 005231
Pip5k1c = 005231
Pip5k1b = 005231
Pip5k1a = 005231
Was = 005231
Rac1 = 005231
Rac2 = 005231
Rac3 = 005231
Wasf1 = 005231
Wasf2 = 005231
Wasf3 = 005231
Sp1 = 005231
Pld2 = 005231
Pld1 = 005231
Slc5a7 = 005231
Slc44a1 = 005231
Slc44a4 = 005231
Slc44a5 = 005231
Slc44a2 = 005231
Slc44a3 = 005231
Slc22a1 = 005231
Slc22a2 = 005231
Slc22a3 = 005231
Slc22a5 = 005231
Slc22a21 = 005231
Slc22a4 = 005231
Chka = 005231
Chkb = 005231
Hif1a = 005231
Jun = 005231
Fos = 005231
Pcyt1a = 005231
Pcyt1b = 005231
Chpt1 = 005231
Plcg1 = 005231
Plpp1 = 005231
Plpp2 = 005231
Plpp3 = 005231
Dgka = 005231
Dgkg = 005231
Dgkq = 005231
Dgkz = 005231
Dgkb = 005231
Dgke = 005231
Dgki = 005231
Dgkh = 005231
Dgkd = 005231
Dgkk = 005231
Prkca = 005231
Prkcb = 005231
Prkcg = 005231
Lypla1 = 005231
Gpcpd1 = 005231
Hif1a = 005235
Egf = 005235
Egfr = 005235
Hras = 005235
Kras = 005235
Nras = 005235
Raf1 = 005235
Map2k1 = 005235
Map2k2 = 005235
Mapk1 = 005235
Mapk3 = 005235
Fos = 005235
Jun = 005235
Eml4 = 005235
Alk = 005235
Pik3r2 = 005235
Pik3r1 = 005235
Pik3r3 = 005235
Pik3ca = 005235
Pik3cd = 005235
Pik3cb = 005235
Pten = 005235
Akt1 = 005235
Akt2 = 005235
Akt3 = 005235
Mtor = 005235
Rps6kb2 = 005235
Rps6kb1 = 005235
Chuk = 005235
Ikbkb = 005235
Ikbkg = 005235
Nfkbia = 005235
Nfkbib = 005235
Nfkbie = 005235
Nfkb1 = 005235
Rela = 005235
Ifng = 005235
Ifngr1 = 005235
Ifngr2 = 005235
Jak1 = 005235
Jak2 = 005235
Stat1 = 005235
Stat3 = 005235
Tlr2 = 005235
Tlr4 = 005235
Tlr9 = 005235
Tirap = 005235
Myd88 = 005235
Traf6 = 005235
Nfatc1 = 005235
Nfatc2 = 005235
Nfatc3 = 005235
Ticam1 = 005235
Ticam2 = 005235
Cd274 = 005235
Pdcd1 = 005235
Ptpn6 = 005235
Ptpn11 = 005235
Batf3 = 005235
Batf = 005235
Batf2 = 005235
Csnk2a1 = 005235
Csnk2a2 = 005235
Csnk2b = 005235
Cd4 = 005235
Lck = 005235
Cd3e = 005235
Cd3g = 005235
Cd247 = 005235
Cd3d = 005235
Zap70 = 005235
Map3k3 = 005235
Map2k3 = 005235
Map2k6 = 005235
Mapk14 = 005235
Mapk11 = 005235
Mapk12 = 005235
Mapk13 = 005235
Lat = 005235
Plcg1 = 005235
Ppp3cc = 005235
Ppp3ca = 005235
Ppp3cb = 005235
Ppp3r1 = 005235
Ppp3r2 = 005235
Rasgrp1 = 005235
Cd28 = 005235
Prkcq = 005235
Gsk3b = 005210
Axin1 = 005210
Axin2 = 005210
Ctnnb1 = 005210
Apc = 005210
Apc2 = 005210
Tcf7 = 005210
Tcf7l1 = 005210
Tcf7l2 = 005210
Lef1 = 005210
Birc5 = 005210
Myc = 005210
Ccnd1 = 005210
Kras = 005210
Pik3ca = 005210
Pik3cd = 005210
Pik3cb = 005210
Pik3r2 = 005210
Pik3r1 = 005210
Pik3r3 = 005210
Akt1 = 005210
Akt2 = 005210
Akt3 = 005210
Bad = 005210
Casp9 = 005210
Araf = 005210
Braf = 005210
Raf1 = 005210
Map2k1 = 005210
Map2k2 = 005210
Mapk1 = 005210
Mapk3 = 005210
Jun = 005210
Fos = 005210
Ralgds = 005210
Rala = 005210
Ralb = 005210
Rac1 = 005210
Rac2 = 005210
Rac3 = 005210
Rhoa = 005210
4930544G11Rik = 005210
Mapk8 = 005210
Mapk9 = 005210
Mapk10 = 005210
Dcc = 005210
Casp3 = 005210
Appl1 = 005210
Tgfb1 = 005210
Tgfb2 = 005210
Tgfb3 = 005210
Tgfbr1 = 005210
Tgfbr2 = 005210
Smad2 = 005210
Smad3 = 005210
Smad4 = 005210
Mlh1 = 005210
Msh2 = 005210
Msh3 = 005210
Msh6 = 005210
Bax = 005210
Pmaip1 = 005210
Bcl2l11 = 005210
Bbc3 = 005210
Bcl2 = 005210
Cycs = 005210
Cyct = 005210
Trp53 = 005210
Cdkn1a = 005210
Gadd45a = 005210
Gadd45b = 005210
Gadd45g = 005210
Bak1 = 005210
Ddb2 = 005210
Polk = 005210
Egf = 005210
Tgfa = 005210
Ereg = 005210
Areg = 005210
Egfr = 005210
Grb2 = 005210
Sos1 = 005210
Sos2 = 005210
Hras = 005210
Nras = 005210
Mtor = 005210
Rps6kb2 = 005210
Rps6kb1 = 005210
Kras = 005212
Pik3ca = 005212
Pik3cd = 005212
Pik3cb = 005212
Pik3r2 = 005212
Pik3r1 = 005212
Pik3r3 = 005212
Arhgef6 = 005212
Rac1 = 005212
Rac2 = 005212
Rac3 = 005212
Nfkb1 = 005212
Rela = 005212
Akt1 = 005212
Akt2 = 005212
Akt3 = 005212
Chuk = 005212
Ikbkb = 005212
Ikbkg = 005212
Bad = 005212
Bcl2l1 = 005212
Casp9 = 005212
Araf = 005212
Braf = 005212
Raf1 = 005212
Map2k1 = 005212
Mapk1 = 005212
Mapk3 = 005212
Mapk8 = 005212
Mapk9 = 005212
Mapk10 = 005212
Ralgds = 005212
Rala = 005212
Ralb = 005212
Ralbp1 = 005212
Cdc42 = 005212
Pld2 = 005212
Pld1 = 005212
Tgfa = 005212
Egf = 005212
Egfr = 005212
Erbb2 = 005212
Mtor = 005212
Rps6kb2 = 005212
Rps6kb1 = 005212
Jak1 = 005212
Stat3 = 005212
Stat1 = 005212
Vegfa = 005212
Cdkn2a = 005212
Cdk4 = 005212
Cdk6 = 005212
Ccnd1 = 005212
Rb1 = 005212
E2f1 = 005212
E2f2 = 005212
E2f3 = 005212
Trp53 = 005212
Cdkn1a = 005212
Gadd45a = 005212
Gadd45b = 005212
Gadd45g = 005212
Bax = 005212
Bak1 = 005212
Ddb2 = 005212
Polk = 005212
Tgfb1 = 005212
Tgfb2 = 005212
Tgfb3 = 005212
Tgfbr1 = 005212
Tgfbr2 = 005212
Smad2 = 005212
Smad3 = 005212
Smad4 = 005212
Brca2 = 005212
Rad51 = 005212
Tgfa = 005225
Egfr = 005225
Igf2 = 005225
Igf1r = 005225
Plcg1 = 005225
Plcg2 = 005225
Prkca = 005225
Prkcb = 005225
Prkcg = 005225
Elk1 = 005225
Shc1 = 005225
Shc2 = 005225
Shc3 = 005225
Shc4 = 005225
Grb2 = 005225
Sos1 = 005225
Sos2 = 005225
Hras = 005225
Kras = 005225
Nras = 005225
Araf = 005225
Braf = 005225
Raf1 = 005225
Map2k1 = 005225
Map2k2 = 005225
Mapk1 = 005225
Mapk3 = 005225
Pik3ca = 005225
Pik3cd = 005225
Pik3cb = 005225
Pik3r2 = 005225
Pik3r1 = 005225
Pik3r3 = 005225
Pten = 005225
Akt1 = 005225
Akt2 = 005225
Akt3 = 005225
Mtor = 005225
Rps6kb2 = 005225
Rps6kb1 = 005225
Bad = 005225
Bcl2l1 = 005225
Myc = 005225
Rb1 = 005225
E2f1 = 005225
E2f2 = 005225
E2f3 = 005225
Tert = 005225
Terc = 005225
Trp53 = 005225
Cdkn1a = 005225
Gadd45a = 005225
Gadd45b = 005225
Gadd45g = 005225
Bax = 005225
Bak1 = 005225
Ddb2 = 005225
Polk = 005225
Cdkn2a = 005225
Cdk4 = 005225
Cdk6 = 005225
Ccnd1 = 005225
Tgfb1 = 005225
Tgfb2 = 005225
Tgfb3 = 005225
Tgfbr1 = 005225
Tgfbr2 = 005225
Smad2 = 005225
Smad3 = 005225
Smad4 = 005225
Wnt1 = 005225
Wnt2 = 005225
Wnt2b = 005225
Wnt3 = 005225
Wnt3a = 005225
Wnt4 = 005225
Wnt5a = 005225
Wnt5b = 005225
Wnt6 = 005225
Wnt7a = 005225
Wnt7b = 005225
Wnt8a = 005225
Wnt8b = 005225
Wnt9a = 005225
Wnt9b = 005225
Wnt10b = 005225
Wnt10a = 005225
Wnt11 = 005225
Wnt16 = 005225
Fzd1 = 005225
Fzd7 = 005225
Fzd2 = 005225
Fzd3 = 005225
Fzd4 = 005225
Fzd5 = 005225
Fzd8 = 005225
Fzd6 = 005225
Fzd10 = 005225
Fzd9 = 005225
Lrp5 = 005225
Lrp6 = 005225
Dvl3 = 005225
Dvl1 = 005225
Dvl2 = 005225
Frat1 = 005225
Peg12 = 005225
Frat2 = 005225
Gsk3b = 005225
Axin1 = 005225
Axin2 = 005225
Apc = 005225
Apc2 = 005225
Ctnnb1 = 005225
Csnk1a1 = 005225
Tcf7 = 005225
Tcf7l1 = 005225
Tcf7l2 = 005225
Lef1 = 005225
Keap1 = 005225
Nfe2l2 = 005225
Hmox1 = 005225
Nqo1 = 005225
Gsta2 = 005225
Gsta3 = 005225
Gsta4 = 005225
Gstm1 = 005225
Gstm2 = 005225
Gstm5 = 005225
Gstm6 = 005225
Gstt1 = 005225
Gstt2 = 005225
Gsto1 = 005225
Gstm3 = 005225
Mgst3 = 005225
Gsta1 = 005225
Mgst1 = 005225
Gsto2 = 005225
Gstm7 = 005225
Gstm4 = 005225
Mgst2 = 005225
Gstt3 = 005225
Gstt4 = 005225
Gstp1 = 005225
Gstp2 = 005225
Gstp3 = 005225
Txnrd1 = 005225
Txnrd3 = 005225
Txnrd2 = 005225
Hgf = 005225
Met = 005225
Gab1 = 005225
Actb = 005225
Actg1 = 005225
Actl6a = 005225
Actl6b = 005225
Smarcd1 = 005225
Smarcd2 = 005225
Smarcd3 = 005225
Phf10 = 005225
Dpf1 = 005225
Dpf3 = 005225
Arid1b = 005225
Arid1a = 005225
Smarce1 = 005225
Smarcb1 = 005225
Smarcc1 = 005225
Smarcc2 = 005225
Smarca2 = 005225
Smarca4 = 005225
Arid2 = 005225
Pbrm1 = 005225
Brd7 = 005225
Cdx2 = 005226
Muc2 = 005226
Cdh17 = 005226
Reg4 = 005226
Abcb1a = 005226
Abcb1b = 005226
Shh = 005226
Trp53 = 005226
Cdkn1a = 005226
Gadd45a = 005226
Gadd45b = 005226
Gadd45g = 005226
Bax = 005226
Bak1 = 005226
Ddb2 = 005226
Polk = 005226
Rarb = 005226
Rxra = 005226
Rxrb = 005226
Rxrg = 005226
Wnt1 = 005226
Wnt2 = 005226
Wnt2b = 005226
Wnt3 = 005226
Wnt3a = 005226
Wnt4 = 005226
Wnt5a = 005226
Wnt5b = 005226
Wnt6 = 005226
Wnt7a = 005226
Wnt7b = 005226
Wnt8a = 005226
Wnt8b = 005226
Wnt9a = 005226
Wnt9b = 005226
Wnt10b = 005226
Wnt10a = 005226
Wnt11 = 005226
Wnt16 = 005226
Fzd1 = 005226
Fzd7 = 005226
Fzd2 = 005226
Fzd3 = 005226
Fzd4 = 005226
Fzd5 = 005226
Fzd8 = 005226
Fzd6 = 005226
Fzd10 = 005226
Fzd9 = 005226
Lrp5 = 005226
Lrp6 = 005226
Dvl3 = 005226
Dvl1 = 005226
Dvl2 = 005226
Frat1 = 005226
Peg12 = 005226
Frat2 = 005226
Gsk3b = 005226
Axin1 = 005226
Axin2 = 005226
Apc = 005226
Apc2 = 005226
Ctnnb1 = 005226
Csnk1a1 = 005226
Tcf7 = 005226
Tcf7l1 = 005226
Tcf7l2 = 005226
Lef1 = 005226
Myc = 005226
Ccnd1 = 005226
Tert = 005226
Terc = 005226
Egf = 005226
Egfr = 005226
Erbb2 = 005226
Shc1 = 005226
Shc2 = 005226
Shc3 = 005226
Shc4 = 005226
Grb2 = 005226
Sos1 = 005226
Sos2 = 005226
Hras = 005226
Kras = 005226
Nras = 005226
Araf = 005226
Braf = 005226
Raf1 = 005226
Map2k1 = 005226
Map2k2 = 005226
Mapk1 = 005226
Mapk3 = 005226
Pik3ca = 005226
Pik3cd = 005226
Pik3cb = 005226
Pik3r2 = 005226
Pik3r1 = 005226
Pik3r3 = 005226
Akt1 = 005226
Akt2 = 005226
Akt3 = 005226
Mtor = 005226
Rps6kb2 = 005226
Rps6kb1 = 005226
Bcl2 = 005226
Mlh1 = 005226
Cdkn1b = 005226
Cdk2 = 005226
Ccne1 = 005226
Ccne2 = 005226
Rb1 = 005226
E2f1 = 005226
E2f2 = 005226
E2f3 = 005226
Tgfb1 = 005226
Tgfb2 = 005226
Tgfb3 = 005226
Tgfbr1 = 005226
Tgfbr2 = 005226
Smad2 = 005226
Smad3 = 005226
Smad4 = 005226
Cdkn2b = 005226
Cdh1 = 005226
Ctnna2 = 005226
Ctnna3 = 005226
Ctnna1 = 005226
Jup = 005226
Hgf = 005226
Met = 005226
Fgf1 = 005226
Fgf2 = 005226
Fgf3 = 005226
Fgf4 = 005226
Fgf5 = 005226
Fgf7 = 005226
Fgf8 = 005226
Fgf9 = 005226
Fgf10 = 005226
Fgf16 = 005226
Fgf17 = 005226
Fgf18 = 005226
Fgf20 = 005226
Fgf22 = 005226
Fgf6 = 005226
Fgf15 = 005226
Fgf21 = 005226
Fgf23 = 005226
Fgfr2 = 005226
Gab1 = 005226
Egf = 005214
Tgfa = 005214
Egfr = 005214
Pdgfa = 005214
Pdgfb = 005214
Pdgfra = 005214
Pdgfrb = 005214
Igf1 = 005214
Igf1r = 005214
Plcg1 = 005214
Plcg2 = 005214
Calm1 = 005214
Calm4 = 005214
Calm3 = 005214
Calm2 = 005214
Calml3 = 005214
Calm5 = 005214
Calml4 = 005214
Camk1g = 005214
Camk1 = 005214
Camk2d = 005214
Camk2g = 005214
Camk2b = 005214
Camk2a = 005214
Camk4 = 005214
Prkca = 005214
Prkcb = 005214
Prkcg = 005214
Shc1 = 005214
Shc2 = 005214
Shc3 = 005214
Shc4 = 005214
Grb2 = 005214
Sos1 = 005214
Sos2 = 005214
Hras = 005214
Kras = 005214
Nras = 005214
Araf = 005214
Braf = 005214
Raf1 = 005214
Map2k1 = 005214
Map2k2 = 005214
Mapk1 = 005214
Mapk3 = 005214
Pik3ca = 005214
Pik3cd = 005214
Pik3cb = 005214
Pik3r2 = 005214
Pik3r1 = 005214
Pik3r3 = 005214
Akt1 = 005214
Akt2 = 005214
Akt3 = 005214
Mtor = 005214
Pten = 005214
Cdkn2a = 005214
Mdm2 = 005214
Trp53 = 005214
Cdkn1a = 005214
Ccnd1 = 005214
Cdk4 = 005214
Cdk6 = 005214
Rb1 = 005214
E2f1 = 005214
E2f2 = 005214
E2f3 = 005214
Gadd45a = 005214
Gadd45b = 005214
Gadd45g = 005214
Bax = 005214
Bak1 = 005214
Ddb2 = 005214
Polk = 005214
Ret = 005216
Ccdc6 = 005216
Ncoa4 = 005216
Ntrk1 = 005216
Tpm3 = 005216
Tpr = 005216
Tfg = 005216
Hras = 005216
Nras = 005216
Kras = 005216
Braf = 005216
Map2k1 = 005216
Map2k2 = 005216
Mapk1 = 005216
Mapk3 = 005216
Pax8 = 005216
Pparg = 005216
Rxra = 005216
Rxrb = 005216
Rxrg = 005216
Trp53 = 005216
Cdkn1a = 005216
Gadd45a = 005216
Gadd45b = 005216
Gadd45g = 005216
Bax = 005216
Bak1 = 005216
Ddb2 = 005216
Polk = 005216
Cdh1 = 005216
Ctnnb1 = 005216
Tcf7 = 005216
Tcf7l1 = 005216
Tcf7l2 = 005216
Lef1 = 005216
Myc = 005216
Ccnd1 = 005216
Kit = 005221
Flt3 = 005221
Pik3ca = 005221
Pik3cd = 005221
Pik3cb = 005221
Pik3r2 = 005221
Pik3r1 = 005221
Pik3r3 = 005221
Akt1 = 005221
Akt2 = 005221
Akt3 = 005221
Chuk = 005221
Ikbkb = 005221
Ikbkg = 005221
Nfkb1 = 005221
Rela = 005221
Bad = 005221
Mtor = 005221
Eif4ebp1 = 005221
Rps6kb2 = 005221
Rps6kb1 = 005221
Grb2 = 005221
Sos1 = 005221
Sos2 = 005221
Hras = 005221
Nras = 005221
Kras = 005221
Araf = 005221
Braf = 005221
Raf1 = 005221
Map2k1 = 005221
Map2k2 = 005221
Mapk1 = 005221
Mapk3 = 005221
Stat3 = 005221
Stat5a = 005221
Stat5b = 005221
Pim1 = 005221
Pim2 = 005221
Runx1 = 005221
Csf1r = 005221
Mpo = 005221
Csf2 = 005221
Il3 = 005221
Runx1t1 = 005221
Pml = 005221
Rara = 005221
Zbtb16 = 005221
Cebpa = 005221
Per2 = 005221
Spi1 = 005221
Cd14 = 005221
Itgam = 005221
Fcgr1 = 005221
Cebpe = 005221
Bcl2a1d = 005221
Bcl2a1a = 005221
Bcl2a1b = 005221
Bcl2a1c = 005221
Ccna2 = 005221
Ccna1 = 005221
Myc = 005221
Dusp6 = 005221
Jup = 005221
Tcf7 = 005221
Tcf7l1 = 005221
Tcf7l2 = 005221
Lef1 = 005221
Ccnd1 = 005221
Ppard = 005221
Bcr = 005220
Abl1 = 005220
Crk = 005220
Crkl = 005220
Cbl = 005220
Pik3ca = 005220
Pik3cd = 005220
Pik3cb = 005220
Pik3r2 = 005220
Pik3r1 = 005220
Pik3r3 = 005220
Akt1 = 005220
Akt2 = 005220
Akt3 = 005220
Bad = 005220
Bcl2l1 = 005220
Chuk = 005220
Ikbkb = 005220
Ikbkg = 005220
Nfkbia = 005220
Nfkb1 = 005220
Rela = 005220
Mdm2 = 005220
Trp53 = 005220
Cdkn1b = 005220
Grb2 = 005220
Gab2 = 005220
Ptpn11 = 005220
Sos1 = 005220
Sos2 = 005220
Hras = 005220
Kras = 005220
Nras = 005220
Raf1 = 005220
Araf = 005220
Braf = 005220
Map2k1 = 005220
Map2k2 = 005220
Mapk1 = 005220
Mapk3 = 005220
Shc1 = 005220
Shc2 = 005220
Shc3 = 005220
Shc4 = 005220
Myc = 005220
Stat5a = 005220
Stat5b = 005220
Cdkn2a = 005220
Cdkn1a = 005220
Ccnd1 = 005220
Cdk4 = 005220
Cdk6 = 005220
Rb1 = 005220
E2f1 = 005220
E2f2 = 005220
E2f3 = 005220
Gadd45a = 005220
Gadd45b = 005220
Gadd45g = 005220
Bax = 005220
Bak1 = 005220
Ddb2 = 005220
Polk = 005220
Tgfb1 = 005220
Tgfb2 = 005220
Tgfb3 = 005220
Tgfbr1 = 005220
Tgfbr2 = 005220
Smad3 = 005220
Smad4 = 005220
Mecom = 005220
Runx1 = 005220
Ctbp1 = 005220
Ctbp2 = 005220
Hdac2 = 005220
Hdac1 = 005220
Trp53 = 005217
Cdkn1a = 005217
Gadd45a = 005217
Gadd45b = 005217
Gadd45g = 005217
Bax = 005217
Bak1 = 005217
Ddb2 = 005217
Polk = 005217
Shh = 005217
Ptch1 = 005217
Smo = 005217
Kif7 = 005217
Sufu = 005217
Gli1 = 005217
Gli2 = 005217
Gli3 = 005217
Bmp2 = 005217
Bmp4 = 005217
Hhip = 005217
Ptch2 = 005217
Wnt1 = 005217
Wnt2 = 005217
Wnt2b = 005217
Wnt3 = 005217
Wnt3a = 005217
Wnt4 = 005217
Wnt5a = 005217
Wnt5b = 005217
Wnt6 = 005217
Wnt7a = 005217
Wnt7b = 005217
Wnt8a = 005217
Wnt8b = 005217
Wnt9a = 005217
Wnt9b = 005217
Wnt10b = 005217
Wnt10a = 005217
Wnt11 = 005217
Wnt16 = 005217
Fzd1 = 005217
Fzd7 = 005217
Fzd2 = 005217
Fzd3 = 005217
Fzd4 = 005217
Fzd5 = 005217
Fzd8 = 005217
Fzd6 = 005217
Fzd10 = 005217
Fzd9 = 005217
Dvl3 = 005217
Dvl1 = 005217
Dvl2 = 005217
Gsk3b = 005217
Axin1 = 005217
Axin2 = 005217
Apc = 005217
Apc2 = 005217
Ctnnb1 = 005217
Tcf7 = 005217
Tcf7l1 = 005217
Tcf7l2 = 005217
Lef1 = 005217
Fgf1 = 005218
Fgf2 = 005218
Fgf3 = 005218
Fgf4 = 005218
Fgf5 = 005218
Fgf7 = 005218
Fgf8 = 005218
Fgf9 = 005218
Fgf10 = 005218
Fgf16 = 005218
Fgf17 = 005218
Fgf18 = 005218
Fgf20 = 005218
Fgf22 = 005218
Fgf6 = 005218
Fgf15 = 005218
Fgf21 = 005218
Fgf23 = 005218
Hgf = 005218
Igf1 = 005218
Pdgfa = 005218
Pdgfb = 005218
Pdgfc = 005218
Pdgfd = 005218
Egf = 005218
Fgfr1 = 005218
Met = 005218
Igf1r = 005218
Pdgfra = 005218
Pdgfrb = 005218
Egfr = 005218
Hras = 005218
Kras = 005218
Nras = 005218
Araf = 005218
Braf = 005218
Raf1 = 005218
Map2k1 = 005218
Map2k2 = 005218
Mapk1 = 005218
Mapk3 = 005218
Ccnd1 = 005218
Cdk4 = 005218
Pik3ca = 005218
Pik3cd = 005218
Pik3cb = 005218
Pik3r2 = 005218
Pik3r1 = 005218
Pik3r3 = 005218
Akt1 = 005218
Akt2 = 005218
Akt3 = 005218
Bad = 005218
Pten = 005218
Cdkn2a = 005218
Mdm2 = 005218
Trp53 = 005218
Cdkn1a = 005218
Cdk6 = 005218
Rb1 = 005218
E2f1 = 005218
E2f2 = 005218
E2f3 = 005218
Cdh1 = 005218
Gadd45a = 005218
Gadd45b = 005218
Gadd45g = 005218
Bax = 005218
Bak1 = 005218
Ddb2 = 005218
Polk = 005218
Mitf = 005218
Hif1a = 005211
Epas1 = 005211
Egln3 = 005211
Egln2 = 005211
Egln1 = 005211
Vhl = 005211
Eloc = 005211
Elob = 005211
Rbx1 = 005211
Cul2 = 005211
Arnt = 005211
Arnt2 = 005211
Crebbp = 005211
Ep300 = 005211
Slc2a1 = 005211
Vegfa = 005211
Tgfb1 = 005211
Tgfb2 = 005211
Tgfb3 = 005211
Pdgfb = 005211
Tgfa = 005211
Hgf = 005211
Met = 005211
Gab1 = 005211
Pik3ca = 005211
Pik3cd = 005211
Pik3cb = 005211
Pik3r2 = 005211
Pik3r1 = 005211
Pik3r3 = 005211
Akt1 = 005211
Akt2 = 005211
Akt3 = 005211
Bad = 005211
Crk = 005211
Crkl = 005211
Rapgef1 = 005211
Rap1a = 005211
Rap1b = 005211
Ptpn11 = 005211
Grb2 = 005211
Sos1 = 005211
Sos2 = 005211
Hras = 005211
Kras = 005211
Nras = 005211
Araf = 005211
Braf = 005211
Raf1 = 005211
Map2k1 = 005211
Map2k2 = 005211
Mapk1 = 005211
Mapk3 = 005211
Ets1 = 005211
Jun = 005211
Rac1 = 005211
Cdc42 = 005211
Pak1 = 005211
Pak2 = 005211
Pak3 = 005211
Pak4 = 005211
Pak7 = 005211
Pak6 = 005211
Prcc = 005211
Tfe3 = 005211
Cdkn1a = 005211
Fh1 = 005211
Flcn = 005211
Fgfr3 = 005219
Hras = 005219
Kras = 005219
Nras = 005219
Araf = 005219
Braf = 005219
Raf1 = 005219
Map2k1 = 005219
Map2k2 = 005219
Mapk1 = 005219
Mapk3 = 005219
Rps6ka5 = 005219
Myc = 005219
Rassf1 = 005219
Dapk2 = 005219
Dapk3 = 005219
Dapk1 = 005219
Cdkn2a = 005219
Mdm2 = 005219
Trp53 = 005219
Cdkn1a = 005219
Ccnd1 = 005219
Cdk4 = 005219
Rb1 = 005219
E2f1 = 005219
E2f2 = 005219
E2f3 = 005219
Thbs1 = 005219
Hbegf = 005219
Mmp2 = 005219
Mmp9 = 005219
Upk3a = 005219
Src = 005219
Egf = 005219
Erbb2 = 005219
Egfr = 005219
Tymp = 005219
Vegfa = 005219
Mmp1a = 005219
Mmp1b = 005219
Cdh1 = 005219
Gstp1 = 005215
Gstp2 = 005215
Gstp3 = 005215
Cdkn1b = 005215
Cdk2 = 005215
Ccne1 = 005215
Ccne2 = 005215
Rb1 = 005215
E2f1 = 005215
E2f2 = 005215
E2f3 = 005215
Tmprss2 = 005215
Erg = 005215
Plau = 005215
Plat = 005215
Mmp3 = 005215
Mmp9 = 005215
Zeb1 = 005215
Il1r2 = 005215
Spint1 = 005215
Etv5 = 005215
Ins2 = 005215
Ins1 = 005215
Pdgfa = 005215
Pdgfb = 005215
Pdgfc = 005215
Pdgfd = 005215
Egf = 005215
Tgfa = 005215
Igf1 = 005215
Insrr = 005215
Pdgfra = 005215
Pdgfrb = 005215
Fgfr1 = 005215
Fgfr2 = 005215
Egfr = 005215
Erbb2 = 005215
Igf1r = 005215
Pik3ca = 005215
Pik3cd = 005215
Pik3cb = 005215
Pik3r2 = 005215
Pik3r1 = 005215
Pik3r3 = 005215
Pten = 005215
Pdpk1 = 005215
Nkx3-1 = 005215
Akt1 = 005215
Akt2 = 005215
Akt3 = 005215
Casp9 = 005215
Bad = 005215
Foxo1 = 005215
Cdkn1a = 005215
Mdm2 = 005215
Trp53 = 005215
Gsk3b = 005215
Creb1 = 005215
Atf4 = 005215
Creb3 = 005215
Creb3l1 = 005215
Creb3l2 = 005215
Creb3l3 = 005215
Creb3l4 = 005215
Creb5 = 005215
Ctnnb1 = 005215
Crebbp = 005215
Ep300 = 005215
Tcf7 = 005215
Tcf7l1 = 005215
Tcf7l2 = 005215
Lef1 = 005215
Ccnd1 = 005215
Chuk = 005215
Ikbkb = 005215
Ikbkg = 005215
Nfkbia = 005215
Nfkb1 = 005215
Rela = 005215
Bcl2 = 005215
Mtor = 005215
Grb2 = 005215
Sos1 = 005215
Sos2 = 005215
Hras = 005215
Kras = 005215
Nras = 005215
Araf = 005215
Braf = 005215
Raf1 = 005215
Map2k1 = 005215
Map2k2 = 005215
Mapk1 = 005215
Mapk3 = 005215
Srd5a2 = 005215
Ar = 005215
Hsp90aa1 = 005215
Hsp90ab1 = 005215
Hsp90b1 = 005215
Egf = 005213
Egfr = 005213
Pik3ca = 005213
Pik3cd = 005213
Pik3cb = 005213
Pik3r2 = 005213
Pik3r1 = 005213
Pik3r3 = 005213
Pten = 005213
Pdpk1 = 005213
Ilk = 005213
Akt1 = 005213
Akt2 = 005213
Akt3 = 005213
Casp9 = 005213
Bad = 005213
Foxo3 = 005213
Grb2 = 005213
Sos1 = 005213
Sos2 = 005213
Hras = 005213
Kras = 005213
Nras = 005213
Araf = 005213
Braf = 005213
Raf1 = 005213
Map2k1 = 005213
Map2k2 = 005213
Mapk1 = 005213
Mapk3 = 005213
Elk1 = 005213
Mlh1 = 005213
Cdh1 = 005213
Ctnnb1 = 005213
Ctnna2 = 005213
Ctnna3 = 005213
Ctnna1 = 005213
Axin1 = 005213
Axin2 = 005213
Apc = 005213
Apc2 = 005213
Gsk3b = 005213
Tcf7 = 005213
Tcf7l1 = 005213
Tcf7l2 = 005213
Lef1 = 005213
Myc = 005213
Ccnd1 = 005213
Trp53 = 005213
Cdkn1a = 005213
Gadd45a = 005213
Gadd45b = 005213
Gadd45g = 005213
Bax = 005213
Bak1 = 005213
Ddb2 = 005213
Polk = 005213
Erbb2 = 005213
Esr1 = 005224
Esr2 = 005224
Ncoa1 = 005224
Ncoa3 = 005224
Fos = 005224
Jun = 005224
Sp1 = 005224
Ccnd1 = 005224
Myc = 005224
Pgr = 005224
Wnt1 = 005224
Wnt4 = 005224
Tnfsf11 = 005224
Erbb2 = 005224
Fgf1 = 005224
Fgf2 = 005224
Fgf3 = 005224
Fgf4 = 005224
Fgf5 = 005224
Fgf7 = 005224
Fgf8 = 005224
Fgf9 = 005224
Fgf10 = 005224
Fgf16 = 005224
Fgf17 = 005224
Fgf18 = 005224
Fgf20 = 005224
Fgf22 = 005224
Fgf6 = 005224
Fgf15 = 005224
Fgf21 = 005224
Fgf23 = 005224
Fgfr1 = 005224
Igf1 = 005224
Igf1r = 005224
Egf = 005224
Egfr = 005224
Kit = 005224
Shc1 = 005224
Shc2 = 005224
Shc3 = 005224
Shc4 = 005224
Grb2 = 005224
Sos1 = 005224
Sos2 = 005224
Hras = 005224
Kras = 005224
Nras = 005224
Araf = 005224
Braf = 005224
Raf1 = 005224
Map2k1 = 005224
Map2k2 = 005224
Mapk1 = 005224
Mapk3 = 005224
Pik3ca = 005224
Pik3cd = 005224
Pik3cb = 005224
Pik3r2 = 005224
Pik3r1 = 005224
Pik3r3 = 005224
Pten = 005224
Akt1 = 005224
Akt2 = 005224
Akt3 = 005224
Mtor = 005224
Rps6kb2 = 005224
Rps6kb1 = 005224
Jag1 = 005224
Jag2 = 005224
Dll1 = 005224
Dll3 = 005224
Dll4 = 005224
Notch1 = 005224
Notch2 = 005224
Notch3 = 005224
Notch4 = 005224
Hes1 = 005224
Hes5 = 005224
Heyl = 005224
Hey1 = 005224
Hey2 = 005224
Flt4 = 005224
Cdkn1a = 005224
Nfkb2 = 005224
Wnt2 = 005224
Wnt2b = 005224
Wnt3 = 005224
Wnt3a = 005224
Wnt5a = 005224
Wnt5b = 005224
Wnt6 = 005224
Wnt7a = 005224
Wnt7b = 005224
Wnt8a = 005224
Wnt8b = 005224
Wnt9a = 005224
Wnt9b = 005224
Wnt10b = 005224
Wnt10a = 005224
Wnt11 = 005224
Wnt16 = 005224
Fzd1 = 005224
Fzd7 = 005224
Fzd2 = 005224
Fzd3 = 005224
Fzd4 = 005224
Fzd5 = 005224
Fzd8 = 005224
Fzd6 = 005224
Fzd10 = 005224
Fzd9 = 005224
Lrp5 = 005224
Lrp6 = 005224
Dvl3 = 005224
Dvl1 = 005224
Dvl2 = 005224
Frat1 = 005224
Peg12 = 005224
Frat2 = 005224
Gsk3b = 005224
Axin1 = 005224
Axin2 = 005224
Apc = 005224
Apc2 = 005224
Ctnnb1 = 005224
Csnk1a1 = 005224
Tcf7 = 005224
Tcf7l1 = 005224
Tcf7l2 = 005224
Lef1 = 005224
Trp53 = 005224
Gadd45a = 005224
Gadd45b = 005224
Gadd45g = 005224
Bax = 005224
Bak1 = 005224
Ddb2 = 005224
Polk = 005224
Cdk4 = 005224
Cdk6 = 005224
Rb1 = 005224
E2f1 = 005224
E2f2 = 005224
E2f3 = 005224
Brca1 = 005224
Brca2 = 005224
Fhit = 005222
Rarb = 005222
Rxra = 005222
Rxrb = 005222
Rxrg = 005222
Trp53 = 005222
Cdkn1a = 005222
Gadd45a = 005222
Gadd45b = 005222
Gadd45g = 005222
Bax = 005222
Bak1 = 005222
Ddb2 = 005222
Polk = 005222
Bcl2 = 005222
Cycs = 005222
Cyct = 005222
Apaf1 = 005222
Casp9 = 005222
Casp3 = 005222
Myc = 005222
Max = 005222
Zbtb17 = 005222
Cdkn2b = 005222
Cdk4 = 005222
Cdk6 = 005222
Ccnd1 = 005222
Cks1b = 005222
Cks2 = 005222
Skp2 = 005222
Cdkn1b = 005222
Cdk2 = 005222
Ccne1 = 005222
Ccne2 = 005222
Rb1 = 005222
E2f1 = 005222
E2f2 = 005222
E2f3 = 005222
Col4a1 = 005222
Col4a2 = 005222
Col4a4 = 005222
Col4a6 = 005222
Col4a5 = 005222
Col4a3 = 005222
Lama1 = 005222
Lama2 = 005222
Lama3 = 005222
Lama5 = 005222
Lama4 = 005222
Lamb1 = 005222
Lamb2 = 005222
Lamb3 = 005222
Lamc1 = 005222
Lamc2 = 005222
Lamc3 = 005222
Fn1 = 005222
Itga2 = 005222
Itga2b = 005222
Itga3 = 005222
Itga6 = 005222
Itgav = 005222
Itgb1 = 005222
Ptk2 = 005222
Pik3ca = 005222
Pik3cd = 005222
Pik3cb = 005222
Pik3r2 = 005222
Pik3r1 = 005222
Pik3r3 = 005222
Pten = 005222
Akt1 = 005222
Akt2 = 005222
Akt3 = 005222
Chuk = 005222
Ikbkb = 005222
Ikbkg = 005222
Nfkbia = 005222
Nfkb1 = 005222
Rela = 005222
Birc2 = 005222
Birc3 = 005222
Xiap = 005222
Birc7 = 005222
Bcl2l1 = 005222
Traf1 = 005222
Traf2 = 005222
Traf3 = 005222
Traf4 = 005222
Traf5 = 005222
Traf6 = 005222
Ptgs2 = 005222
Nos2 = 005222
Fhit = 005223
Rarb = 005223
Rxra = 005223
Rxrb = 005223
Rxrg = 005223
Cdkn2a = 005223
Cdk4 = 005223
Cdk6 = 005223
Ccnd1 = 005223
Rb1 = 005223
E2f1 = 005223
E2f2 = 005223
E2f3 = 005223
Kras = 005223
Rassf1 = 005223
Rassf5 = 005223
Stk4 = 005223
Pik3ca = 005223
Pik3cd = 005223
Pik3cb = 005223
Pik3r2 = 005223
Pik3r1 = 005223
Pik3r3 = 005223
Pdpk1 = 005223
Akt1 = 005223
Akt2 = 005223
Akt3 = 005223
Bad = 005223
Casp9 = 005223
Foxo3 = 005223
Egf = 005223
Tgfa = 005223
Egfr = 005223
Erbb2 = 005223
Grb2 = 005223
Sos1 = 005223
Sos2 = 005223
Hras = 005223
Nras = 005223
Araf = 005223
Braf = 005223
Raf1 = 005223
Map2k1 = 005223
Map2k2 = 005223
Mapk1 = 005223
Mapk3 = 005223
Plcg1 = 005223
Plcg2 = 005223
Prkca = 005223
Prkcb = 005223
Prkcg = 005223
Trp53 = 005223
Cdkn1a = 005223
Gadd45a = 005223
Gadd45b = 005223
Gadd45g = 005223
Bax = 005223
Bak1 = 005223
Ddb2 = 005223
Polk = 005223
Eml4 = 005223
Alk = 005223
Jak3 = 005223
Stat3 = 005223
Stat5a = 005223
Stat5b = 005223
H2-Aa = 005310
H2-Ab1 = 005310
H2-Eb1 = 005310
H2-DMa = 005310
H2-DMb1 = 005310
H2-DMb2 = 005310
H2-Oa = 005310
H2-Ob = 005310
H2-Ea = 005310
Il4 = 005310
Cd40lg = 005310
Cd40 = 005310
Fcer1a = 005310
Ms4a2 = 005310
Fcer1g = 005310
Il9 = 005310
Il10 = 005310
Il13 = 005310
Il5 = 005310
Ccl11 = 005310
Tnf = 005310
Il3 = 005310
Prg2 = 005310
Epx = 005310
C1qa = 005322
C1qb = 005322
C1qc = 005322
C2 = 005322
C4b = 005322
H2ax = 005322
H2ac20 = 005322
H2al1e = 005322
H2al1h = 005322
H2ac1 = 005322
H2ac7 = 005322
H2ac8 = 005322
H2ac11 = 005322
H2ac12 = 005322
H2ac15 = 005322
Hist1h2an = 005322
Hist1h2ap = 005322
H2ac4 = 005322
H2ac10 = 005322
H2ac13 = 005322
H2ac19 = 005322
Hist1h2ao = 005322
H2ac6 = 005322
Macroh2a1 = 005322
Macroh2a2 = 005322
H2aj = 005322
H2al1g = 005322
H2al1c = 005322
H2ac21 = 005322
H2az2 = 005322
H2al1a = 005322
H2al1o = 005322
H2al1n = 005322
H2al2a = 005322
H2al1i = 005322
H2ab2 = 005322
H2al1j = 005322
H2al1m = 005322
H2al2b = 005322
H2al1d = 005322
H2az1 = 005322
H2aw = 005322
H2ac18 = 005322
H2al2c = 005322
H2ab3 = 005322
H2al1k = 005322
H2al1b = 005322
H2ab1 = 005322
H2al1f = 005322
H2bc18 = 005322
H2bfm = 005322
H2bc1 = 005322
H2bl1 = 005322
H2bc6 = 005322
H2bc14 = 005322
H2bc4 = 005322
H2bu2 = 005322
H2bc3 = 005322
H2bc7 = 005322
H2bc8 = 005322
H2bc9 = 005322
H2bc11 = 005322
H2bc12 = 005322
H2bc13 = 005322
H2bc15 = 005322
Hist1h2bp = 005322
H2bc21 = 005322
Hist1h2bq = 005322
Hist1h2br = 005322
H3f3a = 005322
H3f3b = 005322
H3f3c = 005322
Gm12657 = 005322
H3c10 = 005322
H3c14 = 005322
H3c7 = 005322
H3c3 = 005322
H3c4 = 005322
H3c2 = 005322
H3c6 = 005322
H3c11 = 005322
H3c13 = 005322
H3c1 = 005322
H3c15 = 005322
H3c8 = 005322
H3f4 = 005322
H4c3 = 005322
H4c4 = 005322
H4c6 = 005322
H4c9 = 005322
H4c11 = 005322
H4c12 = 005322
Hist1h4n = 005322
H4f16 = 005322
H4c1 = 005322
H4c2 = 005322
H4c8 = 005322
H4c14 = 005322
Hist1h4m = 005322
Snrpb = 005322
Snrpd1 = 005322
Snrpd3 = 005322
Grin2a = 005322
Grin2b = 005322
Trim21 = 005322
Ro60 = 005322
Ssb = 005322
Actn4 = 005322
Actn1 = 005322
H2-Aa = 005322
H2-Ab1 = 005322
H2-Eb1 = 005322
H2-DMa = 005322
H2-DMb1 = 005322
H2-DMb2 = 005322
H2-Oa = 005322
H2-Ob = 005322
H2-Ea = 005322
Cd80 = 005322
Cd86 = 005322
Cd28 = 005322
Cd40lg = 005322
Cd40 = 005322
Tnf = 005322
Ifng = 005322
Il10 = 005322
C1ra = 005322
C1rb = 005322
C1s2 = 005322
C1s1 = 005322
C3 = 005322
Hc = 005322
C6 = 005322
C7 = 005322
C8a = 005322
C8b = 005322
C8g = 005322
C9 = 005322
Ctsg = 005322
Elane = 005322
Fcgr1 = 005322
Fcgr4 = 005322
Cd80 = 005323
Cd86 = 005323
Cd28 = 005323
Ctla4 = 005323
H2-Aa = 005323
H2-Ab1 = 005323
H2-Eb1 = 005323
H2-DMa = 005323
H2-DMb1 = 005323
H2-DMb2 = 005323
H2-Oa = 005323
H2-Ob = 005323
H2-Ea = 005323
Itgal = 005323
Itgb2 = 005323
Itgb2l = 005323
Icam1 = 005323
Il15 = 005323
Tnfsf13 = 005323
Tnfsf13b = 005323
Ltb = 005323
Tnf = 005323
Il1a = 005323
Il1b = 005323
Il6 = 005323
Il11 = 005323
Il18 = 005323
Tlr2 = 005323
Tlr4 = 005323
Jun = 005323
Fos = 005323
Tgfb1 = 005323
Tgfb2 = 005323
Tgfb3 = 005323
Il23a = 005323
Il17a = 005323
Pth = 005323
Csf1 = 005323
Tnfsf11 = 005323
Tnfrsf11a = 005323
Atp6v1a = 005323
Atp6v1b2 = 005323
Atp6v1b1 = 005323
Atp6v1c1 = 005323
Atp6v1c2 = 005323
Atp6v1d = 005323
Atp6v1e1 = 005323
Atp6v1e2 = 005323
Atp6v1f = 005323
Atp6v1g2 = 005323
Atp6v1g1 = 005323
Atp6v1g3 = 005323
Atp6v0e = 005323
Atp6v0e2 = 005323
Atp6v0a1 = 005323
Atp6v0a2 = 005323
Tcirg1 = 005323
Atp6v0a4 = 005323
Atp6v0d1 = 005323
Atp6v0d2 = 005323
Atp6v1h = 005323
Atp6ap1 = 005323
Atp6v0c = 005323
Atp6v0b = 005323
Ctsk = 005323
Acp5 = 005323
Mmp1a = 005323
Mmp1b = 005323
Mmp3 = 005323
Ctsl = 005323
Csf2 = 005323
Ccl5 = 005323
Ccl2 = 005323
Ccl12 = 005323
Ccl3 = 005323
Ccl20 = 005323
Cxcl1 = 005323
Cxcl2 = 005323
Cxcl3 = 005323
Cxcl5 = 005323
Cxcl12 = 005323
Vegfa = 005323
Flt1 = 005323
Angpt1 = 005323
Tek = 005323
Ifng = 005323
Ifna1 = 005320
Ifna2 = 005320
Ifna4 = 005320
Ifna5 = 005320
Ifna6 = 005320
Ifna7 = 005320
Ifna9 = 005320
Ifna11 = 005320
Ifna12 = 005320
Ifna13 = 005320
Ifna14 = 005320
Ifnab = 005320
Ifna15 = 005320
Ctla4 = 005320
Tpo = 005320
Tg = 005320
H2-Aa = 005320
H2-Ab1 = 005320
H2-Eb1 = 005320
H2-DMa = 005320
H2-DMb1 = 005320
H2-DMb2 = 005320
H2-Oa = 005320
H2-Ob = 005320
H2-Ea = 005320
Cd80 = 005320
Cd86 = 005320
Cd28 = 005320
Il2 = 005320
H2-M2 = 005320
H2-M3 = 005320
H2-M9 = 005320
H2-Q1 = 005320
H2-Q10 = 005320
H2-Q2 = 005320
H2-Q7 = 005320
H2-Q8 = 005320
H2-T22 = 005320
H2-T23 = 005320
H2-T24 = 005320
H2-T3 = 005320
H2-T9 = 005320
H2-M10.4 = 005320
H2-M11 = 005320
H2-M1 = 005320
H2-M10.5 = 005320
H2-M10.2 = 005320
H2-M10.6 = 005320
H2-T10 = 005320
H2-Q6 = 005320
H2-M10.3 = 005320
H2-Bl = 005320
H2-D1 = 005320
H2-K1 = 005320
H2-M10.1 = 005320
H2-K1 = 005320
H2-T18 = 005320
H2-Q9 = 005320
Gm8909 = 005320
H2-L = 005320
Gm10499 = 005320
H2-Q4 = 005320
H2-T-ps = 005320
Gm11127 = 005320
H2-M5 = 005320
Gm7030 = 005320
Fasl = 005320
Fas = 005320
Prf1 = 005320
Gzmb = 005320
Cd40lg = 005320
Cd40 = 005320
Il4 = 005320
Il5 = 005320
Il10 = 005320
Tshr = 005320
Cga = 005320
Tshb = 005320
Tlr2 = 005321
Tlr4 = 005321
Tlr5 = 005321
Nfkb1 = 005321
Rela = 005321
Nod2 = 005321
H2-Aa = 005321
H2-Ab1 = 005321
H2-Eb1 = 005321
H2-DMa = 005321
H2-DMb1 = 005321
H2-DMb2 = 005321
H2-Oa = 005321
H2-Ob = 005321
H2-Ea = 005321
Ifng = 005321
Ifngr1 = 005321
Ifngr2 = 005321
Stat1 = 005321
Tbx21 = 005321
Il4 = 005321
Il5 = 005321
Il12a = 005321
Il12b = 005321
Il12rb2 = 005321
Il12rb1 = 005321
Stat4 = 005321
Il2 = 005321
Il18 = 005321
Il18r1 = 005321
Il18rap = 005321
Jun = 005321
Tnf = 005321
Il6 = 005321
Il1a = 005321
Il1b = 005321
Tgfb1 = 005321
Tgfb2 = 005321
Tgfb3 = 005321
Smad2 = 005321
Smad3 = 005321
Stat3 = 005321
Il21 = 005321
Il21r = 005321
Il23a = 005321
Il23r = 005321
Rorc = 005321
Rora = 005321
Foxp3 = 005321
Il17a = 005321
Il17f = 005321
Il22 = 005321
Il4ra = 005321
Il2rg = 005321
Stat6 = 005321
Gata3 = 005321
Il10 = 005321
Il13 = 005321
Maf = 005321
Nfatc1 = 005321
H2-M2 = 005330
H2-M3 = 005330
H2-M9 = 005330
H2-Q1 = 005330
H2-Q10 = 005330
H2-Q2 = 005330
H2-Q7 = 005330
H2-Q8 = 005330
H2-T22 = 005330
H2-T23 = 005330
H2-T24 = 005330
H2-T3 = 005330
H2-T9 = 005330
H2-M10.4 = 005330
H2-M11 = 005330
H2-M1 = 005330
H2-M10.5 = 005330
H2-M10.2 = 005330
H2-M10.6 = 005330
H2-T10 = 005330
H2-Q6 = 005330
H2-M10.3 = 005330
H2-Bl = 005330
H2-D1 = 005330
H2-K1 = 005330
H2-M10.1 = 005330
H2-K1 = 005330
H2-T18 = 005330
H2-Q9 = 005330
Gm8909 = 005330
H2-L = 005330
Gm10499 = 005330
H2-Q4 = 005330
H2-T-ps = 005330
Gm11127 = 005330
H2-M5 = 005330
Gm7030 = 005330
Cd80 = 005330
Cd86 = 005330
Cd28 = 005330
Il12a = 005330
Il12b = 005330
Fasl = 005330
Fas = 005330
Prf1 = 005330
Gzmb = 005330
H2-Aa = 005330
H2-Ab1 = 005330
H2-Eb1 = 005330
H2-DMa = 005330
H2-DMb1 = 005330
H2-DMb2 = 005330
H2-Oa = 005330
H2-Ob = 005330
H2-Ea = 005330
Il2 = 005330
Cd40lg = 005330
Cd40 = 005330
Ifng = 005330
Tnf = 005330
Il4 = 005330
Il5 = 005330
Il10 = 005330
Il6 = 005332
Il1a = 005332
Il1b = 005332
Tnf = 005332
H2-Aa = 005332
H2-Ab1 = 005332
H2-Eb1 = 005332
H2-DMa = 005332
H2-DMb1 = 005332
H2-DMb2 = 005332
H2-Oa = 005332
H2-Ob = 005332
H2-Ea = 005332
Cd80 = 005332
Cd86 = 005332
Cd28 = 005332
Il2 = 005332
H2-M2 = 005332
H2-M3 = 005332
H2-M9 = 005332
H2-Q1 = 005332
H2-Q10 = 005332
H2-Q2 = 005332
H2-Q7 = 005332
H2-Q8 = 005332
H2-T22 = 005332
H2-T23 = 005332
H2-T24 = 005332
H2-T3 = 005332
H2-T9 = 005332
H2-M10.4 = 005332
H2-M11 = 005332
H2-M1 = 005332
H2-M10.5 = 005332
H2-M10.2 = 005332
H2-M10.6 = 005332
H2-T10 = 005332
H2-Q6 = 005332
H2-M10.3 = 005332
H2-Bl = 005332
H2-D1 = 005332
H2-K1 = 005332
H2-M10.1 = 005332
H2-K1 = 005332
H2-T18 = 005332
H2-Q9 = 005332
Gm8909 = 005332
H2-L = 005332
Gm10499 = 005332
H2-Q4 = 005332
H2-T-ps = 005332
Gm11127 = 005332
H2-M5 = 005332
Gm7030 = 005332
Fasl = 005332
Fas = 005332
Prf1 = 005332
Gzmb = 005332
Ifng = 005332
Klrd1 = 005332
Klra1 = 005332
Klra3 = 005332
Klra7 = 005332
Klra9 = 005332
Klrc1 = 005332
Ada = 005340
Il7r = 005340
Il2rg = 005340
Jak3 = 005340
Dclre1c = 005340
Rag1 = 005340
Rag2 = 005340
Cd3d = 005340
Cd3e = 005340
Ptprc = 005340
Cd4 = 005340
Cd8a = 005340
Cd8b1 = 005340
Aire = 005340
Tap1 = 005340
Tap2 = 005340
Lck = 005340
Zap70 = 005340
Rfx5 = 005340
Rfxap = 005340
Rfxank = 005340
Ciita = 005340
Orai1 = 005340
Igll1 = 005340
Cd79a = 005340
Blnk = 005340
Btk = 005340
Ikbkg = 005340
Cd40 = 005340
Cd40lg = 005340
Ung = 005340
Aicda = 005340
Icos = 005340
Tnfrsf13c = 005340
Cd19 = 005340
Tnfrsf13b = 005340
Adam10 = 005010
Adam17 = 005010
App = 005010
Nae1 = 005010
Apbb1 = 005010
Gapdh = 005010
Bace1 = 005010
Bace2 = 005010
Rtn3 = 005010
Rtn4 = 005010
Psenen = 005010
Psen1 = 005010
Psen2 = 005010
Ncstn = 005010
Aph1a = 005010
Aph1c = 005010
Aph1b = 005010
Ide = 005010
Mme = 005010
Ndufv1 = 005010
Ndufv2 = 005010
Ndufv3 = 005010
Ndufa1 = 005010
Ndufa2 = 005010
Ndufa3 = 005010
Ndufa4 = 005010
Ndufa4l2 = 005010
Ndufa5 = 005010
Ndufa6 = 005010
Ndufa7 = 005010
Ndufa8 = 005010
Ndufa9 = 005010
Ndufa10 = 005010
Ndufab1 = 005010
Ndufa11 = 005010
Ndufa12 = 005010
Ndufa13 = 005010
Ndufb2 = 005010
Ndufb3 = 005010
Ndufb4 = 005010
Ndufb4b = 005010
Ndufb4c = 005010
Ndufb5 = 005010
Ndufb6 = 005010
Ndufb7 = 005010
Ndufb8 = 005010
Ndufb9 = 005010
Ndufb10 = 005010
Ndufb11 = 005010
Ndufs1 = 005010
Ndufs2 = 005010
Ndufs3 = 005010
Ndufs4 = 005010
Ndufs5 = 005010
Ndufs6 = 005010
Ndufs7 = 005010
Ndufs8 = 005010
Ndufc1 = 005010
Ndufc2 = 005010
Sdha = 005010
Sdhb = 005010
Sdhc = 005010
Sdhd = 005010
Uqcrfs1 = 005010
CYTB = 005010
Cyc1 = 005010
Uqcrc1 = 005010
Uqcrc2 = 005010
Uqcrh = 005010
Uqcrb = 005010
Uqcrq = 005010
Uqcr10 = 005010
Uqcr11 = 005010
COX3 = 005010
COX1 = 005010
COX2 = 005010
Cox4i1 = 005010
Cox4i2 = 005010
Cox5a = 005010
Cox5b = 005010
Cox6a1 = 005010
Cox6a2 = 005010
Cox6b1 = 005010
Cox6b2 = 005010
Cox6c = 005010
Cox7a2 = 005010
Cox7a1 = 005010
Cox7a2l = 005010
Cox7b = 005010
Cox7b2 = 005010
Cox7c = 005010
Cox8a = 005010
Cox8b = 005010
Cox8c = 005010
Atp5a1 = 005010
Atp5b = 005010
Atp5c1 = 005010
Atp5d = 005010
Atp5e = 005010
ATP6 = 005010
Atp5pb = 005010
Atp5g1 = 005010
Atp5g2 = 005010
Atp5g3 = 005010
Atp5h = 005010
Atp5o = 005010
Atp5j = 005010
ATP8 = 005010
Hsd17b10 = 005010
Lpl = 005010
Apoe = 005010
Lrp1 = 005010
Fas = 005010
Tnfrsf1a = 005010
Fadd = 005010
Casp8 = 005010
Bid = 005010
Calm1 = 005010
Calm4 = 005010
Calm3 = 005010
Calm2 = 005010
Calml3 = 005010
Calm5 = 005010
Calml4 = 005010
Ppp3cc = 005010
Ppp3ca = 005010
Ppp3cb = 005010
Ppp3r1 = 005010
Ppp3r2 = 005010
Bad = 005010
Cycs = 005010
Cyct = 005010
Apaf1 = 005010
Casp9 = 005010
Casp3 = 005010
Gnaq = 005010
Plcb1 = 005010
Plcb3 = 005010
Plcb4 = 005010
Plcb2 = 005010
Grin1 = 005010
Grin2a = 005010
Grin2b = 005010
Grin2c = 005010
Grin2d = 005010
Cacna1c = 005010
Cacna1d = 005010
Cacna1f = 005010
Cacna1s = 005010
Mapk1 = 005010
Mapk3 = 005010
Ryr3 = 005010
Itpr1 = 005010
Itpr2 = 005010
Itpr3 = 005010
Atp2a1 = 005010
Atp2a3 = 005010
Atp2a2 = 005010
Atf6 = 005010
Ern1 = 005010
Eif2ak3 = 005010
Casp12 = 005010
Nos1 = 005010
Capn1 = 005010
Capn2 = 005010
Cdk5r1 = 005010
Cdk5 = 005010
Mapt = 005010
Gsk3b = 005010
Casp7 = 005010
Snca = 005010
Tnf = 005010
Il1b = 005010
Adora2a = 005012
Gnal = 005012
Drd2 = 005012
Gnai1 = 005012
Gnai3 = 005012
Gnai2 = 005012
Adcy5 = 005012
Prkaca = 005012
Prkacb = 005012
Drd1 = 005012
Uba1y = 005012
Uba1 = 005012
Uba7 = 005012
Ubb = 005012
Ube2l3 = 005012
Ube2l6 = 005012
Ube2j2 = 005012
Ube2j1 = 005012
Ube2g2 = 005012
Ube2g1 = 005012
Prkn = 005012
Snca = 005012
Gpr37 = 005012
Septin5 = 005012
Sncaip = 005012
Uchl1 = 005012
Th = 005012
Slc6a3 = 005012
Slc18a1 = 005012
Slc18a2 = 005012
ND1 = 005012
ND2 = 005012
ND3 = 005012
ND4 = 005012
ND4L = 005012
ND5 = 005012
ND6 = 005012
Ndufv1 = 005012
Ndufv2 = 005012
Ndufv3 = 005012
Ndufa1 = 005012
Ndufa2 = 005012
Ndufa3 = 005012
Ndufa4 = 005012
Ndufa4l2 = 005012
Ndufa5 = 005012
Ndufa6 = 005012
Ndufa7 = 005012
Ndufa8 = 005012
Ndufa9 = 005012
Ndufa10 = 005012
Ndufab1 = 005012
Ndufa11 = 005012
Ndufa12 = 005012
Ndufa13 = 005012
Ndufb2 = 005012
Ndufb3 = 005012
Ndufb4 = 005012
Ndufb4b = 005012
Ndufb4c = 005012
Ndufb5 = 005012
Ndufb6 = 005012
Ndufb7 = 005012
Ndufb8 = 005012
Ndufb9 = 005012
Ndufb10 = 005012
Ndufb11 = 005012
Ndufs1 = 005012
Ndufs2 = 005012
Ndufs3 = 005012
Ndufs4 = 005012
Ndufs5 = 005012
Ndufs6 = 005012
Ndufs7 = 005012
Ndufs8 = 005012
Ndufc1 = 005012
Ndufc2 = 005012
Sdha = 005012
Sdhb = 005012
Sdhc = 005012
Sdhd = 005012
Uqcrfs1 = 005012
CYTB = 005012
Cyc1 = 005012
Uqcrc1 = 005012
Uqcrc2 = 005012
Uqcrh = 005012
Uqcrb = 005012
Uqcrq = 005012
Uqcr10 = 005012
Uqcr11 = 005012
COX3 = 005012
COX1 = 005012
COX2 = 005012
Cox4i1 = 005012
Cox4i2 = 005012
Cox5a = 005012
Cox5b = 005012
Cox6a1 = 005012
Cox6a2 = 005012
Cox6b1 = 005012
Cox6b2 = 005012
Cox6c = 005012
Cox7a2 = 005012
Cox7a1 = 005012
Cox7a2l = 005012
Cox7b = 005012
Cox7b2 = 005012
Cox7c = 005012
Cox8a = 005012
Cox8b = 005012
Cox8c = 005012
Atp5a1 = 005012
Atp5b = 005012
Atp5c1 = 005012
Atp5d = 005012
Atp5e = 005012
ATP6 = 005012
Atp5pb = 005012
Atp5g1 = 005012
Atp5g2 = 005012
Atp5g3 = 005012
Atp5h = 005012
Atp5o = 005012
Atp5j = 005012
ATP8 = 005012
Lrrk2 = 005012
Pink1 = 005012
Park7 = 005012
Htra2 = 005012
Vdac1 = 005012
Vdac2 = 005012
Vdac3 = 005012
Slc25a4 = 005012
Slc25a5 = 005012
Slc25a31 = 005012
Ppif = 005012
Cycs = 005012
Cyct = 005012
Apaf1 = 005012
Casp9 = 005012
Casp3 = 005012
Trp53 = 005014
Ppp3cc = 005014
Ppp3ca = 005014
Ppp3cb = 005014
Ppp3r1 = 005014
Ppp3r2 = 005014
Casp1 = 005014
Bid = 005014
Bcl2 = 005014
Bcl2l1 = 005014
Bax = 005014
Bad = 005014
Apaf1 = 005014
Cycs = 005014
Cyct = 005014
Casp9 = 005014
Casp3 = 005014
Sod1 = 005014
Tomm40 = 005014
Tomm40l = 005014
Derl1 = 005014
Casp12 = 005014
Map3k5 = 005014
Tnf = 005014
Tnfrsf1a = 005014
Tnfrsf1b = 005014
Daxx = 005014
Map2k3 = 005014
Map2k6 = 005014
Mapk14 = 005014
Mapk11 = 005014
Mapk12 = 005014
Mapk13 = 005014
Nos1 = 005014
Ccs = 005014
Gpx1 = 005014
Gpx2 = 005014
Gpx3 = 005014
Gpx5 = 005014
Gpx7 = 005014
Gpx6 = 005014
Gpx8 = 005014
Cat = 005014
Prph = 005014
Nefl = 005014
Nefm = 005014
Nefh = 005014
Als2 = 005014
Rab5a = 005014
Rac1 = 005014
Slc1a2 = 005014
Gria1 = 005014
Gria2 = 005014
Grin1 = 005014
Grin2a = 005014
Grin2b = 005014
Grin2c = 005014
Grin2d = 005014
Clta = 005016
Cltb = 005016
Cltc = 005016
Hip1 = 005016
Ap2a2 = 005016
Ap2a1 = 005016
Ap2b1 = 005016
Ap2m1 = 005016
Ap2s1 = 005016
Htt = 005016
Dctn1 = 005016
Dctn2 = 005016
Dctn3 = 005016
Dctn4 = 005016
Dctn5 = 005016
Dctn6 = 005016
Actr1a = 005016
Actr1b = 005016
Actr10 = 005016
Hap1 = 005016
Dnah1 = 005016
Dnah3 = 005016
Dnah2 = 005016
Dnah7b = 005016
Dnah5 = 005016
Dnah6 = 005016
Dnah9 = 005016
Dnah11 = 005016
Dnah12 = 005016
Dnah8 = 005016
Dnah7a = 005016
Dnah10 = 005016
Dnah17 = 005016
Dnah14 = 005016
Dnah7c = 005016
Dnali1 = 005016
Dnaic1 = 005016
Dnaic2 = 005016
Dnal1 = 005016
Dnal4 = 005016
Tuba4a = 005016
Tuba3a = 005016
Tuba1a = 005016
Tuba1c = 005016
Tuba3b = 005016
Tuba1b = 005016
Tuba8 = 005016
Tubal3 = 005016
Tubb4b = 005016
Tubb2a = 005016
Tubb3 = 005016
Tubb4a = 005016
Tubb6 = 005016
Tubb5 = 005016
Tubb1 = 005016
Tubb2b = 005016
Mapk8 = 005016
Mapk9 = 005016
Mapk10 = 005016
Kif5a = 005016
Kif5b = 005016
Kif5c = 005016
Klc1 = 005016
Klc2 = 005016
Klc3 = 005016
Klc4 = 005016
Ift57 = 005016
Casp8 = 005016
Casp3 = 005016
Grm5 = 005016
Gnaq = 005016
Plcb1 = 005016
Plcb3 = 005016
Plcb4 = 005016
Plcb2 = 005016
Stx1a = 005016
Cacna1b = 005016
Grin1 = 005016
Grin2b = 005016
Itpr1 = 005016
Dlg4 = 005016
Gria1 = 005016
Gria2 = 005016
Gria3 = 005016
Gria4 = 005016
Tgm2 = 005016
Slc1a3 = 005016
Slc1a2 = 005016
Kcnj10 = 005016
Rest = 005016
Sin3a = 005016
Rcor1 = 005016
Hdac2 = 005016
Hdac1 = 005016
Polr2a = 005016
Polr2b = 005016
Polr2c = 005016
Polr2d = 005016
Polr2e = 005016
Polr2f = 005016
Polr2g = 005016
Polr2h = 005016
Polr2i = 005016
Polr2l = 005016
Polr2j = 005016
DNA-directed = 005016
DNA-directed = 005016
Bdnf = 005016
Crebbp = 005016
Ep300 = 005016
Taf4b = 005016
Taf4 = 005016
Tbp = 005016
Tbpl1 = 005016
Tbpl2 = 005016
Sp1 = 005016
Creb1 = 005016
Creb3 = 005016
Creb3l1 = 005016
Creb3l2 = 005016
Creb3l3 = 005016
Creb3l4 = 005016
Creb5 = 005016
Ppargc1a = 005016
Pparg = 005016
Tfam = 005016
Nrf1 = 005016
Sod1 = 005016
Sod2 = 005016
Gpx1 = 005016
Gpx2 = 005016
Gpx3 = 005016
Gpx5 = 005016
Gpx7 = 005016
Gpx6 = 005016
Gpx8 = 005016
Ucp1 = 005016
Trp53 = 005016
Bax = 005016
Bbc3 = 005016
Ndufv1 = 005016
Ndufv2 = 005016
Ndufv3 = 005016
Ndufa1 = 005016
Ndufa2 = 005016
Ndufa3 = 005016
Ndufa4 = 005016
Ndufa4l2 = 005016
Ndufa5 = 005016
Ndufa6 = 005016
Ndufa7 = 005016
Ndufa8 = 005016
Ndufa9 = 005016
Ndufa10 = 005016
Ndufab1 = 005016
Ndufa11 = 005016
Ndufa12 = 005016
Ndufa13 = 005016
Ndufb2 = 005016
Ndufb3 = 005016
Ndufb4 = 005016
Ndufb4b = 005016
Ndufb4c = 005016
Ndufb5 = 005016
Ndufb6 = 005016
Ndufb7 = 005016
Ndufb8 = 005016
Ndufb9 = 005016
Ndufb10 = 005016
Ndufb11 = 005016
Ndufs1 = 005016
Ndufs2 = 005016
Ndufs3 = 005016
Ndufs4 = 005016
Ndufs5 = 005016
Ndufs6 = 005016
Ndufs7 = 005016
Ndufs8 = 005016
Ndufc1 = 005016
Ndufc2 = 005016
Sdha = 005016
Sdhb = 005016
Sdhc = 005016
Sdhd = 005016
Uqcrfs1 = 005016
CYTB = 005016
Cyc1 = 005016
Uqcrc1 = 005016
Uqcrc2 = 005016
Uqcrh = 005016
Uqcrb = 005016
Uqcrq = 005016
Uqcr10 = 005016
Uqcr11 = 005016
COX3 = 005016
COX1 = 005016
COX2 = 005016
Cox4i1 = 005016
Cox4i2 = 005016
Cox5a = 005016
Cox5b = 005016
Cox6a1 = 005016
Cox6a2 = 005016
Cox6b1 = 005016
Cox6b2 = 005016
Cox6c = 005016
Cox7a2 = 005016
Cox7a1 = 005016
Cox7a2l = 005016
Cox7b = 005016
Cox7b2 = 005016
Cox7c = 005016
Cox8a = 005016
Cox8b = 005016
Cox8c = 005016
Atp5a1 = 005016
Atp5b = 005016
Atp5c1 = 005016
Atp5d = 005016
Atp5e = 005016
ATP6 = 005016
Atp5pb = 005016
Atp5g1 = 005016
Atp5g2 = 005016
Atp5g3 = 005016
Atp5h = 005016
Atp5o = 005016
Atp5j = 005016
ATP8 = 005016
Vdac1 = 005016
Vdac2 = 005016
Vdac3 = 005016
Slc25a4 = 005016
Slc25a5 = 005016
Slc25a31 = 005016
Ppif = 005016
Cycs = 005016
Cyct = 005016
Apaf1 = 005016
Casp9 = 005016
Map3k10 = 005016
Ern1 = 005016
Traf2 = 005016
Map3k5 = 005016
Map2k7 = 005016
Mtor = 005016
Ulk1 = 005016
Ulk2 = 005016
Atg101 = 005016
Atg13 = 005016
Rb1cc1 = 005016
Ambra1 = 005016
Becn1 = 005016
Pik3r4 = 005016
Atg14 = 005016
Nrbf2 = 005016
Pik3c3 = 005016
Atg2a = 005016
Atg2b = 005016
Wipi1 = 005016
Wipi2 = 005016
Trpc3 = 005017
Grm1 = 005017
Gnaq = 005017
Plcb1 = 005017
Plcb3 = 005017
Plcb4 = 005017
Plcb2 = 005017
Prkca = 005017
Prkcb = 005017
Prkcg = 005017
Gria1 = 005017
Gria2 = 005017
Gria3 = 005017
Cacna1a = 005017
Itpr1 = 005017
Itpr2 = 005017
Itpr3 = 005017
Atxn2 = 005017
Atxn2l = 005017
Atxn3 = 005017
Ryr1 = 005017
Pdyn = 005017
Grin1 = 005017
Grin2a = 005017
Grin2b = 005017
Grin2c = 005017
Grin2d = 005017
Grin3a = 005017
Grin3b = 005017
Afg3l2 = 005017
Afg3l1 = 005017
Oma1 = 005017
Opa1 = 005017
Fgf14 = 005017
Sptbn2 = 005017
Ern1 = 005017
Traf2 = 005017
Map3k5 = 005017
Mapk8 = 005017
Mapk9 = 005017
Mapk10 = 005017
Atxn1 = 005017
Atxn1l = 005017
Kat5 = 005017
Rora = 005017
Atp2a1 = 005017
Atp2a3 = 005017
Atp2a2 = 005017
Slc1a6 = 005017
Cic = 005017
Pum1 = 005017
Pum2 = 005017
Tbp = 005017
Tbpl1 = 005017
Tbpl2 = 005017
Rbpj = 005017
Rbpjl = 005017
Sp1 = 005017
Gtf2b = 005017
Nfya = 005017
Xbp1 = 005017
Myod1 = 005017
Mtor = 005017
Ulk1 = 005017
Ulk2 = 005017
Atg101 = 005017
Atg13 = 005017
Rb1cc1 = 005017
Ambra1 = 005017
Becn1 = 005017
Pik3r4 = 005017
Atg14 = 005017
Nrbf2 = 005017
Pik3c3 = 005017
Atg2a = 005017
Atg2b = 005017
Wipi1 = 005017
Wipi2 = 005017
Kcnc3 = 005017
Kcnd3 = 005017
Reln = 005017
Vldlr = 005017
Dab1 = 005017
Pik3ca = 005017
Pik3cd = 005017
Pik3cb = 005017
Pik3r2 = 005017
Pik3r1 = 005017
Pik3r3 = 005017
Akt1 = 005017
Akt2 = 005017
Akt3 = 005017
Twnk = 005017
Atxn10 = 005017
Bean1 = 005017
Nop56 = 005017
Prnp = 005020
Hspa5 = 005020
Ncam1 = 005020
Ncam2 = 005020
Lamc1 = 005020
Sod1 = 005020
Stip1 = 005020
Prkaca = 005020
Prkacb = 005020
Bax = 005020
Fyn = 005020
Casp12 = 005020
Hc = 005020
C6 = 005020
C7 = 005020
C8a = 005020
C8b = 005020
C8g = 005020
C9 = 005020
C1qa = 005020
C1qb = 005020
C1qc = 005020
Notch1 = 005020
Map2k1 = 005020
Map2k2 = 005020
Mapk1 = 005020
Mapk3 = 005020
Elk1 = 005020
Egr1 = 005020
Ccl5 = 005020
Il1a = 005020
Il1b = 005020
Il6 = 005020
Hspa1a = 005020
Th = 005030
Ddc = 005030
Slc18a1 = 005030
Slc18a2 = 005030
Maoa = 005030
Maob = 005030
Slc6a3 = 005030
Drd1 = 005030
Gnas = 005030
Grm2 = 005030
Grm3 = 005030
Gnai1 = 005030
Gnai3 = 005030
Gnai2 = 005030
Drd2 = 005030
Adcy5 = 005030
Prkaca = 005030
Prkacb = 005030
Gpsm1 = 005030
Rgs9 = 005030
Creb1 = 005030
Atf2 = 005030
Atf4 = 005030
Creb3 = 005030
Creb3l1 = 005030
Creb3l2 = 005030
Creb3l3 = 005030
Creb3l4 = 005030
Creb5 = 005030
Atf6b = 005030
Pdyn = 005030
Bdnf = 005030
Jun = 005030
Fosb = 005030
Nfkb1 = 005030
Rela = 005030
Cdk5 = 005030
Cdk5r1 = 005030
Grin1 = 005030
Grin2a = 005030
Grin2b = 005030
Grin2c = 005030
Grin2d = 005030
Grin3a = 005030
Grin3b = 005030
Dlg4 = 005030
Ppp1r1b = 005030
Gria2 = 005030
Th = 005031
Ddc = 005031
Slc18a1 = 005031
Slc18a2 = 005031
Maoa = 005031
Maob = 005031
Slc6a3 = 005031
Cacna1c = 005031
Cacna1d = 005031
Grin1 = 005031
Grin2a = 005031
Grin2b = 005031
Grin2c = 005031
Grin2d = 005031
Grin3a = 005031
Grin3b = 005031
Gria1 = 005031
Gria2 = 005031
Gria3 = 005031
Gria4 = 005031
Drd1 = 005031
Prkca = 005031
Prkcb = 005031
Prkcg = 005031
Stx1a = 005031
Camk2d = 005031
Camk2g = 005031
Camk2b = 005031
Camk2a = 005031
Calm1 = 005031
Calm4 = 005031
Calm3 = 005031
Calm2 = 005031
Calml3 = 005031
Calm5 = 005031
Calml4 = 005031
Camk4 = 005031
Gnas = 005031
Adcy5 = 005031
Prkaca = 005031
Prkacb = 005031
Ppp1r1b = 005031
Ppp1ca = 005031
Ppp1cb = 005031
Ppp1cc = 005031
Ppp1ccb = 005031
Creb1 = 005031
Atf2 = 005031
Atf4 = 005031
Creb3 = 005031
Creb3l1 = 005031
Creb3l2 = 005031
Creb3l3 = 005031
Creb3l4 = 005031
Creb5 = 005031
Atf6b = 005031
Pdyn = 005031
Arc = 005031
Fos = 005031
Ppp3cc = 005031
Ppp3ca = 005031
Ppp3cb = 005031
Ppp3r1 = 005031
Ppp3r2 = 005031
Jun = 005031
Fosb = 005031
Sirt1 = 005031
Hdac2 = 005031
Hdac1 = 005031
Oprm1 = 005032
Drd1 = 005032
Adcy1 = 005032
Adcy2 = 005032
Adcy3 = 005032
Adcy4 = 005032
Adcy5 = 005032
Adcy6 = 005032
Adcy7 = 005032
Adcy8 = 005032
Adcy9 = 005032
Slc32a1 = 005032
Kcnj3 = 005032
Kcnj6 = 005032
Kcnj9 = 005032
Kcnj5 = 005032
Cacna1a = 005032
Cacna1b = 005032
Gabra1 = 005032
Gabra2 = 005032
Gabra3 = 005032
Gabra4 = 005032
Gabra5 = 005032
Gabra6 = 005032
Gabrb1 = 005032
Gabrb3 = 005032
Gabrb2 = 005032
Gabrg1 = 005032
Gabrg2 = 005032
Gabrg3 = 005032
Gabrd = 005032
Gabre = 005032
Gabrq = 005032
Gabrp = 005032
Gabrr1 = 005032
Gabrr2 = 005032
Gabrr3 = 005032
Gabbr1 = 005032
Gabbr2 = 005032
Gnai1 = 005032
Gnai3 = 005032
Gnai2 = 005032
Gnao1 = 005032
Gnb1 = 005032
Gnb2 = 005032
Gnb3 = 005032
Gnb4 = 005032
Gnb5 = 005032
Gng2 = 005032
Gng3 = 005032
Gng4 = 005032
Gng5 = 005032
Gng7 = 005032
Gng8 = 005032
Gng10 = 005032
Gng11 = 005032
Gng12 = 005032
Gm5741 = 005032
Gng13 = 005032
Gngt1 = 005032
Gngt2 = 005032
Gnas = 005032
Grk2 = 005032
Grk3 = 005032
Grk4 = 005032
Grk5 = 005032
Grk6 = 005032
Arrb1 = 005032
Arrb2 = 005032
Prkca = 005032
Prkcb = 005032
Prkcg = 005032
Prkaca = 005032
Prkacb = 005032
Pde1a = 005032
Pde1b = 005032
Pde1c = 005032
Pde2a = 005032
Pde3a = 005032
Pde3b = 005032
Pde4a = 005032
Pde4b = 005032
Pde4c = 005032
Pde4d = 005032
Pde7a = 005032
Pde7b = 005032
Pde8b = 005032
Pde8a = 005032
Pde10a = 005032
Pde11a = 005032
Adora1 = 005032
Slc32a1 = 005033
Chrna6 = 005033
Cacna1a = 005033
Cacna1b = 005033
Chrna4 = 005033
Chrnb2 = 005033
Gabra1 = 005033
Gabra2 = 005033
Gabra3 = 005033
Gabra4 = 005033
Gabra5 = 005033
Gabra6 = 005033
Gabrb1 = 005033
Gabrb3 = 005033
Gabrb2 = 005033
Gabrg1 = 005033
Gabrg2 = 005033
Gabrg3 = 005033
Gabrd = 005033
Gabre = 005033
Gabrq = 005033
Gabrp = 005033
Gabrr1 = 005033
Gabrr2 = 005033
Gabrr3 = 005033
Slc17a6 = 005033
Slc17a8 = 005033
Slc17a7 = 005033
Chrna7 = 005033
Grin1 = 005033
Grin2a = 005033
Grin2b = 005033
Grin2c = 005033
Grin2d = 005033
Grin3a = 005033
Grin3b = 005033
Gria1 = 005033
Gria2 = 005033
Gria3 = 005033
Gria4 = 005033
Th = 005034
Ddc = 005034
Slc18a1 = 005034
Slc18a2 = 005034
Maoa = 005034
Maob = 005034
Slc6a3 = 005034
Grin1 = 005034
Grin2a = 005034
Grin2b = 005034
Grin2c = 005034
Grin2d = 005034
Grin3a = 005034
Grin3b = 005034
Hdac2 = 005034
Hdac1 = 005034
Hdac3 = 005034
Hdac4 = 005034
Hdac5 = 005034
Hdac6 = 005034
Hdac7 = 005034
Hdac8 = 005034
Hdac9 = 005034
Hdac10 = 005034
Hdac11 = 005034
H2ax = 005034
H2ac20 = 005034
H2al1e = 005034
H2al1h = 005034
H2ac1 = 005034
H2ac7 = 005034
H2ac8 = 005034
H2ac11 = 005034
H2ac12 = 005034
H2ac15 = 005034
Hist1h2an = 005034
Hist1h2ap = 005034
H2ac4 = 005034
H2ac10 = 005034
H2ac13 = 005034
H2ac19 = 005034
Hist1h2ao = 005034
H2ac6 = 005034
Macroh2a1 = 005034
Macroh2a2 = 005034
H2aj = 005034
H2al1g = 005034
H2al1c = 005034
H2ac21 = 005034
H2az2 = 005034
H2al1a = 005034
H2al1o = 005034
H2al1n = 005034
H2al2a = 005034
H2al1i = 005034
H2ab2 = 005034
H2al1j = 005034
H2al1m = 005034
H2al2b = 005034
H2al1d = 005034
H2az1 = 005034
H2aw = 005034
H2ac18 = 005034
H2al2c = 005034
H2ab3 = 005034
H2al1k = 005034
H2al1b = 005034
H2ab1 = 005034
H2al1f = 005034
H2bc18 = 005034
H2bfm = 005034
H2bc1 = 005034
H2bl1 = 005034
H2bc6 = 005034
H2bc14 = 005034
H2bc4 = 005034
H2bu2 = 005034
H2bc3 = 005034
H2bc7 = 005034
H2bc8 = 005034
H2bc9 = 005034
H2bc11 = 005034
H2bc12 = 005034
H2bc13 = 005034
H2bc15 = 005034
Hist1h2bp = 005034
H2bc21 = 005034
Hist1h2bq = 005034
Hist1h2br = 005034
H3f3a = 005034
H3f3b = 005034
H3f3c = 005034
Gm12657 = 005034
H3c10 = 005034
H3c14 = 005034
H3c7 = 005034
H3c3 = 005034
H3c4 = 005034
H3c2 = 005034
H3c6 = 005034
H3c11 = 005034
H3c13 = 005034
H3c1 = 005034
H3c15 = 005034
H3c8 = 005034
H3f4 = 005034
H4c3 = 005034
H4c4 = 005034
H4c6 = 005034
H4c9 = 005034
H4c11 = 005034
H4c12 = 005034
Hist1h4n = 005034
H4f16 = 005034
H4c1 = 005034
H4c2 = 005034
H4c8 = 005034
H4c14 = 005034
Hist1h4m = 005034
Hat1 = 005034
Drd1 = 005034
Gnas = 005034
Drd2 = 005034
Gnai1 = 005034
Gnai3 = 005034
Gnai2 = 005034
Gnao1 = 005034
Gnb1 = 005034
Gnb2 = 005034
Gnb3 = 005034
Gnb4 = 005034
Gnb5 = 005034
Gng2 = 005034
Gng3 = 005034
Gng4 = 005034
Gng5 = 005034
Gng7 = 005034
Gng8 = 005034
Gng10 = 005034
Gng11 = 005034
Gng12 = 005034
Gm5741 = 005034
Gng13 = 005034
Gngt1 = 005034
Gngt2 = 005034
Slc29a3 = 005034
Slc29a1 = 005034
Slc29a2 = 005034
Adora2a = 005034
Adora2b = 005034
Adcy5 = 005034
Prkaca = 005034
Prkacb = 005034
Creb1 = 005034
Atf2 = 005034
Atf4 = 005034
Creb3 = 005034
Creb3l1 = 005034
Creb3l2 = 005034
Creb3l3 = 005034
Creb3l4 = 005034
Creb5 = 005034
Atf6b = 005034
Crh = 005034
Npy = 005034
Bdnf = 005034
Ntrk2 = 005034
Shc1 = 005034
Shc2 = 005034
Shc3 = 005034
Shc4 = 005034
Grb2 = 005034
Sos1 = 005034
Sos2 = 005034
Hras = 005034
Kras = 005034
Nras = 005034
Araf = 005034
Braf = 005034
Raf1 = 005034
Map2k1 = 005034
Mapk1 = 005034
Mapk3 = 005034
Pdyn = 005034
Calm1 = 005034
Calm4 = 005034
Calm3 = 005034
Calm2 = 005034
Calml3 = 005034
Calm5 = 005034
Calml4 = 005034
Camkk1 = 005034
Camkk2 = 005034
Camk4 = 005034
Fosb = 005034
Ppp1r1b = 005034
Ppp1ca = 005034
Ppp1cb = 005034
Ppp1cc = 005034
Ppp1ccb = 005034
Pkia = 005034
Hsp90aa1 = 005418
Hsp90ab1 = 005418
Hsp90b1 = 005418
Nos3 = 005418
Cav1 = 005418
Cav2 = 005418
Cav3 = 005418
Calm1 = 005418
Calm4 = 005418
Calm3 = 005418
Calm2 = 005418
Calml3 = 005418
Calm5 = 005418
Calml4 = 005418
Gpc1 = 005418
Sdc1 = 005418
Sdc2 = 005418
Sdc4 = 005418
Trpv4 = 005418
Keap1 = 005418
Nfe2l2 = 005418
Hmox1 = 005418
Gsta2 = 005418
Gsta3 = 005418
Gsta4 = 005418
Gstm1 = 005418
Gstm2 = 005418
Gstm5 = 005418
Gstm6 = 005418
Gstt1 = 005418
Gstt2 = 005418
Gsto1 = 005418
Gstm3 = 005418
Mgst3 = 005418
Gsta1 = 005418
Mgst1 = 005418
Gsto2 = 005418
Gstm7 = 005418
Gstm4 = 005418
Mgst2 = 005418
Gstt3 = 005418
Gstt4 = 005418
Gstp1 = 005418
Gstp2 = 005418
Gstp3 = 005418
Nqo1 = 005418
Sqstm1 = 005418
Txn1 = 005418
Txn2 = 005418
Nppc = 005418
Ass1 = 005418
Thbd = 005418
Plat = 005418
Cdh5 = 005418
Kdr = 005418
Ctnnb1 = 005418
Prkaa1 = 005418
Prkaa2 = 005418
Pecam1 = 005418
Pik3ca = 005418
Pik3cd = 005418
Pik3cb = 005418
Pik3r2 = 005418
Pik3r1 = 005418
Pik3r3 = 005418
Akt1 = 005418
Akt2 = 005418
Akt3 = 005418
Map2k5 = 005418
Mapk7 = 005418
Mef2a = 005418
Mef2c = 005418
Klf2 = 005418
Itga2b = 005418
Itgav = 005418
Itgb3 = 005418
Src = 005418
Ptk2 = 005418
Arhgef2 = 005418
Rhoa = 005418
4930544G11Rik = 005418
Actb = 005418
Actg1 = 005418
Dusp1 = 005418
Mir10a = 005418
Tnfrsf1a = 005418
Il1r1 = 005418
Il1r2 = 005418
Map3k7 = 005418
Ikbkg = 005418
Chuk = 005418
Ikbkb = 005418
Nfkb1 = 005418
Rela = 005418
Map3k5 = 005418
Map2k4 = 005418
Map2k7 = 005418
Mapk8 = 005418
Mapk9 = 005418
Mapk10 = 005418
Map2k6 = 005418
Mapk14 = 005418
Mapk11 = 005418
Mapk12 = 005418
Mapk13 = 005418
Fos = 005418
Jun = 005418
Mmp2 = 005418
Mmp9 = 005418
Ctsl = 005418
Ccl2 = 005418
Ccl12 = 005418
Vcam1 = 005418
Icam1 = 005418
Sele = 005418
Tnf = 005418
Il1a = 005418
Il1b = 005418
Ifng = 005418
Pdgfa = 005418
Pdgfb = 005418
Edn1 = 005418
Vegfa = 005418
Bmp4 = 005418
Bmpr2 = 005418
Acvr2b = 005418
Acvr2a = 005418
Acvr1 = 005418
Bmpr1a = 005418
Bmpr1b = 005418
Nox1 = 005418
Cyba = 005418
Ncf1 = 005418
Ncf2 = 005418
Rac1 = 005418
Rac2 = 005418
Rac3 = 005418
Prkcz = 005418
Pias4 = 005418
Trp53 = 005418
Sumo2 = 005418
Sumo3 = 005418
Sumo1 = 005418
Bcl2 = 005418
Itga1 = 005410
Itga2 = 005410
Itga2b = 005410
Itga3 = 005410
Itga4 = 005410
Itga5 = 005410
Itga6 = 005410
Itga7 = 005410
Itga8 = 005410
Itga9 = 005410
Itga10 = 005410
Itga11 = 005410
Itgav = 005410
Itgb1 = 005410
Itgb3 = 005410
Itgb4 = 005410
Itgb5 = 005410
Itgb6 = 005410
Itgb7 = 005410
Itgb8 = 005410
Sgcd = 005410
Sgcg = 005410
Sgca = 005410
Sgcb = 005410
Lama1 = 005410
Lama2 = 005410
Dag1 = 005410
Des = 005410
Dmd = 005410
Actb = 005410
Actg1 = 005410
Ttn = 005410
Tnnt2 = 005410
Tnnc1 = 005410
Tnni3 = 005410
Actc1 = 005410
Tpm1 = 005410
Tpm2 = 005410
Tpm3 = 005410
Tpm4 = 005410
Mybpc3 = 005410
Myl3 = 005410
Myl2 = 005410
Myh7 = 005410
Myh6 = 005410
Emd = 005410
Lmna = 005410
Cacna1c = 005410
Cacna1d = 005410
Cacna1f = 005410
Cacna1s = 005410
Cacnb1 = 005410
Cacnb2 = 005410
Cacnb3 = 005410
Cacnb4 = 005410
Cacna2d1 = 005410
Cacna2d2 = 005410
Cacna2d3 = 005410
Cacna2d4 = 005410
Cacng1 = 005410
Cacng2 = 005410
Cacng3 = 005410
Cacng4 = 005410
Cacng5 = 005410
Cacng6 = 005410
Cacng7 = 005410
Cacng8 = 005410
Ryr2 = 005410
Atp2a1 = 005410
Atp2a3 = 005410
Atp2a2 = 005410
Prkaa1 = 005410
Prkaa2 = 005410
Prkab1 = 005410
Prkab2 = 005410
Prkag1 = 005410
Prkag3 = 005410
Prkag2 = 005410
Ace = 005410
Ace3 = 005410
Igf1 = 005410
Tgfb1 = 005410
Tgfb2 = 005410
Tgfb3 = 005410
Tnf = 005410
Il6 = 005410
Edn1 = 005410
Agt = 005410
Slc8a1 = 005410
Slc8a2 = 005410
Slc8a3 = 005410
Itga1 = 005412
Itga2 = 005412
Itga2b = 005412
Itga3 = 005412
Itga4 = 005412
Itga5 = 005412
Itga6 = 005412
Itga7 = 005412
Itga8 = 005412
Itga9 = 005412
Itga10 = 005412
Itga11 = 005412
Itgav = 005412
Itgb1 = 005412
Itgb3 = 005412
Itgb4 = 005412
Itgb5 = 005412
Itgb6 = 005412
Itgb7 = 005412
Itgb8 = 005412
Sgcd = 005412
Sgcg = 005412
Sgca = 005412
Sgcb = 005412
Lama1 = 005412
Lama2 = 005412
Dag1 = 005412
Dmd = 005412
Des = 005412
Actb = 005412
Actg1 = 005412
Emd = 005412
Lmna = 005412
Ctnnb1 = 005412
Tcf7 = 005412
Tcf7l1 = 005412
Tcf7l2 = 005412
Lef1 = 005412
Cacna1c = 005412
Cacna1d = 005412
Cacna1f = 005412
Cacna1s = 005412
Cacnb1 = 005412
Cacnb2 = 005412
Cacnb3 = 005412
Cacnb4 = 005412
Cacna2d1 = 005412
Cacna2d2 = 005412
Cacna2d3 = 005412
Cacna2d4 = 005412
Cacng1 = 005412
Cacng2 = 005412
Cacng3 = 005412
Cacng4 = 005412
Cacng5 = 005412
Cacng6 = 005412
Cacng7 = 005412
Cacng8 = 005412
Ryr2 = 005412
Atp2a1 = 005412
Atp2a3 = 005412
Atp2a2 = 005412
Slc8a1 = 005412
Slc8a2 = 005412
Slc8a3 = 005412
Cdh2 = 005412
Jup = 005412
Ctnna2 = 005412
Ctnna3 = 005412
Ctnna1 = 005412
Actn3 = 005412
Actn2 = 005412
Dsc2 = 005412
Pkp2 = 005412
Dsp = 005412
Dsg2 = 005412
Gja1 = 005412
Itga1 = 005414
Itga2 = 005414
Itga2b = 005414
Itga3 = 005414
Itga4 = 005414
Itga5 = 005414
Itga6 = 005414
Itga7 = 005414
Itga8 = 005414
Itga9 = 005414
Itga10 = 005414
Itga11 = 005414
Itgav = 005414
Itgb1 = 005414
Itgb3 = 005414
Itgb4 = 005414
Itgb5 = 005414
Itgb6 = 005414
Itgb7 = 005414
Itgb8 = 005414
Sgcd = 005414
Sgcg = 005414
Sgca = 005414
Sgcb = 005414
Lama1 = 005414
Lama2 = 005414
Dag1 = 005414
Des = 005414
Dmd = 005414
Actb = 005414
Actg1 = 005414
Ttn = 005414
Tnnt2 = 005414
Tnnc1 = 005414
Tnni3 = 005414
Actc1 = 005414
Tpm1 = 005414
Tpm2 = 005414
Tpm3 = 005414
Tpm4 = 005414
[truncated: 337,958 more chars]
