# Supplementary material for: Toxoplasma infection in male mice alters dopamine-sensitive behaviors and host gene expression patterns associated with neuropsychiatric disease
Source: PLoS Negl Trop Dis. 2022 Jul 20;16(7):e0010600. doi: 10.1371/journal.pntd.0010600 (PMC9342775; doi:10.1371/journal.pntd.0010600)
Supplement: S6 Data — (ZIP) [file pntd.0010600.s017.zip › NIGO.obo]

format-version: 1.0
date: 30:11:2009 11:56
saved-by: gifman
auto-generated-by: OBO-Edit 1.101
subsetdef: goslim_candida "Candida GO slim"
subsetdef: goslim_generic "Generic GO slim"
subsetdef: goslim_goa "GOA and proteome slim"
subsetdef: goslim_pir "PIR GO slim"
subsetdef: goslim_plant "Plant GO slim"
subsetdef: goslim_yeast "Yeast GO slim"
subsetdef: gosubset_prok "Prokaryotic GO subset"
!synonymtypedef: systematic_synonym "Systematic synonym" EXACT ! synonymtypedef not supported by OBO 1.0
default-namespace: gene_ontology
remark: cvs version: $Revision: 1.470 $

[Term]
id: GO:0000003
name: reproduction
namespace: biological_process
def: "The production by an organism of new individuals that contain some portion of their genetic material inherited from that organism." [GOC:go_curators, GOC:isa_complete, ISBN:0198506732 "Oxford Dictionary of Biochemistry and Molecular Biology"]
subset: goslim_generic
subset: goslim_pir
subset: goslim_plant
subset: gosubset_prok
exact_synonym: "reproductive physiological process" []
xref_analog: Wikipedia:Reproduction
is_a: GO:0008150 ! biological_process

[Term]
id: GO:0000012
name: single strand break repair
namespace: biological_process
def: "The repair of single strand breaks in DNA. Repair of such breaks is mediated by the same enzyme systems as are used in base excision repair." [http://www.ultranet.com/~jkimball/BiologyPages/D/DNArepair.html]
subset: gosubset_prok
is_a: GO:0006281 ! DNA repair

[Term]
id: GO:0000015
name: phosphopyruvate hydratase complex
namespace: cellular_component
def: "A multimeric enzyme complex, usually a dimer or an octamer, that catalyzes the conversion of 2-phospho-D-glycerate to phosphoenolpyruvate and water." [GOC:jl, ISBN:0198506732 "Oxford Dictionary of Biochemistry and Molecular Biology"]
subset: gosubset_prok
exact_synonym: "enolase complex" []
is_a: GO:0043234 ! protein complex
is_a: GO:0044445 ! cytosolic part

[Term]
id: GO:0000018
name: regulation of DNA recombination
namespace: biological_process
def: "Any process that modulates the frequency, rate or extent of DNA recombination, a process by which a new genotype is formed by reassortment of genes resulting in gene combinations different from those that were present in the parents." [GOC:go_curators, ISBN:0198506732 "Oxford Dictionary of Biochemistry and Molecular Biology"]
subset: gosubset_prok
is_a: GO:0051052 ! regulation of DNA metabolic process
relationship: regulates GO:0006310 ! DNA recombination

[Term]
id: GO:0000045
name: autophagic vacuole formation
namespace: biological_process
def: "The formation of a double membrane-bounded structure, the autophagosome, that occurs when a specialized membrane sac, called the isolation membrane, starts to enclose a portion of the cytoplasm." [PMID:9412464]
exact_synonym: "autophagosome biosynthesis" []
exact_synonym: "autophagosome formation" []
narrow_synonym: "PAS formation" []
is_a: GO:0016050 ! vesicle organization

[Term]
id: GO:0000046
name: autophagic vacuole fusion
namespace: biological_process
def: "The fusion of an autophagic vacuole with a vacuole (yeast) or lysosome (e.g. mammals and insects). In the case of yeast, inner membrane-bounded structures (autophagic bodies) appear in the vacuole." [PMID:11099404]
narrow_synonym: "fusion of autophagosome with lysosome" []
is_a: GO:0006944 ! membrane fusion
is_a: GO:0048284 ! organelle fusion

[Term]
id: GO:0000052
name: citrulline metabolic process
namespace: biological_process
def: "The chemical reactions and pathways involving citrulline, N5-carbamoyl-L-ornithine, an alpha amino acid not found in proteins." [ISBN:0198506732 "Oxford Dictionary of Biochemistry and Molecular Biology"]
subset: gosubset_prok
exact_synonym: "citrulline metabolism" []
is_a: GO:0019794 ! nonprotein amino acid metabolic process

[Term]
id: GO:0000059
name: protein import into nucleus, docking
namespace: biological_process
def: "The aggregation, arrangement and bonding together of the nuclear localization signal of a protein with nuclear envelope proteins such as importins." [GOC:isa_complete, PMID:7878057]
exact_synonym: "protein docking during protein import into nucleus" []
exact_synonym: "protein docking during protein transport from cytoplasm to nucleus" []
exact_synonym: "protein docking during protein-nucleus import" []
exact_synonym: "protein transport from cytoplasm to nucleus, docking" []
exact_synonym: "protein-nucleus import, docking" []
is_a: GO:0043623 ! cellular protein complex assembly

[Term]
id: GO:0000060
name: protein import into nucleus, translocation
namespace: biological_process
def: "The vectorial transfer of a protein from the cytoplasm into the nucleus, through the nuclear pore and across the nuclear envelope." [GOC:jl, GOC:vw, ISBN:0198506732 "Oxford Dictionary of Biochemistry and Molecular Biology"]
exact_synonym: "protein import into cell nucleus, translocation" []
exact_synonym: "protein translocation during protein import into nucleus" []
exact_synonym: "protein translocation during protein transport from cytoplasm to nucleus" []
exact_synonym: "protein translocation during protein-nucleus import" []
exact_synonym: "protein transport from cytoplasm to nucleus, translocation" []
exact_synonym: "protein-nucleus import, translocation" []
is_a: GO:0006886 ! intracellular protein transport

[Term]
id: GO:0000072
name: M phase specific microtubule process
namespace: biological_process
def: "A microtubule-based process that occurs only during M phase of the cell cycle." [GOC:mah]
exact_synonym: "M-phase specific microtubule process" []
is_a: GO:0007017 ! microtubule-based process

[Term]
id: GO:0000075
name: cell cycle checkpoint
namespace: biological_process
def: "The cell cycle regulatory process by which progression through the cycle can be halted until conditions are suitable for the cell to proceed to the next stage." [GOC:mah, ISBN:0815316194]
xref_analog: Reactome:212094
xref_analog: Reactome:221853
xref_analog: Reactome:230421
xref_analog: Reactome:238463
xref_analog: Reactome:245004
xref_analog: Reactome:249905
xref_analog: Reactome:252621
xref_analog: Reactome:255806
xref_analog: Reactome:259199
xref_analog: Reactome:262557
xref_analog: Reactome:265381
xref_analog: Reactome:268515
xref_analog: Reactome:274237
xref_analog: Reactome:280705
xref_analog: Reactome:282912
xref_analog: Reactome:286730
xref_analog: Reactome:69620
xref_analog: Wikipedia:Cell_cycle_checkpoint
is_a: GO:0051726 ! regulation of cell cycle

[Term]
id: GO:0000077
name: DNA damage checkpoint
namespace: biological_process
def: "A signal transduction pathway, induced by DNA damage, that blocks cell cycle progression (in G1, G2 or metaphase) or slows the rate at which S phase proceeds." [PMID:11891124]
narrow_synonym: "DNA damage response, signal transduction resulting in cell cycle arrest" []
xref_analog: Wikipedia:DNA_damage_checkpoint
xref_analog: Wikipedia:Postreplication_checkpoint
is_a: GO:0031570 ! DNA integrity checkpoint
is_a: GO:0042770 ! DNA damage response, signal transduction

[Term]
id: GO:0000096
name: sulfur amino acid metabolic process
namespace: biological_process
def: "The chemical reactions and pathways involving amino acids containing sulfur, comprising cysteine, homocysteine, methionine and selenocysteine." [GOC:ai]
subset: gosubset_prok
exact_synonym: "sulfur amino acid metabolism" []
exact_synonym: "sulphur amino acid metabolic process" []
exact_synonym: "sulphur amino acid metabolism" []
is_a: GO:0006520 ! amino acid metabolic process
is_a: GO:0006790 ! sulfur metabolic process

[Term]
id: GO:0000097
name: sulfur amino acid biosynthetic process
namespace: biological_process
def: "The chemical reactions and pathways resulting in the formation of amino acids containing sulfur, comprising cysteine, methionine and selenocysteine." [GOC:ai]
subset: gosubset_prok
exact_synonym: "sulfur amino acid anabolism" []
exact_synonym: "sulfur amino acid biosynthesis" []
exact_synonym: "sulfur amino acid formation" []
exact_synonym: "sulfur amino acid synthesis" []
exact_synonym: "sulphur amino acid biosynthesis" []
exact_synonym: "sulphur amino acid biosynthetic process" []
is_a: GO:0000096 ! sulfur amino acid metabolic process
is_a: GO:0008652 ! amino acid biosynthetic process
is_a: GO:0044272 ! sulfur compound biosynthetic process

[Term]
id: GO:0000103
name: sulfate assimilation
namespace: biological_process
def: "The pathways by which inorganic sulfate is processed and incorporated into sulfated compounds." [GOC:jl]
subset: gosubset_prok
exact_synonym: "sulphate assimilation" []
narrow_synonym: "sulfate assimilation, phosphoadenylyl sulfate reduction by an oxidoreductase, acting on sulfur group of donors, NAD or NADP as acceptor" []
narrow_synonym: "sulphate assimilation, phosphoadenylyl sulphate reduction by an oxidoreductase, acting on sulphur group of donors, NAD or NADP as acceptor" []
xref_analog: MetaCyc:PWY-781
is_a: GO:0006791 ! sulfur utilization

[Term]
id: GO:0000109
name: nucleotide-excision repair complex
namespace: cellular_component
def: "Any complex formed of proteins that act in nucleotide-excision repair." [PMID:10915862]
comment: Note that process information is included in the term and definition for the purpose of describing and distinguishing the complex.
subset: goslim_pir
is_a: GO:0043234 ! protein complex
is_a: GO:0044428 ! nuclear part

[Term]
id: GO:0000118
name: histone deacetylase complex
namespace: cellular_component
def: "A protein complex that possesses histone deacetylase activity." [GOC:mah]
exact_synonym: "HDAC complex" []
is_a: GO:0043234 ! protein complex
is_a: GO:0044451 ! nucleoplasm part

[Term]
id: GO:0000119
name: mediator complex
namespace: cellular_component
def: "A protein complex that enables the RNA polymerase II-general RNA polymerase II transcription factor complex to react to transcriptional activator proteins; also enhances the level of basal transcription." [PMID:10384286, PMID:11114191, PMID:8187178, PMID:9396788, PMID:9774831]
exact_synonym: "S mediator complex" []
narrow_synonym: "TRAP complex" []
xref_analog: Wikipedia:Mediator_(coactivator)
is_a: GO:0043234 ! protein complex
is_a: GO:0044451 ! nucleoplasm part
relationship: part_of GO:0016591 ! DNA-directed RNA polymerase II, holoenzyme

[Term]
id: GO:0000120
name: RNA polymerase I transcription factor complex
namespace: cellular_component
def: "A transcription factor complex that acts at promoters of genes transcribed by RNA polymerase I." [GOC:mah]
is_a: GO:0005667 ! transcription factor complex
is_a: GO:0044452 ! nucleolar part

[Term]
id: GO:0000122
name: negative regulation of transcription from RNA polymerase II promoter
namespace: biological_process
def: "Any process that stops, prevents or reduces the frequency, rate or extent of transcription from an RNA polymerase II promoter." [GOC:go_curators]
exact_synonym: "down regulation of transcription from RNA polymerase II promoter" []
exact_synonym: "down-regulation of transcription from RNA polymerase II promoter" []
exact_synonym: "downregulation of transcription from RNA polymerase II promoter" []
exact_synonym: "negative regulation of transcription from Pol II promoter" []
narrow_synonym: "inhibition of transcription from RNA polymerase II promoter" []
is_a: GO:0006357 ! regulation of transcription from RNA polymerase II promoter
is_a: GO:0045892 ! negative regulation of transcription, DNA-dependent
relationship: negatively_regulates GO:0006366 ! transcription from RNA polymerase II promoter

[Term]
id: GO:0000123
name: histone acetyltransferase complex
namespace: cellular_component
def: "A protein complex that possesses histone acetyltransferase activity." [GOC:mah]
exact_synonym: "histone acetylase complex" []
is_a: GO:0043234 ! protein complex
is_a: GO:0044451 ! nucleoplasm part

[Term]
id: GO:0000124
name: SAGA complex
namespace: cellular_component
def: "A SAGA-type histone acetyltransferase complex that contains Spt8 (in budding yeast) or a homolog thereof; additional polypeptides include Spt group, consisting of Spt7, Spt3, and Spt20/Ada5, which interact with the TATA-binding protein (TBP); the Ada group, consisting of Ada1, Ada2, Ada3, Ada4/Gcn5, and Ada5/Spt20, which is functionally linked to the nucleosomal HAT activity; Tra1, an ATM/PI-3 kinase-related protein that targets DNA-bound activators for recruitment to promoters; the TBP-associated factor (TAF) proteins, consisting of Taf5, Taf6, Taf9, Taf10, and Taf12, which mediate nucleosomal HAT activity and are thought to help recruit the basal transcription machinery." [PMID:10637607, PMID:17337012]
exact_synonym: "Spt-Ada-Gcn5-acetyltransferase complex" []
is_a: GO:0070461 ! SAGA-type complex

[Term]
id: GO:0000125
name: PCAF complex
namespace: cellular_component
def: "A large multiprotein complex that possesses histone acetyltransferase activity and is involved in regulation of transcription. The composition is similar to that of the SAGA complex, but includes fewer Spt and Ada proteins, and more TAFs." [PMID:10637607]
exact_synonym: "PCAF histone acetylase-associated complex" []
is_a: GO:0070461 ! SAGA-type complex

[Term]
id: GO:0000126
name: transcription factor TFIIIB complex
namespace: cellular_component
def: "A transcription factor complex that is involved in regulating transcription from RNA polymerase III (Pol III) promoters. TFIIIB contains the TATA-binding protein (TBP) and two Pol III-specific proteins, B'' and BRF." [GOC:mah, PMID:11433012]
is_a: GO:0005667 ! transcription factor complex

[Term]
id: GO:0000127
name: transcription factor TFIIIC complex
namespace: cellular_component
def: "A transcription factor complex that is involved in regulating transcription from RNA polymerase III (Pol III) promoters. TFIIIC contains three conserved subunits that associate with the proximal Pol III promoter element, and additional subunits that associate with sequence elements downstream of the promoter and are more diverged among species." [GOC:mah, PMID:11433012]
is_a: GO:0005667 ! transcription factor complex

[Term]
id: GO:0000133
name: polarisome
namespace: cellular_component
def: "Protein complex that plays a role in determining cell polarity by directing the localized assembly of actin filaments at polarization sites; in Saccharomyces the polarisome includes Bni1p, Spa2p, Pea2p, and Bud6p." [PMID:14734532, PMID:14998522, PMID:9632790]
subset: goslim_pir
is_a: GO:0043234 ! protein complex
is_a: GO:0044448 ! cell cortex part
relationship: part_of GO:0030427 ! site of polarized growth

[Term]
id: GO:0000137
name: Golgi cis cisterna
namespace: cellular_component
def: "The Golgi cisterna closest to the endoplasmic reticulum; the first processing compartment through which proteins pass after export from the ER." [ISBN:0815316194]
is_a: GO:0031985 ! Golgi cisterna

[Term]
id: GO:0000138
name: Golgi trans cisterna
namespace: cellular_component
def: "The Golgi cisterna farthest from the endoplasmic reticulum; the final processing compartment through which proteins pass before exiting the Golgi apparatus; the compartment in which N-linked protein glycosylation is completed." [ISBN:0815316194]
related_synonym: "late Golgi" [GOC:mah]
is_a: GO:0031985 ! Golgi cisterna

[Term]
id: GO:0000139
name: Golgi membrane
namespace: cellular_component
def: "The lipid bilayer surrounding any of the compartments of the Golgi apparatus." [GOC:mah]
is_a: GO:0031090 ! organelle membrane
is_a: GO:0044431 ! Golgi apparatus part
relationship: part_of GO:0012505 ! endomembrane system

[Term]
id: GO:0000145
name: exocyst
namespace: cellular_component
def: "A protein complex peripherally associated with the plasma membrane that determines where secretory vesicles dock and fuse. At least eight complex components are conserved between yeast and mammals." [PMID:9700152]
exact_synonym: "Sec6/8 complex" []
xref_analog: Wikipedia:Exocyst
is_a: GO:0043234 ! protein complex
is_a: GO:0044448 ! cell cortex part

[Term]
id: GO:0000149
name: SNARE binding
namespace: molecular_function
def: "Interacting selectively with a SNARE (soluble N-ethylmaleimide-sensitive factor attached protein receptor) protein." [PMID:12642621]
exact_synonym: "SNAP receptor binding" []
is_a: GO:0005515 ! protein binding

[Term]
id: GO:0000151
name: ubiquitin ligase complex
namespace: cellular_component
def: "A protein complex that includes a ubiquitin-protein ligase (E3) and other proteins that may confer substrate specificity on the complex." [PMID:9529603]
subset: goslim_pir
subset: gosubset_prok
is_a: GO:0043234 ! protein complex
is_a: GO:0044424 ! intracellular part

[Term]
id: GO:0000152
name: nuclear ubiquitin ligase complex
namespace: cellular_component
def: "A ubiquitin ligase complex found in the nucleus." [GOC:mah]
is_a: GO:0000151 ! ubiquitin ligase complex
is_a: GO:0044428 ! nuclear part

[Term]
id: GO:0000153
name: cytoplasmic ubiquitin ligase complex
namespace: cellular_component
def: "A ubiquitin ligase complex found in the cytoplasm." [GOC:mah]
is_a: GO:0000151 ! ubiquitin ligase complex
is_a: GO:0044444 ! cytoplasmic part

[Term]
id: GO:0000159
name: protein phosphatase type 2A complex
namespace: cellular_component
def: "A heterodimer with protein serine/threonine phosphatase activity that is polycation-stimulated (PCS), being directly stimulated by protamine, polylysine, or histone H1; it constitutes a subclass of several enzymes activated by different histones and polylysine, and consists of catalytic and regulatory subunits." [GOC:mah, ISBN:0198547684]
is_a: GO:0008287 ! protein serine/threonine phosphatase complex
is_a: GO:0044424 ! intracellular part

[Term]
id: GO:0000164
name: protein phosphatase type 1 complex
namespace: cellular_component
def: "A protein complex that possesses magnesium-dependent protein serine/threonine phosphatase (AMD phosphatase) activity, and consists of a catalytic subunit and one or more regulatory subunits that dictates the phosphatase's substrate specificity, function, and activity." [GOC:mah, GOC:ssd]
is_a: GO:0008287 ! protein serine/threonine phosphatase complex
is_a: GO:0044444 ! cytoplasmic part

[Term]
id: GO:0000165
name: MAPKKK cascade
namespace: biological_process
def: "Cascade of at least three protein kinase activities culminating in the phosphorylation and activation of a MAP kinase. MAPKKK cascades lie downstream of numerous signaling pathways." [GOC:mah, PMID:9561267]
related_synonym: "MAPK signaling" []
related_synonym: "MAPK signalling" []
exact_synonym: "ERK/MAPK cascade" []
exact_synonym: "MAP kinase cascade" []
exact_synonym: "MAP kinase kinase kinase cascade" []
exact_synonym: "MAPK cascade" []
narrow_synonym: "MAPKKK cascade during sporulation (sensu Fungi)" []
narrow_synonym: "MAPKKK cascade during sporulation (sensu Saccharomyces)" []
xref_analog: Reactome:109869
xref_analog: Reactome:211967
xref_analog: Reactome:221732
xref_analog: Reactome:230313
xref_analog: Reactome:238351
xref_analog: Reactome:244909
xref_analog: Reactome:249802
xref_analog: Reactome:252619
xref_analog: Reactome:255804
xref_analog: Reactome:259197
xref_analog: Reactome:262555
xref_analog: Reactome:268509
xref_analog: Reactome:274234
xref_analog: Reactome:280703
xref_analog: Reactome:286727
xref_analog: Wikipedia:MAPK_cascade
xref_analog: Wikipedia:Mitogen-activated_protein_kinase
is_a: GO:0007243 ! protein kinase cascade

[Term]
id: GO:0000170
name: sphingosine hydroxylase activity
namespace: molecular_function
def: "Catalysis of the hydroxylation of sphingolipid long chain bases." [PMID:9556590]
is_a: GO:0016491 ! oxidoreductase activity

[Term]
id: GO:0000172
name: ribonuclease MRP complex
namespace: cellular_component
def: "A ribonucleoprotein complex that cleaves the rRNA precursor as part of rRNA transcript processing. It also has other roles: In S. cerevisiae it is involved in cell cycle-regulated degradation of daughter cell-specific mRNAs, while in mammalian cells it also enters the mitochondria and processes RNAs to create RNA primers for DNA replication." [GOC:sgd_curators, PMID:10690410, PMID:14729943, PMID:7510714]
exact_synonym: "ribonuclease mitochondrial RNA processing complex" []
exact_synonym: "RNase MRP complex" []
is_a: GO:0005732 ! small nucleolar ribonucleoprotein complex

[Term]
id: GO:0000176
name: nuclear exosome (RNase complex)
namespace: cellular_component
def: "Complex of 3'-5' exoribonucleases found in the nucleus." [PMID:10465791]
exact_synonym: "eukaryotic exosome multienzyme ribonuclease complex" []
exact_synonym: "nuclear exosome (ribonuclease complex)" []
exact_synonym: "nuclear exosome multienzyme ribonuclease complex" []
is_a: GO:0000178 ! exosome (RNase complex)
is_a: GO:0044428 ! nuclear part

[Term]
id: GO:0000177
name: cytoplasmic exosome (RNase complex)
namespace: cellular_component
def: "Complex of 3'-5' exoribonucleases found in the cytoplasm." [PMID:10465791]
exact_synonym: "cytoplasmic exosome (ribonuclease complex)" []
exact_synonym: "cytoplasmic exosome multienzyme ribonuclease complex" []
exact_synonym: "prokaryotic exosome multienzyme ribonuclease complex" []
is_a: GO:0000178 ! exosome (RNase complex)
is_a: GO:0044444 ! cytoplasmic part

[Term]
id: GO:0000178
name: exosome (RNase complex)
namespace: cellular_component
def: "Complex of 3'-5' exoribonucleases." [PMID:10465791]
comment: Note that this term should not be confused with 'exosome' used in the context of vesicles released from multivesicular bodies.
subset: goslim_pir
exact_synonym: "exosome (ribonucleasease complex)" []
exact_synonym: "exosome multienzyme ribonuclease complex" []
is_a: GO:0043234 ! protein complex
is_a: GO:0044424 ! intracellular part

[Term]
id: GO:0000185
name: activation of MAPKKK activity
namespace: biological_process
def: "Any process that initiates the activity of the inactive enzyme MAP kinase kinase kinase." [PMID:9561267]
exact_synonym: "activation of MAP kinase kinase kinase" []
narrow_synonym: "activation of MAPKKK during sporulation (sensu Fungi)" []
narrow_synonym: "activation of MAPKKK during sporulation (sensu Saccharomyces)" []
broad_synonym: "positive regulation of MAP kinase kinase kinase activity" []
broad_synonym: "positive regulation of MAPKKK activity" []
is_a: GO:0032147 ! activation of protein kinase activity
relationship: part_of GO:0000165 ! MAPKKK cascade

[Term]
id: GO:0000186
name: activation of MAPKK activity
namespace: biological_process
def: "The initiation of the activity of the inactive enzyme MAP kinase kinase by phosphorylation by a MAPKKK." [PMID:9561267]
exact_synonym: "activation of MAP kinase kinase activity" []
exact_synonym: "activation of MAP/ERK kinase kinase" []
narrow_synonym: "activation of MAPKK during sporulation (sensu Fungi)" []
narrow_synonym: "activation of MAPKK during sporulation (sensu Saccharomyces)" []
broad_synonym: "positive regulation of MAPKK activity" []
xref_analog: Reactome:110049
xref_analog: Reactome:211601
xref_analog: Reactome:221376
xref_analog: Reactome:230014
xref_analog: Reactome:238032
xref_analog: Reactome:244648
xref_analog: Reactome:249583
is_a: GO:0006468 ! protein amino acid phosphorylation
is_a: GO:0032147 ! activation of protein kinase activity
relationship: part_of GO:0000165 ! MAPKKK cascade

[Term]
id: GO:0000187
name: activation of MAPK activity
namespace: biological_process
def: "The initiation of the activity of the inactive enzyme MAP kinase by phosphorylation by a MAPKK." [PMID:9561267]
exact_synonym: "activation of MAP kinase" []
exact_synonym: "MAPK activation" []
narrow_synonym: "activation of MAPK during sporulation (sensu Fungi)" []
narrow_synonym: "activation of MAPK during sporulation (sensu Saccharomyces)" []
xref_analog: Reactome:112409
xref_analog: Reactome:212039
xref_analog: Reactome:221803
xref_analog: Reactome:230377
xref_analog: Reactome:238416
xref_analog: Reactome:244963
xref_analog: Reactome:249842
xref_analog: Reactome:252574
xref_analog: Reactome:255755
xref_analog: Reactome:259149
xref_analog: Reactome:262506
xref_analog: Reactome:268461
xref_analog: Reactome:274183
xref_analog: Reactome:280656
xref_analog: Reactome:286675
is_a: GO:0006468 ! protein amino acid phosphorylation
is_a: GO:0043406 ! positive regulation of MAP kinase activity
relationship: part_of GO:0000165 ! MAPKKK cascade

[Term]
id: GO:0000188
name: inactivation of MAPK activity
namespace: biological_process
def: "Any process that terminates the activity of the active enzyme MAP kinase." [PMID:9561267]
exact_synonym: "termination of MAPK activity" []
narrow_synonym: "inactivation of MAPK during sporulation (sensu Fungi)" []
narrow_synonym: "inactivation of MAPK during sporulation (sensu Saccharomyces)" []
is_a: GO:0043407 ! negative regulation of MAP kinase activity
relationship: part_of GO:0000165 ! MAPKKK cascade

[Term]
id: GO:0000214
name: tRNA-intron endonuclease complex
namespace: cellular_component
def: "A complex that catalyzes the endonucleolytic cleavage of pre-tRNA, producing 5'-hydroxyl and 2',3'-cyclic phosphate termini, and specifically removing the intron." [EC:3.1.27.9]
is_a: GO:0043234 ! protein complex
is_a: GO:0044428 ! nuclear part

[Term]
id: GO:0000221
name: vacuolar proton-transporting V-type ATPase, V1 domain
namespace: cellular_component
def: "The V1 domain of a proton-transporting V-type ATPase found in the vacuolar membrane." [GOC:mah, PMID:16449553]
comment: Note that this domain generally consists of eight subunits.
exact_synonym: "vacuolar hydrogen ion-transporting ATPase V1 domain" []
is_a: GO:0033180 ! proton-transporting V-type ATPase, V1 domain
is_a: GO:0044437 ! vacuolar part
relationship: part_of GO:0016471 ! vacuolar proton-transporting V-type ATPase complex

[Term]
id: GO:0000226
name: microtubule cytoskeleton organization
namespace: biological_process
def: "A process that is carried out at the cellular level which results in the formation, arrangement of constituent parts, or disassembly of cytoskeletal structures comprising microtubules and their associated proteins." [GOC:mah]
exact_synonym: "microtubule cytoskeleton organization and biogenesis" []
is_a: GO:0007017 ! microtubule-based process

[Term]
id: GO:0000228
name: nuclear chromosome
namespace: cellular_component
def: "A chromosome found in the nucleus of a eukaryotic cell." [GOC:mah]
subset: goslim_generic
narrow_synonym: "nuclear interphase chromosome" []
is_a: GO:0005694 ! chromosome
is_a: GO:0044428 ! nuclear part

[Term]
id: GO:0000229
name: cytoplasmic chromosome
namespace: cellular_component
def: "A chromosome found in the cytoplasm." [GOC:mah]
subset: goslim_generic
subset: gosubset_prok
narrow_synonym: "cytoplasmic interphase chromosome" []
is_a: GO:0005694 ! chromosome
is_a: GO:0044444 ! cytoplasmic part

[Term]
id: GO:0000235
name: astral microtubule
namespace: cellular_component
def: "Any of the spindle microtubules that radiate in all directions from the spindle poles and are thought to contribute to the forces that separate the poles and position them in relation to the rest of the cell." [ISBN:0815316194]
is_a: GO:0005876 ! spindle microtubule
is_a: GO:0005881 ! cytoplasmic microtubule

[Term]
id: GO:0000242
name: pericentriolar material
namespace: cellular_component
def: "A network of small fibers that surrounds the centrioles in cells; contains the microtubule nucleating activity of the centrosome." [GOC:clt, ISBN:0815316194]
is_a: GO:0044450 ! microtubule organizing center part
relationship: part_of GO:0005813 ! centrosome

[Term]
id: GO:0000245
name: spliceosome assembly
namespace: biological_process
def: "The aggregation, arrangement and bonding together of the spliceosome, a ribonucleoprotein apparatus that catalyzes nuclear mRNA splicing via transesterification reactions." [PMID:9476892]
is_a: GO:0022618 ! ribonucleoprotein complex assembly

[Term]
id: GO:0000262
name: mitochondrial chromosome
namespace: cellular_component
def: "A chromosome found in the mitochondrion of a eukaryotic cell." [GOC:mah]
related_synonym: "mitochondrial genome" []
narrow_synonym: "mitochondrial DNA" []
narrow_synonym: "mtDNA" []
is_a: GO:0000229 ! cytoplasmic chromosome
is_a: GO:0044429 ! mitochondrial part

[Term]
id: GO:0000266
name: mitochondrial fission
namespace: biological_process
def: "The division of a mitochondrion within a cell to form two or more separate mitochondrial compartments." [PMID:11038192]
related_synonym: "mitochondrial proliferation" []
exact_synonym: "mitochondrial division" []
is_a: GO:0007005 ! mitochondrion organization
is_a: GO:0048285 ! organelle fission

[Term]
id: GO:0000267
name: cell fraction
namespace: cellular_component
def: "A generic term for parts of cells prepared by disruptive biochemical techniques." [GOC:ma]
comment: Note that this term refers to disrupted cells, and does not necessarily correspond to any specific structure(s) in an intact cell.
subset: goslim_pir
subset: gosubset_prok
is_a: GO:0044464 ! cell part

[Term]
id: GO:0000275
name: mitochondrial proton-transporting ATP synthase complex, catalytic core F(1)
namespace: cellular_component
def: "The catalytic sector of the mitochondrial hydrogen-transporting ATP synthase; it comprises the catalytic core and central stalk, and is peripherally associated with the mitochondrial inner membrane when the entire ATP synthase is assembled." [GOC:mtg_sensu, PMID:10838056]
exact_synonym: "proton-transporting ATP synthase complex, catalytic core F(1) (sensu Eukaryota)" []
broad_synonym: "hydrogen-transporting ATP synthase, F1 sector" []
is_a: GO:0044455 ! mitochondrial membrane part
is_a: GO:0045261 ! proton-transporting ATP synthase complex, catalytic core F(1)
relationship: part_of GO:0005753 ! mitochondrial proton-transporting ATP synthase complex

[Term]
id: GO:0000276
name: mitochondrial proton-transporting ATP synthase complex, coupling factor F(o)
namespace: cellular_component
def: "All non-F1 subunits of the mitochondrial hydrogen-transporting ATP synthase, including integral and peripheral mitochondrial inner membrane proteins." [GOC:mtg_sensu, PMID:10838056]
exact_synonym: "proton-transporting ATP synthase complex, coupling factor F(0) (sensu Eukaryota)" []
exact_synonym: "proton-transporting ATP synthase complex, coupling factor F(o) (sensu Eukaryota)" []
broad_synonym: "hydrogen-transporting ATP synthase, F0 sector" []
is_a: GO:0044455 ! mitochondrial membrane part
is_a: GO:0045263 ! proton-transporting ATP synthase complex, coupling factor F(o)
relationship: part_of GO:0005753 ! mitochondrial proton-transporting ATP synthase complex

[Term]
id: GO:0000299
name: integral to membrane of membrane fraction
namespace: cellular_component
def: "Integral to that fraction of cells, prepared by disruptive biochemical methods, that includes the plasma and other membranes; require detergents, such as Triton X-100, to be released from membranes." [PMID:10512869]
comment: Note that this term refers to disrupted cells, and does not necessarily correspond to any specific structure(s) in an intact cell.
is_a: GO:0005624 ! membrane fraction

[Term]
id: GO:0000300
name: peripheral to membrane of membrane fraction
namespace: cellular_component
def: "Peripheral to that fraction of cells, prepared by disruptive biochemical methods, that includes the plasma and other membranes; can be extracted from membrane fraction with high concentrations of salt or high pH." [PMID:10512869]
comment: Note that this term refers to disrupted cells, and does not necessarily correspond to any specific structure(s) in an intact cell.
is_a: GO:0005624 ! membrane fraction

[Term]
id: GO:0000302
name: response to reactive oxygen species
namespace: biological_process
def: "A change in state or activity of a cell or an organism (in terms of movement, secretion, enzyme production, gene expression, etc.) as a result of a reactive oxygen species stimulus. Reactive oxygen species include singlet oxygen, superoxide, and oxygen free radicals." [GOC:krc]
subset: gosubset_prok
exact_synonym: "response to active oxygen species" []
exact_synonym: "response to AOS" []
exact_synonym: "response to reactive oxidative species" []
exact_synonym: "response to reactive oxygen intermediate" []
exact_synonym: "response to ROI" []
exact_synonym: "response to ROS" []
is_a: GO:0006979 ! response to oxidative stress

[Term]
id: GO:0000303
name: response to superoxide
namespace: biological_process
def: "A change in state or activity of a cell or an organism (in terms of movement, secretion, enzyme production, gene expression, etc.) as a result of a superoxide stimulus. Superoxide is the anion, oxygen-, formed by addition of one electron to dioxygen (O2) or any compound containing the superoxide anion." [GOC:krc, ISBN:0198506732 "Oxford Dictionary of Biochemistry and Molecular Biology"]
subset: gosubset_prok
is_a: GO:0000305 ! response to oxygen radical

[Term]
id: GO:0000305
name: response to oxygen radical
namespace: biological_process
def: "A change in state or activity of a cell or an organism (in terms of movement, secretion, enzyme production, gene expression, etc.) as a result of an oxygen radical stimulus. An oxygen radical is any oxygen species that carries a free electron; examples include hydroxyl radicals and the superoxide anion." [GOC:krc, ISBN:0124325653]
subset: gosubset_prok
is_a: GO:0000302 ! response to reactive oxygen species

[Term]
id: GO:0000307
name: cyclin-dependent protein kinase holoenzyme complex
namespace: cellular_component
def: "Cyclin-dependent protein kinases (CDKs) are heterodimeric enzymes that contain a kinase catalytic subunit associated with a regulatory cyclin partner." [GOC:krc, PMID:11602261]
subset: goslim_pir
exact_synonym: "CDK holoenzyme" []
is_a: GO:0043234 ! protein complex
is_a: GO:0044424 ! intracellular part

[Term]
id: GO:0000313
name: organellar ribosome
namespace: cellular_component
def: "A ribosome contained within a subcellular organelle." [GOC:mcc]
is_a: GO:0005840 ! ribosome

[Term]
id: GO:0000314
name: organellar small ribosomal subunit
namespace: cellular_component
def: "The smaller of the two subunits of an organellar ribosome." [GOC:mcc]
is_a: GO:0015935 ! small ribosomal subunit
relationship: part_of GO:0000313 ! organellar ribosome

[Term]
id: GO:0000315
name: organellar large ribosomal subunit
namespace: cellular_component
def: "The larger of the two subunits of an organellar ribosome. Two sites on the ribosomal large subunit are involved in translation: the aminoacyl site (A site) and peptidyl site (P site)." [GOC:mcc]
is_a: GO:0015934 ! large ribosomal subunit
relationship: part_of GO:0000313 ! organellar ribosome

[Term]
id: GO:0000323
name: lytic vacuole
namespace: cellular_component
def: "A vacuole that is maintained at an acidic pH and which contains degradative enzymes, including a wide variety of acid hydrolases." [GOC:krc]
is_a: GO:0005773 ! vacuole

[Term]
id: GO:0000334
name: 3-hydroxyanthranilate 3,4-dioxygenase activity
namespace: molecular_function
def: "Catalysis of the reaction: 3-hydroxyanthranilate + O2 = 2-amino-3-carboxymuconate semialdehyde." [EC:1.13.11.6]
subset: gosubset_prok
related_synonym: "3HAO" [EC:1.13.11.6]
exact_synonym: "3-hydroxyanthranilate oxygenase activity" [EC:1.13.11.6]
exact_synonym: "3-hydroxyanthranilate:oxygen 3,4-oxidoreductase (decyclizing)" [EC:1.13.11.6]
exact_synonym: "3-hydroxyanthranilic acid dioxygenase activity" [EC:1.13.11.6]
exact_synonym: "3-hydroxyanthranilic acid oxygenase activity" [EC:1.13.11.6]
exact_synonym: "3-hydroxyanthranilic oxygenase activity" [EC:1.13.11.6]
xref_analog: EC:1.13.11.6
xref_analog: MetaCyc:1.13.11.6-RXN
xref_analog: Reactome:23302
xref_analog: UM-BBD_enzymeID:e0633
is_a: GO:0016702 ! oxidoreductase activity, acting on single donors with incorporation of molecular oxygen, incorporation of two atoms of oxygen

[Term]
id: GO:0000387
name: spliceosomal snRNP biogenesis
namespace: biological_process
def: "The formation and assembly from one or more snRNA and multiple protein components of a ribonucleoprotein complex that in involved in formation of the spliceosome." [GOC:krc, ISBN:0879695897]
is_a: GO:0022613 ! ribonucleoprotein complex biogenesis

[Term]
id: GO:0000421
name: autophagic vacuole membrane
namespace: cellular_component
def: "The lipid bilayer surrounding an autophagic vacuole, a double-membrane-bounded vesicle in which endogenous cellular material is sequestered." [GOC:isa_complete]
exact_synonym: "autophagosome membrane" []
is_a: GO:0005774 ! vacuolar membrane
relationship: part_of GO:0005776 ! autophagic vacuole

[Term]
id: GO:0000428
name: DNA-directed RNA polymerase complex
namespace: cellular_component
def: "A protein complex that possesses DNA-directed RNA polymerase activity." [GOC:krc]
is_a: GO:0030880 ! RNA polymerase complex

[Term]
id: GO:0000439
name: core TFIIH complex
namespace: cellular_component
def: "A complex that contains kinase activity directed towards the C-terminal Domain (CTD) of the largest subunit of RNA polymerase II and is essential for initiation at RNA polymerase II promoters in vitro. In S. cerevisiae, it is composed of the 5-subunit core (Rad3p, Tfb1p, Tfb2p, Ssl1p and Tfb4p), Ssl2p, and TFIIK (Kin28p, Ccl1p, and Tfb3p). All of the subunits have equivalents in humans: the 5 subunit core is composed of XPD, p62, p55, p44, p34; the equivalent of the TFIIK subcomplex is composed of MO15, Mat1, and a cyclin; the human equivalent of Ssl2p is XPB." [GOC:krc, PMID:14500720, PMID:7813015]
is_a: GO:0043234 ! protein complex
relationship: part_of GO:0000441 ! SSL2-core TFIIH complex

[Term]
id: GO:0000441
name: SSL2-core TFIIH complex
namespace: cellular_component
def: "A complex which is part of both the general transcription factor TFIIH and the nucleotide-excision repair factor 3 complex. It is composed of the tightly associated 5 subunit core TFIIH subcomplex plus one additional, more loosely associated subunit. The subunits are well conserved from yeast to humans. In S. cerevisiae, the 5-subunit core is composed of Rad3, Tfb1, Tfb2, Ssl1, Tfb4 and the loosely associated subunit is Ssl2p (also called Rad25). In humans, the 5 subunit core is composed of XPD, p62, p55, p44, p34 and the loosely associated subunit is XPB." [GOC:krc, PMID:14500720, PMID:7813015]
subset: goslim_pir
is_a: GO:0043234 ! protein complex

[Term]
id: GO:0000444
name: MIS12/MIND type complex
namespace: cellular_component
def: "A multiprotein kinetochore subcomplex that binds to centromeric chromatin and forms part of the inner kinetochore. It helps to recruit outer kinetochore subunits that will bind to microtubules. In humans, it consists of MIS12, DSN1, NSL1 and PMF1." [GOC:krc, PMID:14633972, PMID:16585270]
narrow_synonym: "Mis12 complex" []
is_a: GO:0043234 ! protein complex
is_a: GO:0044427 ! chromosomal part
relationship: part_of GO:0000777 ! condensed chromosome kinetochore

[Term]
id: GO:0000496
name: base pairing
namespace: molecular_function
def: "Interacting selectively with nucleic acid via hydrogen bonds between the bases of a gene product molecule and the bases of a target nucleic acid molecule." [GOC:krc]
comment: Note that with respect to annotation, "base pairing" and its child terms are intended to be used to annotate the activity of gene products composed of nucleic acid, presumably RNA, to interact with other nucleic acid molecules via base pairing. Internal base pairing with itself is considered part of the secondary structure of the molecule and is not within the scope of GO function.
xref_analog: Wikipedia:Base_pair
is_a: GO:0003676 ! nucleic acid binding

[Term]
id: GO:0000502
name: proteasome complex
namespace: cellular_component
def: "A large multisubunit complex which catalyzes protein degradation. This complex consists of the barrel shaped proteasome core complex and one or two associated proteins or complexes that act in regulating entry into or exit from the core." [GOC:rb]
subset: goslim_pir
exact_synonym: "proteasome complex (sensu Eukaryota)" []
narrow_synonym: "26S proteasome" []
is_a: GO:0043234 ! protein complex
is_a: GO:0044424 ! intracellular part

[Term]
id: GO:0000506
name: glycosylphosphatidylinositol-N-acetylglucosaminyltransferase (GPI-GnT) complex
namespace: cellular_component
def: "An enzyme complex that catalyzes the transfer of GlcNAc from UDP-GlcNAc to an acceptor phosphatidylinositol, the first step in the production of GPI anchors for cell surface proteins. The complex contains PIG-A, PIG-C, PIG-H, PIG-Q, PIG-P, and DPM2 in human, and Eri1p, Gpi1p, Gpi2p, Gpi15p, Gpi19p, and Spt14p in budding yeast." [GOC:kp, GOC:rb, PMID:10944123, PMID:15163411]
exact_synonym: "GPI-GlcNAc transferase complex" []
exact_synonym: "GPI-GnT complex" []
exact_synonym: "GPI-N-acetylglucosaminyltransferase complex" []
is_a: GO:0043234 ! protein complex
is_a: GO:0044432 ! endoplasmic reticulum part

[Term]
id: GO:0000717
name: nucleotide-excision repair, DNA duplex unwinding
namespace: biological_process
def: "The unwinding, or local denaturation, of the DNA duplex to create a bubble around the site of the DNA damage." [GOC:elh, PMID:10197977]
subset: gosubset_prok
xref_analog: Reactome:208565
xref_analog: Reactome:218172
xref_analog: Reactome:235389
xref_analog: Reactome:242666
xref_analog: Reactome:247842
xref_analog: Reactome:251415
xref_analog: Reactome:254509
xref_analog: Reactome:257677
xref_analog: Reactome:261330
xref_analog: Reactome:272410
xref_analog: Reactome:278451
xref_analog: Reactome:73934
is_a: GO:0032508 ! DNA duplex unwinding
relationship: part_of GO:0006289 ! nucleotide-excision repair

[Term]
id: GO:0000718
name: nucleotide-excision repair, DNA damage removal
namespace: biological_process
def: "The removal of the oligonucleotide that contains the DNA damage. The oligonucleotide is formed by dual incisions that flank the site of DNA damage." [GOC:elh, PMID:10197977]
subset: gosubset_prok
xref_analog: Reactome:211584
xref_analog: Reactome:221360
xref_analog: Reactome:238017
xref_analog: Reactome:244631
xref_analog: Reactome:249570
xref_analog: Reactome:252375
xref_analog: Reactome:255531
xref_analog: Reactome:258905
xref_analog: Reactome:262280
xref_analog: Reactome:273941
xref_analog: Reactome:280420
xref_analog: Reactome:73941
is_a: GO:0006308 ! DNA catabolic process
relationship: part_of GO:0006289 ! nucleotide-excision repair

[Term]
id: GO:0000720
name: pyrimidine dimer repair via nucleotide-excision repair
namespace: biological_process
def: "The repair of UV-induced T-T, C-T, and C-C dimers by the recognition and removal of the damaged DNA strand from the DNA helix as an oligonucleotide. The small gap left in the DNA helix is filled in by the sequential action of DNA polymerase and DNA ligase." [GOC:elh]
subset: gosubset_prok
is_a: GO:0006289 ! nucleotide-excision repair
is_a: GO:0006290 ! pyrimidine dimer repair

[Term]
id: GO:0000724
name: double-strand break repair via homologous recombination
namespace: biological_process
def: "The error-free repair of a double-strand break in DNA in which the broken DNA molecule is repaired using homologous sequences. A strand in the broken DNA searches for a homologous region in an intact chromosome to serve as the template for DNA synthesis. The restoration of two intact DNA molecules results in the exchange, reciprocal or nonreciprocal, of genetic material between the intact DNA molecule and the broken DNA molecule." [GOC:elh, PMID:10357855]
subset: gosubset_prok
exact_synonym: "homologous recombinational repair" []
exact_synonym: "HRR" []
exact_synonym: "Rad51-dependent recombinational repair" [GOC:mah]
exact_synonym: "Rhp51-dependent recombinational repair" []
xref_analog: Reactome:212096
xref_analog: Reactome:221855
xref_analog: Reactome:230426
xref_analog: Reactome:238484
xref_analog: Reactome:245027
xref_analog: Reactome:249917
xref_analog: Reactome:252628
xref_analog: Reactome:255811
xref_analog: Reactome:259208
xref_analog: Reactome:262566
xref_analog: Reactome:265387
xref_analog: Reactome:268519
xref_analog: Reactome:274245
xref_analog: Reactome:280711
xref_analog: Reactome:282918
xref_analog: Reactome:286734
xref_analog: Reactome:288398
xref_analog: Reactome:289894
xref_analog: Reactome:290425
xref_analog: Reactome:73888
is_a: GO:0000725 ! recombinational repair
is_a: GO:0006302 ! double-strand break repair

[Term]
id: GO:0000725
name: recombinational repair
namespace: biological_process
def: "The repair of damaged DNA that involves the exchange, reciprocal or nonreciprocal, of genetic material between the broken DNA molecule and a homologous region of DNA." [GOC:elh]
subset: gosubset_prok
xref_analog: Wikipedia:Recombinational_repair
is_a: GO:0006281 ! DNA repair
is_a: GO:0006310 ! DNA recombination

[Term]
id: GO:0000726
name: non-recombinational repair
namespace: biological_process
def: "The repair of damaged DNA that does not require the exchange of genetic material between the broken DNA molecule and a homologous region of DNA." [GOC:elh]
subset: gosubset_prok
is_a: GO:0006281 ! DNA repair

[Term]
id: GO:0000729
name: DNA double-strand break processing
namespace: biological_process
def: "The 5' to 3' exonucleolytic resection of the DNA at the site of the break to form a 3' single-strand DNA overhang." [PMID:10357855]
xref_analog: Reactome:83897
is_a: GO:0000738 ! DNA catabolic process, exonucleolytic
relationship: part_of GO:0006302 ! double-strand break repair

[Term]
id: GO:0000731
name: DNA synthesis during DNA repair
namespace: biological_process
def: "Synthesis of DNA that proceeds from the broken 3' single-strand DNA end uses the homologous intact duplex as the template." [PMID:10357855]
subset: gosubset_prok
broad_synonym: "DNA repair synthesis" []
xref_analog: Reactome:76011
is_a: GO:0006260 ! DNA replication
relationship: part_of GO:0006281 ! DNA repair

[Term]
id: GO:0000737
name: DNA catabolic process, endonucleolytic
namespace: biological_process
def: "The chemical reactions and pathways resulting in the breakdown of DNA, involving the hydrolysis of internal 3',5'-phosphodiester bonds in one or two strands of deoxyribonucleotides." [GOC:elh, GOC:mah]
subset: gosubset_prok
exact_synonym: "DNA breakdown, endonucleolytic" []
exact_synonym: "DNA degradation, endonucleolytic" []
exact_synonym: "endonucleolytic degradation of DNA" []
is_a: GO:0006308 ! DNA catabolic process

[Term]
id: GO:0000738
name: DNA catabolic process, exonucleolytic
namespace: biological_process
def: "The chemical reactions and pathways resulting in the breakdown of DNA, involving the hydrolysis of terminal 3',5'-phosphodiester bonds in one or two strands of deoxyribonucleotides." [GOC:elh, GOC:mah]
subset: gosubset_prok
exact_synonym: "DNA breakdown, exonucleolytic" []
exact_synonym: "DNA degradation, exonucleolytic" []
exact_synonym: "exonucleolytic degradation of DNA" []
is_a: GO:0006308 ! DNA catabolic process

[Term]
id: GO:0000768
name: syncytium formation by plasma membrane fusion
namespace: biological_process
def: "The formation of a syncytium, a mass of cytoplasm containing several nuclei enclosed within a single plasma membrane, by the fusion of the plasma membranes of two or more individual cells." [GOC:mtg_muscle, GOC:tb]
exact_synonym: "cell-cell fusion" []
broad_synonym: "cell fusion" []
is_a: GO:0006949 ! syncytium formation
is_a: GO:0045026 ! plasma membrane fusion

[Term]
id: GO:0000775
name: chromosome, centromeric region
namespace: cellular_component
def: "The region of a chromosome that includes the centromere and associated proteins. In monocentric chromosomes, this region corresponds to a single area of the chromosome, whereas in holocentric chromosomes, it is evenly distributed along the chromosome." [GOC:elh, GOC:kmv]
related_synonym: "centromere" []
related_synonym: "chromosome, pericentric region" []
exact_synonym: "chromosome, centric region" []
is_a: GO:0044427 ! chromosomal part

[Term]
id: GO:0000776
name: kinetochore
namespace: cellular_component
def: "A multisubunit complex that is located at the centromeric region of DNA and provides an attachment point for the spindle microtubules." [GOC:elh]
subset: goslim_pir
xref_analog: Wikipedia:Kinetochore
is_a: GO:0043232 ! intracellular non-membrane-bounded organelle
is_a: GO:0043234 ! protein complex
is_a: GO:0044427 ! chromosomal part
relationship: part_of GO:0000775 ! chromosome, centromeric region

[Term]
id: GO:0000777
name: condensed chromosome kinetochore
namespace: cellular_component
def: "A multisubunit complex that is located at the centromeric region of a condensed chromosome and provides an attachment point for the spindle microtubules." [GOC:elh]
is_a: GO:0000776 ! kinetochore
relationship: part_of GO:0000779 ! condensed chromosome, centromeric region

[Term]
id: GO:0000779
name: condensed chromosome, centromeric region
namespace: cellular_component
def: "The region of a condensed chromosome that includes the centromere and associated proteins, including the kinetochore. In monocentric chromosomes, this region corresponds to a single area of the chromosome, whereas in holocentric chromosomes, it is evenly distributed along the chromosome." [GOC:elh, GOC:kmv]
related_synonym: "condensed chromosome, centromere" []
related_synonym: "condensed chromosome, pericentric region" []
exact_synonym: "condensed chromosome, centric region" []
is_a: GO:0000775 ! chromosome, centromeric region
relationship: part_of GO:0000793 ! condensed chromosome

[Term]
id: GO:0000780
name: condensed nuclear chromosome, centromeric region
namespace: cellular_component
def: "The region of a condensed chromosome in the nucleus that includes the centromere and associated proteins, including the kinetochore. In monocentric chromosomes, this region corresponds to a single area of the chromosome, whereas in holocentric chromosomes, it is evenly distributed along the chromosome." [GOC:elh, GOC:kmv]
related_synonym: "condensed nuclear chromosome, centromere" []
related_synonym: "condensed nuclear chromosome, pericentric region" []
exact_synonym: "condensed nuclear chromosome, centric region" []
is_a: GO:0000779 ! condensed chromosome, centromeric region
is_a: GO:0044454 ! nuclear chromosome part
relationship: part_of GO:0000794 ! condensed nuclear chromosome

[Term]
id: GO:0000781
name: chromosome, telomeric region
namespace: cellular_component
def: "The terminal region of a linear chromosome that includes the telomeric DNA repeats and associated proteins." [GOC:elh]
related_synonym: "telomere" []
is_a: GO:0044427 ! chromosomal part

[Term]
id: GO:0000782
name: telomere cap complex
namespace: cellular_component
def: "A complex of DNA and protein located at the end of a linear chromosome that protects and stabilizes a linear chromosome." [GOC:elh]
subset: goslim_pir
subset: gosubset_prok
is_a: GO:0043234 ! protein complex
is_a: GO:0044427 ! chromosomal part
relationship: part_of GO:0000781 ! chromosome, telomeric region

[Term]
id: GO:0000783
name: nuclear telomere cap complex
namespace: cellular_component
def: "A complex of DNA and protein located at the end of a linear chromosome in the nucleus that protects and stabilizes a linear chromosome." [GOC:elh]
is_a: GO:0000782 ! telomere cap complex
is_a: GO:0044454 ! nuclear chromosome part
relationship: part_of GO:0000784 ! nuclear chromosome, telomeric region

[Term]
id: GO:0000784
name: nuclear chromosome, telomeric region
namespace: cellular_component
def: "The terminal region of a linear chromosome in the nucleus that includes the telomeric DNA repeats and associated proteins." [GOC:elh]
exact_synonym: "nuclear chromosome, telomere" []
is_a: GO:0000781 ! chromosome, telomeric region
is_a: GO:0044454 ! nuclear chromosome part

[Term]
id: GO:0000785
name: chromatin
namespace: cellular_component
def: "The ordered and organized complex of DNA and protein that forms the chromosome." [GOC:elh]
related_synonym: "chromosome scaffold" []
is_a: GO:0044427 ! chromosomal part

[Term]
id: GO:0000786
name: nucleosome
namespace: cellular_component
def: "A complex comprised of DNA wound around a multisubunit core and associated proteins, which forms the primary packing unit of DNA into higher order structures." [GOC:elh]
subset: goslim_pir
xref_analog: Wikipedia:Nucleosome
is_a: GO:0032993 ! protein-DNA complex
is_a: GO:0044427 ! chromosomal part
relationship: part_of GO:0000785 ! chromatin

[Term]
id: GO:0000789
name: cytoplasmic chromatin
namespace: cellular_component
def: "The ordered and organized complex of DNA and protein that forms the chromosome in the cytoplasm." [GOC:elh]
is_a: GO:0000785 ! chromatin
is_a: GO:0044444 ! cytoplasmic part
relationship: part_of GO:0000229 ! cytoplasmic chromosome

[Term]
id: GO:0000790
name: nuclear chromatin
namespace: cellular_component
def: "The ordered and organized complex of DNA and protein that forms the chromosome in the nucleus." [GOC:elh]
is_a: GO:0000785 ! chromatin
is_a: GO:0044454 ! nuclear chromosome part

[Term]
id: GO:0000791
name: euchromatin
namespace: cellular_component
def: "A dispersed and relatively uncompacted form of chromatin." [GOC:elh]
xref_analog: Wikipedia:Euchromatin
is_a: GO:0000785 ! chromatin

[Term]
id: GO:0000792
name: heterochromatin
namespace: cellular_component
def: "A compact and highly condensed form of chromatin." [GOC:elh]
xref_analog: Wikipedia:Heterochromatin
is_a: GO:0000785 ! chromatin

[Term]
id: GO:0000793
name: condensed chromosome
namespace: cellular_component
def: "A highly compacted molecule of DNA and associated proteins resulting in a cytologically distinct structure." [GOC:elh]
comment: Note that this term can be used to annotate gene products that localize to a mitotic chromosome in an organism that undergoes an 'open mitosis' in which the nuclear envelope breaks down during mitosis.
related_synonym: "cytoplasmic mitotic chromosome" []
related_synonym: "metaphase chromosome" []
related_synonym: "mitotic chromosome" []
is_a: GO:0005694 ! chromosome

[Term]
id: GO:0000794
name: condensed nuclear chromosome
namespace: cellular_component
def: "A highly compacted molecule of DNA and associated proteins resulting in a cytologically distinct structure that remains in the nucleus." [GOC:elh]
comment: Note that this term and its children can be used to annotate gene products that localize to a mitotic chromosome in an organism that undergoes a 'closed mitosis' in which the nuclear envelope does not break down during mitosis and for gene products that localize to a meiotic chromosome.
related_synonym: "meiotic chromosome" []
related_synonym: "nuclear mitotic chromosome" []
is_a: GO:0000228 ! nuclear chromosome
is_a: GO:0000793 ! condensed chromosome

[Term]
id: GO:0000795
name: synaptonemal complex
namespace: cellular_component
def: "A proteinaceous scaffold found between homologous chromosomes during meiosis." [GOC:elh]
xref_analog: Wikipedia:Synaptonemal_complex
is_a: GO:0044454 ! nuclear chromosome part
relationship: part_of GO:0000794 ! condensed nuclear chromosome

[Term]
id: GO:0000796
name: condensin complex
namespace: cellular_component
def: "A multisubunit protein complex that plays a central role in chromosome condensation." [GOC:elh]
subset: goslim_pir
related_synonym: "SMC complex" []
narrow_synonym: "13S condensin complex" []
is_a: GO:0043234 ! protein complex
is_a: GO:0044427 ! chromosomal part
relationship: part_of GO:0000793 ! condensed chromosome

[Term]
id: GO:0000797
name: condensin core heterodimer
namespace: cellular_component
def: "The core heterodimer of a condensin complex, a multisubunit protein complex that plays a central role in chromosome condensation." [GOC:elh]
narrow_synonym: "8S condensin complex" []
narrow_synonym: "Smc2-Smc4 complex" []
is_a: GO:0043234 ! protein complex
is_a: GO:0044427 ! chromosomal part
relationship: part_of GO:0000796 ! condensin complex

[Term]
id: GO:0000799
name: nuclear condensin complex
namespace: cellular_component
def: "A multisubunit protein complex that plays a central role in the condensation of chromosomes that remain in the nucleus." [GOC:elh]
is_a: GO:0000796 ! condensin complex
is_a: GO:0044454 ! nuclear chromosome part
relationship: part_of GO:0000794 ! condensed nuclear chromosome

[Term]
id: GO:0000800
name: lateral element
namespace: cellular_component
def: "A proteinaceous core found between sister chromatids during meiotic prophase." [GOC:elh]
related_synonym: "axial element" []
is_a: GO:0044454 ! nuclear chromosome part
relationship: part_of GO:0000795 ! synaptonemal complex

[Term]
id: GO:0000801
name: central element
namespace: cellular_component
def: "A structural unit of the synaptonemal complex found between the lateral elements." [GOC:elh]
is_a: GO:0044454 ! nuclear chromosome part
relationship: part_of GO:0000795 ! synaptonemal complex

[Term]
id: GO:0000802
name: transverse filament
namespace: cellular_component
def: "A structural unit of the synaptonemal complex that spans the regions between the lateral elements and connects them." [GOC:elh]
is_a: GO:0044454 ! nuclear chromosome part
relationship: part_of GO:0000795 ! synaptonemal complex

[Term]
id: GO:0000803
name: sex chromosome
namespace: cellular_component
def: "A chromosome involved in sex determination." [GOC:elh]
is_a: GO:0005694 ! chromosome

[Term]
id: GO:0000805
name: X chromosome
namespace: cellular_component
def: "The sex chromosome present in both sexes of species in which the male is the heterogametic sex. Two copies of the X chromosome are present in each somatic cell of females and one copy is present in males." [GOC:mah, ISBN:0582227089]
xref_analog: Wikipedia:X_chromosome
is_a: GO:0000803 ! sex chromosome

[Term]
id: GO:0000806
name: Y chromosome
namespace: cellular_component
def: "The sex chromosome present in males of species in which the male is the heterogametic sex; generally, the sex chromosome that pairs with the X chromosome in the heterogametic sex. The Y chromosome is absent from the cells of females and present in one copy in the somatic cells of males." [GOC:mah, ISBN:0582227089]
xref_analog: Wikipedia:Y_chromosome
is_a: GO:0000803 ! sex chromosome

[Term]
id: GO:0000808
name: origin recognition complex
namespace: cellular_component
def: "A multisubunit complex that is located at the replication origins of a chromosome." [GOC:elh]
subset: goslim_pir
subset: gosubset_prok
exact_synonym: "ORC" []
exact_synonym: "origin of replication recognition complex" []
xref_analog: Wikipedia:Origin_recognition_complex
is_a: GO:0043234 ! protein complex
is_a: GO:0044427 ! chromosomal part

[Term]
id: GO:0000815
name: ESCRT III complex
namespace: cellular_component
def: "An endosomal sorting complex required for transport. Consists of two soluble subcomplexes of highly charged coiled-coil proteins and is required for sorting and/or concentration of multivesicular body (MVB) cargoes." [GOC:rb, PMID:12892785, PMID:12900393]
broad_synonym: "Endosomal Sorting Complex Required for Transport" []
is_a: GO:0043234 ! protein complex
is_a: GO:0044425 ! membrane part
is_a: GO:0044440 ! endosomal part
relationship: part_of GO:0010008 ! endosome membrane

[Term]
id: GO:0000902
name: cell morphogenesis
namespace: biological_process
def: "The developmental process by which the size or shape of a cell is generated and organized. Morphogenesis pertains to the creation of form." [GOC:clt, GOC:dph, GOC:go_curators, GOC:tb]
subset: gosubset_prok
exact_synonym: "cellular morphogenesis" []
is_a: GO:0032989 ! cellular structure morphogenesis

[Term]
id: GO:0000904
name: cell morphogenesis involved in differentiation
namespace: biological_process
def: "The change in form (cell shape and size) that occurs when relatively unspecialized cells, e.g. embryonic or regenerative cells, acquire specialized structural and/or functional features that characterize the cells, tissues, or organs of the mature organism or some other relatively stable phase of the organism's life history." [GOC:go_curators]
is_a: GO:0000902 ! cell morphogenesis
relationship: part_of GO:0048468 ! cell development

[Term]
id: GO:0000910
name: cytokinesis
namespace: biological_process
def: "A cellular process resulting in the division of the cytoplasm of a cell and its separation into two daughter cells. Cytokinesis usually occurs after growth, replication, and segregation of cellular components." [GOC:ai]
subset: goslim_candida
subset: goslim_yeast
subset: gosubset_prok
xref_analog: Reactome:211912
xref_analog: Reactome:221676
xref_analog: Reactome:230265
xref_analog: Reactome:238302
xref_analog: Reactome:244868
xref_analog: Reactome:249758
xref_analog: Reactome:252506
xref_analog: Reactome:259076
xref_analog: Reactome:262434
xref_analog: Reactome:265269
xref_analog: Reactome:268395
xref_analog: Reactome:282835
xref_analog: Reactome:286599
xref_analog: Reactome:68884
xref_analog: Wikipedia:Cytokinesis
is_a: GO:0051301 ! cell division

[Term]
id: GO:0000917
name: barrier septum formation
namespace: biological_process
def: "The process of making a septum that spans the plasma membrane interface between progeny cells following cytokinesis. The progeny cells that form a barrier septum are not able to exchange intracellular material." [GOC:clt]
related_synonym: "septin assembly and septum biosynthesis" []
related_synonym: "septin assembly and septum formation" []
exact_synonym: "formation of barrier septum" []
broad_synonym: "septation" []
is_a: GO:0032506 ! cytokinetic process

[Term]
id: GO:0000920
name: cell separation during cytokinesis
namespace: biological_process
def: "The process of physically separating progeny cells during cytokinesis; this may involve enzymatic digestion of septum or cell wall components." [GOC:clt]
narrow_synonym: "rotokinesis" []
is_a: GO:0032506 ! cytokinetic process

[Term]
id: GO:0000922
name: spindle pole
namespace: cellular_component
def: "Either of the ends of a spindle, where spindle microtubules are organized; usually contains a microtubule organizing center and accessory molecules, spindle microtubules and astral microtubules." [GOC:clt]
is_a: GO:0044430 ! cytoskeletal part
relationship: part_of GO:0005819 ! spindle

[Term]
id: GO:0000930
name: gamma-tubulin complex
namespace: cellular_component
def: "A multiprotein complex composed of gamma-tubulin and other non-tubulin proteins. Gamma-tubulin complexes are localized to microtubule organizing centers, and play an important role in the nucleation of microtubules. The number and complexity of non-tubulin proteins associated with these complexes varies between species." [GOC:clt, PMID:12134075]
subset: goslim_pir
is_a: GO:0043234 ! protein complex
is_a: GO:0044450 ! microtubule organizing center part

[Term]
id: GO:0000931
name: gamma-tubulin large complex
namespace: cellular_component
def: "A complex of gamma tubulin and associated proteins thought to be formed by multimerization of gamma-tubulin small complexes." [GOC:mtg_sensu, PMID:12134075]
exact_synonym: "gamma-tubulin large complex (sensu Schizosaccharomyces)" []
is_a: GO:0000930 ! gamma-tubulin complex

[Term]
id: GO:0000939
name: inner kinetochore of condensed chromosome
namespace: cellular_component
def: "The region of a condensed chromosome kinetochore closest to centromeric DNA; in mammals the CREST antigens (CENP proteins) are found in this layer; this layer may help define underlying centromeric chromatin structure and position of the kinetochore on the chromosome." [GOC:clt, PMID:10619130, PMID:11483983]
related_synonym: "inner centromere core complex" []
narrow_synonym: "inner kinetochore plate" []
is_a: GO:0043234 ! protein complex
is_a: GO:0044427 ! chromosomal part
relationship: part_of GO:0000777 ! condensed chromosome kinetochore

[Term]
id: GO:0000940
name: outer kinetochore of condensed chromosome
namespace: cellular_component
def: "The region of a condensed chromosome kinetochore most external to centromeric DNA; this outer region mediates kinetochore-microtubule interactions." [GOC:clt, PMID:11483983]
narrow_synonym: "outer kinetochore plate" []
is_a: GO:0043234 ! protein complex
is_a: GO:0044427 ! chromosomal part
relationship: part_of GO:0000777 ! condensed chromosome kinetochore

[Term]
id: GO:0001315
name: age-dependent response to reactive oxygen species
namespace: biological_process
def: "A change in state or activity of a cell or an organism (in terms of movement, secretion, enzyme production, gene expression, etc.) as a result of reactive oxygen species, where the change varies according to the age of the cell or organism." [GOC:jh, PMID:12044938]
subset: gosubset_prok
exact_synonym: "age-dependent response to active oxygen species" []
exact_synonym: "age-dependent response to AOS" []
exact_synonym: "age-dependent response to reactive oxidative species" []
exact_synonym: "age-dependent response to reactive oxygen intermediate" []
exact_synonym: "age-dependent response to ROI" []
exact_synonym: "age-dependent response to ROS" []
is_a: GO:0000302 ! response to reactive oxygen species

[Term]
id: GO:0001504
name: neurotransmitter uptake
namespace: biological_process
def: "The directed movement of neurotransmitters into neurons or glial cells. This process leads to inactivation and recycling of neurotransmitters. It does not occur during cholinergic synaptic transmission. Instead, acetylcholine is enzymatically degraded in the synaptic cleft." [ISBN:0123668387]
exact_synonym: "neurotransmitter import" [GOC:tb, GOC:dph]
exact_synonym: "neurotransmitter reuptake" []
narrow_synonym: "neurotransmitter import into glial cell" []
narrow_synonym: "neurotransmitter import into neuron" []
broad_synonym: "neurotransmitter recycling" []
is_a: GO:0001505 ! regulation of neurotransmitter levels
is_a: GO:0006836 ! neurotransmitter transport

[Term]
id: GO:0001505
name: regulation of neurotransmitter levels
namespace: biological_process
def: "Any process that modulates levels of neurotransmitter." [GOC:jl]
is_a: GO:0065008 ! regulation of biological quality
relationship: part_of GO:0007268 ! synaptic transmission

[Term]
id: GO:0001507
name: acetylcholine catabolic process in synaptic cleft
namespace: biological_process
def: "The chemical reactions and pathways resulting in the breakdown of acetylcholine that occurs in the synaptic cleft during synaptic transmission." [GOC:ai]
exact_synonym: "acetylcholine breakdown in synaptic cleft" []
exact_synonym: "acetylcholine degradation in synaptic cleft" []
is_a: GO:0006581 ! acetylcholine catabolic process
relationship: part_of GO:0007271 ! synaptic transmission, cholinergic

[Term]
id: GO:0001508
name: regulation of action potential
namespace: biological_process
def: "Any process that modulates the frequency, rate or extent of action potential creation, propagation or termination. An action potential is a spike of membrane depolarization and repolarization that travels along the membrane of a cell." [GOC:dph, GOC:go_curators, GOC:tb]
is_a: GO:0042391 ! regulation of membrane potential
relationship: part_of GO:0019226 ! transmission of nerve impulse

[Term]
id: GO:0001515
name: opioid peptide activity
namespace: molecular_function
def: "Naturally occurring peptide that is an opioid (any non-alkaloid having an opiate-like effect that can be reversed by naloxone or other recognized morphine antagonist). These include Leu- and Met-enkephalin, dynorphin and neoendorphin, alpha, beta, gamma and delta endorphins formed from beta-lipotropin, various pronase-resistant peptides such as beta casamorphin, and other peptides whose opiate-like action seems to be indirect." [ISBN:0198506732 "Oxford Dictionary of Biochemistry and Molecular Biology"]
is_a: GO:0005102 ! receptor binding

[Term]
id: GO:0001518
name: voltage-gated sodium channel complex
namespace: cellular_component
def: "A sodium channel in a cell membrane whose opening is governed by the membrane potential." [ISBN:0198506732 "Oxford Dictionary of Biochemistry and Molecular Biology"]
exact_synonym: "voltage gated sodium channel complex" []
exact_synonym: "voltage-dependent sodium channel complex" []
exact_synonym: "voltage-sensitive sodium channel complex" []
is_a: GO:0034706 ! sodium channel complex
is_a: GO:0044459 ! plasma membrane part
relationship: part_of GO:0005887 ! integral to plasma membrane

[Term]
id: GO:0001520
name: outer dense fiber
namespace: cellular_component
def: "Structure or material found in the flagella of mammalian sperm that surrounds each of the nine microtubule doublets, giving a 9 + 9 + 2 arrangement rather than the 9 + 2 pattern usually seen. These dense fibers are stiff and noncontractile." [ISBN:0824072820]
exact_synonym: "outer dense fibre" []
is_a: GO:0044447 ! axoneme part

[Term]
id: GO:0001525
name: angiogenesis
namespace: biological_process
def: "Blood vessel formation when new vessels emerge from the proliferation of pre-existing blood vessels." [ISBN:0878932453]
exact_synonym: "blood vessel formation from pre-existing blood vessels" [] ! belonged to category systematic_synonym
xref_analog: Wikipedia:Angiogenesis
is_a: GO:0048646 ! anatomical structure formation

[Term]
id: GO:0001527
name: microfibril
namespace: cellular_component
def: "Extracellular matrix components occurring independently or along with elastin. Thought to have force-bearing functions in tendon. In addition to fibrillins, microfibrils may contain other associated proteins." [http://www.xrefer.com/entry/490235]
related_synonym: "fibrillin" []
exact_synonym: "extended fibrils" []
is_a: GO:0043205 ! fibril

[Term]
id: GO:0001530
name: lipopolysaccharide binding
namespace: molecular_function
def: "Interacting selectively with lipopolysaccharide." [PMID:11079463]
exact_synonym: "LPS binding" []
broad_synonym: "endotoxin binding" []
is_a: GO:0001871 ! pattern binding

[Term]
id: GO:0001532
name: interleukin-21 receptor activity
namespace: molecular_function
def: "Combining with interleukin-21 to initiate a change in cell activity." [GOC:jl]
exact_synonym: "IL-21 receptor activity" [GOC:mah]
exact_synonym: "IL-21R" []
is_a: GO:0004896 ! cytokine receptor activity
is_a: GO:0019977 ! interleukin-21 binding

[Term]
id: GO:0001533
name: cornified envelope
namespace: cellular_component
def: "An insoluble protein structure formed under the plasma membrane of cornifying epithelial cells." [PMID:11112355]
is_a: GO:0005856 ! cytoskeleton

[Term]
id: GO:0001540
name: beta-amyloid binding
namespace: molecular_function
def: "Interacting selectively with beta-amyloid peptide/protein and/or its precursor." [GOC:hjd]
is_a: GO:0005515 ! protein binding

[Term]
id: GO:0001558
name: regulation of cell growth
namespace: biological_process
def: "Any process that modulates the frequency, rate or extent of cell growth." [GOC:go_curators]
subset: gosubset_prok
xref_analog: Reactome:110498
is_a: GO:0040008 ! regulation of growth
is_a: GO:0050794 ! regulation of cellular process

[Term]
id: GO:0001560
name: regulation of cell growth by extracellular stimulus
namespace: biological_process
def: "Any process whereby external signals modulate the frequency, rate or extent of cell growth, the irreversible increase in size of a cell over time." [GOC:dph]
exact_synonym: "interpretation of external signals that regulate cell growth" []
exact_synonym: "regulation of cell growth by detection of exogenous stimulus" []
exact_synonym: "regulation of cell growth by sensing of exogenous stimulus" []
exact_synonym: "regulation of growth by exogenous signal" []
exact_synonym: "regulation of growth by exogenous stimuli" []
exact_synonym: "regulation of growth by exogenous stimulus" []
exact_synonym: "regulation of growth by external signal" []
exact_synonym: "regulation of growth by external stimuli" []
exact_synonym: "regulation of growth by external stimulus" []
is_a: GO:0001558 ! regulation of cell growth
is_a: GO:0007165 ! signal transduction

[Term]
id: GO:0001562
name: response to protozoan
namespace: biological_process
def: "A change in state or activity of a cell or an organism (in terms of movement, secretion, enzyme production, gene expression, etc.) as a result of a stimulus from a protozoan." [GOC:ai]
related_synonym: "resistance to pathogenic protozoa" []
exact_synonym: "response to protozoa" []
exact_synonym: "response to protozoon" []
is_a: GO:0051707 ! response to other organism

[Term]
id: GO:0001565
name: phorbol ester receptor activity
namespace: molecular_function
def: "Combining with a phorbol ester to initiate a change in cell activity." [GOC:ai, PMID:10506570]
is_a: GO:0004872 ! receptor activity

[Term]
id: GO:0001566
name: non-kinase phorbol ester receptor activity
namespace: molecular_function
def: "Phorbol ester/diacylglycerol binding proteins that do not have intrinsic kinase activity." [PMID:10506570]
is_a: GO:0001565 ! phorbol ester receptor activity

[Term]
id: GO:0001568
name: blood vessel development
namespace: biological_process
def: "The process whose specific outcome is the progression of the blood vessel over time, from its formation to the mature structure. The blood vessel is the vasculature carrying blood." [GOC:hjd]
is_a: GO:0001944 ! vasculature development

[Term]
id: GO:0001573
name: ganglioside metabolic process
namespace: biological_process
def: "The chemical reactions and pathways involving ceramide oligosaccharides carrying in addition to other sugar residues, one or more sialic acid residues." [ISBN:0198506732 "Oxford Dictionary of Biochemistry and Molecular Biology"]
subset: gosubset_prok
exact_synonym: "ganglioside metabolism" []
is_a: GO:0006672 ! ceramide metabolic process
is_a: GO:0006687 ! glycosphingolipid metabolic process

[Term]
id: GO:0001574
name: ganglioside biosynthetic process
namespace: biological_process
def: "The chemical reactions and pathways resulting in the formation of ceramide oligosaccharides carrying in addition to other sugar residues, one or more sialic acid residues." [ISBN:0198506732 "Oxford Dictionary of Biochemistry and Molecular Biology"]
subset: gosubset_prok
exact_synonym: "ganglioside anabolism" []
exact_synonym: "ganglioside biosynthesis" []
exact_synonym: "ganglioside formation" []
exact_synonym: "ganglioside synthesis" []
is_a: GO:0001573 ! ganglioside metabolic process
is_a: GO:0006688 ! glycosphingolipid biosynthetic process

[Term]
id: GO:0001575
name: globoside metabolic process
namespace: biological_process
def: "The chemical reactions and pathways involving globosides, globotetraosylceramides, ceramides containing a core structure of GalNAc-beta-(1,3)-Gal-alpha(1,4)Glc(I). Globosides are the major neutral glycosphingolipid in normal kidneys and erythrocytes." [ISBN:0198506732 "Oxford Dictionary of Biochemistry and Molecular Biology"]
subset: gosubset_prok
exact_synonym: "globoside metabolism" []
is_a: GO:0006672 ! ceramide metabolic process
is_a: GO:0006687 ! glycosphingolipid metabolic process

[Term]
id: GO:0001580
name: detection of chemical stimulus involved in sensory perception of bitter taste
namespace: biological_process
def: "The series of events required for a bitter taste stimulus to be received and converted to a molecular signal." [GOC:go_curators]
exact_synonym: "bitter taste detection" []
exact_synonym: "perception of bitter taste, detection of chemical stimulus" []
exact_synonym: "perception of bitter taste, sensory transduction of chemical stimulus" []
exact_synonym: "sensory detection of bitter taste" []
exact_synonym: "sensory detection of chemical stimulus during perception of bitter taste" []
exact_synonym: "sensory transduction of bitter taste" []
exact_synonym: "sensory transduction of chemical stimulus during perception of bitter taste" []
is_a: GO:0050912 ! detection of chemical stimulus involved in sensory perception of taste
relationship: part_of GO:0050913 ! sensory perception of bitter taste

[Term]
id: GO:0001582
name: detection of chemical stimulus involved in sensory perception of sweet taste
namespace: biological_process
def: "The series of events required for a sweet taste stimulus to be received and converted to a molecular signal." [GOC:go_curators]
exact_synonym: "perception of sweet taste, detection of chemical stimulus" []
exact_synonym: "perception of sweet taste, sensory transduction of chemical stimulus" []
exact_synonym: "sensory detection of chemical stimulus during perception of sweet taste" []
exact_synonym: "sensory detection of sweet taste" []
exact_synonym: "sensory transduction of chemical stimulus during perception of sweet taste" []
exact_synonym: "sensory transduction of sweet taste" []
exact_synonym: "sweet taste detection" []
is_a: GO:0050912 ! detection of chemical stimulus involved in sensory perception of taste
relationship: part_of GO:0050916 ! sensory perception of sweet taste

[Term]
id: GO:0001588
name: dopamine receptor coupled via Gs
namespace: molecular_function
def: "Combining with the neurotransmitter dopamine and activating adenylate cyclase via coupling to Gs to initiate a change in cell activity." [GOC:mah, ISBN:0953351033]
is_a: GO:0004952 ! dopamine receptor activity

[Term]
id: GO:0001589
name: dopamine D5 receptor activity
namespace: molecular_function
def: "A G-protein coupled receptor that binds dopamine and has the pharmacological characteristics of classic D5 receptors." [IUPHAR_RECEPTOR:2260]
is_a: GO:0001588 ! dopamine receptor coupled via Gs

[Term]
id: GO:0001590
name: dopamine D1 receptor activity
namespace: molecular_function
def: "A G-protein coupled receptor that binds dopamine and has the pharmacological characteristics of classic D1 receptors." [IUPHAR_RECEPTOR:2252]
is_a: GO:0001588 ! dopamine receptor coupled via Gs

[Term]
id: GO:0001591
name: dopamine receptor coupled via Gi/Go
namespace: molecular_function
def: "Combining with the neurotransmitter dopamine and activating adenylate cyclase via coupling to Gi/Go to initiate a change in cell activity." [GOC:mah, ISBN:0953351033]
is_a: GO:0004952 ! dopamine receptor activity

[Term]
id: GO:0001592
name: dopamine D3 receptor activity
namespace: molecular_function
def: "A G-protein coupled receptor that binds dopamine and has the pharmacological characteristics of classic D3 receptors." [IUPHAR_RECEPTOR:2256]
is_a: GO:0001591 ! dopamine receptor coupled via Gi/Go

[Term]
id: GO:0001593
name: dopamine D4 receptor activity
namespace: molecular_function
def: "A G-protein coupled receptor that binds dopamine and has the pharmacological characteristics of classic D4 receptors." [IUPHAR_RECEPTOR:2258]
is_a: GO:0001591 ! dopamine receptor coupled via Gi/Go

[Term]
id: GO:0001594
name: trace-amine receptor activity
namespace: molecular_function
is_a: GO:0008227 ! amine receptor activity

[Term]
id: GO:0001607
name: neuromedin U receptor activity
namespace: molecular_function
def: "Combining with neuromedin U to initiate a change in cell activity." [GOC:ai]
exact_synonym: "NMUR activity" []
is_a: GO:0008188 ! neuropeptide receptor activity
is_a: GO:0042924 ! neuromedin U binding

[Term]
id: GO:0001616
name: growth hormone secretagogue receptor activity
namespace: molecular_function
is_a: GO:0004930 ! G-protein coupled receptor activity

[Term]
id: GO:0001618
name: viral receptor activity
namespace: molecular_function
def: "Combining with a virus component to initiate a change in cell activity." [GOC:dph]
is_a: GO:0004872 ! receptor activity

[Term]
id: GO:0001619
name: lysosphingolipid and lysophosphatidic acid receptor activity
namespace: molecular_function
def: "Combining with lysosphingolipid or lysophosphatidic acid to initiate a change in cell activity." [GOC:dph]
is_a: GO:0045125 ! bioactive lipid receptor activity

[Term]
id: GO:0001631
name: cysteinyl leukotriene receptor activity
namespace: molecular_function
def: "Combining with a cysteinyl leukotriene to initiate a change in cell activity. Cysteinyl leukotrienes are leukotrienes that contain a peptide moiety based on cysteine." [GOC:ai, ISBN:0198506732 "Oxford Dictionary of Biochemistry and Molecular Biology"]
exact_synonym: "CysLT receptor" []
is_a: GO:0004974 ! leukotriene receptor activity

[Term]
id: GO:0001632
name: leukotriene B4 receptor activity
namespace: molecular_function
def: "Combining with leukotriene B4, LTB4, to initiate a change in cell activity. Leukotriene B4 is also known as (6Z, 8E, 10E, 14Z)-(5S, 12R)-5,12-dihydroxyicosa-6,8,10,14-tetraen-1-oate." [GOC:ai, ISBN:0198506732 "Oxford Dictionary of Biochemistry and Molecular Biology"]
narrow_synonym: "BLT receptor" []
is_a: GO:0004974 ! leukotriene receptor activity

[Term]
id: GO:0001634
name: pituitary adenylate cyclase-activating polypeptide receptor activity
namespace: molecular_function
def: "A G-protein coupled receptor that interacts with pituitary adenylate cyclase-activating polypeptide." [GOC:dph, GOC:tb]
related_synonym: "pituitary adenylate cyclase-activating peptide receptor activity" []
related_synonym: "pituitary adenylate cyclase-activating polypeptide receptor activity" []
exact_synonym: "PACAP receptor" []
exact_synonym: "pituitary adenylate cyclase activating polypeptide receptor" []
exact_synonym: "pituitary adenylate cyclase activating protein receptor activity" [GOC:tb, GOC:dph]
exact_synonym: "pituitary adenylyl cyclase activating protein receptor activity" []
is_a: GO:0004930 ! G-protein coupled receptor activity

[Term]
id: GO:0001635
name: calcitonin gene-related polypeptide receptor activity
namespace: molecular_function
exact_synonym: "CGRP receptor" []
xref_analog: Wikipedia:CALCRL
is_a: GO:0004930 ! G-protein coupled receptor activity

[Term]
id: GO:0001637
name: G-protein chemoattractant receptor activity
namespace: molecular_function
exact_synonym: "G protein chemoattractant receptor activity" []
is_a: GO:0008528 ! peptide receptor activity, G-protein coupled

[Term]
id: GO:0001639
name: PLC activating metabotropic glutamate receptor activity
namespace: molecular_function
def: "A G-protein coupled receptor that binds glutamate and is linked to the inositol 1,4,5-trisphosphate/calcium signaling system." [PMID:9016303]
related_synonym: "Group I metabotropic glutamate receptor" []
related_synonym: "group I metabotropic glutamate receptor activity" []
exact_synonym: "phospholipase C activating metabotropic glutamate receptor activity" []
is_a: GO:0008066 ! glutamate receptor activity

[Term]
id: GO:0001640
name: adenylate cyclase inhibiting metabotropic glutamate receptor activity
namespace: molecular_function
def: "A G-protein coupled receptor that binds glutamate and inhibits adenylate cyclase activity." [GOC:dph]
exact_synonym: "adenylyl cyclase inhibiting metabotropic glutamate receptor activity" []
is_a: GO:0004930 ! G-protein coupled receptor activity
is_a: GO:0008066 ! glutamate receptor activity

[Term]
id: GO:0001641
name: group II metabotropic glutamate receptor activity
namespace: molecular_function
def: "A G-protein coupled receptor that is activated by trans-1-aminocyclopentane-1,3-dicarboxylic acid (t-ACPD) and inhibits adenylate cyclase activity." [GOC:dph]
is_a: GO:0001640 ! adenylate cyclase inhibiting metabotropic glutamate receptor activity

[Term]
id: GO:0001642
name: group III metabotropic glutamate receptor activity
namespace: molecular_function
def: "A G-protein coupled receptor that is activated by L-AP-4 and inhibits adenylate cyclase activity." [PMID:9016303]
is_a: GO:0001640 ! adenylate cyclase inhibiting metabotropic glutamate receptor activity

[Term]
id: GO:0001650
name: fibrillar center
namespace: cellular_component
def: "A structure found most metazoan nucleoli, but not usually found in lower eukaryotes; surrounded by the dense fibrillar component; the zone of transcription from multiple copies of the pre-rRNA genes is in the border region between these two structures." [PMID:10754561]
exact_synonym: "fibrillar centre" []
is_a: GO:0044452 ! nucleolar part

[Term]
id: GO:0001651
name: dense fibrillar component
namespace: cellular_component
def: "A structure found in the nucleolus, which contains newly synthesized preribosomal RNA (pre-rRNA) and a collection of proteins." [PMID:10754561]
is_a: GO:0044452 ! nucleolar part

[Term]
id: GO:0001652
name: granular component
namespace: cellular_component
def: "A structure found in the nucleolus, which contains nearly completed preribosomal particles destined for the cytoplasm." [PMID:10754561]
is_a: GO:0044452 ! nucleolar part

[Term]
id: GO:0001653
name: peptide receptor activity
namespace: molecular_function
def: "Combining with an extracellular or intracellular peptide to initiate a change in cell activity." [GOC:jl]
narrow_synonym: "endogenous peptide receptor activity" []
narrow_synonym: "exogenous peptide receptor activity" []
is_a: GO:0004872 ! receptor activity
is_a: GO:0042277 ! peptide binding

[Term]
id: GO:0001654
name: eye development
namespace: biological_process
def: "The process whose specific outcome is the progression of the eye over time, from its formation to the mature structure. The eye is the organ of sight." [GOC:jic, GOC:jl]
xref_analog: Wikipedia:Eye_development
is_a: GO:0007423 ! sensory organ development

[Term]
id: GO:0001659
name: temperature homeostasis
namespace: biological_process
def: "A homeostatic process by which an organism modulates its internal body temperature." [GOC:jl]
exact_synonym: "thermoregulation" [GOC:tb, GOC:dph]
xref_analog: Wikipedia:Thermoregulation
is_a: GO:0032501 ! multicellular organismal process
is_a: GO:0042592 ! homeostatic process

[Term]
id: GO:0001660
name: fever
namespace: biological_process
def: "A rise in body temperature above the normal, often as a response to infection." [GOC:jl]
broad_synonym: "pyrexia" []
xref_analog: Wikipedia:Fever
is_a: GO:0006953 ! acute-phase response
is_a: GO:0031649 ! heat generation

[Term]
id: GO:0001661
name: conditioned taste aversion
namespace: biological_process
def: "A conditioned aversion to a specific chemical compound as a result of that compound being coupled with a noxious stimulus." [GOC:dph, PMID:9920659]
xref_analog: Wikipedia:Conditioned_taste_aversion
xref_analog: Wikipedia:Taste_aversion
is_a: GO:0007631 ! feeding behavior
is_a: GO:0008306 ! associative learning

[Term]
id: GO:0001662
name: behavioral fear response
namespace: biological_process
def: "An acute behavioral change resulting from a perceived external threat." [GOC:dph, PMID:9920659]
exact_synonym: "behavioural fear response" []
is_a: GO:0002209 ! behavioral defense response
is_a: GO:0042596 ! fear response

[Term]
id: GO:0001664
name: G-protein-coupled receptor binding
namespace: molecular_function
def: "Interacting selectively with a G-protein-coupled receptor." [GOC:ceb, GOC:dph]
exact_synonym: "G protein coupled receptor binding" []
narrow_synonym: "G protein coupled receptor ligand" []
narrow_synonym: "G-protein-coupled receptor ligand" []
is_a: GO:0005102 ! receptor binding

[Term]
id: GO:0001666
name: response to hypoxia
namespace: biological_process
def: "A change in state or activity of a cell or an organism (in terms of movement, secretion, enzyme production, gene expression, etc.) as a result of a stimulus indicating lowered oxygen tension. Hypoxia, defined as a decline in O2 levels below normoxic levels of 20.8 - 20.95%, results in metabolic adaptation at both the cellular and organismal level." [GOC:hjd]
exact_synonym: "response to hypoxic stress" []
exact_synonym: "response to lowered oxygen tension" []
is_a: GO:0006950 ! response to stress

[Term]
id: GO:0001667
name: ameboidal cell migration
namespace: biological_process
def: "Cell migration that is accomplished by extension and retraction of a pseudopodium." [GOC:dph]
exact_synonym: "ameboid cell migration" []
exact_synonym: "amoeboid cell migration" []
exact_synonym: "amoeboidal cell migration" []
is_a: GO:0016477 ! cell migration

[Term]
id: GO:0001669
name: acrosome
namespace: cellular_component
def: "A structure in the head of a spermatozoon that contains acid hydrolases, and is concerned with the breakdown of the outer membrane of the ovum during fertilization. It lies just beneath the plasma membrane and is derived from the lysosome." [ISBN:0124325653, ISBN:0198506732 "Oxford Dictionary of Biochemistry and Molecular Biology"]
xref_analog: Wikipedia:Acrosome
is_a: GO:0030141 ! secretory granule

[Term]
id: GO:0001670
name: dopamine D2 receptor activity
namespace: molecular_function
def: "A G-protein coupled receptor that binds dopamine and has the pharmacological characteristics of classic D2 receptors." [IUPHAR_RECEPTOR:2254]
is_a: GO:0001591 ! dopamine receptor coupled via Gi/Go

[Term]
id: GO:0001673
name: male germ cell nucleus
namespace: cellular_component
def: "The nucleus of a male germ cell, a cell specialized to produce haploid gametes, and its descendents." [GOC:hjd, GOC:mtg_sensu, http://cancerweb.ncl.ac.uk]
exact_synonym: "male germ cell nucleus (sensu Metazoa)" []
exact_synonym: "male germ-cell nucleus" []
exact_synonym: "male germ-cell nucleus (sensu Metazoa)" []
is_a: GO:0043073 ! germ cell nucleus

[Term]
id: GO:0001674
name: female germ cell nucleus
namespace: cellular_component
def: "The nucleus of the female germ cell, a cell specialized to produce haploid gametes, and its descendents." [GOC:hjd, http://cancerweb.ncl.ac.uk]
exact_synonym: "female germ cell nucleus (sensu Metazoa)" []
exact_synonym: "female germ-cell nucleus" []
exact_synonym: "female germ-cell nucleus (sensu Animalia)" []
is_a: GO:0043073 ! germ cell nucleus

[Term]
id: GO:0001675
name: acrosome formation
namespace: biological_process
def: "The formation of the acrosome from the spermatid Golgi." [GOC:hjd]
is_a: GO:0048646 ! anatomical structure formation

[Term]
id: GO:0001692
name: histamine metabolic process
namespace: biological_process
def: "The chemical reactions and pathways involving histamine, a physiologically active amine, found in plant and animal tissue and released from mast cells as part of an allergic reaction in humans." [GOC:jl, ISBN:0395825172]
exact_synonym: "histamine metabolism" []
is_a: GO:0006576 ! biogenic amine metabolic process
is_a: GO:0046483 ! heterocycle metabolic process

[Term]
id: GO:0001694
name: histamine biosynthetic process
namespace: biological_process
def: "The chemical reactions and pathways resulting in the formation of histamine, a physiologically active amine, found in plant and animal tissue and released from mast cells as part of an allergic reaction in humans." [GOC:jl, ISBN:0395825172]
exact_synonym: "histamine anabolism" []
exact_synonym: "histamine biosynthesis" []
exact_synonym: "histamine formation" []
exact_synonym: "histamine synthesis" []
is_a: GO:0001692 ! histamine metabolic process
is_a: GO:0018130 ! heterocycle biosynthetic process
is_a: GO:0042401 ! biogenic amine biosynthetic process

[Term]
id: GO:0001704
name: formation of primary germ layer
namespace: biological_process
def: "The formation of the ectoderm, mesoderm and endoderm during gastrulation." [GOC:go_curators]
is_a: GO:0048646 ! anatomical structure formation

[Term]
id: GO:0001705
name: ectoderm formation
namespace: biological_process
def: "The formation of ectoderm during gastrulation." [GOC:go_curators]
is_a: GO:0001704 ! formation of primary germ layer
relationship: part_of GO:0007398 ! ectoderm development

[Term]
id: GO:0001706
name: endoderm formation
namespace: biological_process
def: "The formation of the endoderm during gastrulation." [GOC:go_curators]
is_a: GO:0001704 ! formation of primary germ layer

[Term]
id: GO:0001708
name: cell fate specification
namespace: biological_process
def: "The process involved in the specification of cell identity. Once specification has taken place, a cell will be committed to differentiate down a specific pathway if left in its normal environment." [GOC:go_curators]
is_a: GO:0009987 ! cellular process
relationship: part_of GO:0045165 ! cell fate commitment

[Term]
id: GO:0001709
name: cell fate determination
namespace: biological_process
def: "Process involved in cell fate commitment. Once determination has taken place, a cell becomes committed to differentiate down a particular pathway regardless of its environment." [ISBN:0878932437]
xref_analog: Wikipedia:Cell_fate_determination
is_a: GO:0009987 ! cellular process
relationship: part_of GO:0045165 ! cell fate commitment

[Term]
id: GO:0001710
name: mesodermal cell fate commitment
namespace: biological_process
def: "The process by which a cell becomes committed to become part of the mesoderm." [GOC:go_curators, ISBN:0878932437]
exact_synonym: "mesoderm cell fate commitment" []
is_a: GO:0045165 ! cell fate commitment

[Term]
id: GO:0001711
name: endodermal cell fate commitment
namespace: biological_process
def: "The process by which a cell becomes committed to become part of the endoderm." [GOC:go_curators, ISBN:0878932437]
exact_synonym: "endoderm cell fate commitment" []
is_a: GO:0045165 ! cell fate commitment

[Term]
id: GO:0001712
name: ectodermal cell fate commitment
namespace: biological_process
def: "The process by which a cell becomes committed to become part of the ectoderm." [GOC:go_curators, ISBN:0878932437]
exact_synonym: "ectoderm cell fate commitment" []
is_a: GO:0045165 ! cell fate commitment

[Term]
id: GO:0001725
name: stress fiber
namespace: cellular_component
def: "Bundle of microfilaments and other proteins found in fibroblasts." [ISBN:0124325653]
exact_synonym: "stress fibre" []
is_a: GO:0032432 ! actin filament bundle

[Term]
id: GO:0001726
name: ruffle
namespace: cellular_component
def: "Projection at the leading edge of a crawling cell; the protrusions are supported by a microfilament meshwork." [ISBN:0124325653]
related_synonym: "membrane ruffle" []
is_a: GO:0042995 ! cell projection
relationship: part_of GO:0031252 ! cell leading edge

[Term]
id: GO:0001727
name: lipid kinase activity
namespace: molecular_function
def: "Catalysis of the phosphorylation of a simple or complex lipid." [GOC:hjd]
subset: gosubset_prok
is_a: GO:0016301 ! kinase activity

[Term]
id: GO:0001729
name: ceramide kinase activity
namespace: molecular_function
def: "Catalysis of the reaction: ATP + ceramide = ADP + ceramide 1-phosphate." [EC:2.7.1.138]
exact_synonym: "acylsphingosine kinase activity" [EC:2.7.1.138]
exact_synonym: "ATP:ceramide 1-phosphotransferase activity" [EC:2.7.1.138]
xref_analog: EC:2.7.1.138
xref_analog: MetaCyc:CERAMIDE-KINASE-RXN
is_a: GO:0001727 ! lipid kinase activity

[Term]
id: GO:0001731
name: formation of translation preinitiation complex
namespace: biological_process
def: "The joining of the small ribosomal subunit, ternary complex, and mRNA." [GOC:hjd]
subset: gosubset_prok
exact_synonym: "formation of translation pre-initiation complex" []
exact_synonym: "translation preinitiation complex assembly" []
is_a: GO:0022618 ! ribonucleoprotein complex assembly
relationship: part_of GO:0006413 ! translational initiation

[Term]
id: GO:0001733
name: galactosylceramide sulfotransferase activity
namespace: molecular_function
def: "Catalysis of the reaction: 3'-phosphoadenosine 5'-phosphosulfate + a galactosylceramide = adenosine 3',5'-bisphosphate + a galactosylceramidesulfate." [EC:2.8.2.11, PMID:10727929]
exact_synonym: "3'-phosphoadenosine-5'-phosphosulfate-cerebroside sulfotransferase activity" [EC:2.8.2.11]
exact_synonym: "3'-phosphoadenylyl-sulfate:galactosylceramide 3'-sulfotransferase activity" [EC:2.8.2.11]
exact_synonym: "cerebroside sulfotransferase activity" []
exact_synonym: "galactocerebroside sulfotransferase activity" [EC:2.8.2.11]
exact_synonym: "galactolipid sulfotransferase activity" [EC:2.8.2.11]
exact_synonym: "galactosylceramide sulphotransferase activity" []
exact_synonym: "glycolipid sulfotransferase activity" [EC:2.8.2.11]
exact_synonym: "glycosphingolipid sulfotransferase activity" [EC:2.8.2.11]
exact_synonym: "GSase" [EC:2.8.2.11]
xref_analog: EC:2.8.2.11
xref_analog: MetaCyc:GALACTOSYLCERAMIDE-SULFOTRANSFERASE-RXN
is_a: GO:0050694 ! galactose 3-O-sulfotransferase activity

[Term]
id: GO:0001738
name: morphogenesis of a polarized epithelium
namespace: biological_process
def: "The process by which the anatomical structures of polarized epithelium are generated and organized. Morphogenesis pertains to the creation of form. A polarized epithelium is an epithelium where the epithelial sheet is oriented with respect to the planar axis." [GOC:dph]
is_a: GO:0002009 ! morphogenesis of an epithelium

[Term]
id: GO:0001739
name: sex chromatin
namespace: cellular_component
def: "A condensed mass of compacted chromatin that represents an inactivated X chromosome." [ISBN:0198506732 "Oxford Dictionary of Biochemistry and Molecular Biology"]
is_a: GO:0005720 ! nuclear heterochromatin
relationship: part_of GO:0000803 ! sex chromosome

[Term]
id: GO:0001740
name: Barr body
namespace: cellular_component
def: "A structure found in a female mammalian cell containing an unpaired X chromosome that has become densely heterochromatic, silenced and localized at the nuclear periphery." [GOC:hjd]
xref_analog: Wikipedia:Barr_body
is_a: GO:0000805 ! X chromosome
is_a: GO:0001739 ! sex chromatin

[Term]
id: GO:0001741
name: XY body
namespace: cellular_component
def: "A structure found in a male mammalian spermatocyte containing an unpaired X chromosome that has become densely heterochromatic, silenced and localized at the nuclear periphery." [GOC:hjd]
is_a: GO:0001739 ! sex chromatin

[Term]
id: GO:0001743
name: optic placode formation
namespace: biological_process
def: "The initial developmental process that will lead to the formation of an eye." [GOC:dph]
is_a: GO:0048646 ! anatomical structure formation
relationship: part_of GO:0048598 ! embryonic morphogenesis

[Term]
id: GO:0001750
name: photoreceptor outer segment
namespace: cellular_component
def: "The outer segment of a vertebrate photoreceptor that contains discs of photoreceptive membranes." [ISBN:0824072820]
is_a: GO:0031513 ! nonmotile primary cilium

[Term]
id: GO:0001754
name: eye photoreceptor cell differentiation
namespace: biological_process
def: "The process whereby a relatively unspecialized cell acquires the specialized features of a photoreceptor cell, as found in the eye, the primary visual organ of most organisms." [GOC:go_curators]
is_a: GO:0046530 ! photoreceptor cell differentiation
relationship: part_of GO:0048592 ! eye morphogenesis

[Term]
id: GO:0001755
name: neural crest cell migration
namespace: biological_process
def: "The characteristic movement of cells from the dorsal ridge of the neural tube to a variety of locations in a vertebrate embryo." [ISBN:0878932437]
is_a: GO:0016477 ! cell migration
relationship: part_of GO:0014032 ! neural crest cell development

[Term]
id: GO:0001758
name: retinal dehydrogenase activity
namespace: molecular_function
def: "Catalysis of the reaction: retinal + NAD+ + H2O = retinoate + NADH. Acts on both 11-trans and 13-cis forms of retinal." [EC:1.2.1.36]
exact_synonym: "cytosolic retinal dehydrogenase activity" [EC:1.2.1.36]
exact_synonym: "retinal:NAD+ oxidoreductase activity" [EC:1.2.1.36]
xref_analog: EC:1.2.1.36
xref_analog: MetaCyc:RETINAL-DEHYDROGENASE-RXN
is_a: GO:0016620 ! oxidoreductase activity, acting on the aldehyde or oxo group of donors, NAD or NADP as acceptor

[Term]
id: GO:0001759
name: induction of an organ
namespace: biological_process
def: "The close range interaction of two or more cells or tissues that causes them to change their fates and specify the development of an organ." [ISBN:0878932437]
is_a: GO:0010092 ! specification of organ identity
is_a: GO:0031128 ! induction

[Term]
id: GO:0001763
name: morphogenesis of a branching structure
namespace: biological_process
def: "The process by which the anatomical structures of branches are generated and organized. Morphogenesis pertains to the creation of form. A branch is a division or offshoot from a main stem. Examples in animals would include blood vessels, nerves, lymphatics and other endothelial or epithelial tubes." [ISBN:0721662544 "Dorland's Illustrated Medical Dictionary"]
is_a: GO:0009653 ! anatomical structure morphogenesis

[Term]
id: GO:0001764
name: neuron migration
namespace: biological_process
def: "The characteristic movement of immature neurons from germinal zones to specific positions where they will reside as they mature." [GOC:go_curators]
exact_synonym: "neuronal migration" []
xref_analog: Wikipedia:Neural_development#Neuron_migration
xref_analog: Wikipedia:Neuron_migration
is_a: GO:0016477 ! cell migration
relationship: part_of GO:0048699 ! generation of neurons

[Term]
id: GO:0001766
name: membrane raft polarization
namespace: biological_process
def: "The clustering and aggregation of membrane rafts at a single cellular pole during activation of particular cell types, such as lymphocytes." [PMID:12615889]
exact_synonym: "lipid raft polarization" []
is_a: GO:0031580 ! membrane raft distribution

[Term]
id: GO:0001767
name: establishment of lymphocyte polarity
namespace: biological_process
def: "The directed orientation of lymphocyte signaling molecules and associated membrane rafts towards a chemokine gradient or a contact point with an appropriate activating cell." [GOC:mgi_curators, PMID:11244041, PMID:12615889]
exact_synonym: "lymphocyte polarization" []
is_a: GO:0030010 ! establishment of cell polarity
relationship: part_of GO:0046649 ! lymphocyte activation

[Term]
id: GO:0001768
name: establishment of T cell polarity
namespace: biological_process
def: "The directed orientation of T cell signaling molecules and associated membrane rafts towards a chemokine gradient or a contact point with antigen presenting cell." [GOC:mgi_curators, PMID:11244041, PMID:12615889]
exact_synonym: "establishment of T lymphocyte polarity" []
exact_synonym: "establishment of T-cell polarity" []
exact_synonym: "establishment of T-lymphocyte polarity" []
exact_synonym: "T cell polarization" []
exact_synonym: "T lymphocyte polarization" []
exact_synonym: "T-cell polarization" []
is_a: GO:0001767 ! establishment of lymphocyte polarity
relationship: part_of GO:0042110 ! T cell activation

[Term]
id: GO:0001771
name: formation of immunological synapse
namespace: biological_process
def: "The formation of an area of close contact between a lymphocyte (T-, B-, or natural killer cell) and a target cell through the clustering of particular signaling and adhesion molecules and their associated membrane rafts on both the lymphocyte and target cell, which facilitates activation of the lymphocyte, transfer of membrane from the target cell to the lymphocyte, and in some situations killing of the target cell through release of secretory granules and/or death-pathway ligand-receptor interaction." [GOC:mgi_curators, PMID:11244041, PMID:11376330]
is_a: GO:0009988 ! cell-cell recognition
relationship: part_of GO:0046649 ! lymphocyte activation

[Term]
id: GO:0001772
name: immunological synapse
namespace: cellular_component
def: "An area of close contact between a lymphocyte (T-, B-, or natural killer cell) and a target cell formed through the clustering of particular signaling and adhesion molecules and their associated membrane rafts on both the lymphocyte and the target cell and facilitating activation of the lymphocyte, transfer of membrane from the target cell to the lymphocyte, and in some situations killing of the target cell through release of secretory granules and/or death-pathway ligand-receptor interaction." [GOC:mgi_curators, PMID:11244041, PMID:11376300]
exact_synonym: "supramolecular activation cluster" [PMID:14724296]
narrow_synonym: "c-SMAC" [PMID:14724296]
xref_analog: Wikipedia:Immunological_synapse
is_a: GO:0044459 ! plasma membrane part

[Term]
id: GO:0001773
name: myeloid dendritic cell activation
namespace: biological_process
def: "The change in morphology and behavior of a dendritic cell resulting from exposure to a cytokine, chemokine, cellular ligand, or soluble factor." [GOC:mgi_curators, ISBN:0781735149 "Fundamental Immunology"]
is_a: GO:0002274 ! myeloid leukocyte activation

[Term]
id: GO:0001774
name: microglial cell activation
namespace: biological_process
def: "The change in morphology and behavior of a microglial cell resulting from exposure to a cytokine, chemokine, cellular ligand, or soluble factor." [GOC:mgi_curators, PMID:10626665, PMID:10695728, PMID:12580336, PMID:9893949]
is_a: GO:0042116 ! macrophage activation

[Term]
id: GO:0001775
name: cell activation
namespace: biological_process
def: "A change in the morphology or behavior of a cell resulting from exposure to an activating factor such as a cellular or soluble ligand." [GOC:mgi_curators]
subset: goslim_pir
is_a: GO:0009987 ! cellular process

[Term]
id: GO:0001776
name: leukocyte homeostasis
namespace: biological_process
def: "The process of regulating the proliferation and elimination of cells of the immune system such that the total number of cells of a particular cell type within a whole or part of an organism is stable over time in the absence of an outside stimulus." [GOC:add, ISBN:0781735149 "Fundamental Immunology"]
comment: Note that this term represents the return of immune system cell levels to stable numbers following an immune response as well as the proliferation and elimination of cells of the immune system required to maintain stable numbers in the absence of an outside stimulus.
exact_synonym: "immune cell homeostasis" []
exact_synonym: "leucocyte homeostasis" []
is_a: GO:0002376 ! immune system process
is_a: GO:0048872 ! homeostasis of number of cells

[Term]
id: GO:0001777
name: T cell homeostatic proliferation
namespace: biological_process
def: "The non-specific expansion of T cell populations within a whole or part of an organism to reach to a total number of T cells which will then remain stable over time in the absence of an external stimulus." [GOC:mgi_curators, ISBN:0781735149 "Fundamental Immunology"]
exact_synonym: "resting T cell proliferation" []
exact_synonym: "resting T-cell proliferation" []
exact_synonym: "T lymphocyte homeostatic proliferation" []
exact_synonym: "T-cell homeostatic proliferation" []
exact_synonym: "T-lymphocyte homeostatic proliferation" []
is_a: GO:0042098 ! T cell proliferation
relationship: part_of GO:0043029 ! T cell homeostasis

[Term]
id: GO:0001778
name: plasma membrane repair
namespace: biological_process
def: "The resealing of a cell plasma membrane after cellular wounding due to, for instance, mechanical stress." [GOC:add, PMID:12925704]
is_a: GO:0007009 ! plasma membrane organization
relationship: part_of GO:0042060 ! wound healing

[Term]
id: GO:0001779
name: natural killer cell differentiation
namespace: biological_process
def: "The process whereby a relatively unspecialized cell acquires the specialized features of a natural killer cell." [GOC:add, ISBN:0781735149 "Fundamental Immunology"]
exact_synonym: "NK cell differentiation" []
is_a: GO:0030098 ! lymphocyte differentiation
is_a: GO:0030101 ! natural killer cell activation

[Term]
id: GO:0001780
name: neutrophil homeostasis
namespace: biological_process
def: "The process of regulating the proliferation and elimination of neutrophils such that the total number of neutrophils within a whole or part of an organism is stable over time in the absence of an outside stimulus." [GOC:add, PMID:12752675, PMID:12960266]
comment: Note that this term represents the return of neutrophil levels to stable numbers following an immune response as well as the proliferation and elimination of neutrophils required to maintain stable numbers in the absence of an outside stimulus.
is_a: GO:0002262 ! myeloid cell homeostasis

[Term]
id: GO:0001781
name: neutrophil apoptosis
namespace: biological_process
def: "The process of apoptosis in neutrophils." [GOC:add, PMID:12752675, PMID:12960266]
exact_synonym: "apoptosis of neutrophils" []
exact_synonym: "neutrophil programmed cell death by apoptosis" []
exact_synonym: "programmed cell death of neutrophils by apoptosis" []
exact_synonym: "programmed cell death, neutrophils" []
is_a: GO:0033028 ! myeloid cell apoptosis
relationship: part_of GO:0001780 ! neutrophil homeostasis

[Term]
id: GO:0001782
name: B cell homeostasis
namespace: biological_process
def: "The process of regulating the proliferation and elimination of B cells such that the total number of B cells within a whole or part of an organism is stable over time in the absence of an outside stimulus." [GOC:add, ISBN:0781735149 "Fundamental Immunology", PMID:12956429]
comment: Note that this term represents the return of B cell levels to stable numbers following an immune response as well as the proliferation and elimination of B cells required to maintain stable numbers in the absence of an outside stimulus.
exact_synonym: "B lymphocyte homeostasis" []
exact_synonym: "B-cell homeostasis" []
exact_synonym: "B-lymphocyte homeostasis" []
is_a: GO:0002260 ! lymphocyte homeostasis

[Term]
id: GO:0001783
name: B cell apoptosis
namespace: biological_process
def: "The process of apoptosis in B cells." [GOC:add, ISBN:0781735149 "Fundamental Immunology"]
exact_synonym: "apoptosis of B cells" []
exact_synonym: "apoptosis of B lymphocytes" []
exact_synonym: "apoptosis of B-cells" []
exact_synonym: "apoptosis of B-lymphocytes" []
exact_synonym: "B cell programmed cell death by apoptosis" []
exact_synonym: "B lymphocyte apoptosis" []
exact_synonym: "B lymphocyte programmed cell death by apoptosis" []
exact_synonym: "B-cell apoptosis" []
exact_synonym: "B-cell programmed cell death by apoptosis" []
exact_synonym: "B-lymphocyte apoptosis" []
exact_synonym: "B-lymphocyte programmed cell death by apoptosis" []
exact_synonym: "programmed cell death of B cells by apoptosis" []
exact_synonym: "programmed cell death of B lymphocytes by apoptosis" []
exact_synonym: "programmed cell death of B-cells by apoptosis" []
exact_synonym: "programmed cell death of B-lymphocytes by apoptosis" []
exact_synonym: "programmed cell death, B cells" []
exact_synonym: "programmed cell death, B lymphocytes" []
exact_synonym: "programmed cell death, B-cells" []
exact_synonym: "programmed cell death, B-lymphocytes" []
is_a: GO:0070227 ! lymphocyte apoptosis

[Term]
id: GO:0001785
name: prostaglandin J receptor activity
namespace: molecular_function
def: "Combining with prostaglandin J (PGJ(2)), a metabolite of prostaglandin D (PGD(2)) to initiate a change in cell activity." [PMID:12878180]
related_synonym: "PGJ receptor activity" []
exact_synonym: "PGJ(2) receptor activity" []
is_a: GO:0004955 ! prostaglandin receptor activity

[Term]
id: GO:0001787
name: natural killer cell proliferation
namespace: biological_process
def: "The expansion of a natural killer cell population by cell division." [GOC:add, ISBN:0781735149 "Fundamental Immunology"]
exact_synonym: "NK cell proliferation" []
is_a: GO:0030101 ! natural killer cell activation
is_a: GO:0046651 ! lymphocyte proliferation

[Term]
id: GO:0001788
name: antibody-dependent cellular cytotoxicity
namespace: biological_process
def: "Cytolysis of target cells by natural killer cells, eosinophils, neutrophils, monocytes, or macrophages following engagement of antibodies bound to the target cells by Fc receptors on the effector cells." [ISBN:0781735149 "Fundamental Immunology", PMID:11677095, PMID:9581795]
exact_synonym: "ADCC" []
exact_synonym: "antibody dependent cell death" []
exact_synonym: "antibody dependent cell killing" []
exact_synonym: "antibody-dependent cell death" []
exact_synonym: "antibody-dependent cell killing" []
exact_synonym: "type VI hypersensitivity" []
xref_analog: Wikipedia:Antibody-dependent_cell-mediated_cytotoxicity
xref_analog: Wikipedia:Antibody-dependent_cellular_cytotoxicity
is_a: GO:0001794 ! type IIa hypersensitivity
is_a: GO:0001909 ! leukocyte mediated cytotoxicity
is_a: GO:0006917 ! induction of apoptosis

[Term]
id: GO:0001794
name: type IIa hypersensitivity
namespace: biological_process
def: "An inflammatory response resulting in cell death mediated by activation of the classical complement pathway or induction of effector cell phagocytosis or cytolysis mechanisms via complement or Fc receptors following the binding of antibodies to cell surface antigens on a target cell." [GOC:add, ISBN:0781735149 "Fundamental Immunology"]
is_a: GO:0002445 ! type II hypersensitivity

[Term]
id: GO:0001796
name: regulation of type IIa hypersensitivity
namespace: biological_process
def: "Any process that modulates the frequency, rate, or extent of type IIa hypersensitivity, a type of inflammatory response." [GOC:add, ISBN:0781735149 "Fundamental Immunology"]
is_a: GO:0002892 ! regulation of type II hypersensitivity
relationship: regulates GO:0001794 ! type IIa hypersensitivity

[Term]
id: GO:0001798
name: positive regulation of type IIa hypersensitivity
namespace: biological_process
def: "Any process that activates or increases the frequency, rate or extent of type IIa hypersensitivity, a type of inflammatory response." [GOC:add, ISBN:0781735149 "Fundamental Immunology"]
exact_synonym: "up regulation of type IIa hypersensitivity" []
exact_synonym: "up-regulation of type IIa hypersensitivity" []
exact_synonym: "upregulation of type IIa hypersensitivity" []
narrow_synonym: "activation of type IIa hypersensitivity" []
narrow_synonym: "stimulation of type IIa hypersensitivity" []
is_a: GO:0001796 ! regulation of type IIa hypersensitivity
is_a: GO:0002894 ! positive regulation of type II hypersensitivity
relationship: positively_regulates GO:0001794 ! type IIa hypersensitivity

[Term]
id: GO:0001803
name: regulation of type III hypersensitivity
namespace: biological_process
def: "Any process that modulates the frequency, rate, or extent of type III hypersensitivity, a type of inflammatory response." [GOC:add, ISBN:0781735149 "Fundamental Immunology"]
is_a: GO:0002883 ! regulation of hypersensitivity
is_a: GO:0002886 ! regulation of myeloid leukocyte mediated immunity
is_a: GO:0002889 ! regulation of immunoglobulin mediated immune response

[Term]
id: GO:0001805
name: positive regulation of type III hypersensitivity
namespace: biological_process
def: "Any process that activates or increases the frequency, rate or extent of type III hypersensitivity, a type of inflammatory response." [GOC:add, ISBN:0781735149 "Fundamental Immunology"]
exact_synonym: "up regulation of type III hypersensitivity" []
exact_synonym: "up-regulation of type III hypersensitivity" []
exact_synonym: "upregulation of type III hypersensitivity" []
narrow_synonym: "activation of type III hypersensitivity" []
narrow_synonym: "stimulation of type III hypersensitivity" []
is_a: GO:0001803 ! regulation of type III hypersensitivity
is_a: GO:0002885 ! positive regulation of hypersensitivity
is_a: GO:0002888 ! positive regulation of myeloid leukocyte mediated immunity
is_a: GO:0002891 ! positive regulation of immunoglobulin mediated immune response

[Term]
id: GO:0001807
name: regulation of type IV hypersensitivity
namespace: biological_process
def: "Any process that modulates the frequency, rate, or extent of type IV hypersensitivity, a type of inflammatory response." [GOC:add, ISBN:0781735149 "Fundamental Immunology"]
is_a: GO:0002709 ! regulation of T cell mediated immunity
is_a: GO:0002883 ! regulation of hypersensitivity

[Term]
id: GO:0001808
name: negative regulation of type IV hypersensitivity
namespace: biological_process
def: "Any process that stops, prevents, or reduces the rate of type IV hypersensitivity, a type of inflammatory response." [GOC:add, ISBN:0781735149 "Fundamental Immunology"]
exact_synonym: "down regulation of type IV hypersensitivity" []
exact_synonym: "down-regulation of type IV hypersensitivity" []
exact_synonym: "downregulation of type IV hypersensitivity" []
narrow_synonym: "inhibition of type IV hypersensitivity" []
is_a: GO:0001807 ! regulation of type IV hypersensitivity
is_a: GO:0002710 ! negative regulation of T cell mediated immunity
is_a: GO:0002884 ! negative regulation of hypersensitivity

[Term]
id: GO:0001810
name: regulation of type I hypersensitivity
namespace: biological_process
def: "Any process that modulates the frequency, rate, or extent of type I hypersensitivity, a type of inflammatory response." [ISBN:0781735149 "Fundamental Immunology"]
is_a: GO:0002883 ! regulation of hypersensitivity
is_a: GO:0002889 ! regulation of immunoglobulin mediated immune response
relationship: regulates GO:0016068 ! type I hypersensitivity

[Term]
id: GO:0001811
name: negative regulation of type I hypersensitivity
namespace: biological_process
def: "Any process that stops, prevents, or reduces the rate of type I hypersensitivity, a type of inflammatory response." [GOC:add, ISBN:0781735149 "Fundamental Immunology"]
exact_synonym: "down regulation of type I hypersensitivity" []
exact_synonym: "down-regulation of type I hypersensitivity" []
exact_synonym: "downregulation of type I hypersensitivity" []
narrow_synonym: "inhibition of type I hypersensitivity" []
is_a: GO:0001810 ! regulation of type I hypersensitivity
is_a: GO:0002884 ! negative regulation of hypersensitivity
is_a: GO:0002890 ! negative regulation of immunoglobulin mediated immune response
relationship: negatively_regulates GO:0016068 ! type I hypersensitivity

[Term]
id: GO:0001812
name: positive regulation of type I hypersensitivity
namespace: biological_process
def: "Any process that activates or increases the frequency, rate or extent of type I hypersensitivity, a type of inflammatory response." [GOC:add, ISBN:0781735149 "Fundamental Immunology"]
exact_synonym: "up regulation of type I hypersensitivity" []
exact_synonym: "up-regulation of type I hypersensitivity" []
exact_synonym: "upregulation of type I hypersensitivity" []
narrow_synonym: "activation of type I hypersensitivity" []
narrow_synonym: "stimulation of type I hypersensitivity" []
is_a: GO:0001810 ! regulation of type I hypersensitivity
is_a: GO:0002885 ! positive regulation of hypersensitivity
is_a: GO:0002891 ! positive regulation of immunoglobulin mediated immune response
relationship: positively_regulates GO:0016068 ! type I hypersensitivity

[Term]
id: GO:0001816
name: cytokine production
namespace: biological_process
def: "The appearance of a cytokine due to biosynthesis or secretion following a cellular stimulus, resulting in an increase in its intracellular or extracellular levels." [GOC:add, ISBN:0781735149 "Fundamental Immunology"]
comment: Note that this term is intended for use when a gene product is seen to cause apparent increases in intracellular or extracellular cytokine levels, without specific regard as to whether the increase is due to increased biosynthesis, increased secretion of preexisting cytokine molecules, or increased conversion from precursor molecules.
subset: goslim_pir
is_a: GO:0032501 ! multicellular organismal process

[Term]
id: GO:0001817
name: regulation of cytokine production
namespace: biological_process
def: "Any process that modulates the frequency, rate, or extent of production of a cytokine." [GOC:add, ISBN:0781735149 "Fundamental Immunology"]
is_a: GO:0051239 ! regulation of multicellular organismal process
relationship: regulates GO:0001816 ! cytokine production

[Term]
id: GO:0001818
name: negative regulation of cytokine production
namespace: biological_process
def: "Any process that stops, prevents, or reduces the rate of production of a cytokine." [GOC:add, ISBN:0781735149 "Fundamental Immunology"]
exact_synonym: "down regulation of cytokine production" []
exact_synonym: "down-regulation of cytokine production" []
exact_synonym: "downregulation of cytokine production" []
narrow_synonym: "inhibition of cytokine production" []
is_a: GO:0001817 ! regulation of cytokine production
is_a: GO:0051241 ! negative regulation of multicellular organismal process
relationship: negatively_regulates GO:0001816 ! cytokine production

[Term]
id: GO:0001819
name: positive regulation of cytokine production
namespace: biological_process
def: "Any process that activates or increases the frequency, rate or extent of production of a cytokine." [GOC:add, ISBN:0781735149 "Fundamental Immunology"]
exact_synonym: "up regulation of cytokine production" []
exact_synonym: "up-regulation of cytokine production" []
exact_synonym: "upregulation of cytokine production" []
narrow_synonym: "activation of cytokine production" []
narrow_synonym: "stimulation of cytokine production" []
is_a: GO:0001817 ! regulation of cytokine production
is_a: GO:0051240 ! positive regulation of multicellular organismal process
relationship: positively_regulates GO:0001816 ! cytokine production

[Term]
id: GO:0001820
name: serotonin secretion
namespace: biological_process
def: "The regulated release of serotonin by a cell or group of cells. Serotonin (5-hydroxytryptamine, or 5-HT) is a monoamine synthesised in serotonergic neurons in the central nervous system, enterochromaffin cells in the gastrointestinal tract and some immune system cells." [GOC:ef, ISBN:0198506732 "Oxford Dictionary of Biochemistry and Molecular Biology", ISBN:0781735149 "Fundamental Immunology"]
exact_synonym: "5-HT secretion" []
exact_synonym: "5-hydroxytryptamine secretion" []
is_a: GO:0003001 ! generation of a signal involved in cell-cell signaling
is_a: GO:0006837 ! serotonin transport
is_a: GO:0032940 ! secretion by cell

[Term]
id: GO:0001824
name: blastocyst development
namespace: biological_process
def: "The process whose specific outcome is the progression of the blastocyst over time, from its formation to the mature structure. The mammalian blastocyst is a hollow ball of cells containing two cell types, the inner cell mass and the trophectoderm." [GOC:dph, ISBN:0124020607, ISBN:0198542771]
comment: See also the Anatomical Dictionary for Mouse Development ontology terms 'TS5, embryo ; EMAP:23', 'TS5, inner cell mass ; EMAP:24' and 'TS5, trophectoderm; EMAP:28'.
is_a: GO:0048856 ! anatomical structure development

[Term]
id: GO:0001825
name: blastocyst formation
namespace: biological_process
def: "The initial formation of a blastocyst from a solid ball of cells known as a morula." [GOC:dph, ISBN:0124020607, ISBN:0198542771]
comment: See also the Anatomical Dictionary for Mouse Development ontology term 'TS3, compacted morula ; EMAP:9'.
is_a: GO:0048646 ! anatomical structure formation
relationship: part_of GO:0001824 ! blastocyst development

[Term]
id: GO:0001836
name: release of cytochrome c from mitochondria
namespace: biological_process
def: "The process by which cytochrome c is enabled to move from the mitochondrial intermembrane space into the cytosol, which is an early step in apoptosis and leads to caspase activation." [GOC:add, GOC:mah, ISBN:0721639976, PMID:12925707, PMID:9560217]
is_a: GO:0008637 ! apoptotic mitochondrial changes

[Term]
id: GO:0001838
name: embryonic epithelial tube formation
namespace: biological_process
def: "The morphogenesis of an embryonic epithelium into a tube-shaped structure." [GOC:dph, ISBN:0824072820]
is_a: GO:0016331 ! morphogenesis of embryonic epithelium
is_a: GO:0035239 ! tube morphogenesis

[Term]
id: GO:0001839
name: neural plate morphogenesis
namespace: biological_process
def: "The process by which the anatomical structures of the neural plate are generated and organized. Morphogenesis pertains to the creation of form. The neural plate is a specialized region of columnar epithelial cells in the dorsal ectoderm that will give rise to nervous system tissue." [GOC:dph, ISBN:0878932437]
is_a: GO:0016331 ! morphogenesis of embryonic epithelium

[Term]
id: GO:0001841
name: neural tube formation
namespace: biological_process
def: "The formation of a tube from the flat layer of ectodermal cells known as the neural plate. This will give rise to the central nervous system." [GOC:dph, ISBN:0878932437]
exact_synonym: "neural tube morphogenesis" [GOC:dph]
exact_synonym: "neurulation" []
xref_analog: Wikipedia:Neurulation
is_a: GO:0001838 ! embryonic epithelial tube formation
relationship: part_of GO:0021915 ! neural tube development

[Term]
id: GO:0001842
name: neural fold formation
namespace: biological_process
def: "The process by which the edges of the neural plate thicken and move up to form a U-shaped structure called the neural groove." [GOC:dph, ISBN:0878932437]
is_a: GO:0016331 ! morphogenesis of embryonic epithelium
relationship: part_of GO:0001839 ! neural plate morphogenesis

[Term]
id: GO:0001843
name: neural tube closure
namespace: biological_process
def: "The last step in the formation of the neural tube, where the paired neural folds are brought together and fuse at the dorsal midline." [GOC:dph, ISBN:0878932437]
is_a: GO:0016331 ! morphogenesis of embryonic epithelium
is_a: GO:0016337 ! cell-cell adhesion

[Term]
id: GO:0001845
name: phagolysosome formation
namespace: biological_process
def: "The process by which a phagosome, a vesicle formed by phagocytosis, fuses with a lysosome." [GOC:add, ISBN:0781735149 "Fundamental Immunology"]
related_synonym: "late phagosome biosynthesis" []
related_synonym: "late phagosome formation" []
is_a: GO:0006909 ! phagocytosis

[Term]
id: GO:0001846
name: opsonin binding
namespace: molecular_function
def: "Interacting selectively with an opsonin, such as a complement component or antibody, deposited on the surface of a bacteria, virus, immune complex, or other particulate material." [GOC:add, ISBN:0781735149 "Fundamental Immunology"]
comment: Note that an opsonin is a blood serum protein or fragment which when deposited on the surface of a bacteria, virus, immune complex, or other particulate material acts a signal for phagocytosis to cells bearing the appropriate receptors. Not all complement components or fragments and not all antibodies have opsonic properties.
is_a: GO:0005515 ! protein binding

[Term]
id: GO:0001847
name: opsonin receptor activity
namespace: molecular_function
def: "Combining with an opsonin to initiate a change in cell activity." [GOC:add, ISBN:0781735149 "Fundamental Immunology"]
is_a: GO:0001846 ! opsonin binding
is_a: GO:0004888 ! transmembrane receptor activity

[Term]
id: GO:0001848
name: complement binding
namespace: molecular_function
def: "Interacting selectively with any component or product of the complement cascade." [GOC:add, ISBN:0781735149 "Fundamental Immunology"]
comment: Note that the complement cascade includes all of the components involved in the classical complement pathway, the alternative complement pathway, and the lectin complement pathway, as well as the common components of all three pathways.
is_a: GO:0005515 ! protein binding

[Term]
id: GO:0001849
name: complement component C1q binding
namespace: molecular_function
def: "Interacting selectively with the C1q component of the classical complement cascade." [GOC:add, ISBN:0781735149 "Fundamental Immunology"]
is_a: GO:0001846 ! opsonin binding
is_a: GO:0001848 ! complement binding

[Term]
id: GO:0001851
name: complement component C3b binding
namespace: molecular_function
def: "Interacting selectively with the C3b product of the complement cascade." [GOC:add, ISBN:0781735149 "Fundamental Immunology"]
is_a: GO:0001846 ! opsonin binding
is_a: GO:0001848 ! complement binding

[Term]
id: GO:0001856
name: complement component C5a binding
namespace: molecular_function
def: "Interacting selectively with the C5a product of the complement cascade." [GOC:add, ISBN:0781735149 "Fundamental Immunology"]
is_a: GO:0001848 ! complement binding

[Term]
id: GO:0001866
name: NK T cell proliferation
namespace: biological_process
def: "The expansion of a NK T cell population by cell division." [GOC:add, ISBN:0781735149 "Fundamental Immunology", PMID:10704459]
comment: Note that NK T cells are a distinct lineage of T cells expressing natural killer cell markers and having T cell receptors characterized by the usage of a restricted repertoire of variable region gene segments.
exact_synonym: "natural killer T cell proliferation" []
exact_synonym: "natural T cell proliferation" []
exact_synonym: "NK T lymphocyte proliferation" []
exact_synonym: "NK T-cell proliferation" []
exact_synonym: "NK T-lymphocyte proliferation" []
exact_synonym: "NKT cell proliferation" []
exact_synonym: "NT cell proliferation" []
is_a: GO:0046633 ! alpha-beta T cell proliferation

[Term]
id: GO:0001867
name: complement activation, lectin pathway
namespace: biological_process
def: "Any process involved in the activation of any of the steps of the lectin pathway of the complement cascade which allows for the direct killing of microbes and the regulation of other immune processes." [GOC:add, ISBN:0781735149 "Fundamental Immunology"]
comment: Note that proteins such as mannose-binding lectin (MBL) and certain serum ficolins can activate the lectin complement pathway.
xref_analog: Reactome:166662
xref_analog: Reactome:211612
xref_analog: Reactome:221386
xref_analog: Reactome:230022
is_a: GO:0006956 ! complement activation
is_a: GO:0045087 ! innate immune response

[Term]
id: GO:0001871
name: pattern binding
namespace: molecular_function
def: "Interacting selectively with a repeating or polymeric structure, such as a polysaccharide or peptidoglycan." [PMID:12072369, PMID:12225919, PMID:12507420, PMID:12925128, PMID:14523544]
subset: goslim_pir
subset: gosubset_prok
broad_synonym: "pattern recognition activity" []
is_a: GO:0005488 ! binding

[Term]
id: GO:0001872
name: zymosan binding
namespace: molecular_function
def: "Interacting selectively with zymosan." [PMID:14707091]
is_a: GO:0030247 ! polysaccharide binding

[Term]
id: GO:0001873
name: polysaccharide receptor activity
namespace: molecular_function
def: "Combining with a polysaccharide to initiate a change in cell activity." [PMID:14707091]
is_a: GO:0008329 ! pattern recognition receptor activity
is_a: GO:0030247 ! polysaccharide binding

[Term]
id: GO:0001874
name: zymosan receptor activity
namespace: molecular_function
def: "Combining with zymosan to initiate a change in cell activity." [PMID:14707091]
is_a: GO:0001872 ! zymosan binding
is_a: GO:0001873 ! polysaccharide receptor activity

[Term]
id: GO:0001875
name: lipopolysaccharide receptor activity
namespace: molecular_function
def: "Combining with lipopolysaccharide to initiate a change in cell activity." [PMID:14609719]
exact_synonym: "LPS receptor activity" []
broad_synonym: "endotoxin receptor activity" []
is_a: GO:0001530 ! lipopolysaccharide binding
is_a: GO:0008329 ! pattern recognition receptor activity

[Term]
id: GO:0001878
name: response to yeast
namespace: biological_process
def: "A change in state or activity of a cell or an organism (in terms of movement, secretion, enzyme production, gene expression, etc.) as a result of a stimulus from a yeast species." [PMID:14707091]
is_a: GO:0009620 ! response to fungus

[Term]
id: GO:0001879
name: detection of yeast
namespace: biological_process
def: "The series of events in which a stimulus from a yeast is received and converted into a molecular signal." [PMID:14707091]
is_a: GO:0001878 ! response to yeast
is_a: GO:0016046 ! detection of fungus

[Term]
id: GO:0001881
name: receptor recycling
namespace: biological_process
def: "The process by which receptor molecules are returned to an active state and in an active cellular location after they have been stimulated by a ligand. An active state is when the receptor is ready to receive a signal." [GOC:dph]
is_a: GO:0043112 ! receptor metabolic process
relationship: part_of GO:0007165 ! signal transduction

[Term]
id: GO:0001885
name: endothelial cell development
namespace: biological_process
def: "The progression of an endothelial cell over time, from its formation to the mature structure." [GOC:dph]
is_a: GO:0048468 ! cell development

[Term]
id: GO:0001886
name: endothelial cell morphogenesis
namespace: biological_process
def: "The change in form (cell shape and size) that occurs during the differentiation of an endothelial cell." [GOC:dph]
is_a: GO:0000904 ! cell morphogenesis involved in differentiation
relationship: part_of GO:0001885 ! endothelial cell development

[Term]
id: GO:0001887
name: selenium metabolic process
namespace: biological_process
def: "The chemical reactions and pathways involving the nonmetallic element selenium or compounds that contain selenium, such as selenocysteine." [PMID:12730456]
subset: gosubset_prok
exact_synonym: "selenium metabolism" []
is_a: GO:0006790 ! sulfur metabolic process

[Term]
id: GO:0001891
name: phagocytic cup
namespace: cellular_component
def: "An invagination of the cell membrane formed by an actin dependent process during phagocytosis. Following internalization it is converted into a phagosome." [PMID:10358769]
is_a: GO:0044459 ! plasma membrane part

[Term]
id: GO:0001894
name: tissue homeostasis
namespace: biological_process
def: "A homeostatic process involved in the maintenance of an internal equilibrium within a defined tissue of an organism, including control of cellular proliferation and death and control of metabolic function." [GOC:add, GOC:isa_complete]
narrow_synonym: "tissue maintenance" [GOC:add]
is_a: GO:0060249 ! anatomical structure homeostasis

[Term]
id: GO:0001895
name: retina homeostasis
namespace: biological_process
def: "A tissue homeostatic process involved in the maintenance of an internal equilibrium within the retina of the eye, including control of cellular proliferation and death and control of metabolic function." [GOC:add, GOC:dph, GOC:tb, PMID:15365173, PMID:15365178]
is_a: GO:0001894 ! tissue homeostasis

[Term]
id: GO:0001897
name: cytolysis by symbiont of host cells
namespace: biological_process
def: "The killing by an organism of a cell in its host organism by means of the rupture of cell membranes and the loss of cytoplasm. The host is defined as the larger of the organisms involved in a symbiotic interaction." [GOC:add]
subset: gosubset_prok
exact_synonym: "cytolysis by organism of host cells" []
is_a: GO:0001907 ! killing by symbiont of host cells
is_a: GO:0051801 ! cytolysis of cells in other organism during symbiotic interaction
is_a: GO:0052025 ! modification by symbiont of host cell membrane

[Term]
id: GO:0001906
name: cell killing
namespace: biological_process
def: "Any process in an organism that results in the killing of its own cells or those of another organism, including in some cases the death of the other organism. Killing here refers to the induction of death in one cell by another cell, not cell-autonomous death due to internal or other environmental conditions." [GOC:add]
subset: goslim_pir
subset: gosubset_prok
related_synonym: "necrosis" []
is_a: GO:0008150 ! biological_process

[Term]
id: GO:0001907
name: killing by symbiont of host cells
namespace: biological_process
def: "Any process mediated by an organism that results in the death of cells in the host organism. The host is defined as the larger of the organisms involved in a symbiotic interaction." [GOC:add]
subset: gosubset_prok
is_a: GO:0044004 ! disruption by symbiont of host cells
is_a: GO:0051883 ! killing of cells in other organism during symbiotic interaction

[Term]
id: GO:0001909
name: leukocyte mediated cytotoxicity
namespace: biological_process
def: "The directed killing of a target cell by a leukocyte." [GO_REF:0000022, GOC:add, GOC:mtg_15nov05, ISBN:0781735149 "Fundamental Immunology", PMID:11911826]
comment: This term was improved by GO_REF:0000022. It was moved. Note that this term and its children describe contact-dependent killing of target cells by lymphocytes and myeloid cells of the immune system.
exact_synonym: "immune cell mediated cell death" []
exact_synonym: "immune cell mediated cell killing" []
exact_synonym: "immune cell mediated cytotoxicity" []
exact_synonym: "leucocyte mediated cytotoxicity" []
is_a: GO:0001906 ! cell killing
is_a: GO:0002252 ! immune effector process

[Term]
id: GO:0001910
name: regulation of leukocyte mediated cytotoxicity
namespace: biological_process
def: "Any process that modulates the frequency, rate, or extent of leukocyte mediated cytotoxicity." [GOC:add, ISBN:0781735149 "Fundamental Immunology", PMID:11911826]
exact_synonym: "regulation of immune cell mediated cell death" []
exact_synonym: "regulation of immune cell mediated cell killing" []
exact_synonym: "regulation of immune cell mediated cytotoxicity" []
exact_synonym: "regulation of leucocyte mediated cytotoxicity" []
is_a: GO:0002697 ! regulation of immune effector process
is_a: GO:0031341 ! regulation of cell killing
relationship: regulates GO:0001909 ! leukocyte mediated cytotoxicity

[Term]
id: GO:0001911
name: negative regulation of leukocyte mediated cytotoxicity
namespace: biological_process
def: "Any process that stops, prevents, or reduces the rate of leukocyte mediated cytotoxicity." [GOC:add, ISBN:0781735149 "Fundamental Immunology", PMID:11911826]
exact_synonym: "down regulation of leukocyte mediated cytotoxicity" []
exact_synonym: "down-regulation of leukocyte mediated cytotoxicity" []
exact_synonym: "downregulation of leukocyte mediated cytotoxicity" []
exact_synonym: "negative regulation of immune cell mediated cytotoxicity" []
exact_synonym: "negative regulation of leucocyte mediated cytotoxicity" []
narrow_synonym: "inhibition of leukocyte mediated cytotoxicity" []
is_a: GO:0001910 ! regulation of leukocyte mediated cytotoxicity
is_a: GO:0002698 ! negative regulation of immune effector process
is_a: GO:0031342 ! negative regulation of cell killing
relationship: negatively_regulates GO:0001909 ! leukocyte mediated cytotoxicity

[Term]
id: GO:0001912
name: positive regulation of leukocyte mediated cytotoxicity
namespace: biological_process
def: "Any process that activates or increases the frequency, rate or extent of leukocyte mediated cytotoxicity." [GOC:add, ISBN:0781735149 "Fundamental Immunology", PMID:11911826]
exact_synonym: "positive regulation of immune cell mediated cytotoxicity" []
exact_synonym: "positive regulation of leucocyte mediated cytotoxicity" []
exact_synonym: "up regulation of leukocyte mediated cytotoxicity" []
exact_synonym: "up-regulation of leukocyte mediated cytotoxicity" []
exact_synonym: "upregulation of leukocyte mediated cytotoxicity" []
narrow_synonym: "activation of leukocyte mediated cytotoxicity" []
narrow_synonym: "stimulation of leukocyte mediated cytotoxicity" []
is_a: GO:0001910 ! regulation of leukocyte mediated cytotoxicity
is_a: GO:0002699 ! positive regulation of immune effector process
is_a: GO:0031343 ! positive regulation of cell killing
relationship: positively_regulates GO:0001909 ! leukocyte mediated cytotoxicity

[Term]
id: GO:0001913
name: T cell mediated cytotoxicity
namespace: biological_process
def: "The directed killing of a target cell by a T cell through the release of granules containing cytotoxic mediators or through the engagement of death receptors." [GOC:add, ISBN:0781735149 "Fundamental Immunology", PMID:11911826]
comment: Note that either or both mechanisms mentioned in the definition may be used in this process. Note that both granule release and the engagement of death receptors on target cells result in the induction of apoptosis in the target cell. Note that both CD4 and CD8 positive T cells can mediate apoptosis of target cells, independently of their definition as 'helper' T cells or not.
related_synonym: "T cell mediated cytolysis" []
exact_synonym: "T cell mediated apoptosis" []
exact_synonym: "T cell mediated cell death" []
exact_synonym: "T cell mediated cell killing" []
exact_synonym: "T lymphocyte mediated cytotoxicity" []
exact_synonym: "T-cell mediated apoptosis" []
exact_synonym: "T-cell mediated cell death" []
exact_synonym: "T-cell mediated cell killing" []
exact_synonym: "T-cell mediated cytotoxicity" []
exact_synonym: "T-lymphocyte mediated cytotoxicity" []
is_a: GO:0001909 ! leukocyte mediated cytotoxicity
is_a: GO:0002456 ! T cell mediated immunity
is_a: GO:0006917 ! induction of apoptosis

[Term]
id: GO:0001914
name: regulation of T cell mediated cytotoxicity
namespace: biological_process
def: "Any process that modulates the frequency, rate, or extent of T cell mediated cytotoxicity." [GOC:add, ISBN:0781735149 "Fundamental Immunology"]
related_synonym: "regulation of T cell mediated cytolysis" []
related_synonym: "regulation of T-cell mediated cytolysis" []
exact_synonym: "regulation of T cell mediated apoptosis" []
exact_synonym: "regulation of T cell mediated cell death" []
exact_synonym: "regulation of T cell mediated cell killing" []
exact_synonym: "regulation of T lymphocyte mediated cytotoxicity" []
exact_synonym: "regulation of T-cell mediated apoptosis" []
exact_synonym: "regulation of T-cell mediated cell death" []
exact_synonym: "regulation of T-cell mediated cell killing" []
exact_synonym: "regulation of T-cell mediated cytotoxicity" []
exact_synonym: "regulation of T-lymphocyte mediated cytotoxicity" []
is_a: GO:0001910 ! regulation of leukocyte mediated cytotoxicity
is_a: GO:0002709 ! regulation of T cell mediated immunity
relationship: regulates GO:0001913 ! T cell mediated cytotoxicity

[Term]
id: GO:0001915
name: negative regulation of T cell mediated cytotoxicity
namespace: biological_process
def: "Any process that stops, prevents, or reduces the rate of T cell mediated cytotoxicity." [GOC:add, ISBN:0781735149 "Fundamental Immunology"]
related_synonym: "negative regulation of T cell mediated cytolysis" []
related_synonym: "negative regulation of T-cell mediated cytolysis" []
exact_synonym: "down regulation of T cell mediated cytotoxicity" []
exact_synonym: "down-regulation of T cell mediated cytotoxicity" []
exact_synonym: "downregulation of T cell mediated cytotoxicity" []
exact_synonym: "negative regulation of T cell mediated apoptosis" []
exact_synonym: "negative regulation of T cell mediated cell death" []
exact_synonym: "negative regulation of T cell mediated cell killing" []
exact_synonym: "negative regulation of T lymphocyte mediated cytotoxicity" []
exact_synonym: "negative regulation of T-cell mediated apoptosis" []
exact_synonym: "negative regulation of T-cell mediated cell death" []
exact_synonym: "negative regulation of T-cell mediated cell killing" []
exact_synonym: "negative regulation of T-cell mediated cytotoxicity" []
exact_synonym: "negative regulation of T-lymphocyte mediated cytotoxicity" []
narrow_synonym: "inhibition of T cell mediated cytotoxicity" []
is_a: GO:0001911 ! negative regulation of leukocyte mediated cytotoxicity
is_a: GO:0001914 ! regulation of T cell mediated cytotoxicity
is_a: GO:0002710 ! negative regulation of T cell mediated immunity
relationship: negatively_regulates GO:0001913 ! T cell mediated cytotoxicity

[Term]
id: GO:0001916
name: positive regulation of T cell mediated cytotoxicity
namespace: biological_process
def: "Any process that activates or increases the frequency, rate or extent of T cell mediated cytotoxicity." [GOC:add, ISBN:0781735149 "Fundamental Immunology"]
related_synonym: "positive regulation of T cell mediated cytolysis" []
related_synonym: "positive regulation of T-cell mediated cytolysis" []
exact_synonym: "positive regulation of T cell mediated apoptosis" []
exact_synonym: "positive regulation of T cell mediated cell death" []
exact_synonym: "positive regulation of T cell mediated cell killing" []
exact_synonym: "positive regulation of T lymphocyte mediated cytotoxicity" []
exact_synonym: "positive regulation of T-cell mediated apoptosis" []
exact_synonym: "positive regulation of T-cell mediated cell death" []
exact_synonym: "positive regulation of T-cell mediated cell killing" []
exact_synonym: "positive regulation of T-cell mediated cytotoxicity" []
exact_synonym: "positive regulation of T-lymphocyte mediated cytotoxicity" []
exact_synonym: "up regulation of T cell mediated cytotoxicity" []
exact_synonym: "up-regulation of T cell mediated cytotoxicity" []
exact_synonym: "upregulation of T cell mediated cytotoxicity" []
narrow_synonym: "activation of T cell mediated cytotoxicity" []
narrow_synonym: "stimulation of T cell mediated cytotoxicity" []
is_a: GO:0001912 ! positive regulation of leukocyte mediated cytotoxicity
is_a: GO:0001914 ! regulation of T cell mediated cytotoxicity
is_a: GO:0002711 ! positive regulation of T cell mediated immunity
relationship: positively_regulates GO:0001913 ! T cell mediated cytotoxicity

[Term]
id: GO:0001917
name: photoreceptor inner segment
namespace: cellular_component
def: "The inner segment of a vertebrate photoreceptor containing mitochondria, ribosomes and membranes where opsin molecules are assembled and passed to be part of the outer segment discs." [GOC:add, PMID:12019563]
subset: goslim_pir
is_a: GO:0044464 ! cell part

[Term]
id: GO:0001919
name: regulation of receptor recycling
namespace: biological_process
def: "Any process that modulates the frequency, rate, or extent of receptor recyling." [GOC:add]
is_a: GO:0009966 ! regulation of signal transduction
is_a: GO:0032268 ! regulation of cellular protein metabolic process
relationship: regulates GO:0001881 ! receptor recycling

[Term]
id: GO:0001920
name: negative regulation of receptor recycling
namespace: biological_process
def: "Any process that stops, prevents, or reduces the rate of receptor recyling." [GOC:add]
exact_synonym: "down regulation of receptor recycling" []
exact_synonym: "down-regulation of receptor recycling" []
exact_synonym: "downregulation of receptor recycling" []
narrow_synonym: "inhibition of receptor recycling" []
is_a: GO:0001919 ! regulation of receptor recycling
is_a: GO:0032269 ! negative regulation of cellular protein metabolic process
relationship: negatively_regulates GO:0001881 ! receptor recycling

[Term]
id: GO:0001921
name: positive regulation of receptor recycling
namespace: biological_process
def: "Any process that activates or increases the frequency, rate or extent of receptor recyling." [GOC:add]
exact_synonym: "up regulation of receptor recycling" []
exact_synonym: "up-regulation of receptor recycling" []
exact_synonym: "upregulation of receptor recycling" []
narrow_synonym: "activation of receptor recycling" []
narrow_synonym: "stimulation of receptor recycling" []
is_a: GO:0001919 ! regulation of receptor recycling
is_a: GO:0032270 ! positive regulation of cellular protein metabolic process
relationship: positively_regulates GO:0001881 ! receptor recycling

[Term]
id: GO:0001922
name: B-1 B cell homeostasis
namespace: biological_process
def: "The process of regulating the proliferation and elimination of B cells of the B-1 subset such that the total number of B-1 B cells within a whole or part of an organism is stable over time in the absence of an outside stimulus. B-1 B cells are a distinct subset of B cells characterized as being CD5 positive, found predominantly in the peritoneum, pleural cavities, and spleen, and enriched for self-reactivity." [GOC:add, ISBN:0781735149 "Fundamental Immunology"]
comment: Note that this term represents the return of B-1 B cell levels to stable numbers following an immune response, as well as the proliferation and elimination of B-1 B cells in a organism required to maintain stable numbers in the absence of an outside stimulus.
exact_synonym: "B-1 B lymphocyte homeostasis" []
exact_synonym: "B-1 B-cell homeostasis" []
exact_synonym: "B-1 B-lymphocyte homeostasis" []
is_a: GO:0001782 ! B cell homeostasis

[Term]
id: GO:0001923
name: B-1 B cell differentiation
namespace: biological_process
def: "The process whereby a hemopoietic stem cell acquires the specialized features of a B-1 B cell. B-1 B cells are a distinct subset of B cells characterized as being CD5 positive, found predominantly in the peritoneum, pleural cavities, and spleen, and enriched for self-reactivity." [GOC:add, ISBN:0781735149 "Fundamental Immunology"]
exact_synonym: "B-1 B lymphocyte differentiation" []
exact_synonym: "B-1 B-cell differentiation" []
exact_synonym: "B-1 B-lymphocyte differentiation" []
is_a: GO:0002335 ! mature B cell differentiation

[Term]
id: GO:0001931
name: uropod
namespace: cellular_component
def: "A membrane projection with related cytoskeletal components at the trailing edge of a cell in the process of migrating or being activated, found on the opposite side of the cell from the leading edge or immunological synapse, respectively." [GOC:add, ISBN:0781735149 "Fundamental Immunology", PMID:12714569, PMID:12787750]
related_synonym: "distal pole complex" []
related_synonym: "retractile pole" []
exact_synonym: "uropodium" []
is_a: GO:0042995 ! cell projection

[Term]
id: GO:0001932
name: regulation of protein amino acid phosphorylation
namespace: biological_process
def: "Any process that modulates the frequency, rate or extent of addition of phosphate groups into an amino acid in a protein." [GOC:hjd]
subset: gosubset_prok
is_a: GO:0031399 ! regulation of protein modification process
is_a: GO:0042325 ! regulation of phosphorylation
relationship: regulates GO:0006468 ! protein amino acid phosphorylation

[Term]
id: GO:0001933
name: negative regulation of protein amino acid phosphorylation
namespace: biological_process
def: "Any process that stops, prevents or decreases the rate of addition of phosphate groups to amino acids within a protein." [GOC:hjd]
subset: gosubset_prok
exact_synonym: "down regulation of protein amino acid phosphorylation" []
exact_synonym: "down-regulation of protein amino acid phosphorylation" []
exact_synonym: "downregulation of protein amino acid phosphorylation" []
narrow_synonym: "inhibition of protein amino acid phosphorylation" []
is_a: GO:0001932 ! regulation of protein amino acid phosphorylation
is_a: GO:0031400 ! negative regulation of protein modification process
is_a: GO:0042326 ! negative regulation of phosphorylation
relationship: negatively_regulates GO:0006468 ! protein amino acid phosphorylation

[Term]
id: GO:0001934
name: positive regulation of protein amino acid phosphorylation
namespace: biological_process
def: "Any process that activates or increases the frequency, rate or extent of addition of phosphate groups to amino acids within a protein." [GOC:hjd]
subset: gosubset_prok
exact_synonym: "up regulation of protein amino acid phosphorylation" []
exact_synonym: "up-regulation of protein amino acid phosphorylation" []
exact_synonym: "upregulation of protein amino acid phosphorylation" []
narrow_synonym: "activation of protein amino acid phosphorylation" []
narrow_synonym: "stimulation of protein amino acid phosphorylation" []
is_a: GO:0001932 ! regulation of protein amino acid phosphorylation
is_a: GO:0031401 ! positive regulation of protein modification process
is_a: GO:0042327 ! positive regulation of phosphorylation
relationship: positively_regulates GO:0006468 ! protein amino acid phosphorylation

[Term]
id: GO:0001939
name: female pronucleus
namespace: cellular_component
def: "The pronucleus originating from the ovum that is being fertilized." [GOC:hjd, ISBN:0198506732 "Oxford Dictionary of Biochemistry and Molecular Biology"]
is_a: GO:0045120 ! pronucleus

[Term]
id: GO:0001940
name: male pronucleus
namespace: cellular_component
def: "The pronucleus originating from the spermatozoa that was involved in fertilization." [GOC:hjd, ISBN:0198506732 "Oxford Dictionary of Biochemistry and Molecular Biology"]
is_a: GO:0045120 ! pronucleus

[Term]
id: GO:0001941
name: postsynaptic membrane organization
namespace: biological_process
def: "The maintenance of membrane composition in a postsynaptic membrane, the specialized area of membrane facing the presynaptic membrane on the tip of the nerve ending and separated from it by a minute cleft (the synaptic cleft)." [GOC:dph]
exact_synonym: "postsynaptic membrane organisation" []
is_a: GO:0016044 ! membrane organization

[Term]
id: GO:0001944
name: vasculature development
namespace: biological_process
def: "The process whose specific outcome is the progression of the vasculature over time, from its formation to the mature structure." [GOC:dph]
is_a: GO:0048513 ! organ development

[Term]
id: GO:0001945
name: lymph vessel development
namespace: biological_process
def: "The process whose specific outcome is the progression of the lymphatic vasculature over time, from its formation to the mature structure." [GOC:dph]
is_a: GO:0001944 ! vasculature development

[Term]
id: GO:0001946
name: lymphangiogenesis
namespace: biological_process
def: "Lymph vessel formation when new vessels emerge from the proliferation of pre-existing vessels." [GOC:dph, PMID:11596157]
exact_synonym: "lymph vessel formation" [] ! belonged to category systematic_synonym
xref_analog: Wikipedia:Lymphangiogenesis
is_a: GO:0009653 ! anatomical structure morphogenesis
relationship: part_of GO:0001945 ! lymph vessel development

[Term]
id: GO:0001955
name: blood vessel maturation
namespace: biological_process
def: "A developmental process, independent of morphogenetic (shape) change, that is required for a blood vessel to attain its fully functional state." [GOC:dph]
is_a: GO:0021700 ! developmental maturation
relationship: part_of GO:0001568 ! blood vessel development

[Term]
id: GO:0001956
name: positive regulation of neurotransmitter secretion
namespace: biological_process
def: "Any process that activates or increases the frequency, rate or extent of the regulated release of a neurotransmitter." [GOC:hjd]
exact_synonym: "up regulation of neurotransmitter secretion" []
exact_synonym: "up-regulation of neurotransmitter secretion" []
exact_synonym: "upregulation of neurotransmitter secretion" []
narrow_synonym: "activation of neurotransmitter secretion" []
narrow_synonym: "stimulation of neurotransmitter secretion" []
is_a: GO:0048522 ! positive regulation of cellular process
is_a: GO:0051047 ! positive regulation of secretion
is_a: GO:0051590 ! positive regulation of neurotransmitter transport
relationship: positively_regulates GO:0007269 ! neurotransmitter secretion

[Term]
id: GO:0001959
name: regulation of cytokine-mediated signaling pathway
namespace: biological_process
def: "Any process that modulates the frequency, rate or extent of the cytokine mediated signaling pathway." [GOC:hjd]
exact_synonym: "regulation of cytokine and chemokine mediated signaling pathway" []
exact_synonym: "regulation of cytokine mediated signaling pathway" [GOC:tb, GOC:dph]
exact_synonym: "regulation of cytokine mediated signalling pathway" []
is_a: GO:0009966 ! regulation of signal transduction
relationship: regulates GO:0019221 ! cytokine-mediated signaling pathway

[Term]
id: GO:0001960
name: negative regulation of cytokine-mediated signaling pathway
namespace: biological_process
def: "Any process that stops, prevents or reduces the frequency, rate or extent of the cytokine mediated signaling pathway." [GOC:hjd]
exact_synonym: "down regulation of cytokine mediated signaling pathway" []
exact_synonym: "down-regulation of cytokine mediated signaling pathway" []
exact_synonym: "downregulation of cytokine mediated signaling pathway" []
exact_synonym: "negative regulation of cytokine and chemokine mediated signaling pathway" []
exact_synonym: "negative regulation of cytokine mediated signaling pathway" [GOC:tb, GOC:dph]
exact_synonym: "negative regulation of cytokine mediated signalling pathway" []
narrow_synonym: "inhibition of cytokine mediated signaling pathway" []
is_a: GO:0001959 ! regulation of cytokine-mediated signaling pathway
is_a: GO:0009968 ! negative regulation of signal transduction
relationship: negatively_regulates GO:0019221 ! cytokine-mediated signaling pathway

[Term]
id: GO:0001963
name: synaptic transmission, dopaminergic
namespace: biological_process
def: "The process of communication from a neuron to another neuron across a synapse using the neurotransmitter dopamine." [GOC:dph]
is_a: GO:0007270 ! nerve-nerve synaptic transmission

[Term]
id: GO:0001969
name: regulation of activation of membrane attack complex
namespace: biological_process
def: "Any process that modulates the frequency, rate or extent of the activation of the membrane attack complex components of the complement cascade." [GOC:hjd]
is_a: GO:0030449 ! regulation of complement activation
is_a: GO:0042268 ! regulation of cytolysis

[Term]
id: GO:0001971
name: negative regulation of activation of membrane attack complex
namespace: biological_process
def: "Any process that stops, prevents or reduces the frequency, rate or extent of the activation of the membrane attack complex components of the complement cascade." [GOC:hjd]
exact_synonym: "down regulation of activation of membrane attack complex" []
exact_synonym: "down-regulation of activation of membrane attack complex" []
exact_synonym: "downregulation of activation of membrane attack complex" []
narrow_synonym: "inhibition of activation of membrane attack complex" []
is_a: GO:0001969 ! regulation of activation of membrane attack complex
is_a: GO:0045916 ! negative regulation of complement activation
is_a: GO:0045918 ! negative regulation of cytolysis

[Term]
id: GO:0001973
name: adenosine receptor signaling pathway
namespace: biological_process
def: "The series of molecular signals generated as a consequence of an adenosine receptor binding to one of its physiological ligands." [GOC:dph]
exact_synonym: "adenosine receptor signalling pathway" [GOC:mah]
is_a: GO:0007186 ! G-protein coupled receptor protein signaling pathway

[Term]
id: GO:0001974
name: blood vessel remodeling
namespace: biological_process
def: "The reorganization or renovation of existing blood vessels." [GOC:hjd]
is_a: GO:0048771 ! tissue remodeling

[Term]
id: GO:0001975
name: response to amphetamine
namespace: biological_process
def: "A change in state or activity of a cell or an organism (in terms of movement, secretion, enzyme production, gene expression, etc.) as a result of an amphetamine stimulus. Amphetamines consist of a group of compounds related to alpha-methylphenethylamine." [CHEBI:2679, GOC:dph, GOC:ef]
is_a: GO:0014075 ! response to amine stimulus

[Term]
id: GO:0001976
name: neurological system process involved in regulation of systemic arterial blood pressure
namespace: biological_process
def: "The regulation of blood pressure mediated by detection of stimuli and a neurological response." [GOC:mtg_cardio, ISBN:0721643949 "Textbook of Medical Physiology"]
related_synonym: "fast control of arterial pressure" []
exact_synonym: "blood pressure regulation by neurological process" []
exact_synonym: "neurological process involved in regulation of systemic arterial blood pressure" [GOC:tb, GOC:dph]
is_a: GO:0050877 ! neurological system process
relationship: part_of GO:0003073 ! regulation of systemic arterial blood pressure

[Term]
id: GO:0001990
name: regulation of systemic arterial blood pressure by hormone
namespace: biological_process
def: "The process by which hormones modulate the force with which blood passes through the circulatory system. A hormone is one of a group of substances formed in very small amounts in one specialized organ or group of cells and carried (sometimes in the bloodstream) to another organ or group of cells, in the same organism, upon which they have a specific regulatory action." [GOC:mtg_cardio, ISBN:0721643949 "Textbook of Medical Physiology"]
related_synonym: "hormonal control of blood pressure" []
exact_synonym: "blood pressure regulation by hormone" []
exact_synonym: "hormonal regulation of blood pressure" []
is_a: GO:0003044 ! regulation of systemic arterial blood pressure mediated by a chemical signal
is_a: GO:0050886 ! endocrine process

[Term]
id: GO:0002009
name: morphogenesis of an epithelium
namespace: biological_process
def: "The process by which the anatomical structures of epithelia are generated and organized. Morphogenesis pertains to the creation of form. An epithelium consists of closely packed cells arranged in one or more layers, that covers the outer surfaces of the body or lines any internal cavity or tube." [GOC:dph, GOC:jl, GOC:tb, ISBN:0198506732 "Oxford Dictionary of Biochemistry and Molecular Biology"]
is_a: GO:0009653 ! anatomical structure morphogenesis

[Term]
id: GO:0002011
name: morphogenesis of an epithelial sheet
namespace: biological_process
def: "The process by which the anatomical structures of an epithelial sheet are generated and organized. Morphogenesis pertains to the creation of form. An epithelial sheet is a flat surface consisting of closely packed epithelial cells." [GOC:jl]
is_a: GO:0002009 ! morphogenesis of an epithelium

[Term]
id: GO:0002016
name: regulation of blood volume by renin-angiotensin
namespace: biological_process
def: "The process by which the renin-angiotensin system controls the rate of fluid intake and output into the blood." [GOC:dph, GOC:mtg_cardio, GOC:tb, ISBN:0721643949 "Textbook of Medical Physiology"]
related_synonym: "renin-angiotensin control of body fluid levels" []
exact_synonym: "renin-angiotensin regulation of blood volume" [GOC:tb, GOC:dph]
is_a: GO:0003081 ! regulation of systemic arterial blood pressure by renin-angiotensin

[Term]
id: GO:0002024
name: diet induced thermogenesis
namespace: biological_process
def: "The process that results in increased metabolic rate in tissues of an organism. It is triggered by the detection of dietary excess. This process is achieved via signalling in the sympathetic nervous system." [PMID:12161655]
is_a: GO:0044253 ! positive regulation of multicellular organismal metabolic process

[Term]
id: GO:0002028
name: regulation of sodium ion transport
namespace: biological_process
def: "Any process that modulates the frequency, rate or extent of the directed movement of sodium ions (Na+) into, out of, within or between cells." [GOC:dph]
exact_synonym: "regulation of Na+ transport" []
exact_synonym: "regulation of sodium transport" []
is_a: GO:0043269 ! regulation of ion transport

[Term]
id: GO:0002029
name: desensitization of G-protein coupled receptor protein signaling pathway
namespace: biological_process
def: "The process that stops, prevents or reduces the frequency, rate or extent of G-protein coupled receptor protein signaling pathway activity after prolonged stimulation with an agonist of the pathway." [PMID:8396717]
exact_synonym: "desensitisation of G-protein coupled receptor protein signalling pathway" []
is_a: GO:0022401 ! adaptation of signaling pathway
is_a: GO:0045744 ! negative regulation of G-protein coupled receptor protein signaling pathway

[Term]
id: GO:0002031
name: G-protein coupled receptor internalization
namespace: biological_process
def: "The process by which a G-protein coupled receptor is taken up into an endocytic vesicle." [PMID:8396717]
is_a: GO:0031623 ! receptor internalization
relationship: part_of GO:0002029 ! desensitization of G-protein coupled receptor protein signaling pathway

[Term]
id: GO:0002032
name: desensitization of G-protein coupled receptor protein signaling pathway by arrestin
namespace: biological_process
def: "The process that inhibits the signaling function of a G-protein coupled receptor by uncoupling the receptor from its downstream G proteins." [GOC:dph, GOC:tb, PMID:8396717]
exact_synonym: "arrestin mediated desensitisation of G-protein coupled receptor protein signalling pathway" []
exact_synonym: "arrestin mediated desensitization of G-protein coupled receptor protein signaling pathway" [GOC:tb, GOC:dph]
exact_synonym: "arrestin-mediated desensitization of G-protein coupled receptor protein signaling pathway" []
is_a: GO:0002029 ! desensitization of G-protein coupled receptor protein signaling pathway

[Term]
id: GO:0002035
name: brain renin-angiotensin system
namespace: biological_process
def: "The process by which an angiotensin-mediated signaling system present in the brain regulates the force with which blood passes through the circulatory system." [PMID:2909574]
is_a: GO:0001976 ! neurological system process involved in regulation of systemic arterial blood pressure
is_a: GO:0002016 ! regulation of blood volume by renin-angiotensin

[Term]
id: GO:0002036
name: regulation of L-glutamate transport
namespace: biological_process
def: "Any process that modulates the frequency, rate or extent of L-glutamate transport." [GOC:hjd]
is_a: GO:0051955 ! regulation of amino acid transport
relationship: regulates GO:0015813 ! L-glutamate transport

[Term]
id: GO:0002037
name: negative regulation of L-glutamate transport
namespace: biological_process
def: "Any process that stops, prevents or reduces the frequency, rate or extent of L-glutamate transport." [GOC:hjd]
exact_synonym: "down regulation of L-glutamate transport" []
exact_synonym: "down-regulation of L-glutamate transport" []
exact_synonym: "downregulation of L-glutamate transport" []
narrow_synonym: "inhibition of L-glutamate transport" []
is_a: GO:0002036 ! regulation of L-glutamate transport
is_a: GO:0051956 ! negative regulation of amino acid transport
relationship: negatively_regulates GO:0015813 ! L-glutamate transport

[Term]
id: GO:0002040
name: sprouting angiogenesis
namespace: biological_process
def: "The extension of new blood vessels from existing capillaries into avascular tissues resulting from the proliferation of blood vessel endothelial cells." [PMID:16391003]
is_a: GO:0001525 ! angiogenesis

[Term]
id: GO:0002046
name: opsin binding
namespace: molecular_function
def: "Interacting selectively with an opsin, any of a group of hydrophobic, integral membrane glycoproteins located primarily in the disc membrane of rods or cones, involved in photoreception." [GOC:hjd]
is_a: GO:0005515 ! protein binding

[Term]
id: GO:0002052
name: positive regulation of neuroblast proliferation
namespace: biological_process
def: "Any process that activates or increases the rate of neuroblast proliferation." [GOC:dph]
exact_synonym: "up regulation of neuroblast proliferation" []
exact_synonym: "up-regulation of neuroblast proliferation" []
exact_synonym: "upregulation of neuroblast proliferation" []
narrow_synonym: "activation of neuroblast proliferation" []
narrow_synonym: "stimulation of neuroblast proliferation" []
is_a: GO:0008284 ! positive regulation of cell proliferation
relationship: positively_regulates GO:0007405 ! neuroblast proliferation

[Term]
id: GO:0002072
name: optic cup morphogenesis involved in camera-type eye development
namespace: biological_process
def: "The invagination of the optic vesicle to form two-walled indentations, the optic cups, that will go on to form the retina. This process begins with the optic vesicle becoming a two-walled structure and its subsequent shape changes. It does not include the fate commitment of cells to become the pigmented retina and the neural retina." [GOC:dph, GOC:mtg_sensu, ISBN:0878932437]
exact_synonym: "optic cup morphogenesis (sensu Mammalia)" []
exact_synonym: "optic cup morphogenesis involved in camera-style eye development" []
is_a: GO:0016331 ! morphogenesis of embryonic epithelium
relationship: part_of GO:0048593 ! camera-type eye morphogenesis

[Term]
id: GO:0002079
name: inner acrosomal membrane
namespace: cellular_component
def: "The acrosomal membrane region that underlies the acrosomal vesicle and is located toward the sperm nucleus. This region is responsible for molecular interactions allowing the sperm to penetrate the zona pellucida and fuses with the egg plasma membrane." [GOC:dph, PMID:3899643, PMID:8936405]
is_a: GO:0044425 ! membrane part
is_a: GO:0044433 ! cytoplasmic vesicle part
relationship: part_of GO:0002080 ! acrosomal membrane

[Term]
id: GO:0002080
name: acrosomal membrane
namespace: cellular_component
def: "The membrane that surrounds the acrosomal lumen. The acrosome is a special type of lysosome in the head of a spermatozoon that contains acid hydrolases and is concerned with the breakdown of the outer membrane of the ovum during fertilization." [GOC:dph]
is_a: GO:0030667 ! secretory granule membrane
relationship: part_of GO:0001669 ! acrosome

[Term]
id: GO:0002085
name: repression of premature neural plate formation
namespace: biological_process
def: "The process that prevents cells of the epiblast from differentiating into neuroepithelial cells before the appropriate time." [GOC:dph, PMID:16678814]
exact_synonym: "negative regulation of neural plate biosynthesis" []
exact_synonym: "negative regulation of neural plate formation" []
is_a: GO:0045596 ! negative regulation of cell differentiation
is_a: GO:0048505 ! regulation of timing of cell differentiation

[Term]
id: GO:0002087
name: regulation of respiratory gaseous exchange by neurological process
namespace: biological_process
def: "A process carried out by the nervous system that is required for the proper control of respiratory gaseous exchange. This process occurs in the respiratory center of the brain in vertebrates." [GOC:dph, GOC:tb, PMID:12458206]
exact_synonym: "neurological control of breathing" [GOC:tb, GOC:dph]
is_a: GO:0050877 ! neurological system process

[Term]
id: GO:0002088
name: lens development in camera-type eye
namespace: biological_process
def: "The process whose specific outcome is the progression of the lens over time, from its formation to the mature structure. The lens is a transparent structure in the eye through which light is focused onto the retina." [GOC:dph, ISBN:0582064333]
exact_synonym: "lens development (sensu Vertebrata)" []
exact_synonym: "lens development in camera-style eye" []
is_a: GO:0048856 ! anatomical structure development
relationship: part_of GO:0043010 ! camera-type eye development

[Term]
id: GO:0002089
name: lens morphogenesis in camera-type eye
namespace: biological_process
def: "The process by which the anatomical structures of the lens are generated and organized. Morphogenesis pertains to the creation of form. The lens is a transparent structure in the eye through which light is focused onto the retina." [GOC:dph, GOC:mtg_sensu]
exact_synonym: "lens morphogenesis (sensu Vertebrata)" []
exact_synonym: "lens morphogenesis in camera-style eye" []
is_a: GO:0009653 ! anatomical structure morphogenesis
relationship: part_of GO:0002088 ! lens development in camera-type eye
relationship: part_of GO:0048593 ! camera-type eye morphogenesis

[Term]
id: GO:0002095
name: caveolar macromolecular signaling complex
namespace: cellular_component
def: "A complex composed of proteins required for beta adrenergic receptor activation of protein kinase A. It includes the Cav 12. subunit of L-type calcium channel, protein kinase A regulatory subunit 2(PKAR2), adenyl cyclase, beta-adrenergic receptor, G-alpha-S, protein phosphatase 2A (PP2A) and caveolin 3 (CAV3)." [PMID:16648270]
exact_synonym: "caveolar macromolecular signalling complex" []
is_a: GO:0043234 ! protein complex
is_a: GO:0044459 ! plasma membrane part
relationship: part_of GO:0005901 ! caveola

[Term]
id: GO:0002102
name: podosome
namespace: cellular_component
def: "An actin-rich adhesion structure characterized by formation upon cell substrate contact and localization at the substrate-attached part of the cell, contain an F-actin-rich core surrounded by a ring structure containing proteins such as vinculin and talin, and have a diameter of 0.5 mm." [PMID:12837608, PMID:15890982]
comment: Note that podosomes can be distinguished from other F-actin-rich structures or from other matrix contacts. For example, focal adhesions and focal contacts do not display a core structure of F-actin. Unlike focal adhesions, podosome assembly does not require de novo protein synthesis. However, most of the podosome ring components are found in focal adhesions and other cell-matrix contacts. Podosomes are typically found in cells that cross tissue boundaries, recruited to the leading edge of migrating cells, and are often sites of extracellular matrix degradation.
xref_analog: Wikipedia:Podosome
is_a: GO:0043232 ! intracellular non-membrane-bounded organelle
is_a: GO:0043234 ! protein complex
is_a: GO:0044430 ! cytoskeletal part
relationship: part_of GO:0015629 ! actin cytoskeleton

[Term]
id: GO:0002113
name: interleukin-33 binding
namespace: molecular_function
def: "Interacting selectively with interleukin-33." [GOC:hjd]
exact_synonym: "IL-33 binding" [GOC:mah]
is_a: GO:0019955 ! cytokine binding

[Term]
id: GO:0002114
name: interleukin-33 receptor activity
namespace: molecular_function
def: "Combining with interleukin-33 to initiate a change in cell activity." [GOC:hjd]
exact_synonym: "IL-33 receptor activity" [GOC:mah]
exact_synonym: "IL-33R" [GOC:mah]
is_a: GO:0002113 ! interleukin-33 binding
is_a: GO:0004896 ! cytokine receptor activity

[Term]
id: GO:0002200
name: somatic diversification of immune receptors
namespace: biological_process
def: "The somatic process allowing for the production of immune receptors whose specificity is not encoded in the germline genomic sequences." [GOC:add, ISBN:0781735149 "Fundamental Immunology", PMID:16102575, PMID:16166509]
comment: Note that this process covers somatic recombination, gene conversion, hypermutation, N-region addition, and alternate splicing processes of immune receptor diversification.
is_a: GO:0002376 ! immune system process
relationship: part_of GO:0002520 ! immune system development

[Term]
id: GO:0002204
name: somatic recombination of immunoglobulin genes during immune response
namespace: biological_process
def: "The process by which immunoglobulin genes are formed through recombination of the germline genetic elements, also known as immunoglobulin gene segments, within a single locus following the induction of an immune response." [GOC:add, ISBN:0781735149 "Fundamental Immunology"]
exact_synonym: "somatic recombination of antibody genes during immune response" []
is_a: GO:0002208 ! somatic diversification of immunoglobulins during immune response
is_a: GO:0016447 ! somatic recombination of immunoglobulin gene segments

[Term]
id: GO:0002208
name: somatic diversification of immunoglobulins during immune response
namespace: biological_process
def: "The somatic process by means of which sequence diversity of immunoglobulins is generated after the induction of an immune response." [GOC:add, ISBN:0781735149 "Fundamental Immunology", PMID:14991701]
exact_synonym: "somatic diversification of antibodies during immune response" []
is_a: GO:0016445 ! somatic diversification of immunoglobulins
relationship: part_of GO:0002381 ! immunoglobulin production during immune response

[Term]
id: GO:0002209
name: behavioral defense response
namespace: biological_process
def: "A behavioral response seeking to protect an organism from an a perceived external threat to that organism." [GO_REF:0000022, GOC:add, GOC:mtg_15nov05]
comment: This term was added by GO_REF:0000022.
exact_synonym: "behavioural defense response" []
is_a: GO:0006952 ! defense response
is_a: GO:0007610 ! behavior

[Term]
id: GO:0002218
name: activation of innate immune response
namespace: biological_process
def: "Any process that initiates an innate immune response." [GO_REF:0000022, GOC:add, GOC:mtg_15nov05, GOC:mtg_sensu, ISBN:0781735149 "Fundamental Immunology", PMID:15199967, PMID:16177805]
comment: This term was added by GO_REF:0000022.
related_synonym: "activation of innate immune response (sensu Viridiplantae)" []
is_a: GO:0002253 ! activation of immune response
is_a: GO:0045089 ! positive regulation of innate immune response

[Term]
id: GO:0002220
name: innate immune response activating cell surface receptor signaling pathway
namespace: biological_process
def: "Any series of molecular signals leading to activation of the innate immune response generated as a consequence of binding to a cell surface receptor." [GOC:add, ISBN:0781735149 "Fundamental Immunology", PMID:15199967]
exact_synonym: "activation of innate immune response by cell surface receptor signaling pathway" []
exact_synonym: "innate immune response activating cell surface receptor signalling pathway" []
is_a: GO:0002429 ! immune response-activating cell surface receptor signaling pathway
is_a: GO:0002758 ! innate immune response-activating signal transduction

[Term]
id: GO:0002221
name: pattern recognition receptor signaling pathway
namespace: biological_process
def: "Any series of molecular signals generated as a consequence of binding to a cell surface or intracellular pattern recognition receptor (PRR). Such receptors bind for molecular patterns based on a repeating or polymeric structures, like those of polysaccharides or peptidoglycans, which are sometimes associated with potential pathogens." [GOC:add, ISBN:0781735149 "Fundamental Immunology", PMID:15199967]
exact_synonym: "PAMP receptor signaling pathway" [ISBN:0781735149 "Fundamental Immunology", PMID:15728447, PMID:15199967]
exact_synonym: "pathogen receptor signaling pathway" [ISBN:0781735149 "Fundamental Immunology", PMID:15728447, PMID:15199967]
exact_synonym: "pathogen receptor signalling pathway" [ISBN:0781735149 "Fundamental Immunology", PMID:15728447, PMID:15199967]
exact_synonym: "PRR signaling pathway" [ISBN:0781735149 "Fundamental Immunology", PMID:15728447, PMID:15199967]
is_a: GO:0002758 ! innate immune response-activating signal transduction

[Term]
id: GO:0002223
name: stimulatory C-type lectin receptor signaling pathway
namespace: biological_process
def: "Any series of molecular signals generated as a consequence of binding to a C-type lectin receptor capable of cellular activation." [GO_REF:0000022, GOC:add, GOC:mtg_15nov05, ISBN:0781735149 "Fundamental Immunology"]
comment: This term was added by GO_REF:0000022.
exact_synonym: "stimulatory C-type lectin receptor signalling pathway" []
narrow_synonym: "stimulatory Ly49 family receptor signaling pathway." [ISBN:0781735149 "Fundamental Immunology"]
is_a: GO:0002220 ! innate immune response activating cell surface receptor signaling pathway

[Term]
id: GO:0002224
name: toll-like receptor signaling pathway
namespace: biological_process
def: "Any series of molecular signals generated as a consequence of binding to a toll-like receptor. Toll-like receptors directly bind pattern motifs from a variety of microbial sources to initiate innate immune response." [GO_REF:0000022, GOC:add, GOC:mtg_15nov05, ISBN:0781735149 "Fundamental Immunology", PMID:12467241, PMID:12524386, PMID:12855817, PMID:15585605, PMID:15728447]
comment: This term was added by GO_REF:0000022. Note that the vertebrate toll-like receptors, unlike the Drosophila Toll molecule, directly bind their ligands. The Drosophila Toll molecule requires the Sptzle factor to bind microbial ligands and then the receptor in order to initiate innate immune responses.
exact_synonym: "TLR signaling pathway" [ISBN:0781735149 "Fundamental Immunology"]
exact_synonym: "toll-like receptor signalling pathway" []
is_a: GO:0002221 ! pattern recognition receptor signaling pathway

[Term]
id: GO:0002227
name: innate immune response in mucosa
namespace: biological_process
def: "Any process of the innate immune response that takes place in the mucosal tissues." [GOC:add, PMID:10719665, PMID:15971105]
is_a: GO:0002385 ! mucosal immune response
is_a: GO:0045087 ! innate immune response

[Term]
id: GO:0002228
name: natural killer cell mediated immunity
namespace: biological_process
def: "The promotion of an immune response by natural killer cells through direct recognition of target cells or through the release of cytokines." [GO_REF:0000022, GOC:add, GOC:mtg_15nov05, ISBN:0781735149 "Fundamental Immunology"]
comment: This term was added by GO_REF:0000022.
exact_synonym: "NK cell mediated immunity" []
is_a: GO:0002449 ! lymphocyte mediated immunity
is_a: GO:0045087 ! innate immune response

[Term]
id: GO:0002230
name: positive regulation of defense response to virus by host
namespace: biological_process
def: "Any host process that results in the promotion of antiviral immune response mechanisms, thereby limiting viral replication." [GOC:add, GOC:dph, GOC:tb, ISBN:0781735149 "Fundamental Immunology"]
exact_synonym: "positive regulation of antiviral response by host" [GOC:tb, GOC:dph]
exact_synonym: "up regulation of antiviral response by host" []
exact_synonym: "up-regulation of antiviral response by host" []
exact_synonym: "upregulation of antiviral response by host" []
narrow_synonym: "activation of antiviral response by host" []
narrow_synonym: "stimulation of antiviral response by host" []
is_a: GO:0050691 ! regulation of defense response to virus by host

[Term]
id: GO:0002237
name: response to molecule of bacterial origin
namespace: biological_process
def: "A change in state or activity of an organism (in terms of movement, secretion, enzyme production, gene expression, etc.) as a result of a stimulus by molecules of bacterial origin such as peptides derived from bacterial flagellin." [GOC:rl, GOC:sm]
exact_synonym: "response to bacteria associated molecule" []
exact_synonym: "response to bacterial associated molecule" []
exact_synonym: "response to bacterium associated molecule" []
is_a: GO:0009607 ! response to biotic stimulus
is_a: GO:0042221 ! response to chemical stimulus
relationship: part_of GO:0009617 ! response to bacterium

[Term]
id: GO:0002238
name: response to molecule of fungal origin
namespace: biological_process
def: "A change in state or activity of an organism (in terms of movement, secretion, enzyme production, gene expression, etc.) as a result of a stimulus by molecules of fungal origin such as chito-octomer oligosaccharide." [GOC:rl, GOC:sm]
exact_synonym: "response to fungus associated molecule" []
is_a: GO:0009607 ! response to biotic stimulus
is_a: GO:0042221 ! response to chemical stimulus
relationship: part_of GO:0009620 ! response to fungus

[Term]
id: GO:0002244
name: hemopoietic progenitor cell differentiation
namespace: biological_process
def: "The process whereby precursor cell type acquires the specialized features of a hemopoietic progenitor cell, a class of cell types including myeloid progenitor cells and lymphoid progenitor cells." [GOC:add, ISBN:0781735149 "Fundamental Immunology", PMID:16551251]
related_synonym: "hematopoietic progenitor cell differentiation" []
exact_synonym: "haematopoietic progenitor cell differentiation" []
exact_synonym: "haemopoietic progenitor cell differentiation" []
is_a: GO:0030154 ! cell differentiation
relationship: part_of GO:0030097 ! hemopoiesis

[Term]
id: GO:0002246
name: healing during inflammatory response
namespace: biological_process
def: "The series of events that restore integrity to damaged tissue during or following an inflammatory response." [GOC:jal, ISBN:0721601871]
is_a: GO:0042060 ! wound healing
relationship: part_of GO:0006954 ! inflammatory response

[Term]
id: GO:0002248
name: connective tissue replacement during inflammatory response
namespace: biological_process
def: "The series of events leading to growth of connective tissue when loss of tissues that are incapable of regeneration occurs, or when fibrinous exudate cannot be adequately cleared during or following an inflammatory response." [GOC:jal, ISBN:0721601871]
narrow_synonym: "fibrosis during inflammatory response" [ISBN:0721601871]
is_a: GO:0048771 ! tissue remodeling
relationship: part_of GO:0002246 ! healing during inflammatory response

[Term]
id: GO:0002250
name: adaptive immune response
namespace: biological_process
def: "An immune response based on directed amplification of specific receptors for antigen produced through a somatic diversification process, and allowing for enhanced response to subsequent exposures to the same antigen (immunological memory)." [GO_REF:0000022, GOC:add, GOC:mtg_15nov05, ISBN:0781735149 "Fundamental Immunology"]
comment: This term was added by GO_REF:0000022.
exact_synonym: "acquired immune response" [ISBN:068340007X "Stedman's Medical Dictionary"]
xref_analog: Wikipedia:Adaptive_immune_system
is_a: GO:0006955 ! immune response

[Term]
id: GO:0002251
name: organ or tissue specific immune response
namespace: biological_process
def: "An immune response taking place in an organ or tissues such as the liver, brain, mucosa, or nervous system tissues." [GO_REF:0000022, GOC:jal, GOC:mtg_15nov05]
comment: This term was added by GO_REF:0000022.
exact_synonym: "immune response in organ or tissue" []
is_a: GO:0006955 ! immune response

[Term]
id: GO:0002252
name: immune effector process
namespace: biological_process
def: "Any process of the immune system that occurs as part of an immune response." [GO_REF:0000022, GOC:add, GOC:mtg_15nov05, ISBN:0781735149 "Fundamental Immunology"]
comment: This term was added by GO_REF:0000022.
is_a: GO:0002376 ! immune system process
relationship: part_of GO:0006955 ! immune response

[Term]
id: GO:0002253
name: activation of immune response
namespace: biological_process
def: "Any process that initiates an immune response." [GO_REF:0000022, GOC:add, GOC:mtg_15nov05, ISBN:0781735149 "Fundamental Immunology"]
comment: This term was added by GO_REF:0000022.
is_a: GO:0002376 ! immune system process
is_a: GO:0050778 ! positive regulation of immune response

[Term]
id: GO:0002260
name: lymphocyte homeostasis
namespace: biological_process
def: "The process of regulating the proliferation and elimination of lymphocytes such that the total number of lymphocytes within a whole or part of an organism is stable over time in the absence of an outside stimulus." [GOC:add, PMID:15826826, PMID:16319493, PMID:16551252, PMID:16551262]
is_a: GO:0001776 ! leukocyte homeostasis

[Term]
id: GO:0002262
name: myeloid cell homeostasis
namespace: biological_process
def: "The process of regulating the proliferation and elimination of myeloid cells such that the total number of myeloid cells within a whole or part of an organism is stable over time in the absence of an outside stimulus." [GOC:add]
is_a: GO:0001776 ! leukocyte homeostasis

[Term]
id: GO:0002263
name: cell activation during immune response
namespace: biological_process
def: "A change in the morphology or behavior of a cell resulting from exposure to an activating factor such as a cellular or soluble ligand, leading to the initiation or perpetuation of an immune response." [GO_REF:0000022, GOC:add, GOC:mtg_15nov05, ISBN:0781735149 "Fundamental Immunology"]
comment: This term was added by GO_REF:0000022.
is_a: GO:0001775 ! cell activation
relationship: part_of GO:0006955 ! immune response

[Term]
id: GO:0002266
name: follicular dendritic cell activation
namespace: biological_process
def: "A change in the morphology or behavior of a follicular dendritic cell resulting from exposure to an activating factor such as a cellular or soluble ligand." [GOC:add, PMID:15606789]
is_a: GO:0001775 ! cell activation

[Term]
id: GO:0002268
name: follicular dendritic cell differentiation
namespace: biological_process
def: "The process whereby a relatively unspecialized precursor cell acquires the specialized features of a follicular dendritic cell." [GOC:add, ISBN:0781735149 "Fundamental Immunology"]
is_a: GO:0002266 ! follicular dendritic cell activation
is_a: GO:0030154 ! cell differentiation

[Term]
id: GO:0002274
name: myeloid leukocyte activation
namespace: biological_process
def: "A change in the morphology or behavior of a myeloid leukocyte resulting from exposure to an activating factor such as a cellular or soluble ligand." [GOC:add, ISBN:0781735149 "Fundamental Immunology"]
exact_synonym: "myeloid leucocyte activation" []
is_a: GO:0045321 ! leukocyte activation

[Term]
id: GO:0002275
name: myeloid cell activation during immune response
namespace: biological_process
def: "A change in the morphology or behavior of a myeloid cell resulting from exposure to an activating factor such as a cellular or soluble ligand, leading to the initiation or perpetuation of an immune response." [GOC:add, ISBN:0781735149 "Fundamental Immunology"]
is_a: GO:0002274 ! myeloid leukocyte activation
is_a: GO:0002366 ! leukocyte activation during immune response

[Term]
id: GO:0002281
name: macrophage activation during immune response
namespace: biological_process
def: "A change in morphology and behavior of a macrophage resulting from exposure to a cytokine, chemokine, cellular ligand, or soluble factor, leading to the initiation or perpetuation of an immune response." [GOC:add, ISBN:0781735149 "Fundamental Immunology"]
is_a: GO:0002275 ! myeloid cell activation during immune response
is_a: GO:0042116 ! macrophage activation

[Term]
id: GO:0002282
name: microglial cell activation during immune response
namespace: biological_process
def: "The change in morphology and behavior of a microglial cell resulting from exposure to a cytokine, chemokine, cellular ligand, or soluble factor, leading to the initiation or perpetuation of an immune response." [GOC:add, ISBN:0781735149 "Fundamental Immunology"]
is_a: GO:0001774 ! microglial cell activation
is_a: GO:0002281 ! macrophage activation during immune response

[Term]
id: GO:0002285
name: lymphocyte activation during immune response
namespace: biological_process
def: "A change in morphology and behavior of a lymphocyte resulting from exposure to a specific antigen, mitogen, cytokine, chemokine, cellular ligand, or soluble factor, leading to the initiation or perpetuation of an immune response." [GOC:add, ISBN:0781735149 "Fundamental Immunology"]
is_a: GO:0002366 ! leukocyte activation during immune response
is_a: GO:0046649 ! lymphocyte activation

[Term]
id: GO:0002286
name: T cell activation during immune response
namespace: biological_process
def: "The change in morphology and behavior of a mature or immature T cell resulting from exposure to a mitogen, cytokine, chemokine, cellular ligand, or an antigen for which it is specific, leading to the initiation or perpetuation of an immune response." [GOC:add, ISBN:0781735149 "Fundamental Immunology"]
exact_synonym: "T lymphocyte activation during immune response" []
exact_synonym: "T-cell activation during immune response" []
exact_synonym: "T-lymphocyte activation during immune response" []
is_a: GO:0002285 ! lymphocyte activation during immune response
is_a: GO:0042110 ! T cell activation

[Term]
id: GO:0002287
name: alpha-beta T cell activation during immune response
namespace: biological_process
def: "The change in morphology and behavior of an alpha-beta T cell resulting from exposure to a mitogen, cytokine, chemokine, cellular ligand, or an antigen for which it is specific, leading to the initiation or perpetuation of an immune response." [GOC:add, ISBN:0781735149 "Fundamental Immunology"]
exact_synonym: "alpha-beta T lymphocyte activation during immune response" []
exact_synonym: "alpha-beta T-cell activation during immune response" []
exact_synonym: "alpha-beta T-lymphocyte activation during immune response" []
is_a: GO:0002286 ! T cell activation during immune response
is_a: GO:0046631 ! alpha-beta T cell activation

[Term]
id: GO:0002292
name: T cell differentiation during immune response
namespace: biological_process
def: "The process whereby an antigenically nave T cell acquires the specialized features of an effector, regulatory, or memory T cell during an immune response. Effector T cells include cells which provide T cell help or exhibit cytotoxicity towards other cells." [GOC:add, ISBN:0781735149 "Fundamental Immunology"]
exact_synonym: "T lymphocyte differentiation during immune response" []
exact_synonym: "T-cell differentiation during immune response" []
exact_synonym: "T-lymphocyte differentiation during immune response" []
is_a: GO:0002286 ! T cell activation during immune response
is_a: GO:0030217 ! T cell differentiation

[Term]
id: GO:0002293
name: alpha-beta T cell differentiation during immune response
namespace: biological_process
def: "The process whereby an antigenically nave alpha-beta T cell acquires the specialized features of an effector, regulatory, or memory T cell during an immune response. Effector T cells include cells which provide T cell help or exhibit cytotoxicity towards other cells." [GOC:add, ISBN:0781735149 "Fundamental Immunology"]
exact_synonym: "alpha-beta T lymphocyte differentiation during immune response" []
exact_synonym: "alpha-beta T-cell differentiation during immune response" []
exact_synonym: "alpha-beta T-lymphocyte differentiation during immune response" []
is_a: GO:0002292 ! T cell differentiation during immune response
is_a: GO:0046632 ! alpha-beta T cell differentiation

[Term]
id: GO:0002294
name: CD4-positive, alpha-beta T cell differentiation during immune response
namespace: biological_process
def: "The process whereby an antigenically nave CD4-positive, alpha-beta T cell acquires the specialized features of an effector, regulatory, or memory T cell during an immune response. Effector T cells include cells which provide T cell help or exhibit cytotoxicity towards other cells." [GOC:add, ISBN:0781735149 "Fundamental Immunology"]
exact_synonym: "CD4-positive, alpha-beta T lymphocyte differentiation during immune response" []
exact_synonym: "CD4-positive, alpha-beta T-cell differentiation during immune response" []
exact_synonym: "CD4-positive, alpha-beta T-lymphocyte differentiation during immune response" []
is_a: GO:0002293 ! alpha-beta T cell differentiation during immune response
is_a: GO:0043367 ! CD4-positive, alpha beta T cell differentiation

[Term]
id: GO:0002309
name: T cell proliferation during immune response
namespace: biological_process
def: "The expansion of a T cell population by cell division during an immune response." [GOC:add, ISBN:0781735149 "Fundamental Immunology"]
exact_synonym: "T lymphocyte proliferation during immune response" []
exact_synonym: "T-cell proliferation during immune response" []
exact_synonym: "T-lymphocyte proliferation during immune response" []
is_a: GO:0002286 ! T cell activation during immune response
is_a: GO:0042098 ! T cell proliferation

[Term]
id: GO:0002312
name: B cell activation during immune response
namespace: biological_process
def: "The change in morphology and behavior of a mature or immature B cell during an immune response, resulting from exposure to a mitogen, cytokine, chemokine, cellular ligand, or an antigen for which it is specific." [GOC:jal]
exact_synonym: "B lymphocyte activation during immune response" []
exact_synonym: "B-cell activation during immune response" []
exact_synonym: "B-lymphocyte activation during immune response" []
is_a: GO:0002285 ! lymphocyte activation during immune response
is_a: GO:0042113 ! B cell activation

[Term]
id: GO:0002313
name: mature B cell differentiation during immune response
namespace: biological_process
def: "The process whereby a nave B cell acquires the specialized features of a mature or memory B cell during an immune response." [GOC:jal]
exact_synonym: "mature B lymphocyte differentiation during immune response" []
exact_synonym: "mature B-cell differentiation during immune response" []
exact_synonym: "mature B-lymphocyte differentiation during immune response" []
is_a: GO:0002312 ! B cell activation during immune response
is_a: GO:0002335 ! mature B cell differentiation

[Term]
id: GO:0002315
name: marginal zone B cell differentiation
namespace: biological_process
def: "The process whereby a B cell in the spleen acquires the specialized features of a marginal zone B cell. Marginal zone B cells are localized in a distinct anatomical region of the spleen that represents the major antigen-filtering and scavenging area (by specialized macrophages resident there). It appears that they are preselected to express a BCR repertoire similar to B-1 B cells, biased toward bacterial cell wall constituents and senescent self-components (such as oxidized LDL)." [GOC:jal, ISBN:0781735149 "Fundamental Immunology"]
exact_synonym: "marginal zone B lymphocyte differentiation" []
exact_synonym: "marginal zone B-cell differentiation" []
exact_synonym: "marginal zone B-lymphocyte differentiation" []
is_a: GO:0002313 ! mature B cell differentiation during immune response

[Term]
id: GO:0002316
name: follicular B cell differentiation
namespace: biological_process
def: "The process whereby a B cell in the spleen acquires the specialized features of a follicular B cell. Follicular B cells are major population of mature recirculating B cells in the spleen and are located in the B-cell follicle region." [GOC:jal, ISBN:0781735149 "Fundamental Immunology"]
exact_synonym: "follicular B lymphocyte differentiation" []
exact_synonym: "follicular B-cell differentiation" []
exact_synonym: "follicular B-lymphocyte differentiation" []
is_a: GO:0002313 ! mature B cell differentiation during immune response

[Term]
id: GO:0002317
name: plasma cell differentiation
namespace: biological_process
def: "The process whereby a B cell acquires the specialized features of a plasma cell. A plasma cell is a lymphocyte which develops from a B cell and produces high amounts of antibody." [GOC:jal]
is_a: GO:0002313 ! mature B cell differentiation during immune response

[Term]
id: GO:0002318
name: myeloid progenitor cell differentiation
namespace: biological_process
def: "The process whereby a precursor cell type acquires the specialized features of a myeloid progenitor cell. Myeloid progenitor cells include progenitor cells for any of the myeloid lineages." [GOC:add, PMID:16551264]
is_a: GO:0002244 ! hemopoietic progenitor cell differentiation

[Term]
id: GO:0002320
name: lymphoid progenitor cell differentiation
namespace: biological_process
def: "The process whereby a precursor cell type acquires the specialized features of a lymphoid progenitor cell. Lymphoid progenitor cells include progenitor cells for any of the lymphoid lineages." [GOC:add, PMID:16551251, PMID:16551264]
is_a: GO:0002244 ! hemopoietic progenitor cell differentiation

[Term]
id: GO:0002323
name: natural killer cell activation during immune response
namespace: biological_process
def: "The change in morphology and behavior of a natural killer cell resulting from exposure a cytokine, chemokine, cellular ligand, or soluble factor, leading to the initiation or perpetuation of an immune response." [GOC:add, PMID:15032583]
exact_synonym: "NK cell activation during immune response" []
is_a: GO:0002285 ! lymphocyte activation during immune response
is_a: GO:0030101 ! natural killer cell activation

[Term]
id: GO:0002326
name: B cell lineage commitment
namespace: biological_process
def: "The process whereby a lymphoid progenitor cell becomes committed to become any type of B cell." [GOC:add, ISBN:0781735149 "Fundamental Immunology"]
exact_synonym: "B lymphocyte lineage commitment" []
exact_synonym: "B-cell lineage commitment" []
exact_synonym: "B-lymphocyte lineage commitment" []
is_a: GO:0045165 ! cell fate commitment
relationship: part_of GO:0030183 ! B cell differentiation

[Term]
id: GO:0002327
name: immature B cell differentiation
namespace: biological_process
def: "The process whereby a precursor cell type acquires the specialized features of an immature B cell." [GOC:jal, ISBN:0781735149 "Fundamental Immunology", PMID:16551251]
exact_synonym: "immature B lymphocyte differentiation" []
exact_synonym: "immature B-cell differentiation" []
exact_synonym: "immature B-lymphocyte differentiation" []
is_a: GO:0030183 ! B cell differentiation

[Term]
id: GO:0002328
name: pro-B cell differentiation
namespace: biological_process
def: "The process whereby a precursor cell type acquires the specialized features of a pro-B cell. Pro-B cells are the earliest stage of the B cell lineage and undergo heavy chain D and J gene rearrangements, although they are not fully committed." [GOC:jal, ISBN:0781735149 "Fundamental Immunology"]
exact_synonym: "pro-B lymphocyte differentiation" []
is_a: GO:0002320 ! lymphoid progenitor cell differentiation

[Term]
id: GO:0002329
name: pre-B cell differentiation
namespace: biological_process
def: "The process whereby a precursor cell type acquires the specialized features of a pre-B cell. Pre-B cells follow the pro-B cell stage of immature B cell differentiation and undergo rearrangement of heavy chain V, D, and J gene segments." [GOC:jal, ISBN:0781735149 "Fundamental Immunology"]
exact_synonym: "pre-B lymphocyte differentiation" []
is_a: GO:0002327 ! immature B cell differentiation

[Term]
id: GO:0002335
name: mature B cell differentiation
namespace: biological_process
def: "The process whereby transitional stage B cells acquire the specialized features of mature B cells in the spleen." [GOC:jal, ISBN:0781735149 "Fundamental Immunology"]
exact_synonym: "mature B lymphocyte differentiation" []
exact_synonym: "mature B-cell differentiation" []
exact_synonym: "mature B-lymphocyte differentiation" []
is_a: GO:0030183 ! B cell differentiation

[Term]
id: GO:0002347
name: response to tumor cell
namespace: biological_process
def: "A change in state or activity of a cell or an organism (in terms of movement, secretion, enzyme production, gene expression, etc.) as a result of a stimulus from a tumor cell." [GOC:add, ISBN:0781735149 "Fundamental Immunology", PMID:16730260]
is_a: GO:0009607 ! response to biotic stimulus

[Term]
id: GO:0002355
name: detection of tumor cell
namespace: biological_process
def: "The series of events in which a stimulus from a tumor cell is received and converted into a molecular signal." [GOC:add, ISBN:0781735149 "Fundamental Immunology", PMID:16730260]
is_a: GO:0002347 ! response to tumor cell
is_a: GO:0009595 ! detection of biotic stimulus

[Term]
id: GO:0002358
name: B cell homeostatic proliferation
namespace: biological_process
def: "The non-specific expansion of B cell populations within a whole or part of an organism to reach to a total number of B cells which will then remain stable over time in the absence of an external stimulus." [GOC:jal]
exact_synonym: "B lymphocyte homeostatic proliferation" []
exact_synonym: "B-cell homeostatic proliferation" []
exact_synonym: "B-lymphocyte homeostatic proliferation" []
is_a: GO:0042100 ! B cell proliferation

[Term]
id: GO:0002360
name: T cell lineage commitment
namespace: biological_process
def: "The process by which a lymphoid progenitor cell becomes committed to becoming any type of T cell." [GOC:add, ISBN:0781735149 "Fundamental Immunology"]
exact_synonym: "T lymphocyte lineage commitment" []
exact_synonym: "T-cell lineage commitment" []
exact_synonym: "T-lymphocyte lineage commitment" []
is_a: GO:0045165 ! cell fate commitment
relationship: part_of GO:0030217 ! T cell differentiation

[Term]
id: GO:0002366
name: leukocyte activation during immune response
namespace: biological_process
def: "A change in morphology and behavior of a leukocyte resulting from exposure to a specific antigen, mitogen, cytokine, cellular ligand, or soluble factor, leading to the initiation or perpetuation of an immune response." [GOC:add, ISBN:0781735149 "Fundamental Immunology"]
exact_synonym: "immune cell activation during immune response" []
exact_synonym: "leucocyte activation during immune response" []
is_a: GO:0002263 ! cell activation during immune response
is_a: GO:0045321 ! leukocyte activation

[Term]
id: GO:0002367
name: cytokine production during immune response
namespace: biological_process
def: "The appearance of a cytokine due to biosynthesis or secretion following a cellular stimulus during an immune response, resulting in an increase in its intracellular or extracellular levels." [GO_REF:0000022, GOC:add, GOC:mtg_15nov05, ISBN:0781735149 "Fundamental Immunology"]
comment: This term was added by GO_REF:0000022. Note that this term is intended for use when a gene product is seen to cause apparent increases in intracellular or extracellular cytokine levels, without specific regard as to whether the increase is due to increased biosynthesis, increased secretion of preexisting cytokine molecules, or increased conversion from precursor molecules.
is_a: GO:0001816 ! cytokine production
is_a: GO:0002440 ! production of molecular mediator of immune response

[Term]
id: GO:0002368
name: B cell cytokine production
namespace: biological_process
def: "Any process that contributes to cytokine production by a B cell." [GOC:add, ISBN:0781735149 "Fundamental Immunology"]
exact_synonym: "B lymphocyte cytokine production" []
exact_synonym: "B-cell cytokine production" []
exact_synonym: "B-lymphocyte cytokine production" []
is_a: GO:0002367 ! cytokine production during immune response
is_a: GO:0019724 ! B cell mediated immunity

[Term]
id: GO:0002369
name: T cell cytokine production
namespace: biological_process
def: "Any process that contributes to cytokine production by a T cell." [GOC:add, ISBN:0781735149 "Fundamental Immunology"]
exact_synonym: "T lymphocyte cytokine production" []
exact_synonym: "T-cell cytokine production" []
exact_synonym: "T-lymphocyte cytokine production" []
is_a: GO:0002367 ! cytokine production during immune response
is_a: GO:0002456 ! T cell mediated immunity

[Term]
id: GO:0002376
name: immune system process
namespace: biological_process
def: "Any process involved in the development or functioning of the immune system, an organismal system for calibrated responses to potential internal or invasive threats." [GO_REF:0000022, GOC:add, GOC:mtg_15nov05]
comment: This term was added by GO_REF:0000022.
subset: goslim_pir
xref_analog: Wikipedia:Immune_syntem
is_a: GO:0008150 ! biological_process

[Term]
id: GO:0002377
name: immunoglobulin production
namespace: biological_process
def: "The appearance of immunoglobulin due to biosynthesis or secretion following a cellular stimulus, resulting in an increase in its intracellular or extracellular levels." [GOC:add, ISBN:0781735149 "Fundamental Immunology"]
exact_synonym: "antibody production" []
is_a: GO:0002440 ! production of molecular mediator of immune response

[Term]
id: GO:0002378
name: immunoglobulin biosynthetic process
namespace: biological_process
def: "The chemical reactions and pathways resulting in the formation of immunoglobulin." [GOC:add, ISBN:0781735149 "Fundamental Immunology"]
exact_synonym: "antibody biosynthesis" []
exact_synonym: "antibody biosynthetic process" []
is_a: GO:0009059 ! macromolecule biosynthetic process
relationship: part_of GO:0002377 ! immunoglobulin production

[Term]
id: GO:0002380
name: immunoglobulin secretion during immune response
namespace: biological_process
def: "The regulated release of immunoglobulins from a B cell or plasma cell during an immune response." [GOC:add, ISBN:0781735149 "Fundamental Immunology", PMID:9185563]
exact_synonym: "antibody secretion during immune response" []
is_a: GO:0048305 ! immunoglobulin secretion
relationship: part_of GO:0002381 ! immunoglobulin production during immune response

[Term]
id: GO:0002381
name: immunoglobulin production during immune response
namespace: biological_process
def: "The appearance of immunoglobulin due to biosynthesis or secretion following a cellular stimulus during an immune response, resulting in an increase in its intracellular or extracellular levels." [GOC:add, ISBN:0781735149 "Fundamental Immunology"]
exact_synonym: "antibody production during immune response" []
is_a: GO:0002377 ! immunoglobulin production
relationship: part_of GO:0016064 ! immunoglobulin mediated immune response

[Term]
id: GO:0002385
name: mucosal immune response
namespace: biological_process
def: "An immune response taking place in mucosal tissues, including those of the intestinal tract, nasal and upper respiratory tract, and genital tract." [GO_REF:0000022, GOC:jal, GOC:mtg_15nov05, ISBN:0781735149 "Fundamental Immunology"]
comment: This term was added by GO_REF:0000022.
is_a: GO:0002251 ! organ or tissue specific immune response

[Term]
id: GO:0002418
name: immune response to tumor cell
namespace: biological_process
def: "An immune system process that functions in the response of an organism to a tumor cell." [GOC:add, ISBN:0781735149 "Fundamental Immunology", PMID:16730260]
is_a: GO:0002347 ! response to tumor cell
is_a: GO:0006955 ! immune response

[Term]
id: GO:0002426
name: immunoglobulin production in mucosal tissue
namespace: biological_process
def: "The synthesis and release of immunoglobulin in the mucosal tissue." [GOC:jal]
exact_synonym: "antibody production in mucosal tissue " []
is_a: GO:0002381 ! immunoglobulin production during immune response
relationship: part_of GO:0002385 ! mucosal immune response

[Term]
id: GO:0002428
name: antigen processing and presentation of peptide antigen via MHC class Ib
namespace: biological_process
def: "The process by which an antigen-presenting cell expresses peptide antigen in association with an MHC class Ib protein complex on its cell surface. The peptide antigen may originate from an endogenous or exogenous protein. Class Ib here refers to non-classical class I molecules, such as those of the HLA-E family." [GOC:add, PMID:15928678]
exact_synonym: "peptide antigen processing and presentation via MHC class Ib" []
is_a: GO:0002475 ! antigen processing and presentation via MHC class Ib
is_a: GO:0048002 ! antigen processing and presentation of peptide antigen

[Term]
id: GO:0002429
name: immune response-activating cell surface receptor signaling pathway
namespace: biological_process
def: "A series of molecular signals initiated by the binding of an extracellular ligand to a receptor on the surface of a cell capable of activating or perpetuating an immune response." [GO_REF:0000022, GOC:add, GOC:mtg_15nov05, ISBN:0781735149 "Fundamental Immunology"]
comment: This term was added by GO_REF:0000022.
exact_synonym: "activation of immune response by cell surface receptor signaling pathway" []
exact_synonym: "immune response-activating cell surface receptor signalling pathway" []
is_a: GO:0002757 ! immune response-activating signal transduction
is_a: GO:0002768 ! immune response-regulating cell surface receptor signaling pathway

[Term]
id: GO:0002431
name: Fc receptor mediated stimulatory signaling pathway
namespace: biological_process
def: "A series of molecular signals generated as a consequence of a the binding of the Fc portion of an immunoglobulin by an Fc receptor capable of activating or perpetuating an immune response. The Fc portion of an immunoglobulin is its C-terminal constant region." [GO_REF:0000022, GOC:add, GOC:mtg_15nov05, ISBN:0781735149 "Fundamental Immunology"]
comment: This term was added by GO_REF:0000022.
exact_synonym: "Fc receptor mediated stimulatory signalling pathway" []
exact_synonym: "Fc-receptor mediated stimulatory signaling pathway" []
is_a: GO:0002429 ! immune response-activating cell surface receptor signaling pathway

[Term]
id: GO:0002432
name: granuloma formation
namespace: biological_process
def: "The formation of nodular inflammatory lesions, usually small or granular, firm, persistent, well-structured, and containing compactly grouped T lymphocytes and modified phagocytes such as epithelioid cells, giant cells, and other macrophages. Granuloma formation represents a chronic inflammatory response initiated by various infectious and noninfectious agents. The center of a granuloma consists of fused macrophages, which can become necrotic." [GO_REF:0000022, GOC:add, GOC:mtg_15nov05, ISBN:068340007X "Stedman's Medical Dictionary", ISBN:0721601464, ISBN:081533642X]
comment: This term was added by GO_REF:0000022.
is_a: GO:0002252 ! immune effector process
relationship: part_of GO:0002544 ! chronic inflammatory response

[Term]
id: GO:0002437
name: inflammatory response to antigenic stimulus
namespace: biological_process
def: "An inflammatory response to an antigenic stimulus, which can be include any number of T cell or B cell epitopes." [GOC:add, ISBN:0781735149 "Fundamental Immunology"]
is_a: GO:0006954 ! inflammatory response
is_a: GO:0006955 ! immune response

[Term]
id: GO:0002438
name: acute inflammatory response to antigenic stimulus
namespace: biological_process
def: "An acute inflammatory response to an antigenic stimulus. An acute inflammatory response occurs within a matter of minutes or hours, and either resolves within a few days or becomes a chronic inflammatory response." [GO_REF:0000022, GOC:add, GOC:mtg_15nov05, ISBN:0781735149 "Fundamental Immunology"]
comment: This term was added by GO_REF:0000022.
is_a: GO:0002437 ! inflammatory response to antigenic stimulus
is_a: GO:0002526 ! acute inflammatory response

[Term]
id: GO:0002439
name: chronic inflammatory response to antigenic stimulus
namespace: biological_process
def: "A chronic inflammatory response to an antigenic stimulus. A chronic inflammatory response persists indefinitely during days, weeks, or months in the life of an individual." [GOC:add, ISBN:0781735149 "Fundamental Immunology"]
is_a: GO:0002437 ! inflammatory response to antigenic stimulus
is_a: GO:0002544 ! chronic inflammatory response

[Term]
id: GO:0002440
name: production of molecular mediator of immune response
namespace: biological_process
def: "The synthesis or release of any molecular mediator of the immune response following an immunological stimulus, resulting in an increase in its intracellular or extracellular levels." [GO_REF:0000022, GOC:add, GOC:mtg_15nov05, ISBN:0781735149 "Fundamental Immunology"]
comment: This term was added by GO_REF:0000022.
related_synonym: "production of cellular mediator of immune response" []
is_a: GO:0002252 ! immune effector process

[Term]
id: GO:0002442
name: serotonin secretion during acute inflammatory response
namespace: biological_process
def: "The regulated release of serotonin by a cell or group of cells during an acute inflammatory response." [GOC:add, ISBN:0781735149 "Fundamental Immunology"]
is_a: GO:0001820 ! serotonin secretion

[Term]
id: GO:0002443
name: leukocyte mediated immunity
namespace: biological_process
def: "Any process involved in the carrying out of an immune response by a leukocyte." [GO_REF:0000022, GOC:add, GOC:mtg_15nov05, ISBN:0781735149 "Fundamental Immunology"]
comment: This term was added by GO_REF:0000022.
related_synonym: "cell-mediated immune response" []
related_synonym: "cellular immune response" []
exact_synonym: "immune cell effector process" []
exact_synonym: "immune cell mediated immunity" []
exact_synonym: "leucocyte immune effector process" []
exact_synonym: "leucocyte mediated immunity" []
exact_synonym: "leukocyte immune effector process" []
is_a: GO:0002252 ! immune effector process

[Term]
id: GO:0002444
name: myeloid leukocyte mediated immunity
namespace: biological_process
def: "Any process involved in the carrying out of an immune response by a myeloid leukocyte." [GO_REF:0000022, GOC:add, GOC:mtg_15nov05, ISBN:0781735149 "Fundamental Immunology"]
comment: This term was added by GO_REF:0000022.
exact_synonym: "myeloid leucocyte immune effector process" []
exact_synonym: "myeloid leucocyte mediated immunity" []
exact_synonym: "myeloid leukocyte immune effector process" []
is_a: GO:0002443 ! leukocyte mediated immunity

[Term]
id: GO:0002445
name: type II hypersensitivity
namespace: biological_process
def: "An inflammatory response resulting in cell death or dysfunction mediated by activation of the classical complement pathway or induction of effector cell phagocytosis, cytolysis mechanisms via complement or Fc receptors following the binding of antibodies to cell surface antigens on a target cell, or mediated by the direct binding of antibody to cellular receptors." [GOC:add, ISBN:0781735149 "Fundamental Immunology"]
xref_analog: Wikipedia:Type_II_hypersensitivity
is_a: GO:0002444 ! myeloid leukocyte mediated immunity
is_a: GO:0002524 ! hypersensitivity
is_a: GO:0016064 ! immunoglobulin mediated immune response

[Term]
id: GO:0002446
name: neutrophil mediated immunity
namespace: biological_process
def: "Any process involved in the carrying out of an immune response by a neutrophil." [GO_REF:0000022, GOC:add, GOC:mtg_15nov05, ISBN:0781735149 "Fundamental Immunology"]
comment: This term was added by GO_REF:0000022.
is_a: GO:0002444 ! myeloid leukocyte mediated immunity

[Term]
id: GO:0002449
name: lymphocyte mediated immunity
namespace: biological_process
def: "Any process involved in the carrying out of an immune response by a lymphocyte." [GO_REF:0000022, GOC:add, GOC:mtg_15nov05, ISBN:0781735149 "Fundamental Immunology"]
comment: This term was added by GO_REF:0000022.
broad_synonym: "cell-mediated immunity" []
broad_synonym: "cellular immune response" []
is_a: GO:0002443 ! leukocyte mediated immunity

[Term]
id: GO:0002455
name: humoral immune response mediated by circulating immunoglobulin
namespace: biological_process
def: "An immune response dependent upon secreted immunoglobulin." [GO_REF:0000022, GOC:add, GOC:mtg_15nov05, ISBN:0781735149 "Fundamental Immunology"]
comment: This term was added by GO_REF:0000022.
related_synonym: "humoral defence mechanism (sensu Vertebrata)" []
related_synonym: "humoral defense mechanism (sensu Vertebrata)" []
exact_synonym: "circulating antibody mediated immune response" []
exact_synonym: "circulating immunoglobulin mediated immune response" []
exact_synonym: "humoral immune response mediated by circulating antibody" []
is_a: GO:0006959 ! humoral immune response
is_a: GO:0016064 ! immunoglobulin mediated immune response

[Term]
id: GO:0002456
name: T cell mediated immunity
namespace: biological_process
def: "Any process involved in the carrying out of an immune response by a T cell." [GO_REF:0000022, GOC:add, GOC:mtg_15nov05, ISBN:0781735149 "Fundamental Immunology"]
comment: This term was added by GO_REF:0000022.
exact_synonym: "T lymphocyte mediated immunity" []
exact_synonym: "T-cell mediated immunity" []
exact_synonym: "T-lymphocyte mediated immunity" []
broad_synonym: "cell-mediated immunity" []
broad_synonym: "cellular immune response" []
is_a: GO:0002449 ! lymphocyte mediated immunity
is_a: GO:0002460 ! adaptive immune response based on somatic recombination of immune receptors built from immunoglobulin superfamily domains

[Term]
id: GO:0002457
name: T cell antigen processing and presentation
namespace: biological_process
def: "The process by which a T cell expresses antigen (peptide or lipid) on its cell surface in association with an MHC protein complex." [GOC:add, PMID:11417857, PMID:15120183]
exact_synonym: "T lymphocyte antigen processing and presentation" []
exact_synonym: "T-cell antigen processing and presentation" []
exact_synonym: "T-lymphocyte antigen processing and presentation" []
is_a: GO:0019882 ! antigen processing and presentation
relationship: part_of GO:0002456 ! T cell mediated immunity

[Term]
id: GO:0002460
name: adaptive immune response based on somatic recombination of immune receptors built from immunoglobulin superfamily domains
namespace: biological_process
def: "An immune response based on directed amplification of specific receptors for antigen produced through a somatic diversification process that includes somatic recombination of germline gene segments encoding immunoglobulin superfamily domains, and allowing for enhanced responses upon subsequent exposures to the same antigen (immunological memory). Recombined receptors for antigen encoded by immunoglobulin superfamily domains include T cell receptors and immunoglobulins (antibodies)." [GOC:add, GOC:mtg_sensu, ISBN:0781735149 "Fundamental Immunology"]
exact_synonym: "adaptive immune response (sensu Gnathostomata)" []
is_a: GO:0002250 ! adaptive immune response

[Term]
id: GO:0002467
name: germinal center formation
namespace: biological_process
def: "The process by which germinal centers form. A germinal center is a specialized microenvironment formed when activated B cells enter lymphoid follicles. Germinal centers are the foci for B cell proliferation and somatic hypermutation." [GO_REF:0000022, GOC:jal, GOC:mtg_15nov05, ISBN:081533642X]
comment: This term was added by GO_REF:0000022.
is_a: GO:0002460 ! adaptive immune response based on somatic recombination of immune receptors built from immunoglobulin superfamily domains

[Term]
id: GO:0002474
name: antigen processing and presentation of peptide antigen via MHC class I
namespace: biological_process
def: "The process by which an antigen-presenting cell expresses a peptide antigen on its cell surface in association with an MHC class I protein complex. Class I here refers to classical class I molecules." [GOC:add, ISBN:0781735149 "Fundamental Immunology", PMID:15224092, PMID:15771591]
exact_synonym: "peptide antigen processing and presentation via MHC class I" []
is_a: GO:0048002 ! antigen processing and presentation of peptide antigen

[Term]
id: GO:0002475
name: antigen processing and presentation via MHC class Ib
namespace: biological_process
def: "The process by which an antigen-presenting cell expresses antigen (peptide or lipid) on its cell surface in association with an MHC class Ib protein complex. Class Ib here refers to non-classical class I molecules, such as those of the CD1 or HLA-E gene families." [GOC:add, PMID:15928678, PMID:15928680]
is_a: GO:0019882 ! antigen processing and presentation

[Term]
id: GO:0002476
name: antigen processing and presentation of endogenous peptide antigen via MHC class Ib
namespace: biological_process
def: "The process by which an antigen-presenting cell expresses a peptide antigen of endogenous origin on its cell surface in association with an MHC class Ib protein complex. The peptide is typically a fragment of a larger endogenous protein which has been degraded within the cell. Class Ib here refers to non-classical class I molecules, such as those of the HLA-E gene family." [GOC:add, PMID:15928678]
exact_synonym: "endogenous peptide antigen processing and presentation via MHC class Ib" []
is_a: GO:0002428 ! antigen processing and presentation of peptide antigen via MHC class Ib
is_a: GO:0002483 ! antigen processing and presentation of endogenous peptide antigen

[Term]
id: GO:0002477
name: antigen processing and presentation of exogenous peptide antigen via MHC class Ib
namespace: biological_process
def: "The process by which an antigen-presenting cell expresses a peptide antigen of exogenous origin on its cell surface in association with an MHC class Ib protein complex. The peptide is typically a fragment of a larger exogenous protein which has been degraded within the cell. Class Ib here refers to non-classical class I molecules, such as those of the HLA-E gene family." [GOC:add, PMID:15928678]
exact_synonym: "exogenous peptide antigen processing and presentation via MHC class Ib" []
is_a: GO:0002428 ! antigen processing and presentation of peptide antigen via MHC class Ib
is_a: GO:0002478 ! antigen processing and presentation of exogenous peptide antigen

[Term]
id: GO:0002478
name: antigen processing and presentation of exogenous peptide antigen
namespace: biological_process
def: "The process by which an antigen-presenting cell expresses a peptide antigen of exogenous origin on its cell surface in association with an MHC protein complex. The peptide is typically a fragment of a larger exogenous protein which has been degraded within the cell." [GOC:add, ISBN:0781735149 "Fundamental Immunology"]
exact_synonym: "exogenous peptide antigen processing and presentation" []
is_a: GO:0019884 ! antigen processing and presentation of exogenous antigen
is_a: GO:0048002 ! antigen processing and presentation of peptide antigen

[Term]
id: GO:0002479
name: antigen processing and presentation of exogenous peptide antigen via MHC class I, TAP-dependent
namespace: biological_process
def: "The process by which an antigen-presenting cell expresses a peptide antigen of exogenous origin on its cell surface in association with an MHC class I protein complex following intracellular transport via a TAP (transporter associated with antigen processing) pathway. The peptide is typically a fragment of a larger exogenous protein which has been degraded within the cell and is dependent on TAP transport from the cytosol to ER for association with the MHC class I molecule. Class I here refers to classical class I molecules." [GOC:add, PMID:15224093, PMID:15771591, PMID:16181335]
exact_synonym: "exogenous peptide antigen processing and presentation via MHC class I, TAP-dependent" []
exact_synonym: "TAP-dependent antigen processing and presentation of exogenous peptide antigen via MHC class I" []
exact_synonym: "TAP-dependent exogenous peptide antigen processing and presentation via MHC class I" []
broad_synonym: "cross presentation" []
broad_synonym: "cross-presentation" []
is_a: GO:0042590 ! antigen processing and presentation of exogenous peptide antigen via MHC class I

[Term]
id: GO:0002481
name: antigen processing and presentation of exogenous protein antigen via MHC class Ib, TAP-dependent
namespace: biological_process
def: "The process by which an antigen-presenting cell expresses a peptide antigen of exogenous origin on its cell surface in association with an MHC class Ib protein complex following intracellular transport via a TAP (transporter associated with antigen processing) pathway. The peptide is typically a fragment of a larger exogenous protein which has been degraded within the cell and is dependent on TAP transport from the cytosol to ER for association with the MHC class Ib molecule. Class Ib here refers to non-classical class I molecules, such as those of the HLA-E gene family." [GOC:add, PMID:15928678]
exact_synonym: "exogenous peptide antigen processing and presentation via MHC class Ib, TAP-dependent" []
exact_synonym: "TAP-dependent antigen processing and presentation of exogenous peptide antigen via MHC class Ib" []
exact_synonym: "TAP-dependent exogenous peptide antigen processing and presentation via MHC class Ib" []
is_a: GO:0002477 ! antigen processing and presentation of exogenous peptide antigen via MHC class Ib

[Term]
id: GO:0002483
name: antigen processing and presentation of endogenous peptide antigen
namespace: biological_process
def: "The process by which an antigen-presenting cell expresses a peptide antigen of endogenous origin on its cell surface in association with an MHC protein complex. The peptide is typically a fragment of a larger endogenous protein which has been degraded within the cell." [GOC:add, ISBN:0781735149 "Fundamental Immunology"]
exact_synonym: "endogenous peptide antigen processing and presentation" []
is_a: GO:0019883 ! antigen processing and presentation of endogenous antigen
is_a: GO:0048002 ! antigen processing and presentation of peptide antigen

[Term]
id: GO:0002495
name: antigen processing and presentation of peptide antigen via MHC class II
namespace: biological_process
def: "The process by which an antigen-presenting cell expresses a peptide antigen on its cell surface in association with an MHC class II protein complex. The peptide antigen is typically, but not always, processed from a whole protein." [GOC:add, ISBN:0781735149 "Fundamental Immunology", PMID:15531770, PMID:15771591]
exact_synonym: "peptide antigen processing and presentation via MHC class II" []
is_a: GO:0002504 ! antigen processing and presentation of peptide or polysaccharide antigen via MHC class II
is_a: GO:0048002 ! antigen processing and presentation of peptide antigen

[Term]
id: GO:0002501
name: peptide antigen assembly with MHC protein complex
namespace: biological_process
def: "The binding of a peptide to the antigen binding groove of an MHC protein complex." [GOC:add, ISBN:0781735149 "Fundamental Immunology", PMID:15771591]
is_a: GO:0043623 ! cellular protein complex assembly
relationship: part_of GO:0048002 ! antigen processing and presentation of peptide antigen

[Term]
id: GO:0002502
name: peptide antigen assembly with MHC class I protein complex
namespace: biological_process
def: "The binding of a peptide to the antigen binding groove of an MHC class I protein complex. Class I here refers to classical class I molecules." [GOC:add, ISBN:0781735149 "Fundamental Immunology", PMID:15771591]
is_a: GO:0002501 ! peptide antigen assembly with MHC protein complex
relationship: part_of GO:0002474 ! antigen processing and presentation of peptide antigen via MHC class I

[Term]
id: GO:0002504
name: antigen processing and presentation of peptide or polysaccharide antigen via MHC class II
namespace: biological_process
def: "The process by which an antigen-presenting cell expresses antigen (peptide or polysaccharide) on its cell surface in association with an MHC class II protein complex." [GOC:add, ISBN:0781735149 "Fundamental Immunology", PMID:15531770, PMID:15771591, PMID:16153240]
exact_synonym: "peptide or polysaccharide antigen processing and presentation of via MHC class II" []
is_a: GO:0019882 ! antigen processing and presentation

[Term]
id: GO:0002507
name: tolerance induction
namespace: biological_process
def: "A process that directly activates any of the steps required for tolerance, a physiologic state in which the immune system does not react destructively against the components of an organism that harbors it or against antigens that are introduced to it." [GO_REF:0000022, GOC:jal, GOC:mtg_15nov05, ISBN:0781735149 "Fundamental Immunology"]
comment: This term was added by GO_REF:0000022.
is_a: GO:0002376 ! immune system process

[Term]
id: GO:0002508
name: central tolerance induction
namespace: biological_process
def: "Tolerance induction in the central lymphoid organs: the thymus and bone marrow." [GO_REF:0000022, GOC:jal, GOC:mtg_15nov05, ISBN:0781735149 "Fundamental Immunology"]
comment: This term was added by GO_REF:0000022.
is_a: GO:0002507 ! tolerance induction
relationship: part_of GO:0002520 ! immune system development

[Term]
id: GO:0002513
name: tolerance induction to self antigen
namespace: biological_process
def: "Tolerance induction directed at self antigens." [GO_REF:0000022, GOC:jal, GOC:mtg_15nov05, ISBN:0781735149 "Fundamental Immunology"]
comment: This term was added by GO_REF:0000022.
is_a: GO:0002507 ! tolerance induction

[Term]
id: GO:0002520
name: immune system development
namespace: biological_process
def: "The process whose specific outcome is the progression of an organismal system whose objective is to provide calibrated responses by an organism to a potential internal or invasive threat, over time, from its formation to the mature structure. A system is a regularly interacting or interdependent group of organs or tissues that work together to carry out a given biological process." [GOC:add, GOC:dph]
is_a: GO:0002376 ! immune system process
is_a: GO:0048731 ! system development

[Term]
id: GO:0002521
name: leukocyte differentiation
namespace: biological_process
def: "The process whereby a relatively unspecialized hemopoietic precursor cell acquires the specialized features of a plasmacytoid dendritic cell or any cell of the myeloid leukocyte or lymphocyte lineages." [GOC:add, PMID:16551264]
exact_synonym: "immune cell differentiation" []
exact_synonym: "leucocyte differentiation" []
is_a: GO:0030154 ! cell differentiation
relationship: part_of GO:0030097 ! hemopoiesis

[Term]
id: GO:0002523
name: leukocyte migration during inflammatory response
namespace: biological_process
def: "The movement of leukocytes within or between different tissues and organs of the body during an inflammatory response." [GOC:add, ISBN:0781735149 "Fundamental Immunology", PMID:14680625, PMID:14708592, PMID:7507411, PMID:8600538]
exact_synonym: "immune cell migration during inflammatory response" []
exact_synonym: "immune cell trafficking during inflammatory response" []
exact_synonym: "leucocyte migration during inflammatory response" []
exact_synonym: "leucocyte trafficking during inflammatory response" []
exact_synonym: "leukocyte trafficking during inflammatory response" []
is_a: GO:0050900 ! leukocyte migration
relationship: part_of GO:0006954 ! inflammatory response

[Term]
id: GO:0002524
name: hypersensitivity
namespace: biological_process
def: "An inflammatory response to an exogenous environmental antigen or an endogenous antigen initiated by the adaptive immune system." [GOC:jal, ISBN:0781735149 "Fundamental Immunology"]
related_synonym: "hypersensitivity response" [ISBN:0781735149 "Fundamental Immunology"]
xref_analog: Wikipedia:Hypersensitivity
is_a: GO:0002438 ! acute inflammatory response to antigenic stimulus

[Term]
id: GO:0002526
name: acute inflammatory response
namespace: biological_process
def: "Inflammation which comprises a rapid, short-lived, relatively uniform response to acute injury or antigenic challenge and is characterized by accumulations of fluid, plasma proteins, and granulocytic leukocytes. An acute inflammatory response occurs within a matter of minutes or hours, and either resolves within a few days or becomes a chronic inflammatory response." [GO_REF:0000022, GOC:add, GOC:mtg_15nov05, ISBN:0781735149 "Fundamental Immunology"]
comment: This term was added by GO_REF:0000022.
is_a: GO:0006954 ! inflammatory response

[Term]
id: GO:0002532
name: production of molecular mediator of acute inflammatory response
namespace: biological_process
def: "The synthesis or release of any molecular mediator of the acute inflammatory response following an inflammatory stimulus, resulting in an increase in its intracellular or extracellular levels." [GOC:add, ISBN:0781735149 "Fundamental Immunology"]
related_synonym: "production of cellular mediator of acute inflammation" []
is_a: GO:0002526 ! acute inflammatory response

[Term]
id: GO:0002536
name: respiratory burst during acute inflammatory response
namespace: biological_process
def: "A phase of elevated metabolic activity, during which oxygen consumption increases following a stimulus during an acute inflammatory response; this leads to the production, by an NADH dependent system, of hydrogen peroxide (H2O2), superoxide anions and hydroxyl radicals, resulting in an increase in their intracellular or extracellular levels." [GOC:add, ISBN:0781735149 "Fundamental Immunology"]
exact_synonym: "oxidative burst during acute inflammatory response " []
exact_synonym: "production of reactive oxygen species during acute inflammatory response" []
is_a: GO:0002532 ! production of molecular mediator of acute inflammatory response
is_a: GO:0002679 ! respiratory burst during defense response

[Term]
id: GO:0002537
name: production of nitric oxide during acute inflammatory response
namespace: biological_process
def: "The synthesis or release of nitric oxide following a stimulus during an acute inflammatory response, resulting in an increase in its intracellular or extracellular levels." [GOC:add, ISBN:0781735149 "Fundamental Immunology"]
is_a: GO:0002532 ! production of molecular mediator of acute inflammatory response

[Term]
id: GO:0002538
name: production of arachidonic acid metabolites during acute inflammatory response
namespace: biological_process
def: "The synthesis or release of products of arachidonic acid metabolism following a stimulus during an acute inflammatory response, resulting in an increase in their intracellular or extracellular levels." [GOC:add, ISBN:0781735149 "Fundamental Immunology"]
is_a: GO:0002532 ! production of molecular mediator of acute inflammatory response

[Term]
id: GO:0002539
name: prostaglandin production during acute inflammatory response
namespace: biological_process
def: "The synthesis or release of any prostaglandin following a stimulus during an acute inflammatory response, resulting in an increase in its intracellular or extracellular levels." [GOC:add, ISBN:0781735149 "Fundamental Immunology"]
is_a: GO:0002538 ! production of arachidonic acid metabolites during acute inflammatory response

[Term]
id: GO:0002541
name: activation of plasma proteins during acute inflammatory response
namespace: biological_process
def: "Any process activating plasma proteins via proteolysis during an acute inflammatory response." [GOC:jal, ISBN:0781735149 "Fundamental Immunology"]
is_a: GO:0006508 ! proteolysis
relationship: part_of GO:0002526 ! acute inflammatory response

[Term]
id: GO:0002544
name: chronic inflammatory response
namespace: biological_process
def: "Inflammation of prolonged duration (weeks or months) in which active inflammation, tissue destruction, and attempts at repair are proceeding simultaneously. Although it may follow acute inflammation, chronic inflammation frequently begins insidiously, as a low-grade, smoldering, often asymptomatic response." [GO_REF:0000022, GOC:jal, GOC:mtg_15nov05, ISBN:0781735149 "Fundamental Immunology"]
comment: This term was added by GO_REF:0000022.
is_a: GO:0006954 ! inflammatory response

[Term]
id: GO:0002548
name: monocyte chemotaxis
namespace: biological_process
def: "The movement of a monocyte in response to an external stimulus." [GOC:add, PMID:11696603, PMID:15173832]
is_a: GO:0030595 ! leukocyte chemotaxis

[Term]
id: GO:0002554
name: serotonin secretion by platelet
namespace: biological_process
def: "The regulated release of serotonin by a platelet or group of platelets." [GOC:add, ISBN:0781735149 "Fundamental Immunology"]
is_a: GO:0002442 ! serotonin secretion during acute inflammatory response

[Term]
id: GO:0002562
name: somatic diversification of immune receptors via germline recombination within a single locus
namespace: biological_process
def: "The process by which immune receptor genes are diversified through recombination of the germline genetic elements within a single genetic locus." [GOC:add, ISBN:0781735149 "Fundamental Immunology", PMID:16102575, PMID:16166509]
is_a: GO:0002200 ! somatic diversification of immune receptors
is_a: GO:0016444 ! somatic cell DNA recombination

[Term]
id: GO:0002566
name: somatic diversification of immune receptors via somatic mutation
namespace: biological_process
def: "The process by which immune receptor genes are diversified through somatic mutation." [ISBN:0781735149 "Fundamental Immunology", PMID:16102575]
is_a: GO:0002200 ! somatic diversification of immune receptors

[Term]
id: GO:0002568
name: somatic diversification of T cell receptor genes
namespace: biological_process
def: "The somatic process by means of which sequence diversity of T cell receptor genes is generated." [GOC:add, ISBN:0781735149 "Fundamental Immunology"]
exact_synonym: "somatic diversification of TCR genes" []
is_a: GO:0002200 ! somatic diversification of immune receptors
relationship: part_of GO:0030217 ! T cell differentiation

[Term]
id: GO:0002573
name: myeloid leukocyte differentiation
namespace: biological_process
def: "The process whereby a relatively unspecialized myeloid precursor cell acquires the specialized features of any cell of the myeloid leukocyte lineage." [GOC:add, PMID:16551251]
exact_synonym: "myeloid leucocyte differentiation" []
is_a: GO:0002521 ! leukocyte differentiation
is_a: GO:0030099 ! myeloid cell differentiation

[Term]
id: GO:0002577
name: regulation of antigen processing and presentation
namespace: biological_process
def: "Any process that modulates the frequency, rate, or extent of antigen processing and presentation." [GOC:add]
is_a: GO:0002682 ! regulation of immune system process
relationship: regulates GO:0019882 ! antigen processing and presentation

[Term]
id: GO:0002578
name: negative regulation of antigen processing and presentation
namespace: biological_process
def: "Any process that stops, prevents, or reduces the frequency, rate, or extent of antigen processing and presentation." [GOC:add]
exact_synonym: "down regulation of antigen processing and presentation" []
exact_synonym: "down-regulation of antigen processing and presentation" []
exact_synonym: "downregulation of antigen processing and presentation" []
narrow_synonym: "inhibition of antigen processing and presentation" []
is_a: GO:0002577 ! regulation of antigen processing and presentation
is_a: GO:0002683 ! negative regulation of immune system process
relationship: negatively_regulates GO:0019882 ! antigen processing and presentation

[Term]
id: GO:0002580
name: regulation of antigen processing and presentation of peptide or polysaccharide antigen via MHC class II
namespace: biological_process
def: "Any process that modulates the frequency, rate, or extent of antigen processing and presentation of antigen (peptide or polysaccharide) via MHC class II." [GOC:add]
exact_synonym: "regulation of peptide or polysaccharide antigen processing and presentation via MHC class II" []
is_a: GO:0002577 ! regulation of antigen processing and presentation
relationship: regulates GO:0002504 ! antigen processing and presentation of peptide or polysaccharide antigen via MHC class II

[Term]
id: GO:0002581
name: negative regulation of antigen processing and presentation of peptide or polysaccharide antigen via MHC class II
namespace: biological_process
def: "Any process that stops, prevents, or reduces the frequency, rate, or extent of antigen processing and presentation of antigen (peptide or polysaccharide) via MHC class II." [GOC:add]
exact_synonym: "down regulation of antigen processing and presentation of peptide or polysaccharide antigen via MHC class II" []
exact_synonym: "down-regulation of antigen processing and presentation of peptide or polysaccharide antigen via MHC class II" []
exact_synonym: "downregulation of antigen processing and presentation of peptide or polysaccharide antigen via MHC class II" []
exact_synonym: "negative regulation of peptide or polysaccharide antigen processing and presentation via MHC class II" []
narrow_synonym: "inhibition of antigen processing and presentation of peptide or polysaccharide antigen via MHC class II" []
is_a: GO:0002578 ! negative regulation of antigen processing and presentation
is_a: GO:0002580 ! regulation of antigen processing and presentation of peptide or polysaccharide antigen via MHC class II
relationship: negatively_regulates GO:0002504 ! antigen processing and presentation of peptide or polysaccharide antigen via MHC class II

[Term]
id: GO:0002604
name: regulation of dendritic cell antigen processing and presentation
namespace: biological_process
def: "Any process that modulates the frequency, rate, or extent of dendritic cell antigen processing and presentation." [GOC:add]
is_a: GO:0002577 ! regulation of antigen processing and presentation

[Term]
id: GO:0002605
name: negative regulation of dendritic cell antigen processing and presentation
namespace: biological_process
def: "Any process that stops, prevents, or reduces the frequency, rate, or extent of dendritic cell antigen processing and presentation." [GOC:add]
exact_synonym: "down regulation of dendritic cell antigen processing and presentation" []
exact_synonym: "down-regulation of dendritic cell antigen processing and presentation" []
exact_synonym: "downregulation of dendritic cell antigen processing and presentation" []
narrow_synonym: "inhibition of dendritic cell antigen processing and presentation" []
is_a: GO:0002578 ! negative regulation of antigen processing and presentation
is_a: GO:0002604 ! regulation of dendritic cell antigen processing and presentation

[Term]
id: GO:0002634
name: regulation of germinal center formation
namespace: biological_process
def: "Any process that modulates the frequency, rate, or extent of germinal center formation." [GOC:add]
is_a: GO:0002822 ! regulation of adaptive immune response based on somatic recombination of immune receptors built from immunoglobulin superfamily domains
relationship: regulates GO:0002467 ! germinal center formation

[Term]
id: GO:0002635
name: negative regulation of germinal center formation
namespace: biological_process
def: "Any process that stops, prevents, or reduces the frequency, rate, or extent of germinal center formation." [GOC:add]
exact_synonym: "down regulation of germinal center formation" []
exact_synonym: "down-regulation of germinal center formation" []
exact_synonym: "downregulation of germinal center formation" []
narrow_synonym: "inhibition of germinal center formation" []
is_a: GO:0002634 ! regulation of germinal center formation
is_a: GO:0002823 ! negative regulation of adaptive immune response based on somatic recombination of immune receptors built from immunoglobulin superfamily domains
relationship: negatively_regulates GO:0002467 ! germinal center formation

[Term]
id: GO:0002636
name: positive regulation of germinal center formation
namespace: biological_process
def: "Any process that activates or increases the frequency, rate, or extent of germinal center formation." [GOC:add]
exact_synonym: "up regulation of germinal center formation" []
exact_synonym: "up-regulation of germinal center formation" []
exact_synonym: "upregulation of germinal center formation" []
narrow_synonym: "activation of germinal center formation" []
narrow_synonym: "stimulation of germinal center formation" []
is_a: GO:0002634 ! regulation of germinal center formation
is_a: GO:0002824 ! positive regulation of adaptive immune response based on somatic recombination of immune receptors built from immunoglobulin superfamily domains
relationship: positively_regulates GO:0002467 ! germinal center formation

[Term]
id: GO:0002637
name: regulation of immunoglobulin production
namespace: biological_process
def: "Any process that modulates the frequency, rate, or extent of immunoglobulin production." [GOC:add]
is_a: GO:0002700 ! regulation of production of molecular mediator of immune response
relationship: regulates GO:0002377 ! immunoglobulin production

[Term]
id: GO:0002639
name: positive regulation of immunoglobulin production
namespace: biological_process
def: "Any process that activates or increases the frequency, rate, or extent of immunoglobulin production." [GOC:add]
exact_synonym: "up regulation of immunoglobulin production" []
exact_synonym: "up-regulation of immunoglobulin production" []
exact_synonym: "upregulation of immunoglobulin production" []
narrow_synonym: "activation of immunoglobulin production" []
narrow_synonym: "stimulation of immunoglobulin production" []
is_a: GO:0002637 ! regulation of immunoglobulin production
is_a: GO:0002702 ! positive regulation of production of molecular mediator of immune response
relationship: positively_regulates GO:0002377 ! immunoglobulin production

[Term]
id: GO:0002643
name: regulation of tolerance induction
namespace: biological_process
def: "Any process that modulates the frequency, rate, or extent of tolerance induction." [GOC:add]
is_a: GO:0002682 ! regulation of immune system process
relationship: regulates GO:0002507 ! tolerance induction

[Term]
id: GO:0002645
name: positive regulation of tolerance induction
namespace: biological_process
def: "Any process that activates or increases the frequency, rate, or extent of tolerance induction." [GOC:add]
exact_synonym: "up regulation of tolerance induction" []
exact_synonym: "up-regulation of tolerance induction" []
exact_synonym: "upregulation of tolerance induction" []
narrow_synonym: "activation of tolerance induction" []
narrow_synonym: "stimulation of tolerance induction" []
is_a: GO:0002643 ! regulation of tolerance induction
is_a: GO:0002684 ! positive regulation of immune system process
relationship: positively_regulates GO:0002507 ! tolerance induction

[Term]
id: GO:0002646
name: regulation of central tolerance induction
namespace: biological_process
def: "Any process that modulates the frequency, rate, or extent of central tolerance induction." [GOC:add]
is_a: GO:0002643 ! regulation of tolerance induction
is_a: GO:0050793 ! regulation of developmental process
is_a: GO:0051239 ! regulation of multicellular organismal process
relationship: regulates GO:0002508 ! central tolerance induction

[Term]
id: GO:0002648
name: positive regulation of central tolerance induction
namespace: biological_process
def: "Any process that activates or increases the frequency, rate, or extent of central tolerance induction." [GOC:add]
exact_synonym: "up regulation of central tolerance induction" []
exact_synonym: "up-regulation of central tolerance induction" []
exact_synonym: "upregulation of central tolerance induction" []
narrow_synonym: "activation of central tolerance induction" []
narrow_synonym: "stimulation of central tolerance induction" []
is_a: GO:0002645 ! positive regulation of tolerance induction
is_a: GO:0002646 ! regulation of central tolerance induction
relationship: positively_regulates GO:0002508 ! central tolerance induction

[Term]
id: GO:0002649
name: regulation of tolerance induction to self antigen
namespace: biological_process
def: "Any process that modulates the frequency, rate, or extent of tolerance induction to self antigen." [GOC:add]
is_a: GO:0002643 ! regulation of tolerance induction
relationship: regulates GO:0002513 ! tolerance induction to self antigen

[Term]
id: GO:0002651
name: positive regulation of tolerance induction to self antigen
namespace: biological_process
def: "Any process that activates or increases the frequency, rate, or extent of tolerance induction to self antigen." [GOC:add]
exact_synonym: "up regulation of tolerance induction to self antigen" []
exact_synonym: "up-regulation of tolerance induction to self antigen" []
exact_synonym: "upregulation of tolerance induction to self antigen" []
narrow_synonym: "activation of tolerance induction to self antigen" []
narrow_synonym: "stimulation of tolerance induction to self antigen" []
is_a: GO:0002645 ! positive regulation of tolerance induction
is_a: GO:0002649 ! regulation of tolerance induction to self antigen
relationship: positively_regulates GO:0002513 ! tolerance induction to self antigen

[Term]
id: GO:0002661
name: regulation of B cell tolerance induction
namespace: biological_process
def: "Any process that modulates the frequency, rate, or extent of B cell tolerance induction." [GOC:add]
exact_synonym: "regulation of B lymphocyte tolerance induction" []
exact_synonym: "regulation of B-cell tolerance induction" []
exact_synonym: "regulation of B-lymphocyte tolerance induction" []
is_a: GO:0002643 ! regulation of tolerance induction

[Term]
id: GO:0002663
name: positive regulation of B cell tolerance induction
namespace: biological_process
def: "Any process that activates or increases the frequency, rate, or extent of B cell tolerance induction." [GOC:add]
exact_synonym: "positive regulation of B lymphocyte tolerance induction" []
exact_synonym: "positive regulation of B-cell tolerance induction" []
exact_synonym: "positive regulation of B-lymphocyte tolerance induction" []
exact_synonym: "up regulation of B cell tolerance induction" []
exact_synonym: "up-regulation of B cell tolerance induction" []
exact_synonym: "upregulation of B cell tolerance induction" []
narrow_synonym: "activation of B cell tolerance induction" []
narrow_synonym: "stimulation of B cell tolerance induction" []
is_a: GO:0002645 ! positive regulation of tolerance induction
is_a: GO:0002661 ! regulation of B cell tolerance induction

[Term]
id: GO:0002664
name: regulation of T cell tolerance induction
namespace: biological_process
def: "Any process that modulates the frequency, rate, or extent of T cell tolerance induction." [GOC:add]
exact_synonym: "regulation of T lymphocyte tolerance induction" []
exact_synonym: "regulation of T-cell tolerance induction" []
exact_synonym: "regulation of T-lymphocyte tolerance induction" []
is_a: GO:0002643 ! regulation of tolerance induction

[Term]
id: GO:0002666
name: positive regulation of T cell tolerance induction
namespace: biological_process
def: "Any process that activates or increases the frequency, rate, or extent of T cell tolerance induction." [GOC:add]
exact_synonym: "positive regulation of T lymphocyte tolerance induction" []
exact_synonym: "positive regulation of T-cell tolerance induction" []
exact_synonym: "positive regulation of T-lymphocyte tolerance induction" []
exact_synonym: "up regulation of T cell tolerance induction" []
exact_synonym: "up-regulation of T cell tolerance induction" []
exact_synonym: "upregulation of T cell tolerance induction" []
narrow_synonym: "activation of T cell tolerance induction" []
narrow_synonym: "stimulation of T cell tolerance induction" []
is_a: GO:0002645 ! positive regulation of tolerance induction
is_a: GO:0002664 ! regulation of T cell tolerance induction

[Term]
id: GO:0002667
name: regulation of T cell anergy
namespace: biological_process
def: "Any process that modulates the frequency, rate, or extent of T cell anergy." [GOC:add]
exact_synonym: "regulation of T lymphocyte anergy" []
exact_synonym: "regulation of T-cell anergy" []
exact_synonym: "regulation of T-lymphocyte anergy" []
is_a: GO:0002664 ! regulation of T cell tolerance induction
is_a: GO:0002911 ! regulation of lymphocyte anergy

[Term]
id: GO:0002669
name: positive regulation of T cell anergy
namespace: biological_process
def: "Any process that activates or increases the frequency, rate, or extent of T cell anergy." [GOC:add]
exact_synonym: "positive regulation of T lymphocyte anergy" []
exact_synonym: "positive regulation of T-cell anergy" []
exact_synonym: "positive regulation of T-lymphocyte anergy" []
exact_synonym: "up regulation of T cell anergy" []
exact_synonym: "up-regulation of T cell anergy" []
exact_synonym: "upregulation of T cell anergy" []
narrow_synonym: "activation of T cell anergy" []
narrow_synonym: "stimulation of T cell anergy" []
is_a: GO:0002666 ! positive regulation of T cell tolerance induction
is_a: GO:0002667 ! regulation of T cell anergy
is_a: GO:0002913 ! positive regulation of lymphocyte anergy

[Term]
id: GO:0002673
name: regulation of acute inflammatory response
namespace: biological_process
def: "Any process that modulates the frequency, rate, or extent of an acute inflammatory response." [GOC:add]
is_a: GO:0050727 ! regulation of inflammatory response
relationship: regulates GO:0002526 ! acute inflammatory response

[Term]
id: GO:0002674
name: negative regulation of acute inflammatory response
namespace: biological_process
def: "Any process that stops, prevents, or reduces the frequency, rate, or extent of an acute inflammatory response." [GOC:add]
exact_synonym: "down regulation of acute inflammatory response" []
exact_synonym: "down-regulation of acute inflammatory response" []
exact_synonym: "downregulation of acute inflammatory response" []
narrow_synonym: "inhibition of acute inflammatory response" []
is_a: GO:0002673 ! regulation of acute inflammatory response
is_a: GO:0050728 ! negative regulation of inflammatory response
relationship: negatively_regulates GO:0002526 ! acute inflammatory response

[Term]
id: GO:0002675
name: positive regulation of acute inflammatory response
namespace: biological_process
def: "Any process that activates or increases the frequency, rate, or extent of an acute inflammatory response." [GOC:add]
exact_synonym: "up regulation of acute inflammatory response" []
exact_synonym: "up-regulation of acute inflammatory response" []
exact_synonym: "upregulation of acute inflammatory response" []
narrow_synonym: "activation of acute inflammatory response" []
narrow_synonym: "stimulation of acute inflammatory response" []
is_a: GO:0002673 ! regulation of acute inflammatory response
is_a: GO:0050729 ! positive regulation of inflammatory response
relationship: positively_regulates GO:0002526 ! acute inflammatory response

[Term]
id: GO:0002676
name: regulation of chronic inflammatory response
namespace: biological_process
def: "Any process that modulates the frequency, rate, or extent of a chronic inflammatory response." [GOC:add]
is_a: GO:0050727 ! regulation of inflammatory response
relationship: regulates GO:0002544 ! chronic inflammatory response

[Term]
id: GO:0002677
name: negative regulation of chronic inflammatory response
namespace: biological_process
def: "Any process that stops, prevents, or reduces the frequency, rate, or extent of a chronic inflammatory response." [GOC:add]
exact_synonym: "down regulation of chronic inflammatory response" []
exact_synonym: "down-regulation of chronic inflammatory response" []
exact_synonym: "downregulation of chronic inflammatory response" []
narrow_synonym: "inhibition of chronic inflammatory response" []
is_a: GO:0002676 ! regulation of chronic inflammatory response
is_a: GO:0050728 ! negative regulation of inflammatory response
relationship: negatively_regulates GO:0002544 ! chronic inflammatory response

[Term]
id: GO:0002679
name: respiratory burst during defense response
namespace: biological_process
def: "A phase of elevated metabolic activity, during which oxygen consumption increases made as a defense response ; this leads to the production, by an NADH dependent system, of hydrogen peroxide (H2O2), superoxide anions and hydroxyl radicals." [GOC:add, ISBN:0781735149 "Fundamental Immunology", PMID:12789499]
is_a: GO:0002252 ! immune effector process
is_a: GO:0045087 ! innate immune response
is_a: GO:0045730 ! respiratory burst

[Term]
id: GO:0002681
name: somatic recombination of T cell receptor gene segments
namespace: biological_process
def: "The process by which T cell receptor genes are formed through recombination of the germline genetic elements, also known as T cell receptor gene segments." [GOC:add, ISBN:0781735149 "Fundamental Immunology"]
exact_synonym: "somatic recombination of TCR gene segments" []
is_a: GO:0002562 ! somatic diversification of immune receptors via germline recombination within a single locus
is_a: GO:0002568 ! somatic diversification of T cell receptor genes

[Term]
id: GO:0002682
name: regulation of immune system process
namespace: biological_process
def: "Any process that modulates the frequency, rate, or extent of an immune system process." [GOC:add]
is_a: GO:0050789 ! regulation of biological process
relationship: regulates GO:0002376 ! immune system process

[Term]
id: GO:0002683
name: negative regulation of immune system process
namespace: biological_process
def: "Any process that stops, prevents, or reduces the frequency, rate, or extent of an immune system process." [GOC:add]
exact_synonym: "down regulation of immune system process" []
exact_synonym: "down-regulation of immune system process" []
exact_synonym: "downregulation of immune system process" []
narrow_synonym: "inhibition of immune system process" []
is_a: GO:0002682 ! regulation of immune system process
is_a: GO:0048519 ! negative regulation of biological process
relationship: negatively_regulates GO:0002376 ! immune system process

[Term]
id: GO:0002684
name: positive regulation of immune system process
namespace: biological_process
def: "Any process that activates or increases the frequency, rate, or extent of an immune system process." [GOC:add]
exact_synonym: "up regulation of immune system process" []
exact_synonym: "up-regulation of immune system process" []
exact_synonym: "upregulation of immune system process" []
narrow_synonym: "activation of immune system process" []
narrow_synonym: "stimulation of immune system process" []
is_a: GO:0002682 ! regulation of immune system process
is_a: GO:0048518 ! positive regulation of biological process
relationship: positively_regulates GO:0002376 ! immune system process

[Term]
id: GO:0002685
name: regulation of leukocyte migration
namespace: biological_process
def: "Any process that modulates the frequency, rate, or extent of leukocyte migration." [GOC:add]
exact_synonym: "regulation of immune cell migration" []
exact_synonym: "regulation of leucocyte migration" []
is_a: GO:0002682 ! regulation of immune system process
is_a: GO:0030334 ! regulation of cell migration
relationship: regulates GO:0050900 ! leukocyte migration

[Term]
id: GO:0002686
name: negative regulation of leukocyte migration
namespace: biological_process
def: "Any process that stops, prevents, or reduces the frequency, rate, or extent of leukocyte migration." [GOC:add]
exact_synonym: "down regulation of leukocyte migration" []
exact_synonym: "down-regulation of leukocyte migration" []
exact_synonym: "downregulation of leukocyte migration" []
exact_synonym: "negative regulation of immune cell migration" []
exact_synonym: "negative regulation of leucocyte migration" []
narrow_synonym: "inhibition of leukocyte migration" []
is_a: GO:0002683 ! negative regulation of immune system process
is_a: GO:0002685 ! regulation of leukocyte migration
is_a: GO:0030336 ! negative regulation of cell migration
relationship: negatively_regulates GO:0050900 ! leukocyte migration

[Term]
id: GO:0002687
name: positive regulation of leukocyte migration
namespace: biological_process
def: "Any process that activates or increases the frequency, rate, or extent of leukocyte migration." [GOC:add]
exact_synonym: "positive regulation of immune cell migration" []
exact_synonym: "positive regulation of leucocyte migration" []
exact_synonym: "up regulation of leukocyte migration" []
exact_synonym: "up-regulation of leukocyte migration" []
exact_synonym: "upregulation of leukocyte migration" []
narrow_synonym: "activation of leukocyte migration" []
narrow_synonym: "stimulation of leukocyte migration" []
is_a: GO:0002684 ! positive regulation of immune system process
is_a: GO:0002685 ! regulation of leukocyte migration
is_a: GO:0030335 ! positive regulation of cell migration
relationship: positively_regulates GO:0050900 ! leukocyte migration

[Term]
id: GO:0002688
name: regulation of leukocyte chemotaxis
namespace: biological_process
def: "Any process that modulates the frequency, rate, or extent of leukocyte chemotaxis." [GOC:add]
exact_synonym: "regulation of immune cell chemotaxis" []
exact_synonym: "regulation of leucocyte chemotaxis" []
is_a: GO:0002685 ! regulation of leukocyte migration
is_a: GO:0050920 ! regulation of chemotaxis
relationship: regulates GO:0030595 ! leukocyte chemotaxis

[Term]
id: GO:0002690
name: positive regulation of leukocyte chemotaxis
namespace: biological_process
def: "Any process that activates or increases the frequency, rate, or extent of leukocyte chemotaxis." [GOC:add]
exact_synonym: "positive regulation of immune cell chemotaxis" []
exact_synonym: "positive regulation of leucocyte chemotaxis" []
exact_synonym: "up regulation of leukocyte chemotaxis" []
exact_synonym: "up-regulation of leukocyte chemotaxis" []
exact_synonym: "upregulation of leukocyte chemotaxis" []
narrow_synonym: "activation of leukocyte chemotaxis" []
narrow_synonym: "stimulation of leukocyte chemotaxis" []
is_a: GO:0002687 ! positive regulation of leukocyte migration
is_a: GO:0002688 ! regulation of leukocyte chemotaxis
is_a: GO:0050921 ! positive regulation of chemotaxis
relationship: positively_regulates GO:0030595 ! leukocyte chemotaxis

[Term]
id: GO:0002694
name: regulation of leukocyte activation
namespace: biological_process
def: "Any process that modulates the frequency, rate, or extent of leukocyte activation." [GOC:add]
exact_synonym: "regulation of immune cell activation" []
exact_synonym: "regulation of leucocyte activation" []
is_a: GO:0002682 ! regulation of immune system process
is_a: GO:0050865 ! regulation of cell activation
relationship: regulates GO:0045321 ! leukocyte activation

[Term]
id: GO:0002695
name: negative regulation of leukocyte activation
namespace: biological_process
def: "Any process that stops, prevents, or reduces the frequency, rate, or extent of leukocyte activation." [GOC:add]
exact_synonym: "down regulation of leukocyte activation" []
exact_synonym: "down-regulation of leukocyte activation" []
exact_synonym: "downregulation of leukocyte activation" []
exact_synonym: "negative regulation of immune cell activation" []
exact_synonym: "negative regulation of leucocyte activation" []
narrow_synonym: "inhibition of leukocyte activation" []
is_a: GO:0002683 ! negative regulation of immune system process
is_a: GO:0002694 ! regulation of leukocyte activation
is_a: GO:0050866 ! negative regulation of cell activation
relationship: negatively_regulates GO:0045321 ! leukocyte activation

[Term]
id: GO:0002696
name: positive regulation of leukocyte activation
namespace: biological_process
def: "Any process that activates or increases the frequency, rate, or extent of leukocyte activation." [GOC:add]
exact_synonym: "positive regulation of immune cell activation" []
exact_synonym: "positive regulation of leucocyte activation" []
exact_synonym: "up regulation of leukocyte activation" []
exact_synonym: "up-regulation of leukocyte activation" []
exact_synonym: "upregulation of leukocyte activation" []
narrow_synonym: "activation of leukocyte activation" []
narrow_synonym: "stimulation of leukocyte activation" []
is_a: GO:0002684 ! positive regulation of immune system process
is_a: GO:0002694 ! regulation of leukocyte activation
is_a: GO:0050867 ! positive regulation of cell activation
relationship: positively_regulates GO:0045321 ! leukocyte activation

[Term]
id: GO:0002697
name: regulation of immune effector process
namespace: biological_process
def: "Any process that modulates the frequency, rate, or extent of an immune effector process." [GOC:add]
is_a: GO:0050776 ! regulation of immune response
relationship: regulates GO:0002252 ! immune effector process

[Term]
id: GO:0002698
name: negative regulation of immune effector process
namespace: biological_process
def: "Any process that stops, prevents, or reduces the frequency, rate, or extent of an immune effector process." [GOC:add]
exact_synonym: "down regulation of immune effector process" []
exact_synonym: "down-regulation of immune effector process" []
exact_synonym: "downregulation of immune effector process" []
narrow_synonym: "inhibition of immune effector process" []
is_a: GO:0002683 ! negative regulation of immune system process
is_a: GO:0002697 ! regulation of immune effector process
relationship: negatively_regulates GO:0002252 ! immune effector process

[Term]
id: GO:0002699
name: positive regulation of immune effector process
namespace: biological_process
def: "Any process that activates or increases the frequency, rate, or extent of an immune effector process." [GOC:add]
exact_synonym: "up regulation of immune effector process" []
exact_synonym: "up-regulation of immune effector process" []
exact_synonym: "upregulation of immune effector process" []
narrow_synonym: "activation of immune effector process" []
narrow_synonym: "stimulation of immune effector process" []
is_a: GO:0002684 ! positive regulation of immune system process
is_a: GO:0002697 ! regulation of immune effector process
relationship: positively_regulates GO:0002252 ! immune effector process

[Term]
id: GO:0002700
name: regulation of production of molecular mediator of immune response
namespace: biological_process
def: "Any process that modulates the frequency, rate, or extent of the production of molecular mediator of immune response." [GOC:add]
is_a: GO:0002697 ! regulation of immune effector process
relationship: regulates GO:0002440 ! production of molecular mediator of immune response

[Term]
id: GO:0002701
name: negative regulation of production of molecular mediator of immune response
namespace: biological_process
def: "Any process that stops, prevents, or reduces the frequency, rate, or extent of the production of molecular mediator of immune response." [GOC:add]
exact_synonym: "down regulation of production of molecular mediator of immune response" []
exact_synonym: "down-regulation of production of molecular mediator of immune response" []
exact_synonym: "downregulation of production of molecular mediator of immune response" []
narrow_synonym: "inhibition of production of molecular mediator of immune response" []
is_a: GO:0002698 ! negative regulation of immune effector process
is_a: GO:0002700 ! regulation of production of molecular mediator of immune response
relationship: negatively_regulates GO:0002440 ! production of molecular mediator of immune response

[Term]
id: GO:0002702
name: positive regulation of production of molecular mediator of immune response
namespace: biological_process
def: "Any process that activates or increases the frequency, rate, or extent of the production of molecular mediator of immune response." [GOC:add]
exact_synonym: "up regulation of production of molecular mediator of immune response" []
exact_synonym: "up-regulation of production of molecular mediator of immune response" []
exact_synonym: "upregulation of production of molecular mediator of immune response" []
narrow_synonym: "activation of production of molecular mediator of immune response" []
narrow_synonym: "stimulation of production of molecular mediator of immune response" []
is_a: GO:0002699 ! positive regulation of immune effector process
is_a: GO:0002700 ! regulation of production of molecular mediator of immune response
relationship: positively_regulates GO:0002440 ! production of molecular mediator of immune response

[Term]
id: GO:0002703
name: regulation of leukocyte mediated immunity
namespace: biological_process
def: "Any process that modulates the frequency, rate, or extent of leukocyte mediated immunity." [GOC:add]
exact_synonym: "regulation of immune cell mediated immunity" []
exact_synonym: "regulation of leucocyte mediated immunity" []
is_a: GO:0002697 ! regulation of immune effector process
relationship: regulates GO:0002443 ! leukocyte mediated immunity

[Term]
id: GO:0002704
name: negative regulation of leukocyte mediated immunity
namespace: biological_process
def: "Any process that stops, prevents, or reduces the frequency, rate, or extent of leukocyte mediated immunity." [GOC:add]
exact_synonym: "down regulation of leukocyte mediated immunity" []
exact_synonym: "down-regulation of leukocyte mediated immunity" []
exact_synonym: "downregulation of leukocyte mediated immunity" []
exact_synonym: "negative regulation of immune cell mediated immunity" []
exact_synonym: "negative regulation of leucocyte mediated immunity" []
narrow_synonym: "inhibition of leukocyte mediated immunity" []
is_a: GO:0002698 ! negative regulation of immune effector process
is_a: GO:0002703 ! regulation of leukocyte mediated immunity
relationship: negatively_regulates GO:0002443 ! leukocyte mediated immunity

[Term]
id: GO:0002705
name: positive regulation of leukocyte mediated immunity
namespace: biological_process
def: "Any process that activates or increases the frequency, rate, or extent of leukocyte mediated immunity." [GOC:add]
exact_synonym: "positive regulation of immune cell mediated immunity" []
exact_synonym: "positive regulation of leucocyte mediated immunity" []
exact_synonym: "up regulation of leukocyte mediated immunity" []
exact_synonym: "up-regulation of leukocyte mediated immunity" []
exact_synonym: "upregulation of leukocyte mediated immunity" []
narrow_synonym: "activation of leukocyte mediated immunity" []
narrow_synonym: "stimulation of leukocyte mediated immunity" []
is_a: GO:0002699 ! positive regulation of immune effector process
is_a: GO:0002703 ! regulation of leukocyte mediated immunity
relationship: positively_regulates GO:0002443 ! leukocyte mediated immunity

[Term]
id: GO:0002706
name: regulation of lymphocyte mediated immunity
namespace: biological_process
def: "Any process that modulates the frequency, rate, or extent of lymphocyte mediated immunity." [GOC:add]
is_a: GO:0002703 ! regulation of leukocyte mediated immunity
relationship: regulates GO:0002449 ! lymphocyte mediated immunity

[Term]
id: GO:0002707
name: negative regulation of lymphocyte mediated immunity
namespace: biological_process
def: "Any process that stops, prevents, or reduces the frequency, rate, or extent of lymphocyte mediated immunity." [GOC:add]
exact_synonym: "down regulation of lymphocyte mediated immunity" []
exact_synonym: "down-regulation of lymphocyte mediated immunity" []
exact_synonym: "downregulation of lymphocyte mediated immunity" []
narrow_synonym: "inhibition of lymphocyte mediated immunity" []
is_a: GO:0002704 ! negative regulation of leukocyte mediated immunity
is_a: GO:0002706 ! regulation of lymphocyte mediated immunity
relationship: negatively_regulates GO:0002449 ! lymphocyte mediated immunity

[Term]
id: GO:0002708
name: positive regulation of lymphocyte mediated immunity
namespace: biological_process
def: "Any process that activates or increases the frequency, rate, or extent of lymphocyte mediated immunity." [GOC:add]
exact_synonym: "up regulation of lymphocyte mediated immunity" []
exact_synonym: "up-regulation of lymphocyte mediated immunity" []
exact_synonym: "upregulation of lymphocyte mediated immunity" []
narrow_synonym: "activation of lymphocyte mediated immunity" []
narrow_synonym: "stimulation of lymphocyte mediated immunity" []
is_a: GO:0002705 ! positive regulation of leukocyte mediated immunity
is_a: GO:0002706 ! regulation of lymphocyte mediated immunity
relationship: positively_regulates GO:0002449 ! lymphocyte mediated immunity

[Term]
id: GO:0002709
name: regulation of T cell mediated immunity
namespace: biological_process
def: "Any process that modulates the frequency, rate, or extent of T cell mediated immunity." [GOC:add]
exact_synonym: "regulation of T lymphocyte mediated immunity" []
exact_synonym: "regulation of T-cell mediated immunity" []
exact_synonym: "regulation of T-lymphocyte mediated immunity" []
is_a: GO:0002706 ! regulation of lymphocyte mediated immunity
is_a: GO:0002822 ! regulation of adaptive immune response based on somatic recombination of immune receptors built from immunoglobulin superfamily domains
relationship: regulates GO:0002456 ! T cell mediated immunity

[Term]
id: GO:0002710
name: negative regulation of T cell mediated immunity
namespace: biological_process
def: "Any process that stops, prevents, or reduces the frequency, rate, or extent of T cell mediated immunity." [GOC:add]
exact_synonym: "down regulation of T cell mediated immunity" []
exact_synonym: "down-regulation of T cell mediated immunity" []
exact_synonym: "downregulation of T cell mediated immunity" []
exact_synonym: "negative regulation of T lymphocyte mediated immunity" []
exact_synonym: "negative regulation of T-cell mediated immunity" []
exact_synonym: "negative regulation of T-lymphocyte mediated immunity" []
narrow_synonym: "inhibition of T cell mediated immunity" []
is_a: GO:0002707 ! negative regulation of lymphocyte mediated immunity
is_a: GO:0002709 ! regulation of T cell mediated immunity
is_a: GO:0002823 ! negative regulation of adaptive immune response based on somatic recombination of immune receptors built from immunoglobulin superfamily domains
relationship: negatively_regulates GO:0002456 ! T cell mediated immunity

[Term]
id: GO:0002711
name: positive regulation of T cell mediated immunity
namespace: biological_process
def: "Any process that activates or increases the frequency, rate, or extent of T cell mediated immunity." [GOC:add]
exact_synonym: "positive regulation of T lymphocyte mediated immunity" []
exact_synonym: "positive regulation of T-cell mediated immunity" []
exact_synonym: "positive regulation of T-lymphocyte mediated immunity" []
exact_synonym: "up regulation of T cell mediated immunity" []
exact_synonym: "up-regulation of T cell mediated immunity" []
exact_synonym: "upregulation of T cell mediated immunity" []
narrow_synonym: "activation of T cell mediated immunity" []
narrow_synonym: "stimulation of T cell mediated immunity" []
is_a: GO:0002708 ! positive regulation of lymphocyte mediated immunity
is_a: GO:0002709 ! regulation of T cell mediated immunity
is_a: GO:0002824 ! positive regulation of adaptive immune response based on somatic recombination of immune receptors built from immunoglobulin superfamily domains
relationship: positively_regulates GO:0002456 ! T cell mediated immunity

[Term]
id: GO:0002712
name: regulation of B cell mediated immunity
namespace: biological_process
def: "Any process that modulates the frequency, rate, or extent of B cell mediated immunity." [GOC:add]
exact_synonym: "regulation of B lymphocyte mediated immunity" []
exact_synonym: "regulation of B-cell mediated immunity" []
exact_synonym: "regulation of B-lymphocyte mediated immunity" []
is_a: GO:0002706 ! regulation of lymphocyte mediated immunity
is_a: GO:0002822 ! regulation of adaptive immune response based on somatic recombination of immune receptors built from immunoglobulin superfamily domains
relationship: regulates GO:0019724 ! B cell mediated immunity

[Term]
id: GO:0002713
name: negative regulation of B cell mediated immunity
namespace: biological_process
def: "Any process that stops, prevents, or reduces the frequency, rate, or extent of B cell mediated immunity." [GOC:add]
exact_synonym: "down regulation of B cell mediated immunity" []
exact_synonym: "down-regulation of B cell mediated immunity" []
exact_synonym: "downregulation of B cell mediated immunity" []
exact_synonym: "negative regulation of B lymphocyte mediated immunity" []
exact_synonym: "negative regulation of B-cell mediated immunity" []
exact_synonym: "negative regulation of B-lymphocyte mediated immunity" []
narrow_synonym: "inhibition of B cell mediated immunity" []
is_a: GO:0002707 ! negative regulation of lymphocyte mediated immunity
is_a: GO:0002712 ! regulation of B cell mediated immunity
is_a: GO:0002823 ! negative regulation of adaptive immune response based on somatic recombination of immune receptors built from immunoglobulin superfamily domains
relationship: negatively_regulates GO:0019724 ! B cell mediated immunity

[Term]
id: GO:0002714
name: positive regulation of B cell mediated immunity
namespace: biological_process
def: "Any process that activates or increases the frequency, rate, or extent of B cell mediated immunity." [GOC:add]
exact_synonym: "positive regulation of B lymphocyte mediated immunity" []
exact_synonym: "positive regulation of B-cell mediated immunity" []
exact_synonym: "positive regulation of B-lymphocyte mediated immunity" []
exact_synonym: "up regulation of B cell mediated immunity" []
exact_synonym: "up-regulation of B cell mediated immunity" []
exact_synonym: "upregulation of B cell mediated immunity" []
narrow_synonym: "activation of B cell mediated immunity" []
narrow_synonym: "stimulation of B cell mediated immunity" []
is_a: GO:0002708 ! positive regulation of lymphocyte mediated immunity
is_a: GO:0002712 ! regulation of B cell mediated immunity
is_a: GO:0002824 ! positive regulation of adaptive immune response based on somatic recombination of immune receptors built from immunoglobulin superfamily domains
relationship: positively_regulates GO:0019724 ! B cell mediated immunity

[Term]
id: GO:0002715
name: regulation of natural killer cell mediated immunity
namespace: biological_process
def: "Any process that modulates the frequency, rate, or extent of natural killer cell mediated immunity." [GOC:add]
related_synonym: "regulation of natural killer cell activity" []
exact_synonym: "regulation of NK cell mediated immunity" []
is_a: GO:0002706 ! regulation of lymphocyte mediated immunity
is_a: GO:0045088 ! regulation of innate immune response
relationship: regulates GO:0002228 ! natural killer cell mediated immunity

[Term]
id: GO:0002716
name: negative regulation of natural killer cell mediated immunity
namespace: biological_process
def: "Any process that stops, prevents, or reduces the frequency, rate, or extent of natural killer cell mediated immunity." [GOC:add]
related_synonym: "negative regulation of natural killer cell activity" []
related_synonym: "negative regulation of NK cell activity" []
exact_synonym: "down regulation of natural killer cell mediated immunity" []
exact_synonym: "down-regulation of natural killer cell mediated immunity" []
exact_synonym: "downregulation of natural killer cell mediated immunity" []
exact_synonym: "negative regulation of NK cell mediated immunity" []
narrow_synonym: "inhibition of natural killer cell mediated immunity" []
is_a: GO:0002707 ! negative regulation of lymphocyte mediated immunity
is_a: GO:0002715 ! regulation of natural killer cell mediated immunity
is_a: GO:0045824 ! negative regulation of innate immune response
relationship: negatively_regulates GO:0002228 ! natural killer cell mediated immunity

[Term]
id: GO:0002717
name: positive regulation of natural killer cell mediated immunity
namespace: biological_process
def: "Any process that activates or increases the frequency, rate, or extent of natural killer cell mediated immunity." [GOC:add]
related_synonym: "positive regulation of natural killer cell activity" []
related_synonym: "positive regulation of NK cell activity" []
exact_synonym: "positive regulation of NK cell mediated immunity" []
exact_synonym: "up regulation of natural killer cell mediated immunity" []
exact_synonym: "up-regulation of natural killer cell mediated immunity" []
exact_synonym: "upregulation of natural killer cell mediated immunity" []
narrow_synonym: "activation of natural killer cell mediated immunity" []
narrow_synonym: "stimulation of natural killer cell mediated immunity" []
is_a: GO:0002708 ! positive regulation of lymphocyte mediated immunity
is_a: GO:0002715 ! regulation of natural killer cell mediated immunity
is_a: GO:0045089 ! positive regulation of innate immune response
relationship: positively_regulates GO:0002228 ! natural killer cell mediated immunity

[Term]
id: GO:0002718
name: regulation of cytokine production during immune response
namespace: biological_process
def: "Any process that modulates the frequency, rate, or extent of cytokine production during immune response." [GOC:add]
is_a: GO:0001817 ! regulation of cytokine production
is_a: GO:0002700 ! regulation of production of molecular mediator of immune response
relationship: regulates GO:0002367 ! cytokine production during immune response

[Term]
id: GO:0002719
name: negative regulation of cytokine production during immune response
namespace: biological_process
def: "Any process that stops, prevents, or reduces the frequency, rate, or extent of cytokine production during an immune response." [GOC:add]
exact_synonym: "down regulation of cytokine production during immune response" []
exact_synonym: "down-regulation of cytokine production during immune response" []
exact_synonym: "downregulation of cytokine production during immune response" []
narrow_synonym: "inhibition of cytokine production during immune response" []
is_a: GO:0001818 ! negative regulation of cytokine production
is_a: GO:0002701 ! negative regulation of production of molecular mediator of immune response
is_a: GO:0002718 ! regulation of cytokine production during immune response
relationship: negatively_regulates GO:0002367 ! cytokine production during immune response

[Term]
id: GO:0002720
name: positive regulation of cytokine production during immune response
namespace: biological_process
def: "Any process that activates or increases the frequency, rate, or extent of cytokine production during immune response." [GOC:add]
exact_synonym: "up regulation of cytokine production during immune response" []
exact_synonym: "up-regulation of cytokine production during immune response" []
exact_synonym: "upregulation of cytokine production during immune response" []
narrow_synonym: "activation of cytokine production during immune response" []
narrow_synonym: "stimulation of cytokine production during immune response" []
is_a: GO:0001819 ! positive regulation of cytokine production
is_a: GO:0002702 ! positive regulation of production of molecular mediator of immune response
is_a: GO:0002718 ! regulation of cytokine production during immune response
relationship: positively_regulates GO:0002367 ! cytokine production during immune response

[Term]
id: GO:0002724
name: regulation of T cell cytokine production
namespace: biological_process
def: "Any process that modulates the frequency, rate, or extent of T cell cytokine production." [GOC:add]
exact_synonym: "regulation of T lymphocyte cytokine production" []
exact_synonym: "regulation of T-cell cytokine production" []
exact_synonym: "regulation of T-lymphocyte cytokine production" []
is_a: GO:0002709 ! regulation of T cell mediated immunity
is_a: GO:0002718 ! regulation of cytokine production during immune response
relationship: regulates GO:0002369 ! T cell cytokine production

[Term]
id: GO:0002725
name: negative regulation of T cell cytokine production
namespace: biological_process
def: "Any process that stops, prevents, or reduces the frequency, rate, or extent of T cell cytokine production." [GOC:add]
exact_synonym: "down regulation of T cell cytokine production" []
exact_synonym: "down-regulation of T cell cytokine production" []
exact_synonym: "downregulation of T cell cytokine production" []
exact_synonym: "negative regulation of T lymphocyte cytokine production" []
exact_synonym: "negative regulation of T-cell cytokine production" []
exact_synonym: "negative regulation of T-lymphocyte cytokine production" []
narrow_synonym: "inhibition of T cell cytokine production" []
is_a: GO:0002710 ! negative regulation of T cell mediated immunity
is_a: GO:0002719 ! negative regulation of cytokine production during immune response
is_a: GO:0002724 ! regulation of T cell cytokine production
relationship: negatively_regulates GO:0002369 ! T cell cytokine production

[Term]
id: GO:0002726
name: positive regulation of T cell cytokine production
namespace: biological_process
def: "Any process that activates or increases the frequency, rate, or extent of T cell cytokine production." [GOC:add]
exact_synonym: "positive regulation of T lymphocyte cytokine production" []
exact_synonym: "positive regulation of T-cell cytokine production" []
exact_synonym: "positive regulation of T-lymphocyte cytokine production" []
exact_synonym: "up regulation of T cell cytokine production" []
exact_synonym: "up-regulation of T cell cytokine production" []
exact_synonym: "upregulation of T cell cytokine production" []
narrow_synonym: "activation of T cell cytokine production" []
narrow_synonym: "stimulation of T cell cytokine production" []
is_a: GO:0002711 ! positive regulation of T cell mediated immunity
is_a: GO:0002720 ! positive regulation of cytokine production during immune response
is_a: GO:0002724 ! regulation of T cell cytokine production
relationship: positively_regulates GO:0002369 ! T cell cytokine production

[Term]
id: GO:0002727
name: regulation of natural killer cell cytokine production
namespace: biological_process
def: "Any process that modulates the frequency, rate, or extent of natural killer cell cytokine production." [GOC:add]
exact_synonym: "regulation of NK cell cytokine production" []
is_a: GO:0002715 ! regulation of natural killer cell mediated immunity
is_a: GO:0002718 ! regulation of cytokine production during immune response

[Term]
id: GO:0002729
name: positive regulation of natural killer cell cytokine production
namespace: biological_process
def: "Any process that activates or increases the frequency, rate, or extent of natural killer cell cytokine production." [GOC:add]
exact_synonym: "positive regulation of NK cell cytokine production" []
exact_synonym: "up regulation of natural killer cell cytokine production" []
exact_synonym: "up-regulation of natural killer cell cytokine production" []
exact_synonym: "upregulation of natural killer cell cytokine production" []
narrow_synonym: "activation of natural killer cell cytokine production" []
narrow_synonym: "stimulation of natural killer cell cytokine production" []
is_a: GO:0002717 ! positive regulation of natural killer cell mediated immunity
is_a: GO:0002720 ! positive regulation of cytokine production during immune response
is_a: GO:0002727 ! regulation of natural killer cell cytokine production

[Term]
id: GO:0002739
name: regulation of cytokine secretion during immune response
namespace: biological_process
def: "Any process that modulates the frequency, rate, or extent of cytokine secretion during immune response." [GOC:add]
is_a: GO:0002718 ! regulation of cytokine production during immune response
is_a: GO:0050707 ! regulation of cytokine secretion

[Term]
id: GO:0002740
name: negative regulation of cytokine secretion during immune response
namespace: biological_process
def: "Any process that stops, prevents, or reduces the frequency, rate, or extent of cytokine secretion during immune response." [GOC:add]
exact_synonym: "down regulation of cytokine secretion during immune response" []
exact_synonym: "down-regulation of cytokine secretion during immune response" []
exact_synonym: "downregulation of cytokine secretion during immune response" []
narrow_synonym: "inhibition of cytokine secretion during immune response" []
is_a: GO:0002739 ! regulation of cytokine secretion during immune response
is_a: GO:0050710 ! negative regulation of cytokine secretion

[Term]
id: GO:0002752
name: cell surface pattern recognition receptor signaling pathway
namespace: biological_process
def: "Any series of molecular signals generated as a consequence of binding to a cell surface pattern recognition receptor (PRR). Such receptors bind for molecular patterns based on a repeating or polymeric structures, like those of polysaccharides or peptidoglycans, which are sometimes associated with potential pathogens." [GOC:add, ISBN:0781735149 "Fundamental Immunology", PMID:15199967]
exact_synonym: "cell surface PAMP receptor signaling pathway" []
exact_synonym: "cell surface pathogen receptor signaling pathway" []
exact_synonym: "cell surface pattern recognition receptor signalling pathway" []
exact_synonym: "cell surface PRR signaling pathway" []
is_a: GO:0002220 ! innate immune response activating cell surface receptor signaling pathway
is_a: GO:0002221 ! pattern recognition receptor signaling pathway

[Term]
id: GO:0002755
name: MyD88-dependent toll-like receptor signaling pathway
namespace: biological_process
def: "Any series of molecular signals generated as a consequence of binding to a toll-like receptor and relying on the MyD88 adaptor molecule. Toll-like receptors directly bind pattern motifs from a variety of microbial sources to initiate innate immune response." [GOC:add, ISBN:0781735149 "Fundamental Immunology", PMID:12467241, PMID:12524386, PMID:12855817, PMID:15585605, PMID:15728447]
exact_synonym: "MyD88-dependent TLR signaling pathway" []
exact_synonym: "MyD88-dependent toll-like receptor signalling pathway" []
is_a: GO:0002224 ! toll-like receptor signaling pathway

[Term]
id: GO:0002756
name: MyD88-independent toll-like receptor signaling pathway
namespace: biological_process
def: "Any series of molecular signals generated as a consequence of binding to a toll-like receptor not relying on the MyD88 adaptor molecule. Toll-like receptors directly bind pattern motifs from a variety of microbial sources to initiate innate immune response." [GOC:add, ISBN:0781735149 "Fundamental Immunology", PMID:12467241, PMID:12524386, PMID:12855817, PMID:15585605, PMID:15728447]
exact_synonym: "MyD88-independent TLR signaling pathway" []
exact_synonym: "MyD88-independent toll-like receptor signalling pathway" []
is_a: GO:0002224 ! toll-like receptor signaling pathway

[Term]
id: GO:0002757
name: immune response-activating signal transduction
namespace: biological_process
def: "The cascade of processes by which a signal interacts with a receptor, causing a change in the level or activity of a second messenger or other downstream target, and ultimately leading to activation or perpetuation of an immune response." [GOC:add]
is_a: GO:0002253 ! activation of immune response
is_a: GO:0002764 ! immune response-regulating signal transduction

[Term]
id: GO:0002758
name: innate immune response-activating signal transduction
namespace: biological_process
def: "The cascade of processes by which a signal interacts with a receptor, causing a change in the level or activity of a second messenger or other downstream target, and ultimately leading to activation or perpetuation of an innate immune response." [GO_REF:0000022, GOC:add, GOC:mtg_15nov05]
comment: This term was added by GO_REF:0000022.
is_a: GO:0002218 ! activation of innate immune response
is_a: GO:0002757 ! immune response-activating signal transduction

[Term]
id: GO:0002759
name: regulation of antimicrobial humoral response
namespace: biological_process
def: "Any process that modulates the frequency, rate, or extent of an antimicrobial humoral response." [GOC:add]
is_a: GO:0002831 ! regulation of response to biotic stimulus
is_a: GO:0002920 ! regulation of humoral immune response
is_a: GO:0043900 ! regulation of multi-organism process
relationship: regulates GO:0019730 ! antimicrobial humoral response

[Term]
id: GO:0002761
name: regulation of myeloid leukocyte differentiation
namespace: biological_process
def: "Any process that modulates the frequency, rate, or extent of myeloid leukocyte differentiation." [GOC:add]
is_a: GO:0045637 ! regulation of myeloid cell differentiation
relationship: regulates GO:0002573 ! myeloid leukocyte differentiation

[Term]
id: GO:0002762
name: negative regulation of myeloid leukocyte differentiation
namespace: biological_process
def: "Any process that stops, prevents, or reduces the frequency, rate, or extent of myeloid leukocyte differentiation." [GOC:add]
exact_synonym: "down regulation of myeloid leukocyte differentiation" []
exact_synonym: "down-regulation of myeloid leukocyte differentiation" []
exact_synonym: "downregulation of myeloid leukocyte differentiation" []
narrow_synonym: "inhibition of myeloid leukocyte differentiation" []
is_a: GO:0002761 ! regulation of myeloid leukocyte differentiation
is_a: GO:0045638 ! negative regulation of myeloid cell differentiation
relationship: negatively_regulates GO:0002573 ! myeloid leukocyte differentiation

[Term]
id: GO:0002763
name: positive regulation of myeloid leukocyte differentiation
namespace: biological_process
def: "Any process that activates or increases the frequency, rate, or extent of myeloid leukocyte differentiation." [GOC:add]
exact_synonym: "up regulation of myeloid leukocyte differentiation" []
exact_synonym: "up-regulation of myeloid leukocyte differentiation" []
exact_synonym: "upregulation of myeloid leukocyte differentiation" []
narrow_synonym: "activation of myeloid leukocyte differentiation" []
narrow_synonym: "stimulation of myeloid leukocyte differentiation" []
is_a: GO:0002761 ! regulation of myeloid leukocyte differentiation
is_a: GO:0045639 ! positive regulation of myeloid cell differentiation
relationship: positively_regulates GO:0002573 ! myeloid leukocyte differentiation

[Term]
id: GO:0002764
name: immune response-regulating signal transduction
namespace: biological_process
def: "The cascade of processes by which a signal interacts with a receptor, causing a change in the level or activity of a second messenger or other downstream target, and ultimately leading to the activation, perpetuation, or inhibition of an immune response." [GOC:add, ISBN:0781735149 "Fundamental Immunology", PMID:15771571]
is_a: GO:0007165 ! signal transduction
is_a: GO:0050776 ! regulation of immune response

[Term]
id: GO:0002765
name: immune response-inhibiting signal transduction
namespace: biological_process
def: "The cascade of processes by which a signal interacts with a receptor, causing a change in the level or activity of a second messenger or other downstream target, and ultimately leading to inhibition of an immune response." [GOC:add, ISBN:0781735149 "Fundamental Immunology"]
is_a: GO:0002764 ! immune response-regulating signal transduction

[Term]
id: GO:0002767
name: immune response-inhibiting cell surface receptor signaling pathway
namespace: biological_process
def: "A series of molecular signals initiated by the binding of an extracellular ligand to a receptor on the surface of the target cell capable of inhibiting an immune response." [GOC:add, ISBN:0781735149 "Fundamental Immunology", PMID:15771571]
exact_synonym: "immune response-inhibiting cell surface receptor signalling pathway" []
is_a: GO:0002765 ! immune response-inhibiting signal transduction
is_a: GO:0002768 ! immune response-regulating cell surface receptor signaling pathway

[Term]
id: GO:0002768
name: immune response-regulating cell surface receptor signaling pathway
namespace: biological_process
def: "A series of molecular signals initiated by the binding of an extracellular ligand to a receptor on the surface of the target cell capable of activating, perpetuating, or inhibiting an immune response." [GOC:add, ISBN:0781735149 "Fundamental Immunology", PMID:15771571]
exact_synonym: "immune response-regulating cell surface receptor signalling pathway" []
is_a: GO:0002764 ! immune response-regulating signal transduction
is_a: GO:0007166 ! cell surface receptor linked signal transduction

[Term]
id: GO:0002769
name: natural killer cell inhibitory signaling pathway
namespace: biological_process
def: "A series of molecular signals initiated by the binding of an extracellular ligand to a receptor on the surface of a natural killer cell capable of inhibiting an immune effector process contributing to an immune response." [GOC:add, ISBN:0781735149 "Fundamental Immunology", PMID:15771571]
exact_synonym: "natural killer cell inhibitory signalling pathway" []
exact_synonym: "NK cell inhibitory signaling pathway" []
narrow_synonym: "inhibitory KIR signaling pathway" []
narrow_synonym: "killer cell inhibitory receptor signaling pathway" []
narrow_synonym: "Ly49 inhibitory receptor signaling pathway" []
is_a: GO:0002767 ! immune response-inhibiting cell surface receptor signaling pathway

[Term]
id: GO:0002784
name: regulation of antimicrobial peptide production
namespace: biological_process
def: "Any process that modulates the frequency, rate, or extent of antimicrobial peptide production." [GOC:add]
is_a: GO:0002700 ! regulation of production of molecular mediator of immune response
is_a: GO:0002759 ! regulation of antimicrobial humoral response

[Term]
id: GO:0002786
name: regulation of antibacterial peptide production
namespace: biological_process
def: "Any process that modulates the frequency, rate, or extent of antibacterial peptide production." [GOC:add]
is_a: GO:0002784 ! regulation of antimicrobial peptide production
is_a: GO:0031347 ! regulation of defense response

[Term]
id: GO:0002791
name: regulation of peptide secretion
namespace: biological_process
def: "Any process that modulates the frequency, rate, or extent of peptide secretion." [GOC:add]
is_a: GO:0051046 ! regulation of secretion

[Term]
id: GO:0002805
name: regulation of antimicrobial peptide biosynthetic process
namespace: biological_process
def: "Any process that modulates the frequency, rate, or extent of antimicrobial peptide biosynthesis." [GOC:add]
is_a: GO:0002784 ! regulation of antimicrobial peptide production
is_a: GO:0031326 ! regulation of cellular biosynthetic process

[Term]
id: GO:0002807
name: positive regulation of antimicrobial peptide biosynthetic process
namespace: biological_process
def: "Any process that activates or increases the frequency, rate, or extent of antimicrobial peptide biosynthesis." [GOC:add]
exact_synonym: "up regulation of antimicrobial peptide biosynthetic process" []
exact_synonym: "up-regulation of antimicrobial peptide biosynthetic process" []
exact_synonym: "upregulation of antimicrobial peptide biosynthetic process" []
narrow_synonym: "activation of antimicrobial peptide biosynthetic process" []
narrow_synonym: "stimulation of antimicrobial peptide biosynthetic process" []
is_a: GO:0002805 ! regulation of antimicrobial peptide biosynthetic process
is_a: GO:0031328 ! positive regulation of cellular biosynthetic process

[Term]
id: GO:0002808
name: regulation of antibacterial peptide biosynthetic process
namespace: biological_process
def: "Any process that modulates the frequency, rate, or extent of antibacterial peptide biosynthesis." [GOC:add]
is_a: GO:0002786 ! regulation of antibacterial peptide production
is_a: GO:0002805 ! regulation of antimicrobial peptide biosynthetic process

[Term]
id: GO:0002816
name: regulation of biosynthetic process of antibacterial peptides active against Gram-positive bacteria
namespace: biological_process
def: "Any process that modulates the frequency, rate, or extent of biosynthesis of antibacterial peptides active against Gram-positive bacteria." [GOC:add]
is_a: GO:0002808 ! regulation of antibacterial peptide biosynthetic process

[Term]
id: GO:0002819
name: regulation of adaptive immune response
namespace: biological_process
def: "Any process that modulates the frequency, rate, or extent of an adaptive immune response." [GOC:add]
is_a: GO:0050776 ! regulation of immune response
relationship: regulates GO:0002250 ! adaptive immune response

[Term]
id: GO:0002820
name: negative regulation of adaptive immune response
namespace: biological_process
def: "Any process that stops, prevents, or reduces the frequency, rate, or extent of an adaptive immune response." [GOC:add]
exact_synonym: "down regulation of adaptive immune response" []
exact_synonym: "down-regulation of adaptive immune response" []
exact_synonym: "downregulation of adaptive immune response" []
narrow_synonym: "inhibition of adaptive immune response" []
is_a: GO:0002819 ! regulation of adaptive immune response
is_a: GO:0050777 ! negative regulation of immune response
relationship: negatively_regulates GO:0002250 ! adaptive immune response

[Term]
id: GO:0002821
name: positive regulation of adaptive immune response
namespace: biological_process
def: "Any process that activates or increases the frequency, rate, or extent of an adaptive immune response." [GOC:add]
exact_synonym: "up regulation of adaptive immune response" []
exact_synonym: "up-regulation of adaptive immune response" []
exact_synonym: "upregulation of adaptive immune response" []
narrow_synonym: "activation of adaptive immune response" []
narrow_synonym: "stimulation of adaptive immune response" []
is_a: GO:0002819 ! regulation of adaptive immune response
is_a: GO:0050778 ! positive regulation of immune response
relationship: positively_regulates GO:0002250 ! adaptive immune response

[Term]
id: GO:0002822
name: regulation of adaptive immune response based on somatic recombination of immune receptors built from immunoglobulin superfamily domains
namespace: biological_process
def: "Any process that modulates the frequency, rate, or extent of an adaptive immune response based on somatic recombination of immune receptors built from immunoglobulin superfamily domains." [GOC:add, GOC:mtg_sensu]
exact_synonym: "regulation of adaptive immune response (sensu Gnathostomata)" []
is_a: GO:0002819 ! regulation of adaptive immune response
relationship: regulates GO:0002460 ! adaptive immune response based on somatic recombination of immune receptors built from immunoglobulin superfamily domains

[Term]
id: GO:0002823
name: negative regulation of adaptive immune response based on somatic recombination of immune receptors built from immunoglobulin superfamily domains
namespace: biological_process
def: "Any process that stops, prevents, or reduces the frequency, rate, or extent of an adaptive immune response based on somatic recombination of immune receptors built from immunoglobulin superfamily domains." [GOC:add, GOC:mtg_sensu]
exact_synonym: "down regulation of adaptive immune response (sensu Gnathostomata)" []
exact_synonym: "down-regulation of adaptive immune response (sensu Gnathostomata)" []
exact_synonym: "downregulation of adaptive immune response (sensu Gnathostomata)" []
exact_synonym: "negative regulation of adaptive immune response (sensu Gnathostomata)" []
narrow_synonym: "inhibition of adaptive immune response (sensu Gnathostomata)" []
is_a: GO:0002820 ! negative regulation of adaptive immune response
is_a: GO:0002822 ! regulation of adaptive immune response based on somatic recombination of immune receptors built from immunoglobulin superfamily domains
relationship: negatively_regulates GO:0002460 ! adaptive immune response based on somatic recombination of immune receptors built from immunoglobulin superfamily domains

[Term]
id: GO:0002824
name: positive regulation of adaptive immune response based on somatic recombination of immune receptors built from immunoglobulin superfamily domains
namespace: biological_process
def: "Any process that activates or increases the frequency, rate, or extent of an adaptive immune response based on somatic recombination of immune receptors built from immunoglobulin superfamily domains." [GOC:add, GOC:mtg_sensu]
exact_synonym: "positive regulation of adaptive immune response (sensu Gnathostomata)" []
exact_synonym: "up regulation of adaptive immune response (sensu Gnathostomata)" []
exact_synonym: "up-regulation of adaptive immune response (sensu Gnathostomata)" []
exact_synonym: "upregulation of adaptive immune response (sensu Gnathostomata)" []
narrow_synonym: "activation of adaptive immune response (sensu Gnathostomata)" []
narrow_synonym: "stimulation of adaptive immune response (sensu Gnathostomata)" []
is_a: GO:0002821 ! positive regulation of adaptive immune response
is_a: GO:0002822 ! regulation of adaptive immune response based on somatic recombination of immune receptors built from immunoglobulin superfamily domains
relationship: positively_regulates GO:0002460 ! adaptive immune response based on somatic recombination of immune receptors built from immunoglobulin superfamily domains

[Term]
id: GO:0002825
name: regulation of T-helper 1 type immune response
namespace: biological_process
def: "Any process that modulates the frequency, rate, or extent of a T-helper 1 type immune response." [GOC:add]
is_a: GO:0002822 ! regulation of adaptive immune response based on somatic recombination of immune receptors built from immunoglobulin superfamily domains
relationship: regulates GO:0042088 ! T-helper 1 type immune response

[Term]
id: GO:0002827
name: positive regulation of T-helper 1 type immune response
namespace: biological_process
def: "Any process that activates or increases the frequency, rate, or extent of a T-helper 1 type immune response." [GOC:add]
exact_synonym: "up regulation of T-helper 1 type immune response" []
exact_synonym: "up-regulation of T-helper 1 type immune response" []
exact_synonym: "upregulation of T-helper 1 type immune response" []
narrow_synonym: "activation of T-helper 1 type immune response" []
narrow_synonym: "stimulation of T-helper 1 type immune response" []
is_a: GO:0002824 ! positive regulation of adaptive immune response based on somatic recombination of immune receptors built from immunoglobulin superfamily domains
is_a: GO:0002825 ! regulation of T-helper 1 type immune response
relationship: positively_regulates GO:0042088 ! T-helper 1 type immune response

[Term]
id: GO:0002828
name: regulation of T-helper 2 type immune response
namespace: biological_process
def: "Any process that modulates the frequency, rate, or extent of a T-helper 2 type immune response." [GOC:add]
is_a: GO:0002822 ! regulation of adaptive immune response based on somatic recombination of immune receptors built from immunoglobulin superfamily domains
relationship: regulates GO:0042092 ! T-helper 2 type immune response

[Term]
id: GO:0002829
name: negative regulation of T-helper 2 type immune response
namespace: biological_process
def: "Any process that stops, prevents, or reduces the frequency, rate, or extent of a T-helper 2 type immune response." [GOC:add]
exact_synonym: "down regulation of T-helper 2 type immune response" []
exact_synonym: "down-regulation of T-helper 2 type immune response" []
exact_synonym: "downregulation of T-helper 2 type immune response" []
narrow_synonym: "inhibition of T-helper 2 type immune response" []
is_a: GO:0002823 ! negative regulation of adaptive immune response based on somatic recombination of immune receptors built from immunoglobulin superfamily domains
is_a: GO:0002828 ! regulation of T-helper 2 type immune response
relationship: negatively_regulates GO:0042092 ! T-helper 2 type immune response

[Term]
id: GO:0002831
name: regulation of response to biotic stimulus
namespace: biological_process
def: "Any process that modulates the frequency, rate, or extent of a response to biotic stimulus." [GOC:add]
is_a: GO:0048583 ! regulation of response to stimulus
relationship: regulates GO:0009607 ! response to biotic stimulus

[Term]
id: GO:0002832
name: negative regulation of response to biotic stimulus
namespace: biological_process
def: "Any process that stops, prevents, or reduces the frequency, rate, or extent of a response to biotic stimulus." [GOC:add]
exact_synonym: "down regulation of response to biotic stimulus" []
exact_synonym: "down-regulation of response to biotic stimulus" []
exact_synonym: "downregulation of response to biotic stimulus" []
narrow_synonym: "inhibition of response to biotic stimulus" []
is_a: GO:0002831 ! regulation of response to biotic stimulus
is_a: GO:0048585 ! negative regulation of response to stimulus
relationship: negatively_regulates GO:0009607 ! response to biotic stimulus

[Term]
id: GO:0002833
name: positive regulation of response to biotic stimulus
namespace: biological_process
def: "Any process that activates or increases the frequency, rate, or extent of a response to biotic stimulus." [GOC:add]
exact_synonym: "up regulation of response to biotic stimulus" []
exact_synonym: "up-regulation of response to biotic stimulus" []
exact_synonym: "upregulation of response to biotic stimulus" []
narrow_synonym: "activation of response to biotic stimulus" []
narrow_synonym: "stimulation of response to biotic stimulus" []
is_a: GO:0002831 ! regulation of response to biotic stimulus
is_a: GO:0048584 ! positive regulation of response to stimulus
relationship: positively_regulates GO:0009607 ! response to biotic stimulus

[Term]
id: GO:0002834
name: regulation of response to tumor cell
namespace: biological_process
def: "Any process that modulates the frequency, rate, or extent of a response to tumor cell." [GOC:add]
exact_synonym: "regulation of response to tumour cell" []
is_a: GO:0002831 ! regulation of response to biotic stimulus
relationship: regulates GO:0002347 ! response to tumor cell

[Term]
id: GO:0002836
name: positive regulation of response to tumor cell
namespace: biological_process
def: "Any process that activates or increases the frequency, rate, or extent of a response to tumor cell." [GOC:add]
exact_synonym: "positive regulation of response to tumour cell" []
exact_synonym: "up regulation of response to tumor cell" []
exact_synonym: "up-regulation of response to tumor cell" []
exact_synonym: "upregulation of response to tumor cell" []
narrow_synonym: "activation of response to tumor cell" []
narrow_synonym: "stimulation of response to tumor cell" []
is_a: GO:0002833 ! positive regulation of response to biotic stimulus
is_a: GO:0002834 ! regulation of response to tumor cell
relationship: positively_regulates GO:0002347 ! response to tumor cell

[Term]
id: GO:0002837
name: regulation of immune response to tumor cell
namespace: biological_process
def: "Any process that modulates the frequency, rate, or extent of an immune response to tumor cell." [GOC:add]
exact_synonym: "regulation of immune response to tumour cell" []
is_a: GO:0002834 ! regulation of response to tumor cell
is_a: GO:0050776 ! regulation of immune response
relationship: regulates GO:0002418 ! immune response to tumor cell

[Term]
id: GO:0002839
name: positive regulation of immune response to tumor cell
namespace: biological_process
def: "Any process that activates or increases the frequency, rate, or extent of an immune response to tumor cell." [GOC:add]
exact_synonym: "positive regulation of immune response to tumour cell" []
exact_synonym: "up regulation of immune response to tumor cell" []
exact_synonym: "up-regulation of immune response to tumor cell" []
exact_synonym: "upregulation of immune response to tumor cell" []
narrow_synonym: "activation of immune response to tumor cell" []
narrow_synonym: "stimulation of immune response to tumor cell" []
is_a: GO:0002836 ! positive regulation of response to tumor cell
is_a: GO:0002837 ! regulation of immune response to tumor cell
is_a: GO:0050778 ! positive regulation of immune response
relationship: positively_regulates GO:0002418 ! immune response to tumor cell

[Term]
id: GO:0002840
name: regulation of T cell mediated immune response to tumor cell
namespace: biological_process
def: "Any process that modulates the frequency, rate, or extent of a T cell mediated immune response to tumor cell." [GOC:add]
exact_synonym: "regulation of T cell mediated immune response to tumour cell" []
exact_synonym: "regulation of T lymphocyte mediated immune response to tumor cell" []
exact_synonym: "regulation of T-cell mediated immune response to tumor cell" []
exact_synonym: "regulation of T-lymphocyte mediated immune response to tumor cell" []
is_a: GO:0002709 ! regulation of T cell mediated immunity
is_a: GO:0002837 ! regulation of immune response to tumor cell

[Term]
id: GO:0002842
name: positive regulation of T cell mediated immune response to tumor cell
namespace: biological_process
def: "Any process that activates or increases the frequency, rate, or extent of a T cell mediated immune response to tumor cell." [GOC:add]
exact_synonym: "positive regulation of T cell mediated immune response to tumour cell" []
exact_synonym: "positive regulation of T lymphocyte mediated immune response to tumor cell" []
exact_synonym: "positive regulation of T-cell mediated immune response to tumor cell" []
exact_synonym: "positive regulation of T-lymphocyte mediated immune response to tumor cell" []
exact_synonym: "up regulation of T cell mediated immune response to tumor cell" []
exact_synonym: "up-regulation of T cell mediated immune response to tumor cell" []
exact_synonym: "upregulation of T cell mediated immune response to tumor cell" []
narrow_synonym: "activation of T cell mediated immune response to tumor cell" []
narrow_synonym: "stimulation of T cell mediated immune response to tumor cell" []
is_a: GO:0002711 ! positive regulation of T cell mediated immunity
is_a: GO:0002839 ! positive regulation of immune response to tumor cell
is_a: GO:0002840 ! regulation of T cell mediated immune response to tumor cell

[Term]
id: GO:0002851
name: positive regulation of peripheral T cell tolerance induction
namespace: biological_process
def: "Any process that activates or increases the frequency, rate, or extent of peripheral T cell tolerance induction." [GOC:add]
exact_synonym: "up regulation of peripheral T cell tolerance induction" []
exact_synonym: "up-regulation of peripheral T cell tolerance induction" []
exact_synonym: "upregulation of peripheral T cell tolerance induction" []
narrow_synonym: "activation of peripheral T cell tolerance induction" []
narrow_synonym: "stimulation of peripheral T cell tolerance induction" []
is_a: GO:0002666 ! positive regulation of T cell tolerance induction
is_a: GO:0002711 ! positive regulation of T cell mediated immunity

[Term]
id: GO:0002855
name: regulation of natural killer cell mediated immune response to tumor cell
namespace: biological_process
def: "Any process that modulates the frequency, rate, or extent of natural killer cell mediated immune response to a tumor cell." [GOC:add]
is_a: GO:0002715 ! regulation of natural killer cell mediated immunity
is_a: GO:0002837 ! regulation of immune response to tumor cell

[Term]
id: GO:0002857
name: positive regulation of natural killer cell mediated immune response to tumor cell
namespace: biological_process
def: "Any process that activates or increases the frequency, rate, or extent of natural killer cell mediated immune response to a tumor cell." [GOC:add]
exact_synonym: "up regulation of natural killer cell mediated immune response to tumor cell" []
exact_synonym: "up-regulation of natural killer cell mediated immune response to tumor cell" []
exact_synonym: "upregulation of natural killer cell mediated immune response to tumor cell" []
narrow_synonym: "activation of natural killer cell mediated immune response to tumor cell" []
narrow_synonym: "stimulation of natural killer cell mediated immune response to tumor cell" []
is_a: GO:0002717 ! positive regulation of natural killer cell mediated immunity
is_a: GO:0002839 ! positive regulation of immune response to tumor cell
is_a: GO:0002855 ! regulation of natural killer cell mediated immune response to tumor cell

[Term]
id: GO:0002858
name: regulation of natural killer cell mediated cytotoxicity directed against tumor cell target
namespace: biological_process
def: "Any process that modulates the frequency, rate, or extent of natural killer cell mediated cytotoxicity directed against tumor cell target." [GOC:add]
is_a: GO:0002855 ! regulation of natural killer cell mediated immune response to tumor cell
is_a: GO:0042269 ! regulation of natural killer cell mediated cytotoxicity

[Term]
id: GO:0002860
name: positive regulation of natural killer cell mediated cytotoxicity directed against tumor cell target
namespace: biological_process
def: "Any process that activates or increases the frequency, rate, or extent of natural killer cell mediated cytotoxicity directed against tumor cell target." [GOC:add]
exact_synonym: "up regulation of natural killer cell mediated cytotoxicity directed against tumor cell target" []
exact_synonym: "up-regulation of natural killer cell mediated cytotoxicity directed against tumor cell target" []
exact_synonym: "upregulation of natural killer cell mediated cytotoxicity directed against tumor cell target" []
narrow_synonym: "activation of natural killer cell mediated cytotoxicity directed against tumor cell target" []
narrow_synonym: "stimulation of natural killer cell mediated cytotoxicity directed against tumor cell target" []
is_a: GO:0002857 ! positive regulation of natural killer cell mediated immune response to tumor cell
is_a: GO:0002858 ! regulation of natural killer cell mediated cytotoxicity directed against tumor cell target
is_a: GO:0045954 ! positive regulation of natural killer cell mediated cytotoxicity

[Term]
id: GO:0002861
name: regulation of inflammatory response to antigenic stimulus
namespace: biological_process
def: "Any process that modulates the frequency, rate, or extent of an inflammatory response to an antigenic stimulus." [GOC:add]
is_a: GO:0050727 ! regulation of inflammatory response
is_a: GO:0050776 ! regulation of immune response
relationship: regulates GO:0002437 ! inflammatory response to antigenic stimulus

[Term]
id: GO:0002862
name: negative regulation of inflammatory response to antigenic stimulus
namespace: biological_process
def: "Any process that stops, prevents, or reduces the frequency, rate, or extent of an inflammatory response to an antigenic stimulus." [GOC:add]
exact_synonym: "down regulation of inflammatory response to antigenic stimulus" []
exact_synonym: "down-regulation of inflammatory response to antigenic stimulus" []
exact_synonym: "downregulation of inflammatory response to antigenic stimulus" []
narrow_synonym: "inhibition of inflammatory response to antigenic stimulus" []
is_a: GO:0002861 ! regulation of inflammatory response to antigenic stimulus
is_a: GO:0050728 ! negative regulation of inflammatory response
is_a: GO:0050777 ! negative regulation of immune response
relationship: negatively_regulates GO:0002437 ! inflammatory response to antigenic stimulus

[Term]
id: GO:0002863
name: positive regulation of inflammatory response to antigenic stimulus
namespace: biological_process
def: "Any process that activates or increases the frequency, rate, or extent of an inflammatory response to an antigenic stimulus." [GOC:add]
exact_synonym: "up regulation of inflammatory response to antigenic stimulus" []
exact_synonym: "up-regulation of inflammatory response to antigenic stimulus" []
exact_synonym: "upregulation of inflammatory response to antigenic stimulus" []
narrow_synonym: "activation of inflammatory response to antigenic stimulus" []
narrow_synonym: "stimulation of inflammatory response to antigenic stimulus" []
is_a: GO:0002861 ! regulation of inflammatory response to antigenic stimulus
is_a: GO:0050729 ! positive regulation of inflammatory response
is_a: GO:0050778 ! positive regulation of immune response
relationship: positively_regulates GO:0002437 ! inflammatory response to antigenic stimulus

[Term]
id: GO:0002864
name: regulation of acute inflammatory response to antigenic stimulus
namespace: biological_process
def: "Any process that modulates the frequency, rate, or extent of an acute inflammatory response to an antigenic stimulus." [GOC:add]
is_a: GO:0002673 ! regulation of acute inflammatory response
is_a: GO:0002861 ! regulation of inflammatory response to antigenic stimulus
relationship: regulates GO:0002438 ! acute inflammatory response to antigenic stimulus

[Term]
id: GO:0002865
name: negative regulation of acute inflammatory response to antigenic stimulus
namespace: biological_process
def: "Any process that stops, prevents, or reduces the frequency, rate, or extent of an acute inflammatory response to an antigenic stimulus." [GOC:add]
exact_synonym: "down regulation of acute inflammatory response to antigenic stimulus" []
exact_synonym: "down-regulation of acute inflammatory response to antigenic stimulus" []
exact_synonym: "downregulation of acute inflammatory response to antigenic stimulus" []
narrow_synonym: "inhibition of acute inflammatory response to antigenic stimulus" []
is_a: GO:0002674 ! negative regulation of acute inflammatory response
is_a: GO:0002862 ! negative regulation of inflammatory response to antigenic stimulus
is_a: GO:0002864 ! regulation of acute inflammatory response to antigenic stimulus
relationship: negatively_regulates GO:0002438 ! acute inflammatory response to antigenic stimulus

[Term]
id: GO:0002866
name: positive regulation of acute inflammatory response to antigenic stimulus
namespace: biological_process
def: "Any process that activates or increases the frequency, rate, or extent of an acute inflammatory response to an antigenic stimulus." [GOC:add]
exact_synonym: "up regulation of acute inflammatory response to antigenic stimulus" []
exact_synonym: "up-regulation of acute inflammatory response to antigenic stimulus" []
exact_synonym: "upregulation of acute inflammatory response to antigenic stimulus" []
narrow_synonym: "activation of acute inflammatory response to antigenic stimulus" []
narrow_synonym: "stimulation of acute inflammatory response to antigenic stimulus" []
is_a: GO:0002675 ! positive regulation of acute inflammatory response
is_a: GO:0002863 ! positive regulation of inflammatory response to antigenic stimulus
is_a: GO:0002864 ! regulation of acute inflammatory response to antigenic stimulus
relationship: positively_regulates GO:0002438 ! acute inflammatory response to antigenic stimulus

[Term]
id: GO:0002883
name: regulation of hypersensitivity
namespace: biological_process
def: "Any process that modulates the frequency, rate, or extent of hypersensitivity." [GOC:add]
is_a: GO:0002864 ! regulation of acute inflammatory response to antigenic stimulus
relationship: regulates GO:0002524 ! hypersensitivity

[Term]
id: GO:0002884
name: negative regulation of hypersensitivity
namespace: biological_process
def: "Any process that stops, prevents, or reduces the frequency, rate, or extent of hypersensitivity." [GOC:add]
exact_synonym: "down regulation of hypersensitivity" []
exact_synonym: "down-regulation of hypersensitivity" []
exact_synonym: "downregulation of hypersensitivity" []
narrow_synonym: "inhibition of hypersensitivity" []
is_a: GO:0002865 ! negative regulation of acute inflammatory response to antigenic stimulus
is_a: GO:0002883 ! regulation of hypersensitivity
relationship: negatively_regulates GO:0002524 ! hypersensitivity

[Term]
id: GO:0002885
name: positive regulation of hypersensitivity
namespace: biological_process
def: "Any process that activates or increases the frequency, rate, or extent of hypersensitivity." [GOC:add]
exact_synonym: "up regulation of hypersensitivity" []
exact_synonym: "up-regulation of hypersensitivity" []
exact_synonym: "upregulation of hypersensitivity" []
narrow_synonym: "activation of hypersensitivity" []
narrow_synonym: "stimulation of hypersensitivity" []
is_a: GO:0002866 ! positive regulation of acute inflammatory response to antigenic stimulus
is_a: GO:0002883 ! regulation of hypersensitivity
relationship: positively_regulates GO:0002524 ! hypersensitivity

[Term]
id: GO:0002886
name: regulation of myeloid leukocyte mediated immunity
namespace: biological_process
def: "Any process that modulates the frequency, rate, or extent of myeloid leukocyte mediated immunity." [GOC:add]
is_a: GO:0002703 ! regulation of leukocyte mediated immunity
relationship: regulates GO:0002444 ! myeloid leukocyte mediated immunity

[Term]
id: GO:0002888
name: positive regulation of myeloid leukocyte mediated immunity
namespace: biological_process
def: "Any process that activates or increases the frequency, rate, or extent of myeloid leukocyte mediated immunity." [GOC:add]
exact_synonym: "up regulation of myeloid leukocyte mediated immunity" []
exact_synonym: "up-regulation of myeloid leukocyte mediated immunity" []
exact_synonym: "upregulation of myeloid leukocyte mediated immunity" []
narrow_synonym: "activation of myeloid leukocyte mediated immunity" []
narrow_synonym: "stimulation of myeloid leukocyte mediated immunity" []
is_a: GO:0002705 ! positive regulation of leukocyte mediated immunity
is_a: GO:0002886 ! regulation of myeloid leukocyte mediated immunity
relationship: positively_regulates GO:0002444 ! myeloid leukocyte mediated immunity

[Term]
id: GO:0002889
name: regulation of immunoglobulin mediated immune response
namespace: biological_process
def: "Any process that modulates the frequency, rate, or extent of an immunoglobulin mediated immune response." [GOC:add]
is_a: GO:0002712 ! regulation of B cell mediated immunity
relationship: regulates GO:0016064 ! immunoglobulin mediated immune response

[Term]
id: GO:0002890
name: negative regulation of immunoglobulin mediated immune response
namespace: biological_process
def: "Any process that stops, prevents, or reduces the frequency, rate, or extent of an immunoglobulin mediated immune response." [GOC:add]
exact_synonym: "down regulation of immunoglobulin mediated immune response" []
exact_synonym: "down-regulation of immunoglobulin mediated immune response" []
exact_synonym: "downregulation of immunoglobulin mediated immune response" []
narrow_synonym: "inhibition of immunoglobulin mediated immune response" []
is_a: GO:0002713 ! negative regulation of B cell mediated immunity
is_a: GO:0002889 ! regulation of immunoglobulin mediated immune response
relationship: negatively_regulates GO:0016064 ! immunoglobulin mediated immune response

[Term]
id: GO:0002891
name: positive regulation of immunoglobulin mediated immune response
namespace: biological_process
def: "Any process that activates or increases the frequency, rate, or extent of an immunoglobulin mediated immune response." [GOC:add]
exact_synonym: "up regulation of immunoglobulin mediated immune response" []
exact_synonym: "up-regulation of immunoglobulin mediated immune response" []
exact_synonym: "upregulation of immunoglobulin mediated immune response" []
narrow_synonym: "activation of immunoglobulin mediated immune response" []
narrow_synonym: "stimulation of immunoglobulin mediated immune response" []
is_a: GO:0002714 ! positive regulation of B cell mediated immunity
is_a: GO:0002889 ! regulation of immunoglobulin mediated immune response
relationship: positively_regulates GO:0016064 ! immunoglobulin mediated immune response

[Term]
id: GO:0002892
name: regulation of type II hypersensitivity
namespace: biological_process
def: "Any process that modulates the frequency, rate, or extent of type II hypersensitivity." [GOC:add]
is_a: GO:0002883 ! regulation of hypersensitivity
is_a: GO:0002886 ! regulation of myeloid leukocyte mediated immunity
is_a: GO:0002889 ! regulation of immunoglobulin mediated immune response
relationship: regulates GO:0002445 ! type II hypersensitivity

[Term]
id: GO:0002894
name: positive regulation of type II hypersensitivity
namespace: biological_process
def: "Any process that activates or increases the frequency, rate, or extent of type II hypersensitivity." [GOC:add]
exact_synonym: "up regulation of type II hypersensitivity" []
exact_synonym: "up-regulation of type II hypersensitivity" []
exact_synonym: "upregulation of type II hypersensitivity" []
narrow_synonym: "activation of type II hypersensitivity" []
narrow_synonym: "stimulation of type II hypersensitivity" []
is_a: GO:0002885 ! positive regulation of hypersensitivity
is_a: GO:0002888 ! positive regulation of myeloid leukocyte mediated immunity
is_a: GO:0002891 ! positive regulation of immunoglobulin mediated immune response
is_a: GO:0002892 ! regulation of type II hypersensitivity
relationship: positively_regulates GO:0002445 ! type II hypersensitivity

[Term]
id: GO:0002895
name: regulation of central B cell tolerance induction
namespace: biological_process
def: "Any process that modulates the frequency, rate, or extent of central B cell tolerance induction." [GOC:add]
is_a: GO:0002646 ! regulation of central tolerance induction
is_a: GO:0002661 ! regulation of B cell tolerance induction

[Term]
id: GO:0002897
name: positive regulation of central B cell tolerance induction
namespace: biological_process
def: "Any process that activates or increases the frequency, rate, or extent of central B cell tolerance induction." [GOC:add]
exact_synonym: "up regulation of central B cell tolerance induction" []
exact_synonym: "up-regulation of central B cell tolerance induction" []
exact_synonym: "upregulation of central B cell tolerance induction" []
narrow_synonym: "activation of central B cell tolerance induction" []
narrow_synonym: "stimulation of central B cell tolerance induction" []
is_a: GO:0002648 ! positive regulation of central tolerance induction
is_a: GO:0002663 ! positive regulation of B cell tolerance induction
is_a: GO:0002895 ! regulation of central B cell tolerance induction

[Term]
id: GO:0002902
name: regulation of B cell apoptosis
namespace: biological_process
def: "Any process that modulates the frequency, rate, or extent of B cell apoptosis." [GOC:add]
is_a: GO:0070228 ! regulation of lymphocyte apoptosis
relationship: regulates GO:0001783 ! B cell apoptosis

[Term]
id: GO:0002903
name: negative regulation of B cell apoptosis
namespace: biological_process
def: "Any process that stops, prevents, or reduces the frequency, rate, or extent of B cell apoptosis." [GOC:add]
exact_synonym: "down regulation of B cell apoptosis" []
exact_synonym: "down-regulation of B cell apoptosis" []
exact_synonym: "downregulation of B cell apoptosis" []
narrow_synonym: "inhibition of B cell apoptosis" []
is_a: GO:0002902 ! regulation of B cell apoptosis
relationship: negatively_regulates GO:0001783 ! B cell apoptosis

[Term]
id: GO:0002904
name: positive regulation of B cell apoptosis
namespace: biological_process
def: "Any process that activates or increases the frequency, rate, or extent of B cell apoptosis." [GOC:add]
exact_synonym: "up regulation of B cell apoptosis" []
exact_synonym: "up-regulation of B cell apoptosis" []
exact_synonym: "upregulation of B cell apoptosis" []
narrow_synonym: "activation of B cell apoptosis" []
narrow_synonym: "stimulation of B cell apoptosis" []
is_a: GO:0002902 ! regulation of B cell apoptosis
relationship: positively_regulates GO:0001783 ! B cell apoptosis

[Term]
id: GO:0002905
name: regulation of mature B cell apoptosis
namespace: biological_process
def: "Any process that modulates the frequency, rate, or extent of mature B cell apoptosis." [GOC:add]
is_a: GO:0002682 ! regulation of immune system process
is_a: GO:0002902 ! regulation of B cell apoptosis
is_a: GO:0032844 ! regulation of homeostatic process

[Term]
id: GO:0002906
name: negative regulation of mature B cell apoptosis
namespace: biological_process
def: "Any process that stops, prevents, or reduces the frequency, rate, or extent of mature B cell apoptosis." [GOC:add]
exact_synonym: "down regulation of mature B cell apoptosis" []
exact_synonym: "down-regulation of mature B cell apoptosis" []
exact_synonym: "downregulation of mature B cell apoptosis" []
narrow_synonym: "inhibition of mature B cell apoptosis" []
is_a: GO:0002903 ! negative regulation of B cell apoptosis
is_a: GO:0002905 ! regulation of mature B cell apoptosis

[Term]
id: GO:0002911
name: regulation of lymphocyte anergy
namespace: biological_process
def: "Any process that modulates the frequency, rate, or extent of lymphocyte anergy." [GOC:add]
is_a: GO:0002643 ! regulation of tolerance induction

[Term]
id: GO:0002913
name: positive regulation of lymphocyte anergy
namespace: biological_process
def: "Any process that activates or increases the frequency, rate, or extent of lymphocyte anergy." [GOC:add]
exact_synonym: "up regulation of lymphocyte anergy" []
exact_synonym: "up-regulation of lymphocyte anergy" []
exact_synonym: "upregulation of lymphocyte anergy" []
narrow_synonym: "activation of lymphocyte anergy" []
narrow_synonym: "stimulation of lymphocyte anergy" []
is_a: GO:0002645 ! positive regulation of tolerance induction
is_a: GO:0002911 ! regulation of lymphocyte anergy

[Term]
id: GO:0002920
name: regulation of humoral immune response
namespace: biological_process
def: "Any process that modulates the frequency, rate, or extent of a humoral immune response." [GOC:add]
is_a: GO:0050776 ! regulation of immune response
relationship: regulates GO:0006959 ! humoral immune response

[Term]
id: GO:0002921
name: negative regulation of humoral immune response
namespace: biological_process
def: "Any process that stops, prevents, or reduces the frequency, rate, or extent of a humoral immune response." [GOC:add]
exact_synonym: "down regulation of humoral immune response" []
exact_synonym: "down-regulation of humoral immune response" []
exact_synonym: "downregulation of humoral immune response" []
narrow_synonym: "inhibition of humoral immune response" []
is_a: GO:0002920 ! regulation of humoral immune response
is_a: GO:0050777 ! negative regulation of immune response
relationship: negatively_regulates GO:0006959 ! humoral immune response

[Term]
id: GO:0002922
name: positive regulation of humoral immune response
namespace: biological_process
def: "Any process that activates or increases the frequency, rate, or extent of a humoral immune response." [GOC:add]
exact_synonym: "up regulation of humoral immune response" []
exact_synonym: "up-regulation of humoral immune response" []
exact_synonym: "upregulation of humoral immune response" []
narrow_synonym: "activation of humoral immune response" []
narrow_synonym: "stimulation of humoral immune response" []
is_a: GO:0002920 ! regulation of humoral immune response
is_a: GO:0050778 ! positive regulation of immune response
relationship: positively_regulates GO:0006959 ! humoral immune response

[Term]
id: GO:0002923
name: regulation of humoral immune response mediated by circulating immunoglobulin
namespace: biological_process
def: "Any process that modulates the frequency, rate, or extent of a humoral immune response mediated by circulating immunoglobulin." [GOC:add]
is_a: GO:0002889 ! regulation of immunoglobulin mediated immune response
is_a: GO:0002920 ! regulation of humoral immune response
relationship: regulates GO:0002455 ! humoral immune response mediated by circulating immunoglobulin

[Term]
id: GO:0002924
name: negative regulation of humoral immune response mediated by circulating immunoglobulin
namespace: biological_process
def: "Any process that stops, prevents, or reduces the frequency, rate, or extent of a humoral immune response mediated by circulating immunoglobulin." [GOC:add]
exact_synonym: "down regulation of humoral immune response mediated by circulating immunoglobulin" []
exact_synonym: "down-regulation of humoral immune response mediated by circulating immunoglobulin" []
exact_synonym: "downregulation of humoral immune response mediated by circulating immunoglobulin" []
narrow_synonym: "inhibition of humoral immune response mediated by circulating immunoglobulin" []
is_a: GO:0002890 ! negative regulation of immunoglobulin mediated immune response
is_a: GO:0002921 ! negative regulation of humoral immune response
is_a: GO:0002923 ! regulation of humoral immune response mediated by circulating immunoglobulin
relationship: negatively_regulates GO:0002455 ! humoral immune response mediated by circulating immunoglobulin

[Term]
id: GO:0002925
name: positive regulation of humoral immune response mediated by circulating immunoglobulin
namespace: biological_process
def: "Any process that activates or increases the frequency, rate, or extent of a humoral immune response mediated by circulating immunoglobulin." [GOC:add]
exact_synonym: "up regulation of humoral immune response mediated by circulating immunoglobulin" []
exact_synonym: "up-regulation of humoral immune response mediated by circulating immunoglobulin" []
exact_synonym: "upregulation of humoral immune response mediated by circulating immunoglobulin" []
narrow_synonym: "activation of humoral immune response mediated by circulating immunoglobulin" []
narrow_synonym: "stimulation of humoral immune response mediated by circulating immunoglobulin" []
is_a: GO:0002891 ! positive regulation of immunoglobulin mediated immune response
is_a: GO:0002922 ! positive regulation of humoral immune response
is_a: GO:0002923 ! regulation of humoral immune response mediated by circulating immunoglobulin
relationship: positively_regulates GO:0002455 ! humoral immune response mediated by circulating immunoglobulin

[Term]
id: GO:0003001
name: generation of a signal involved in cell-cell signaling
namespace: biological_process
def: "The cellular process by which a physical entity or change in state, a signal, is created that originates in one cell and is used to transfer information to another cell. This process begins with the initial formation of the signal and ends with the mature form and placement of the signal." [GOC:dph]
related_synonym: "formation of a signal" []
exact_synonym: "generation of a signal involved in cell-cell signalling" []
exact_synonym: "signal generation" []
is_a: GO:0009987 ! cellular process
relationship: part_of GO:0007267 ! cell-cell signaling

[Term]
id: GO:0003002
name: regionalization
namespace: biological_process
def: "The pattern specification process by which an axis or axes is subdivided in space to define an area or volume in which specific patterns of cell differentiation will take place or in which cells interpret a specific environment." [GOC:dph, GOC:isa_complete]
is_a: GO:0007389 ! pattern specification process

[Term]
id: GO:0003008
name: system process
namespace: biological_process
def: "A multicellular organismal process carried out by any of the organs or tissues in an organ system. An organ system is a regularly interacting or interdependent group of organs or tissues that work together to carry out a biological objective." [GOC:mtg_cardio]
exact_synonym: "organ system process" []
is_a: GO:0032501 ! multicellular organismal process

[Term]
id: GO:0003012
name: muscle system process
namespace: biological_process
def: "A organ system process carried out at the level of a muscle. Muscle tissue is composed of contractile cells or fibers." [GOC:mtg_cardio]
related_synonym: "muscle physiological process" []
is_a: GO:0003008 ! system process

[Term]
id: GO:0003013
name: circulatory system process
namespace: biological_process
def: "A organ system process carried out by any of the organs or tissues of the circulatory system. The circulatory system is an organ system that moves extracellular fluids to and from tissue within a multicellular organism." [GOC:mtg_cardio]
xref_analog: Wikipedia:Circulatory_system
is_a: GO:0003008 ! system process

[Term]
id: GO:0003016
name: respiratory system process
namespace: biological_process
def: "A organ system process carried out by any of the organs or tissues of the respiratory system. The respiratory system is an organ system responsible for respiratory gaseous exchange." [GOC:mtg_cardio]
is_a: GO:0003008 ! system process

[Term]
id: GO:0003032
name: detection of oxygen
namespace: biological_process
def: "The series of events in which an oxygen stimulus is received by a cell and converted into a molecular signal." [GOC:mtg_cardio]
is_a: GO:0009593 ! detection of chemical stimulus

[Term]
id: GO:0003044
name: regulation of systemic arterial blood pressure mediated by a chemical signal
namespace: biological_process
def: "The regulation of blood pressure mediated by biochemical signaling: hormonal, autocrine or paracrine." [GOC:mtg_cardio]
exact_synonym: "blood pressure regulation mediated by a chemical signal" []
is_a: GO:0003073 ! regulation of systemic arterial blood pressure

[Term]
id: GO:0003051
name: angiotensin-mediated drinking behavior
namespace: biological_process
def: "The drinking behavior that is mediated by the action of angiotensin in the brain. Angiotensin stimulates the brain centers that control thirst." [GOC:mtg_cardio]
exact_synonym: "angiotensin mediated drinking behavior" [GOC:tb, GOC:dph]
is_a: GO:0042756 ! drinking behavior
relationship: part_of GO:0002035 ! brain renin-angiotensin system

[Term]
id: GO:0003073
name: regulation of systemic arterial blood pressure
namespace: biological_process
def: "The process that modulates the force with which blood travels through the systemic arterial circulatory system. The process is controlled by a balance of processes that increase pressure and decrease pressure." [GOC:mtg_cardio]
is_a: GO:0008217 ! regulation of blood pressure

[Term]
id: GO:0003081
name: regulation of systemic arterial blood pressure by renin-angiotensin
namespace: biological_process
def: "The process by which renin-angiotensin modulates the force with which blood passes through the circulatory system." [GOC:mtg_cardio]
exact_synonym: "blood pressure regulation by renin-angiotensin" []
is_a: GO:0001990 ! regulation of systemic arterial blood pressure by hormone

[Term]
id: GO:0003674
name: molecular_function
namespace: molecular_function
def: "Elemental activities, such as catalysis or binding, describing the actions of a gene product at the molecular level. A given gene product may exhibit one or more molecular functions." [GOC:go_curators]
comment: Note that, in addition to forming the root of the molecular function ontology, this term is recommended for use for the annotation of gene products whose molecular function is unknown. Note that when this term is used for annotation, it indicates that no information was available about the molecular function of the gene product annotated as of the date the annotation was made; the evidence code ND, no data, is used to indicate this.
subset: goslim_candida
subset: goslim_generic
subset: goslim_goa
subset: goslim_pir
subset: goslim_plant
subset: goslim_yeast
subset: gosubset_prok
exact_synonym: "molecular function" []
narrow_synonym: "molecular function unknown" []

[Term]
id: GO:0003676
name: nucleic acid binding
namespace: molecular_function
def: "Interacting selectively with any nucleic acid." [GOC:jl]
subset: goslim_generic
subset: goslim_goa
subset: goslim_pir
subset: goslim_plant
subset: gosubset_prok
is_a: GO:0005488 ! binding

[Term]
id: GO:0003677
name: DNA binding
namespace: molecular_function
def: "Interacting selectively with DNA (deoxyribonucleic acid)." [GOC:jl]
subset: goslim_candida
subset: goslim_generic
subset: goslim_plant
subset: goslim_yeast
subset: gosubset_prok
related_synonym: "microtubule/chromatin interaction" []
narrow_synonym: "plasmid binding" []
is_a: GO:0003676 ! nucleic acid binding

[Term]
id: GO:0003700
name: transcription factor activity
namespace: molecular_function
def: "The function of binding to a specific DNA sequence in order to modulate transcription. The transcription factor may or may not also interact selectively with a protein or macromolecular complex." [GOC:curators]
subset: goslim_generic
subset: goslim_plant
subset: gosubset_prok
is_a: GO:0003677 ! DNA binding
is_a: GO:0030528 ! transcription regulator activity

[Term]
id: GO:0003723
name: RNA binding
namespace: molecular_function
def: "Interacting selectively with an RNA molecule or a portion thereof." [GOC:mah]
subset: goslim_candida
subset: goslim_generic
subset: goslim_plant
subset: goslim_yeast
subset: gosubset_prok
is_a: GO:0003676 ! nucleic acid binding

[Term]
id: GO:0003727
name: single-stranded RNA binding
namespace: molecular_function
def: "Interacting selectively with single-stranded RNA." [GOC:jl]
is_a: GO:0003723 ! RNA binding

[Term]
id: GO:0003796
name: lysozyme activity
namespace: molecular_function
def: "Catalysis of the hydrolysis of the 1,4-beta-linkages between N-acetyl-D-glucosamine and N-acetylmuramic acid in peptidoglycan heteropolymers of the prokaryotes cell walls and between N-acetyl-D-glucosamine residues in chitodextrins." [EC:3.2.1.17]
subset: gosubset_prok
related_synonym: "globulin G" [EC:3.2.1.17]
related_synonym: "globulin G1" [EC:3.2.1.17]
related_synonym: "L-7001" [EC:3.2.1.17]
related_synonym: "lysozyme g" [EC:3.2.1.17]
related_synonym: "PR1-lysozyme" [EC:3.2.1.17]
exact_synonym: "1,4-N-acetylmuramidase activity" []
exact_synonym: "mucopeptide glucohydrolase activity" []
exact_synonym: "mucopeptide N-acetylmuramoylhydrolase activity" []
exact_synonym: "muramidase activity" []
exact_synonym: "N,O-diacetylmuramidase activity" []
exact_synonym: "peptidoglycan N-acetylmuramoylhydrolase activity" [EC:3.2.1.17]
xref_analog: EC:3.2.1.17
xref_analog: MetaCyc:3.2.1.17-RXN
is_a: GO:0004553 ! hydrolase activity, hydrolyzing O-glycosyl compounds

[Term]
id: GO:0003810
name: protein-glutamine gamma-glutamyltransferase activity
namespace: molecular_function
def: "Catalysis of the reaction: protein glutamine + alkylamine = protein N5-alkylglutamine + NH3. This reaction is the formation of the N6-(L-isoglutamyl)-L-lysine isopeptide, resulting in cross-linking polypeptide chains; the gamma-carboxamide groups of peptidyl-glutamine residues act as acyl donors, and the 6-amino-groups of peptidyl-lysine residues act as acceptors, to give intra- and intermolecular N6-(5-glutamyl)lysine cross-links." [EC:2.3.2.13, RESID:AA0124]
subset: gosubset_prok
related_synonym: "factor XIIIa" [EC:2.3.2.13]
related_synonym: "fibrin stabilizing factor" [EC:2.3.2.13]
related_synonym: "polyamine transglutaminase activity" [EC:2.3.2.13]
exact_synonym: "fibrinoligase activity" []
exact_synonym: "glutaminylpeptide gamma-glutamyltransferase activity" [EC:2.3.2.13]
exact_synonym: "protein-glutamine:amine gamma-glutamyltransferase" [EC:2.3.2.13]
exact_synonym: "R-glutaminyl-peptide:amine gamma-glutamyl transferase activity" [EC:2.3.2.13]
exact_synonym: "TGase activity" []
exact_synonym: "transglutaminase activity" []
narrow_synonym: "tissue transglutaminase" [EC:2.3.2.13]
xref_analog: EC:2.3.2.13
xref_analog: MetaCyc:2.3.2.13-RXN
xref_analog: Reactome:11549
xref_analog: RESID:AA0124
is_a: GO:0016755 ! transferase activity, transferring amino-acyl groups

[Term]
id: GO:0003823
name: antigen binding
namespace: molecular_function
def: "Interacting selectively with an antigen, any substance which is capable of inducing a specific immune response and of reacting with the products of that response, the specific antibody or specifically sensitized T-lymphocytes, or both. Binding may counteract the biological activity of the antigen." [GOC:jl, ISBN:0198506732 "Oxford Dictionary of Biochemistry and Molecular Biology", ISBN:0721662544 "Dorland's Illustrated Medical Dictionary"]
subset: goslim_pir
related_synonym: "antibody" []
related_synonym: "B cell receptor activity" []
related_synonym: "immunoglobulin" []
related_synonym: "opsonin activity" []
is_a: GO:0005488 ! binding

[Term]
id: GO:0003824
name: catalytic activity
namespace: molecular_function
def: "Catalysis of a biochemical reaction at physiological temperatures. In biologically catalyzed reactions, the reactants are known as substrates, and the catalysts are naturally occurring macromolecular substances known as enzymes. Enzymes possess specific binding sites for substrates, and are usually composed wholly or largely of protein, but RNA that has catalytic activity (ribozyme) is often also regarded as enzymatic." [ISBN:0198506732 "Oxford Dictionary of Biochemistry and Molecular Biology"]
subset: goslim_generic
subset: goslim_goa
subset: goslim_pir
subset: goslim_plant
subset: gosubset_prok
exact_synonym: "enzyme activity" [GOC:tb, GOC:dph]
xref_analog: Wikipedia:Enzyme
is_a: GO:0003674 ! molecular_function

[Term]
id: GO:0003851
name: 2-hydroxyacylsphingosine 1-beta-galactosyltransferase activity
namespace: molecular_function
def: "Catalysis of the reaction: UDP-galactose + 2-(2-hydroxyacyl)sphingosine = UDP + 1-(beta-D-galactosyl)-2-(2-hydroxyacyl)sphingosine." [EC:2.4.1.45]
exact_synonym: "cerebroside synthase activity" [EC:2.4.1.45]
exact_synonym: "UDP-galactose-ceramide galactosyltransferase activity" [EC:2.4.1.45]
exact_synonym: "UDP-galactose:2-(2-hydroxyacyl)sphingosine 1-beta-D-galactosyl-transferase activity" [EC:2.4.1.45]
exact_synonym: "UDPgalactose-2-hydroxyacylsphingosine galactosyltransferase activity" [EC:2.4.1.45]
exact_synonym: "UDPgalactose:2-(2-hydroxyacyl)sphingosine 1-beta-D-galactosyl-transferase activity" [EC:2.4.1.45]
exact_synonym: "UDPgalactose:2-2-hydroxyacylsphingosine galactosyltransferase activity" [EC:2.4.1.45]
exact_synonym: "UDPgalactose:ceramide galactosyltransferase activity" [EC:2.4.1.45]
exact_synonym: "uridine diphosphogalactose-2-hydroxyacylsphingosine galactosyltransferase activity" [EC:2.4.1.45]
xref_analog: EC:2.4.1.45
xref_analog: MetaCyc:2.4.1.45-RXN
is_a: GO:0035250 ! UDP-galactosyltransferase activity

[Term]
id: GO:0003857
name: 3-hydroxyacyl-CoA dehydrogenase activity
namespace: molecular_function
def: "Catalysis of the reaction: (S)-3-hydroxyacyl-CoA + NAD+ = 3-oxoacyl-CoA + NADH + H+." [EC:1.1.1.35]
subset: gosubset_prok
exact_synonym: "beta-hydroxyacyl dehydrogenase activity" [EC:1.1.1.35]
exact_synonym: "beta-hydroxyacyl-coenzyme A synthetase activity" [EC:1.1.1.35]
exact_synonym: "beta-hydroxyacylcoenzyme A dehydrogenase activity" [EC:1.1.1.35]
exact_synonym: "beta-hydroxybutyrylcoenzyme A dehydrogenase activity" [EC:1.1.1.35]
exact_synonym: "beta-keto-reductase activity" [EC:1.1.1.35]
exact_synonym: "L-3-hydroxyacyl CoA dehydrogenase activity" [EC:1.1.1.35]
exact_synonym: "L-3-hydroxyacyl coenzyme A dehydrogenase activity" [EC:1.1.1.35]
broad_synonym: "beta-ketoacyl-CoA reductase" [EC:1.1.1.35]
xref_analog: EC:1.1.1.35
xref_analog: MetaCyc:OHACYL-COA-DEHYDROG-RXN
xref_analog: Reactome:11645
xref_analog: UM-BBD_enzymeID:e0664
is_a: GO:0016616 ! oxidoreductase activity, acting on the CH-OH group of donors, NAD or NADP as acceptor

[Term]
id: GO:0003990
name: acetylcholinesterase activity
namespace: molecular_function
def: "Catalysis of the reaction: acetylcholine + H2O = choline + acetate." [EC:3.1.1.7]
subset: gosubset_prok
related_synonym: "AcCholE" [EC:3.1.1.7]
exact_synonym: "acetyl.beta-methylcholinesterase activity" [EC:3.1.1.7]
exact_synonym: "acetylcholine acetylhydrolase activity" [EC:3.1.1.7]
exact_synonym: "acetylcholine hydrolase activity" [EC:3.1.1.7]
exact_synonym: "acetylthiocholinesterase activity" [EC:3.1.1.7]
exact_synonym: "choline esterase I activity" [EC:3.1.1.7]
exact_synonym: "true cholinesterase activity" [EC:3.1.1.7]
xref_analog: EC:3.1.1.7
xref_analog: MetaCyc:ACETYLCHOLINESTERASE-RXN
is_a: GO:0004091 ! carboxylesterase activity

[Term]
id: GO:0004051
name: arachidonate 5-lipoxygenase activity
namespace: molecular_function
def: "Catalysis of the reaction: arachidonate + O2 = (6E,8Z,11Z,14Z)-(5S)-5-hydroperoxycosa-6,8,11,14-tetraenoate." [EC:1.13.11.34]
subset: gosubset_prok
related_synonym: "C-5-lipoxygenase activity" [EC:1.13.11.34]
related_synonym: "delta(5)-lipoxygenase activity" [EC:1.13.11.34]
exact_synonym: "5-delta-lipoxygenase activity" [EC:1.13.11.34]
exact_synonym: "5-lipoxygenase activity" [EC:1.13.11.34]
exact_synonym: "5Delta-lipoxygenase activity" [EC:1.13.11.34]
exact_synonym: "arachidonate:oxygen 5-oxidoreductase activity" [EC:1.13.11.34]
exact_synonym: "arachidonic 5-lipoxygenase activity" [EC:1.13.11.34]
exact_synonym: "arachidonic acid 5-lipoxygenase activity" [EC:1.13.11.34]
exact_synonym: "delta5-lipoxygenase activity" [EC:1.13.11.34]
exact_synonym: "leukotriene-A4 synthase activity" [EC:1.13.11.34]
narrow_synonym: "leukotriene-A(4) synthase activity" [EC:1.13.11.34]
narrow_synonym: "LTA synthase activity" [EC:1.13.11.34]
broad_synonym: "leukotriene A4 synthase" [EC:1.13.11.34]
xref_analog: EC:1.13.11.34
xref_analog: MetaCyc:ARACHIDONATE-5-LIPOXYGENASE-RXN
is_a: GO:0016702 ! oxidoreductase activity, acting on single donors with incorporation of molecular oxygen, incorporation of two atoms of oxygen

[Term]
id: GO:0004052
name: arachidonate 12-lipoxygenase activity
namespace: molecular_function
def: "Catalysis of the reaction: arachidonate + O2 = (5Z,8Z,10E,14Z)-(12S)-12-hydroperoxyicosa-5,8,10,14-tetraenoate." [EC:1.13.11.31]
related_synonym: "12-lipoxygenase activity" [EC:1.13.11.31]
exact_synonym: "12Delta-lipoxygenase activity" [EC:1.13.11.31]
exact_synonym: "12S-lipoxygenase activity" [EC:1.13.11.31]
exact_synonym: "arachidonate:oxygen 12-oxidoreductase activity" [EC:1.13.11.31]
exact_synonym: "C-12 lipoxygenase activity" [EC:1.13.11.31]
exact_synonym: "delta12-lipoxygenase activity" [EC:1.13.11.31]
exact_synonym: "LTA4 synthase activity" [EC:1.13.11.31]
broad_synonym: "leukotriene A4 synthase" [EC:1.13.11.31]
xref_analog: EC:1.13.11.31
xref_analog: MetaCyc:ARACHIDONATE-12-LIPOXYGENASE-RXN
is_a: GO:0016702 ! oxidoreductase activity, acting on single donors with incorporation of molecular oxygen, incorporation of two atoms of oxygen

[Term]
id: GO:0004053
name: arginase activity
namespace: molecular_function
def: "Catalysis of the reaction: L-arginine + H2O = L-ornithine + urea." [EC:3.5.3.1]
subset: gosubset_prok
exact_synonym: "arginine amidinase activity" [EC:3.5.3.1]
exact_synonym: "arginine transamidinase activity" [EC:3.5.3.1]
exact_synonym: "canavanase activity" [EC:3.5.3.1]
exact_synonym: "L-arginase activity" [EC:3.5.3.1]
exact_synonym: "L-arginine amidinohydrolase activity" [EC:3.5.3.1]
xref_analog: EC:3.5.3.1
xref_analog: MetaCyc:ARGINASE-RXN
xref_analog: Reactome:7167
is_a: GO:0016813 ! hydrolase activity, acting on carbon-nitrogen (but not peptide) bonds, in linear amidines

[Term]
id: GO:0004055
name: argininosuccinate synthase activity
namespace: molecular_function
def: "Catalysis of the reaction: ATP + L-citrulline + L-aspartate = AMP + diphosphate + (N(omega)-L-arginino)succinate." [EC:6.3.4.5]
subset: gosubset_prok
exact_synonym: "arginine succinate synthetase activity" [EC:6.3.4.5]
exact_synonym: "argininosuccinate synthetase activity" [EC:6.3.4.5]
exact_synonym: "argininosuccinic acid synthetase activity" [EC:6.3.4.5]
exact_synonym: "arginosuccinate synthetase activity" [EC:6.3.4.5]
exact_synonym: "citrulline--aspartate ligase activity" [EC:6.3.4.5]
exact_synonym: "L-citrulline:L-aspartate ligase (AMP-forming)" [EC:6.3.4.5]
xref_analog: EC:6.3.4.5
xref_analog: MetaCyc:ARGSUCCINSYN-RXN
xref_analog: Reactome:7171
is_a: GO:0016879 ! ligase activity, forming carbon-nitrogen bonds

[Term]
id: GO:0004091
name: carboxylesterase activity
namespace: molecular_function
def: "Catalysis of the reaction: a carboxylic ester + H2O = an alcohol + a carboxylic anion." [EC:3.1.1.1]
subset: gosubset_prok
related_synonym: "Ali-esterase activity" [EC:3.1.1]
related_synonym: "B-esterase activity" [EC:3.1.1]
related_synonym: "esterase A" [EC:3.1.1]
related_synonym: "esterase B" [EC:3.1.1]
exact_synonym: "ali-esterase activity" [EC:3.1.1]
exact_synonym: "alpha-carboxylesterase activity" [EC:3.1.1]
exact_synonym: "carboxyesterase activity" [EC:3.1.1]
exact_synonym: "carboxyl ester hydrolase activity" [EC:3.1.1]
exact_synonym: "carboxylate esterase activity" [EC:3.1.1]
exact_synonym: "carboxylic acid esterase activity" []
exact_synonym: "carboxylic ester hydrolase activity" []
exact_synonym: "carboxylic esterase activity" [EC:3.1.1]
exact_synonym: "carboxylic-ester hydrolase activity" [EC:3.1.1]
exact_synonym: "nonspecific carboxylesterase activity" [EC:3.1.1]
exact_synonym: "serine esterase activity" []
narrow_synonym: "cocaine esterase activity" [EC:3.1.1]
narrow_synonym: "procaine esterase activity" [EC:3.1.1]
narrow_synonym: "triacetin esterase" [EC:3.1.1]
narrow_synonym: "vitamin A esterase" [EC:3.1.1]
xref_analog: EC:3.1.1
xref_analog: EC:3.1.1.1
xref_analog: MetaCyc:CARBOXYLESTERASE-RXN
xref_analog: UM-BBD_enzymeID:e0631
is_a: GO:0016788 ! hydrolase activity, acting on ester bonds

[Term]
id: GO:0004103
name: choline kinase activity
namespace: molecular_function
def: "Catalysis of the reaction: ATP + choline = ADP + O-phosphocholine." [EC:2.7.1.32]
subset: gosubset_prok
exact_synonym: "ATP:choline phosphotransferase activity" [EC:2.7.1.32]
exact_synonym: "choline kinase (phosphorylating)" [EC:2.7.1.32]
exact_synonym: "choline phosphokinase activity" [EC:2.7.1.32]
exact_synonym: "choline-ethanolamine kinase activity" [EC:2.7.1.32]
xref_analog: EC:2.7.1.32
xref_analog: MetaCyc:CHOLINE-KINASE-RXN
is_a: GO:0016301 ! kinase activity
is_a: GO:0016773 ! phosphotransferase activity, alcohol group as acceptor

[Term]
id: GO:0004104
name: cholinesterase activity
namespace: molecular_function
def: "Catalysis of the reaction: an acylcholine + H2O = choline + a carboxylic acid anion." [EC:3.1.1.8]
subset: gosubset_prok
exact_synonym: "acylcholine acylhydrolase activity" [EC:3.1.1.8]
exact_synonym: "anticholineesterase activity" [EC:3.1.1.8]
exact_synonym: "benzoylcholinesterase activity" [EC:3.1.1.8]
exact_synonym: "BtChoEase activity" [EC:3.1.1.8]
exact_synonym: "butyrylcholine esterase activity" [EC:3.1.1.8]
exact_synonym: "butyrylcholinesterase activity" [EC:3.1.1.8]
exact_synonym: "choline esterase activity" [EC:3.1.1.8]
exact_synonym: "choline esterase II (unspecific) activity" [EC:3.1.1.8]
exact_synonym: "non-specific cholinesterase activity" [EC:3.1.1.8]
exact_synonym: "propionylcholinesterase activity" [EC:3.1.1.8]
exact_synonym: "pseudocholinesterase activity" [EC:3.1.1.8]
xref_analog: EC:3.1.1.8
xref_analog: MetaCyc:CHOLINESTERASE-RXN
is_a: GO:0004091 ! carboxylesterase activity

[Term]
id: GO:0004122
name: cystathionine beta-synthase activity
namespace: molecular_function
def: "Catalysis of the reaction: L-serine + L-homocysteine = cystathionine + H2O." [EC:4.2.1.22]
subset: gosubset_prok
exact_synonym: "beta-thionase activity" [EC:4.2.1.22]
exact_synonym: "L-serine hydro-lyase (adding homocysteine)" [EC:4.2.1.22]
exact_synonym: "L-serine hydro-lyase (adding homocysteine; L-cystathionine-forming)" [EC:4.2.1.22]
exact_synonym: "methylcysteine synthase activity" [EC:4.2.1.22]
exact_synonym: "serine sulfhydrase activity" [EC:4.2.1.22]
exact_synonym: "serine sulfhydrylase activity" [EC:4.2.1.22]
xref_analog: EC:4.2.1.22
xref_analog: MetaCyc:CYSTATHIONINE-BETA-SYNTHASE-RXN
is_a: GO:0016836 ! hydro-lyase activity

[Term]
id: GO:0004123
name: cystathionine gamma-lyase activity
namespace: molecular_function
def: "Catalysis of the reaction: L-cystathionine + H2O = L-cysteine + NH3 + 2-oxobutanoate." [EC:4.4.1.1]
subset: gosubset_prok
related_synonym: "cystalysin" [EC:4.4.1.1]
related_synonym: "gamma-CTL" [EC:4.4.1.1]
exact_synonym: "cystathionase activity" [EC:4.4.1.1]
exact_synonym: "cystathioninase activity" [EC:4.4.1.1]
exact_synonym: "cysteine desulfhydrase activity" []
exact_synonym: "cystine desulfhydrase activity" [EC:4.4.1.1]
exact_synonym: "gamma-cystathionase activity" [EC:4.4.1.1]
exact_synonym: "homoserine deaminase activity" [EC:4.4.1.1]
exact_synonym: "homoserine deaminase-cystathionase activity" [EC:4.4.1.1]
exact_synonym: "homoserine dehydratase activity" [EC:4.4.1.1]
exact_synonym: "L-cystathionine cysteine-lyase (deaminating)" [EC:4.4.1.1]
exact_synonym: "L-cystathionine cysteine-lyase (deaminating; 2-oxobutanoate-forming)" [EC:4.4.1.1]
xref_analog: EC:4.4.1.1
xref_analog: MetaCyc:CYSTAGLY-RXN
is_a: GO:0016846 ! carbon-sulfur lyase activity

[Term]
id: GO:0004157
name: dihydropyrimidinase activity
namespace: molecular_function
def: "Catalysis of the reaction: 5,6-dihydrouracil + H2O = 3-ureidopropionate." [EC:3.5.2.2]
subset: gosubset_prok
exact_synonym: "5,6-dihydropyrimidine amidohydrolase activity" [EC:3.5.2.2]
exact_synonym: "D-hydantoinase activity" [EC:3.5.2.2]
exact_synonym: "hydantoin peptidase activity" [EC:3.5.2.2]
exact_synonym: "hydantoinase activity" [EC:3.5.2.2]
exact_synonym: "hydropyrimidine hydrase activity" [EC:3.5.2.2]
exact_synonym: "pyrimidine hydrase activity" [EC:3.5.2.2]
xref_analog: EC:3.5.2.2
xref_analog: MetaCyc:DIHYDROPYRIMIDINASE-RXN
xref_analog: Reactome:8430
is_a: GO:0016812 ! hydrolase activity, acting on carbon-nitrogen (but not peptide) bonds, in cyclic amides

[Term]
id: GO:0004167
name: dopachrome isomerase activity
namespace: molecular_function
def: "Catalysis of the reaction: L-dopachrome = 5,6-dihydroxyindole-2-carboxylate." [EC:5.3.3.12]
related_synonym: "dopachrome-rearranging enzyme" [EC:5.3.3.12]
related_synonym: "TRP-1" [EC:5.3.3.12]
related_synonym: "TRP-2" [EC:5.3.3.12]
related_synonym: "TRP2" [EC:5.3.3.12]
related_synonym: "tryosinase-related protein-2" [EC:5.3.3.12]
exact_synonym: "DCF activity" [EC:5.3.3.12]
exact_synonym: "DCT activity" [EC:5.3.3.12]
exact_synonym: "dopachrome Delta(7),Delta(2)-isomerase activity" [EC:5.3.3.12]
exact_synonym: "dopachrome delta-isomerase activity" []
exact_synonym: "dopachrome delta7,Delta2-isomerase activity" [EC:5.3.3.12]
exact_synonym: "dopachrome keto-enol isomerase activity" [EC:5.3.3.12]
exact_synonym: "dopachrome oxidoreductase activity" [EC:5.3.3.12]
exact_synonym: "dopachrome rearranging enzyme activity" [EC:5.3.3.12]
exact_synonym: "dopachrome tautomerase activity" [EC:5.3.3.12]
exact_synonym: "L-dopachrome isomerase activity" [EC:5.3.3.12]
exact_synonym: "L-dopachrome keto-enol isomerase activity" [EC:5.3.3.12]
exact_synonym: "L-dopachrome-methyl ester tautomerase activity" [EC:5.3.3.12]
exact_synonym: "TRP activity" [EC:5.3.3.12]
exact_synonym: "tyrosinase-related protein 2 activity" [EC:5.3.3.12]
broad_synonym: "dopachrome conversion activity" []
broad_synonym: "dopachrome conversion factor activity" [EC:5.3.3.12]
xref_analog: EC:5.3.3.12
xref_analog: MetaCyc:DOPACHROME-DELTA-ISOMERASE-RXN
is_a: GO:0016863 ! intramolecular oxidoreductase activity, transposing C=C bonds

[Term]
id: GO:0004305
name: ethanolamine kinase activity
namespace: molecular_function
def: "Catalysis of the reaction: ATP + ethanolamine = ADP + O-phosphoethanolamine." [EC:2.7.1.82]
exact_synonym: "ATP:ethanolamine O-phosphotransferase activity" [EC:2.7.1.82]
exact_synonym: "ethanolamine kinase (phosphorylating)" [EC:2.7.1.82]
exact_synonym: "ethanolamine phosphokinase activity" [EC:2.7.1.82]
xref_analog: EC:2.7.1.82
xref_analog: MetaCyc:ETHANOLAMINE-KINASE-RXN
is_a: GO:0016301 ! kinase activity
is_a: GO:0016773 ! phosphotransferase activity, alcohol group as acceptor

[Term]
id: GO:0004322
name: ferroxidase activity
namespace: molecular_function
def: "Catalysis of the reaction: 4 Fe2+ + 4 H+ + O2 = 4 Fe3+ + 2 H2O." [EC:1.16.3.1]
subset: gosubset_prok
related_synonym: "caeruloplasmin" [EC:1.16.3.1]
related_synonym: "ferroxidase I" [EC:1.16.3.1]
exact_synonym: "Fe(II):oxygen oxidoreductase activity" [EC:1.16.3.1]
exact_synonym: "ferro:O2 oxidoreductase activity" [EC:1.16.3.1]
exact_synonym: "ferroxidase, iron II:oxygen oxidoreductase activity" [EC:1.16.3.1]
exact_synonym: "iron(II): oxygen oxidoreductase activity" [EC:1.16.3.1]
narrow_synonym: "ceruloplasmin activity" [EC:1.16.3.1]
narrow_synonym: "multicopper ferroxidase iron transport mediator activity" []
xref_analog: EC:1.16.3.1
xref_analog: MetaCyc:RXN0-1483
is_a: GO:0016724 ! oxidoreductase activity, oxidizing metal ions, oxygen as acceptor

[Term]
id: GO:0004351
name: glutamate decarboxylase activity
namespace: molecular_function
def: "Catalysis of the reaction: L-glutamate = 4-aminobutanoate + CO2." [EC:4.1.1.15]
subset: gosubset_prok
exact_synonym: "cysteic acid decarboxylase activity" [EC:4.1.1.15]
exact_synonym: "gamma-glutamate decarboxylase activity" [EC:4.1.1.15]
exact_synonym: "L-aspartate-alpha-decarboxylase activity" [EC:4.1.1.15]
exact_synonym: "L-glutamate 1-carboxy-lyase (4-aminobutanoate-forming)" [EC:4.1.1.15]
exact_synonym: "L-glutamate 1-carboxy-lyase activity" [EC:4.1.1.15]
exact_synonym: "L-glutamate alpha-decarboxylase activity" [EC:4.1.1.15]
exact_synonym: "L-glutamic acid decarboxylase activity" [EC:4.1.1.15]
exact_synonym: "L-glutamic decarboxylase activity" [EC:4.1.1.15]
broad_synonym: "aspartic alpha-decarboxylase" [EC:4.1.1.15]
xref_analog: EC:4.1.1.15
xref_analog: MetaCyc:GLUTDECARBOX-RXN
is_a: GO:0016831 ! carboxy-lyase activity

[Term]
id: GO:0004364
name: glutathione transferase activity
namespace: molecular_function
def: "Catalysis of the reaction: R-X + glutathione = H-X + R-S-glutathione. R may be an aliphatic, aromatic or heterocyclic group; X may be a sulfate, nitrile or halide group." [EC:2.5.1.18]
subset: gosubset_prok
exact_synonym: "glutathione conjugation reaction" []
exact_synonym: "glutathione S-alkyl transferase activity" [EC:2.5.1.18]
exact_synonym: "glutathione S-alkyltransferase activity" [EC:2.5.1.18]
exact_synonym: "glutathione S-aralkyltransferase activity" [EC:2.5.1.18]
exact_synonym: "glutathione S-aryltransferase activity" [EC:2.5.1.18]
exact_synonym: "glutathione S-transferase activity" [EC:2.5.1.18]
exact_synonym: "RX:glutathione R-transferase activity" [EC:2.5.1.18]
exact_synonym: "S-(hydroxyalkyl)glutathione lyase activity" [EC:2.5.1.18]
xref_analog: EC:2.5.1.18
xref_analog: MetaCyc:GSHTRAN-RXN
xref_analog: Reactome:10527
is_a: GO:0016765 ! transferase activity, transferring alkyl or aryl (other than methyl) groups

[Term]
id: GO:0004385
name: guanylate kinase activity
namespace: molecular_function
def: "Catalysis of the reaction: ATP + GMP = ADP + GDP." [EC:2.7.4.8]
subset: gosubset_prok
related_synonym: "deoxyguanylate kinase activity" [EC:2.7.4.8]
exact_synonym: "5'-GMP kinase activity" [EC:2.7.4.8]
exact_synonym: "ATP:(d)GMP phosphotransferase activity" [EC:2.7.4.8]
exact_synonym: "ATP:GMP phosphotransferase activity" [EC:2.7.4.8]
exact_synonym: "GMP kinase activity" [EC:2.7.4.8]
exact_synonym: "guanosine monophosphate kinase activity" [EC:2.7.4.8]
narrow_synonym: "membrane-associated guanylate kinase" []
xref_analog: EC:2.7.4.8
xref_analog: MetaCyc:GUANYL-KIN-RXN
is_a: GO:0016776 ! phosphotransferase activity, phosphate group as acceptor
is_a: GO:0019201 ! nucleotide kinase activity

[Term]
id: GO:0004398
name: histidine decarboxylase activity
namespace: molecular_function
def: "Catalysis of the reaction: L-histidine = histamine + CO2." [EC:4.1.1.22]
subset: gosubset_prok
exact_synonym: "L-histidine carboxy-lyase (histamine-forming)" [EC:4.1.1.22]
exact_synonym: "L-histidine carboxy-lyase activity" [EC:4.1.1.22]
exact_synonym: "L-histidine decarboxylase activity" [EC:4.1.1.22]
xref_analog: EC:4.1.1.22
xref_analog: MetaCyc:HISTIDINE-DECARBOXYLASE-RXN
is_a: GO:0016831 ! carboxy-lyase activity

[Term]
id: GO:0004428
name: inositol or phosphatidylinositol kinase activity
namespace: molecular_function
def: "Catalysis of the phosphorylation of myo-inositol (1,2,3,5/4,6-cyclohexanehexol) or a phosphatidylinositol." [GOC:hb]
subset: gosubset_prok
exact_synonym: "inositol/phosphatidylinositol kinase activity" []
is_a: GO:0016301 ! kinase activity

[Term]
id: GO:0004430
name: 1-phosphatidylinositol 4-kinase activity
namespace: molecular_function
def: "Catalysis of the reaction: ATP + 1-phosphatidyl-1D-myo-inositol = ADP + 1-phosphatidyl-1D-myo-inositol 4-phosphate." [EC:2.7.1.67, PMID:9759495]
related_synonym: "type II phosphatidylinositol kinase activity" [EC:2.7.1.67]
exact_synonym: "ATP:1-phosphatidyl-1D-myo-inositol 4-phosphotransferase activity" [EC:2.7.1.67]
exact_synonym: "PI 4-kinase activity" [EC:2.7.1.67]
broad_synonym: "phosphatidylinositol 4-kinase activity" [EC:2.7.1.67]
broad_synonym: "phosphatidylinositol kinase (phosphorylating) activity" [EC:2.7.1.67]
broad_synonym: "phosphatidylinositol kinase activity" [EC:2.7.1.67]
broad_synonym: "PI kinase activity" [EC:2.7.1.67]
broad_synonym: "PI4-kinase activity" [EC:2.7.1.67]
broad_synonym: "PI4K" [EC:2.7.1.67]
broad_synonym: "PI4K-alpha activity" [EC:2.7.1.67]
broad_synonym: "PtdIns-4-kinase activity" [EC:2.7.1.67]
xref_analog: EC:2.7.1.67
xref_analog: MetaCyc:1-PHOSPHATIDYLINOSITOL-KINASE-RXN
is_a: GO:0004428 ! inositol or phosphatidylinositol kinase activity
is_a: GO:0016773 ! phosphotransferase activity, alcohol group as acceptor

[Term]
id: GO:0004486
name: methylenetetrahydrofolate dehydrogenase activity
namespace: molecular_function
def: "Catalysis of the reaction: 5,10-methylenetetrahydrofolate + NAD(P)+ = 5,10-methenyltetrahydrofolate + NAD(P)H + H+." [EC:1.5.1.-, EC:1.5.1.15]
subset: gosubset_prok
exact_synonym: "5,10-methylene-THF dehydrogenase activity" [GOC:vw]
exact_synonym: "N5,N10-methylenetetrahydrofolate dehydrogenase activity" [EC:1.5.1.5]
xref_analog: EC:1.5.1.-
is_a: GO:0016646 ! oxidoreductase activity, acting on the CH-NH group of donors, NAD or NADP as acceptor

[Term]
id: GO:0004487
name: methylenetetrahydrofolate dehydrogenase (NAD+) activity
namespace: molecular_function
def: "Catalysis of the reaction: 5,10-methylenetetrahydrofolate + NAD+ = 5,10-methenyltetrahydrofolate + NADH + H+." [EC:1.5.1.15]
exact_synonym: "5,10-methylenetetrahydrofolate dehydrogenase activity" [EC:1.5.1.5]
exact_synonym: "5,10-methylenetetrahydrofolate:NAD+ oxidoreductase" [EC:1.5.1.15]
xref_analog: EC:1.5.1.15
xref_analog: MetaCyc:1.5.1.15-RXN
is_a: GO:0004486 ! methylenetetrahydrofolate dehydrogenase activity

[Term]
id: GO:0004488
name: methylenetetrahydrofolate dehydrogenase (NADP+) activity
namespace: molecular_function
def: "Catalysis of the reaction: 5,10-methylenetetrahydrofolate + NADP+ = 5,10-methenyltetrahydrofolate + NADPH + H+." [EC:1.5.1.5]
subset: gosubset_prok
exact_synonym: "5,10-methylenetetrahydrofolate:NADP oxidoreductase activity" [EC:1.5.1.5]
exact_synonym: "5,10-methylenetetrahydrofolate:NADP+ oxidoreductase activity" [EC:1.5.1.5]
xref_analog: EC:1.5.1.5
xref_analog: MetaCyc:METHYLENETHFDEHYDROG-NADP-RXN
is_a: GO:0004486 ! methylenetetrahydrofolate dehydrogenase activity

[Term]
id: GO:0004497
name: monooxygenase activity
namespace: molecular_function
def: "Catalysis of the incorporation of one atom from molecular oxygen into a compound and the reduction of the other atom of oxygen to water." [http://www.onelook.com/, ISBN:0198506732 "Oxford Dictionary of Biochemistry and Molecular Biology"]
subset: goslim_pir
subset: gosubset_prok
is_a: GO:0016491 ! oxidoreductase activity

[Term]
id: GO:0004500
name: dopamine beta-monooxygenase activity
namespace: molecular_function
def: "Catalysis of the reaction: 3,4-dihydroxyphenethylamine + ascorbate + O2 = noradrenaline + dehydroascorbate + H2O." [EC:1.14.17.1]
subset: gosubset_prok
related_synonym: "MDBH (membrane-associated dopamine beta-monooxygenase)" [EC:1.14.17.1]
related_synonym: "SDBH (soluble dopamine beta-monooxygenase)" [EC:1.14.17.1]
exact_synonym: "(3,4-dihydroxyphenethylamine)beta-mono-oxygenase activity" [EC:1.14.17.1]
exact_synonym: "3,4-dihydroxyphenethylamine beta-oxidase activity" [EC:1.14.17.1]
exact_synonym: "3,4-dihydroxyphenethylamine,ascorbate:oxygen oxidoreductase (beta-hydroxylating)" [EC:1.14.17.1]
exact_synonym: "4-(2-aminoethyl)pyrocatechol beta-oxidase activity" [EC:1.14.17.1]
exact_synonym: "dopa beta-hydroxylase activity" [EC:1.14.17.1]
exact_synonym: "dopamine b-hydroxylase activity" []
exact_synonym: "dopamine beta-hydroxylase activity" [EC:1.14.17.1]
exact_synonym: "dopamine beta-oxidase activity" [EC:1.14.17.1]
exact_synonym: "dopamine hydroxylase activity" [EC:1.14.17.1]
exact_synonym: "dopamine-B-hydroxylase activity" [EC:1.14.17.1]
exact_synonym: "oxygenase, dopamine beta-mono-" [EC:1.14.17.1]
exact_synonym: "phenylamine beta-hydroxylase activity" [EC:1.14.17.1]
xref_analog: EC:1.14.17.1
xref_analog: MetaCyc:DOPAMINE-BETA-MONOOXYGENASE-RXN
is_a: GO:0016715 ! oxidoreductase activity, acting on paired donors, with incorporation or reduction of molecular oxygen, reduced ascorbate as one donor, and incorporation of one atom of oxygen

[Term]
id: GO:0004510
name: tryptophan 5-monooxygenase activity
namespace: molecular_function
def: "Catalysis of the reaction: L-tryptophan + tetrahydrobiopterin + O2 = 5-hydroxy-L-tryptophan + 4-alpha-hydroxytetrahydrobiopterin + H2O." [EC:1.14.16.4]
exact_synonym: "indoleacetic acid-5-hydroxylase activity" [EC:1.14.16.4]
exact_synonym: "L-tryptophan hydroxylase activity" []
exact_synonym: "L-tryptophan,tetrahydrobiopterin:oxygen oxidoreductase (5-hydroxylating)" [EC:1.14.16.4]
exact_synonym: "tryptophan 5-hydroxylase activity" [EC:1.14.16.4]
exact_synonym: "tryptophan hydroxylase activity" [EC:1.14.16.4]
xref_analog: EC:1.14.16.4
xref_analog: MetaCyc:TRYPTOPHAN-5-MONOOXYGENASE-RXN
is_a: GO:0016714 ! oxidoreductase activity, acting on paired donors, with incorporation or reduction of molecular oxygen, reduced pteridine as one donor, and incorporation of one atom of oxygen

[Term]
id: GO:0004511
name: tyrosine 3-monooxygenase activity
namespace: molecular_function
def: "Catalysis of the reaction: L-tyrosine + tetrahydrobiopterin + O2 = 3,4-dihydroxy-L-phenylalanine + 4-alpha-hydroxytetrahydrobiopterin + H2O." [EC:1.14.16.2]
exact_synonym: "L-tyrosine hydroxylase activity" [EC:1.14.16.2]
exact_synonym: "L-tyrosine,tetrahydrobiopterin:oxygen oxidoreductase (3-hydroxylating)" [EC:1.14.16.2]
exact_synonym: "tyrosine 3-hydroxylase activity" []
exact_synonym: "tyrosine hydroxylase activity" []
xref_analog: EC:1.14.16.2
xref_analog: MetaCyc:TYROSINE-3-MONOOXYGENASE-RXN
is_a: GO:0016714 ! oxidoreductase activity, acting on paired donors, with incorporation or reduction of molecular oxygen, reduced pteridine as one donor, and incorporation of one atom of oxygen

[Term]
id: GO:0004512
name: inositol-3-phosphate synthase activity
namespace: molecular_function
def: "Catalysis of the reaction: D-glucose 6-phosphate = 1D-myo-inositol 3-phosphate; requires NAD, which dehydrogenates the CHOH group to CO at C-5 of the glucose 6-phosphate, making C-6 into an active methylene, able to condense with the aldehyde at C-1. Finally, the enzyme-bound NADH reconverts C-5 into the CHOH form." [EC:5.5.1.4]
subset: gosubset_prok
exact_synonym: "1L-myo-inositol-1-phosphate lyase (isomerizing)" [EC:5.5.1.4]
exact_synonym: "D-glucose 6-phosphate cycloaldolase activity" [EC:5.5.1.4]
exact_synonym: "glucocycloaldolase activity" [EC:5.5.1.4]
exact_synonym: "glucose 6-phosphate cyclase activity" [EC:5.5.1.4]
exact_synonym: "glucose-6-phosphate inositol monophosphate cycloaldolase activity" [EC:5.5.1.4]
exact_synonym: "inositol 1-phosphate synthatase activity" [EC:5.5.1.4]
exact_synonym: "inositol 1-phosphate synthetase activity" [EC:5.5.1.4]
exact_synonym: "myo-inositol-1-phosphate synthase activity" []
xref_analog: EC:5.5.1.4
xref_analog: MetaCyc:MYO-INOSITOL-1-PHOSPHATE-SYNTHASE-RXN
is_a: GO:0016872 ! intramolecular lyase activity

[Term]
id: GO:0004517
name: nitric-oxide synthase activity
namespace: molecular_function
def: "Catalysis of the reaction: L-arginine + n NADPH + n H+ + m O2 = citrulline + nitric oxide + n NADP+." [EC:1.14.13.39]
subset: gosubset_prok
related_synonym: "endothelium-derived relaxation factor-forming enzyme activity" [EC:1.14.13.39]
related_synonym: "endothelium-derived relaxing factor synthase activity" [EC:1.14.13.39]
exact_synonym: "L-arginine,NADPH:oxygen oxidoreductase (nitric-oxide-forming) activity" [EC:1.14.13.39]
exact_synonym: "NADPH-diaphorase activity" [EC:1.14.13.39]
exact_synonym: "nitric oxide synthase activity" []
exact_synonym: "nitric oxide synthetase activity" [EC:1.14.13.39]
exact_synonym: "nitric-oxide synthetase activity" [EC:1.14.13.39]
exact_synonym: "NO synthase activity" [EC:1.14.13.39]
xref_analog: EC:1.14.13.39
xref_analog: MetaCyc:NITRIC-OXIDE-SYNTHASE-RXN
is_a: GO:0016709 ! oxidoreductase activity, acting on paired donors, with incorporation or reduction of molecular oxygen, NADH or NADPH as one donor, and incorporation of one atom of oxygen

[Term]
id: GO:0004553
name: hydrolase activity, hydrolyzing O-glycosyl compounds
namespace: molecular_function
def: "Catalysis of the hydrolysis of any O-glycosyl bond." [GOC:mah]
subset: gosubset_prok
exact_synonym: "O-glucosyl hydrolase activity" []
xref_analog: EC:3.2.1
is_a: GO:0016798 ! hydrolase activity, acting on glycosyl bonds

[Term]
id: GO:0004601
name: peroxidase activity
namespace: molecular_function
def: "Catalysis of the reaction: donor + H2O2 = oxidized donor + 2 H2O." [EC:1.11.1.7]
subset: gosubset_prok
related_synonym: "MPO" [EC:1.11.1.7]
exact_synonym: "donor:hydrogen-peroxide oxidoreductase activity" [EC:1.11.1.7]
exact_synonym: "oxyperoxidase activity" [EC:1.11.1.7]
exact_synonym: "peroxidase reaction" []
narrow_synonym: "bacterial catalase-peroxidase activity" []
narrow_synonym: "eosinophil peroxidase activity" []
narrow_synonym: "extensin peroxidase" [EC:1.11.1.7]
narrow_synonym: "guaiacol peroxidase" [EC:1.11.1.7]
narrow_synonym: "heme peroxidase" [EC:1.11.1.7]
narrow_synonym: "horseradish peroxidase (HRP)" [EC:1.11.1.7]
narrow_synonym: "japanese radish peroxidase" [EC:1.11.1.7]
narrow_synonym: "lactoperoxidase activity" []
narrow_synonym: "myeloperoxidase activity" []
narrow_synonym: "protoheme peroxidase" [EC:1.11.1.7]
narrow_synonym: "pyrocatechol peroxidase" [EC:1.11.1.7]
narrow_synonym: "scopoletin peroxidase" [EC:1.11.1.7]
narrow_synonym: "thiocyanate peroxidase" [EC:1.11.1.7]
narrow_synonym: "verdoperoxidase" [EC:1.11.1.7]
xref_analog: EC:1.11.1.7
xref_analog: MetaCyc:PEROXID-RXN
xref_analog: Reactome:4411
is_a: GO:0016209 ! antioxidant activity
is_a: GO:0016684 ! oxidoreductase activity, acting on peroxide as acceptor

[Term]
id: GO:0004602
name: glutathione peroxidase activity
namespace: molecular_function
def: "Catalysis of the reaction: 2 glutathione + H2O2 = oxidized glutathione + 2 H2O." [EC:1.11.1.9]
subset: gosubset_prok
exact_synonym: "glutathione:hydrogen-peroxide oxidoreductase activity" [EC:1.11.1.9]
exact_synonym: "GSH peroxidase activity" [EC:1.11.1.9]
exact_synonym: "reduced glutathione peroxidase activity" [EC:1.11.1.9]
exact_synonym: "selenium-glutathione peroxidase activity" [EC:1.11.1.9]
narrow_synonym: "non-selenium glutathione peroxidase activity" []
xref_analog: EC:1.11.1.9
xref_analog: MetaCyc:GLUTATHIONE-PEROXIDASE-RXN
xref_analog: Reactome:13237
is_a: GO:0004601 ! peroxidase activity

[Term]
id: GO:0004608
name: phosphatidylethanolamine N-methyltransferase activity
namespace: molecular_function
def: "Catalysis of the reaction: S-adenosyl-L-methionine + phosphatidylethanolamine = S-adenosyl-L-homocysteine + phosphatidyl-N-methylethanolamine." [EC:2.1.1.17]
subset: gosubset_prok
related_synonym: "PEMT" [EC:2.1.1.17]
exact_synonym: "lipid methyl transferase activity" [EC:2.1.1.17]
exact_synonym: "LMTase activity" [EC:2.1.1.17]
exact_synonym: "phosphatidylethanolamine methyltransferase activity" [EC:2.1.1.17]
exact_synonym: "phosphatidylethanolamine-N-methylase activity" [EC:2.1.1.17]
exact_synonym: "phosphatidylethanolamine-S-adenosylmethionine methyltransferase activity" [EC:2.1.1.17]
exact_synonym: "S-adenosyl-L-methionine:phosphatidylethanolamine N-methyltransferase activity" [EC:2.1.1.17]
xref_analog: EC:2.1.1.17
xref_analog: MetaCyc:2.1.1.17-RXN
is_a: GO:0008170 ! N-methyltransferase activity
is_a: GO:0008757 ! S-adenosylmethionine-dependent methyltransferase activity

[Term]
id: GO:0004620
name: phospholipase activity
namespace: molecular_function
def: "Catalysis of the hydrolysis of a glycerophospholipid." [ISBN:0198506732 "Oxford Dictionary of Biochemistry and Molecular Biology"]
subset: gosubset_prok
xref_analog: EC:3.1.1.-
is_a: GO:0016298 ! lipase activity

[Term]
id: GO:0004623
name: phospholipase A2 activity
namespace: molecular_function
def: "Catalysis of the reaction: phosphatidylcholine + H2O = 1-acylglycerophosphocholine + a carboxylate." [EC:3.1.1.4]
subset: gosubset_prok
related_synonym: "phosphatidase activity" [EC:3.1.1.4]
related_synonym: "phospholipase A" [EC:3.1.1.4]
exact_synonym: "lecithinase A activity" [EC:3.1.1.4]
exact_synonym: "phosphatidolipase activity" [EC:3.1.1.4]
exact_synonym: "phosphatidylcholine 2-acylhydrolase activity" [EC:3.1.1.4]
narrow_synonym: "cytosolic phospholipase A2 activity" []
narrow_synonym: "secreted phospholipase A2 activity" []
xref_analog: EC:3.1.1.4
xref_analog: MetaCyc:PHOSPHOLIPASE-A2-RXN
is_a: GO:0004091 ! carboxylesterase activity
is_a: GO:0004620 ! phospholipase activity

[Term]
id: GO:0004629
name: phospholipase C activity
namespace: molecular_function
def: "Catalysis of the reaction: a phospholipid + H2O = 1,2-diacylglycerol + a phosphatidate." [EC:3.1.4.3, EC:3.1.4.4, GOC:mah]
subset: gosubset_prok
related_synonym: "lecithinase C activity" [EC:3.1.4.3]
related_synonym: "lipophosphodiesterase C" [EC:3.1.4.3]
related_synonym: "phosphatidase C" [EC:3.1.4.3]
is_a: GO:0004620 ! phospholipase activity
is_a: GO:0008081 ! phosphoric diester hydrolase activity

[Term]
id: GO:0004630
name: phospholipase D activity
namespace: molecular_function
def: "Catalysis of the reaction: a phosphatidylcholine + H2O = choline + a phosphatidate." [EC:3.1.4.4]
subset: gosubset_prok
exact_synonym: "choline phosphatase activity" [EC:3.1.4.4]
exact_synonym: "lecithinase D activity" [EC:3.1.4.4]
exact_synonym: "lipophosphodiesterase II activity" [EC:3.1.4.4]
exact_synonym: "phosphatidylcholine phosphatidohydrolase activity" [EC:3.1.4.4]
xref_analog: EC:3.1.4.4
xref_analog: MetaCyc:PHOSPHOLIPASE-D-RXN
is_a: GO:0004620 ! phospholipase activity
is_a: GO:0008081 ! phosphoric diester hydrolase activity

[Term]
id: GO:0004634
name: phosphopyruvate hydratase activity
namespace: molecular_function
def: "Catalysis of the reaction: 2-phospho-D-glycerate = phosphoenolpyruvate + H2O." [EC:4.2.1.11, ISBN:0198506732 "Oxford Dictionary of Biochemistry and Molecular Biology"]
subset: gosubset_prok
related_synonym: "14-3-2-protein" [EC:4.2.1.11]
exact_synonym: "2-phospho-D-glycerate hydro-lyase (phosphoenolpyruvate-forming)" [EC:4.2.1.11]
exact_synonym: "2-phospho-D-glycerate hydro-lyase activity" [EC:4.2.1.11]
exact_synonym: "2-phospho-D-glycerate-hydrolase activity" []
exact_synonym: "2-phosphoglycerate dehydratase activity" [EC:4.2.1.11]
exact_synonym: "2-phosphoglycerate enolase activity" [EC:4.2.1.11]
exact_synonym: "2-phosphoglyceric dehydratase activity" [EC:4.2.1.11]
exact_synonym: "enolase activity" [EC:4.2.1.11]
exact_synonym: "gamma-enolase activity" [EC:4.2.1.11]
exact_synonym: "phosphoenolpyruvate hydratase activity" [EC:4.2.1.11]
narrow_synonym: "nervous-system specific enolase" [EC:4.2.1.11]
xref_analog: EC:4.2.1.11
xref_analog: MetaCyc:2PGADEHYDRAT-RXN
xref_analog: Reactome:13384
is_a: GO:0016836 ! hydro-lyase activity

[Term]
id: GO:0004666
name: prostaglandin-endoperoxide synthase activity
namespace: molecular_function
def: "Catalysis of the reaction: arachidonate + donor-H2 + 2 O2 = prostaglandin H2 + acceptor + H2O." [EC:1.14.99.1]
exact_synonym: "(5Z,8Z,11Z,14Z)-icosa-5,8,11,14-tetraenoate,hydrogen-donor:oxygen oxidoreductase activity" [EC:1.14.99.1]
exact_synonym: "(PG)H synthase activity" [EC:1.14.99.1]
exact_synonym: "fatty acid cyclooxygenase activity" [EC:1.14.99.1]
exact_synonym: "PG synthetase activity" [EC:1.14.99.1]
exact_synonym: "prostaglandin endoperoxide synthetase activity" [EC:1.14.99.1]
exact_synonym: "prostaglandin G/H synthase activity" [EC:1.14.99.1]
exact_synonym: "prostaglandin synthase activity" [EC:1.14.99.1]
exact_synonym: "prostaglandin synthetase activity" [EC:1.14.99.1]
xref_analog: EC:1.14.99.1
xref_analog: MetaCyc:PROSTAGLANDIN-ENDOPEROXIDE-SYNTHASE-RXN
xref_analog: Reactome:13496
is_a: GO:0016705 ! oxidoreductase activity, acting on paired donors, with incorporation or reduction of molecular oxygen

[Term]
id: GO:0004667
name: prostaglandin-D synthase activity
namespace: molecular_function
def: "Catalysis of the reaction: (5Z,13E)-(15S)-9-alpha,11-alpha-epidioxy-15-hydroxyprosta-5,13-dienoate = (5Z,13E)-(15S)-9-alpha,15-dihydroxy-11-oxoprosta-5,13-dienoate." [EC:5.3.99.2]
exact_synonym: "(5,13)-(15S)-9alpha,11alpha-epidioxy-15-hydroxyprosta-5,13-dienoate D-isomerase activity" [EC:5.3.99.2]
exact_synonym: "PGD2 synthase activity" [EC:5.3.99.2]
exact_synonym: "PGH-PGD isomerase activity" [EC:5.3.99.2]
exact_synonym: "prostaglandin D2 synthase activity" [EC:5.3.99.2]
exact_synonym: "prostaglandin-H2 D-isomerase activity" [EC:5.3.99.2]
exact_synonym: "prostaglandin-R-prostaglandin D isomerase activity" [EC:5.3.99.2]
xref_analog: EC:5.3.99.2
xref_analog: MetaCyc:PROSTAGLANDIN-D-SYNTHASE-RXN
is_a: GO:0016860 ! intramolecular oxidoreductase activity

[Term]
id: GO:0004672
name: protein kinase activity
namespace: molecular_function
def: "Catalysis of the phosphorylation of an amino acid residue in a protein, usually according to the reaction: a protein + ATP = a phosphoprotein + ADP." [MetaCyc:PROTEIN-KINASE-RXN]
comment: Note that triphosphate is used as a phosphate donor by at least one kinase.
subset: goslim_candida
subset: goslim_generic
subset: goslim_yeast
subset: gosubset_prok
narrow_synonym: "protamine kinase activity" []
xref_analog: MetaCyc:PROTEIN-KINASE-RXN
xref_analog: Reactome:4030
is_a: GO:0016301 ! kinase activity
is_a: GO:0016773 ! phosphotransferase activity, alcohol group as acceptor

[Term]
id: GO:0004674
name: protein serine/threonine kinase activity
namespace: molecular_function
alt_id: GO:0004700
def: "Catalysis of the reaction: ATP + a protein serine/threonine = ADP + protein serine/threonine phosphate." [GOC:bf]
subset: gosubset_prok
related_synonym: "betaIIPKC" [EC:2.7.11.1]
related_synonym: "dsk1" [EC:2.7.11.1]
related_synonym: "epsilon PKC" [EC:2.7.11.1]
related_synonym: "HIPK2" [EC:2.7.11.1]
related_synonym: "MAPK" [EC:2.7.11.1]
related_synonym: "PKA" [EC:2.7.11.1]
related_synonym: "PKC" [EC:2.7.11.1]
related_synonym: "protein-aspartyl kinase activity" [EC:2.7.11.1]
related_synonym: "Raf-1" [EC:2.7.11.1]
related_synonym: "STK32" [EC:2.7.11.1]
related_synonym: "WEE1Hu" [EC:2.7.11.1]
exact_synonym: "protein serine-threonine kinase activity" [EC:2.7.11.1]
exact_synonym: "serine(threonine) protein kinase activity" [EC:2.7.11.1]
exact_synonym: "serine/threonine protein kinase activity" [EC:2.7.11.1]
narrow_synonym: "A-kinase activity" [EC:2.7.11.1]
narrow_synonym: "AP50 kinase activity" [EC:2.7.11.1]
narrow_synonym: "ATP-protein transphosphorylase activity" [EC:2.7.11.1]
narrow_synonym: "ATP:protein phosphotransferase (non-specific) activity" [EC:2.7.11.1]
narrow_synonym: "atypical PKC activity" []
narrow_synonym: "atypical protein kinase C activity" []
narrow_synonym: "calcium/phospholipid-dependent protein kinase activity" [EC:2.7.11.1]
narrow_synonym: "casein kinase (phosphorylating) activity" [EC:2.7.11.1]
narrow_synonym: "cytidine 3',5'-cyclic monophosphate-responsive protein kinase activity" [EC:2.7.11.1]
narrow_synonym: "glycogen synthase a kinase activity" [EC:2.7.11.1]
narrow_synonym: "glycogen synthase A kinase activity" [EC:2.7.11.1]
narrow_synonym: "glycogen synthase kinase activity" [EC:2.7.11.1]
narrow_synonym: "Hpr kinase activity" [EC:2.7.11.1]
narrow_synonym: "hydroxyalkyl-protein kinase activity" [EC:2.7.11.1]
narrow_synonym: "M phase-specific cdc2 kinase activity" [EC:2.7.11.1]
narrow_synonym: "mitogen-activated S6 kinase activity" [EC:2.7.11.1]
narrow_synonym: "non-specific serine/threonine protein kinase activity" [EC:2.7.11.1]
narrow_synonym: "p82 kinase activity" [EC:2.7.11.1]
narrow_synonym: "phosphorylase B kinase kinase activity" [EC:2.7.11.1]
narrow_synonym: "protein glutamyl kinase activity" [EC:2.7.11.1]
narrow_synonym: "protein kinase (phosphorylating) activity" [EC:2.7.11.1]
narrow_synonym: "protein kinase p58 activity" [EC:2.7.11.1]
narrow_synonym: "protein phosphokinase activity" [EC:2.7.11.1]
narrow_synonym: "protein serine kinase activity" [EC:2.7.11.1]
narrow_synonym: "protein-cysteine kinase activity" [EC:2.7.11.1]
narrow_synonym: "protein-serine kinase activity" [EC:2.7.11.1]
narrow_synonym: "Prp4 protein kinase activity" [EC:2.7.11.1]
narrow_synonym: "Raf kinase activity" [EC:2.7.11.1]
narrow_synonym: "ribosomal protein S6 kinase II activity" [EC:2.7.11.1]
narrow_synonym: "ribosomal S6 protein kinase activity" [EC:2.7.11.1]
narrow_synonym: "serine kinase activity" [EC:2.7.11.1]
narrow_synonym: "serine protein kinase activity" [EC:2.7.11.1]
narrow_synonym: "serine-specific protein kinase activity" [EC:2.7.11.1]
narrow_synonym: "T-antigen kinase activity" [EC:2.7.11.1]
narrow_synonym: "threonine-specific protein kinase activity" [EC:2.7.11.1]
narrow_synonym: "twitchin kinase activity" [EC:2.7.11.1]
narrow_synonym: "Wee 1-like kinase activity" [EC:2.7.11.1]
narrow_synonym: "Wee-kinase activity" [EC:2.7.11.1]
broad_synonym: "mitogen-activated protein kinase activity" [EC:2.7.11.1]
broad_synonym: "phosphorylase b kinase kinase activity" [EC:2.7.11.1]
broad_synonym: "protein kinase A activity" [EC:2.7.11.1]
xref_analog: EC:2.7.11
xref_analog: EC:2.7.11.-
xref_analog: Reactome:4028
is_a: GO:0004672 ! protein kinase activity

[Term]
id: GO:0004675
name: transmembrane receptor protein serine/threonine kinase activity
namespace: molecular_function
def: "Catalysis of the reaction: ATP + receptor-protein serine/threonine = ADP + receptor-protein serine/threonine phosphate." [EC:2.7.11.30]
related_synonym: "STK13" [EC:2.7.11.30]
exact_synonym: "ATP:receptor-protein phosphotransferase activity" [EC:2.7.11.30]
exact_synonym: "receptor protein serine/threonine kinase activity" [EC:2.7.11.30]
exact_synonym: "receptor serine/threonine protein kinase activity" [EC:2.7.11.30]
narrow_synonym: "activin receptor kinase activity" [EC:2.7.11.30]
narrow_synonym: "receptor type I serine/threonine protein kinase activity" [EC:2.7.11.30]
narrow_synonym: "receptor type II serine/threonine protein kinase activity" [EC:2.7.11.30]
narrow_synonym: "TGF-beta kinase activity" [EC:2.7.11.30]
xref_analog: EC:2.7.11.-
xref_analog: Reactome:11160
is_a: GO:0004702 ! receptor signaling protein serine/threonine kinase activity
is_a: GO:0019199 ! transmembrane receptor protein kinase activity

[Term]
id: GO:0004683
name: calmodulin-dependent protein kinase activity
namespace: molecular_function
def: "Catalysis of the reaction: ATP + a protein serine/threonine = ADP + protein serine/threonine phosphate, dependent on the presence of calcium-bound calmodulin." [GOC:mah, PMID:11264466]
subset: gosubset_prok
related_synonym: "CAM PKII" [EC:2.7.11.17]
related_synonym: "CaMKI" [EC:2.7.11.17]
related_synonym: "CaMKII" [EC:2.7.11.17]
related_synonym: "CaMKIV" [EC:2.7.11.17]
related_synonym: "CaMKKalpha" [EC:2.7.11.17]
related_synonym: "CaMKKbeta" [EC:2.7.11.17]
related_synonym: "microtubule-associated protein 2 kinase activity" [EC:2.7.11.17]
related_synonym: "multifunctional calcium- and calmodulin-regulated protein kinase activity" []
related_synonym: "multifunctional calcium/calmodulin regulated protein kinase activity" []
related_synonym: "STK20" [EC:2.7.11.17]
exact_synonym: "ATP:protein phosphotransferase (Ca2+/calmodulin-dependent) activity" [EC:2.7.11.17]
exact_synonym: "Ca2+/calmodulin-dependent protein kinase activity" [EC:2.7.11.17]
exact_synonym: "Ca2+/CaM-dependent kinase activity" []
exact_synonym: "calcium- and calmodulin-dependent protein kinase activity" []
exact_synonym: "calcium/calmodulin-dependent protein kinase activity" [EC:2.7.11.17]
exact_synonym: "calmodulin regulated protein kinase activity" []
exact_synonym: "CaM kinase activity" [EC:2.7.11.17]
exact_synonym: "CaM-regulated serine/threonine kinase activity" [EC:2.7.11.17]
narrow_synonym: "ATP:caldesmon O-phosphotransferase activity" [EC:2.7.11.17]
narrow_synonym: "Ca2+/calmodulin-dependent microtubule-associated protein 2 kinase activity" [EC:2.7.11.17]
narrow_synonym: "Ca2+/calmodulin-dependent protein kinase 1 activity" [EC:2.7.11.17]
narrow_synonym: "Ca2+/calmodulin-dependent protein kinase II activity" [EC:2.7.11.17]
narrow_synonym: "Ca2+/calmodulin-dependent protein kinase IV activity" [EC:2.7.11.17]
narrow_synonym: "Ca2+/calmodulin-dependent protein kinase kinase activity" [EC:2.7.11.17]
narrow_synonym: "Ca2+/calmodulin-dependent protein kinase kinase beta activity" [EC:2.7.11.17]
narrow_synonym: "calcium/calmodulin-dependent protein kinase type II activity" [EC:2.7.11.17]
narrow_synonym: "caldesmon kinase (phosphorylating) activity" [EC:2.7.11.17]
narrow_synonym: "calmodulin-dependent kinase II activity" [EC:2.7.11.17]
narrow_synonym: "calmodulin-dependent protein kinase I activity" []
narrow_synonym: "CaM kinase II activity" [EC:2.7.11.17]
xref_analog: EC:2.7.11.17
xref_analog: MetaCyc:2.7.11.17-RXN
is_a: GO:0004674 ! protein serine/threonine kinase activity

[Term]
id: GO:0004686
name: elongation factor-2 kinase activity
namespace: molecular_function
def: "Catalysis of the phosphorylation of eukaryotic elongation factor-2." [GOC:jl, PMID:11904175]
related_synonym: "eEF2K" [EC:2.7.11.20]
related_synonym: "EF2K" [EC:2.7.11.20]
related_synonym: "STK19" [EC:2.7.11.20]
exact_synonym: "ATP:elongation factor 2 phosphotransferase activity" [EC:2.7.11.20]
exact_synonym: "Ca/CaM-kinase III activity" [EC:2.7.11.20]
exact_synonym: "calmodulin-dependent protein kinase III activity" [EC:2.7.11.20]
exact_synonym: "CaM kinase III activity" [EC:2.7.11.20]
exact_synonym: "eEF-2 kinase activity" []
exact_synonym: "eEF2 kinase activity" [EC:2.7.11.20]
exact_synonym: "elongation factor 2 kinase activity" [EC:2.7.11.20]
exact_synonym: "eukaryotic elongation factor 2 kinase activity" [EC:2.7.11.20]
xref_analog: EC:2.7.11.20
is_a: GO:0004683 ! calmodulin-dependent protein kinase activity

[Term]
id: GO:0004693
name: cyclin-dependent protein kinase activity
namespace: molecular_function
def: "Catalysis of the reaction: ATP + a protein = ADP + a phosphoprotein; dependent on the binding of a regulatory cyclin subunit and full activity requires stimulatory phosphorylation by a CDK-activating kinase (CAK)." [GOC:rn, PMID:7877684, PMID:9841670]
related_synonym: "Bur1" [EC:2.7.11.22]
related_synonym: "Bur1 Cdk" [EC:2.7.11.22]
related_synonym: "Cak1" [EC:2.7.11.22]
related_synonym: "Cak1p" [EC:2.7.11.22]
related_synonym: "cdc2" [EC:2.7.11.22]
related_synonym: "Cdc28p" [EC:2.7.11.22]
related_synonym: "CDK" [EC:2.7.11.22]
related_synonym: "cdk1" [EC:2.7.11.22]
related_synonym: "cdk2" [EC:2.7.11.22]
related_synonym: "Cdk2" [EC:2.7.11.22]
related_synonym: "cdk3" [EC:2.7.11.22]
related_synonym: "cdk4" [EC:2.7.11.22]
related_synonym: "cdk5" [EC:2.7.11.22]
related_synonym: "cdk6" [EC:2.7.11.22]
related_synonym: "cdk7" [EC:2.7.11.22]
related_synonym: "cdk8" [EC:2.7.11.22]
related_synonym: "cdk9" [EC:2.7.11.22]
related_synonym: "cyclin A-activated cdc2" [EC:2.7.11.22]
related_synonym: "cyclin A-activated cdk2" [EC:2.7.11.22]
related_synonym: "cyk" [EC:2.7.11.22]
related_synonym: "nclk" [EC:2.7.11.22]
related_synonym: "PCTAIRE-1" [EC:2.7.11.22]
related_synonym: "STK25" [EC:2.7.11.22]
exact_synonym: "ATP:cyclin phosphotransferase activity" [EC:2.7.11.22]
exact_synonym: "CDK activity" []
exact_synonym: "CDK, catalytic subunit activity" []
exact_synonym: "cdk-activating kinase activity" [EC:2.7.11.22]
exact_synonym: "Cdk-activating protein kinase activity" [EC:2.7.11.22]
exact_synonym: "cyclin-dependent protein kinase, intrinsic catalyst activity" []
narrow_synonym: "cdc2 kinase activity" [EC:2.7.11.22]
narrow_synonym: "cyclin D-cdk6 kinase activity" [EC:2.7.11.22]
narrow_synonym: "cyclin D-dependent kinase activity" [EC:2.7.11.22]
narrow_synonym: "cyclin E kinase activity" [EC:2.7.11.22]
narrow_synonym: "cyclin-A associated kinase activity" [EC:2.7.11.22]
narrow_synonym: "cyclin-dependent kinase 6 activity" [EC:2.7.11.22]
narrow_synonym: "cyclin-dependent kinase-2 activity" [EC:2.7.11.22]
narrow_synonym: "cyclin-dependent kinase-4 activity" [EC:2.7.11.22]
narrow_synonym: "D-type cyclin kinase activity" [EC:2.7.11.22]
narrow_synonym: "neuronal cdc2-like kinase activity" [EC:2.7.11.22]
broad_synonym: "cyclin-dependent kinase activity" [EC:2.7.11.22]
xref_analog: EC:2.7.11.22
xref_analog: Reactome:13565
is_a: GO:0004674 ! protein serine/threonine kinase activity

[Term]
id: GO:0004696
name: glycogen synthase kinase 3 activity
namespace: molecular_function
xref_analog: EC:2.7.11.-
is_a: GO:0004674 ! protein serine/threonine kinase activity

[Term]
id: GO:0004697
name: protein kinase C activity
namespace: molecular_function
def: "Catalysis of the reaction: ATP + a protein = ADP + a phosphoprotein, with a requirement for diacylglycerol." [EC:2.7.11.13]
related_synonym: "cPKC" [EC:2.7.11.13]
related_synonym: "cPKCalpha" [EC:2.7.11.13]
related_synonym: "cPKCbeta" [EC:2.7.11.13]
related_synonym: "cPKCgamma" [EC:2.7.11.13]
related_synonym: "nPKC" [EC:2.7.11.13]
related_synonym: "nPKCdelta" [EC:2.7.11.13]
related_synonym: "nPKCepsilon" [EC:2.7.11.13]
related_synonym: "nPKCeta" [EC:2.7.11.13]
related_synonym: "nPKCtheta" [EC:2.7.11.13]
related_synonym: "PKC" [EC:2.7.11.13]
related_synonym: "Pkc1p" [EC:2.7.11.13]
related_synonym: "PKCalpha" [EC:2.7.11.13]
related_synonym: "PKCbeta" [EC:2.7.11.13]
related_synonym: "PKCdelta" [EC:2.7.11.13]
related_synonym: "PKCepsilon" [EC:2.7.11.13]
related_synonym: "PKCgamma" [EC:2.7.11.13]
related_synonym: "PKCzeta" [EC:2.7.11.13]
related_synonym: "STK24" [EC:2.7.11.13]
exact_synonym: "ATP:protein phosphotransferase (diacylglycerol-dependent) activity" [EC:2.7.11.13]
exact_synonym: "diacylglycerol-activated phospholipid-dependent PKC activity" []
exact_synonym: "diacylglycerol-activated phospholipid-dependent protein kinase C activity" []
exact_synonym: "PKC activity" []
narrow_synonym: "protein kinase Cepsilon activity" [EC:2.7.11.13]
xref_analog: EC:2.7.11.13
is_a: GO:0004674 ! protein serine/threonine kinase activity

[Term]
id: GO:0004698
name: calcium-dependent protein kinase C activity
namespace: molecular_function
def: "Catalysis of the reaction: ATP + a protein = ADP + a phosphoprotein, with a requirement for diacylglycerol and calcium." [EC:2.7.11.13, GOC:mah]
exact_synonym: "calcium-dependent PKC activity" []
exact_synonym: "conventional protein kinase C activity" [PMID:9601053]
xref_analog: EC:2.7.11.-
xref_analog: Reactome:13572
is_a: GO:0004697 ! protein kinase C activity

[Term]
id: GO:0004699
name: calcium-independent protein kinase C activity
namespace: molecular_function
def: "Catalysis of the reaction: ATP + a protein = ADP + a phosphoprotein, with a requirement for diacylglycerol but not calcium." [EC:2.7.11.13, GOC:mah]
exact_synonym: "calcium-independent PKC activity" []
exact_synonym: "novel protein kinase C activity" [PMID:9601053]
is_a: GO:0004697 ! protein kinase C activity

[Term]
id: GO:0004702
name: receptor signaling protein serine/threonine kinase activity
namespace: molecular_function
exact_synonym: "receptor signalling protein serine/threonine kinase activity" []
xref_analog: EC:2.7.11.-
is_a: GO:0004674 ! protein serine/threonine kinase activity
is_a: GO:0005057 ! receptor signaling protein activity

[Term]
id: GO:0004703
name: G-protein coupled receptor kinase activity
namespace: molecular_function
def: "Catalysis of the phosphorylation of a G-protein coupled receptor, thereby modulating its activity." [GOC:dph]
related_synonym: "GPCRK" [EC:2.7.11.16]
related_synonym: "GRK4" [EC:2.7.11.16]
related_synonym: "GRK5" [EC:2.7.11.16]
related_synonym: "GRK6" [EC:2.7.11.16]
related_synonym: "STK16" [EC:2.7.11.16]
exact_synonym: "ATP:G-protein-coupled receptor phosphotransferase activity" [EC:2.7.11.16]
exact_synonym: "G protein coupled receptor phosphorylating protein kinase activity" []
exact_synonym: "G protein-coupled receptor kinase activity" [EC:2.7.11.16]
exact_synonym: "G-protein-coupled receptor kinase activity" [EC:2.7.11.16]
exact_synonym: "G-protein-coupled receptor phosphorylating protein kinase activity" []
exact_synonym: "GPCR kinase activity" [EC:2.7.11.16]
exact_synonym: "GPCR phosphorylating protein kinase activity" []
xref_analog: EC:2.7.11.16
is_a: GO:0004674 ! protein serine/threonine kinase activity

[Term]
id: GO:0004704
name: NF-kappaB-inducing kinase activity
namespace: molecular_function
exact_synonym: "NIK" []
xref_analog: EC:2.7.11.-
is_a: GO:0004702 ! receptor signaling protein serine/threonine kinase activity

[Term]
id: GO:0004705
name: JUN kinase activity
namespace: molecular_function
[truncated: 2,239,916 more chars]
