# Supplementary material for: Toxoplasma infection in male mice alters dopamine-sensitive behaviors and host gene expression patterns associated with neuropsychiatric disease
Source: PLoS Negl Trop Dis. 2022 Jul 20;16(7):e0010600. doi: 10.1371/journal.pntd.0010600 (PMC9342775; doi:10.1371/journal.pntd.0010600)
Supplement: S6 Data — (ZIP) [file pntd.0010600.s017.zip › reactome_full_annotation]

(species=Mus musculus)(type=pathway)(curator=REACTOME)
ENSMUSG00000000001 = 109582
ENSMUSG00000000001 = 111885
ENSMUSG00000000001 = 112040
ENSMUSG00000000001 = 112043
ENSMUSG00000000001 = 112314
ENSMUSG00000000001 = 112315
ENSMUSG00000000001 = 112316
ENSMUSG00000000001 = 162582
ENSMUSG00000000001 = 170670
ENSMUSG00000000001 = 202040
ENSMUSG00000000001 = 372790
ENSMUSG00000000001 = 388396
ENSMUSG00000000001 = 390466
ENSMUSG00000000001 = 391251
ENSMUSG00000000001 = 392170
ENSMUSG00000000001 = 392499
ENSMUSG00000000001 = 392518
ENSMUSG00000000001 = 418594
ENSMUSG00000000001 = 6814122
ENSMUSG00000000001 = 76002
ENSMUSG00000000001 = 8939211
ENSMUSG00000000001 = 9006931
ENSMUSG00000000001 = 9009391
ENSMUSG00000000001 = 977443
ENSMUSG00000000001 = 977444
ENSMUSG00000000001 = 991365
ENSMUSG00000000028 = 1640170
ENSMUSG00000000028 = 176187
ENSMUSG00000000028 = 453279
ENSMUSG00000000028 = 68962
ENSMUSG00000000028 = 69002
ENSMUSG00000000028 = 69206
ENSMUSG00000000028 = 69278
ENSMUSG00000000028 = 69306
ENSMUSG00000000028 = 69481
ENSMUSG00000000028 = 69620
ENSMUSG00000000049 = 109582
ENSMUSG00000000049 = 114608
ENSMUSG00000000049 = 76002
ENSMUSG00000000049 = 76005
ENSMUSG00000000058 = 162582
ENSMUSG00000000058 = 8939211
ENSMUSG00000000058 = 9006931
ENSMUSG00000000058 = 9009391
ENSMUSG00000000085 = 1257604
ENSMUSG00000000085 = 162582
ENSMUSG00000000085 = 212436
ENSMUSG00000000085 = 2262752
ENSMUSG00000000085 = 2559580
ENSMUSG00000000085 = 2559583
ENSMUSG00000000085 = 2990846
ENSMUSG00000000085 = 3108214
ENSMUSG00000000085 = 3108232
ENSMUSG00000000085 = 3899300
ENSMUSG00000000085 = 392499
ENSMUSG00000000085 = 4551638
ENSMUSG00000000085 = 4570464
ENSMUSG00000000085 = 597592
ENSMUSG00000000085 = 6807070
ENSMUSG00000000085 = 73857
ENSMUSG00000000085 = 74160
ENSMUSG00000000085 = 8878171
ENSMUSG00000000085 = 8939243
ENSMUSG00000000085 = 8943724
ENSMUSG00000000085 = 8953897
ENSMUSG00000000085 = 9006925
ENSMUSG00000000103 = 212436
ENSMUSG00000000103 = 73857
ENSMUSG00000000103 = 74160
ENSMUSG00000000120 = 162582
ENSMUSG00000000120 = 193634
ENSMUSG00000000120 = 193639
ENSMUSG00000000120 = 193692
ENSMUSG00000000120 = 193697
ENSMUSG00000000120 = 193704
ENSMUSG00000000120 = 204998
ENSMUSG00000000120 = 205017
ENSMUSG00000000120 = 205025
ENSMUSG00000000120 = 205043
ENSMUSG00000000120 = 209543
ENSMUSG00000000120 = 209560
ENSMUSG00000000120 = 209563
ENSMUSG00000000120 = 73887
ENSMUSG00000000125 = 162582
ENSMUSG00000000125 = 195721
ENSMUSG00000000125 = 201681
ENSMUSG00000000125 = 3238698
ENSMUSG00000000126 = 162582
ENSMUSG00000000126 = 195721
ENSMUSG00000000126 = 3238698
ENSMUSG00000000127 = 1433557
ENSMUSG00000000127 = 162582
ENSMUSG00000000127 = 9006934
ENSMUSG00000000142 = 162582
ENSMUSG00000000142 = 195721
ENSMUSG00000000142 = 201681
ENSMUSG00000000142 = 392499
ENSMUSG00000000142 = 4641257
ENSMUSG00000000142 = 5688426
ENSMUSG00000000142 = 5689880
ENSMUSG00000000142 = 597592
ENSMUSG00000000149 = 109582
ENSMUSG00000000149 = 162582
ENSMUSG00000000149 = 372790
ENSMUSG00000000149 = 388396
ENSMUSG00000000149 = 416482
ENSMUSG00000000149 = 456926
ENSMUSG00000000149 = 76002
ENSMUSG00000000154 = 382551
ENSMUSG00000000154 = 425366
ENSMUSG00000000154 = 425407
ENSMUSG00000000154 = 549127
ENSMUSG00000000154 = 549132
ENSMUSG00000000168 = 1428517
ENSMUSG00000000168 = 1430728
ENSMUSG00000000168 = 162582
ENSMUSG00000000168 = 204174
ENSMUSG00000000168 = 389661
ENSMUSG00000000168 = 5362517
ENSMUSG00000000168 = 70268
ENSMUSG00000000168 = 71291
ENSMUSG00000000168 = 71406
ENSMUSG00000000168 = 9006931
ENSMUSG00000000171 = 1428517
ENSMUSG00000000171 = 1430728
ENSMUSG00000000171 = 71403
ENSMUSG00000000171 = 71406
ENSMUSG00000000182 = 109704
ENSMUSG00000000182 = 112399
ENSMUSG00000000182 = 1257604
ENSMUSG00000000182 = 1280215
ENSMUSG00000000182 = 162582
ENSMUSG00000000182 = 168256
ENSMUSG00000000182 = 190236
ENSMUSG00000000182 = 190239
ENSMUSG00000000182 = 190241
ENSMUSG00000000182 = 190242
ENSMUSG00000000182 = 190322
ENSMUSG00000000182 = 190372
ENSMUSG00000000182 = 190373
ENSMUSG00000000182 = 190374
ENSMUSG00000000182 = 190375
ENSMUSG00000000182 = 199418
ENSMUSG00000000182 = 2404192
ENSMUSG00000000182 = 2428924
ENSMUSG00000000182 = 2428928
ENSMUSG00000000182 = 381426
ENSMUSG00000000182 = 392499
ENSMUSG00000000182 = 5654219
ENSMUSG00000000182 = 5654221
ENSMUSG00000000182 = 5654227
ENSMUSG00000000182 = 5654228
ENSMUSG00000000182 = 5654687
ENSMUSG00000000182 = 5654688
ENSMUSG00000000182 = 5654689
ENSMUSG00000000182 = 5654693
ENSMUSG00000000182 = 5654695
ENSMUSG00000000182 = 5654696
ENSMUSG00000000182 = 5654699
ENSMUSG00000000182 = 5654700
ENSMUSG00000000182 = 5654704
ENSMUSG00000000182 = 5654706
ENSMUSG00000000182 = 5654708
ENSMUSG00000000182 = 5654710
ENSMUSG00000000182 = 5654712
ENSMUSG00000000182 = 5654716
ENSMUSG00000000182 = 5654719
ENSMUSG00000000182 = 5654720
ENSMUSG00000000182 = 5654726
ENSMUSG00000000182 = 5654727
ENSMUSG00000000182 = 5654732
ENSMUSG00000000182 = 5654733
ENSMUSG00000000182 = 5654736
ENSMUSG00000000182 = 5654738
ENSMUSG00000000182 = 5654741
ENSMUSG00000000182 = 5654743
ENSMUSG00000000182 = 5658623
ENSMUSG00000000182 = 5673001
ENSMUSG00000000182 = 5683057
ENSMUSG00000000182 = 5684996
ENSMUSG00000000182 = 597592
ENSMUSG00000000182 = 6811558
ENSMUSG00000000182 = 74751
ENSMUSG00000000182 = 74752
ENSMUSG00000000182 = 8957275
ENSMUSG00000000182 = 9006925
ENSMUSG00000000182 = 9006934
ENSMUSG00000000182 = 9607240
ENSMUSG00000000183 = 109704
ENSMUSG00000000183 = 112399
ENSMUSG00000000183 = 1257604
ENSMUSG00000000183 = 1280215
ENSMUSG00000000183 = 162582
ENSMUSG00000000183 = 168256
ENSMUSG00000000183 = 190236
ENSMUSG00000000183 = 190241
ENSMUSG00000000183 = 190242
ENSMUSG00000000183 = 190322
ENSMUSG00000000183 = 190373
ENSMUSG00000000183 = 190375
ENSMUSG00000000183 = 199418
ENSMUSG00000000183 = 2404192
ENSMUSG00000000183 = 2428924
ENSMUSG00000000183 = 2428928
ENSMUSG00000000183 = 5654219
ENSMUSG00000000183 = 5654221
ENSMUSG00000000183 = 5654228
ENSMUSG00000000183 = 5654687
ENSMUSG00000000183 = 5654688
ENSMUSG00000000183 = 5654689
ENSMUSG00000000183 = 5654693
ENSMUSG00000000183 = 5654695
ENSMUSG00000000183 = 5654696
ENSMUSG00000000183 = 5654699
ENSMUSG00000000183 = 5654700
ENSMUSG00000000183 = 5654712
ENSMUSG00000000183 = 5654716
ENSMUSG00000000183 = 5654719
ENSMUSG00000000183 = 5654720
ENSMUSG00000000183 = 5654726
ENSMUSG00000000183 = 5654727
ENSMUSG00000000183 = 5654733
ENSMUSG00000000183 = 5654736
ENSMUSG00000000183 = 5654738
ENSMUSG00000000183 = 5654743
ENSMUSG00000000183 = 5673001
ENSMUSG00000000183 = 5683057
ENSMUSG00000000183 = 5684996
ENSMUSG00000000183 = 6811558
ENSMUSG00000000183 = 74751
ENSMUSG00000000183 = 74752
ENSMUSG00000000183 = 9006925
ENSMUSG00000000183 = 9006934
ENSMUSG00000000183 = 9607240
ENSMUSG00000000184 = 1640170
ENSMUSG00000000184 = 212436
ENSMUSG00000000184 = 453279
ENSMUSG00000000184 = 69231
ENSMUSG00000000184 = 69236
ENSMUSG00000000184 = 69278
ENSMUSG00000000184 = 73857
ENSMUSG00000000184 = 74160
ENSMUSG00000000184 = 8878171
ENSMUSG00000000184 = 8934593
ENSMUSG00000000197 = 2672351
ENSMUSG00000000197 = 382551
ENSMUSG00000000197 = 983712
ENSMUSG00000000214 = 1430728
ENSMUSG00000000214 = 209776
ENSMUSG00000000214 = 209905
ENSMUSG00000000214 = 71291
ENSMUSG00000000215 = 1257604
ENSMUSG00000000215 = 162582
ENSMUSG00000000215 = 199418
ENSMUSG00000000215 = 199977
ENSMUSG00000000215 = 199991
ENSMUSG00000000215 = 264876
ENSMUSG00000000215 = 2980736
ENSMUSG00000000215 = 392499
ENSMUSG00000000215 = 422085
ENSMUSG00000000215 = 446203
ENSMUSG00000000215 = 5653656
ENSMUSG00000000215 = 597592
ENSMUSG00000000215 = 6807878
ENSMUSG00000000215 = 6811558
ENSMUSG00000000215 = 74713
ENSMUSG00000000215 = 74749
ENSMUSG00000000215 = 74751
ENSMUSG00000000215 = 74752
ENSMUSG00000000215 = 77387
ENSMUSG00000000215 = 9006925
ENSMUSG00000000215 = 9006934
ENSMUSG00000000215 = 948021
ENSMUSG00000000216 = 2672351
ENSMUSG00000000216 = 382551
ENSMUSG00000000216 = 983712
ENSMUSG00000000253 = 1430728
ENSMUSG00000000253 = 15869
ENSMUSG00000000253 = 74217
ENSMUSG00000000253 = 8956321
ENSMUSG00000000263 = 112314
ENSMUSG00000000263 = 112315
ENSMUSG00000000263 = 112316
ENSMUSG00000000275 = 110313
ENSMUSG00000000275 = 1169408
ENSMUSG00000000275 = 1169410
ENSMUSG00000000275 = 1280215
ENSMUSG00000000275 = 168256
ENSMUSG00000000275 = 5656169
ENSMUSG00000000275 = 73893
ENSMUSG00000000275 = 73894
ENSMUSG00000000275 = 913531
ENSMUSG00000000276 = 109582
ENSMUSG00000000276 = 114508
ENSMUSG00000000276 = 162582
ENSMUSG00000000276 = 372790
ENSMUSG00000000276 = 388396
ENSMUSG00000000276 = 416476
ENSMUSG00000000276 = 76002
ENSMUSG00000000290 = 109582
ENSMUSG00000000290 = 1280218
ENSMUSG00000000290 = 1474244
ENSMUSG00000000290 = 166016
ENSMUSG00000000290 = 168249
ENSMUSG00000000290 = 168256
ENSMUSG00000000290 = 168898
ENSMUSG00000000290 = 198933
ENSMUSG00000000290 = 202733
ENSMUSG00000000290 = 216083
ENSMUSG00000000290 = 6798695
ENSMUSG00000000296 = 199991
ENSMUSG00000000296 = 199992
ENSMUSG00000000296 = 432722
ENSMUSG00000000296 = 5653656
ENSMUSG00000000301 = 1430728
ENSMUSG00000000301 = 1483191
ENSMUSG00000000301 = 1483206
ENSMUSG00000000301 = 1483257
ENSMUSG00000000301 = 556833
ENSMUSG00000000305 = 1266738
ENSMUSG00000000305 = 1500931
ENSMUSG00000000305 = 418990
ENSMUSG00000000305 = 421270
ENSMUSG00000000305 = 446728
ENSMUSG00000000305 = 525793
ENSMUSG00000000308 = 1430728
ENSMUSG00000000308 = 71288
ENSMUSG00000000308 = 71291
ENSMUSG00000000320 = 1430728
ENSMUSG00000000320 = 2142696
ENSMUSG00000000320 = 2142700
ENSMUSG00000000320 = 2142712
ENSMUSG00000000320 = 2142753
ENSMUSG00000000320 = 556833
ENSMUSG00000000320 = 8978868
ENSMUSG00000000320 = 9018677
ENSMUSG00000000320 = 9018678
ENSMUSG00000000320 = 9018683
ENSMUSG00000000320 = 9025094
ENSMUSG00000000320 = 9025106
ENSMUSG00000000320 = 9026290
ENSMUSG00000000326 = 112311
ENSMUSG00000000326 = 112315
ENSMUSG00000000326 = 112316
ENSMUSG00000000326 = 1430728
ENSMUSG00000000326 = 156580
ENSMUSG00000000326 = 156581
ENSMUSG00000000326 = 211859
ENSMUSG00000000326 = 379397
ENSMUSG00000000326 = 379398
ENSMUSG00000000326 = 379401
ENSMUSG00000000340 = 1430728
ENSMUSG00000000340 = 389661
ENSMUSG00000000340 = 70895
ENSMUSG00000000340 = 71291
ENSMUSG00000000374 = 199977
ENSMUSG00000000374 = 199991
ENSMUSG00000000374 = 204005
ENSMUSG00000000374 = 392499
ENSMUSG00000000374 = 446203
ENSMUSG00000000374 = 5653656
ENSMUSG00000000374 = 597592
ENSMUSG00000000374 = 8876198
ENSMUSG00000000374 = 9007101
ENSMUSG00000000374 = 948021
ENSMUSG00000000394 = 1430728
ENSMUSG00000000394 = 162582
ENSMUSG00000000394 = 163359
ENSMUSG00000000394 = 163685
ENSMUSG00000000394 = 2980736
ENSMUSG00000000394 = 372790
ENSMUSG00000000394 = 373080
ENSMUSG00000000394 = 381676
ENSMUSG00000000394 = 381771
ENSMUSG00000000394 = 388396
ENSMUSG00000000394 = 392499
ENSMUSG00000000394 = 400508
ENSMUSG00000000394 = 416476
ENSMUSG00000000394 = 418555
ENSMUSG00000000394 = 420092
ENSMUSG00000000394 = 422085
ENSMUSG00000000394 = 422356
ENSMUSG00000000394 = 500792
ENSMUSG00000000399 = 1428517
ENSMUSG00000000399 = 1430728
ENSMUSG00000000399 = 163200
ENSMUSG00000000399 = 611105
ENSMUSG00000000399 = 6799198
ENSMUSG00000000409 = 109582
ENSMUSG00000000409 = 114604
ENSMUSG00000000409 = 1257604
ENSMUSG00000000409 = 1280215
ENSMUSG00000000409 = 1280218
ENSMUSG00000000409 = 1433557
ENSMUSG00000000409 = 1433559
ENSMUSG00000000409 = 162582
ENSMUSG00000000409 = 168249
ENSMUSG00000000409 = 168256
ENSMUSG00000000409 = 199418
ENSMUSG00000000409 = 202403
ENSMUSG00000000409 = 202424
ENSMUSG00000000409 = 202427
ENSMUSG00000000409 = 202430
ENSMUSG00000000409 = 202433
ENSMUSG00000000409 = 202733
ENSMUSG00000000409 = 210990
ENSMUSG00000000409 = 2172127
ENSMUSG00000000409 = 2424491
ENSMUSG00000000409 = 388841
ENSMUSG00000000409 = 389356
ENSMUSG00000000409 = 389357
ENSMUSG00000000409 = 389359
ENSMUSG00000000409 = 389513
ENSMUSG00000000409 = 389948
ENSMUSG00000000409 = 449147
ENSMUSG00000000409 = 451927
ENSMUSG00000000409 = 6811558
ENSMUSG00000000409 = 76002
ENSMUSG00000000409 = 9006925
ENSMUSG00000000409 = 9006934
ENSMUSG00000000409 = 9020558
ENSMUSG00000000420 = 199991
ENSMUSG00000000420 = 392499
ENSMUSG00000000420 = 5173105
ENSMUSG00000000420 = 5653656
ENSMUSG00000000420 = 597592
ENSMUSG00000000420 = 6811436
ENSMUSG00000000420 = 6811442
ENSMUSG00000000420 = 8856688
ENSMUSG00000000420 = 913709
ENSMUSG00000000435 = 1266738
ENSMUSG00000000435 = 525793
ENSMUSG00000000441 = 109582
ENSMUSG00000000441 = 1280215
ENSMUSG00000000441 = 1280218
ENSMUSG00000000441 = 162582
ENSMUSG00000000441 = 168249
ENSMUSG00000000441 = 168256
ENSMUSG00000000441 = 2672351
ENSMUSG00000000441 = 382551
ENSMUSG00000000441 = 392517
ENSMUSG00000000441 = 430116
ENSMUSG00000000441 = 5621481
ENSMUSG00000000441 = 5621575
ENSMUSG00000000441 = 5673000
ENSMUSG00000000441 = 5673001
ENSMUSG00000000441 = 5674135
ENSMUSG00000000441 = 5674499
ENSMUSG00000000441 = 5675221
ENSMUSG00000000441 = 5683057
ENSMUSG00000000441 = 5684996
ENSMUSG00000000441 = 76002
ENSMUSG00000000441 = 9607240
ENSMUSG00000000441 = 983712
ENSMUSG00000000489 = 109582
ENSMUSG00000000489 = 114608
ENSMUSG00000000489 = 1257604
ENSMUSG00000000489 = 1280215
ENSMUSG00000000489 = 1474244
ENSMUSG00000000489 = 162582
ENSMUSG00000000489 = 168256
ENSMUSG00000000489 = 186763
ENSMUSG00000000489 = 186797
ENSMUSG00000000489 = 199418
ENSMUSG00000000489 = 3000171
ENSMUSG00000000489 = 5673001
ENSMUSG00000000489 = 5683057
ENSMUSG00000000489 = 5684996
ENSMUSG00000000489 = 6811558
ENSMUSG00000000489 = 76002
ENSMUSG00000000489 = 76005
ENSMUSG00000000489 = 9006925
ENSMUSG00000000489 = 9006934
ENSMUSG00000000489 = 9607240
ENSMUSG00000000530 = 162582
ENSMUSG00000000530 = 201451
ENSMUSG00000000530 = 9006936
ENSMUSG00000000532 = 1502540
ENSMUSG00000000532 = 162582
ENSMUSG00000000532 = 9006936
ENSMUSG00000000552 = 1640170
ENSMUSG00000000552 = 212436
ENSMUSG00000000552 = 3700989
ENSMUSG00000000552 = 5633007
ENSMUSG00000000552 = 6804759
ENSMUSG00000000552 = 69560
ENSMUSG00000000552 = 69563
ENSMUSG00000000552 = 69580
ENSMUSG00000000552 = 69615
ENSMUSG00000000552 = 69620
ENSMUSG00000000552 = 69895
ENSMUSG00000000552 = 73857
ENSMUSG00000000552 = 74160
ENSMUSG00000000555 = 109582
ENSMUSG00000000555 = 1266738
ENSMUSG00000000555 = 1474244
ENSMUSG00000000555 = 1566948
ENSMUSG00000000555 = 1566977
ENSMUSG00000000555 = 202733
ENSMUSG00000000555 = 216083
ENSMUSG00000000555 = 373760
ENSMUSG00000000555 = 422475
ENSMUSG00000000555 = 445144
ENSMUSG00000000560 = 112314
ENSMUSG00000000560 = 112315
ENSMUSG00000000560 = 112316
ENSMUSG00000000560 = 977443
ENSMUSG00000000561 = 191859
ENSMUSG00000000561 = 194441
ENSMUSG00000000561 = 3214858
ENSMUSG00000000561 = 3247509
ENSMUSG00000000561 = 4839726
ENSMUSG00000000561 = 8953854
ENSMUSG00000000562 = 162582
ENSMUSG00000000562 = 372790
ENSMUSG00000000562 = 373076
ENSMUSG00000000562 = 388396
ENSMUSG00000000562 = 417973
ENSMUSG00000000562 = 418038
ENSMUSG00000000562 = 418594
ENSMUSG00000000562 = 500792
ENSMUSG00000000563 = 1428517
ENSMUSG00000000563 = 1430728
ENSMUSG00000000563 = 1592230
ENSMUSG00000000563 = 163200
ENSMUSG00000000563 = 163210
ENSMUSG00000000563 = 1852241
ENSMUSG00000000563 = 8949613
ENSMUSG00000000567 = 162582
ENSMUSG00000000567 = 195721
ENSMUSG00000000567 = 201681
ENSMUSG00000000567 = 212436
ENSMUSG00000000567 = 3769402
ENSMUSG00000000567 = 73857
ENSMUSG00000000567 = 74160
ENSMUSG00000000567 = 8878166
ENSMUSG00000000568 = 450408
ENSMUSG00000000568 = 450531
ENSMUSG00000000568 = 72163
ENSMUSG00000000568 = 72172
ENSMUSG00000000568 = 72203
ENSMUSG00000000568 = 8953854
ENSMUSG00000000579 = 168249
ENSMUSG00000000579 = 168256
ENSMUSG00000000579 = 6798695
ENSMUSG00000000581 = 6791226
ENSMUSG00000000581 = 72312
ENSMUSG00000000581 = 8868773
ENSMUSG00000000581 = 8953854
ENSMUSG00000000594 = 1430728
ENSMUSG00000000594 = 1660662
ENSMUSG00000000594 = 168249
ENSMUSG00000000594 = 168256
ENSMUSG00000000594 = 428157
ENSMUSG00000000594 = 556833
ENSMUSG00000000594 = 6798695
ENSMUSG00000000605 = 2672351
ENSMUSG00000000605 = 382551
ENSMUSG00000000605 = 983712
ENSMUSG00000000617 = 162582
ENSMUSG00000000617 = 372790
ENSMUSG00000000617 = 388396
ENSMUSG00000000617 = 418594
ENSMUSG00000000617 = 420499
ENSMUSG00000000617 = 500792
ENSMUSG00000000628 = 1430728
ENSMUSG00000000628 = 70171
ENSMUSG00000000628 = 70326
ENSMUSG00000000628 = 71387
ENSMUSG00000000673 = 1430728
ENSMUSG00000000673 = 71240
ENSMUSG00000000673 = 71291
ENSMUSG00000000682 = 163125
ENSMUSG00000000682 = 392499
ENSMUSG00000000682 = 597592
ENSMUSG00000000693 = 1474244
ENSMUSG00000000693 = 1474290
ENSMUSG00000000693 = 1566948
ENSMUSG00000000693 = 2022090
ENSMUSG00000000693 = 2243919
ENSMUSG00000000706 = 1280218
ENSMUSG00000000706 = 168256
ENSMUSG00000000706 = 8851680
ENSMUSG00000000708 = 157118
ENSMUSG00000000708 = 162582
ENSMUSG00000000708 = 1980143
ENSMUSG00000000708 = 2032785
ENSMUSG00000000708 = 212165
ENSMUSG00000000708 = 2122947
ENSMUSG00000000708 = 212436
ENSMUSG00000000708 = 350054
ENSMUSG00000000708 = 392499
ENSMUSG00000000708 = 5250913
ENSMUSG00000000708 = 5250924
ENSMUSG00000000708 = 5688426
ENSMUSG00000000708 = 5689901
ENSMUSG00000000708 = 597592
ENSMUSG00000000708 = 73857
ENSMUSG00000000708 = 74160
ENSMUSG00000000708 = 8878159
ENSMUSG00000000708 = 8878171
ENSMUSG00000000708 = 8936459
ENSMUSG00000000708 = 8939211
ENSMUSG00000000708 = 8941856
ENSMUSG00000000708 = 9006931
ENSMUSG00000000708 = 9018519
ENSMUSG00000000708 = 9614085
ENSMUSG00000000708 = 9617629
ENSMUSG00000000711 = 168249
ENSMUSG00000000711 = 168256
ENSMUSG00000000711 = 199991
ENSMUSG00000000711 = 392499
ENSMUSG00000000711 = 5653656
ENSMUSG00000000711 = 597592
ENSMUSG00000000711 = 6798695
ENSMUSG00000000711 = 8856828
ENSMUSG00000000711 = 8873719
ENSMUSG00000000711 = 8876198
ENSMUSG00000000711 = 9007101
ENSMUSG00000000732 = 1280218
ENSMUSG00000000732 = 168256
ENSMUSG00000000732 = 388841
ENSMUSG00000000738 = 382551
ENSMUSG00000000738 = 8949215
ENSMUSG00000000738 = 8949664
ENSMUSG00000000740 = 156827
ENSMUSG00000000740 = 1799339
ENSMUSG00000000740 = 392499
ENSMUSG00000000740 = 6791226
ENSMUSG00000000740 = 72312
ENSMUSG00000000740 = 72613
ENSMUSG00000000740 = 72689
ENSMUSG00000000740 = 72706
ENSMUSG00000000740 = 72737
ENSMUSG00000000740 = 72766
ENSMUSG00000000740 = 8868773
ENSMUSG00000000740 = 8953854
ENSMUSG00000000740 = 927802
ENSMUSG00000000740 = 975956
ENSMUSG00000000740 = 975957
ENSMUSG00000000751 = 110312
ENSMUSG00000000751 = 110313
ENSMUSG00000000751 = 110314
ENSMUSG00000000751 = 110320
ENSMUSG00000000751 = 110373
ENSMUSG00000000751 = 157579
ENSMUSG00000000751 = 1640170
ENSMUSG00000000751 = 174414
ENSMUSG00000000751 = 174417
ENSMUSG00000000751 = 174437
ENSMUSG00000000751 = 176187
ENSMUSG00000000751 = 180786
ENSMUSG00000000751 = 212436
ENSMUSG00000000751 = 2262752
ENSMUSG00000000751 = 2990846
ENSMUSG00000000751 = 3108214
ENSMUSG00000000751 = 3108232
ENSMUSG00000000751 = 3371453
ENSMUSG00000000751 = 3371556
ENSMUSG00000000751 = 3700989
ENSMUSG00000000751 = 392499
ENSMUSG00000000751 = 453279
ENSMUSG00000000751 = 5358508
ENSMUSG00000000751 = 5358565
ENSMUSG00000000751 = 5358606
ENSMUSG00000000751 = 5633007
ENSMUSG00000000751 = 5651801
ENSMUSG00000000751 = 5655862
ENSMUSG00000000751 = 5656121
ENSMUSG00000000751 = 5656169
ENSMUSG00000000751 = 5685938
ENSMUSG00000000751 = 5685942
ENSMUSG00000000751 = 5693532
ENSMUSG00000000751 = 5693538
ENSMUSG00000000751 = 5693567
ENSMUSG00000000751 = 5693579
ENSMUSG00000000751 = 5693607
ENSMUSG00000000751 = 5693616
ENSMUSG00000000751 = 5696395
ENSMUSG00000000751 = 5696397
ENSMUSG00000000751 = 5696398
ENSMUSG00000000751 = 5696399
ENSMUSG00000000751 = 5696400
ENSMUSG00000000751 = 597592
ENSMUSG00000000751 = 6781827
ENSMUSG00000000751 = 6782135
ENSMUSG00000000751 = 6782210
ENSMUSG00000000751 = 6783310
ENSMUSG00000000751 = 6804756
ENSMUSG00000000751 = 68962
ENSMUSG00000000751 = 69002
ENSMUSG00000000751 = 69166
ENSMUSG00000000751 = 69183
ENSMUSG00000000751 = 69186
ENSMUSG00000000751 = 69190
ENSMUSG00000000751 = 69206
ENSMUSG00000000751 = 69239
ENSMUSG00000000751 = 69242
ENSMUSG00000000751 = 69278
ENSMUSG00000000751 = 69306
ENSMUSG00000000751 = 69473
ENSMUSG00000000751 = 69481
ENSMUSG00000000751 = 69620
ENSMUSG00000000751 = 73857
ENSMUSG00000000751 = 73884
ENSMUSG00000000751 = 73886
ENSMUSG00000000751 = 73893
ENSMUSG00000000751 = 73894
ENSMUSG00000000751 = 73933
ENSMUSG00000000751 = 74160
ENSMUSG00000000751 = 8953897
ENSMUSG00000000759 = 1640170
ENSMUSG00000000759 = 380270
ENSMUSG00000000759 = 380287
ENSMUSG00000000759 = 380320
ENSMUSG00000000759 = 453274
ENSMUSG00000000759 = 68877
ENSMUSG00000000759 = 68886
ENSMUSG00000000759 = 69275
ENSMUSG00000000759 = 69278
ENSMUSG00000000766 = 111885
ENSMUSG00000000766 = 162582
ENSMUSG00000000766 = 202040
ENSMUSG00000000766 = 372790
ENSMUSG00000000766 = 373076
ENSMUSG00000000766 = 375276
ENSMUSG00000000766 = 388396
ENSMUSG00000000766 = 418594
ENSMUSG00000000766 = 500792
ENSMUSG00000000776 = 74158
ENSMUSG00000000776 = 74160
ENSMUSG00000000776 = 76046
ENSMUSG00000000776 = 76061
ENSMUSG00000000776 = 76066
ENSMUSG00000000776 = 76071
ENSMUSG00000000782 = 162582
ENSMUSG00000000782 = 195253
ENSMUSG00000000782 = 195721
ENSMUSG00000000782 = 201681
ENSMUSG00000000782 = 201722
ENSMUSG00000000782 = 212436
ENSMUSG00000000782 = 3769402
ENSMUSG00000000782 = 3858494
ENSMUSG00000000782 = 4086398
ENSMUSG00000000782 = 4641265
ENSMUSG00000000782 = 73857
ENSMUSG00000000782 = 74160
ENSMUSG00000000782 = 8853884
ENSMUSG00000000782 = 8878159
ENSMUSG00000000782 = 8951430
ENSMUSG00000000787 = 168249
ENSMUSG00000000787 = 168256
ENSMUSG00000000787 = 6798695
ENSMUSG00000000791 = 1280215
ENSMUSG00000000791 = 168256
ENSMUSG00000000791 = 447115
ENSMUSG00000000791 = 449147
ENSMUSG00000000791 = 9020591
ENSMUSG00000000791 = 9020933
ENSMUSG00000000792 = 1430728
ENSMUSG00000000792 = 209776
ENSMUSG00000000792 = 209968
ENSMUSG00000000792 = 382551
ENSMUSG00000000792 = 425393
ENSMUSG00000000792 = 425407
ENSMUSG00000000792 = 428643
ENSMUSG00000000792 = 71291
ENSMUSG00000000794 = 112316
ENSMUSG00000000794 = 1296052
ENSMUSG00000000794 = 1296071
ENSMUSG00000000805 = 1237044
ENSMUSG00000000805 = 1247673
ENSMUSG00000000805 = 1430728
ENSMUSG00000000805 = 1475029
ENSMUSG00000000805 = 1480926
ENSMUSG00000000805 = 382551
ENSMUSG00000000817 = 109581
ENSMUSG00000000817 = 140534
ENSMUSG00000000817 = 162582
ENSMUSG00000000817 = 3371378
ENSMUSG00000000817 = 5213460
ENSMUSG00000000817 = 5218859
ENSMUSG00000000817 = 5218900
ENSMUSG00000000817 = 5357769
ENSMUSG00000000817 = 5357801
ENSMUSG00000000817 = 5675482
ENSMUSG00000000817 = 69416
ENSMUSG00000000817 = 73887
ENSMUSG00000000817 = 75157
ENSMUSG00000000826 = 112310
ENSMUSG00000000826 = 112315
ENSMUSG00000000826 = 112316
ENSMUSG00000000826 = 168249
ENSMUSG00000000826 = 168256
ENSMUSG00000000826 = 6798695
ENSMUSG00000000826 = 888590
ENSMUSG00000000869 = 1280215
ENSMUSG00000000869 = 168256
ENSMUSG00000000869 = 449147
ENSMUSG00000000869 = 6785807
ENSMUSG00000000876 = 9603798
ENSMUSG00000000876 = 9609507
ENSMUSG00000000881 = 112314
ENSMUSG00000000881 = 112315
ENSMUSG00000000881 = 112316
ENSMUSG00000000881 = 1280215
ENSMUSG00000000881 = 162582
ENSMUSG00000000881 = 168256
ENSMUSG00000000881 = 438066
ENSMUSG00000000881 = 442755
ENSMUSG00000000881 = 451306
ENSMUSG00000000881 = 451308
ENSMUSG00000000881 = 451326
ENSMUSG00000000881 = 5673001
ENSMUSG00000000881 = 5683057
ENSMUSG00000000881 = 5684996
ENSMUSG00000000881 = 6794361
ENSMUSG00000000881 = 6794362
ENSMUSG00000000881 = 8849932
ENSMUSG00000000881 = 9607240
ENSMUSG00000000889 = 1430728
ENSMUSG00000000889 = 209776
ENSMUSG00000000889 = 209905
ENSMUSG00000000889 = 71291
ENSMUSG00000000901 = 1442490
ENSMUSG00000000901 = 1474228
ENSMUSG00000000901 = 1474244
ENSMUSG00000000901 = 1592389
ENSMUSG00000000902 = 212436
ENSMUSG00000000902 = 3214858
ENSMUSG00000000902 = 3247509
ENSMUSG00000000902 = 4839726
ENSMUSG00000000902 = 73857
ENSMUSG00000000902 = 74160
ENSMUSG00000000902 = 8878171
ENSMUSG00000000902 = 8939243
ENSMUSG00000000903 = 109582
ENSMUSG00000000903 = 202733
ENSMUSG00000000915 = 199991
ENSMUSG00000000915 = 199992
ENSMUSG00000000915 = 432722
ENSMUSG00000000915 = 5653656
ENSMUSG00000000915 = 8856828
ENSMUSG00000000957 = 1442490
ENSMUSG00000000957 = 1474228
ENSMUSG00000000957 = 1474244
ENSMUSG00000000957 = 1592389
ENSMUSG00000000958 = 109582
ENSMUSG00000000958 = 202733
ENSMUSG00000000958 = 210991
ENSMUSG00000000958 = 352230
ENSMUSG00000000958 = 382551
ENSMUSG00000000958 = 425393
ENSMUSG00000000958 = 425407
ENSMUSG00000000959 = 392499
ENSMUSG00000000959 = 5368287
ENSMUSG00000000959 = 5389840
ENSMUSG00000000959 = 5419276
ENSMUSG00000000959 = 72766
ENSMUSG00000000982 = 162582
ENSMUSG00000000982 = 372790
ENSMUSG00000000982 = 373076
ENSMUSG00000000982 = 375276
ENSMUSG00000000982 = 380108
ENSMUSG00000000982 = 500792
ENSMUSG00000001014 = 1280218
ENSMUSG00000001014 = 1474244
ENSMUSG00000001014 = 168256
ENSMUSG00000001014 = 198933
ENSMUSG00000001014 = 216083
ENSMUSG00000001016 = 168249
ENSMUSG00000001016 = 168256
ENSMUSG00000001016 = 6798695
ENSMUSG00000001017 = 159236
ENSMUSG00000001017 = 72187
ENSMUSG00000001017 = 72202
ENSMUSG00000001017 = 72203
ENSMUSG00000001017 = 73856
ENSMUSG00000001017 = 73857
ENSMUSG00000001017 = 74160
ENSMUSG00000001017 = 8953854
ENSMUSG00000001018 = 199991
ENSMUSG00000001018 = 199992
ENSMUSG00000001018 = 432722
ENSMUSG00000001018 = 5653656
ENSMUSG00000001027 = 397014
ENSMUSG00000001027 = 5576891
ENSMUSG00000001027 = 5576892
ENSMUSG00000001029 = 1280218
ENSMUSG00000001029 = 1474244
ENSMUSG00000001029 = 168249
ENSMUSG00000001029 = 168256
ENSMUSG00000001029 = 198933
ENSMUSG00000001029 = 216083
ENSMUSG00000001029 = 5621481
ENSMUSG00000001029 = 5621575
ENSMUSG00000001034 = 1266738
ENSMUSG00000001034 = 1280215
ENSMUSG00000001034 = 162582
ENSMUSG00000001034 = 166016
ENSMUSG00000001034 = 166058
ENSMUSG00000001034 = 166166
ENSMUSG00000001034 = 166520
ENSMUSG00000001034 = 168138
ENSMUSG00000001034 = 168142
ENSMUSG00000001034 = 168164
ENSMUSG00000001034 = 168176
ENSMUSG00000001034 = 168179
ENSMUSG00000001034 = 168181
ENSMUSG00000001034 = 168188
ENSMUSG00000001034 = 168249
ENSMUSG00000001034 = 168256
ENSMUSG00000001034 = 168898
ENSMUSG00000001034 = 181438
ENSMUSG00000001034 = 187037
ENSMUSG00000001034 = 198725
ENSMUSG00000001034 = 198753
ENSMUSG00000001034 = 198765
ENSMUSG00000001034 = 202670
ENSMUSG00000001034 = 2262752
ENSMUSG00000001034 = 2559582
ENSMUSG00000001034 = 2559583
ENSMUSG00000001034 = 372790
ENSMUSG00000001034 = 388396
ENSMUSG00000001034 = 416476
ENSMUSG00000001034 = 422475
ENSMUSG00000001034 = 448424
ENSMUSG00000001034 = 449147
ENSMUSG00000001034 = 450282
ENSMUSG00000001034 = 450294
ENSMUSG00000001034 = 881907
ENSMUSG00000001034 = 8853659
ENSMUSG00000001034 = 8953897
ENSMUSG00000001034 = 9006934
ENSMUSG00000001034 = 937061
ENSMUSG00000001034 = 975138
ENSMUSG00000001034 = 975155
ENSMUSG00000001034 = 975871
ENSMUSG00000001036 = 199991
ENSMUSG00000001036 = 5653656
ENSMUSG00000001036 = 8856825
ENSMUSG00000001036 = 8856828
ENSMUSG00000001039 = 1852241
ENSMUSG00000001039 = 5617833
ENSMUSG00000001039 = 5620912
ENSMUSG00000001052 = 1280218
ENSMUSG00000001052 = 168256
ENSMUSG00000001052 = 199977
ENSMUSG00000001052 = 199991
ENSMUSG00000001052 = 204005
ENSMUSG00000001052 = 2132295
ENSMUSG00000001052 = 392499
ENSMUSG00000001052 = 446203
ENSMUSG00000001052 = 5653656
ENSMUSG00000001052 = 5694530
ENSMUSG00000001052 = 597592
ENSMUSG00000001052 = 948021
ENSMUSG00000001052 = 983169
ENSMUSG00000001052 = 983170
ENSMUSG00000001095 = 382551
ENSMUSG00000001095 = 425366
ENSMUSG00000001095 = 425407
ENSMUSG00000001095 = 433137
ENSMUSG00000001105 = 1852241
ENSMUSG00000001105 = 5617833
ENSMUSG00000001105 = 5620924
ENSMUSG00000001119 = 1266738
ENSMUSG00000001119 = 1442490
ENSMUSG00000001119 = 1474228
ENSMUSG00000001119 = 1474244
ENSMUSG00000001119 = 1474290
ENSMUSG00000001119 = 162582
ENSMUSG00000001119 = 1650814
ENSMUSG00000001119 = 186797
ENSMUSG00000001119 = 2022090
ENSMUSG00000001119 = 216083
ENSMUSG00000001119 = 3000178
ENSMUSG00000001119 = 375165
ENSMUSG00000001119 = 419037
ENSMUSG00000001119 = 422475
ENSMUSG00000001119 = 8948216
ENSMUSG00000001119 = 9006934
ENSMUSG00000001127 = 1280215
ENSMUSG00000001127 = 162582
ENSMUSG00000001127 = 168256
ENSMUSG00000001127 = 5673000
ENSMUSG00000001127 = 5673001
ENSMUSG00000001127 = 5674135
ENSMUSG00000001127 = 5675221
ENSMUSG00000001127 = 5683057
ENSMUSG00000001127 = 5684996
ENSMUSG00000001127 = 9607240
ENSMUSG00000001128 = 166658
ENSMUSG00000001128 = 166663
ENSMUSG00000001128 = 168249
ENSMUSG00000001128 = 168256
ENSMUSG00000001128 = 173736
ENSMUSG00000001128 = 174577
ENSMUSG00000001128 = 392499
ENSMUSG00000001128 = 5173105
ENSMUSG00000001128 = 5173214
ENSMUSG00000001128 = 597592
ENSMUSG00000001128 = 6798695
ENSMUSG00000001128 = 977606
ENSMUSG00000001131 = 109582
ENSMUSG00000001131 = 114608
ENSMUSG00000001131 = 1474228
ENSMUSG00000001131 = 1474244
ENSMUSG00000001131 = 1592389
ENSMUSG00000001131 = 381426
ENSMUSG00000001131 = 392499
ENSMUSG00000001131 = 597592
ENSMUSG00000001131 = 76002
ENSMUSG00000001131 = 76005
ENSMUSG00000001131 = 8957275
ENSMUSG00000001143 = 199977
ENSMUSG00000001143 = 199991
ENSMUSG00000001143 = 204005
ENSMUSG00000001143 = 392499
ENSMUSG00000001143 = 446203
ENSMUSG00000001143 = 5653656
ENSMUSG00000001143 = 5694530
ENSMUSG00000001143 = 597592
ENSMUSG00000001143 = 948021
ENSMUSG00000001155 = 1430728
ENSMUSG00000001155 = 70921
ENSMUSG00000001155 = 71291
ENSMUSG00000001158 = 72163
ENSMUSG00000001158 = 72172
ENSMUSG00000001158 = 72203
ENSMUSG00000001158 = 8953854
ENSMUSG00000001173 = 1430728
ENSMUSG00000001173 = 1483249
ENSMUSG00000001173 = 1483255
ENSMUSG00000001173 = 1483257
ENSMUSG00000001173 = 162582
ENSMUSG00000001173 = 1660499
ENSMUSG00000001173 = 1660514
ENSMUSG00000001173 = 1855183
ENSMUSG00000001173 = 1855204
ENSMUSG00000001173 = 194315
ENSMUSG00000001173 = 194840
ENSMUSG00000001173 = 199991
ENSMUSG00000001173 = 199992
ENSMUSG00000001173 = 432722
ENSMUSG00000001173 = 556833
ENSMUSG00000001173 = 5653656
ENSMUSG00000001173 = 8856828
ENSMUSG00000001175 = 109582
ENSMUSG00000001175 = 111885
ENSMUSG00000001175 = 111931
ENSMUSG00000001175 = 111932
ENSMUSG00000001175 = 111933
ENSMUSG00000001175 = 111957
ENSMUSG00000001175 = 111996
ENSMUSG00000001175 = 111997
ENSMUSG00000001175 = 112040
ENSMUSG00000001175 = 112043
ENSMUSG00000001175 = 112314
ENSMUSG00000001175 = 112315
ENSMUSG00000001175 = 112316
ENSMUSG00000001175 = 114608
ENSMUSG00000001175 = 1168372
ENSMUSG00000001175 = 1280215
ENSMUSG00000001175 = 1280218
ENSMUSG00000001175 = 1430728
ENSMUSG00000001175 = 1474151
ENSMUSG00000001175 = 1483249
ENSMUSG00000001175 = 1489509
ENSMUSG00000001175 = 162582
ENSMUSG00000001175 = 163615
ENSMUSG00000001175 = 168249
ENSMUSG00000001175 = 168256
ENSMUSG00000001175 = 1855204
ENSMUSG00000001175 = 194138
ENSMUSG00000001175 = 194315
ENSMUSG00000001175 = 195258
ENSMUSG00000001175 = 195721
ENSMUSG00000001175 = 196854
ENSMUSG00000001175 = 202131
ENSMUSG00000001175 = 2025928
ENSMUSG00000001175 = 203615
ENSMUSG00000001175 = 2187338
ENSMUSG00000001175 = 2454202
ENSMUSG00000001175 = 2514856
ENSMUSG00000001175 = 2514859
ENSMUSG00000001175 = 2672351
ENSMUSG00000001175 = 2871809
ENSMUSG00000001175 = 372790
ENSMUSG00000001175 = 382551
ENSMUSG00000001175 = 3858494
ENSMUSG00000001175 = 388396
ENSMUSG00000001175 = 392499
ENSMUSG00000001175 = 397014
ENSMUSG00000001175 = 4086398
ENSMUSG00000001175 = 418346
ENSMUSG00000001175 = 418359
ENSMUSG00000001175 = 418360
ENSMUSG00000001175 = 418594
ENSMUSG00000001175 = 425393
ENSMUSG00000001175 = 425407
ENSMUSG00000001175 = 425561
ENSMUSG00000001175 = 438064
ENSMUSG00000001175 = 438066
ENSMUSG00000001175 = 4420097
ENSMUSG00000001175 = 442729
ENSMUSG00000001175 = 442755
ENSMUSG00000001175 = 445355
ENSMUSG00000001175 = 451306
ENSMUSG00000001175 = 451308
ENSMUSG00000001175 = 451326
ENSMUSG00000001175 = 5218920
ENSMUSG00000001175 = 5576891
ENSMUSG00000001175 = 5576892
ENSMUSG00000001175 = 5578775
ENSMUSG00000001175 = 5607763
ENSMUSG00000001175 = 5607764
ENSMUSG00000001175 = 5621481
ENSMUSG00000001175 = 5626467
ENSMUSG00000001175 = 5627123
ENSMUSG00000001175 = 5673000
ENSMUSG00000001175 = 5673001
ENSMUSG00000001175 = 5683057
ENSMUSG00000001175 = 5684996
ENSMUSG00000001175 = 597592
ENSMUSG00000001175 = 70221
ENSMUSG00000001175 = 71387
ENSMUSG00000001175 = 76002
ENSMUSG00000001175 = 76005
ENSMUSG00000001175 = 8876725
ENSMUSG00000001175 = 8939211
ENSMUSG00000001175 = 8978934
ENSMUSG00000001175 = 8982491
ENSMUSG00000001175 = 9006925
ENSMUSG00000001175 = 9006931
ENSMUSG00000001175 = 9006934
ENSMUSG00000001175 = 9009391
ENSMUSG00000001175 = 936837
ENSMUSG00000001175 = 9607240
ENSMUSG00000001175 = 9619229
ENSMUSG00000001175 = 9620244
ENSMUSG00000001175 = 983705
ENSMUSG00000001175 = 983712
ENSMUSG00000001211 = 1430728
ENSMUSG00000001211 = 1483166
ENSMUSG00000001211 = 1483206
ENSMUSG00000001211 = 1483257
ENSMUSG00000001211 = 199991
ENSMUSG00000001211 = 556833
ENSMUSG00000001211 = 5653656
ENSMUSG00000001211 = 6811436
ENSMUSG00000001211 = 6811442
ENSMUSG00000001211 = 8856688
ENSMUSG00000001225 = 382551
ENSMUSG00000001225 = 425393
ENSMUSG00000001225 = 425407
ENSMUSG00000001225 = 427601
ENSMUSG00000001240 = 162582
ENSMUSG00000001240 = 372790
ENSMUSG00000001240 = 373080
ENSMUSG00000001240 = 388396
ENSMUSG00000001240 = 418555
ENSMUSG00000001240 = 419812
ENSMUSG00000001240 = 500792
ENSMUSG00000001249 = 162582
ENSMUSG00000001249 = 6806834
ENSMUSG00000001249 = 6806942
ENSMUSG00000001249 = 8852405
ENSMUSG00000001249 = 9006934
ENSMUSG00000001270 = 1430728
ENSMUSG00000001270 = 71288
ENSMUSG00000001270 = 71291
ENSMUSG00000001280 = 162582
ENSMUSG00000001280 = 170834
ENSMUSG00000001280 = 212436
ENSMUSG00000001280 = 2173793
ENSMUSG00000001280 = 2173796
ENSMUSG00000001280 = 6807505
ENSMUSG00000001280 = 73857
ENSMUSG00000001280 = 74160
ENSMUSG00000001280 = 8939211
ENSMUSG00000001280 = 9006931
ENSMUSG00000001280 = 9006936
ENSMUSG00000001280 = 9018519
ENSMUSG00000001281 = 1280218
ENSMUSG00000001281 = 1474244
ENSMUSG00000001281 = 168256
ENSMUSG00000001281 = 198933
ENSMUSG00000001281 = 216083
ENSMUSG00000001288 = 162582
ENSMUSG00000001288 = 212436
ENSMUSG00000001288 = 383280
ENSMUSG00000001288 = 5362517
ENSMUSG00000001288 = 73857
ENSMUSG00000001288 = 74160
ENSMUSG00000001288 = 9006931
ENSMUSG00000001300 = 1266738
ENSMUSG00000001300 = 2682334
ENSMUSG00000001300 = 3928662
ENSMUSG00000001300 = 3928664
ENSMUSG00000001300 = 3928665
ENSMUSG00000001300 = 422475
ENSMUSG00000001323 = 1430728
ENSMUSG00000001323 = 71291
ENSMUSG00000001323 = 977347
ENSMUSG00000001348 = 1430728
ENSMUSG00000001348 = 196843
ENSMUSG00000001348 = 196849
ENSMUSG00000001348 = 196854
ENSMUSG00000001366 = 1280218
ENSMUSG00000001366 = 168256
ENSMUSG00000001366 = 392499
ENSMUSG00000001366 = 597592
ENSMUSG00000001366 = 8951664
ENSMUSG00000001366 = 983168
ENSMUSG00000001366 = 983169
ENSMUSG00000001403 = 1280218
ENSMUSG00000001403 = 141405
ENSMUSG00000001403 = 141430
ENSMUSG00000001403 = 1640170
ENSMUSG00000001403 = 168256
ENSMUSG00000001403 = 174048
ENSMUSG00000001403 = 174084
ENSMUSG00000001403 = 174143
ENSMUSG00000001403 = 174154
ENSMUSG00000001403 = 174178
ENSMUSG00000001403 = 174184
ENSMUSG00000001403 = 176407
ENSMUSG00000001403 = 176408
ENSMUSG00000001403 = 176409
ENSMUSG00000001403 = 176412
ENSMUSG00000001403 = 176814
ENSMUSG00000001403 = 179409
ENSMUSG00000001403 = 179419
ENSMUSG00000001403 = 2262752
ENSMUSG00000001403 = 2467813
ENSMUSG00000001403 = 2555396
ENSMUSG00000001403 = 2559582
ENSMUSG00000001403 = 2559583
ENSMUSG00000001403 = 392499
ENSMUSG00000001403 = 453276
ENSMUSG00000001403 = 597592
ENSMUSG00000001403 = 68882
ENSMUSG00000001403 = 68886
ENSMUSG00000001403 = 69017
ENSMUSG00000001403 = 69052
ENSMUSG00000001403 = 69239
ENSMUSG00000001403 = 69242
ENSMUSG00000001403 = 69278
ENSMUSG00000001403 = 69306
ENSMUSG00000001403 = 69618
ENSMUSG00000001403 = 69620
ENSMUSG00000001403 = 8852135
ENSMUSG00000001403 = 8866652
ENSMUSG00000001403 = 8953897
ENSMUSG00000001403 = 983168
ENSMUSG00000001403 = 983169
ENSMUSG00000001415 = 8953854
ENSMUSG00000001415 = 927802
ENSMUSG00000001415 = 975957
ENSMUSG00000001416 = 1852241
ENSMUSG00000001416 = 390466
ENSMUSG00000001416 = 390471
ENSMUSG00000001416 = 391251
ENSMUSG00000001416 = 392499
ENSMUSG00000001416 = 5617833
ENSMUSG00000001416 = 5620920
ENSMUSG00000001416 = 5620922
ENSMUSG00000001416 = 6814122
ENSMUSG00000001419 = 1266738
ENSMUSG00000001419 = 525793
ENSMUSG00000001435 = 1442490
ENSMUSG00000001435 = 1474228
ENSMUSG00000001435 = 1474244
ENSMUSG00000001435 = 1474290
ENSMUSG00000001435 = 1592389
ENSMUSG00000001435 = 1650814
ENSMUSG00000001435 = 2022090
ENSMUSG00000001435 = 216083
ENSMUSG00000001435 = 3000157
ENSMUSG00000001435 = 8948216
ENSMUSG00000001436 = 1430728
ENSMUSG00000001436 = 196757
ENSMUSG00000001436 = 196849
ENSMUSG00000001436 = 196854
ENSMUSG00000001440 = 109581
ENSMUSG00000001440 = 140342
ENSMUSG00000001440 = 1430728
ENSMUSG00000001440 = 1655829
ENSMUSG00000001440 = 168249
ENSMUSG00000001440 = 168256
ENSMUSG00000001440 = 5357801
ENSMUSG00000001440 = 556833
ENSMUSG00000001440 = 6798695
ENSMUSG00000001440 = 75153
ENSMUSG00000001440 = 8957322
ENSMUSG00000001441 = 1280218
ENSMUSG00000001441 = 168256
ENSMUSG00000001441 = 983168
ENSMUSG00000001441 = 983169
ENSMUSG00000001445 = 392499
ENSMUSG00000001445 = 5368287
ENSMUSG00000001445 = 5389840
ENSMUSG00000001445 = 5419276
ENSMUSG00000001445 = 72766
ENSMUSG00000001467 = 1430728
ENSMUSG00000001467 = 191273
ENSMUSG00000001467 = 211859
ENSMUSG00000001467 = 211897
ENSMUSG00000001467 = 211945
ENSMUSG00000001467 = 211976
ENSMUSG00000001467 = 556833
ENSMUSG00000001467 = 8957322
ENSMUSG00000001473 = 109582
ENSMUSG00000001473 = 1266738
ENSMUSG00000001473 = 1280218
ENSMUSG00000001473 = 157858
ENSMUSG00000001473 = 162582
ENSMUSG00000001473 = 1632852
ENSMUSG00000001473 = 1640170
ENSMUSG00000001473 = 168256
ENSMUSG00000001473 = 1852241
ENSMUSG00000001473 = 190828
ENSMUSG00000001473 = 190840
ENSMUSG00000001473 = 190861
ENSMUSG00000001473 = 190872
ENSMUSG00000001473 = 194315
ENSMUSG00000001473 = 195258
ENSMUSG00000001473 = 199977
ENSMUSG00000001473 = 199991
ENSMUSG00000001473 = 2132295
ENSMUSG00000001473 = 2262752
ENSMUSG00000001473 = 2467813
ENSMUSG00000001473 = 2500257
ENSMUSG00000001473 = 2555396
ENSMUSG00000001473 = 3371497
ENSMUSG00000001473 = 373760
ENSMUSG00000001473 = 380320
ENSMUSG00000001473 = 392499
ENSMUSG00000001473 = 422475
ENSMUSG00000001473 = 437239
ENSMUSG00000001473 = 446203
ENSMUSG00000001473 = 453274
ENSMUSG00000001473 = 5358351
ENSMUSG00000001473 = 5610787
ENSMUSG00000001473 = 5617833
ENSMUSG00000001473 = 5620924
ENSMUSG00000001473 = 5626467
ENSMUSG00000001473 = 5653656
ENSMUSG00000001473 = 5663220
ENSMUSG00000001473 = 597592
ENSMUSG00000001473 = 6807878
ENSMUSG00000001473 = 6811434
ENSMUSG00000001473 = 6811436
ENSMUSG00000001473 = 6811442
ENSMUSG00000001473 = 68877
ENSMUSG00000001473 = 68882
ENSMUSG00000001473 = 68886
ENSMUSG00000001473 = 69275
ENSMUSG00000001473 = 69278
ENSMUSG00000001473 = 8852276
ENSMUSG00000001473 = 8856688
ENSMUSG00000001473 = 8953897
ENSMUSG00000001473 = 8955332
ENSMUSG00000001473 = 948021
ENSMUSG00000001473 = 9612973
ENSMUSG00000001473 = 9646399
ENSMUSG00000001473 = 9648025
ENSMUSG00000001473 = 9663891
ENSMUSG00000001473 = 983189
ENSMUSG00000001473 = 983231
ENSMUSG00000001494 = 162582
ENSMUSG00000001494 = 195721
ENSMUSG00000001494 = 201681
ENSMUSG00000001494 = 3772470
ENSMUSG00000001506 = 109582
ENSMUSG00000001506 = 114604
ENSMUSG00000001506 = 1280218
ENSMUSG00000001506 = 1442490
ENSMUSG00000001506 = 1474228
ENSMUSG00000001506 = 1474244
ENSMUSG00000001506 = 1474290
ENSMUSG00000001506 = 162582
ENSMUSG00000001506 = 1650814
ENSMUSG00000001506 = 168256
ENSMUSG00000001506 = 198933
ENSMUSG00000001506 = 2022090
ENSMUSG00000001506 = 202733
ENSMUSG00000001506 = 216083
ENSMUSG00000001506 = 2214320
ENSMUSG00000001506 = 2243919
ENSMUSG00000001506 = 3000171
ENSMUSG00000001506 = 3000178
ENSMUSG00000001506 = 430116
ENSMUSG00000001506 = 6806834
ENSMUSG00000001506 = 75892
ENSMUSG00000001506 = 76002
ENSMUSG00000001506 = 76009
ENSMUSG00000001506 = 8874081
ENSMUSG00000001506 = 8875878
ENSMUSG00000001506 = 8948216
ENSMUSG00000001506 = 9006934
ENSMUSG00000001507 = 109582
ENSMUSG00000001507 = 1474244
ENSMUSG00000001507 = 162582
ENSMUSG00000001507 = 202733
ENSMUSG00000001507 = 210991
ENSMUSG00000001507 = 216083
ENSMUSG00000001507 = 3000157
ENSMUSG00000001507 = 6806834
ENSMUSG00000001507 = 8874081
ENSMUSG00000001507 = 8875878
ENSMUSG00000001507 = 9006934
ENSMUSG00000001517 = 156711
ENSMUSG00000001517 = 1640170
ENSMUSG00000001517 = 453274
ENSMUSG00000001517 = 69273
ENSMUSG00000001517 = 69275
ENSMUSG00000001517 = 69278
ENSMUSG00000001518 = 2262752
ENSMUSG00000001518 = 8953897
ENSMUSG00000001518 = 9639288
ENSMUSG00000001521 = 162582
ENSMUSG00000001521 = 5358351
ENSMUSG00000001521 = 5610787
ENSMUSG00000001524 = 112382
ENSMUSG00000001524 = 113418
ENSMUSG00000001524 = 212436
ENSMUSG00000001524 = 3700989
ENSMUSG00000001524 = 5696395
ENSMUSG00000001524 = 5696398
ENSMUSG00000001524 = 5696399
ENSMUSG00000001524 = 5696400
ENSMUSG00000001524 = 674695
ENSMUSG00000001524 = 6781823
ENSMUSG00000001524 = 6781827
ENSMUSG00000001524 = 6782135
ENSMUSG00000001524 = 6782210
ENSMUSG00000001524 = 6796648
ENSMUSG00000001524 = 72086
ENSMUSG00000001524 = 73762
ENSMUSG00000001524 = 73772
ENSMUSG00000001524 = 73776
ENSMUSG00000001524 = 73779
ENSMUSG00000001524 = 73854
ENSMUSG00000001524 = 73857
ENSMUSG00000001524 = 73863
ENSMUSG00000001524 = 73864
ENSMUSG00000001524 = 73894
ENSMUSG00000001524 = 74160
ENSMUSG00000001524 = 75953
ENSMUSG00000001524 = 75955
ENSMUSG00000001524 = 76042
ENSMUSG00000001524 = 77075
ENSMUSG00000001524 = 8953854
ENSMUSG00000001525 = 1640170
ENSMUSG00000001525 = 168249
ENSMUSG00000001525 = 168256
ENSMUSG00000001525 = 1852241
ENSMUSG00000001525 = 2565942
ENSMUSG00000001525 = 380259
ENSMUSG00000001525 = 380270
ENSMUSG00000001525 = 380284
ENSMUSG00000001525 = 380287
ENSMUSG00000001525 = 380320
ENSMUSG00000001525 = 453274
ENSMUSG00000001525 = 5617833
ENSMUSG00000001525 = 5620912
ENSMUSG00000001525 = 6798695
ENSMUSG00000001525 = 68877
ENSMUSG00000001525 = 68886
ENSMUSG00000001525 = 69275
ENSMUSG00000001525 = 69278
ENSMUSG00000001525 = 8854518
ENSMUSG00000001542 = 6807505
ENSMUSG00000001542 = 73857
ENSMUSG00000001542 = 74160
ENSMUSG00000001552 = 1266738
ENSMUSG00000001552 = 1500931
ENSMUSG00000001552 = 162582
ENSMUSG00000001552 = 168249
ENSMUSG00000001552 = 168256
ENSMUSG00000001552 = 194138
ENSMUSG00000001552 = 418990
ENSMUSG00000001552 = 421270
ENSMUSG00000001552 = 4420097
ENSMUSG00000001552 = 446728
ENSMUSG00000001552 = 5218920
ENSMUSG00000001552 = 6798695
ENSMUSG00000001552 = 6805567
ENSMUSG00000001552 = 6809371
ENSMUSG00000001552 = 9006934
ENSMUSG00000001622 = 382551
ENSMUSG00000001622 = 5223345
ENSMUSG00000001632 = 212436
ENSMUSG00000001632 = 3214847
ENSMUSG00000001632 = 3247509
ENSMUSG00000001632 = 3700989
ENSMUSG00000001632 = 4839726
ENSMUSG00000001632 = 5633007
ENSMUSG00000001632 = 6804758
ENSMUSG00000001632 = 73857
ENSMUSG00000001632 = 74160
ENSMUSG00000001642 = 1430728
ENSMUSG00000001642 = 196071
ENSMUSG00000001642 = 196108
ENSMUSG00000001642 = 556833
ENSMUSG00000001642 = 5652084
ENSMUSG00000001642 = 5652227
ENSMUSG00000001642 = 71387
ENSMUSG00000001642 = 8957322
ENSMUSG00000001663 = 1430728
ENSMUSG00000001663 = 156580
ENSMUSG00000001663 = 156590
ENSMUSG00000001663 = 211859
ENSMUSG00000001670 = 1430728
ENSMUSG00000001670 = 71291
ENSMUSG00000001670 = 8963684
ENSMUSG00000001670 = 8963691
ENSMUSG00000001729 = 109582
ENSMUSG00000001729 = 1227986
ENSMUSG00000001729 = 1257604
ENSMUSG00000001729 = 1266738
ENSMUSG00000001729 = 1280218
ENSMUSG00000001729 = 1358803
ENSMUSG00000001729 = 1430728
ENSMUSG00000001729 = 1474151
ENSMUSG00000001729 = 157118
ENSMUSG00000001729 = 162582
ENSMUSG00000001729 = 1640170
ENSMUSG00000001729 = 165159
ENSMUSG00000001729 = 168256
ENSMUSG00000001729 = 186712
ENSMUSG00000001729 = 194138
ENSMUSG00000001729 = 195721
ENSMUSG00000001729 = 196854
ENSMUSG00000001729 = 198323
ENSMUSG00000001729 = 198693
ENSMUSG00000001729 = 199418
ENSMUSG00000001729 = 199991
ENSMUSG00000001729 = 201681
ENSMUSG00000001729 = 202131
ENSMUSG00000001729 = 203615
ENSMUSG00000001729 = 210745
ENSMUSG00000001729 = 211163
ENSMUSG00000001729 = 212436
ENSMUSG00000001729 = 354192
ENSMUSG00000001729 = 3700989
ENSMUSG00000001729 = 372790
ENSMUSG00000001729 = 3769402
ENSMUSG00000001729 = 388396
ENSMUSG00000001729 = 388841
ENSMUSG00000001729 = 389356
ENSMUSG00000001729 = 389357
ENSMUSG00000001729 = 389513
ENSMUSG00000001729 = 392451
ENSMUSG00000001729 = 397795
ENSMUSG00000001729 = 4420097
ENSMUSG00000001729 = 450385
ENSMUSG00000001729 = 450531
ENSMUSG00000001729 = 450604
ENSMUSG00000001729 = 453279
ENSMUSG00000001729 = 5218920
ENSMUSG00000001729 = 5628897
ENSMUSG00000001729 = 5633007
ENSMUSG00000001729 = 5653656
ENSMUSG00000001729 = 6804757
ENSMUSG00000001729 = 6804758
ENSMUSG00000001729 = 6804759
ENSMUSG00000001729 = 6806003
ENSMUSG00000001729 = 6807070
ENSMUSG00000001729 = 6811558
ENSMUSG00000001729 = 69202
ENSMUSG00000001729 = 69206
ENSMUSG00000001729 = 69242
ENSMUSG00000001729 = 69278
ENSMUSG00000001729 = 69656
ENSMUSG00000001729 = 73857
ENSMUSG00000001729 = 74160
ENSMUSG00000001729 = 76002
ENSMUSG00000001729 = 76009
ENSMUSG00000001729 = 8848021
ENSMUSG00000001729 = 8849469
ENSMUSG00000001729 = 8863795
ENSMUSG00000001729 = 8876198
ENSMUSG00000001729 = 8939211
ENSMUSG00000001729 = 8948751
ENSMUSG00000001729 = 8953854
ENSMUSG00000001729 = 8978934
ENSMUSG00000001729 = 9006925
ENSMUSG00000001729 = 9006927
ENSMUSG00000001729 = 9006931
ENSMUSG00000001729 = 9006934
ENSMUSG00000001729 = 9007101
ENSMUSG00000001729 = 9009391
ENSMUSG00000001729 = 9013694
ENSMUSG00000001729 = 9604323
ENSMUSG00000001729 = 9614085
ENSMUSG00000001729 = 9614399
ENSMUSG00000001729 = 9634638
ENSMUSG00000001741 = 1280215
ENSMUSG00000001741 = 168256
ENSMUSG00000001741 = 449147
ENSMUSG00000001741 = 449836
ENSMUSG00000001750 = 1222556
ENSMUSG00000001750 = 162582
ENSMUSG00000001750 = 168249
ENSMUSG00000001750 = 168256
ENSMUSG00000001750 = 2262752
ENSMUSG00000001750 = 382551
ENSMUSG00000001750 = 6798695
ENSMUSG00000001750 = 74752
ENSMUSG00000001750 = 77387
ENSMUSG00000001750 = 8953897
ENSMUSG00000001750 = 9006934
ENSMUSG00000001750 = 917937
ENSMUSG00000001750 = 917977
ENSMUSG00000001750 = 9639288
ENSMUSG00000001750 = 983712
ENSMUSG00000001751 = 1430728
ENSMUSG00000001751 = 1630316
ENSMUSG00000001751 = 1638091
ENSMUSG00000001751 = 2024096
ENSMUSG00000001751 = 71387
ENSMUSG00000001755 = 1430728
ENSMUSG00000001755 = 196783
ENSMUSG00000001755 = 196849
ENSMUSG00000001755 = 196854
ENSMUSG00000001755 = 199220
ENSMUSG00000001761 = 162582
ENSMUSG00000001761 = 1852241
ENSMUSG00000001761 = 5358351
ENSMUSG00000001761 = 5610787
ENSMUSG00000001761 = 5617833
ENSMUSG00000001761 = 5620920
ENSMUSG00000001761 = 5620922
ENSMUSG00000001761 = 5632684
ENSMUSG00000001761 = 5635838
ENSMUSG00000001767 = 72163
ENSMUSG00000001767 = 72172
ENSMUSG00000001767 = 72203
ENSMUSG00000001767 = 8953854
ENSMUSG00000001768 = 199991
ENSMUSG00000001768 = 5653656
ENSMUSG00000001768 = 8876198
ENSMUSG00000001768 = 9007101
ENSMUSG00000001773 = 1430728
ENSMUSG00000001773 = 71291
ENSMUSG00000001773 = 8963693
ENSMUSG00000001786 = 1280218
ENSMUSG00000001786 = 168256
ENSMUSG00000001786 = 392499
ENSMUSG00000001786 = 597592
ENSMUSG00000001786 = 8951664
ENSMUSG00000001786 = 983168
ENSMUSG00000001786 = 983169
ENSMUSG00000001804 = 1266738
ENSMUSG00000001804 = 6805567
ENSMUSG00000001804 = 6809371
ENSMUSG00000001827 = 199977
ENSMUSG00000001827 = 199991
ENSMUSG00000001827 = 204005
ENSMUSG00000001827 = 392499
ENSMUSG00000001827 = 446203
ENSMUSG00000001827 = 5653656
ENSMUSG00000001827 = 5694530
ENSMUSG00000001827 = 597592
ENSMUSG00000001827 = 6807878
ENSMUSG00000001827 = 948021
ENSMUSG00000001833 = 162582
ENSMUSG00000001833 = 5683057
ENSMUSG00000001833 = 5687128
ENSMUSG00000001847 = 109582
ENSMUSG00000001847 = 114604
ENSMUSG00000001847 = 1257604
ENSMUSG00000001847 = 1266738
ENSMUSG00000001847 = 1280218
ENSMUSG00000001847 = 1433557
ENSMUSG00000001847 = 162582
ENSMUSG00000001847 = 166520
ENSMUSG00000001847 = 168249
ENSMUSG00000001847 = 168256
ENSMUSG00000001847 = 193648
ENSMUSG00000001847 = 193704
ENSMUSG00000001847 = 194138
ENSMUSG00000001847 = 194315
ENSMUSG00000001847 = 194840
ENSMUSG00000001847 = 195258
ENSMUSG00000001847 = 195721
ENSMUSG00000001847 = 199418
ENSMUSG00000001847 = 2029480
ENSMUSG00000001847 = 2029482
ENSMUSG00000001847 = 204998
ENSMUSG00000001847 = 2172127
ENSMUSG00000001847 = 2424491
ENSMUSG00000001847 = 2454202
ENSMUSG00000001847 = 2682334
ENSMUSG00000001847 = 2871796
ENSMUSG00000001847 = 373752
ENSMUSG00000001847 = 373755
ENSMUSG00000001847 = 373760
ENSMUSG00000001847 = 376172
ENSMUSG00000001847 = 3858494
ENSMUSG00000001847 = 388841
ENSMUSG00000001847 = 389356
ENSMUSG00000001847 = 389359
ENSMUSG00000001847 = 3928662
ENSMUSG00000001847 = 3928664
ENSMUSG00000001847 = 3928665
ENSMUSG00000001847 = 399954
ENSMUSG00000001847 = 400685
ENSMUSG00000001847 = 4086400
ENSMUSG00000001847 = 416550
ENSMUSG00000001847 = 418885
ENSMUSG00000001847 = 422475
ENSMUSG00000001847 = 4420097
ENSMUSG00000001847 = 445144
ENSMUSG00000001847 = 5218920
ENSMUSG00000001847 = 5625740
ENSMUSG00000001847 = 5625900
ENSMUSG00000001847 = 5625970
ENSMUSG00000001847 = 5626467
ENSMUSG00000001847 = 5627123
ENSMUSG00000001847 = 5663213
ENSMUSG00000001847 = 5663220
ENSMUSG00000001847 = 5668599
ENSMUSG00000001847 = 5683057
ENSMUSG00000001847 = 5687128
ENSMUSG00000001847 = 6798695
ENSMUSG00000001847 = 6806834
ENSMUSG00000001847 = 6811558
ENSMUSG00000001847 = 73887
ENSMUSG00000001847 = 76002
ENSMUSG00000001847 = 8848021
ENSMUSG00000001847 = 8849471
ENSMUSG00000001847 = 8875555
ENSMUSG00000001847 = 8875878
ENSMUSG00000001847 = 9006115
ENSMUSG00000001847 = 9006925
ENSMUSG00000001847 = 9006927
ENSMUSG00000001847 = 9006934
ENSMUSG00000001847 = 9032500
ENSMUSG00000001847 = 9032759
ENSMUSG00000001847 = 983231
ENSMUSG00000001855 = 1430728
ENSMUSG00000001855 = 159227
ENSMUSG00000001855 = 159230
ENSMUSG00000001855 = 159231
ENSMUSG00000001855 = 159234
ENSMUSG00000001855 = 159236
ENSMUSG00000001855 = 1640170
ENSMUSG00000001855 = 170822
ENSMUSG00000001855 = 191859
ENSMUSG00000001855 = 194441
ENSMUSG00000001855 = 211000
ENSMUSG00000001855 = 2262752
ENSMUSG00000001855 = 2980766
ENSMUSG00000001855 = 2990846
ENSMUSG00000001855 = 3108214
ENSMUSG00000001855 = 3108232
ENSMUSG00000001855 = 3232142
ENSMUSG00000001855 = 3301854
ENSMUSG00000001855 = 3371453
ENSMUSG00000001855 = 3371556
ENSMUSG00000001855 = 392499
ENSMUSG00000001855 = 4085377
ENSMUSG00000001855 = 450520
ENSMUSG00000001855 = 450531
ENSMUSG00000001855 = 4551638
ENSMUSG00000001855 = 4570464
ENSMUSG00000001855 = 4615885
ENSMUSG00000001855 = 5578749
ENSMUSG00000001855 = 597592
ENSMUSG00000001855 = 68875
ENSMUSG00000001855 = 68886
ENSMUSG00000001855 = 69278
ENSMUSG00000001855 = 70171
ENSMUSG00000001855 = 70326
ENSMUSG00000001855 = 71387
ENSMUSG00000001855 = 72202
ENSMUSG00000001855 = 72203
ENSMUSG00000001855 = 74160
ENSMUSG00000001855 = 8953854
ENSMUSG00000001855 = 8953897
ENSMUSG00000001865 = 2022377
ENSMUSG00000001865 = 2980736
ENSMUSG00000001865 = 392499
ENSMUSG00000001870 = 1474244
ENSMUSG00000001870 = 1566948
ENSMUSG00000001870 = 2129379
ENSMUSG00000001870 = 381426
ENSMUSG00000001870 = 392499
ENSMUSG00000001870 = 597592
ENSMUSG00000001870 = 8957275
ENSMUSG00000001891 = 1430728
ENSMUSG00000001891 = 156580
ENSMUSG00000001891 = 156588
ENSMUSG00000001891 = 173599
ENSMUSG00000001891 = 211859
ENSMUSG00000001891 = 3322077
ENSMUSG00000001891 = 71387
ENSMUSG00000001891 = 8982491
ENSMUSG00000001901 = 112316
ENSMUSG00000001901 = 1296071
ENSMUSG00000001901 = 1296072
ENSMUSG00000001918 = 352230
ENSMUSG00000001918 = 382551
ENSMUSG00000001918 = 425393
ENSMUSG00000001918 = 425407
ENSMUSG00000001924 = 1280218
ENSMUSG00000001924 = 168256
ENSMUSG00000001924 = 392499
ENSMUSG00000001924 = 597592
ENSMUSG00000001924 = 8852135
ENSMUSG00000001924 = 8866652
ENSMUSG00000001924 = 983168
ENSMUSG00000001924 = 983169
ENSMUSG00000001930 = 109582
ENSMUSG00000001930 = 114608
ENSMUSG00000001930 = 1280215
ENSMUSG00000001930 = 140837
ENSMUSG00000001930 = 140877
ENSMUSG00000001930 = 1474244
ENSMUSG00000001930 = 162582
ENSMUSG00000001930 = 168256
ENSMUSG00000001930 = 216083
ENSMUSG00000001930 = 354192
ENSMUSG00000001930 = 354194
ENSMUSG00000001930 = 372708
ENSMUSG00000001930 = 430116
ENSMUSG00000001930 = 5673001
ENSMUSG00000001930 = 5674135
ENSMUSG00000001930 = 5683057
ENSMUSG00000001930 = 5684996
ENSMUSG00000001930 = 75892
ENSMUSG00000001930 = 76002
ENSMUSG00000001930 = 76005
ENSMUSG00000001930 = 76009
ENSMUSG00000001930 = 9607240
ENSMUSG00000001946 = 109582
ENSMUSG00000001946 = 202733
ENSMUSG00000001964 = 1640170
ENSMUSG00000001964 = 2555396
ENSMUSG00000001964 = 2980766
ENSMUSG00000001964 = 2995383
ENSMUSG00000001964 = 2995410
ENSMUSG00000001964 = 4419969
ENSMUSG00000001964 = 68875
ENSMUSG00000001964 = 68882
ENSMUSG00000001964 = 68886
ENSMUSG00000001964 = 69278
ENSMUSG00000001964 = 9609507
ENSMUSG00000001964 = 9609523
ENSMUSG00000001985 = 112314
ENSMUSG00000001985 = 112315
ENSMUSG00000001985 = 112316
ENSMUSG00000001985 = 451306
ENSMUSG00000001985 = 451308
ENSMUSG00000001985 = 451326
ENSMUSG00000001985 = 500657
ENSMUSG00000001986 = 112314
ENSMUSG00000001986 = 112315
ENSMUSG00000001986 = 112316
ENSMUSG00000001986 = 399710
ENSMUSG00000001986 = 399719
ENSMUSG00000001986 = 399721
ENSMUSG00000001986 = 416993
ENSMUSG00000001986 = 438066
ENSMUSG00000001986 = 442755
ENSMUSG00000001986 = 6794362
ENSMUSG00000001986 = 8849932
ENSMUSG00000001998 = 199991
ENSMUSG00000001998 = 199992
ENSMUSG00000001998 = 432720
ENSMUSG00000001998 = 432722
ENSMUSG00000001998 = 5653656
ENSMUSG00000001999 = 1430728
ENSMUSG00000001999 = 189445
ENSMUSG00000001999 = 189483
ENSMUSG00000002010 = 1428517
ENSMUSG00000002010 = 1430728
ENSMUSG00000002010 = 71403
ENSMUSG00000002010 = 71406
ENSMUSG00000002015 = 109581
ENSMUSG00000002015 = 111465
ENSMUSG00000002015 = 1280218
ENSMUSG00000002015 = 168256
ENSMUSG00000002015 = 5357801
ENSMUSG00000002015 = 75153
ENSMUSG00000002015 = 983169
ENSMUSG00000002015 = 983170
ENSMUSG00000002020 = 1474244
ENSMUSG00000002020 = 1566948
ENSMUSG00000002020 = 2129379
ENSMUSG00000002028 = 212436
ENSMUSG00000002028 = 3214841
ENSMUSG00000002028 = 3247509
ENSMUSG00000002028 = 4839726
ENSMUSG00000002028 = 73857
ENSMUSG00000002028 = 74160
ENSMUSG00000002028 = 8878171
ENSMUSG00000002028 = 8936459
ENSMUSG00000002028 = 8939236
ENSMUSG00000002031 = 1852241
ENSMUSG00000002031 = 5617833
ENSMUSG00000002031 = 5620924
ENSMUSG00000002033 = 1280218
ENSMUSG00000002033 = 168249
ENSMUSG00000002033 = 168256
ENSMUSG00000002033 = 198933
ENSMUSG00000002033 = 199991
ENSMUSG00000002033 = 202403
ENSMUSG00000002033 = 202424
ENSMUSG00000002033 = 202427
ENSMUSG00000002033 = 202430
ENSMUSG00000002033 = 202433
ENSMUSG00000002033 = 2029480
ENSMUSG00000002033 = 2029481
ENSMUSG00000002033 = 2029482
ENSMUSG00000002033 = 2029485
ENSMUSG00000002033 = 388841
ENSMUSG00000002033 = 389948
ENSMUSG00000002033 = 5653656
ENSMUSG00000002033 = 8856825
ENSMUSG00000002033 = 8856828
ENSMUSG00000002043 = 199977
ENSMUSG00000002043 = 199991
ENSMUSG00000002043 = 204005
ENSMUSG00000002043 = 392499
ENSMUSG00000002043 = 446203
ENSMUSG00000002043 = 5653656
ENSMUSG00000002043 = 597592
ENSMUSG00000002043 = 8876198
ENSMUSG00000002043 = 9007101
ENSMUSG00000002043 = 948021
ENSMUSG00000002052 = 112382
ENSMUSG00000002052 = 674695
ENSMUSG00000002052 = 73857
ENSMUSG00000002052 = 74160
ENSMUSG00000002052 = 75955
ENSMUSG00000002059 = 392499
ENSMUSG00000002059 = 597592
ENSMUSG00000002059 = 8873719
ENSMUSG00000002068 = 1538133
ENSMUSG00000002068 = 162582
ENSMUSG00000002068 = 1640170
ENSMUSG00000002068 = 187577
ENSMUSG00000002068 = 212436
ENSMUSG00000002068 = 2262752
ENSMUSG00000002068 = 2559583
ENSMUSG00000002068 = 2559586
ENSMUSG00000002068 = 3700989
ENSMUSG00000002068 = 453279
ENSMUSG00000002068 = 6791312
ENSMUSG00000002068 = 6804116
ENSMUSG00000002068 = 69017
ENSMUSG00000002068 = 69052
ENSMUSG00000002068 = 69200
ENSMUSG00000002068 = 69202
ENSMUSG00000002068 = 69206
ENSMUSG00000002068 = 69239
ENSMUSG00000002068 = 69242
ENSMUSG00000002068 = 69278
ENSMUSG00000002068 = 69306
ENSMUSG00000002068 = 69563
ENSMUSG00000002068 = 69580
ENSMUSG00000002068 = 69615
ENSMUSG00000002068 = 69620
ENSMUSG00000002068 = 69656
ENSMUSG00000002068 = 73857
ENSMUSG00000002068 = 74160
ENSMUSG00000002068 = 8848021
ENSMUSG00000002068 = 8849470
ENSMUSG00000002068 = 8953897
ENSMUSG00000002068 = 9006927
ENSMUSG00000002100 = 390522
ENSMUSG00000002100 = 397014
ENSMUSG00000002102 = 1168372
ENSMUSG00000002102 = 1169091
ENSMUSG00000002102 = 1234174
ENSMUSG00000002102 = 1234176
ENSMUSG00000002102 = 1236975
ENSMUSG00000002102 = 1236978
ENSMUSG00000002102 = 1257604
ENSMUSG00000002102 = 1280215
ENSMUSG00000002102 = 1280218
ENSMUSG00000002102 = 1430728
ENSMUSG00000002102 = 162582
ENSMUSG00000002102 = 1640170
ENSMUSG00000002102 = 168249
ENSMUSG00000002102 = 168256
ENSMUSG00000002102 = 174084
ENSMUSG00000002102 = 174143
ENSMUSG00000002102 = 174154
ENSMUSG00000002102 = 174178
ENSMUSG00000002102 = 174184
ENSMUSG00000002102 = 176409
ENSMUSG00000002102 = 176814
ENSMUSG00000002102 = 179419
ENSMUSG00000002102 = 187577
ENSMUSG00000002102 = 195253
ENSMUSG00000002102 = 195721
ENSMUSG00000002102 = 201681
ENSMUSG00000002102 = 202403
ENSMUSG00000002102 = 202424
ENSMUSG00000002102 = 212436
ENSMUSG00000002102 = 2262752
ENSMUSG00000002102 = 2454202
ENSMUSG00000002102 = 2467813
ENSMUSG00000002102 = 2555396
ENSMUSG00000002102 = 2871837
ENSMUSG00000002102 = 349425
ENSMUSG00000002102 = 350562
ENSMUSG00000002102 = 351202
ENSMUSG00000002102 = 382551
ENSMUSG00000002102 = 382556
ENSMUSG00000002102 = 3858494
ENSMUSG00000002102 = 392499
ENSMUSG00000002102 = 4086400
ENSMUSG00000002102 = 446652
ENSMUSG00000002102 = 449147
ENSMUSG00000002102 = 450408
ENSMUSG00000002102 = 450531
ENSMUSG00000002102 = 453274
ENSMUSG00000002102 = 453276
ENSMUSG00000002102 = 453279
ENSMUSG00000002102 = 4608870
ENSMUSG00000002102 = 4641257
ENSMUSG00000002102 = 4641258
ENSMUSG00000002102 = 5358346
ENSMUSG00000002102 = 5358351
ENSMUSG00000002102 = 5607761
ENSMUSG00000002102 = 5607764
ENSMUSG00000002102 = 5610780
ENSMUSG00000002102 = 5610785
ENSMUSG00000002102 = 5610787
ENSMUSG00000002102 = 5621481
ENSMUSG00000002102 = 5632684
ENSMUSG00000002102 = 5658442
ENSMUSG00000002102 = 5668541
ENSMUSG00000002102 = 5673001
ENSMUSG00000002102 = 5676590
ENSMUSG00000002102 = 5683057
ENSMUSG00000002102 = 5684996
ENSMUSG00000002102 = 5687128
ENSMUSG00000002102 = 5688426
ENSMUSG00000002102 = 5689603
ENSMUSG00000002102 = 5689880
ENSMUSG00000002102 = 597592
ENSMUSG00000002102 = 6798695
ENSMUSG00000002102 = 6807070
ENSMUSG00000002102 = 68827
ENSMUSG00000002102 = 68867
ENSMUSG00000002102 = 68882
ENSMUSG00000002102 = 68886
ENSMUSG00000002102 = 68949
ENSMUSG00000002102 = 69002
ENSMUSG00000002102 = 69017
ENSMUSG00000002102 = 69052
ENSMUSG00000002102 = 69202
ENSMUSG00000002102 = 69206
ENSMUSG00000002102 = 69239
ENSMUSG00000002102 = 69242
ENSMUSG00000002102 = 69275
ENSMUSG00000002102 = 69278
ENSMUSG00000002102 = 69306
ENSMUSG00000002102 = 69481
ENSMUSG00000002102 = 69541
ENSMUSG00000002102 = 69563
ENSMUSG00000002102 = 69580
ENSMUSG00000002102 = 69601
ENSMUSG00000002102 = 69610
ENSMUSG00000002102 = 69613
ENSMUSG00000002102 = 69615
ENSMUSG00000002102 = 69620
ENSMUSG00000002102 = 69656
ENSMUSG00000002102 = 71291
ENSMUSG00000002102 = 73857
ENSMUSG00000002102 = 74160
ENSMUSG00000002102 = 75815
ENSMUSG00000002102 = 8852276
ENSMUSG00000002102 = 8854050
ENSMUSG00000002102 = 8878159
ENSMUSG00000002102 = 8878166
ENSMUSG00000002102 = 8878171
ENSMUSG00000002102 = 8939236
ENSMUSG00000002102 = 8939902
ENSMUSG00000002102 = 8941858
ENSMUSG00000002102 = 8948751
ENSMUSG00000002102 = 8951664
ENSMUSG00000002102 = 8953854
ENSMUSG00000002102 = 8953897
ENSMUSG00000002102 = 9006925
ENSMUSG00000002102 = 9020702
ENSMUSG00000002102 = 9607240
ENSMUSG00000002102 = 983168
ENSMUSG00000002102 = 983169
ENSMUSG00000002102 = 983705
ENSMUSG00000002108 = 162582
ENSMUSG00000002108 = 174824
ENSMUSG00000002108 = 212436
ENSMUSG00000002108 = 2990846
ENSMUSG00000002108 = 3108232
ENSMUSG00000002108 = 382551
ENSMUSG00000002108 = 383280
ENSMUSG00000002108 = 392499
ENSMUSG00000002108 = 4090294
ENSMUSG00000002108 = 597592
ENSMUSG00000002108 = 73857
ENSMUSG00000002108 = 74160
ENSMUSG00000002108 = 8866427
ENSMUSG00000002108 = 8964043
ENSMUSG00000002108 = 9006931
ENSMUSG00000002108 = 9024446
ENSMUSG00000002108 = 9029569
ENSMUSG00000002108 = 9623433
ENSMUSG00000002109 = 392499
ENSMUSG00000002109 = 5688426
ENSMUSG00000002109 = 5689880
ENSMUSG00000002109 = 5696394
ENSMUSG00000002109 = 5696395
ENSMUSG00000002109 = 5696398
ENSMUSG00000002109 = 5696399
ENSMUSG00000002109 = 5696400
ENSMUSG00000002109 = 597592
ENSMUSG00000002109 = 73894
ENSMUSG00000002109 = 8951664
ENSMUSG00000002129 = 72163
ENSMUSG00000002129 = 72172
ENSMUSG00000002129 = 72203
ENSMUSG00000002129 = 8953854
ENSMUSG00000002147 = 1280215
ENSMUSG00000002147 = 162582
ENSMUSG00000002147 = 168249
ENSMUSG00000002147 = 168256
ENSMUSG00000002147 = 1834941
ENSMUSG00000002147 = 1834949
ENSMUSG00000002147 = 186763
ENSMUSG00000002147 = 186797
ENSMUSG00000002147 = 3249367
ENSMUSG00000002147 = 449147
ENSMUSG00000002147 = 6785807
ENSMUSG00000002147 = 9006934
ENSMUSG00000002204 = 392499
ENSMUSG00000002204 = 5683826
ENSMUSG00000002205 = 1280215
ENSMUSG00000002205 = 162582
ENSMUSG00000002205 = 166016
ENSMUSG00000002205 = 166058
ENSMUSG00000002205 = 166166
ENSMUSG00000002205 = 166520
ENSMUSG00000002205 = 168138
ENSMUSG00000002205 = 168142
ENSMUSG00000002205 = 168164
ENSMUSG00000002205 = 168176
ENSMUSG00000002205 = 168179
ENSMUSG00000002205 = 168181
ENSMUSG00000002205 = 168188
ENSMUSG00000002205 = 168249
ENSMUSG00000002205 = 168256
ENSMUSG00000002205 = 168898
ENSMUSG00000002205 = 181438
ENSMUSG00000002205 = 187037
ENSMUSG00000002205 = 198725
ENSMUSG00000002205 = 198753
ENSMUSG00000002205 = 202670
ENSMUSG00000002205 = 448424
ENSMUSG00000002205 = 449147
ENSMUSG00000002205 = 450282
ENSMUSG00000002205 = 450294
ENSMUSG00000002205 = 9006934
ENSMUSG00000002205 = 937061
ENSMUSG00000002205 = 975138
ENSMUSG00000002205 = 975155
ENSMUSG00000002205 = 975871
ENSMUSG00000002210 = 8953854
ENSMUSG00000002210 = 927802
ENSMUSG00000002210 = 975957
ENSMUSG00000002221 = 5693532
ENSMUSG00000002221 = 5693571
ENSMUSG00000002221 = 73894
ENSMUSG00000002233 = 1266738
ENSMUSG00000002233 = 162582
ENSMUSG00000002233 = 194315
ENSMUSG00000002233 = 194840
ENSMUSG00000002233 = 195258
ENSMUSG00000002233 = 372790
ENSMUSG00000002233 = 373755
ENSMUSG00000002233 = 388396
ENSMUSG00000002233 = 400685
ENSMUSG00000002233 = 416482
ENSMUSG00000002233 = 416572
ENSMUSG00000002233 = 422475
ENSMUSG00000002233 = 5625740
ENSMUSG00000002233 = 5625900
ENSMUSG00000002233 = 5627117
ENSMUSG00000002233 = 5663220
ENSMUSG00000002249 = 2032785
ENSMUSG00000002249 = 212436
ENSMUSG00000002249 = 73857
ENSMUSG00000002249 = 74160
ENSMUSG00000002249 = 8878159
ENSMUSG00000002249 = 8951671
ENSMUSG00000002250 = 1428517
ENSMUSG00000002250 = 1430728
ENSMUSG00000002250 = 162582
ENSMUSG00000002250 = 200425
ENSMUSG00000002250 = 204174
ENSMUSG00000002250 = 212436
ENSMUSG00000002250 = 383280
ENSMUSG00000002250 = 5362517
ENSMUSG00000002250 = 556833
ENSMUSG00000002250 = 70268
ENSMUSG00000002250 = 71406
ENSMUSG00000002250 = 73857
ENSMUSG00000002250 = 74160
ENSMUSG00000002250 = 8978868
ENSMUSG00000002250 = 9006931
ENSMUSG00000002279 = 174824
ENSMUSG00000002279 = 382551
ENSMUSG00000002279 = 8963889
ENSMUSG00000002279 = 8963899
ENSMUSG00000002289 = 174824
ENSMUSG00000002289 = 382551
ENSMUSG00000002289 = 8963889
ENSMUSG00000002289 = 8963899
ENSMUSG00000002297 = 1640170
ENSMUSG00000002297 = 176187
ENSMUSG00000002297 = 453279
ENSMUSG00000002297 = 68962
ENSMUSG00000002297 = 69002
ENSMUSG00000002297 = 69206
ENSMUSG00000002297 = 69278
ENSMUSG00000002297 = 69306
ENSMUSG00000002297 = 69481
ENSMUSG00000002297 = 69620
ENSMUSG00000002307 = 212436
ENSMUSG00000002307 = 2990846
ENSMUSG00000002307 = 3108232
ENSMUSG00000002307 = 3700989
ENSMUSG00000002307 = 3899300
ENSMUSG00000002307 = 392499
ENSMUSG00000002307 = 5633007
ENSMUSG00000002307 = 597592
ENSMUSG00000002307 = 6804757
ENSMUSG00000002307 = 6806003
ENSMUSG00000002307 = 73857
ENSMUSG00000002307 = 74160
ENSMUSG00000002308 = 1430728
ENSMUSG00000002308 = 196741
ENSMUSG00000002308 = 196849
ENSMUSG00000002308 = 196854
ENSMUSG00000002325 = 1280215
ENSMUSG00000002325 = 168256
ENSMUSG00000002325 = 909733
ENSMUSG00000002325 = 913531
ENSMUSG00000002326 = 1430728
ENSMUSG00000002326 = 15869
ENSMUSG00000002326 = 74217
ENSMUSG00000002326 = 8956321
ENSMUSG00000002365 = 199991
ENSMUSG00000002365 = 199992
ENSMUSG00000002365 = 432722
ENSMUSG00000002365 = 5653656
ENSMUSG00000002365 = 8856828
ENSMUSG00000002379 = 1428517
ENSMUSG00000002379 = 1430728
ENSMUSG00000002379 = 163200
ENSMUSG00000002379 = 611105
ENSMUSG00000002379 = 6799198
ENSMUSG00000002393 = 212436
ENSMUSG00000002393 = 383280
ENSMUSG00000002393 = 73857
ENSMUSG00000002393 = 74160
ENSMUSG00000002395 = 199991
ENSMUSG00000002395 = 5653656
ENSMUSG00000002395 = 6811434
ENSMUSG00000002395 = 6811442
ENSMUSG00000002395 = 8856688
ENSMUSG00000002413 = 1280215
ENSMUSG00000002413 = 1295596
ENSMUSG00000002413 = 162582
ENSMUSG00000002413 = 166520
ENSMUSG00000002413 = 168256
ENSMUSG00000002413 = 169893
ENSMUSG00000002413 = 170968
ENSMUSG00000002413 = 187037
ENSMUSG00000002413 = 187687
ENSMUSG00000002413 = 190236
ENSMUSG00000002413 = 5654726
ENSMUSG00000002413 = 5654727
ENSMUSG00000002413 = 5654732
ENSMUSG00000002413 = 5654733
ENSMUSG00000002413 = 5654736
ENSMUSG00000002413 = 5654738
ENSMUSG00000002413 = 5654741
ENSMUSG00000002413 = 5654743
ENSMUSG00000002413 = 5673000
ENSMUSG00000002413 = 5673001
ENSMUSG00000002413 = 5674135
ENSMUSG00000002413 = 5674499
ENSMUSG00000002413 = 5675221
ENSMUSG00000002413 = 5683057
ENSMUSG00000002413 = 5684996
ENSMUSG00000002413 = 9006934
ENSMUSG00000002413 = 9607240
ENSMUSG00000002416 = 1428517
ENSMUSG00000002416 = 1430728
ENSMUSG00000002416 = 163200
ENSMUSG00000002416 = 611105
ENSMUSG00000002416 = 6799198
ENSMUSG00000002428 = 392499
ENSMUSG00000002428 = 597592
ENSMUSG00000002428 = 8852135
ENSMUSG00000002428 = 8866654
ENSMUSG00000002455 = 72163
ENSMUSG00000002455 = 72165
ENSMUSG00000002455 = 72172
ENSMUSG00000002455 = 72203
ENSMUSG00000002455 = 8953854
ENSMUSG00000002458 = 162582
ENSMUSG00000002458 = 372790
ENSMUSG00000002458 = 388396
ENSMUSG00000002458 = 416476
ENSMUSG00000002458 = 418594
ENSMUSG00000002459 = 162582
ENSMUSG00000002459 = 372790
ENSMUSG00000002459 = 388396
ENSMUSG00000002459 = 418594
ENSMUSG00000002459 = 418597
ENSMUSG00000002475 = 1430728
ENSMUSG00000002475 = 1483191
ENSMUSG00000002475 = 1483206
ENSMUSG00000002475 = 1483257
ENSMUSG00000002475 = 556833
ENSMUSG00000002477 = 191859
ENSMUSG00000002477 = 194441
ENSMUSG00000002477 = 72163
ENSMUSG00000002477 = 72165
ENSMUSG00000002477 = 72172
ENSMUSG00000002477 = 72203
ENSMUSG00000002477 = 8953854
ENSMUSG00000002496 = 1257604
ENSMUSG00000002496 = 162582
ENSMUSG00000002496 = 1632852
ENSMUSG00000002496 = 165159
ENSMUSG00000002496 = 165181
ENSMUSG00000002496 = 198323
ENSMUSG00000002496 = 199991
ENSMUSG00000002496 = 212436
ENSMUSG00000002496 = 3700989
ENSMUSG00000002496 = 380972
ENSMUSG00000002496 = 5628897
ENSMUSG00000002496 = 5653656
ENSMUSG00000002496 = 73857
ENSMUSG00000002496 = 74160
ENSMUSG00000002496 = 8854214
ENSMUSG00000002496 = 9006925
ENSMUSG00000002496 = 9007101
ENSMUSG00000002496 = 9612973
ENSMUSG00000002500 = 156827
ENSMUSG00000002500 = 1799339
ENSMUSG00000002500 = 392499
ENSMUSG00000002500 = 6791226
ENSMUSG00000002500 = 72312
ENSMUSG00000002500 = 72613
ENSMUSG00000002500 = 72689
ENSMUSG00000002500 = 72706
ENSMUSG00000002500 = 72737
ENSMUSG00000002500 = 72766
ENSMUSG00000002500 = 8868773
ENSMUSG00000002500 = 8953854
ENSMUSG00000002500 = 927802
ENSMUSG00000002500 = 975956
ENSMUSG00000002500 = 975957
ENSMUSG00000002524 = 72163
ENSMUSG00000002524 = 72172
ENSMUSG00000002524 = 72203
ENSMUSG00000002524 = 8953854
ENSMUSG00000002546 = 162658
ENSMUSG00000002546 = 1640170
ENSMUSG00000002546 = 199977
ENSMUSG00000002546 = 199991
ENSMUSG00000002546 = 204005
ENSMUSG00000002546 = 392499
ENSMUSG00000002546 = 446203
ENSMUSG00000002546 = 5653656
ENSMUSG00000002546 = 597592
ENSMUSG00000002546 = 6807878
ENSMUSG00000002546 = 68875
ENSMUSG00000002546 = 68886
ENSMUSG00000002546 = 69278
ENSMUSG00000002546 = 948021
ENSMUSG00000002550 = 1430728
ENSMUSG00000002550 = 15869
ENSMUSG00000002550 = 73614
ENSMUSG00000002550 = 8956321
ENSMUSG00000002588 = 1430728
ENSMUSG00000002588 = 2142688
ENSMUSG00000002588 = 2142753
ENSMUSG00000002588 = 556833
ENSMUSG00000002588 = 8978868
ENSMUSG00000002602 = 162582
ENSMUSG00000002602 = 194138
ENSMUSG00000002602 = 4420097
ENSMUSG00000002602 = 9006934
ENSMUSG00000002603 = 109582
ENSMUSG00000002603 = 114608
ENSMUSG00000002603 = 1474244
ENSMUSG00000002603 = 1566948
ENSMUSG00000002603 = 162582
ENSMUSG00000002603 = 170834
ENSMUSG00000002603 = 202733
ENSMUSG00000002603 = 212436
ENSMUSG00000002603 = 2129379
ENSMUSG00000002603 = 2173788
ENSMUSG00000002603 = 2173789
ENSMUSG00000002603 = 2173791
ENSMUSG00000002603 = 3000170
ENSMUSG00000002603 = 3000171
ENSMUSG00000002603 = 73857
ENSMUSG00000002603 = 74160
ENSMUSG00000002603 = 76002
ENSMUSG00000002603 = 76005
ENSMUSG00000002603 = 8878159
ENSMUSG00000002603 = 8941855
ENSMUSG00000002603 = 8941858
ENSMUSG00000002603 = 8951936
ENSMUSG00000002603 = 9006936
ENSMUSG00000002617 = 212436
ENSMUSG00000002617 = 73857
ENSMUSG00000002617 = 74160
ENSMUSG00000002633 = 162582
ENSMUSG00000002633 = 5358346
ENSMUSG00000002633 = 5358351
ENSMUSG00000002633 = 5362798
ENSMUSG00000002633 = 5632681
ENSMUSG00000002633 = 5632684
ENSMUSG00000002633 = 5635838
ENSMUSG00000002658 = 112382
ENSMUSG00000002658 = 113418
ENSMUSG00000002658 = 162582
ENSMUSG00000002658 = 190236
ENSMUSG00000002658 = 212436
ENSMUSG00000002658 = 3700989
ENSMUSG00000002658 = 5654738
ENSMUSG00000002658 = 674695
ENSMUSG00000002658 = 6796648
ENSMUSG00000002658 = 6803529
ENSMUSG00000002658 = 6807505
ENSMUSG00000002658 = 72086
ENSMUSG00000002658 = 72163
ENSMUSG00000002658 = 72165
ENSMUSG00000002658 = 72172
ENSMUSG00000002658 = 72203
ENSMUSG00000002658 = 73776
ENSMUSG00000002658 = 73779
ENSMUSG00000002658 = 73857
ENSMUSG00000002658 = 74160
ENSMUSG00000002658 = 75953
ENSMUSG00000002658 = 75955
ENSMUSG00000002658 = 76042
ENSMUSG00000002658 = 77075
ENSMUSG00000002658 = 8939211
ENSMUSG00000002658 = 8953854
ENSMUSG00000002658 = 9006931
ENSMUSG00000002658 = 9006934
ENSMUSG00000002658 = 9018519
ENSMUSG00000002664 = 1266738
ENSMUSG00000002664 = 1280215
ENSMUSG00000002664 = 162582
ENSMUSG00000002664 = 168256
ENSMUSG00000002664 = 422475
ENSMUSG00000002664 = 5673001
ENSMUSG00000002664 = 5683057
ENSMUSG00000002664 = 5684996
ENSMUSG00000002664 = 8853659
ENSMUSG00000002664 = 9607240
ENSMUSG00000002668 = 199991
ENSMUSG00000002668 = 5653656
ENSMUSG00000002668 = 8876198
ENSMUSG00000002668 = 9007101
ENSMUSG00000002679 = 212436
ENSMUSG00000002679 = 73857
ENSMUSG00000002679 = 74160
ENSMUSG00000002688 = 1430728
ENSMUSG00000002688 = 1660661
ENSMUSG00000002688 = 428157
ENSMUSG00000002688 = 556833
ENSMUSG00000002699 = 109582
ENSMUSG00000002699 = 114604
ENSMUSG00000002699 = 1280218
ENSMUSG00000002699 = 168249
ENSMUSG00000002699 = 168256
ENSMUSG00000002699 = 202403
ENSMUSG00000002699 = 202433
ENSMUSG00000002699 = 2172127
ENSMUSG00000002699 = 2424491
ENSMUSG00000002699 = 2454202
ENSMUSG00000002699 = 2871796
ENSMUSG00000002699 = 2871809
ENSMUSG00000002699 = 76002
ENSMUSG00000002731 = 203927
ENSMUSG00000002731 = 211000
ENSMUSG00000002731 = 426486
ENSMUSG00000002731 = 74160
ENSMUSG00000002733 = 1430728
ENSMUSG00000002733 = 1483255
ENSMUSG00000002733 = 1483257
ENSMUSG00000002733 = 1660499
ENSMUSG00000002733 = 556833
ENSMUSG00000002741 = 199977
ENSMUSG00000002741 = 199991
ENSMUSG00000002741 = 204005
ENSMUSG00000002741 = 392499
ENSMUSG00000002741 = 446203
ENSMUSG00000002741 = 5653656
ENSMUSG00000002741 = 597592
ENSMUSG00000002741 = 6807878
ENSMUSG00000002741 = 6811438
ENSMUSG00000002741 = 6811442
ENSMUSG00000002741 = 948021
ENSMUSG00000002748 = 212165
ENSMUSG00000002748 = 5250913
ENSMUSG00000002748 = 5250924
ENSMUSG00000002748 = 5693532
ENSMUSG00000002748 = 5693565
ENSMUSG00000002748 = 5693606
ENSMUSG00000002748 = 73894
ENSMUSG00000002748 = 74160
ENSMUSG00000002763 = 9033241
ENSMUSG00000002763 = 9609507
ENSMUSG00000002767 = 392499
ENSMUSG00000002767 = 5368287
ENSMUSG00000002767 = 5389840
ENSMUSG00000002767 = 5419276
ENSMUSG00000002767 = 72766
ENSMUSG00000002769 = 1430728
ENSMUSG00000002769 = 389661
ENSMUSG00000002769 = 71291
ENSMUSG00000002771 = 112314
ENSMUSG00000002771 = 112315
ENSMUSG00000002771 = 112316
ENSMUSG00000002771 = 1280215
ENSMUSG00000002771 = 162582
ENSMUSG00000002771 = 168256
ENSMUSG00000002771 = 438066
ENSMUSG00000002771 = 442755
ENSMUSG00000002771 = 5673001
ENSMUSG00000002771 = 5683057
ENSMUSG00000002771 = 5684996
ENSMUSG00000002771 = 6794362
ENSMUSG00000002771 = 8849932
ENSMUSG00000002771 = 9607240
ENSMUSG00000002771 = 9609736
ENSMUSG00000002778 = 199977
ENSMUSG00000002778 = 199991
ENSMUSG00000002778 = 392499
ENSMUSG00000002778 = 446203
ENSMUSG00000002778 = 5653656
ENSMUSG00000002778 = 597592
ENSMUSG00000002778 = 6807878
ENSMUSG00000002778 = 6811434
ENSMUSG00000002778 = 6811442
ENSMUSG00000002778 = 8856688
ENSMUSG00000002778 = 948021
ENSMUSG00000002797 = 1430728
ENSMUSG00000002797 = 156580
ENSMUSG00000002797 = 156590
ENSMUSG00000002797 = 174403
ENSMUSG00000002797 = 211859
ENSMUSG00000002799 = 157118
ENSMUSG00000002799 = 162582
ENSMUSG00000002799 = 1980143
ENSMUSG00000002799 = 2122948
ENSMUSG00000002799 = 9012852
ENSMUSG00000002799 = 9013507
ENSMUSG00000002803 = 1280218
ENSMUSG00000002803 = 168256
ENSMUSG00000002803 = 392499
ENSMUSG00000002803 = 597592
ENSMUSG00000002803 = 8951664
ENSMUSG00000002803 = 983168
ENSMUSG00000002803 = 983169
ENSMUSG00000002804 = 392499
ENSMUSG00000002804 = 446193
ENSMUSG00000002804 = 446203
ENSMUSG00000002804 = 446219
ENSMUSG00000002804 = 480985
ENSMUSG00000002804 = 597592
ENSMUSG00000002814 = 1640170
ENSMUSG00000002814 = 212436
ENSMUSG00000002814 = 3700989
ENSMUSG00000002814 = 5633007
ENSMUSG00000002814 = 5685938
ENSMUSG00000002814 = 5685942
ENSMUSG00000002814 = 5693532
ENSMUSG00000002814 = 5693537
ENSMUSG00000002814 = 5693538
ENSMUSG00000002814 = 5693554
ENSMUSG00000002814 = 5693567
ENSMUSG00000002814 = 5693568
ENSMUSG00000002814 = 5693579
ENSMUSG00000002814 = 5693607
ENSMUSG00000002814 = 5693616
ENSMUSG00000002814 = 6804756
ENSMUSG00000002814 = 69473
ENSMUSG00000002814 = 69481
ENSMUSG00000002814 = 69620
ENSMUSG00000002814 = 73857
ENSMUSG00000002814 = 73894
ENSMUSG00000002814 = 74160
ENSMUSG00000002820 = 1632852
ENSMUSG00000002820 = 9612973
ENSMUSG00000002846 = 1428517
ENSMUSG00000002846 = 1430728
ENSMUSG00000002846 = 163200
ENSMUSG00000002846 = 611105
ENSMUSG00000002846 = 6799198
ENSMUSG00000002847 = 1430728
ENSMUSG00000002847 = 1482801
ENSMUSG00000002847 = 1483206
ENSMUSG00000002847 = 1483257
ENSMUSG00000002847 = 556833
ENSMUSG00000002870 = 1640170
ENSMUSG00000002870 = 176187
ENSMUSG00000002870 = 453279
ENSMUSG00000002870 = 68867
ENSMUSG00000002870 = 68949
ENSMUSG00000002870 = 68962
ENSMUSG00000002870 = 69002
ENSMUSG00000002870 = 69052
ENSMUSG00000002870 = 69206
ENSMUSG00000002870 = 69239
ENSMUSG00000002870 = 69242
ENSMUSG00000002870 = 69278
ENSMUSG00000002870 = 69306
ENSMUSG00000002870 = 69481
ENSMUSG00000002870 = 69620
ENSMUSG00000002885 = 162582
ENSMUSG00000002885 = 168249
ENSMUSG00000002885 = 168256
ENSMUSG00000002885 = 372790
ENSMUSG00000002885 = 373080
ENSMUSG00000002885 = 500792
ENSMUSG00000002885 = 6798695
ENSMUSG00000002900 = 1474244
ENSMUSG00000002900 = 162582
ENSMUSG00000002900 = 3000157
ENSMUSG00000002900 = 381426
ENSMUSG00000002900 = 392499
ENSMUSG00000002900 = 597592
ENSMUSG00000002900 = 6806834
ENSMUSG00000002900 = 8874081
ENSMUSG00000002900 = 8875878
ENSMUSG00000002900 = 8957275
ENSMUSG00000002900 = 9006934
ENSMUSG00000002908 = 112316
ENSMUSG00000002908 = 1296052
ENSMUSG00000002908 = 1296071
ENSMUSG00000002944 = 109582
ENSMUSG00000002944 = 114608
ENSMUSG00000002944 = 1236973
ENSMUSG00000002944 = 1236975
ENSMUSG00000002944 = 1280218
ENSMUSG00000002944 = 1430728
ENSMUSG00000002944 = 163685
ENSMUSG00000002944 = 168249
ENSMUSG00000002944 = 168256
ENSMUSG00000002944 = 168898
ENSMUSG00000002944 = 2173782
ENSMUSG00000002944 = 3000471
ENSMUSG00000002944 = 400451
ENSMUSG00000002944 = 422356
ENSMUSG00000002944 = 434313
ENSMUSG00000002944 = 5653656
ENSMUSG00000002944 = 5686938
ENSMUSG00000002944 = 6798695
ENSMUSG00000002944 = 76002
ENSMUSG00000002944 = 76005
ENSMUSG00000002944 = 983169
ENSMUSG00000002948 = 1280215
ENSMUSG00000002948 = 166016
ENSMUSG00000002948 = 166058
ENSMUSG00000002948 = 166166
ENSMUSG00000002948 = 168138
ENSMUSG00000002948 = 168142
ENSMUSG00000002948 = 168164
ENSMUSG00000002948 = 168176
ENSMUSG00000002948 = 168179
ENSMUSG00000002948 = 168181
ENSMUSG00000002948 = 168188
ENSMUSG00000002948 = 168249
ENSMUSG00000002948 = 168256
ENSMUSG00000002948 = 168898
ENSMUSG00000002948 = 181438
ENSMUSG00000002948 = 2262752
ENSMUSG00000002948 = 2454202
ENSMUSG00000002948 = 2559580
ENSMUSG00000002948 = 2559583
ENSMUSG00000002948 = 2871796
ENSMUSG00000002948 = 448424
ENSMUSG00000002948 = 449147
ENSMUSG00000002948 = 450294
ENSMUSG00000002948 = 450321
ENSMUSG00000002948 = 8953897
ENSMUSG00000002948 = 937061
ENSMUSG00000002948 = 975138
ENSMUSG00000002948 = 975155
ENSMUSG00000002948 = 975871
ENSMUSG00000002957 = 112314
ENSMUSG00000002957 = 112315
ENSMUSG00000002957 = 112316
ENSMUSG00000002957 = 1266738
ENSMUSG00000002957 = 1280218
ENSMUSG00000002957 = 162582
ENSMUSG00000002957 = 166520
ENSMUSG00000002957 = 168249
ENSMUSG00000002957 = 168256
ENSMUSG00000002957 = 174824
ENSMUSG00000002957 = 177504
ENSMUSG00000002957 = 187037
ENSMUSG00000002957 = 195721
ENSMUSG00000002957 = 199991
ENSMUSG00000002957 = 2132295
ENSMUSG00000002957 = 373760
ENSMUSG00000002957 = 382551
ENSMUSG00000002957 = 3858494
ENSMUSG00000002957 = 399719
ENSMUSG00000002957 = 399721
ENSMUSG00000002957 = 4086400
ENSMUSG00000002957 = 416993
ENSMUSG00000002957 = 422475
ENSMUSG00000002957 = 437239
ENSMUSG00000002957 = 5099900
ENSMUSG00000002957 = 5140745
ENSMUSG00000002957 = 5653656
ENSMUSG00000002957 = 6798695
ENSMUSG00000002957 = 8856825
ENSMUSG00000002957 = 8856828
ENSMUSG00000002957 = 8866427
ENSMUSG00000002957 = 8964038
ENSMUSG00000002957 = 8964043
ENSMUSG00000002957 = 9006934
ENSMUSG00000002963 = 5649702
ENSMUSG00000002963 = 73884
ENSMUSG00000002963 = 73894
ENSMUSG00000002963 = 73933
ENSMUSG00000002968 = 212436
ENSMUSG00000002968 = 73857
ENSMUSG00000002968 = 74160
ENSMUSG00000002983 = 1280215
ENSMUSG00000002983 = 168249
ENSMUSG00000002983 = 168256
ENSMUSG00000002983 = 5607761
ENSMUSG00000002983 = 5607764
ENSMUSG00000002983 = 5621481
ENSMUSG00000002983 = 5621575
ENSMUSG00000002983 = 5668541
ENSMUSG00000002983 = 5676590
ENSMUSG00000002984 = 1632852
ENSMUSG00000002984 = 5205647
ENSMUSG00000002984 = 5205685
ENSMUSG00000002984 = 9612973
ENSMUSG00000002984 = 9663891
ENSMUSG00000002985 = 1430728
ENSMUSG00000002985 = 162582
ENSMUSG00000002985 = 174824
ENSMUSG00000002985 = 196854
ENSMUSG00000002985 = 2173782
ENSMUSG00000002985 = 2187338
ENSMUSG00000002985 = 3000480
ENSMUSG00000002985 = 372790
ENSMUSG00000002985 = 381426
ENSMUSG00000002985 = 382551
ENSMUSG00000002985 = 388396
ENSMUSG00000002985 = 392499
ENSMUSG00000002985 = 418594
ENSMUSG00000002985 = 5653656
ENSMUSG00000002985 = 597592
ENSMUSG00000002985 = 6806667
ENSMUSG00000002985 = 8957275
ENSMUSG00000002985 = 8963888
ENSMUSG00000002985 = 8963898
ENSMUSG00000002985 = 8963899
ENSMUSG00000002985 = 8963901
ENSMUSG00000002985 = 8964026
ENSMUSG00000002985 = 8964043
ENSMUSG00000002985 = 8964058
ENSMUSG00000002985 = 975634
ENSMUSG00000002992 = 1430728
ENSMUSG00000002992 = 162582
ENSMUSG00000002992 = 174824
ENSMUSG00000002992 = 196854
ENSMUSG00000002992 = 2187338
ENSMUSG00000002992 = 372790
ENSMUSG00000002992 = 382551
ENSMUSG00000002992 = 388396
ENSMUSG00000002992 = 418594
ENSMUSG00000002992 = 6806667
ENSMUSG00000002992 = 8963888
ENSMUSG00000002992 = 8963898
ENSMUSG00000002992 = 8963899
ENSMUSG00000002992 = 8963901
ENSMUSG00000002992 = 8964058
ENSMUSG00000002992 = 975634
ENSMUSG00000002997 = 109582
ENSMUSG00000002997 = 111885
ENSMUSG00000002997 = 111931
ENSMUSG00000002997 = 111933
ENSMUSG00000002997 = 111996
ENSMUSG00000002997 = 111997
ENSMUSG00000002997 = 112040
ENSMUSG00000002997 = 112043
ENSMUSG00000002997 = 112314
ENSMUSG00000002997 = 112315
ENSMUSG00000002997 = 112316
ENSMUSG00000002997 = 1430728
ENSMUSG00000002997 = 1489509
ENSMUSG00000002997 = 162582
ENSMUSG00000002997 = 163359
ENSMUSG00000002997 = 163615
ENSMUSG00000002997 = 163685
ENSMUSG00000002997 = 1640170
ENSMUSG00000002997 = 164378
ENSMUSG00000002997 = 180024
ENSMUSG00000002997 = 1852241
ENSMUSG00000002997 = 2565942
ENSMUSG00000002997 = 372790
ENSMUSG00000002997 = 380259
ENSMUSG00000002997 = 380270
ENSMUSG00000002997 = 380284
ENSMUSG00000002997 = 380287
ENSMUSG00000002997 = 380320
ENSMUSG00000002997 = 382551
ENSMUSG00000002997 = 388396
ENSMUSG00000002997 = 418594
ENSMUSG00000002997 = 432040
ENSMUSG00000002997 = 438064
ENSMUSG00000002997 = 442720
ENSMUSG00000002997 = 442755
ENSMUSG00000002997 = 445717
ENSMUSG00000002997 = 453274
ENSMUSG00000002997 = 5358351
ENSMUSG00000002997 = 5610787
ENSMUSG00000002997 = 5617833
ENSMUSG00000002997 = 5620912
ENSMUSG00000002997 = 68877
ENSMUSG00000002997 = 68886
ENSMUSG00000002997 = 69275
ENSMUSG00000002997 = 69278
ENSMUSG00000002997 = 8854518
ENSMUSG00000002997 = 9006925
ENSMUSG00000002997 = 983231
ENSMUSG00000003031 = 1257604
ENSMUSG00000003031 = 162582
ENSMUSG00000003031 = 1640170
ENSMUSG00000003031 = 187577
ENSMUSG00000003031 = 198323
ENSMUSG00000003031 = 212436
ENSMUSG00000003031 = 2262752
ENSMUSG00000003031 = 2559582
ENSMUSG00000003031 = 2559583
ENSMUSG00000003031 = 2559586
ENSMUSG00000003031 = 3700989
ENSMUSG00000003031 = 453279
ENSMUSG00000003031 = 6791312
ENSMUSG00000003031 = 6804116
ENSMUSG00000003031 = 69202
ENSMUSG00000003031 = 69206
ENSMUSG00000003031 = 69231
ENSMUSG00000003031 = 69236
ENSMUSG00000003031 = 69242
ENSMUSG00000003031 = 69278
ENSMUSG00000003031 = 69563
ENSMUSG00000003031 = 69580
ENSMUSG00000003031 = 69615
ENSMUSG00000003031 = 69620
ENSMUSG00000003031 = 69656
ENSMUSG00000003031 = 73857
ENSMUSG00000003031 = 74160
ENSMUSG00000003031 = 8848021
ENSMUSG00000003031 = 8849470
ENSMUSG00000003031 = 8939211
ENSMUSG00000003031 = 8953897
ENSMUSG00000003031 = 9006925
ENSMUSG00000003031 = 9006927
ENSMUSG00000003031 = 9006931
ENSMUSG00000003031 = 9009391
ENSMUSG00000003031 = 9634638
ENSMUSG00000003033 = 1280218
ENSMUSG00000003033 = 168249
ENSMUSG00000003033 = 168256
ENSMUSG00000003033 = 199991
ENSMUSG00000003033 = 199992
ENSMUSG00000003033 = 2132295
ENSMUSG00000003033 = 432720
ENSMUSG00000003033 = 432722
ENSMUSG00000003033 = 5653656
ENSMUSG00000003033 = 6798695
ENSMUSG00000003037 = 1640170
ENSMUSG00000003037 = 1852241
ENSMUSG00000003037 = 199991
ENSMUSG00000003037 = 2565942
ENSMUSG00000003037 = 392499
ENSMUSG00000003037 = 453274
ENSMUSG00000003037 = 5617833
ENSMUSG00000003037 = 5620912
ENSMUSG00000003037 = 5620916
ENSMUSG00000003037 = 5620920
ENSMUSG00000003037 = 5653656
ENSMUSG00000003037 = 597592
ENSMUSG00000003037 = 69275
ENSMUSG00000003037 = 69278
ENSMUSG00000003037 = 8854214
ENSMUSG00000003037 = 8873719
ENSMUSG00000003037 = 8876198
ENSMUSG00000003037 = 9007101
ENSMUSG00000003051 = 157118
ENSMUSG00000003051 = 162582
ENSMUSG00000003051 = 1912408
ENSMUSG00000003051 = 1912422
ENSMUSG00000003062 = 1430728
ENSMUSG00000003062 = 196071
ENSMUSG00000003062 = 196108
ENSMUSG00000003062 = 556833
ENSMUSG00000003062 = 8957322
ENSMUSG00000003068 = 162582
ENSMUSG00000003068 = 165159
ENSMUSG00000003068 = 212436
ENSMUSG00000003068 = 3700989
ENSMUSG00000003068 = 380972
ENSMUSG00000003068 = 5633007
ENSMUSG00000003068 = 6804756
ENSMUSG00000003068 = 73857
ENSMUSG00000003068 = 74160
ENSMUSG00000003070 = 1266738
ENSMUSG00000003070 = 2682334
ENSMUSG00000003070 = 3928663
ENSMUSG00000003070 = 3928665
ENSMUSG00000003070 = 422475
ENSMUSG00000003072 = 1428517
ENSMUSG00000003072 = 1430728
ENSMUSG00000003072 = 1592230
ENSMUSG00000003072 = 163200
ENSMUSG00000003072 = 163210
ENSMUSG00000003072 = 1852241
ENSMUSG00000003072 = 8949613
ENSMUSG00000003099 = 1280215
ENSMUSG00000003099 = 162582
ENSMUSG00000003099 = 168256
ENSMUSG00000003099 = 5673001
ENSMUSG00000003099 = 5675221
ENSMUSG00000003099 = 5683057
ENSMUSG00000003099 = 5684996
ENSMUSG00000003099 = 5693532
ENSMUSG00000003099 = 5693565
ENSMUSG00000003099 = 5693606
ENSMUSG00000003099 = 73894
ENSMUSG00000003099 = 8939211
ENSMUSG00000003099 = 9006931
ENSMUSG00000003099 = 9607240
ENSMUSG00000003119 = 212436
ENSMUSG00000003119 = 3700989
ENSMUSG00000003119 = 6796648
ENSMUSG00000003119 = 73857
ENSMUSG00000003119 = 74160
ENSMUSG00000003131 = 168249
ENSMUSG00000003131 = 168256
ENSMUSG00000003131 = 199991
ENSMUSG00000003131 = 5653656
ENSMUSG00000003131 = 6798695
ENSMUSG00000003131 = 6811436
ENSMUSG00000003131 = 6811442
ENSMUSG00000003131 = 8856688
ENSMUSG00000003135 = 212436
ENSMUSG00000003135 = 3700989
ENSMUSG00000003135 = 429914
ENSMUSG00000003135 = 429947
ENSMUSG00000003135 = 6791312
ENSMUSG00000003135 = 6804115
ENSMUSG00000003135 = 73857
ENSMUSG00000003135 = 74160
ENSMUSG00000003135 = 8953854
ENSMUSG00000003153 = 1430728
ENSMUSG00000003153 = 168249
ENSMUSG00000003153 = 168256
ENSMUSG00000003153 = 189200
ENSMUSG00000003153 = 196836
ENSMUSG00000003153 = 196849
ENSMUSG00000003153 = 196854
ENSMUSG00000003153 = 382551
ENSMUSG00000003153 = 425407
ENSMUSG00000003153 = 6798695
ENSMUSG00000003161 = 109582
ENSMUSG00000003161 = 2672351
ENSMUSG00000003161 = 382551
ENSMUSG00000003161 = 397014
ENSMUSG00000003161 = 418346
ENSMUSG00000003161 = 418359
ENSMUSG00000003161 = 418360
ENSMUSG00000003161 = 425393
ENSMUSG00000003161 = 425407
ENSMUSG00000003161 = 425561
ENSMUSG00000003161 = 5576891
ENSMUSG00000003161 = 5578775
ENSMUSG00000003161 = 936837
ENSMUSG00000003161 = 983712
ENSMUSG00000003184 = 1169408
ENSMUSG00000003184 = 1169410
ENSMUSG00000003184 = 1280215
ENSMUSG00000003184 = 1606322
ENSMUSG00000003184 = 1606341
ENSMUSG00000003184 = 166016
ENSMUSG00000003184 = 166166
ENSMUSG00000003184 = 168164
ENSMUSG00000003184 = 168249
ENSMUSG00000003184 = 168256
ENSMUSG00000003184 = 168898
ENSMUSG00000003184 = 168928
ENSMUSG00000003184 = 1834941
ENSMUSG00000003184 = 1834949
ENSMUSG00000003184 = 3134973
ENSMUSG00000003184 = 3134975
ENSMUSG00000003184 = 3270619
ENSMUSG00000003184 = 9013973
ENSMUSG00000003184 = 913531
ENSMUSG00000003184 = 918233
ENSMUSG00000003184 = 933541
ENSMUSG00000003184 = 936440
ENSMUSG00000003184 = 936964
ENSMUSG00000003184 = 937061
ENSMUSG00000003200 = 162582
ENSMUSG00000003200 = 177929
ENSMUSG00000003200 = 182971
ENSMUSG00000003200 = 199991
ENSMUSG00000003200 = 5653656
ENSMUSG00000003200 = 6806834
ENSMUSG00000003200 = 6807004
ENSMUSG00000003200 = 8856825
ENSMUSG00000003200 = 8856828
ENSMUSG00000003200 = 9006934
ENSMUSG00000003206 = 1280215
ENSMUSG00000003206 = 168256
ENSMUSG00000003206 = 447115
ENSMUSG00000003206 = 449147
ENSMUSG00000003206 = 8984722
ENSMUSG00000003206 = 9020956
ENSMUSG00000003226 = 141424
ENSMUSG00000003226 = 141444
ENSMUSG00000003226 = 1430728
ENSMUSG00000003226 = 159227
ENSMUSG00000003226 = 159230
ENSMUSG00000003226 = 159231
ENSMUSG00000003226 = 159234
ENSMUSG00000003226 = 159236
ENSMUSG00000003226 = 162582
ENSMUSG00000003226 = 1640170
ENSMUSG00000003226 = 170822
ENSMUSG00000003226 = 191859
ENSMUSG00000003226 = 194315
ENSMUSG00000003226 = 194441
ENSMUSG00000003226 = 195258
ENSMUSG00000003226 = 211000
ENSMUSG00000003226 = 2262752
ENSMUSG00000003226 = 2467813
ENSMUSG00000003226 = 2500257
ENSMUSG00000003226 = 2555396
ENSMUSG00000003226 = 2980766
ENSMUSG00000003226 = 2990846
ENSMUSG00000003226 = 3108214
ENSMUSG00000003226 = 3108232
ENSMUSG00000003226 = 3232142
ENSMUSG00000003226 = 3301854
ENSMUSG00000003226 = 3371453
ENSMUSG00000003226 = 3371556
ENSMUSG00000003226 = 392499
ENSMUSG00000003226 = 4085377
ENSMUSG00000003226 = 4551638
ENSMUSG00000003226 = 4570464
ENSMUSG00000003226 = 4615885
ENSMUSG00000003226 = 5578749
ENSMUSG00000003226 = 5663220
ENSMUSG00000003226 = 597592
ENSMUSG00000003226 = 68875
ENSMUSG00000003226 = 68877
ENSMUSG00000003226 = 68882
ENSMUSG00000003226 = 68886
ENSMUSG00000003226 = 69278
ENSMUSG00000003226 = 69618
ENSMUSG00000003226 = 69620
ENSMUSG00000003226 = 70171
ENSMUSG00000003226 = 70326
ENSMUSG00000003226 = 71387
ENSMUSG00000003226 = 72202
ENSMUSG00000003226 = 72203
ENSMUSG00000003226 = 74160
ENSMUSG00000003226 = 8953854
ENSMUSG00000003226 = 8953897
ENSMUSG00000003226 = 9648025
ENSMUSG00000003227 = 1280215
ENSMUSG00000003227 = 168256
ENSMUSG00000003227 = 5668541
ENSMUSG00000003227 = 5669034
ENSMUSG00000003228 = 162582
ENSMUSG00000003228 = 372790
ENSMUSG00000003228 = 388396
ENSMUSG00000003228 = 418555
ENSMUSG00000003233 = 162582
ENSMUSG00000003233 = 194315
ENSMUSG00000003233 = 195258
ENSMUSG00000003233 = 195721
ENSMUSG00000003233 = 201681
ENSMUSG00000003233 = 201688
ENSMUSG00000003233 = 3858494
ENSMUSG00000003233 = 4086400
ENSMUSG00000003233 = 4641258
ENSMUSG00000003233 = 4641262
ENSMUSG00000003233 = 5663220
ENSMUSG00000003235 = 392499
ENSMUSG00000003235 = 72613
ENSMUSG00000003235 = 72731
ENSMUSG00000003235 = 72737
ENSMUSG00000003235 = 72766
ENSMUSG00000003269 = 199991
ENSMUSG00000003269 = 5653656
ENSMUSG00000003269 = 6811438
ENSMUSG00000003269 = 6811442
ENSMUSG00000003271 = 1430728
ENSMUSG00000003271 = 156580
ENSMUSG00000003271 = 156584
ENSMUSG00000003271 = 211859
ENSMUSG00000003279 = 112316
ENSMUSG00000003279 = 6794361
ENSMUSG00000003279 = 6794362
ENSMUSG00000003283 = 1280215
ENSMUSG00000003283 = 168249
ENSMUSG00000003283 = 168256
ENSMUSG00000003283 = 2029480
ENSMUSG00000003283 = 2029481
ENSMUSG00000003283 = 449147
ENSMUSG00000003283 = 512988
ENSMUSG00000003283 = 912631
ENSMUSG00000003299 = 392499
ENSMUSG00000003299 = 5368287
ENSMUSG00000003299 = 5389840
ENSMUSG00000003299 = 5419276
ENSMUSG00000003299 = 72766
ENSMUSG00000003308 = 1280218
ENSMUSG00000003308 = 168256
ENSMUSG00000003308 = 392499
ENSMUSG00000003308 = 5688426
ENSMUSG00000003308 = 5689880
ENSMUSG00000003308 = 597592
ENSMUSG00000003308 = 8951664
ENSMUSG00000003308 = 983168
ENSMUSG00000003308 = 983169
ENSMUSG00000003309 = 1280218
ENSMUSG00000003309 = 168256
ENSMUSG00000003309 = 199991
ENSMUSG00000003309 = 199992
ENSMUSG00000003309 = 2132295
ENSMUSG00000003309 = 432720
ENSMUSG00000003309 = 432722
ENSMUSG00000003309 = 5653656
ENSMUSG00000003316 = 109582
ENSMUSG00000003316 = 202733
ENSMUSG00000003341 = 382551
ENSMUSG00000003341 = 936837
ENSMUSG00000003341 = 983712
ENSMUSG00000003345 = 1430728
ENSMUSG00000003345 = 1660661
ENSMUSG00000003345 = 428157
ENSMUSG00000003345 = 556833
ENSMUSG00000003352 = 112308
ENSMUSG00000003352 = 112315
ENSMUSG00000003352 = 112316
ENSMUSG00000003352 = 1430728
ENSMUSG00000003352 = 163685
ENSMUSG00000003352 = 397014
ENSMUSG00000003352 = 422356
ENSMUSG00000003352 = 5576891
ENSMUSG00000003352 = 5576892
ENSMUSG00000003352 = 5576893
ENSMUSG00000003360 = 72163
ENSMUSG00000003360 = 72165
ENSMUSG00000003360 = 72172
ENSMUSG00000003360 = 72203
ENSMUSG00000003360 = 8953854
ENSMUSG00000003363 = 168249
ENSMUSG00000003363 = 168256
ENSMUSG00000003363 = 2029480
ENSMUSG00000003363 = 2029485
ENSMUSG00000003378 = 112314
ENSMUSG00000003378 = 112315
ENSMUSG00000003378 = 112316
ENSMUSG00000003378 = 451306
ENSMUSG00000003378 = 451308
ENSMUSG00000003378 = 451326
ENSMUSG00000003379 = 1280218
ENSMUSG00000003379 = 168256
ENSMUSG00000003379 = 5690714
ENSMUSG00000003379 = 983695
ENSMUSG00000003379 = 983705
ENSMUSG00000003402 = 381426
ENSMUSG00000003402 = 392499
ENSMUSG00000003402 = 597592
ENSMUSG00000003402 = 8957275
ENSMUSG00000003411 = 392499
ENSMUSG00000003411 = 597592
ENSMUSG00000003411 = 8873719
ENSMUSG00000003418 = 392499
ENSMUSG00000003418 = 4085001
ENSMUSG00000003418 = 446193
ENSMUSG00000003418 = 446203
ENSMUSG00000003418 = 446219
ENSMUSG00000003418 = 597592
ENSMUSG00000003418 = 948021
ENSMUSG00000003418 = 975576
ENSMUSG00000003418 = 975577
ENSMUSG00000003421 = 1430728
ENSMUSG00000003421 = 202131
ENSMUSG00000003421 = 203754
ENSMUSG00000003429 = 156827
ENSMUSG00000003429 = 1799339
ENSMUSG00000003429 = 392499
ENSMUSG00000003429 = 6791226
ENSMUSG00000003429 = 72312
ENSMUSG00000003429 = 72613
ENSMUSG00000003429 = 72649
ENSMUSG00000003429 = 72662
ENSMUSG00000003429 = 72689
ENSMUSG00000003429 = 72695
ENSMUSG00000003429 = 72702
ENSMUSG00000003429 = 72706
ENSMUSG00000003429 = 72737
ENSMUSG00000003429 = 72766
ENSMUSG00000003429 = 8868773
ENSMUSG00000003429 = 8953854
ENSMUSG00000003429 = 927802
ENSMUSG00000003429 = 975956
ENSMUSG00000003429 = 975957
ENSMUSG00000003435 = 112382
ENSMUSG00000003435 = 113418
ENSMUSG00000003435 = 212436
ENSMUSG00000003435 = 3700989
ENSMUSG00000003435 = 674695
ENSMUSG00000003435 = 6796648
ENSMUSG00000003435 = 6807505
ENSMUSG00000003435 = 72086
ENSMUSG00000003435 = 73857
ENSMUSG00000003435 = 74160
ENSMUSG00000003435 = 75955
ENSMUSG00000003435 = 77075
ENSMUSG00000003435 = 8953854
ENSMUSG00000003452 = 199991
ENSMUSG00000003452 = 5653656
ENSMUSG00000003452 = 6811436
ENSMUSG00000003452 = 6811442
ENSMUSG00000003452 = 8856688
ENSMUSG00000003458 = 1236394
ENSMUSG00000003458 = 1251985
ENSMUSG00000003458 = 1266738
ENSMUSG00000003458 = 157118
ENSMUSG00000003458 = 162582
ENSMUSG00000003458 = 168249
ENSMUSG00000003458 = 168256
ENSMUSG00000003458 = 193692
ENSMUSG00000003458 = 193704
ENSMUSG00000003458 = 204998
ENSMUSG00000003458 = 205043
ENSMUSG00000003458 = 2682334
ENSMUSG00000003458 = 3928665
ENSMUSG00000003458 = 422475
ENSMUSG00000003458 = 6798695
ENSMUSG00000003458 = 73887
ENSMUSG00000003458 = 9006934
ENSMUSG00000003458 = 9012852
ENSMUSG00000003458 = 9013507
ENSMUSG00000003458 = 9017802
ENSMUSG00000003464 = 1369062
ENSMUSG00000003464 = 382551
ENSMUSG00000003464 = 382556
ENSMUSG00000003464 = 9603798
ENSMUSG00000003464 = 9609507
ENSMUSG00000003476 = 162582
ENSMUSG00000003476 = 372790
ENSMUSG00000003476 = 373080
ENSMUSG00000003476 = 388396
ENSMUSG00000003476 = 418555
ENSMUSG00000003476 = 500792
ENSMUSG00000003500 = 1430728
ENSMUSG00000003500 = 15869
ENSMUSG00000003500 = 168249
ENSMUSG00000003500 = 168256
ENSMUSG00000003500 = 6798695
ENSMUSG00000003500 = 73817
ENSMUSG00000003500 = 8956320
ENSMUSG00000003505 = 109582
ENSMUSG00000003505 = 1474244
ENSMUSG00000003505 = 1566977
ENSMUSG00000003505 = 168249
ENSMUSG00000003505 = 168256
ENSMUSG00000003505 = 202733
ENSMUSG00000003505 = 6798695
ENSMUSG00000003518 = 1280215
ENSMUSG00000003518 = 162582
ENSMUSG00000003518 = 166016
ENSMUSG00000003518 = 166058
ENSMUSG00000003518 = 166166
ENSMUSG00000003518 = 166520
ENSMUSG00000003518 = 168138
ENSMUSG00000003518 = 168142
ENSMUSG00000003518 = 168164
ENSMUSG00000003518 = 168176
ENSMUSG00000003518 = 168179
ENSMUSG00000003518 = 168181
ENSMUSG00000003518 = 168188
ENSMUSG00000003518 = 168249
ENSMUSG00000003518 = 168256
ENSMUSG00000003518 = 168898
ENSMUSG00000003518 = 181438
ENSMUSG00000003518 = 187037
ENSMUSG00000003518 = 198725
ENSMUSG00000003518 = 198753
ENSMUSG00000003518 = 202670
ENSMUSG00000003518 = 448424
ENSMUSG00000003518 = 449147
ENSMUSG00000003518 = 450282
ENSMUSG00000003518 = 450294
ENSMUSG00000003518 = 9006934
ENSMUSG00000003518 = 937061
ENSMUSG00000003518 = 975138
ENSMUSG00000003518 = 975155
ENSMUSG00000003518 = 975871
ENSMUSG00000003526 = 1430728
ENSMUSG00000003526 = 70688
ENSMUSG00000003526 = 71291
ENSMUSG00000003528 = 1430728
ENSMUSG00000003528 = 556833
ENSMUSG00000003528 = 70263
ENSMUSG00000003528 = 70326
ENSMUSG00000003528 = 71387
ENSMUSG00000003528 = 75105
ENSMUSG00000003528 = 8978868
ENSMUSG00000003534 = 1474244
ENSMUSG00000003534 = 3000171
ENSMUSG00000003541 = 1257604
ENSMUSG00000003541 = 162582
ENSMUSG00000003541 = 199418
ENSMUSG00000003541 = 6811558
ENSMUSG00000003541 = 9006925
ENSMUSG00000003546 = 109582
ENSMUSG00000003546 = 1280218
ENSMUSG00000003546 = 162582
ENSMUSG00000003546 = 168256
ENSMUSG00000003546 = 194315
ENSMUSG00000003546 = 195258
ENSMUSG00000003546 = 199991
ENSMUSG00000003546 = 2132295
ENSMUSG00000003546 = 5625970
ENSMUSG00000003546 = 5653656
ENSMUSG00000003546 = 6811434
ENSMUSG00000003546 = 6811442
ENSMUSG00000003546 = 8856688
ENSMUSG00000003546 = 983189
ENSMUSG00000003546 = 983231
ENSMUSG00000003549 = 5685938
ENSMUSG00000003549 = 5693532
ENSMUSG00000003549 = 5693538
ENSMUSG00000003549 = 5693567
ENSMUSG00000003549 = 5696395
ENSMUSG00000003549 = 5696398
ENSMUSG00000003549 = 5696399
ENSMUSG00000003549 = 5696400
ENSMUSG00000003549 = 6781827
ENSMUSG00000003549 = 6782135
ENSMUSG00000003549 = 6783310
ENSMUSG00000003549 = 73894
ENSMUSG00000003555 = 1430728
ENSMUSG00000003555 = 193048
ENSMUSG00000003555 = 194002
ENSMUSG00000003555 = 196071
ENSMUSG00000003555 = 556833
ENSMUSG00000003555 = 8957322
ENSMUSG00000003559 = 1430728
ENSMUSG00000003559 = 156580
ENSMUSG00000003559 = 156581
ENSMUSG00000003559 = 211859
ENSMUSG00000003573 = 112316
ENSMUSG00000003573 = 6794361
ENSMUSG00000003573 = 6794362
ENSMUSG00000003604 = 109581
ENSMUSG00000003604 = 109606
ENSMUSG00000003604 = 111458
ENSMUSG00000003604 = 111461
ENSMUSG00000003604 = 111471
ENSMUSG00000003604 = 5357801
ENSMUSG00000003604 = 9627069
ENSMUSG00000003617 = 381426
ENSMUSG00000003617 = 382551
ENSMUSG00000003617 = 392499
ENSMUSG00000003617 = 425366
ENSMUSG00000003617 = 425407
ENSMUSG00000003617 = 425410
ENSMUSG00000003617 = 597592
ENSMUSG00000003617 = 8957275
ENSMUSG00000003617 = 917937
ENSMUSG00000003623 = 1430728
ENSMUSG00000003623 = 389887
ENSMUSG00000003623 = 390918
ENSMUSG00000003623 = 556833
ENSMUSG00000003623 = 8978868
ENSMUSG00000003623 = 9033241
ENSMUSG00000003623 = 9609507
ENSMUSG00000003644 = 112314
ENSMUSG00000003644 = 112315
ENSMUSG00000003644 = 112316
ENSMUSG00000003644 = 1280215
ENSMUSG00000003644 = 162582
ENSMUSG00000003644 = 166016
ENSMUSG00000003644 = 166058
ENSMUSG00000003644 = 166166
ENSMUSG00000003644 = 166520
ENSMUSG00000003644 = 168138
ENSMUSG00000003644 = 168142
ENSMUSG00000003644 = 168164
ENSMUSG00000003644 = 168176
ENSMUSG00000003644 = 168179
ENSMUSG00000003644 = 168181
ENSMUSG00000003644 = 168188
ENSMUSG00000003644 = 168249
ENSMUSG00000003644 = 168256
ENSMUSG00000003644 = 168898
ENSMUSG00000003644 = 181438
ENSMUSG00000003644 = 187037
ENSMUSG00000003644 = 198725
ENSMUSG00000003644 = 198753
ENSMUSG00000003644 = 199920
ENSMUSG00000003644 = 2262752
ENSMUSG00000003644 = 2559582
ENSMUSG00000003644 = 2559583
ENSMUSG00000003644 = 372790
ENSMUSG00000003644 = 388396
ENSMUSG00000003644 = 416476
ENSMUSG00000003644 = 438064
ENSMUSG00000003644 = 442742
ENSMUSG00000003644 = 442755
ENSMUSG00000003644 = 444257
ENSMUSG00000003644 = 448424
ENSMUSG00000003644 = 449147
ENSMUSG00000003644 = 450282
ENSMUSG00000003644 = 450294
ENSMUSG00000003644 = 881907
ENSMUSG00000003644 = 8953897
ENSMUSG00000003644 = 9006934
ENSMUSG00000003644 = 937061
ENSMUSG00000003644 = 975138
ENSMUSG00000003644 = 975155
ENSMUSG00000003644 = 975871
ENSMUSG00000003660 = 72163
ENSMUSG00000003660 = 72165
ENSMUSG00000003660 = 72172
ENSMUSG00000003660 = 72203
ENSMUSG00000003660 = 8953854
ENSMUSG00000003665 = 1430728
ENSMUSG00000003665 = 1630316
ENSMUSG00000003665 = 2142845
ENSMUSG00000003665 = 2142850
ENSMUSG00000003665 = 71387
ENSMUSG00000003746 = 392499
ENSMUSG00000003746 = 446203
ENSMUSG00000003746 = 597592
ENSMUSG00000003746 = 948021
ENSMUSG00000003746 = 964739
ENSMUSG00000003746 = 964827
ENSMUSG00000003752 = 1430728
ENSMUSG00000003752 = 1483249
ENSMUSG00000003752 = 1855204
ENSMUSG00000003779 = 109582
ENSMUSG00000003779 = 1280218
ENSMUSG00000003779 = 1640170
ENSMUSG00000003779 = 168256
ENSMUSG00000003779 = 199991
ENSMUSG00000003779 = 2132295
ENSMUSG00000003779 = 5653656
ENSMUSG00000003779 = 6811434
ENSMUSG00000003779 = 6811442
ENSMUSG00000003779 = 68884
ENSMUSG00000003779 = 68886
ENSMUSG00000003779 = 69278
ENSMUSG00000003779 = 8856688
ENSMUSG00000003779 = 983189
ENSMUSG00000003779 = 983231
ENSMUSG00000003809 = 1430728
ENSMUSG00000003809 = 71064
ENSMUSG00000003809 = 71291
ENSMUSG00000003812 = 199991
ENSMUSG00000003812 = 199992
ENSMUSG00000003812 = 432720
ENSMUSG00000003812 = 5653656
ENSMUSG00000003813 = 392499
ENSMUSG00000003813 = 5688426
ENSMUSG00000003813 = 5689877
ENSMUSG00000003813 = 5696394
ENSMUSG00000003813 = 5696395
ENSMUSG00000003813 = 5696398
ENSMUSG00000003813 = 5696399
ENSMUSG00000003813 = 597592
ENSMUSG00000003813 = 73894
ENSMUSG00000003814 = 1236974
ENSMUSG00000003814 = 1236975
ENSMUSG00000003814 = 1280218
ENSMUSG00000003814 = 168256
ENSMUSG00000003814 = 2173782
ENSMUSG00000003814 = 3000480
ENSMUSG00000003814 = 392499
ENSMUSG00000003814 = 446203
ENSMUSG00000003814 = 532668
ENSMUSG00000003814 = 5653656
ENSMUSG00000003814 = 597592
ENSMUSG00000003814 = 901042
ENSMUSG00000003814 = 983169
ENSMUSG00000003814 = 983170
ENSMUSG00000003848 = 6791226
ENSMUSG00000003848 = 72312
ENSMUSG00000003848 = 8868773
ENSMUSG00000003848 = 8953854
ENSMUSG00000003849 = 1430728
ENSMUSG00000003849 = 350562
ENSMUSG00000003849 = 351202
ENSMUSG00000003849 = 71291
ENSMUSG00000003863 = 112310
ENSMUSG00000003863 = 112315
ENSMUSG00000003863 = 112316
ENSMUSG00000003863 = 181429
ENSMUSG00000003863 = 181430
ENSMUSG00000003863 = 210500
ENSMUSG00000003863 = 212676
ENSMUSG00000003863 = 264642
ENSMUSG00000003863 = 388844
ENSMUSG00000003863 = 6794362
ENSMUSG00000003865 = 1430728
ENSMUSG00000003865 = 3322077
ENSMUSG00000003865 = 71387
ENSMUSG00000003865 = 8982491
ENSMUSG00000003872 = 112310
ENSMUSG00000003872 = 112315
ENSMUSG00000003872 = 112316
ENSMUSG00000003872 = 162582
ENSMUSG00000003872 = 194315
ENSMUSG00000003872 = 195258
ENSMUSG00000003872 = 212676
ENSMUSG00000003872 = 5666185
ENSMUSG00000003873 = 109581
ENSMUSG00000003873 = 109606
ENSMUSG00000003873 = 111457
ENSMUSG00000003873 = 111471
ENSMUSG00000003873 = 114294
ENSMUSG00000003873 = 212436
ENSMUSG00000003873 = 3700989
ENSMUSG00000003873 = 5357801
ENSMUSG00000003873 = 6791312
ENSMUSG00000003873 = 6804114
ENSMUSG00000003873 = 73857
ENSMUSG00000003873 = 74160
ENSMUSG00000003882 = 1266695
ENSMUSG00000003882 = 1280215
ENSMUSG00000003882 = 168256
ENSMUSG00000003882 = 199991
ENSMUSG00000003882 = 449147
ENSMUSG00000003882 = 5653656
ENSMUSG00000003882 = 8856825
ENSMUSG00000003882 = 8856828
ENSMUSG00000003923 = 163282
ENSMUSG00000003923 = 74160
ENSMUSG00000003923 = 75944
ENSMUSG00000003929 = 212436
ENSMUSG00000003929 = 73857
ENSMUSG00000003929 = 74160
ENSMUSG00000003934 = 1266738
ENSMUSG00000003934 = 2682334
ENSMUSG00000003934 = 3928662
ENSMUSG00000003934 = 3928664
ENSMUSG00000003934 = 3928665
ENSMUSG00000003934 = 422475
ENSMUSG00000003970 = 156827
ENSMUSG00000003970 = 1799339
ENSMUSG00000003970 = 392499
ENSMUSG00000003970 = 6791226
ENSMUSG00000003970 = 72312
ENSMUSG00000003970 = 72613
ENSMUSG00000003970 = 72689
ENSMUSG00000003970 = 72706
ENSMUSG00000003970 = 72737
ENSMUSG00000003970 = 72766
ENSMUSG00000003970 = 8868773
ENSMUSG00000003970 = 8953854
ENSMUSG00000003970 = 927802
ENSMUSG00000003970 = 975956
ENSMUSG00000003970 = 975957
ENSMUSG00000003974 = 162582
ENSMUSG00000003974 = 372790
ENSMUSG00000003974 = 388396
ENSMUSG00000003974 = 418594
ENSMUSG00000003974 = 420499
ENSMUSG00000003974 = 500792
ENSMUSG00000004018 = 6783310
ENSMUSG00000004018 = 73894
ENSMUSG00000004032 = 1430728
ENSMUSG00000004032 = 156580
ENSMUSG00000004032 = 156590
ENSMUSG00000004032 = 211859
ENSMUSG00000004035 = 1430728
ENSMUSG00000004035 = 156580
ENSMUSG00000004035 = 156590
ENSMUSG00000004035 = 211859
ENSMUSG00000004040 = 1059683
ENSMUSG00000004040 = 1266695
ENSMUSG00000004040 = 1280215
ENSMUSG00000004040 = 1433557
ENSMUSG00000004040 = 162582
ENSMUSG00000004040 = 168256
ENSMUSG00000004040 = 186763
ENSMUSG00000004040 = 186797
ENSMUSG00000004040 = 446652
ENSMUSG00000004040 = 447115
ENSMUSG00000004040 = 449147
ENSMUSG00000004040 = 451927
ENSMUSG00000004040 = 6783589
ENSMUSG00000004040 = 6783783
ENSMUSG00000004040 = 6785807
ENSMUSG00000004040 = 6806834
ENSMUSG00000004040 = 8848021
ENSMUSG00000004040 = 8849474
ENSMUSG00000004040 = 8854691
ENSMUSG00000004040 = 8875791
ENSMUSG00000004040 = 8983432
ENSMUSG00000004040 = 8984722
ENSMUSG00000004040 = 8985947
ENSMUSG00000004040 = 9006927
ENSMUSG00000004040 = 9006934
ENSMUSG00000004040 = 9008059
ENSMUSG00000004040 = 9020933
ENSMUSG00000004040 = 9020956
ENSMUSG00000004040 = 9020958
ENSMUSG00000004043 = 1236394
ENSMUSG00000004043 = 1251985
ENSMUSG00000004043 = 1266695
ENSMUSG00000004043 = 1280215
ENSMUSG00000004043 = 1433557
ENSMUSG00000004043 = 162582
ENSMUSG00000004043 = 168256
ENSMUSG00000004043 = 186763
ENSMUSG00000004043 = 186797
ENSMUSG00000004043 = 2586552
ENSMUSG00000004043 = 449147
ENSMUSG00000004043 = 451927
ENSMUSG00000004043 = 512988
ENSMUSG00000004043 = 8854691
ENSMUSG00000004043 = 8983432
ENSMUSG00000004043 = 8985947
ENSMUSG00000004043 = 9006934
ENSMUSG00000004043 = 9020558
ENSMUSG00000004043 = 9020958
ENSMUSG00000004043 = 982772
ENSMUSG00000004044 = 73863
ENSMUSG00000004044 = 73864
ENSMUSG00000004044 = 74160
ENSMUSG00000004054 = 1280215
ENSMUSG00000004054 = 162582
ENSMUSG00000004054 = 168256
ENSMUSG00000004054 = 5673000
ENSMUSG00000004054 = 5673001
ENSMUSG00000004054 = 5683057
ENSMUSG00000004054 = 5684996
ENSMUSG00000004054 = 9607240
ENSMUSG00000004056 = 109704
ENSMUSG00000004056 = 112399
ENSMUSG00000004056 = 1227986
ENSMUSG00000004056 = 1257604
ENSMUSG00000004056 = 1266738
ENSMUSG00000004056 = 1280215
ENSMUSG00000004056 = 1280218
ENSMUSG00000004056 = 1358803
ENSMUSG00000004056 = 162582
ENSMUSG00000004056 = 1640170
ENSMUSG00000004056 = 165158
ENSMUSG00000004056 = 165159
ENSMUSG00000004056 = 165181
ENSMUSG00000004056 = 168256
ENSMUSG00000004056 = 186712
ENSMUSG00000004056 = 194138
ENSMUSG00000004056 = 195721
ENSMUSG00000004056 = 198323
ENSMUSG00000004056 = 198693
ENSMUSG00000004056 = 199418
ENSMUSG00000004056 = 199991
ENSMUSG00000004056 = 201681
ENSMUSG00000004056 = 210745
ENSMUSG00000004056 = 211163
ENSMUSG00000004056 = 212436
ENSMUSG00000004056 = 2404192
ENSMUSG00000004056 = 2428924
ENSMUSG00000004056 = 2428928
ENSMUSG00000004056 = 3700989
ENSMUSG00000004056 = 372790
ENSMUSG00000004056 = 3769402
ENSMUSG00000004056 = 388396
ENSMUSG00000004056 = 388841
ENSMUSG00000004056 = 389356
ENSMUSG00000004056 = 389357
ENSMUSG00000004056 = 389513
ENSMUSG00000004056 = 392451
ENSMUSG00000004056 = 397795
ENSMUSG00000004056 = 4420097
ENSMUSG00000004056 = 453279
ENSMUSG00000004056 = 5218920
ENSMUSG00000004056 = 5628897
ENSMUSG00000004056 = 5633007
ENSMUSG00000004056 = 5653656
ENSMUSG00000004056 = 6804757
ENSMUSG00000004056 = 6804758
ENSMUSG00000004056 = 6804759
ENSMUSG00000004056 = 6806003
ENSMUSG00000004056 = 6807070
ENSMUSG00000004056 = 69202
ENSMUSG00000004056 = 69206
ENSMUSG00000004056 = 69242
ENSMUSG00000004056 = 69278
ENSMUSG00000004056 = 69656
ENSMUSG00000004056 = 73857
ENSMUSG00000004056 = 74160
ENSMUSG00000004056 = 74751
ENSMUSG00000004056 = 74752
ENSMUSG00000004056 = 8863795
ENSMUSG00000004056 = 8876198
ENSMUSG00000004056 = 8939211
ENSMUSG00000004056 = 8948751
ENSMUSG00000004056 = 9006925
ENSMUSG00000004056 = 9006931
ENSMUSG00000004056 = 9006934
ENSMUSG00000004056 = 9007101
ENSMUSG00000004056 = 9009391
ENSMUSG00000004056 = 9607240
ENSMUSG00000004056 = 9614085
ENSMUSG00000004056 = 9614399
ENSMUSG00000004056 = 9634638
ENSMUSG00000004070 = 1430728
ENSMUSG00000004070 = 168249
ENSMUSG00000004070 = 168256
ENSMUSG00000004070 = 189445
ENSMUSG00000004070 = 189483
ENSMUSG00000004070 = 382551
ENSMUSG00000004070 = 6798695
ENSMUSG00000004070 = 917937
ENSMUSG00000004096 = 72163
ENSMUSG00000004096 = 72172
ENSMUSG00000004096 = 72203
ENSMUSG00000004096 = 8953854
ENSMUSG00000004098 = 1266738
ENSMUSG00000004098 = 1442490
ENSMUSG00000004098 = 1474228
ENSMUSG00000004098 = 1474244
ENSMUSG00000004098 = 1474290
ENSMUSG00000004098 = 162582
ENSMUSG00000004098 = 1650814
ENSMUSG00000004098 = 186797
ENSMUSG00000004098 = 2022090
ENSMUSG00000004098 = 216083
ENSMUSG00000004098 = 3000171
ENSMUSG00000004098 = 3000178
ENSMUSG00000004098 = 375165
ENSMUSG00000004098 = 419037
ENSMUSG00000004098 = 422475
ENSMUSG00000004098 = 6806834
ENSMUSG00000004098 = 8874081
ENSMUSG00000004098 = 8875878
ENSMUSG00000004098 = 8948216
ENSMUSG00000004098 = 9006934
ENSMUSG00000004099 = 212165
ENSMUSG00000004099 = 212300
ENSMUSG00000004099 = 2990846
ENSMUSG00000004099 = 3108232
ENSMUSG00000004099 = 392499
ENSMUSG00000004099 = 4655427
ENSMUSG00000004099 = 597592
ENSMUSG00000004099 = 74160
ENSMUSG00000004110 = 112308
ENSMUSG00000004110 = 112315
ENSMUSG00000004110 = 112316
ENSMUSG00000004110 = 1430728
ENSMUSG00000004110 = 163685
ENSMUSG00000004110 = 422356
ENSMUSG00000004113 = 112308
ENSMUSG00000004113 = 112315
ENSMUSG00000004113 = 112316
ENSMUSG00000004187 = 109582
ENSMUSG00000004187 = 1280218
ENSMUSG00000004187 = 168256
ENSMUSG00000004187 = 199991
ENSMUSG00000004187 = 2132295
ENSMUSG00000004187 = 5653656
ENSMUSG00000004187 = 6811434
ENSMUSG00000004187 = 6811442
ENSMUSG00000004187 = 8856688
ENSMUSG00000004187 = 983189
ENSMUSG00000004187 = 983231
ENSMUSG00000004207 = 109582
ENSMUSG00000004207 = 114608
ENSMUSG00000004207 = 1430728
ENSMUSG00000004207 = 162582
ENSMUSG00000004207 = 1660662
ENSMUSG00000004207 = 168249
ENSMUSG00000004207 = 168256
ENSMUSG00000004207 = 372790
ENSMUSG00000004207 = 373076
ENSMUSG00000004207 = 375276
ENSMUSG00000004207 = 388396
ENSMUSG00000004207 = 418594
ENSMUSG00000004207 = 428157
ENSMUSG00000004207 = 500792
ENSMUSG00000004207 = 556833
ENSMUSG00000004207 = 6798695
ENSMUSG00000004207 = 76002
ENSMUSG00000004207 = 76005
ENSMUSG00000004221 = 1168372
ENSMUSG00000004221 = 1169091
ENSMUSG00000004221 = 1280215
ENSMUSG00000004221 = 1280218
ENSMUSG00000004221 = 1606322
ENSMUSG00000004221 = 162582
ENSMUSG00000004221 = 166016
ENSMUSG00000004221 = 166058
ENSMUSG00000004221 = 166166
ENSMUSG00000004221 = 168138
ENSMUSG00000004221 = 168142
ENSMUSG00000004221 = 168164
ENSMUSG00000004221 = 168176
ENSMUSG00000004221 = 168179
ENSMUSG00000004221 = 168181
ENSMUSG00000004221 = 168188
ENSMUSG00000004221 = 168249
ENSMUSG00000004221 = 168256
ENSMUSG00000004221 = 168638
ENSMUSG00000004221 = 168643
ENSMUSG00000004221 = 168898
ENSMUSG00000004221 = 168928
ENSMUSG00000004221 = 1810476
ENSMUSG00000004221 = 181438
ENSMUSG00000004221 = 1834949
ENSMUSG00000004221 = 202403
ENSMUSG00000004221 = 202424
ENSMUSG00000004221 = 2454202
ENSMUSG00000004221 = 2871837
ENSMUSG00000004221 = 2990846
ENSMUSG00000004221 = 3108232
ENSMUSG00000004221 = 392499
ENSMUSG00000004221 = 445989
ENSMUSG00000004221 = 446652
ENSMUSG00000004221 = 448424
ENSMUSG00000004221 = 449147
ENSMUSG00000004221 = 450294
ENSMUSG00000004221 = 450302
ENSMUSG00000004221 = 450321
ENSMUSG00000004221 = 4755510
ENSMUSG00000004221 = 5357905
ENSMUSG00000004221 = 5357956
ENSMUSG00000004221 = 5607764
ENSMUSG00000004221 = 5621481
ENSMUSG00000004221 = 5684264
ENSMUSG00000004221 = 5688426
ENSMUSG00000004221 = 5689880
ENSMUSG00000004221 = 5689896
ENSMUSG00000004221 = 597592
ENSMUSG00000004221 = 73887
ENSMUSG00000004221 = 75893
ENSMUSG00000004221 = 9020702
ENSMUSG00000004221 = 933542
ENSMUSG00000004221 = 937039
ENSMUSG00000004221 = 937041
ENSMUSG00000004221 = 937061
ENSMUSG00000004221 = 975138
ENSMUSG00000004221 = 975144
ENSMUSG00000004221 = 975155
ENSMUSG00000004221 = 975871
ENSMUSG00000004221 = 983705
ENSMUSG00000004264 = 382551
ENSMUSG00000004264 = 8949215
ENSMUSG00000004264 = 8949664
ENSMUSG00000004266 = 109582
ENSMUSG00000004266 = 114604
ENSMUSG00000004266 = 1280215
ENSMUSG00000004266 = 1280218
ENSMUSG00000004266 = 1433557
ENSMUSG00000004266 = 1433559
ENSMUSG00000004266 = 162582
ENSMUSG00000004266 = 168249
ENSMUSG00000004266 = 168256
ENSMUSG00000004266 = 202733
ENSMUSG00000004266 = 210990
ENSMUSG00000004266 = 388841
ENSMUSG00000004266 = 389948
ENSMUSG00000004266 = 418346
ENSMUSG00000004266 = 432142
ENSMUSG00000004266 = 449147
ENSMUSG00000004266 = 451927
ENSMUSG00000004266 = 512988
ENSMUSG00000004266 = 5690714
ENSMUSG00000004266 = 6798695
ENSMUSG00000004266 = 76002
ENSMUSG00000004266 = 877300
ENSMUSG00000004266 = 9006934
ENSMUSG00000004266 = 909733
ENSMUSG00000004266 = 912526
ENSMUSG00000004266 = 912694
ENSMUSG00000004266 = 913531
ENSMUSG00000004266 = 983695
ENSMUSG00000004266 = 983705
ENSMUSG00000004267 = 1430728
ENSMUSG00000004267 = 70171
ENSMUSG00000004267 = 70263
ENSMUSG00000004267 = 70326
ENSMUSG00000004267 = 71387
ENSMUSG00000004268 = 6791226
ENSMUSG00000004268 = 72312
ENSMUSG00000004268 = 8868773
ENSMUSG00000004268 = 8953854
ENSMUSG00000004270 = 1430728
ENSMUSG00000004270 = 1482788
ENSMUSG00000004270 = 1482801
ENSMUSG00000004270 = 1482839
ENSMUSG00000004270 = 1483206
ENSMUSG00000004270 = 1483257
ENSMUSG00000004270 = 556833
ENSMUSG00000004285 = 1222556
ENSMUSG00000004285 = 162582
ENSMUSG00000004285 = 168249
ENSMUSG00000004285 = 168256
ENSMUSG00000004285 = 2262752
ENSMUSG00000004285 = 382551
ENSMUSG00000004285 = 74752
ENSMUSG00000004285 = 77387
ENSMUSG00000004285 = 8953897
ENSMUSG00000004285 = 9006934
ENSMUSG00000004285 = 917937
ENSMUSG00000004285 = 917977
ENSMUSG00000004285 = 9639288
ENSMUSG00000004285 = 983712
ENSMUSG00000004296 = 1280215
ENSMUSG00000004296 = 168256
ENSMUSG00000004296 = 447115
ENSMUSG00000004296 = 449147
ENSMUSG00000004296 = 9020591
ENSMUSG00000004296 = 9020933
ENSMUSG00000004317 = 2672351
ENSMUSG00000004317 = 382551
ENSMUSG00000004317 = 983712
ENSMUSG00000004328 = 1234158
ENSMUSG00000004328 = 1234174
ENSMUSG00000004328 = 1234176
ENSMUSG00000004328 = 2262752
ENSMUSG00000004328 = 392499
ENSMUSG00000004328 = 597592
ENSMUSG00000004328 = 8951664
ENSMUSG00000004328 = 8953897
ENSMUSG00000004341 = 2262752
ENSMUSG00000004341 = 3299685
ENSMUSG00000004341 = 8953897
ENSMUSG00000004347 = 111885
ENSMUSG00000004347 = 111933
ENSMUSG00000004347 = 111957
ENSMUSG00000004347 = 111996
ENSMUSG00000004347 = 111997
ENSMUSG00000004347 = 112040
ENSMUSG00000004347 = 112043
ENSMUSG00000004347 = 1489509
ENSMUSG00000004347 = 162582
ENSMUSG00000004347 = 372790
ENSMUSG00000004347 = 388396
ENSMUSG00000004347 = 418594
ENSMUSG00000004347 = 9006925
ENSMUSG00000004356 = 6791226
ENSMUSG00000004356 = 72312
ENSMUSG00000004356 = 8868773
ENSMUSG00000004356 = 8953854
ENSMUSG00000004364 = 1280215
ENSMUSG00000004364 = 1280218
ENSMUSG00000004364 = 162582
ENSMUSG00000004364 = 168256
ENSMUSG00000004364 = 195721
ENSMUSG00000004364 = 201681
ENSMUSG00000004364 = 392499
ENSMUSG00000004364 = 4641258
ENSMUSG00000004364 = 5358351
ENSMUSG00000004364 = 5632684
ENSMUSG00000004364 = 5658442
ENSMUSG00000004364 = 5673001
ENSMUSG00000004364 = 5683057
ENSMUSG00000004364 = 5684996
ENSMUSG00000004364 = 597592
ENSMUSG00000004364 = 8951664
ENSMUSG00000004364 = 9607240
ENSMUSG00000004364 = 983168
ENSMUSG00000004364 = 983169
ENSMUSG00000004366 = 162582
ENSMUSG00000004366 = 372790
ENSMUSG00000004366 = 373076
ENSMUSG00000004366 = 375276
ENSMUSG00000004366 = 388396
ENSMUSG00000004366 = 418594
ENSMUSG00000004366 = 500792
ENSMUSG00000004371 = 1280215
ENSMUSG00000004371 = 168256
ENSMUSG00000004371 = 449147
ENSMUSG00000004371 = 6783589
ENSMUSG00000004371 = 6788467
ENSMUSG00000004383 = 392499
ENSMUSG00000004383 = 5173105
ENSMUSG00000004383 = 597592
ENSMUSG00000004415 = 1474244
ENSMUSG00000004415 = 1474290
ENSMUSG00000004415 = 1650814
ENSMUSG00000004415 = 8948216
ENSMUSG00000004446 = 109581
ENSMUSG00000004446 = 109606
ENSMUSG00000004446 = 111447
ENSMUSG00000004446 = 111452
ENSMUSG00000004446 = 111453
ENSMUSG00000004446 = 114294
ENSMUSG00000004446 = 114452
ENSMUSG00000004446 = 5357801
ENSMUSG00000004446 = 75108
ENSMUSG00000004455 = 141424
ENSMUSG00000004455 = 141444
ENSMUSG00000004455 = 162582
ENSMUSG00000004455 = 1640170
ENSMUSG00000004455 = 194315
ENSMUSG00000004455 = 195258
ENSMUSG00000004455 = 2467813
ENSMUSG00000004455 = 2500257
ENSMUSG00000004455 = 2555396
ENSMUSG00000004455 = 5663220
ENSMUSG00000004455 = 68877
ENSMUSG00000004455 = 68882
ENSMUSG00000004455 = 68886
ENSMUSG00000004455 = 69278
ENSMUSG00000004455 = 69618
ENSMUSG00000004455 = 69620
ENSMUSG00000004455 = 9648025
ENSMUSG00000004500 = 212436
ENSMUSG00000004500 = 73857
ENSMUSG00000004500 = 74160
ENSMUSG00000004535 = 162582
ENSMUSG00000004535 = 168249
ENSMUSG00000004535 = 168256
ENSMUSG00000004535 = 168928
ENSMUSG00000004535 = 5357905
ENSMUSG00000004535 = 73887
ENSMUSG00000004535 = 75893
ENSMUSG00000004535 = 936440
ENSMUSG00000004552 = 1280218
ENSMUSG00000004552 = 168256
ENSMUSG00000004552 = 2132295
ENSMUSG00000004562 = 162582
ENSMUSG00000004562 = 193648
ENSMUSG00000004562 = 193704
ENSMUSG00000004562 = 194315
ENSMUSG00000004562 = 194840
ENSMUSG00000004562 = 204998
ENSMUSG00000004562 = 372790
ENSMUSG00000004562 = 388396
ENSMUSG00000004562 = 416482
ENSMUSG00000004562 = 73887
ENSMUSG00000004565 = 1430728
ENSMUSG00000004565 = 1483255
ENSMUSG00000004565 = 1483257
ENSMUSG00000004565 = 556833
ENSMUSG00000004565 = 6814848
ENSMUSG00000004567 = 2672351
ENSMUSG00000004567 = 3295583
ENSMUSG00000004567 = 382551
ENSMUSG00000004567 = 917937
ENSMUSG00000004567 = 917977
ENSMUSG00000004567 = 983712
ENSMUSG00000004568 = 162582
ENSMUSG00000004568 = 170834
ENSMUSG00000004568 = 193648
ENSMUSG00000004568 = 193704
ENSMUSG00000004568 = 194315
ENSMUSG00000004568 = 194840
ENSMUSG00000004568 = 204998
ENSMUSG00000004568 = 2173791
ENSMUSG00000004568 = 372790
ENSMUSG00000004568 = 388396
ENSMUSG00000004568 = 416482
ENSMUSG00000004568 = 73887
ENSMUSG00000004568 = 9006936
ENSMUSG00000004591 = 162582
ENSMUSG00000004591 = 194315
ENSMUSG00000004591 = 195258
ENSMUSG00000004591 = 5625740
ENSMUSG00000004609 = 1280218
ENSMUSG00000004609 = 168249
ENSMUSG00000004609 = 168256
ENSMUSG00000004609 = 198933
ENSMUSG00000004609 = 6798695
ENSMUSG00000004610 = 1428517
ENSMUSG00000004610 = 1430728
ENSMUSG00000004610 = 163200
ENSMUSG00000004610 = 392499
ENSMUSG00000004610 = 597592
ENSMUSG00000004610 = 611105
ENSMUSG00000004610 = 8876725
ENSMUSG00000004626 = 109582
ENSMUSG00000004626 = 114608
ENSMUSG00000004626 = 1280215
ENSMUSG00000004626 = 168256
ENSMUSG00000004626 = 449147
ENSMUSG00000004626 = 449836
ENSMUSG00000004626 = 76002
ENSMUSG00000004626 = 76005
ENSMUSG00000004630 = 162582
ENSMUSG00000004630 = 372790
ENSMUSG00000004630 = 388396
ENSMUSG00000004630 = 418594
ENSMUSG00000004633 = 162582
ENSMUSG00000004633 = 194315
ENSMUSG00000004633 = 194840
ENSMUSG00000004637 = 1236394
ENSMUSG00000004637 = 1251985
ENSMUSG00000004637 = 162582
ENSMUSG00000004637 = 212436
ENSMUSG00000004637 = 73857
ENSMUSG00000004637 = 74160
ENSMUSG00000004637 = 8864260
ENSMUSG00000004637 = 8866904
ENSMUSG00000004637 = 8866907
ENSMUSG00000004637 = 9006934
ENSMUSG00000004642 = 159230
ENSMUSG00000004642 = 159234
ENSMUSG00000004642 = 72202
ENSMUSG00000004642 = 72203
ENSMUSG00000004642 = 73856
ENSMUSG00000004642 = 73857
ENSMUSG00000004642 = 74160
ENSMUSG00000004642 = 75067
ENSMUSG00000004642 = 77588
ENSMUSG00000004642 = 8953854
ENSMUSG00000004651 = 1430728
ENSMUSG00000004651 = 5662702
ENSMUSG00000004651 = 71291
ENSMUSG00000004654 = 162582
ENSMUSG00000004654 = 372790
ENSMUSG00000004654 = 373080
ENSMUSG00000004654 = 388396
ENSMUSG00000004654 = 418555
ENSMUSG00000004654 = 420092
ENSMUSG00000004654 = 500792
ENSMUSG00000004655 = 1237044
ENSMUSG00000004655 = 1247673
ENSMUSG00000004655 = 1480926
ENSMUSG00000004655 = 382551
ENSMUSG00000004655 = 432040
ENSMUSG00000004655 = 432047
ENSMUSG00000004655 = 445717
ENSMUSG00000004665 = 168249
ENSMUSG00000004665 = 168256
ENSMUSG00000004665 = 6798695
ENSMUSG00000004667 = 112382
ENSMUSG00000004667 = 113418
ENSMUSG00000004667 = 162582
ENSMUSG00000004667 = 190236
ENSMUSG00000004667 = 211000
ENSMUSG00000004667 = 212165
ENSMUSG00000004667 = 212436
ENSMUSG00000004667 = 3700989
ENSMUSG00000004667 = 5250913
ENSMUSG00000004667 = 5250924
ENSMUSG00000004667 = 5578749
ENSMUSG00000004667 = 5654738
ENSMUSG00000004667 = 5696398
ENSMUSG00000004667 = 674695
ENSMUSG00000004667 = 6781823
ENSMUSG00000004667 = 6781827
ENSMUSG00000004667 = 6782135
ENSMUSG00000004667 = 6782210
ENSMUSG00000004667 = 6796648
ENSMUSG00000004667 = 6803529
ENSMUSG00000004667 = 6807505
ENSMUSG00000004667 = 72086
ENSMUSG00000004667 = 72163
ENSMUSG00000004667 = 72165
ENSMUSG00000004667 = 72172
ENSMUSG00000004667 = 72203
ENSMUSG00000004667 = 73762
ENSMUSG00000004667 = 73772
ENSMUSG00000004667 = 73776
ENSMUSG00000004667 = 73779
ENSMUSG00000004667 = 73854
ENSMUSG00000004667 = 73857
ENSMUSG00000004667 = 73863
ENSMUSG00000004667 = 73864
ENSMUSG00000004667 = 73894
ENSMUSG00000004667 = 74158
ENSMUSG00000004667 = 74160
ENSMUSG00000004667 = 75953
ENSMUSG00000004667 = 75955
ENSMUSG00000004667 = 76042
ENSMUSG00000004667 = 76046
ENSMUSG00000004667 = 76061
ENSMUSG00000004667 = 76066
ENSMUSG00000004667 = 76071
ENSMUSG00000004667 = 77075
ENSMUSG00000004667 = 8939211
ENSMUSG00000004667 = 8953854
ENSMUSG00000004667 = 9006931
ENSMUSG00000004667 = 9006934
ENSMUSG00000004667 = 9018519
ENSMUSG00000004668 = 168249
ENSMUSG00000004668 = 168256
ENSMUSG00000004668 = 6798695
ENSMUSG00000004677 = 1266738
ENSMUSG00000004677 = 162582
ENSMUSG00000004677 = 168249
ENSMUSG00000004677 = 168256
ENSMUSG00000004677 = 194315
ENSMUSG00000004677 = 194840
ENSMUSG00000004677 = 2029480
ENSMUSG00000004677 = 2029482
ENSMUSG00000004677 = 376176
ENSMUSG00000004677 = 422475
ENSMUSG00000004677 = 8985586
ENSMUSG00000004709 = 109582
ENSMUSG00000004709 = 202733
ENSMUSG00000004730 = 162582
ENSMUSG00000004730 = 372790
ENSMUSG00000004730 = 373080
ENSMUSG00000004730 = 500792
ENSMUSG00000004768 = 392499
ENSMUSG00000004768 = 597592
ENSMUSG00000004768 = 8873719
ENSMUSG00000004771 = 1852241
ENSMUSG00000004771 = 199991
ENSMUSG00000004771 = 382551
ENSMUSG00000004771 = 392499
ENSMUSG00000004771 = 432040
ENSMUSG00000004771 = 445717
ENSMUSG00000004771 = 5617833
ENSMUSG00000004771 = 5620912
ENSMUSG00000004771 = 5620916
ENSMUSG00000004771 = 5620920
ENSMUSG00000004771 = 5653656
ENSMUSG00000004771 = 597592
ENSMUSG00000004771 = 8854214
ENSMUSG00000004771 = 8873719
ENSMUSG00000004771 = 9007101
ENSMUSG00000004788 = 392499
ENSMUSG00000004788 = 72613
ENSMUSG00000004788 = 72731
ENSMUSG00000004788 = 72737
ENSMUSG00000004788 = 72766
ENSMUSG00000004789 = 1428517
ENSMUSG00000004789 = 1430728
ENSMUSG00000004789 = 389661
ENSMUSG00000004789 = 71064
ENSMUSG00000004789 = 71291
ENSMUSG00000004789 = 71403
ENSMUSG00000004789 = 71406
ENSMUSG00000004791 = 162582
ENSMUSG00000004791 = 194138
ENSMUSG00000004791 = 194313
ENSMUSG00000004791 = 195399
ENSMUSG00000004791 = 9006934
ENSMUSG00000004815 = 109582
ENSMUSG00000004815 = 114508
ENSMUSG00000004815 = 162582
ENSMUSG00000004815 = 372790
ENSMUSG00000004815 = 388396
ENSMUSG00000004815 = 416476
ENSMUSG00000004815 = 76002
ENSMUSG00000004837 = 1433557
ENSMUSG00000004837 = 162582
ENSMUSG00000004837 = 9006934
ENSMUSG00000004843 = 1632852
ENSMUSG00000004843 = 199991
ENSMUSG00000004843 = 5653656
ENSMUSG00000004843 = 917729
ENSMUSG00000004843 = 9612973
ENSMUSG00000004846 = 1474244
ENSMUSG00000004846 = 1474290
ENSMUSG00000004846 = 1650814
ENSMUSG00000004849 = 1280218
ENSMUSG00000004849 = 168256
ENSMUSG00000004849 = 199991
ENSMUSG00000004849 = 199992
ENSMUSG00000004849 = 2132295
ENSMUSG00000004849 = 432720
ENSMUSG00000004849 = 432722
ENSMUSG00000004849 = 5653656
ENSMUSG00000004864 = 1266738
ENSMUSG00000004864 = 162582
ENSMUSG00000004864 = 168249
ENSMUSG00000004864 = 168256
ENSMUSG00000004864 = 168638
ENSMUSG00000004864 = 168643
ENSMUSG00000004864 = 194138
ENSMUSG00000004864 = 373752
ENSMUSG00000004864 = 376172
ENSMUSG00000004864 = 422475
ENSMUSG00000004864 = 4420097
ENSMUSG00000004864 = 9006934
ENSMUSG00000004872 = 3214847
ENSMUSG00000004872 = 3247509
ENSMUSG00000004872 = 4839726
ENSMUSG00000004880 = 1430728
ENSMUSG00000004880 = 191273
ENSMUSG00000004880 = 212436
ENSMUSG00000004880 = 556833
ENSMUSG00000004880 = 73857
ENSMUSG00000004880 = 74160
ENSMUSG00000004880 = 8957322
ENSMUSG00000004880 = 8986944
ENSMUSG00000004880 = 9022692
ENSMUSG00000004885 = 162582
ENSMUSG00000004885 = 5362517
ENSMUSG00000004885 = 9006931
ENSMUSG00000004892 = 1430728
ENSMUSG00000004892 = 1474228
ENSMUSG00000004892 = 1474244
ENSMUSG00000004892 = 1630316
ENSMUSG00000004892 = 1638091
ENSMUSG00000004892 = 1793185
ENSMUSG00000004892 = 1971475
ENSMUSG00000004892 = 2022870
ENSMUSG00000004892 = 2022923
ENSMUSG00000004892 = 2024101
ENSMUSG00000004892 = 3000178
ENSMUSG00000004892 = 71387
ENSMUSG00000004895 = 72163
ENSMUSG00000004895 = 72172
ENSMUSG00000004895 = 72203
ENSMUSG00000004895 = 8953854
ENSMUSG00000004902 = 382551
ENSMUSG00000004902 = 425393
ENSMUSG00000004902 = 425407
ENSMUSG00000004902 = 428643
ENSMUSG00000004929 = 1280218
ENSMUSG00000004929 = 168256
ENSMUSG00000004929 = 983168
ENSMUSG00000004929 = 983169
ENSMUSG00000004933 = 1227986
ENSMUSG00000004933 = 162582
ENSMUSG00000004933 = 8863795
ENSMUSG00000004933 = 9006934
ENSMUSG00000004934 = 1430728
ENSMUSG00000004934 = 1640170
ENSMUSG00000004934 = 196791
ENSMUSG00000004934 = 2990846
ENSMUSG00000004934 = 3108214
ENSMUSG00000004934 = 3108232
ENSMUSG00000004934 = 3232118
ENSMUSG00000004934 = 3232142
ENSMUSG00000004934 = 3899300
ENSMUSG00000004934 = 392499
ENSMUSG00000004934 = 4085377
ENSMUSG00000004934 = 4090294
ENSMUSG00000004934 = 4615885
ENSMUSG00000004934 = 4755510
ENSMUSG00000004934 = 556833
ENSMUSG00000004934 = 5693532
ENSMUSG00000004934 = 5693538
ENSMUSG00000004934 = 5693565
ENSMUSG00000004934 = 5693567
ENSMUSG00000004934 = 5693571
ENSMUSG00000004934 = 5693606
ENSMUSG00000004934 = 5693607
ENSMUSG00000004934 = 597592
ENSMUSG00000004934 = 69473
ENSMUSG00000004934 = 69481
ENSMUSG00000004934 = 69620
ENSMUSG00000004934 = 73894
ENSMUSG00000004934 = 8957322
ENSMUSG00000004936 = 110056
ENSMUSG00000004936 = 112409
ENSMUSG00000004936 = 1266738
ENSMUSG00000004936 = 1280215
ENSMUSG00000004936 = 162582
ENSMUSG00000004936 = 166520
ENSMUSG00000004936 = 168256
ENSMUSG00000004936 = 169893
ENSMUSG00000004936 = 170968
ENSMUSG00000004936 = 187037
ENSMUSG00000004936 = 187687
ENSMUSG00000004936 = 373760
ENSMUSG00000004936 = 422475
ENSMUSG00000004936 = 445144
ENSMUSG00000004936 = 5673000
ENSMUSG00000004936 = 5673001
ENSMUSG00000004936 = 5674135
ENSMUSG00000004936 = 5674499
ENSMUSG00000004936 = 5675221
ENSMUSG00000004936 = 5683057
ENSMUSG00000004936 = 5684996
ENSMUSG00000004936 = 9006934
ENSMUSG00000004936 = 9607240
ENSMUSG00000004937 = 9609507
ENSMUSG00000004937 = 9609523
ENSMUSG00000004939 = 1430728
ENSMUSG00000004939 = 196807
ENSMUSG00000004939 = 196849
ENSMUSG00000004939 = 196854
ENSMUSG00000004947 = 157118
ENSMUSG00000004947 = 162582
ENSMUSG00000004947 = 1980143
ENSMUSG00000004947 = 2122948
ENSMUSG00000004948 = 1187000
ENSMUSG00000004948 = 1474165
ENSMUSG00000004948 = 2534343
ENSMUSG00000004951 = 162582
ENSMUSG00000004951 = 194138
ENSMUSG00000004951 = 4420097
ENSMUSG00000004951 = 450408
ENSMUSG00000004951 = 450531
ENSMUSG00000004951 = 5683057
ENSMUSG00000004951 = 5687128
ENSMUSG00000004951 = 8939211
ENSMUSG00000004951 = 8953854
ENSMUSG00000004951 = 9006931
ENSMUSG00000004951 = 9006934
ENSMUSG00000004951 = 9009391
ENSMUSG00000004952 = 1280215
ENSMUSG00000004952 = 162582
ENSMUSG00000004952 = 168256
ENSMUSG00000004952 = 5658442
ENSMUSG00000004952 = 5673001
ENSMUSG00000004952 = 5683057
ENSMUSG00000004952 = 5684996
ENSMUSG00000004952 = 9607240
ENSMUSG00000004980 = 72163
ENSMUSG00000004980 = 72172
ENSMUSG00000004980 = 72203
ENSMUSG00000004980 = 8953854
ENSMUSG00000004988 = 382551
ENSMUSG00000004988 = 397014
ENSMUSG00000004988 = 5576891
ENSMUSG00000004988 = 5578775
ENSMUSG00000004988 = 936837
ENSMUSG00000004988 = 983712
ENSMUSG00000004996 = 1237112
ENSMUSG00000004996 = 1430728
ENSMUSG00000004996 = 1614635
ENSMUSG00000004996 = 71291
ENSMUSG00000005043 = 1430728
ENSMUSG00000005043 = 1630316
ENSMUSG00000005043 = 1638091
ENSMUSG00000005043 = 2024096
ENSMUSG00000005043 = 71387
ENSMUSG00000005054 = 168249
ENSMUSG00000005054 = 168256
ENSMUSG00000005054 = 6798695
ENSMUSG00000005057 = 109582
ENSMUSG00000005057 = 1433557
ENSMUSG00000005057 = 1433559
ENSMUSG00000005057 = 162582
ENSMUSG00000005057 = 9006934
ENSMUSG00000005057 = 983231
ENSMUSG00000005069 = 392499
ENSMUSG00000005069 = 597592
ENSMUSG00000005069 = 8852135
ENSMUSG00000005069 = 8866654
ENSMUSG00000005069 = 9033241
ENSMUSG00000005069 = 9609507
ENSMUSG00000005087 = 109582
ENSMUSG00000005087 = 1430728
ENSMUSG00000005087 = 1474228
ENSMUSG00000005087 = 1474244
ENSMUSG00000005087 = 1630316
ENSMUSG00000005087 = 168249
ENSMUSG00000005087 = 168256
ENSMUSG00000005087 = 202733
ENSMUSG00000005087 = 2142845
ENSMUSG00000005087 = 216083
ENSMUSG00000005087 = 2160916
ENSMUSG00000005087 = 6798695
ENSMUSG00000005087 = 71387
ENSMUSG00000005089 = 112310
ENSMUSG00000005089 = 112313
ENSMUSG00000005089 = 112315
ENSMUSG00000005089 = 112316
ENSMUSG00000005089 = 210455
ENSMUSG00000005089 = 210500
ENSMUSG00000005089 = 382551
ENSMUSG00000005089 = 425393
ENSMUSG00000005089 = 425407
ENSMUSG00000005103 = 109582
ENSMUSG00000005103 = 114608
ENSMUSG00000005103 = 76002
ENSMUSG00000005103 = 76005
ENSMUSG00000005107 = 189200
ENSMUSG00000005107 = 382551
ENSMUSG00000005107 = 425407
ENSMUSG00000005142 = 1430728
ENSMUSG00000005142 = 168249
ENSMUSG00000005142 = 168256
ENSMUSG00000005142 = 6798695
ENSMUSG00000005142 = 71387
ENSMUSG00000005142 = 8853383
ENSMUSG00000005150 = 1280215
ENSMUSG00000005150 = 162582
ENSMUSG00000005150 = 168256
ENSMUSG00000005150 = 5673001
ENSMUSG00000005150 = 5674135
ENSMUSG00000005150 = 5683057
ENSMUSG00000005150 = 5684996
ENSMUSG00000005150 = 9607240
ENSMUSG00000005161 = 212436
ENSMUSG00000005161 = 2262752
ENSMUSG00000005161 = 3299685
ENSMUSG00000005161 = 3700989
ENSMUSG00000005161 = 5628897
ENSMUSG00000005161 = 73857
ENSMUSG00000005161 = 74160
ENSMUSG00000005161 = 8953897
ENSMUSG00000005198 = 112382
ENSMUSG00000005198 = 113418
ENSMUSG00000005198 = 162582
ENSMUSG00000005198 = 190236
ENSMUSG00000005198 = 211000
ENSMUSG00000005198 = 212436
ENSMUSG00000005198 = 3700989
ENSMUSG00000005198 = 5578749
ENSMUSG00000005198 = 5654738
ENSMUSG00000005198 = 5696398
ENSMUSG00000005198 = 674695
ENSMUSG00000005198 = 6781823
ENSMUSG00000005198 = 6781827
ENSMUSG00000005198 = 6782135
ENSMUSG00000005198 = 6782210
ENSMUSG00000005198 = 6796648
ENSMUSG00000005198 = 6803529
ENSMUSG00000005198 = 6807505
ENSMUSG00000005198 = 72086
ENSMUSG00000005198 = 72163
ENSMUSG00000005198 = 72165
ENSMUSG00000005198 = 72172
ENSMUSG00000005198 = 72203
ENSMUSG00000005198 = 73776
ENSMUSG00000005198 = 73779
ENSMUSG00000005198 = 73857
ENSMUSG00000005198 = 73894
ENSMUSG00000005198 = 74160
ENSMUSG00000005198 = 75953
ENSMUSG00000005198 = 75955
ENSMUSG00000005198 = 76042
ENSMUSG00000005198 = 77075
ENSMUSG00000005198 = 8939211
ENSMUSG00000005198 = 8953854
ENSMUSG00000005198 = 9006931
ENSMUSG00000005198 = 9006934
ENSMUSG00000005198 = 9018519
ENSMUSG00000005204 = 6791226
ENSMUSG00000005204 = 72312
ENSMUSG00000005204 = 8868773
ENSMUSG00000005204 = 8953854
ENSMUSG00000005220 = 397014
ENSMUSG00000005220 = 5576891
ENSMUSG00000005220 = 5578768
ENSMUSG00000005225 = 1430728
ENSMUSG00000005225 = 1483255
ENSMUSG00000005225 = 1483257
ENSMUSG00000005225 = 1660499
ENSMUSG00000005225 = 556833
ENSMUSG00000005232 = 1430728
ENSMUSG00000005232 = 70263
ENSMUSG00000005232 = 70326
ENSMUSG00000005232 = 71387
ENSMUSG00000005233 = 141424
ENSMUSG00000005233 = 141444
ENSMUSG00000005233 = 162582
ENSMUSG00000005233 = 1640170
ENSMUSG00000005233 = 194315
ENSMUSG00000005233 = 195258
ENSMUSG00000005233 = 2467813
ENSMUSG00000005233 = 2500257
ENSMUSG00000005233 = 2555396
ENSMUSG00000005233 = 5663220
ENSMUSG00000005233 = 68877
ENSMUSG00000005233 = 68882
ENSMUSG00000005233 = 68886
ENSMUSG00000005233 = 69278
ENSMUSG00000005233 = 69618
ENSMUSG00000005233 = 69620
ENSMUSG00000005233 = 9648025
ENSMUSG00000005262 = 110313
ENSMUSG00000005262 = 110320
ENSMUSG00000005262 = 392499
ENSMUSG00000005262 = 5688426
ENSMUSG00000005262 = 5689880
ENSMUSG00000005262 = 597592
ENSMUSG00000005262 = 73893
ENSMUSG00000005262 = 73894
ENSMUSG00000005268 = 1170546
ENSMUSG00000005268 = 1280215
ENSMUSG00000005268 = 168256
ENSMUSG00000005268 = 982772
ENSMUSG00000005312 = 199991
ENSMUSG00000005312 = 5653656
ENSMUSG00000005312 = 8856825
ENSMUSG00000005312 = 8856828
ENSMUSG00000005320 = 109704
ENSMUSG00000005320 = 112399
ENSMUSG00000005320 = 1257604
ENSMUSG00000005320 = 1280215
ENSMUSG00000005320 = 1307965
ENSMUSG00000005320 = 162582
ENSMUSG00000005320 = 168256
ENSMUSG00000005320 = 190236
ENSMUSG00000005320 = 190322
ENSMUSG00000005320 = 199418
ENSMUSG00000005320 = 2404192
ENSMUSG00000005320 = 2428924
ENSMUSG00000005320 = 2428928
ENSMUSG00000005320 = 5654228
ENSMUSG00000005320 = 5654712
ENSMUSG00000005320 = 5654716
ENSMUSG00000005320 = 5654719
ENSMUSG00000005320 = 5654720
ENSMUSG00000005320 = 5654733
ENSMUSG00000005320 = 5654743
ENSMUSG00000005320 = 5673001
ENSMUSG00000005320 = 5683057
ENSMUSG00000005320 = 5684996
ENSMUSG00000005320 = 6811558
ENSMUSG00000005320 = 74751
ENSMUSG00000005320 = 74752
ENSMUSG00000005320 = 9006925
ENSMUSG00000005320 = 9006934
ENSMUSG00000005320 = 9607240
ENSMUSG00000005338 = 1500931
ENSMUSG00000005338 = 418990
ENSMUSG00000005338 = 420597
ENSMUSG00000005338 = 421270
ENSMUSG00000005338 = 446728
ENSMUSG00000005339 = 168249
ENSMUSG00000005339 = 168256
ENSMUSG00000005339 = 2454202
ENSMUSG00000005339 = 2730905
ENSMUSG00000005339 = 2871796
ENSMUSG00000005339 = 2871809
ENSMUSG00000005339 = 2871837
ENSMUSG00000005354 = 1430728
ENSMUSG00000005354 = 1614558
ENSMUSG00000005354 = 1614635
ENSMUSG00000005354 = 2262752
ENSMUSG00000005354 = 3299685
ENSMUSG00000005354 = 71291
ENSMUSG00000005354 = 8953897
ENSMUSG00000005355 = 1266738
ENSMUSG00000005355 = 6805567
ENSMUSG00000005355 = 6809371
ENSMUSG00000005357 = 112310
ENSMUSG00000005357 = 112315
ENSMUSG00000005357 = 112316
ENSMUSG00000005357 = 210500
ENSMUSG00000005357 = 382551
ENSMUSG00000005357 = 425393
ENSMUSG00000005357 = 425407
ENSMUSG00000005360 = 112310
ENSMUSG00000005360 = 112313
ENSMUSG00000005360 = 112315
ENSMUSG00000005360 = 112316
ENSMUSG00000005360 = 210455
ENSMUSG00000005360 = 210500
ENSMUSG00000005360 = 382551
ENSMUSG00000005360 = 425393
ENSMUSG00000005360 = 425407
ENSMUSG00000005364 = 1280215
ENSMUSG00000005364 = 162582
ENSMUSG00000005364 = 168256
ENSMUSG00000005364 = 449147
ENSMUSG00000005364 = 451927
ENSMUSG00000005364 = 512988
ENSMUSG00000005364 = 5673001
ENSMUSG00000005364 = 5683057
ENSMUSG00000005364 = 5684996
ENSMUSG00000005364 = 912526
ENSMUSG00000005364 = 9607240
ENSMUSG00000005370 = 5358508
ENSMUSG00000005370 = 5358565
ENSMUSG00000005370 = 73894
ENSMUSG00000005371 = 1280218
ENSMUSG00000005371 = 168256
ENSMUSG00000005371 = 392499
ENSMUSG00000005371 = 597592
ENSMUSG00000005371 = 8951664
ENSMUSG00000005371 = 983168
ENSMUSG00000005371 = 983169
ENSMUSG00000005373 = 1430728
ENSMUSG00000005373 = 163358
ENSMUSG00000005373 = 163685
ENSMUSG00000005373 = 163765
ENSMUSG00000005378 = 6791226
ENSMUSG00000005378 = 72312
ENSMUSG00000005378 = 8868773
ENSMUSG00000005378 = 8953854
ENSMUSG00000005397 = 1474228
ENSMUSG00000005397 = 1474244
ENSMUSG00000005397 = 3000157
ENSMUSG00000005410 = 1640170
ENSMUSG00000005410 = 176187
ENSMUSG00000005410 = 453279
ENSMUSG00000005410 = 68867
ENSMUSG00000005410 = 68949
ENSMUSG00000005410 = 68962
ENSMUSG00000005410 = 69002
ENSMUSG00000005410 = 69052
ENSMUSG00000005410 = 69206
ENSMUSG00000005410 = 69239
ENSMUSG00000005410 = 69242
ENSMUSG00000005410 = 69278
ENSMUSG00000005410 = 69306
ENSMUSG00000005410 = 69481
ENSMUSG00000005410 = 69620
ENSMUSG00000005413 = 1430728
ENSMUSG00000005413 = 189445
ENSMUSG00000005413 = 189483
ENSMUSG00000005413 = 382551
ENSMUSG00000005413 = 917937
ENSMUSG00000005413 = 9609507
ENSMUSG00000005413 = 9609523
ENSMUSG00000005447 = 199991
ENSMUSG00000005447 = 5653656
ENSMUSG00000005447 = 6811436
ENSMUSG00000005447 = 6811442
ENSMUSG00000005447 = 8856688
ENSMUSG00000005465 = 1280215
ENSMUSG00000005465 = 168256
ENSMUSG00000005465 = 447115
ENSMUSG00000005465 = 449147
ENSMUSG00000005465 = 8984722
ENSMUSG00000005465 = 9020956
ENSMUSG00000005469 = 109582
ENSMUSG00000005469 = 111885
ENSMUSG00000005469 = 111931
ENSMUSG00000005469 = 111933
ENSMUSG00000005469 = 111996
ENSMUSG00000005469 = 111997
ENSMUSG00000005469 = 112040
ENSMUSG00000005469 = 112043
ENSMUSG00000005469 = 112314
ENSMUSG00000005469 = 112315
ENSMUSG00000005469 = 112316
ENSMUSG00000005469 = 1266738
ENSMUSG00000005469 = 1280215
ENSMUSG00000005469 = 1280218
ENSMUSG00000005469 = 1430728
ENSMUSG00000005469 = 1489509
ENSMUSG00000005469 = 162582
ENSMUSG00000005469 = 163359
ENSMUSG00000005469 = 163615
ENSMUSG00000005469 = 163685
ENSMUSG00000005469 = 1640170
ENSMUSG00000005469 = 164378
ENSMUSG00000005469 = 168249
ENSMUSG00000005469 = 168256
ENSMUSG00000005469 = 174824
ENSMUSG00000005469 = 180024
ENSMUSG00000005469 = 1852241
ENSMUSG00000005469 = 194138
ENSMUSG00000005469 = 2565942
ENSMUSG00000005469 = 372790
ENSMUSG00000005469 = 380259
ENSMUSG00000005469 = 380270
ENSMUSG00000005469 = 380284
ENSMUSG00000005469 = 380287
ENSMUSG00000005469 = 380320
ENSMUSG00000005469 = 381676
ENSMUSG00000005469 = 382551
ENSMUSG00000005469 = 388396
ENSMUSG00000005469 = 392517
ENSMUSG00000005469 = 397014
ENSMUSG00000005469 = 418594
ENSMUSG00000005469 = 422356
ENSMUSG00000005469 = 422475
ENSMUSG00000005469 = 432040
ENSMUSG00000005469 = 438064
ENSMUSG00000005469 = 4420097
ENSMUSG00000005469 = 442720
ENSMUSG00000005469 = 442755
ENSMUSG00000005469 = 445717
ENSMUSG00000005469 = 449147
ENSMUSG00000005469 = 453274
ENSMUSG00000005469 = 512988
ENSMUSG00000005469 = 5358351
ENSMUSG00000005469 = 5576891
ENSMUSG00000005469 = 5578775
ENSMUSG00000005469 = 5610785
ENSMUSG00000005469 = 5610787
ENSMUSG00000005469 = 5617833
ENSMUSG00000005469 = 5620912
ENSMUSG00000005469 = 5621481
ENSMUSG00000005469 = 5621575
ENSMUSG00000005469 = 5683057
ENSMUSG00000005469 = 5687128
ENSMUSG00000005469 = 68877
ENSMUSG00000005469 = 68886
ENSMUSG00000005469 = 69275
ENSMUSG00000005469 = 69278
ENSMUSG00000005469 = 8853659
ENSMUSG00000005469 = 8854518
ENSMUSG00000005469 = 8963896
ENSMUSG00000005469 = 8963898
ENSMUSG00000005469 = 9006925
ENSMUSG00000005469 = 9006934
ENSMUSG00000005469 = 983231
ENSMUSG00000005474 = 397014
ENSMUSG00000005474 = 445355
ENSMUSG00000005481 = 159236
ENSMUSG00000005481 = 72187
ENSMUSG00000005481 = 72202
ENSMUSG00000005481 = 72203
ENSMUSG00000005481 = 73856
ENSMUSG00000005481 = 73857
ENSMUSG00000005481 = 74160
ENSMUSG00000005481 = 8953854
ENSMUSG00000005483 = 162582
ENSMUSG00000005483 = 2262752
ENSMUSG00000005483 = 3371453
ENSMUSG00000005483 = 3371497
ENSMUSG00000005483 = 3371556
ENSMUSG00000005483 = 3371568
ENSMUSG00000005483 = 3371571
ENSMUSG00000005483 = 5683057
ENSMUSG00000005483 = 5687128
ENSMUSG00000005483 = 8953897
ENSMUSG00000005510 = 1428517
ENSMUSG00000005510 = 1430728
ENSMUSG00000005510 = 163200
ENSMUSG00000005510 = 611105
ENSMUSG00000005510 = 6799198
ENSMUSG00000005533 = 162582
ENSMUSG00000005533 = 2404192
ENSMUSG00000005533 = 2428924
ENSMUSG00000005533 = 2428928
ENSMUSG00000005533 = 2428933
ENSMUSG00000005533 = 8939211
ENSMUSG00000005533 = 9006931
ENSMUSG00000005533 = 9006934
ENSMUSG00000005533 = 9009391
ENSMUSG00000005534 = 1257604
ENSMUSG00000005534 = 162582
ENSMUSG00000005534 = 199418
ENSMUSG00000005534 = 6811558
ENSMUSG00000005534 = 74713
ENSMUSG00000005534 = 74749
ENSMUSG00000005534 = 74751
ENSMUSG00000005534 = 74752
ENSMUSG00000005534 = 77387
ENSMUSG00000005534 = 9006925
ENSMUSG00000005534 = 9006934
ENSMUSG00000005547 = 1430728
ENSMUSG00000005547 = 211859
ENSMUSG00000005547 = 211897
ENSMUSG00000005547 = 211935
ENSMUSG00000005547 = 211945
ENSMUSG00000005547 = 211981
ENSMUSG00000005547 = 211999
ENSMUSG00000005547 = 5423646
ENSMUSG00000005553 = 382551
ENSMUSG00000005553 = 936837
ENSMUSG00000005553 = 983712
ENSMUSG00000005566 = 212436
ENSMUSG00000005566 = 73857
ENSMUSG00000005566 = 74160
ENSMUSG00000005575 = 1280215
ENSMUSG00000005575 = 1280218
ENSMUSG00000005575 = 162582
ENSMUSG00000005575 = 168249
ENSMUSG00000005575 = 168256
ENSMUSG00000005575 = 170834
ENSMUSG00000005575 = 2173789
ENSMUSG00000005575 = 392499
ENSMUSG00000005575 = 5607761
ENSMUSG00000005575 = 5607764
ENSMUSG00000005575 = 5621481
ENSMUSG00000005575 = 5668541
ENSMUSG00000005575 = 5676590
ENSMUSG00000005575 = 597592
ENSMUSG00000005575 = 8951664
ENSMUSG00000005575 = 9006936
ENSMUSG00000005575 = 983168
ENSMUSG00000005575 = 983169
ENSMUSG00000005580 = 111885
ENSMUSG00000005580 = 111931
ENSMUSG00000005580 = 111933
ENSMUSG00000005580 = 111996
ENSMUSG00000005580 = 111997
ENSMUSG00000005580 = 112040
ENSMUSG00000005580 = 112043
ENSMUSG00000005580 = 112314
ENSMUSG00000005580 = 112315
ENSMUSG00000005580 = 112316
ENSMUSG00000005580 = 1489509
ENSMUSG00000005580 = 162582
ENSMUSG00000005580 = 163615
ENSMUSG00000005580 = 170660
ENSMUSG00000005580 = 170670
ENSMUSG00000005580 = 372790
ENSMUSG00000005580 = 388396
ENSMUSG00000005580 = 418594
ENSMUSG00000005580 = 418597
ENSMUSG00000005580 = 5358351
ENSMUSG00000005580 = 5610787
ENSMUSG00000005580 = 9006925
ENSMUSG00000005580 = 977443
ENSMUSG00000005580 = 977444
ENSMUSG00000005580 = 991365
ENSMUSG00000005583 = 1266738
ENSMUSG00000005583 = 525793
ENSMUSG00000005609 = 112382
ENSMUSG00000005609 = 392499
ENSMUSG00000005609 = 597592
ENSMUSG00000005609 = 674695
ENSMUSG00000005609 = 73857
ENSMUSG00000005609 = 74160
ENSMUSG00000005609 = 75955
ENSMUSG00000005609 = 8852135
ENSMUSG00000005609 = 8866654
ENSMUSG00000005610 = 1169408
ENSMUSG00000005610 = 1169410
ENSMUSG00000005610 = 1280215
ENSMUSG00000005610 = 168256
ENSMUSG00000005610 = 913531
ENSMUSG00000005611 = 109582
ENSMUSG00000005611 = 392154
ENSMUSG00000005611 = 418346
ENSMUSG00000005611 = 418457
ENSMUSG00000005615 = 1430728
ENSMUSG00000005615 = 1483191
ENSMUSG00000005615 = 1483206
ENSMUSG00000005615 = 1483257
ENSMUSG00000005615 = 556833
ENSMUSG00000005625 = 1168372
ENSMUSG00000005625 = 1169091
ENSMUSG00000005625 = 1234174
ENSMUSG00000005625 = 1234176
ENSMUSG00000005625 = 1236975
ENSMUSG00000005625 = 1236978
ENSMUSG00000005625 = 1257604
ENSMUSG00000005625 = 1280215
ENSMUSG00000005625 = 1280218
ENSMUSG00000005625 = 1430728
ENSMUSG00000005625 = 162582
ENSMUSG00000005625 = 1640170
ENSMUSG00000005625 = 168249
ENSMUSG00000005625 = 168256
ENSMUSG00000005625 = 174084
ENSMUSG00000005625 = 174143
ENSMUSG00000005625 = 174154
ENSMUSG00000005625 = 174178
ENSMUSG00000005625 = 174184
ENSMUSG00000005625 = 176409
ENSMUSG00000005625 = 176814
ENSMUSG00000005625 = 179419
ENSMUSG00000005625 = 187577
ENSMUSG00000005625 = 195253
ENSMUSG00000005625 = 195721
ENSMUSG00000005625 = 201681
ENSMUSG00000005625 = 202403
ENSMUSG00000005625 = 202424
ENSMUSG00000005625 = 212436
ENSMUSG00000005625 = 2262752
ENSMUSG00000005625 = 2454202
ENSMUSG00000005625 = 2467813
ENSMUSG00000005625 = 2555396
ENSMUSG00000005625 = 2871837
ENSMUSG00000005625 = 349425
ENSMUSG00000005625 = 350562
ENSMUSG00000005625 = 351202
ENSMUSG00000005625 = 382551
ENSMUSG00000005625 = 382556
ENSMUSG00000005625 = 3858494
ENSMUSG00000005625 = 392499
ENSMUSG00000005625 = 4086400
ENSMUSG00000005625 = 446652
ENSMUSG00000005625 = 449147
ENSMUSG00000005625 = 450408
ENSMUSG00000005625 = 450531
ENSMUSG00000005625 = 453274
ENSMUSG00000005625 = 453276
ENSMUSG00000005625 = 453279
ENSMUSG00000005625 = 4608870
ENSMUSG00000005625 = 4641257
ENSMUSG00000005625 = 4641258
ENSMUSG00000005625 = 5358346
ENSMUSG00000005625 = 5358351
ENSMUSG00000005625 = 5607761
ENSMUSG00000005625 = 5607764
ENSMUSG00000005625 = 5610780
ENSMUSG00000005625 = 5610785
ENSMUSG00000005625 = 5610787
ENSMUSG00000005625 = 5621481
ENSMUSG00000005625 = 5632684
ENSMUSG00000005625 = 5658442
ENSMUSG00000005625 = 5668541
ENSMUSG00000005625 = 5673001
ENSMUSG00000005625 = 5676590
ENSMUSG00000005625 = 5683057
ENSMUSG00000005625 = 5684996
ENSMUSG00000005625 = 5687128
ENSMUSG00000005625 = 5688426
ENSMUSG00000005625 = 5689603
ENSMUSG00000005625 = 5689880
ENSMUSG00000005625 = 597592
ENSMUSG00000005625 = 6807070
ENSMUSG00000005625 = 68827
ENSMUSG00000005625 = 68867
ENSMUSG00000005625 = 68882
ENSMUSG00000005625 = 68886
ENSMUSG00000005625 = 68949
ENSMUSG00000005625 = 69002
ENSMUSG00000005625 = 69017
ENSMUSG00000005625 = 69052
ENSMUSG00000005625 = 69202
ENSMUSG00000005625 = 69206
ENSMUSG00000005625 = 69239
ENSMUSG00000005625 = 69242
ENSMUSG00000005625 = 69275
ENSMUSG00000005625 = 69278
ENSMUSG00000005625 = 69306
ENSMUSG00000005625 = 69481
ENSMUSG00000005625 = 69541
ENSMUSG00000005625 = 69563
ENSMUSG00000005625 = 69580
ENSMUSG00000005625 = 69601
ENSMUSG00000005625 = 69610
ENSMUSG00000005625 = 69613
ENSMUSG00000005625 = 69615
ENSMUSG00000005625 = 69620
ENSMUSG00000005625 = 69656
ENSMUSG00000005625 = 71291
ENSMUSG00000005625 = 73857
ENSMUSG00000005625 = 74160
ENSMUSG00000005625 = 75815
ENSMUSG00000005625 = 8852276
ENSMUSG00000005625 = 8854050
ENSMUSG00000005625 = 8878159
ENSMUSG00000005625 = 8878166
ENSMUSG00000005625 = 8878171
ENSMUSG00000005625 = 8939236
ENSMUSG00000005625 = 8939902
ENSMUSG00000005625 = 8941858
ENSMUSG00000005625 = 8948751
ENSMUSG00000005625 = 8951664
ENSMUSG00000005625 = 8953854
ENSMUSG00000005625 = 8953897
ENSMUSG00000005625 = 9006925
ENSMUSG00000005625 = 9020702
ENSMUSG00000005625 = 9607240
ENSMUSG00000005625 = 983168
ENSMUSG00000005625 = 983169
ENSMUSG00000005625 = 983705
ENSMUSG00000005628 = 390522
ENSMUSG00000005628 = 397014
ENSMUSG00000005667 = 1430728
ENSMUSG00000005667 = 196757
ENSMUSG00000005667 = 196849
ENSMUSG00000005667 = 196854
ENSMUSG00000005672 = 1257604
ENSMUSG00000005672 = 1280215
ENSMUSG00000005672 = 1433557
ENSMUSG00000005672 = 1433559
ENSMUSG00000005672 = 162582
ENSMUSG00000005672 = 168256
ENSMUSG00000005672 = 199418
ENSMUSG00000005672 = 5673001
ENSMUSG00000005672 = 5683057
ENSMUSG00000005672 = 5684996
ENSMUSG00000005672 = 6811558
ENSMUSG00000005672 = 9006925
ENSMUSG00000005672 = 9006934
ENSMUSG00000005672 = 9607240
ENSMUSG00000005677 = 212436
ENSMUSG00000005677 = 383280
ENSMUSG00000005677 = 73857
ENSMUSG00000005677 = 74160
ENSMUSG00000005681 = 1430728
ENSMUSG00000005681 = 162582
ENSMUSG00000005681 = 174824
ENSMUSG00000005681 = 196854
ENSMUSG00000005681 = 2187338
ENSMUSG00000005681 = 372790
ENSMUSG00000005681 = 381426
ENSMUSG00000005681 = 382551
ENSMUSG00000005681 = 388396
ENSMUSG00000005681 = 392499
ENSMUSG00000005681 = 418594
ENSMUSG00000005681 = 597592
ENSMUSG00000005681 = 6806667
ENSMUSG00000005681 = 8957275
ENSMUSG00000005681 = 8963888
ENSMUSG00000005681 = 8963898
ENSMUSG00000005681 = 8963899
ENSMUSG00000005681 = 8963901
ENSMUSG00000005681 = 975634
ENSMUSG00000005682 = 429914
ENSMUSG00000005682 = 429947
ENSMUSG00000005682 = 8953854
ENSMUSG00000005683 = 1428517
ENSMUSG00000005683 = 1430728
ENSMUSG00000005683 = 71403
ENSMUSG00000005683 = 71406
ENSMUSG00000005686 = 1430728
ENSMUSG00000005686 = 15869
ENSMUSG00000005686 = 168249
ENSMUSG00000005686 = 168256
ENSMUSG00000005686 = 6798695
ENSMUSG00000005686 = 74217
ENSMUSG00000005686 = 8956321
ENSMUSG00000005687 = 72163
ENSMUSG00000005687 = 72172
ENSMUSG00000005687 = 72203
ENSMUSG00000005687 = 8953854
ENSMUSG00000005696 = 1280218
ENSMUSG00000005696 = 168256
ENSMUSG00000005696 = 198933
ENSMUSG00000005699 = 1500931
ENSMUSG00000005699 = 162582
ENSMUSG00000005699 = 170834
ENSMUSG00000005699 = 195721
ENSMUSG00000005699 = 2173791
ENSMUSG00000005699 = 3858494
ENSMUSG00000005699 = 4086400
ENSMUSG00000005699 = 420029
ENSMUSG00000005699 = 421270
ENSMUSG00000005699 = 446728
ENSMUSG00000005699 = 4608870
ENSMUSG00000005699 = 9006936
ENSMUSG00000005763 = 1280218
ENSMUSG00000005763 = 168249
ENSMUSG00000005763 = 168256
ENSMUSG00000005763 = 198933
ENSMUSG00000005763 = 202403
ENSMUSG00000005763 = 202424
ENSMUSG00000005763 = 202427
ENSMUSG00000005763 = 202430
ENSMUSG00000005763 = 202433
ENSMUSG00000005763 = 2029480
ENSMUSG00000005763 = 2029481
ENSMUSG00000005763 = 2029482
ENSMUSG00000005763 = 2029485
ENSMUSG00000005763 = 388841
ENSMUSG00000005763 = 389948
ENSMUSG00000005779 = 1168372
ENSMUSG00000005779 = 1169091
ENSMUSG00000005779 = 1234174
ENSMUSG00000005779 = 1234176
ENSMUSG00000005779 = 1236975
ENSMUSG00000005779 = 1236978
ENSMUSG00000005779 = 1257604
ENSMUSG00000005779 = 1280215
ENSMUSG00000005779 = 1280218
ENSMUSG00000005779 = 1430728
ENSMUSG00000005779 = 162582
ENSMUSG00000005779 = 1640170
ENSMUSG00000005779 = 168249
ENSMUSG00000005779 = 168256
ENSMUSG00000005779 = 174084
ENSMUSG00000005779 = 174143
ENSMUSG00000005779 = 174154
ENSMUSG00000005779 = 174178
ENSMUSG00000005779 = 174184
ENSMUSG00000005779 = 176409
ENSMUSG00000005779 = 176814
ENSMUSG00000005779 = 179419
ENSMUSG00000005779 = 187577
ENSMUSG00000005779 = 195253
ENSMUSG00000005779 = 195721
ENSMUSG00000005779 = 201681
ENSMUSG00000005779 = 202403
ENSMUSG00000005779 = 202424
ENSMUSG00000005779 = 212436
ENSMUSG00000005779 = 2262752
ENSMUSG00000005779 = 2454202
ENSMUSG00000005779 = 2467813
ENSMUSG00000005779 = 2555396
ENSMUSG00000005779 = 2871837
ENSMUSG00000005779 = 349425
ENSMUSG00000005779 = 350562
ENSMUSG00000005779 = 351202
ENSMUSG00000005779 = 382551
ENSMUSG00000005779 = 382556
ENSMUSG00000005779 = 3858494
ENSMUSG00000005779 = 392499
ENSMUSG00000005779 = 4086400
ENSMUSG00000005779 = 446652
ENSMUSG00000005779 = 449147
ENSMUSG00000005779 = 450408
ENSMUSG00000005779 = 450531
ENSMUSG00000005779 = 453274
ENSMUSG00000005779 = 453276
ENSMUSG00000005779 = 453279
ENSMUSG00000005779 = 4608870
ENSMUSG00000005779 = 4641257
ENSMUSG00000005779 = 4641258
ENSMUSG00000005779 = 5358346
ENSMUSG00000005779 = 5358351
ENSMUSG00000005779 = 5607761
ENSMUSG00000005779 = 5607764
ENSMUSG00000005779 = 5610780
ENSMUSG00000005779 = 5610785
ENSMUSG00000005779 = 5610787
ENSMUSG00000005779 = 5621481
ENSMUSG00000005779 = 5632684
ENSMUSG00000005779 = 5658442
ENSMUSG00000005779 = 5668541
ENSMUSG00000005779 = 5673001
ENSMUSG00000005779 = 5676590
ENSMUSG00000005779 = 5683057
ENSMUSG00000005779 = 5684996
ENSMUSG00000005779 = 5687128
ENSMUSG00000005779 = 5688426
ENSMUSG00000005779 = 5689603
ENSMUSG00000005779 = 5689880
ENSMUSG00000005779 = 597592
ENSMUSG00000005779 = 6807070
ENSMUSG00000005779 = 68827
ENSMUSG00000005779 = 68867
ENSMUSG00000005779 = 68882
ENSMUSG00000005779 = 68886
ENSMUSG00000005779 = 68949
ENSMUSG00000005779 = 69002
ENSMUSG00000005779 = 69017
ENSMUSG00000005779 = 69052
ENSMUSG00000005779 = 69202
ENSMUSG00000005779 = 69206
ENSMUSG00000005779 = 69239
ENSMUSG00000005779 = 69242
ENSMUSG00000005779 = 69275
ENSMUSG00000005779 = 69278
ENSMUSG00000005779 = 69306
ENSMUSG00000005779 = 69481
ENSMUSG00000005779 = 69541
ENSMUSG00000005779 = 69563
ENSMUSG00000005779 = 69580
ENSMUSG00000005779 = 69601
ENSMUSG00000005779 = 69610
ENSMUSG00000005779 = 69613
ENSMUSG00000005779 = 69615
ENSMUSG00000005779 = 69620
ENSMUSG00000005779 = 69656
ENSMUSG00000005779 = 71291
ENSMUSG00000005779 = 73857
ENSMUSG00000005779 = 74160
ENSMUSG00000005779 = 75815
ENSMUSG00000005779 = 8852276
ENSMUSG00000005779 = 8854050
ENSMUSG00000005779 = 8878159
ENSMUSG00000005779 = 8878166
ENSMUSG00000005779 = 8878171
ENSMUSG00000005779 = 8939236
ENSMUSG00000005779 = 8939902
ENSMUSG00000005779 = 8941858
ENSMUSG00000005779 = 8948751
ENSMUSG00000005779 = 8951664
ENSMUSG00000005779 = 8953854
ENSMUSG00000005779 = 8953897
ENSMUSG00000005779 = 9006925
ENSMUSG00000005779 = 9020702
ENSMUSG00000005779 = 9607240
ENSMUSG00000005779 = 983168
ENSMUSG00000005779 = 983169
ENSMUSG00000005779 = 983705
ENSMUSG00000005800 = 1442490
ENSMUSG00000005800 = 1474228
ENSMUSG00000005800 = 1474244
ENSMUSG00000005800 = 1592389
ENSMUSG00000005800 = 168249
ENSMUSG00000005800 = 168256
ENSMUSG00000005800 = 6798695
ENSMUSG00000005803 = 1430728
ENSMUSG00000005803 = 1614517
ENSMUSG00000005803 = 1614558
ENSMUSG00000005803 = 1614635
ENSMUSG00000005803 = 71291
ENSMUSG00000005804 = 199991
ENSMUSG00000005804 = 199992
ENSMUSG00000005804 = 432722
ENSMUSG00000005804 = 5653656
ENSMUSG00000005813 = 162582
ENSMUSG00000005813 = 2187338
ENSMUSG00000005813 = 2514856
ENSMUSG00000005813 = 2514859
ENSMUSG00000005813 = 372790
ENSMUSG00000005813 = 388396
ENSMUSG00000005813 = 418594
ENSMUSG00000005824 = 1280215
ENSMUSG00000005824 = 168256
ENSMUSG00000005824 = 5668541
ENSMUSG00000005824 = 5676594
ENSMUSG00000005836 = 109582
ENSMUSG00000005836 = 392499
ENSMUSG00000005836 = 5683826
ENSMUSG00000005836 = 983231
ENSMUSG00000005864 = 1852241
ENSMUSG00000005864 = 5617833
ENSMUSG00000005864 = 5620916
ENSMUSG00000005864 = 5620920
ENSMUSG00000005871 = 109581
ENSMUSG00000005871 = 111465
ENSMUSG00000005871 = 162582
ENSMUSG00000005871 = 195253
ENSMUSG00000005871 = 195721
ENSMUSG00000005871 = 196299
ENSMUSG00000005871 = 201681
ENSMUSG00000005871 = 3769402
ENSMUSG00000005871 = 392499
ENSMUSG00000005871 = 4641262
ENSMUSG00000005871 = 5357801
ENSMUSG00000005871 = 5688426
ENSMUSG00000005871 = 5689896
ENSMUSG00000005871 = 597592
ENSMUSG00000005871 = 75153
ENSMUSG00000005873 = 162582
ENSMUSG00000005873 = 372790
ENSMUSG00000005873 = 381753
ENSMUSG00000005873 = 388396
ENSMUSG00000005873 = 418555
ENSMUSG00000005886 = 1430728
ENSMUSG00000005886 = 159418
ENSMUSG00000005886 = 162582
ENSMUSG00000005886 = 192105
ENSMUSG00000005886 = 193368
ENSMUSG00000005886 = 193807
ENSMUSG00000005886 = 194068
ENSMUSG00000005886 = 194315
ENSMUSG00000005886 = 195258
ENSMUSG00000005886 = 211859
ENSMUSG00000005886 = 211897
ENSMUSG00000005886 = 211945
ENSMUSG00000005886 = 211976
ENSMUSG00000005886 = 3214847
ENSMUSG00000005886 = 3247509
ENSMUSG00000005886 = 400206
ENSMUSG00000005886 = 4839726
ENSMUSG00000005886 = 556833
ENSMUSG00000005886 = 5625740
ENSMUSG00000005886 = 5625886
ENSMUSG00000005886 = 8939211
ENSMUSG00000005886 = 8957322
ENSMUSG00000005886 = 9006931
ENSMUSG00000005886 = 9018519
ENSMUSG00000005892 = 162582
ENSMUSG00000005892 = 372790
ENSMUSG00000005892 = 373076
ENSMUSG00000005892 = 375276
ENSMUSG00000005892 = 388396
ENSMUSG00000005892 = 416476
ENSMUSG00000005892 = 500792
ENSMUSG00000005893 = 212436
ENSMUSG00000005893 = 383280
ENSMUSG00000005893 = 73857
ENSMUSG00000005893 = 74160
ENSMUSG00000005897 = 212436
ENSMUSG00000005897 = 383280
ENSMUSG00000005897 = 73857
ENSMUSG00000005897 = 74160
ENSMUSG00000005899 = 1430728
ENSMUSG00000005899 = 1660662
ENSMUSG00000005899 = 428157
ENSMUSG00000005899 = 556833
ENSMUSG00000005907 = 9033241
ENSMUSG00000005907 = 9609507
ENSMUSG00000005947 = 1474244
ENSMUSG00000005947 = 216083
ENSMUSG00000005949 = 382551
ENSMUSG00000005949 = 425393
ENSMUSG00000005949 = 425407
ENSMUSG00000005949 = 5223345
ENSMUSG00000005950 = 109582
ENSMUSG00000005950 = 139853
ENSMUSG00000005950 = 418346
ENSMUSG00000005950 = 418360
ENSMUSG00000005951 = 1430728
ENSMUSG00000005951 = 71336
ENSMUSG00000005951 = 71387
ENSMUSG00000005952 = 2672351
ENSMUSG00000005952 = 3295583
ENSMUSG00000005952 = 382551
ENSMUSG00000005952 = 983712
ENSMUSG00000005958 = 1266738
ENSMUSG00000005958 = 2682334
ENSMUSG00000005958 = 3928662
ENSMUSG00000005958 = 3928664
ENSMUSG00000005958 = 3928665
ENSMUSG00000005958 = 422475
ENSMUSG00000005973 = 381426
ENSMUSG00000005973 = 392499
ENSMUSG00000005973 = 597592
ENSMUSG00000005973 = 8957275
ENSMUSG00000005994 = 1430728
ENSMUSG00000005994 = 5662702
ENSMUSG00000005994 = 71291
ENSMUSG00000006005 = 1430728
ENSMUSG00000006005 = 159227
ENSMUSG00000006005 = 159230
ENSMUSG00000006005 = 159231
ENSMUSG00000006005 = 159234
ENSMUSG00000006005 = 159236
ENSMUSG00000006005 = 1640170
ENSMUSG00000006005 = 170822
ENSMUSG00000006005 = 191859
ENSMUSG00000006005 = 194441
ENSMUSG00000006005 = 211000
ENSMUSG00000006005 = 2262752
ENSMUSG00000006005 = 2980766
ENSMUSG00000006005 = 2990846
ENSMUSG00000006005 = 3108214
ENSMUSG00000006005 = 3108232
ENSMUSG00000006005 = 3232142
ENSMUSG00000006005 = 3301854
ENSMUSG00000006005 = 3371453
ENSMUSG00000006005 = 3371556
ENSMUSG00000006005 = 392499
ENSMUSG00000006005 = 4085377
ENSMUSG00000006005 = 4551638
ENSMUSG00000006005 = 4570464
ENSMUSG00000006005 = 4615885
ENSMUSG00000006005 = 5578749
ENSMUSG00000006005 = 597592
ENSMUSG00000006005 = 68875
ENSMUSG00000006005 = 68886
ENSMUSG00000006005 = 69278
ENSMUSG00000006005 = 70171
ENSMUSG00000006005 = 70326
ENSMUSG00000006005 = 71387
ENSMUSG00000006005 = 72202
ENSMUSG00000006005 = 72203
ENSMUSG00000006005 = 74160
ENSMUSG00000006005 = 8953854
ENSMUSG00000006005 = 8953897
ENSMUSG00000006021 = 2262752
ENSMUSG00000006021 = 8953897
ENSMUSG00000006021 = 9639288
ENSMUSG00000006024 = 199977
ENSMUSG00000006024 = 199991
ENSMUSG00000006024 = 199992
ENSMUSG00000006024 = 204005
ENSMUSG00000006024 = 392499
ENSMUSG00000006024 = 432722
ENSMUSG00000006024 = 446203
ENSMUSG00000006024 = 5653656
ENSMUSG00000006024 = 597592
ENSMUSG00000006024 = 6807878
ENSMUSG00000006024 = 6811434
ENSMUSG00000006024 = 6811438
ENSMUSG00000006024 = 6811440
ENSMUSG00000006024 = 6811442
ENSMUSG00000006024 = 8856688
ENSMUSG00000006024 = 948021
ENSMUSG00000006057 = 1428517
ENSMUSG00000006057 = 1430728
ENSMUSG00000006057 = 1592230
ENSMUSG00000006057 = 163200
ENSMUSG00000006057 = 163210
ENSMUSG00000006057 = 1852241
ENSMUSG00000006057 = 8949613
ENSMUSG00000006058 = 199991
ENSMUSG00000006058 = 5653656
ENSMUSG00000006058 = 917729
ENSMUSG00000006095 = 1280218
ENSMUSG00000006095 = 1640170
ENSMUSG00000006095 = 168256
ENSMUSG00000006095 = 1852241
ENSMUSG00000006095 = 199977
ENSMUSG00000006095 = 199991
ENSMUSG00000006095 = 2132295
ENSMUSG00000006095 = 2262752
ENSMUSG00000006095 = 2565942
ENSMUSG00000006095 = 3371497
ENSMUSG00000006095 = 380259
ENSMUSG00000006095 = 380270
ENSMUSG00000006095 = 380284
ENSMUSG00000006095 = 380287
ENSMUSG00000006095 = 380320
ENSMUSG00000006095 = 392499
ENSMUSG00000006095 = 446203
ENSMUSG00000006095 = 453274
ENSMUSG00000006095 = 5617833
ENSMUSG00000006095 = 5620912
ENSMUSG00000006095 = 5653656
ENSMUSG00000006095 = 597592
ENSMUSG00000006095 = 6807878
ENSMUSG00000006095 = 6811436
ENSMUSG00000006095 = 6811442
ENSMUSG00000006095 = 68877
ENSMUSG00000006095 = 68886
ENSMUSG00000006095 = 69275
ENSMUSG00000006095 = 69278
ENSMUSG00000006095 = 8854518
ENSMUSG00000006095 = 8856688
ENSMUSG00000006095 = 8953897
ENSMUSG00000006095 = 948021
ENSMUSG00000006127 = 1430728
ENSMUSG00000006127 = 1483255
ENSMUSG00000006127 = 1483257
ENSMUSG00000006127 = 1660499
ENSMUSG00000006127 = 556833
ENSMUSG00000006134 = 1280215
ENSMUSG00000006134 = 162582
ENSMUSG00000006134 = 166520
ENSMUSG00000006134 = 168256
ENSMUSG00000006134 = 169893
ENSMUSG00000006134 = 170968
ENSMUSG00000006134 = 186763
ENSMUSG00000006134 = 186797
ENSMUSG00000006134 = 187037
ENSMUSG00000006134 = 187687
ENSMUSG00000006134 = 449147
ENSMUSG00000006134 = 512988
ENSMUSG00000006134 = 6806834
ENSMUSG00000006134 = 8875555
ENSMUSG00000006134 = 8875656
ENSMUSG00000006134 = 8875878
ENSMUSG00000006134 = 9006335
ENSMUSG00000006134 = 9006934
ENSMUSG00000006134 = 9027284
ENSMUSG00000006134 = 912631
ENSMUSG00000006169 = 199991
ENSMUSG00000006169 = 199992
ENSMUSG00000006169 = 432722
ENSMUSG00000006169 = 5653656
ENSMUSG00000006205 = 1474228
ENSMUSG00000006205 = 1474244
ENSMUSG00000006216 = 2672351
ENSMUSG00000006216 = 382551
ENSMUSG00000006216 = 983712
ENSMUSG00000006219 = 1500931
ENSMUSG00000006219 = 446353
ENSMUSG00000006219 = 446728
ENSMUSG00000006235 = 162582
ENSMUSG00000006235 = 9006335
ENSMUSG00000006235 = 9027276
ENSMUSG00000006235 = 9027284
ENSMUSG00000006262 = 162582
ENSMUSG00000006262 = 2028269
ENSMUSG00000006269 = 1222556
ENSMUSG00000006269 = 162582
ENSMUSG00000006269 = 168249
ENSMUSG00000006269 = 168256
ENSMUSG00000006269 = 2262752
ENSMUSG00000006269 = 382551
ENSMUSG00000006269 = 74752
ENSMUSG00000006269 = 77387
ENSMUSG00000006269 = 8953897
ENSMUSG00000006269 = 9006934
ENSMUSG00000006269 = 917937
ENSMUSG00000006269 = 917977
ENSMUSG00000006269 = 9639288
ENSMUSG00000006269 = 983712
ENSMUSG00000006273 = 1222556
ENSMUSG00000006273 = 162582
ENSMUSG00000006273 = 168249
ENSMUSG00000006273 = 168256
ENSMUSG00000006273 = 2262752
ENSMUSG00000006273 = 382551
ENSMUSG00000006273 = 74752
ENSMUSG00000006273 = 77387
ENSMUSG00000006273 = 8953897
ENSMUSG00000006273 = 9006934
ENSMUSG00000006273 = 917937
ENSMUSG00000006273 = 917977
ENSMUSG00000006273 = 9639288
ENSMUSG00000006273 = 983712
ENSMUSG00000006276 = 162582
ENSMUSG00000006276 = 177929
ENSMUSG00000006276 = 182971
ENSMUSG00000006276 = 199991
ENSMUSG00000006276 = 5653656
ENSMUSG00000006276 = 8856825
ENSMUSG00000006276 = 8856828
ENSMUSG00000006276 = 9006934
ENSMUSG00000006288 = 212436
ENSMUSG00000006288 = 3700989
ENSMUSG00000006288 = 5633007
ENSMUSG00000006288 = 6804760
ENSMUSG00000006288 = 73857
ENSMUSG00000006288 = 74160
ENSMUSG00000006301 = 168249
ENSMUSG00000006301 = 168256
ENSMUSG00000006301 = 6798695
ENSMUSG00000006304 = 1266738
ENSMUSG00000006304 = 162582
ENSMUSG00000006304 = 168249
ENSMUSG00000006304 = 168256
ENSMUSG00000006304 = 194315
ENSMUSG00000006304 = 195258
ENSMUSG00000006304 = 199991
ENSMUSG00000006304 = 2029480
ENSMUSG00000006304 = 2029482
ENSMUSG00000006304 = 2682334
ENSMUSG00000006304 = 3928662
ENSMUSG00000006304 = 422475
ENSMUSG00000006304 = 5653656
ENSMUSG00000006304 = 5663213
ENSMUSG00000006304 = 8856828
ENSMUSG00000006307 = 212436
ENSMUSG00000006307 = 3214841
ENSMUSG00000006307 = 3247509
ENSMUSG00000006307 = 4839726
ENSMUSG00000006307 = 73857
ENSMUSG00000006307 = 74160
ENSMUSG00000006307 = 8878171
ENSMUSG00000006307 = 8936459
ENSMUSG00000006333 = 156827
ENSMUSG00000006333 = 1799339
ENSMUSG00000006333 = 392499
ENSMUSG00000006333 = 6791226
ENSMUSG00000006333 = 72312
ENSMUSG00000006333 = 72613
ENSMUSG00000006333 = 72649
ENSMUSG00000006333 = 72662
ENSMUSG00000006333 = 72689
ENSMUSG00000006333 = 72695
ENSMUSG00000006333 = 72702
ENSMUSG00000006333 = 72706
ENSMUSG00000006333 = 72737
ENSMUSG00000006333 = 72766
ENSMUSG00000006333 = 8868773
ENSMUSG00000006333 = 8953854
ENSMUSG00000006333 = 927802
ENSMUSG00000006333 = 975956
ENSMUSG00000006333 = 975957
ENSMUSG00000006335 = 392499
ENSMUSG00000006335 = 5688426
ENSMUSG00000006335 = 5689603
ENSMUSG00000006335 = 5696394
ENSMUSG00000006335 = 5696398
ENSMUSG00000006335 = 5696399
ENSMUSG00000006335 = 597592
ENSMUSG00000006335 = 73894
ENSMUSG00000006344 = 1430728
ENSMUSG00000006344 = 156580
ENSMUSG00000006344 = 156590
ENSMUSG00000006344 = 174403
ENSMUSG00000006344 = 211859
ENSMUSG00000006344 = 2142691
ENSMUSG00000006344 = 2142753
ENSMUSG00000006344 = 5423646
ENSMUSG00000006344 = 556833
ENSMUSG00000006344 = 8978868
ENSMUSG00000006345 = 1430728
ENSMUSG00000006345 = 156580
ENSMUSG00000006345 = 156590
ENSMUSG00000006345 = 174403
ENSMUSG00000006345 = 211859
ENSMUSG00000006345 = 2142691
ENSMUSG00000006345 = 2142753
ENSMUSG00000006345 = 5423646
ENSMUSG00000006345 = 556833
ENSMUSG00000006345 = 8978868
ENSMUSG00000006373 = 168249
ENSMUSG00000006373 = 168256
ENSMUSG00000006373 = 6798695
ENSMUSG00000006378 = 1430728
ENSMUSG00000006378 = 71291
ENSMUSG00000006378 = 8849175
ENSMUSG00000006386 = 109582
ENSMUSG00000006386 = 1280215
ENSMUSG00000006386 = 162582
ENSMUSG00000006386 = 168256
ENSMUSG00000006386 = 202733
ENSMUSG00000006386 = 210993
ENSMUSG00000006386 = 5673001
ENSMUSG00000006386 = 5683057
ENSMUSG00000006386 = 5684996
ENSMUSG00000006386 = 9607240
ENSMUSG00000006390 = 1430728
ENSMUSG00000006390 = 2046104
ENSMUSG00000006390 = 2046105
ENSMUSG00000006390 = 2046106
ENSMUSG00000006390 = 556833
ENSMUSG00000006390 = 75105
ENSMUSG00000006390 = 75876
ENSMUSG00000006390 = 8978868
ENSMUSG00000006392 = 212436
ENSMUSG00000006392 = 73857
ENSMUSG00000006392 = 74160
ENSMUSG00000006398 = 1280218
ENSMUSG00000006398 = 141405
ENSMUSG00000006398 = 141424
ENSMUSG00000006398 = 141430
ENSMUSG00000006398 = 141444
ENSMUSG00000006398 = 162582
ENSMUSG00000006398 = 1640170
ENSMUSG00000006398 = 168256
ENSMUSG00000006398 = 174048
ENSMUSG00000006398 = 174143
ENSMUSG00000006398 = 174154
ENSMUSG00000006398 = 174178
ENSMUSG00000006398 = 174184
ENSMUSG00000006398 = 176407
ENSMUSG00000006398 = 176408
ENSMUSG00000006398 = 176409
ENSMUSG00000006398 = 176417
ENSMUSG00000006398 = 176814
ENSMUSG00000006398 = 179409
ENSMUSG00000006398 = 179419
ENSMUSG00000006398 = 194315
ENSMUSG00000006398 = 195258
ENSMUSG00000006398 = 2467813
ENSMUSG00000006398 = 2500257
ENSMUSG00000006398 = 2555396
ENSMUSG00000006398 = 392499
ENSMUSG00000006398 = 453276
ENSMUSG00000006398 = 5663220
ENSMUSG00000006398 = 5688426
ENSMUSG00000006398 = 5689880
ENSMUSG00000006398 = 597592
ENSMUSG00000006398 = 68877
ENSMUSG00000006398 = 68882
ENSMUSG00000006398 = 68886
ENSMUSG00000006398 = 69278
ENSMUSG00000006398 = 69618
ENSMUSG00000006398 = 69620
ENSMUSG00000006398 = 9648025
ENSMUSG00000006398 = 983168
ENSMUSG00000006398 = 983169
ENSMUSG00000006403 = 1474228
ENSMUSG00000006403 = 1474244
ENSMUSG00000006403 = 392499
ENSMUSG00000006403 = 5173105
ENSMUSG00000006403 = 5173214
ENSMUSG00000006403 = 597592
ENSMUSG00000006411 = 1500931
ENSMUSG00000006411 = 418990
ENSMUSG00000006411 = 420597
ENSMUSG00000006411 = 421270
ENSMUSG00000006411 = 446728
ENSMUSG00000006418 = 1280218
ENSMUSG00000006418 = 168256
ENSMUSG00000006418 = 983168
ENSMUSG00000006418 = 983169
ENSMUSG00000006442 = 1430728
ENSMUSG00000006442 = 351202
ENSMUSG00000006442 = 71291
ENSMUSG00000006445 = 1266738
ENSMUSG00000006445 = 2682334
ENSMUSG00000006445 = 3928663
ENSMUSG00000006445 = 3928665
ENSMUSG00000006445 = 422475
ENSMUSG00000006456 = 212436
ENSMUSG00000006456 = 73857
ENSMUSG00000006456 = 74160
ENSMUSG00000006456 = 8878166
ENSMUSG00000006456 = 8941326
ENSMUSG00000006457 = 390522
ENSMUSG00000006457 = 397014
ENSMUSG00000006464 = 1852241
ENSMUSG00000006464 = 5617833
ENSMUSG00000006464 = 5620920
ENSMUSG00000006464 = 5620922
ENSMUSG00000006469 = 382551
ENSMUSG00000006469 = 425393
ENSMUSG00000006469 = 425407
ENSMUSG00000006469 = 427589
ENSMUSG00000006469 = 427652
ENSMUSG00000006494 = 1428517
ENSMUSG00000006494 = 1430728
ENSMUSG00000006494 = 162582
ENSMUSG00000006494 = 204174
ENSMUSG00000006494 = 5362517
ENSMUSG00000006494 = 70268
ENSMUSG00000006494 = 71406
ENSMUSG00000006494 = 9006931
ENSMUSG00000006498 = 162582
ENSMUSG00000006498 = 190236
ENSMUSG00000006498 = 5654738
ENSMUSG00000006498 = 6803529
ENSMUSG00000006498 = 72163
ENSMUSG00000006498 = 72172
ENSMUSG00000006498 = 72203
ENSMUSG00000006498 = 8953854
ENSMUSG00000006498 = 9006934
ENSMUSG00000006517 = 1430728
ENSMUSG00000006517 = 191273
ENSMUSG00000006517 = 392499
ENSMUSG00000006517 = 446193
ENSMUSG00000006517 = 446199
ENSMUSG00000006517 = 446203
ENSMUSG00000006517 = 446219
ENSMUSG00000006517 = 556833
ENSMUSG00000006517 = 597592
ENSMUSG00000006517 = 8957322
ENSMUSG00000006519 = 1222556
ENSMUSG00000006519 = 1236973
ENSMUSG00000006519 = 1236975
ENSMUSG00000006519 = 1280218
ENSMUSG00000006519 = 162582
ENSMUSG00000006519 = 168249
ENSMUSG00000006519 = 168256
ENSMUSG00000006519 = 194138
ENSMUSG00000006519 = 194315
ENSMUSG00000006519 = 195258
ENSMUSG00000006519 = 2262752
ENSMUSG00000006519 = 3299685
ENSMUSG00000006519 = 4420097
ENSMUSG00000006519 = 5668599
ENSMUSG00000006519 = 6798695
ENSMUSG00000006519 = 8953897
ENSMUSG00000006519 = 9006934
ENSMUSG00000006519 = 983169
ENSMUSG00000006522 = 109582
ENSMUSG00000006522 = 114608
ENSMUSG00000006522 = 76002
ENSMUSG00000006522 = 76005
ENSMUSG00000006538 = 162582
ENSMUSG00000006538 = 5358346
ENSMUSG00000006538 = 5358351
ENSMUSG00000006538 = 5362798
ENSMUSG00000006538 = 5632681
ENSMUSG00000006538 = 5632684
ENSMUSG00000006538 = 5635838
ENSMUSG00000006542 = 162582
ENSMUSG00000006542 = 1632852
ENSMUSG00000006542 = 165159
ENSMUSG00000006542 = 212436
ENSMUSG00000006542 = 3700989
ENSMUSG00000006542 = 380972
ENSMUSG00000006542 = 5628897
ENSMUSG00000006542 = 5633007
ENSMUSG00000006542 = 6804756
ENSMUSG00000006542 = 73857
ENSMUSG00000006542 = 74160
ENSMUSG00000006542 = 9612973
ENSMUSG00000006567 = 382551
ENSMUSG00000006567 = 936837
ENSMUSG00000006567 = 983712
ENSMUSG00000006574 = 1237044
ENSMUSG00000006574 = 1247673
ENSMUSG00000006574 = 1480926
ENSMUSG00000006574 = 382551
ENSMUSG00000006574 = 425381
ENSMUSG00000006574 = 425393
ENSMUSG00000006574 = 425407
ENSMUSG00000006576 = 382551
ENSMUSG00000006576 = 425381
ENSMUSG00000006576 = 425393
ENSMUSG00000006576 = 425407
ENSMUSG00000006585 = 1640170
ENSMUSG00000006585 = 453279
ENSMUSG00000006585 = 68827
ENSMUSG00000006585 = 68867
ENSMUSG00000006585 = 68949
ENSMUSG00000006585 = 68962
ENSMUSG00000006585 = 69002
ENSMUSG00000006585 = 69052
ENSMUSG00000006585 = 69206
ENSMUSG00000006585 = 69239
ENSMUSG00000006585 = 69242
ENSMUSG00000006585 = 69278
ENSMUSG00000006585 = 69306
ENSMUSG00000006589 = 1430728
ENSMUSG00000006589 = 15869
ENSMUSG00000006589 = 168249
ENSMUSG00000006589 = 168256
ENSMUSG00000006589 = 6798695
ENSMUSG00000006589 = 74217
ENSMUSG00000006589 = 8956321
ENSMUSG00000006599 = 112382
ENSMUSG00000006599 = 113418
ENSMUSG00000006599 = 212436
ENSMUSG00000006599 = 3700989
ENSMUSG00000006599 = 5696395
ENSMUSG00000006599 = 5696398
ENSMUSG00000006599 = 5696399
ENSMUSG00000006599 = 5696400
ENSMUSG00000006599 = 674695
ENSMUSG00000006599 = 6781823
ENSMUSG00000006599 = 6781827
ENSMUSG00000006599 = 6782135
ENSMUSG00000006599 = 6782210
ENSMUSG00000006599 = 6796648
ENSMUSG00000006599 = 72086
ENSMUSG00000006599 = 73762
ENSMUSG00000006599 = 73772
ENSMUSG00000006599 = 73776
ENSMUSG00000006599 = 73779
ENSMUSG00000006599 = 73854
ENSMUSG00000006599 = 73857
ENSMUSG00000006599 = 73863
ENSMUSG00000006599 = 73864
ENSMUSG00000006599 = 73894
ENSMUSG00000006599 = 74160
ENSMUSG00000006599 = 75953
ENSMUSG00000006599 = 75955
ENSMUSG00000006599 = 76042
ENSMUSG00000006599 = 77075
ENSMUSG00000006599 = 8953854
ENSMUSG00000006611 = 382551
ENSMUSG00000006611 = 917937
ENSMUSG00000006611 = 917977
ENSMUSG00000006641 = 1430728
ENSMUSG00000006641 = 196780
ENSMUSG00000006641 = 196849
ENSMUSG00000006641 = 196854
ENSMUSG00000006641 = 199220
ENSMUSG00000006641 = 382551
ENSMUSG00000006641 = 425397
ENSMUSG00000006641 = 425407
ENSMUSG00000006649 = 1500931
ENSMUSG00000006649 = 373753
ENSMUSG00000006676 = 392499
ENSMUSG00000006676 = 5688426
ENSMUSG00000006676 = 5689880
ENSMUSG00000006676 = 597592
ENSMUSG00000006678 = 113501
ENSMUSG00000006678 = 113510
ENSMUSG00000006678 = 157579
ENSMUSG00000006678 = 1640170
ENSMUSG00000006678 = 174411
ENSMUSG00000006678 = 174417
ENSMUSG00000006678 = 174430
ENSMUSG00000006678 = 180786
ENSMUSG00000006678 = 453279
ENSMUSG00000006678 = 68952
ENSMUSG00000006678 = 68962
ENSMUSG00000006678 = 69002
ENSMUSG00000006678 = 69091
ENSMUSG00000006678 = 69109
ENSMUSG00000006678 = 69166
ENSMUSG00000006678 = 69183
ENSMUSG00000006678 = 69186
ENSMUSG00000006678 = 69190
ENSMUSG00000006678 = 69206
ENSMUSG00000006678 = 69239
ENSMUSG00000006678 = 69242
ENSMUSG00000006678 = 69278
ENSMUSG00000006678 = 69306
ENSMUSG00000006678 = 73886
ENSMUSG00000006699 = 109582
ENSMUSG00000006699 = 114604
ENSMUSG00000006699 = 1266738
ENSMUSG00000006699 = 1280218
ENSMUSG00000006699 = 162582
ENSMUSG00000006699 = 168249
ENSMUSG00000006699 = 168256
ENSMUSG00000006699 = 177929
ENSMUSG00000006699 = 182971
ENSMUSG00000006699 = 194138
ENSMUSG00000006699 = 194315
ENSMUSG00000006699 = 194840
ENSMUSG00000006699 = 195258
ENSMUSG00000006699 = 2029480
ENSMUSG00000006699 = 2029482
ENSMUSG00000006699 = 2682334
ENSMUSG00000006699 = 372790
ENSMUSG00000006699 = 373752
ENSMUSG00000006699 = 388396
ENSMUSG00000006699 = 388841
ENSMUSG00000006699 = 389356
ENSMUSG00000006699 = 389359
ENSMUSG00000006699 = 3928662
ENSMUSG00000006699 = 397795
ENSMUSG00000006699 = 418885
ENSMUSG00000006699 = 422475
ENSMUSG00000006699 = 4420097
ENSMUSG00000006699 = 525793
ENSMUSG00000006699 = 5625970
ENSMUSG00000006699 = 5626467
ENSMUSG00000006699 = 5627123
ENSMUSG00000006699 = 5663213
ENSMUSG00000006699 = 5663220
ENSMUSG00000006699 = 5683057
ENSMUSG00000006699 = 5687128
ENSMUSG00000006699 = 76002
ENSMUSG00000006699 = 8964616
ENSMUSG00000006699 = 9006934
ENSMUSG00000006699 = 983231
ENSMUSG00000006711 = 199991
ENSMUSG00000006711 = 5653656
ENSMUSG00000006711 = 8856825
ENSMUSG00000006711 = 8856828
ENSMUSG00000006715 = 1640170
ENSMUSG00000006715 = 453279
ENSMUSG00000006715 = 68827
ENSMUSG00000006715 = 68867
ENSMUSG00000006715 = 68962
ENSMUSG00000006715 = 69002
ENSMUSG00000006715 = 69206
ENSMUSG00000006715 = 69278
ENSMUSG00000006715 = 69306
ENSMUSG00000006717 = 1430728
ENSMUSG00000006717 = 556833
ENSMUSG00000006717 = 77289
ENSMUSG00000006717 = 8978868
ENSMUSG00000006720 = 212436
ENSMUSG00000006720 = 73857
ENSMUSG00000006720 = 74160
ENSMUSG00000006724 = 1430728
ENSMUSG00000006724 = 196791
ENSMUSG00000006724 = 211859
ENSMUSG00000006724 = 211897
ENSMUSG00000006724 = 211916
ENSMUSG00000006724 = 211945
ENSMUSG00000006724 = 556833
ENSMUSG00000006724 = 8957322
ENSMUSG00000006728 = 1266738
ENSMUSG00000006728 = 162582
ENSMUSG00000006728 = 1640170
ENSMUSG00000006728 = 187577
ENSMUSG00000006728 = 212436
ENSMUSG00000006728 = 3214858
ENSMUSG00000006728 = 3247509
ENSMUSG00000006728 = 453279
ENSMUSG00000006728 = 4839726
ENSMUSG00000006728 = 69202
ENSMUSG00000006728 = 69206
ENSMUSG00000006728 = 69231
ENSMUSG00000006728 = 69236
ENSMUSG00000006728 = 69242
ENSMUSG00000006728 = 69278
ENSMUSG00000006728 = 69656
ENSMUSG00000006728 = 73857
ENSMUSG00000006728 = 74160
ENSMUSG00000006728 = 75815
ENSMUSG00000006728 = 8848021
ENSMUSG00000006728 = 8849470
ENSMUSG00000006728 = 8878166
ENSMUSG00000006728 = 9006927
ENSMUSG00000006728 = 9616222
ENSMUSG00000006731 = 1430728
ENSMUSG00000006731 = 1660662
ENSMUSG00000006731 = 428157
ENSMUSG00000006731 = 556833
ENSMUSG00000006740 = 109582
ENSMUSG00000006740 = 1280218
ENSMUSG00000006740 = 162582
ENSMUSG00000006740 = 168256
ENSMUSG00000006740 = 194315
ENSMUSG00000006740 = 195258
ENSMUSG00000006740 = 199991
ENSMUSG00000006740 = 2132295
ENSMUSG00000006740 = 5625970
ENSMUSG00000006740 = 5653656
ENSMUSG00000006740 = 6811434
ENSMUSG00000006740 = 6811442
ENSMUSG00000006740 = 8856688
ENSMUSG00000006740 = 983189
ENSMUSG00000006740 = 983231
ENSMUSG00000006764 = 1430728
ENSMUSG00000006764 = 209776
ENSMUSG00000006764 = 209931
ENSMUSG00000006764 = 71291
ENSMUSG00000006777 = 1266738
ENSMUSG00000006777 = 6805567
ENSMUSG00000006777 = 6809371
ENSMUSG00000006818 = 1592230
ENSMUSG00000006818 = 1852241
ENSMUSG00000006818 = 2151201
ENSMUSG00000006818 = 2262752
ENSMUSG00000006818 = 3299685
ENSMUSG00000006818 = 8953897
ENSMUSG00000006906 = 392499
ENSMUSG00000006906 = 5688426
ENSMUSG00000006906 = 5689901
ENSMUSG00000006906 = 597592
ENSMUSG00000006932 = 109581
ENSMUSG00000006932 = 111465
ENSMUSG00000006932 = 1266738
ENSMUSG00000006932 = 1500931
ENSMUSG00000006932 = 162582
ENSMUSG00000006932 = 168249
ENSMUSG00000006932 = 168256
ENSMUSG00000006932 = 1834949
ENSMUSG00000006932 = 194138
ENSMUSG00000006932 = 194315
ENSMUSG00000006932 = 195253
ENSMUSG00000006932 = 195258
ENSMUSG00000006932 = 195721
ENSMUSG00000006932 = 196299
ENSMUSG00000006932 = 201681
ENSMUSG00000006932 = 201722
ENSMUSG00000006932 = 212436
ENSMUSG00000006932 = 3134973
ENSMUSG00000006932 = 351906
ENSMUSG00000006932 = 3769402
ENSMUSG00000006932 = 3858494
ENSMUSG00000006932 = 4086398
ENSMUSG00000006932 = 418990
ENSMUSG00000006932 = 421270
ENSMUSG00000006932 = 4420097
ENSMUSG00000006932 = 446728
ENSMUSG00000006932 = 4641262
ENSMUSG00000006932 = 5218920
ENSMUSG00000006932 = 525793
ENSMUSG00000006932 = 5357801
ENSMUSG00000006932 = 5626467
ENSMUSG00000006932 = 73857
ENSMUSG00000006932 = 74160
ENSMUSG00000006932 = 75153
ENSMUSG00000006932 = 8853884
ENSMUSG00000006932 = 8878159
ENSMUSG00000006932 = 8951430
ENSMUSG00000006932 = 9006934
ENSMUSG00000006998 = 1168372
ENSMUSG00000006998 = 1169091
ENSMUSG00000006998 = 1234174
ENSMUSG00000006998 = 1234176
ENSMUSG00000006998 = 1236975
ENSMUSG00000006998 = 1236978
ENSMUSG00000006998 = 1257604
ENSMUSG00000006998 = 1280215
ENSMUSG00000006998 = 1280218
ENSMUSG00000006998 = 1430728
ENSMUSG00000006998 = 162582
ENSMUSG00000006998 = 1640170
ENSMUSG00000006998 = 168249
ENSMUSG00000006998 = 168256
ENSMUSG00000006998 = 174084
ENSMUSG00000006998 = 174143
ENSMUSG00000006998 = 174154
ENSMUSG00000006998 = 174178
ENSMUSG00000006998 = 174184
ENSMUSG00000006998 = 176409
ENSMUSG00000006998 = 176814
ENSMUSG00000006998 = 179419
ENSMUSG00000006998 = 187577
ENSMUSG00000006998 = 195253
ENSMUSG00000006998 = 195721
ENSMUSG00000006998 = 201681
ENSMUSG00000006998 = 202403
ENSMUSG00000006998 = 202424
ENSMUSG00000006998 = 212436
ENSMUSG00000006998 = 2262752
ENSMUSG00000006998 = 2454202
ENSMUSG00000006998 = 2467813
ENSMUSG00000006998 = 2555396
ENSMUSG00000006998 = 2871837
ENSMUSG00000006998 = 349425
ENSMUSG00000006998 = 350562
ENSMUSG00000006998 = 351202
ENSMUSG00000006998 = 382551
ENSMUSG00000006998 = 382556
ENSMUSG00000006998 = 3858494
ENSMUSG00000006998 = 392499
ENSMUSG00000006998 = 4086400
ENSMUSG00000006998 = 446652
ENSMUSG00000006998 = 449147
ENSMUSG00000006998 = 450408
ENSMUSG00000006998 = 450531
ENSMUSG00000006998 = 453274
ENSMUSG00000006998 = 453276
ENSMUSG00000006998 = 453279
ENSMUSG00000006998 = 4608870
ENSMUSG00000006998 = 4641257
ENSMUSG00000006998 = 4641258
ENSMUSG00000006998 = 5358346
ENSMUSG00000006998 = 5358351
ENSMUSG00000006998 = 5607761
ENSMUSG00000006998 = 5607764
ENSMUSG00000006998 = 5610780
ENSMUSG00000006998 = 5610785
ENSMUSG00000006998 = 5610787
ENSMUSG00000006998 = 5621481
ENSMUSG00000006998 = 5632684
ENSMUSG00000006998 = 5658442
ENSMUSG00000006998 = 5668541
ENSMUSG00000006998 = 5673001
ENSMUSG00000006998 = 5676590
ENSMUSG00000006998 = 5683057
ENSMUSG00000006998 = 5684996
ENSMUSG00000006998 = 5687128
ENSMUSG00000006998 = 5688426
ENSMUSG00000006998 = 5689603
ENSMUSG00000006998 = 5689880
ENSMUSG00000006998 = 597592
ENSMUSG00000006998 = 6798695
ENSMUSG00000006998 = 6807070
ENSMUSG00000006998 = 68827
ENSMUSG00000006998 = 68867
ENSMUSG00000006998 = 68882
ENSMUSG00000006998 = 68886
ENSMUSG00000006998 = 68949
ENSMUSG00000006998 = 69002
ENSMUSG00000006998 = 69017
ENSMUSG00000006998 = 69052
ENSMUSG00000006998 = 69202
ENSMUSG00000006998 = 69206
ENSMUSG00000006998 = 69239
ENSMUSG00000006998 = 69242
ENSMUSG00000006998 = 69275
ENSMUSG00000006998 = 69278
ENSMUSG00000006998 = 69306
ENSMUSG00000006998 = 69481
ENSMUSG00000006998 = 69541
ENSMUSG00000006998 = 69563
ENSMUSG00000006998 = 69580
ENSMUSG00000006998 = 69601
ENSMUSG00000006998 = 69610
ENSMUSG00000006998 = 69613
ENSMUSG00000006998 = 69615
ENSMUSG00000006998 = 69620
ENSMUSG00000006998 = 69656
ENSMUSG00000006998 = 71291
ENSMUSG00000006998 = 73857
ENSMUSG00000006998 = 74160
ENSMUSG00000006998 = 75815
ENSMUSG00000006998 = 8852276
ENSMUSG00000006998 = 8854050
ENSMUSG00000006998 = 8878159
ENSMUSG00000006998 = 8878166
ENSMUSG00000006998 = 8878171
ENSMUSG00000006998 = 8939236
ENSMUSG00000006998 = 8939902
ENSMUSG00000006998 = 8941858
ENSMUSG00000006998 = 8948751
ENSMUSG00000006998 = 8951664
ENSMUSG00000006998 = 8953854
ENSMUSG00000006998 = 8953897
ENSMUSG00000006998 = 9006925
ENSMUSG00000006998 = 9020702
ENSMUSG00000006998 = 9607240
ENSMUSG00000006998 = 983168
ENSMUSG00000006998 = 983169
ENSMUSG00000006998 = 983705
ENSMUSG00000007033 = 2262752
ENSMUSG00000007033 = 3371453
ENSMUSG00000007033 = 3371497
ENSMUSG00000007033 = 3371556
ENSMUSG00000007033 = 3371568
ENSMUSG00000007033 = 3371571
ENSMUSG00000007033 = 8953897
ENSMUSG00000007034 = 1430728
ENSMUSG00000007034 = 1483191
ENSMUSG00000007034 = 1483206
ENSMUSG00000007034 = 1483257
ENSMUSG00000007034 = 382551
ENSMUSG00000007034 = 425366
ENSMUSG00000007034 = 425407
ENSMUSG00000007034 = 556833
ENSMUSG00000007038 = 1430728
ENSMUSG00000007038 = 1660662
ENSMUSG00000007038 = 168249
ENSMUSG00000007038 = 168256
ENSMUSG00000007038 = 392499
ENSMUSG00000007038 = 4085001
ENSMUSG00000007038 = 428157
ENSMUSG00000007038 = 446193
ENSMUSG00000007038 = 446203
ENSMUSG00000007038 = 446219
ENSMUSG00000007038 = 556833
ENSMUSG00000007038 = 597592
ENSMUSG00000007038 = 6798695
ENSMUSG00000007039 = 1430728
ENSMUSG00000007039 = 202131
ENSMUSG00000007039 = 203615
ENSMUSG00000007050 = 429914
ENSMUSG00000007050 = 430039
ENSMUSG00000007050 = 72163
ENSMUSG00000007050 = 72165
ENSMUSG00000007050 = 72172
ENSMUSG00000007050 = 72203
ENSMUSG00000007050 = 8953854
ENSMUSG00000007080 = 110313
ENSMUSG00000007080 = 110314
ENSMUSG00000007080 = 110373
ENSMUSG00000007080 = 157579
ENSMUSG00000007080 = 1640170
ENSMUSG00000007080 = 174417
ENSMUSG00000007080 = 174430
ENSMUSG00000007080 = 180786
ENSMUSG00000007080 = 453279
ENSMUSG00000007080 = 5651801
ENSMUSG00000007080 = 5656169
ENSMUSG00000007080 = 5685942
ENSMUSG00000007080 = 5693532
ENSMUSG00000007080 = 5693538
ENSMUSG00000007080 = 5693567
ENSMUSG00000007080 = 5696397
ENSMUSG00000007080 = 5696398
ENSMUSG00000007080 = 5696399
ENSMUSG00000007080 = 5696400
ENSMUSG00000007080 = 6781827
ENSMUSG00000007080 = 6782135
ENSMUSG00000007080 = 6782210
ENSMUSG00000007080 = 68952
ENSMUSG00000007080 = 68962
ENSMUSG00000007080 = 69002
ENSMUSG00000007080 = 69206
ENSMUSG00000007080 = 69239
ENSMUSG00000007080 = 69242
ENSMUSG00000007080 = 69278
ENSMUSG00000007080 = 69306
ENSMUSG00000007080 = 73884
ENSMUSG00000007080 = 73886
ENSMUSG00000007080 = 73893
ENSMUSG00000007080 = 73894
ENSMUSG00000007080 = 73933
ENSMUSG00000007097 = 382551
ENSMUSG00000007097 = 397014
ENSMUSG00000007097 = 5576891
ENSMUSG00000007097 = 5578775
ENSMUSG00000007097 = 936837
ENSMUSG00000007097 = 983712
ENSMUSG00000007107 = 382551
ENSMUSG00000007107 = 397014
ENSMUSG00000007107 = 5576891
ENSMUSG00000007107 = 5578775
ENSMUSG00000007107 = 936837
ENSMUSG00000007107 = 983712
ENSMUSG00000007122 = 2672351
ENSMUSG00000007122 = 382551
ENSMUSG00000007122 = 397014
ENSMUSG00000007122 = 5576891
ENSMUSG00000007122 = 5578775
ENSMUSG00000007122 = 983712
ENSMUSG00000007207 = 112310
ENSMUSG00000007207 = 112315
ENSMUSG00000007207 = 112316
ENSMUSG00000007207 = 1266738
ENSMUSG00000007207 = 1280215
ENSMUSG00000007207 = 168256
ENSMUSG00000007207 = 181429
ENSMUSG00000007207 = 181430
ENSMUSG00000007207 = 210500
ENSMUSG00000007207 = 212676
ENSMUSG00000007207 = 264642
ENSMUSG00000007207 = 449147
ENSMUSG00000007207 = 449836
ENSMUSG00000007207 = 5682910
ENSMUSG00000007207 = 888590
ENSMUSG00000007207 = 9609507
ENSMUSG00000007207 = 9609523
ENSMUSG00000007209 = 109582
ENSMUSG00000007209 = 1474244
ENSMUSG00000007209 = 1566977
ENSMUSG00000007209 = 163125
ENSMUSG00000007209 = 168249
ENSMUSG00000007209 = 168256
ENSMUSG00000007209 = 202733
ENSMUSG00000007209 = 392499
ENSMUSG00000007209 = 597592
ENSMUSG00000007209 = 6798695
ENSMUSG00000007216 = 212436
ENSMUSG00000007216 = 73857
ENSMUSG00000007216 = 74160
ENSMUSG00000007279 = 162582
ENSMUSG00000007279 = 5358346
ENSMUSG00000007279 = 5358351
ENSMUSG00000007279 = 5362798
ENSMUSG00000007338 = 392499
ENSMUSG00000007338 = 5368287
ENSMUSG00000007338 = 5389840
ENSMUSG00000007338 = 5419276
ENSMUSG00000007338 = 72766
ENSMUSG00000007379 = 199991
ENSMUSG00000007379 = 5653656
ENSMUSG00000007379 = 8876198
ENSMUSG00000007379 = 9007101
ENSMUSG00000007411 = 1280215
ENSMUSG00000007411 = 162582
ENSMUSG00000007411 = 168256
ENSMUSG00000007411 = 5673000
ENSMUSG00000007411 = 5673001
ENSMUSG00000007411 = 5674135
ENSMUSG00000007411 = 5675221
ENSMUSG00000007411 = 5683057
ENSMUSG00000007411 = 5684996
ENSMUSG00000007411 = 9607240
ENSMUSG00000007458 = 199991
ENSMUSG00000007458 = 199992
ENSMUSG00000007458 = 432720
ENSMUSG00000007458 = 5653656
ENSMUSG00000007458 = 6811440
ENSMUSG00000007458 = 6811442
ENSMUSG00000007458 = 8856825
ENSMUSG00000007458 = 8856828
ENSMUSG00000007476 = 382551
ENSMUSG00000007476 = 5223345
ENSMUSG00000007480 = 162582
ENSMUSG00000007480 = 372790
ENSMUSG00000007480 = 373076
ENSMUSG00000007480 = 375276
ENSMUSG00000007480 = 388396
ENSMUSG00000007480 = 418555
ENSMUSG00000007480 = 500792
ENSMUSG00000007564 = 109582
ENSMUSG00000007564 = 111885
ENSMUSG00000007564 = 113501
ENSMUSG00000007564 = 113510
ENSMUSG00000007564 = 1257604
ENSMUSG00000007564 = 1280215
ENSMUSG00000007564 = 1280218
ENSMUSG00000007564 = 1295596
ENSMUSG00000007564 = 141424
ENSMUSG00000007564 = 141444
ENSMUSG00000007564 = 162582
ENSMUSG00000007564 = 1640170
ENSMUSG00000007564 = 166016
ENSMUSG00000007564 = 166058
ENSMUSG00000007564 = 166166
ENSMUSG00000007564 = 166520
ENSMUSG00000007564 = 168138
ENSMUSG00000007564 = 168142
ENSMUSG00000007564 = 168164
ENSMUSG00000007564 = 168176
ENSMUSG00000007564 = 168179
ENSMUSG00000007564 = 168181
ENSMUSG00000007564 = 168188
ENSMUSG00000007564 = 168249
ENSMUSG00000007564 = 168256
ENSMUSG00000007564 = 168898
ENSMUSG00000007564 = 180024
ENSMUSG00000007564 = 181438
ENSMUSG00000007564 = 1852241
ENSMUSG00000007564 = 187037
ENSMUSG00000007564 = 190236
ENSMUSG00000007564 = 194315
ENSMUSG00000007564 = 195253
ENSMUSG00000007564 = 195258
ENSMUSG00000007564 = 195721
ENSMUSG00000007564 = 196299
ENSMUSG00000007564 = 198725
ENSMUSG00000007564 = 198753
ENSMUSG00000007564 = 199418
ENSMUSG00000007564 = 201681
ENSMUSG00000007564 = 202670
ENSMUSG00000007564 = 212436
ENSMUSG00000007564 = 2467813
ENSMUSG00000007564 = 2500257
ENSMUSG00000007564 = 2555396
ENSMUSG00000007564 = 2565942
ENSMUSG00000007564 = 2995383
ENSMUSG00000007564 = 2995410
ENSMUSG00000007564 = 3700989
ENSMUSG00000007564 = 372790
ENSMUSG00000007564 = 380259
ENSMUSG00000007564 = 380270
ENSMUSG00000007564 = 380284
ENSMUSG00000007564 = 380287
ENSMUSG00000007564 = 380320
ENSMUSG00000007564 = 388396
ENSMUSG00000007564 = 388841
ENSMUSG00000007564 = 389513
ENSMUSG00000007564 = 418346
ENSMUSG00000007564 = 418594
ENSMUSG00000007564 = 432142
ENSMUSG00000007564 = 448424
ENSMUSG00000007564 = 449147
ENSMUSG00000007564 = 450282
ENSMUSG00000007564 = 450294
ENSMUSG00000007564 = 453274
ENSMUSG00000007564 = 453279
ENSMUSG00000007564 = 4641262
ENSMUSG00000007564 = 5617833
ENSMUSG00000007564 = 5620912
ENSMUSG00000007564 = 5633007
ENSMUSG00000007564 = 5654726
ENSMUSG00000007564 = 5654727
ENSMUSG00000007564 = 5654732
ENSMUSG00000007564 = 5654733
ENSMUSG00000007564 = 5654736
ENSMUSG00000007564 = 5654738
ENSMUSG00000007564 = 5654741
ENSMUSG00000007564 = 5654743
ENSMUSG00000007564 = 5663220
ENSMUSG00000007564 = 5673000
ENSMUSG00000007564 = 5673001
ENSMUSG00000007564 = 5675221
ENSMUSG00000007564 = 5683057
ENSMUSG00000007564 = 5684996
ENSMUSG00000007564 = 6804757
ENSMUSG00000007564 = 6806003
ENSMUSG00000007564 = 6811558
ENSMUSG00000007564 = 68877
ENSMUSG00000007564 = 68882
ENSMUSG00000007564 = 68886
ENSMUSG00000007564 = 69206
ENSMUSG00000007564 = 69231
ENSMUSG00000007564 = 69236
ENSMUSG00000007564 = 69273
ENSMUSG00000007564 = 69275
ENSMUSG00000007564 = 69278
ENSMUSG00000007564 = 69618
ENSMUSG00000007564 = 69620
ENSMUSG00000007564 = 73857
ENSMUSG00000007564 = 74160
ENSMUSG00000007564 = 8854518
ENSMUSG00000007564 = 8953854
ENSMUSG00000007564 = 9006925
ENSMUSG00000007564 = 9006934
ENSMUSG00000007564 = 927802
ENSMUSG00000007564 = 937061
ENSMUSG00000007564 = 9607240
ENSMUSG00000007564 = 9648025
ENSMUSG00000007564 = 975138
ENSMUSG00000007564 = 975155
ENSMUSG00000007564 = 975871
ENSMUSG00000007564 = 975957
ENSMUSG00000007570 = 6783310
ENSMUSG00000007570 = 73894
ENSMUSG00000007613 = 162582
ENSMUSG00000007613 = 170834
ENSMUSG00000007613 = 2173788
ENSMUSG00000007613 = 2173789
ENSMUSG00000007613 = 2173791
ENSMUSG00000007613 = 392499
ENSMUSG00000007613 = 5688426
ENSMUSG00000007613 = 5689880
ENSMUSG00000007613 = 597592
ENSMUSG00000007613 = 9006936
ENSMUSG00000007617 = 112316
ENSMUSG00000007617 = 6794361
ENSMUSG00000007617 = 6794362
ENSMUSG00000007646 = 109582
ENSMUSG00000007646 = 5685942
ENSMUSG00000007646 = 5693532
ENSMUSG00000007646 = 5693537
ENSMUSG00000007646 = 5693538
ENSMUSG00000007646 = 5693554
ENSMUSG00000007646 = 5693567
ENSMUSG00000007646 = 5693568
ENSMUSG00000007646 = 5693579
ENSMUSG00000007646 = 5693616
ENSMUSG00000007646 = 73894
ENSMUSG00000007646 = 983231
ENSMUSG00000007653 = 112314
ENSMUSG00000007653 = 112315
ENSMUSG00000007653 = 112316
ENSMUSG00000007653 = 977443
ENSMUSG00000007655 = 109582
ENSMUSG00000007655 = 1430728
ENSMUSG00000007655 = 162582
ENSMUSG00000007655 = 194138
ENSMUSG00000007655 = 195721
ENSMUSG00000007655 = 201681
ENSMUSG00000007655 = 202131
ENSMUSG00000007655 = 202733
ENSMUSG00000007655 = 203615
ENSMUSG00000007655 = 203641
ENSMUSG00000007655 = 210991
ENSMUSG00000007655 = 4420097
ENSMUSG00000007655 = 4641262
ENSMUSG00000007655 = 5218920
ENSMUSG00000007655 = 8939211
ENSMUSG00000007655 = 9006931
ENSMUSG00000007655 = 9006934
ENSMUSG00000007655 = 9009391
ENSMUSG00000007656 = 1640170
ENSMUSG00000007656 = 2465910
ENSMUSG00000007656 = 68875
ENSMUSG00000007656 = 68886
ENSMUSG00000007656 = 69278
ENSMUSG00000007659 = 109581
ENSMUSG00000007659 = 109606
ENSMUSG00000007659 = 111453
ENSMUSG00000007659 = 168249
ENSMUSG00000007659 = 168256
ENSMUSG00000007659 = 168643
ENSMUSG00000007659 = 5357801
ENSMUSG00000007659 = 622312
ENSMUSG00000007659 = 844455
ENSMUSG00000007670 = 450531
ENSMUSG00000007670 = 450604
ENSMUSG00000007670 = 8953854
ENSMUSG00000007682 = 1430728
ENSMUSG00000007682 = 209776
ENSMUSG00000007682 = 209968
ENSMUSG00000007682 = 350864
ENSMUSG00000007682 = 71291
ENSMUSG00000007739 = 1852241
ENSMUSG00000007739 = 390466
ENSMUSG00000007739 = 390471
ENSMUSG00000007739 = 391251
ENSMUSG00000007739 = 392499
ENSMUSG00000007739 = 5617833
ENSMUSG00000007739 = 5620920
ENSMUSG00000007739 = 5620922
ENSMUSG00000007739 = 6814122
ENSMUSG00000007812 = 212436
ENSMUSG00000007812 = 73857
ENSMUSG00000007812 = 74160
ENSMUSG00000007815 = 109582
ENSMUSG00000007815 = 114604
ENSMUSG00000007815 = 1227986
ENSMUSG00000007815 = 1266738
ENSMUSG00000007815 = 162582
ENSMUSG00000007815 = 166520
ENSMUSG00000007815 = 168249
ENSMUSG00000007815 = 168256
ENSMUSG00000007815 = 170834
ENSMUSG00000007815 = 187037
ENSMUSG00000007815 = 193634
ENSMUSG00000007815 = 193697
ENSMUSG00000007815 = 193704
ENSMUSG00000007815 = 194138
ENSMUSG00000007815 = 194315
ENSMUSG00000007815 = 194840
ENSMUSG00000007815 = 195258
ENSMUSG00000007815 = 195721
ENSMUSG00000007815 = 198203
ENSMUSG00000007815 = 209563
ENSMUSG00000007815 = 2173791
ENSMUSG00000007815 = 2682334
ENSMUSG00000007815 = 372790
ENSMUSG00000007815 = 373755
ENSMUSG00000007815 = 376176
ENSMUSG00000007815 = 3858494
ENSMUSG00000007815 = 388396
ENSMUSG00000007815 = 392451
ENSMUSG00000007815 = 392499
ENSMUSG00000007815 = 3928662
ENSMUSG00000007815 = 3928663
ENSMUSG00000007815 = 397795
ENSMUSG00000007815 = 400685
ENSMUSG00000007815 = 4086400
ENSMUSG00000007815 = 416482
ENSMUSG00000007815 = 416550
ENSMUSG00000007815 = 416572
ENSMUSG00000007815 = 422475
ENSMUSG00000007815 = 4420097
ENSMUSG00000007815 = 5625740
ENSMUSG00000007815 = 5625900
ENSMUSG00000007815 = 5625970
ENSMUSG00000007815 = 5627117
ENSMUSG00000007815 = 5663220
ENSMUSG00000007815 = 5666185
ENSMUSG00000007815 = 5688426
ENSMUSG00000007815 = 5689896
ENSMUSG00000007815 = 597592
ENSMUSG00000007815 = 6785631
ENSMUSG00000007815 = 6798695
ENSMUSG00000007815 = 73887
ENSMUSG00000007815 = 76002
ENSMUSG00000007815 = 8848021
ENSMUSG00000007815 = 8849471
ENSMUSG00000007815 = 8985586
ENSMUSG00000007815 = 9006927
ENSMUSG00000007815 = 9006934
ENSMUSG00000007815 = 9006936
ENSMUSG00000007836 = 72163
ENSMUSG00000007836 = 72172
ENSMUSG00000007836 = 72203
ENSMUSG00000007836 = 8953854
ENSMUSG00000007850 = 162582
ENSMUSG00000007850 = 190236
ENSMUSG00000007850 = 5654738
ENSMUSG00000007850 = 6803529
ENSMUSG00000007850 = 72163
ENSMUSG00000007850 = 72172
ENSMUSG00000007850 = 72203
ENSMUSG00000007850 = 8953854
ENSMUSG00000007850 = 9006934
ENSMUSG00000007867 = 1852241
ENSMUSG00000007867 = 5617833
ENSMUSG00000007867 = 5620924
ENSMUSG00000007877 = 390522
ENSMUSG00000007877 = 397014
ENSMUSG00000007880 = 212436
ENSMUSG00000007880 = 3214858
ENSMUSG00000007880 = 3247509
ENSMUSG00000007880 = 4839726
ENSMUSG00000007880 = 73857
ENSMUSG00000007880 = 74160
ENSMUSG00000007880 = 8878171
ENSMUSG00000007880 = 8939243
ENSMUSG00000007888 = 1280215
ENSMUSG00000007888 = 168256
ENSMUSG00000007888 = 447115
ENSMUSG00000007888 = 449147
ENSMUSG00000007888 = 6783589
ENSMUSG00000007888 = 6788467
ENSMUSG00000007888 = 9020956
ENSMUSG00000007891 = 1280218
ENSMUSG00000007891 = 1442490
ENSMUSG00000007891 = 1474228
ENSMUSG00000007891 = 1474244
ENSMUSG00000007891 = 168249
ENSMUSG00000007891 = 168256
ENSMUSG00000007891 = 2022377
ENSMUSG00000007891 = 2132295
ENSMUSG00000007891 = 2980736
ENSMUSG00000007891 = 392499
ENSMUSG00000007891 = 6798695
ENSMUSG00000007892 = 156827
ENSMUSG00000007892 = 1799339
ENSMUSG00000007892 = 392499
ENSMUSG00000007892 = 6791226
ENSMUSG00000007892 = 72312
ENSMUSG00000007892 = 72613
ENSMUSG00000007892 = 72689
ENSMUSG00000007892 = 72706
ENSMUSG00000007892 = 72737
ENSMUSG00000007892 = 72766
ENSMUSG00000007892 = 8868773
ENSMUSG00000007892 = 8953854
ENSMUSG00000007892 = 927802
ENSMUSG00000007892 = 975956
ENSMUSG00000007892 = 975957
ENSMUSG00000007908 = 1430728
ENSMUSG00000007908 = 556833
ENSMUSG00000007908 = 74182
ENSMUSG00000007908 = 77111
ENSMUSG00000007987 = 1852241
ENSMUSG00000007987 = 5617833
ENSMUSG00000007987 = 5620924
ENSMUSG00000007989 = 162582
ENSMUSG00000007989 = 195721
ENSMUSG00000007989 = 3858494
ENSMUSG00000007989 = 4086398
ENSMUSG00000007989 = 4086400
ENSMUSG00000007989 = 4608870
ENSMUSG00000008035 = 1430728
ENSMUSG00000008035 = 200425
ENSMUSG00000008035 = 556833
ENSMUSG00000008035 = 8978868
ENSMUSG00000008036 = 112314
ENSMUSG00000008036 = 112315
ENSMUSG00000008036 = 112316
ENSMUSG00000008036 = 1266738
ENSMUSG00000008036 = 1280218
ENSMUSG00000008036 = 162582
ENSMUSG00000008036 = 166520
ENSMUSG00000008036 = 168256
ENSMUSG00000008036 = 174824
ENSMUSG00000008036 = 177504
ENSMUSG00000008036 = 187037
ENSMUSG00000008036 = 195721
ENSMUSG00000008036 = 199991
ENSMUSG00000008036 = 2132295
ENSMUSG00000008036 = 373760
ENSMUSG00000008036 = 382551
ENSMUSG00000008036 = 3858494
ENSMUSG00000008036 = 399719
ENSMUSG00000008036 = 399721
ENSMUSG00000008036 = 4086400
ENSMUSG00000008036 = 416993
ENSMUSG00000008036 = 422475
ENSMUSG00000008036 = 437239
ENSMUSG00000008036 = 5099900
ENSMUSG00000008036 = 5140745
ENSMUSG00000008036 = 5653656
ENSMUSG00000008036 = 8856825
ENSMUSG00000008036 = 8856828
ENSMUSG00000008036 = 8866427
ENSMUSG00000008036 = 8964038
ENSMUSG00000008036 = 8964043
ENSMUSG00000008036 = 9006934
ENSMUSG00000008090 = 162582
ENSMUSG00000008090 = 190236
ENSMUSG00000008090 = 5654736
ENSMUSG00000008090 = 5658623
ENSMUSG00000008090 = 9006934
ENSMUSG00000008167 = 1280218
ENSMUSG00000008167 = 168256
ENSMUSG00000008167 = 392499
ENSMUSG00000008167 = 597592
ENSMUSG00000008167 = 8951664
ENSMUSG00000008167 = 983168
ENSMUSG00000008167 = 983169
ENSMUSG00000008206 = 1430728
ENSMUSG00000008206 = 1660661
ENSMUSG00000008206 = 428157
ENSMUSG00000008206 = 556833
ENSMUSG00000008301 = 6807505
ENSMUSG00000008301 = 73857
ENSMUSG00000008301 = 74160
ENSMUSG00000008305 = 162582
ENSMUSG00000008305 = 195253
ENSMUSG00000008305 = 195721
ENSMUSG00000008305 = 201681
ENSMUSG00000008305 = 201722
ENSMUSG00000008305 = 3769402
ENSMUSG00000008305 = 4641265
ENSMUSG00000008333 = 72163
ENSMUSG00000008333 = 72172
ENSMUSG00000008333 = 72203
ENSMUSG00000008333 = 8953854
ENSMUSG00000008348 = 110312
ENSMUSG00000008348 = 110313
ENSMUSG00000008348 = 110314
ENSMUSG00000008348 = 110320
ENSMUSG00000008348 = 1168372
ENSMUSG00000008348 = 1169091
ENSMUSG00000008348 = 1227986
ENSMUSG00000008348 = 1234174
ENSMUSG00000008348 = 1234176
ENSMUSG00000008348 = 1236394
ENSMUSG00000008348 = 1253288
ENSMUSG00000008348 = 1257604
ENSMUSG00000008348 = 1266738
ENSMUSG00000008348 = 1280215
ENSMUSG00000008348 = 1280218
ENSMUSG00000008348 = 1295596
ENSMUSG00000008348 = 1358803
ENSMUSG00000008348 = 157118
ENSMUSG00000008348 = 162582
ENSMUSG00000008348 = 1632852
ENSMUSG00000008348 = 1640170
ENSMUSG00000008348 = 166016
ENSMUSG00000008348 = 166058
ENSMUSG00000008348 = 166166
ENSMUSG00000008348 = 168138
ENSMUSG00000008348 = 168142
ENSMUSG00000008348 = 168164
ENSMUSG00000008348 = 168176
ENSMUSG00000008348 = 168179
ENSMUSG00000008348 = 168181
ENSMUSG00000008348 = 168188
ENSMUSG00000008348 = 168249
ENSMUSG00000008348 = 168256
ENSMUSG00000008348 = 168638
ENSMUSG00000008348 = 168643
ENSMUSG00000008348 = 168898
ENSMUSG00000008348 = 168928
ENSMUSG00000008348 = 170834
ENSMUSG00000008348 = 174048
ENSMUSG00000008348 = 174084
ENSMUSG00000008348 = 174143
ENSMUSG00000008348 = 174154
ENSMUSG00000008348 = 174178
ENSMUSG00000008348 = 174184
ENSMUSG00000008348 = 176409
ENSMUSG00000008348 = 176814
ENSMUSG00000008348 = 177929
ENSMUSG00000008348 = 179409
ENSMUSG00000008348 = 179419
ENSMUSG00000008348 = 181438
ENSMUSG00000008348 = 182971
ENSMUSG00000008348 = 1834949
ENSMUSG00000008348 = 187577
ENSMUSG00000008348 = 190236
ENSMUSG00000008348 = 193639
ENSMUSG00000008348 = 193704
ENSMUSG00000008348 = 195253
ENSMUSG00000008348 = 195721
ENSMUSG00000008348 = 1980143
ENSMUSG00000008348 = 199991
ENSMUSG00000008348 = 201681
ENSMUSG00000008348 = 202403
ENSMUSG00000008348 = 202424
ENSMUSG00000008348 = 204998
ENSMUSG00000008348 = 205043
ENSMUSG00000008348 = 209543
ENSMUSG00000008348 = 209560
ENSMUSG00000008348 = 2122948
ENSMUSG00000008348 = 212436
ENSMUSG00000008348 = 2173788
ENSMUSG00000008348 = 2173789
ENSMUSG00000008348 = 2173791
ENSMUSG00000008348 = 2173793
ENSMUSG00000008348 = 2173795
ENSMUSG00000008348 = 2173796
ENSMUSG00000008348 = 2262752
ENSMUSG00000008348 = 2454202
ENSMUSG00000008348 = 2467813
ENSMUSG00000008348 = 2555396
ENSMUSG00000008348 = 2559580
ENSMUSG00000008348 = 2559582
ENSMUSG00000008348 = 2559583
ENSMUSG00000008348 = 2559585
ENSMUSG00000008348 = 2565942
ENSMUSG00000008348 = 2672351
ENSMUSG00000008348 = 2871837
ENSMUSG00000008348 = 3134975
ENSMUSG00000008348 = 349425
ENSMUSG00000008348 = 3700989
ENSMUSG00000008348 = 376176
ENSMUSG00000008348 = 3769402
ENSMUSG00000008348 = 382551
ENSMUSG00000008348 = 382556
ENSMUSG00000008348 = 3858494
ENSMUSG00000008348 = 392499
ENSMUSG00000008348 = 4086400
ENSMUSG00000008348 = 422475
ENSMUSG00000008348 = 445989
ENSMUSG00000008348 = 446203
ENSMUSG00000008348 = 446652
ENSMUSG00000008348 = 448424
ENSMUSG00000008348 = 449147
ENSMUSG00000008348 = 450294
ENSMUSG00000008348 = 450302
ENSMUSG00000008348 = 450321
ENSMUSG00000008348 = 450408
ENSMUSG00000008348 = 450531
ENSMUSG00000008348 = 453274
ENSMUSG00000008348 = 453276
ENSMUSG00000008348 = 453279
ENSMUSG00000008348 = 4608870
ENSMUSG00000008348 = 4641257
ENSMUSG00000008348 = 4641258
ENSMUSG00000008348 = 4641263
ENSMUSG00000008348 = 512988
ENSMUSG00000008348 = 5205647
ENSMUSG00000008348 = 5205685
ENSMUSG00000008348 = 5213460
ENSMUSG00000008348 = 5218859
ENSMUSG00000008348 = 532668
ENSMUSG00000008348 = 5357801
ENSMUSG00000008348 = 5357905
ENSMUSG00000008348 = 5357956
ENSMUSG00000008348 = 5358346
ENSMUSG00000008348 = 5358351
ENSMUSG00000008348 = 5607761
ENSMUSG00000008348 = 5607764
ENSMUSG00000008348 = 5610780
ENSMUSG00000008348 = 5610785
ENSMUSG00000008348 = 5610787
ENSMUSG00000008348 = 5621481
ENSMUSG00000008348 = 5632684
ENSMUSG00000008348 = 5633007
ENSMUSG00000008348 = 5653656
ENSMUSG00000008348 = 5654726
ENSMUSG00000008348 = 5654727
ENSMUSG00000008348 = 5654732
ENSMUSG00000008348 = 5654733
ENSMUSG00000008348 = 5654736
ENSMUSG00000008348 = 5654738
ENSMUSG00000008348 = 5654741
ENSMUSG00000008348 = 5654743
ENSMUSG00000008348 = 5655862
ENSMUSG00000008348 = 5656121
ENSMUSG00000008348 = 5656169
ENSMUSG00000008348 = 5658442
ENSMUSG00000008348 = 5668541
ENSMUSG00000008348 = 5673001
ENSMUSG00000008348 = 5675221
ENSMUSG00000008348 = 5675482
ENSMUSG00000008348 = 5676590
ENSMUSG00000008348 = 5683057
ENSMUSG00000008348 = 5684264
ENSMUSG00000008348 = 5684996
ENSMUSG00000008348 = 5685942
ENSMUSG00000008348 = 5687128
ENSMUSG00000008348 = 5688426
ENSMUSG00000008348 = 5689603
ENSMUSG00000008348 = 5689877
ENSMUSG00000008348 = 5689880
ENSMUSG00000008348 = 5689896
ENSMUSG00000008348 = 5689901
ENSMUSG00000008348 = 5693532
ENSMUSG00000008348 = 5693538
ENSMUSG00000008348 = 5693565
ENSMUSG00000008348 = 5693567
ENSMUSG00000008348 = 5693606
ENSMUSG00000008348 = 5693607
ENSMUSG00000008348 = 5696394
ENSMUSG00000008348 = 5696395
ENSMUSG00000008348 = 5696397
ENSMUSG00000008348 = 5696398
ENSMUSG00000008348 = 5696399
ENSMUSG00000008348 = 5696400
ENSMUSG00000008348 = 597592
ENSMUSG00000008348 = 6781823
ENSMUSG00000008348 = 6781827
ENSMUSG00000008348 = 6782135
ENSMUSG00000008348 = 6782210
ENSMUSG00000008348 = 6783310
ENSMUSG00000008348 = 6804756
ENSMUSG00000008348 = 6804757
ENSMUSG00000008348 = 6804760
ENSMUSG00000008348 = 6806003
ENSMUSG00000008348 = 6806834
ENSMUSG00000008348 = 6807004
ENSMUSG00000008348 = 6807070
ENSMUSG00000008348 = 68827
ENSMUSG00000008348 = 68867
ENSMUSG00000008348 = 68882
ENSMUSG00000008348 = 68886
ENSMUSG00000008348 = 68949
ENSMUSG00000008348 = 69002
ENSMUSG00000008348 = 69017
ENSMUSG00000008348 = 69052
ENSMUSG00000008348 = 69202
ENSMUSG00000008348 = 69206
ENSMUSG00000008348 = 69231
ENSMUSG00000008348 = 69236
ENSMUSG00000008348 = 69239
ENSMUSG00000008348 = 69242
ENSMUSG00000008348 = 69275
ENSMUSG00000008348 = 69278
ENSMUSG00000008348 = 69306
ENSMUSG00000008348 = 69481
ENSMUSG00000008348 = 69541
ENSMUSG00000008348 = 69563
ENSMUSG00000008348 = 69580
ENSMUSG00000008348 = 69601
ENSMUSG00000008348 = 69610
ENSMUSG00000008348 = 69613
ENSMUSG00000008348 = 69615
ENSMUSG00000008348 = 69620
ENSMUSG00000008348 = 69656
ENSMUSG00000008348 = 73857
ENSMUSG00000008348 = 73887
ENSMUSG00000008348 = 73893
ENSMUSG00000008348 = 73894
ENSMUSG00000008348 = 74160
ENSMUSG00000008348 = 75815
ENSMUSG00000008348 = 75893
ENSMUSG00000008348 = 8848021
ENSMUSG00000008348 = 8849469
ENSMUSG00000008348 = 8852135
ENSMUSG00000008348 = 8852276
ENSMUSG00000008348 = 8854050
ENSMUSG00000008348 = 8856825
ENSMUSG00000008348 = 8856828
ENSMUSG00000008348 = 8863795
ENSMUSG00000008348 = 8866652
ENSMUSG00000008348 = 8866654
ENSMUSG00000008348 = 8878159
ENSMUSG00000008348 = 8878166
ENSMUSG00000008348 = 8878171
ENSMUSG00000008348 = 8939236
ENSMUSG00000008348 = 8939902
ENSMUSG00000008348 = 8941858
ENSMUSG00000008348 = 8948747
ENSMUSG00000008348 = 8948751
ENSMUSG00000008348 = 8951664
ENSMUSG00000008348 = 8953854
ENSMUSG00000008348 = 8953897
ENSMUSG00000008348 = 9006925
ENSMUSG00000008348 = 9006927
ENSMUSG00000008348 = 9006934
ENSMUSG00000008348 = 9006936
ENSMUSG00000008348 = 901032
ENSMUSG00000008348 = 901042
ENSMUSG00000008348 = 9010553
ENSMUSG00000008348 = 9012852
ENSMUSG00000008348 = 9013507
ENSMUSG00000008348 = 9020702
ENSMUSG00000008348 = 9033241
ENSMUSG00000008348 = 912631
ENSMUSG00000008348 = 917729
ENSMUSG00000008348 = 917937
ENSMUSG00000008348 = 936440
ENSMUSG00000008348 = 936964
ENSMUSG00000008348 = 937041
ENSMUSG00000008348 = 937042
ENSMUSG00000008348 = 937061
ENSMUSG00000008348 = 937072
ENSMUSG00000008348 = 9607240
ENSMUSG00000008348 = 9609507
ENSMUSG00000008348 = 9612973
ENSMUSG00000008348 = 9645460
ENSMUSG00000008348 = 9646399
ENSMUSG00000008348 = 9663891
ENSMUSG00000008348 = 975138
ENSMUSG00000008348 = 975155
ENSMUSG00000008348 = 975163
ENSMUSG00000008348 = 975871
ENSMUSG00000008348 = 983168
ENSMUSG00000008348 = 983169
ENSMUSG00000008348 = 983705
ENSMUSG00000008348 = 983712
ENSMUSG00000008373 = 72163
ENSMUSG00000008373 = 72172
ENSMUSG00000008373 = 72203
ENSMUSG00000008373 = 8953854
ENSMUSG00000008435 = 162582
ENSMUSG00000008435 = 5362517
ENSMUSG00000008435 = 5365859
ENSMUSG00000008435 = 9006931
ENSMUSG00000008438 = 1187000
ENSMUSG00000008438 = 1474165
ENSMUSG00000008438 = 2534343
ENSMUSG00000008461 = 1430728
ENSMUSG00000008461 = 71387
ENSMUSG00000008461 = 9033658
ENSMUSG00000008461 = 9033807
ENSMUSG00000008475 = 1266738
ENSMUSG00000008475 = 162582
ENSMUSG00000008475 = 168249
ENSMUSG00000008475 = 168256
ENSMUSG00000008475 = 194315
ENSMUSG00000008475 = 195258
ENSMUSG00000008475 = 199991
ENSMUSG00000008475 = 2029480
ENSMUSG00000008475 = 2029482
ENSMUSG00000008475 = 2682334
ENSMUSG00000008475 = 3928662
ENSMUSG00000008475 = 422475
ENSMUSG00000008475 = 5653656
ENSMUSG00000008475 = 5663213
ENSMUSG00000008475 = 6798695
ENSMUSG00000008475 = 8856828
ENSMUSG00000008489 = 72163
ENSMUSG00000008489 = 72172
ENSMUSG00000008489 = 72203
ENSMUSG00000008489 = 8953854
ENSMUSG00000008496 = 6807505
ENSMUSG00000008496 = 73857
ENSMUSG00000008496 = 74160
ENSMUSG00000008540 = 1430728
ENSMUSG00000008540 = 156580
ENSMUSG00000008540 = 156590
ENSMUSG00000008540 = 168249
ENSMUSG00000008540 = 168256
ENSMUSG00000008540 = 211859
ENSMUSG00000008540 = 5423646
ENSMUSG00000008540 = 6798695
ENSMUSG00000008590 = 112314
ENSMUSG00000008590 = 112315
ENSMUSG00000008590 = 112316
ENSMUSG00000008601 = 392499
ENSMUSG00000008601 = 597592
ENSMUSG00000008601 = 8873719
ENSMUSG00000008668 = 156827
ENSMUSG00000008668 = 1799339
ENSMUSG00000008668 = 392499
ENSMUSG00000008668 = 6791226
ENSMUSG00000008668 = 72312
ENSMUSG00000008668 = 72613
ENSMUSG00000008668 = 72649
ENSMUSG00000008668 = 72662
ENSMUSG00000008668 = 72689
ENSMUSG00000008668 = 72695
ENSMUSG00000008668 = 72702
ENSMUSG00000008668 = 72706
ENSMUSG00000008668 = 72737
ENSMUSG00000008668 = 72766
ENSMUSG00000008668 = 8868773
ENSMUSG00000008668 = 8953854
ENSMUSG00000008668 = 927802
ENSMUSG00000008668 = 975956
ENSMUSG00000008668 = 975957
ENSMUSG00000008682 = 156827
ENSMUSG00000008682 = 1799339
ENSMUSG00000008682 = 392499
ENSMUSG00000008682 = 6791226
ENSMUSG00000008682 = 72312
ENSMUSG00000008682 = 72613
ENSMUSG00000008682 = 72689
ENSMUSG00000008682 = 72706
ENSMUSG00000008682 = 72737
ENSMUSG00000008682 = 72766
ENSMUSG00000008682 = 8868773
ENSMUSG00000008682 = 8953854
ENSMUSG00000008682 = 927802
ENSMUSG00000008682 = 975956
ENSMUSG00000008682 = 975957
ENSMUSG00000008683 = 156827
ENSMUSG00000008683 = 1799339
ENSMUSG00000008683 = 392499
ENSMUSG00000008683 = 6791226
ENSMUSG00000008683 = 72312
ENSMUSG00000008683 = 72613
ENSMUSG00000008683 = 72649
ENSMUSG00000008683 = 72662
ENSMUSG00000008683 = 72689
ENSMUSG00000008683 = 72695
ENSMUSG00000008683 = 72702
ENSMUSG00000008683 = 72706
ENSMUSG00000008683 = 72737
ENSMUSG00000008683 = 72766
ENSMUSG00000008683 = 8868773
ENSMUSG00000008683 = 8953854
ENSMUSG00000008683 = 927802
ENSMUSG00000008683 = 975956
ENSMUSG00000008683 = 975957
ENSMUSG00000008690 = 1640170
ENSMUSG00000008690 = 2299718
ENSMUSG00000008690 = 68875
ENSMUSG00000008690 = 68886
ENSMUSG00000008690 = 69278
ENSMUSG00000008730 = 212436
ENSMUSG00000008730 = 3700989
ENSMUSG00000008730 = 5633007
ENSMUSG00000008730 = 6804756
ENSMUSG00000008730 = 73857
ENSMUSG00000008730 = 74160
ENSMUSG00000008763 = 392499
ENSMUSG00000008763 = 446203
ENSMUSG00000008763 = 597592
ENSMUSG00000008763 = 948021
ENSMUSG00000008763 = 964739
ENSMUSG00000008763 = 964827
ENSMUSG00000008845 = 2168880
ENSMUSG00000008845 = 2173782
ENSMUSG00000008845 = 5653656
ENSMUSG00000008855 = 212436
ENSMUSG00000008855 = 350054
ENSMUSG00000008855 = 73857
ENSMUSG00000008855 = 74160
ENSMUSG00000008892 = 392499
ENSMUSG00000008892 = 5688426
ENSMUSG00000008892 = 5689880
ENSMUSG00000008892 = 597592
ENSMUSG00000008932 = 112310
ENSMUSG00000008932 = 112315
ENSMUSG00000008932 = 112316
ENSMUSG00000008932 = 210500
ENSMUSG00000008932 = 382551
ENSMUSG00000008932 = 425393
ENSMUSG00000008932 = 425407
ENSMUSG00000008976 = 1592230
ENSMUSG00000008976 = 1852241
ENSMUSG00000008976 = 2151201
ENSMUSG00000008999 = 1474244
ENSMUSG00000008999 = 1566948
ENSMUSG00000008999 = 2129379
ENSMUSG00000009013 = 109581
ENSMUSG00000009013 = 109606
ENSMUSG00000009013 = 111446
ENSMUSG00000009013 = 114452
ENSMUSG00000009013 = 1280218
ENSMUSG00000009013 = 141424
ENSMUSG00000009013 = 141444
ENSMUSG00000009013 = 162582
ENSMUSG00000009013 = 1632852
ENSMUSG00000009013 = 1640170
ENSMUSG00000009013 = 168249
ENSMUSG00000009013 = 168256
ENSMUSG00000009013 = 1852241
ENSMUSG00000009013 = 194315
ENSMUSG00000009013 = 195258
ENSMUSG00000009013 = 199977
ENSMUSG00000009013 = 199991
ENSMUSG00000009013 = 2132295
ENSMUSG00000009013 = 2262752
ENSMUSG00000009013 = 2467813
ENSMUSG00000009013 = 2500257
ENSMUSG00000009013 = 2555396
ENSMUSG00000009013 = 2565942
ENSMUSG00000009013 = 3371497
ENSMUSG00000009013 = 380259
ENSMUSG00000009013 = 380270
ENSMUSG00000009013 = 380284
ENSMUSG00000009013 = 380287
ENSMUSG00000009013 = 380320
ENSMUSG00000009013 = 392499
ENSMUSG00000009013 = 446203
ENSMUSG00000009013 = 453274
ENSMUSG00000009013 = 5357801
ENSMUSG00000009013 = 5617833
ENSMUSG00000009013 = 5620912
ENSMUSG00000009013 = 5620924
ENSMUSG00000009013 = 5653656
ENSMUSG00000009013 = 5663220
ENSMUSG00000009013 = 597592
ENSMUSG00000009013 = 6798695
ENSMUSG00000009013 = 6807878
ENSMUSG00000009013 = 6811436
ENSMUSG00000009013 = 6811442
ENSMUSG00000009013 = 68877
ENSMUSG00000009013 = 68882
ENSMUSG00000009013 = 68886
ENSMUSG00000009013 = 69275
ENSMUSG00000009013 = 69278
ENSMUSG00000009013 = 69618
ENSMUSG00000009013 = 69620
ENSMUSG00000009013 = 8854518
ENSMUSG00000009013 = 8856688
ENSMUSG00000009013 = 8953897
ENSMUSG00000009013 = 948021
ENSMUSG00000009013 = 9612973
ENSMUSG00000009013 = 9646399
ENSMUSG00000009013 = 9648025
ENSMUSG00000009013 = 9663891
ENSMUSG00000009030 = 390466
ENSMUSG00000009030 = 391251
ENSMUSG00000009030 = 392499
ENSMUSG00000009030 = 6814122
ENSMUSG00000009047 = 1266738
ENSMUSG00000009047 = 6805567
ENSMUSG00000009073 = 162582
ENSMUSG00000009073 = 168249
ENSMUSG00000009073 = 168256
ENSMUSG00000009073 = 194315
ENSMUSG00000009073 = 195258
ENSMUSG00000009073 = 2029480
ENSMUSG00000009073 = 2029482
ENSMUSG00000009073 = 5627123
ENSMUSG00000009076 = 72165
ENSMUSG00000009076 = 72172
ENSMUSG00000009076 = 72203
ENSMUSG00000009076 = 8953854
ENSMUSG00000009090 = 1280218
ENSMUSG00000009090 = 168256
ENSMUSG00000009090 = 199991
ENSMUSG00000009090 = 199992
ENSMUSG00000009090 = 2132295
ENSMUSG00000009090 = 432720
ENSMUSG00000009090 = 432722
ENSMUSG00000009090 = 5653656
ENSMUSG00000009092 = 382551
ENSMUSG00000009092 = 382556
ENSMUSG00000009108 = 111885
ENSMUSG00000009108 = 112040
ENSMUSG00000009108 = 112043
ENSMUSG00000009108 = 162582
ENSMUSG00000009108 = 195721
ENSMUSG00000009108 = 202040
ENSMUSG00000009108 = 372790
ENSMUSG00000009108 = 3858494
ENSMUSG00000009108 = 388396
ENSMUSG00000009108 = 390466
ENSMUSG00000009108 = 391251
ENSMUSG00000009108 = 392499
ENSMUSG00000009108 = 4086398
ENSMUSG00000009108 = 418594
ENSMUSG00000009108 = 6814122
ENSMUSG00000009246 = 2672351
ENSMUSG00000009246 = 3295583
ENSMUSG00000009246 = 382551
ENSMUSG00000009246 = 983712
ENSMUSG00000009281 = 109582
ENSMUSG00000009281 = 114608
ENSMUSG00000009281 = 76002
ENSMUSG00000009281 = 76005
ENSMUSG00000009292 = 168249
ENSMUSG00000009292 = 168256
ENSMUSG00000009292 = 2672351
ENSMUSG00000009292 = 3295583
ENSMUSG00000009292 = 382551
ENSMUSG00000009292 = 6798695
ENSMUSG00000009292 = 983712
ENSMUSG00000009293 = 1280218
ENSMUSG00000009293 = 168256
ENSMUSG00000009293 = 392499
ENSMUSG00000009293 = 597592
ENSMUSG00000009293 = 8852135
ENSMUSG00000009293 = 8866652
ENSMUSG00000009293 = 983168
ENSMUSG00000009293 = 983169
ENSMUSG00000009350 = 1222556
ENSMUSG00000009350 = 168249
ENSMUSG00000009350 = 168256
ENSMUSG00000009350 = 6798695
ENSMUSG00000009350 = 8941413
ENSMUSG00000009356 = 1222556
ENSMUSG00000009356 = 168249
ENSMUSG00000009356 = 168256
ENSMUSG00000009356 = 8941413
ENSMUSG00000009376 = 1257604
ENSMUSG00000009376 = 1266738
ENSMUSG00000009376 = 1280215
ENSMUSG00000009376 = 162582
ENSMUSG00000009376 = 168256
ENSMUSG00000009376 = 199418
ENSMUSG00000009376 = 373755
ENSMUSG00000009376 = 400685
ENSMUSG00000009376 = 416550
ENSMUSG00000009376 = 422475
ENSMUSG00000009376 = 5673001
ENSMUSG00000009376 = 5683057
ENSMUSG00000009376 = 5684996
ENSMUSG00000009376 = 6806834
ENSMUSG00000009376 = 6806942
ENSMUSG00000009376 = 6807004
ENSMUSG00000009376 = 6811558
ENSMUSG00000009376 = 8851805
ENSMUSG00000009376 = 8851907
ENSMUSG00000009376 = 8865999
ENSMUSG00000009376 = 8874081
ENSMUSG00000009376 = 8875513
ENSMUSG00000009376 = 8875555
ENSMUSG00000009376 = 8875656
ENSMUSG00000009376 = 8875791
ENSMUSG00000009376 = 8875878
ENSMUSG00000009376 = 9006925
ENSMUSG00000009376 = 9006934
ENSMUSG00000009376 = 9607240
ENSMUSG00000009394 = 112310
ENSMUSG00000009394 = 112315
ENSMUSG00000009394 = 112316
ENSMUSG00000009394 = 181429
ENSMUSG00000009394 = 212676
ENSMUSG00000009470 = 1852241
ENSMUSG00000009470 = 450513
ENSMUSG00000009470 = 450531
ENSMUSG00000009470 = 5617833
ENSMUSG00000009470 = 5620924
ENSMUSG00000009470 = 8953854
ENSMUSG00000009471 = 1266738
ENSMUSG00000009471 = 525793
ENSMUSG00000009535 = 72086
ENSMUSG00000009535 = 73857
ENSMUSG00000009535 = 74160
ENSMUSG00000009535 = 77075
ENSMUSG00000009535 = 8953854
ENSMUSG00000009545 = 112316
ENSMUSG00000009545 = 1296071
ENSMUSG00000009545 = 1296072
ENSMUSG00000009545 = 397014
ENSMUSG00000009545 = 5576890
ENSMUSG00000009545 = 5576891
ENSMUSG00000009545 = 5576893
ENSMUSG00000009549 = 168249
ENSMUSG00000009549 = 168256
ENSMUSG00000009549 = 1799339
ENSMUSG00000009549 = 392499
ENSMUSG00000009549 = 6798695
ENSMUSG00000009549 = 72766
ENSMUSG00000009555 = 112382
ENSMUSG00000009555 = 162582
ENSMUSG00000009555 = 170834
ENSMUSG00000009555 = 212436
ENSMUSG00000009555 = 2173793
ENSMUSG00000009555 = 2173796
ENSMUSG00000009555 = 3700989
ENSMUSG00000009555 = 674695
ENSMUSG00000009555 = 6796648
ENSMUSG00000009555 = 6807505
ENSMUSG00000009555 = 73857
ENSMUSG00000009555 = 74160
ENSMUSG00000009555 = 75955
ENSMUSG00000009555 = 8939211
ENSMUSG00000009555 = 9006931
ENSMUSG00000009555 = 9006936
ENSMUSG00000009555 = 9018519
ENSMUSG00000009566 = 1430728
ENSMUSG00000009566 = 196757
ENSMUSG00000009566 = 196849
ENSMUSG00000009566 = 196854
ENSMUSG00000009575 = 109582
ENSMUSG00000009575 = 983231
ENSMUSG00000009585 = 72200
ENSMUSG00000009585 = 75072
ENSMUSG00000009585 = 75094
ENSMUSG00000009585 = 8953854
ENSMUSG00000009588 = 392499
ENSMUSG00000009588 = 4085001
ENSMUSG00000009588 = 446193
ENSMUSG00000009588 = 446203
ENSMUSG00000009588 = 446219
ENSMUSG00000009588 = 597592
ENSMUSG00000009596 = 212436
ENSMUSG00000009596 = 3700989
ENSMUSG00000009596 = 5633007
ENSMUSG00000009596 = 674695
ENSMUSG00000009596 = 6804756
ENSMUSG00000009596 = 73776
ENSMUSG00000009596 = 73779
ENSMUSG00000009596 = 73857
ENSMUSG00000009596 = 74160
ENSMUSG00000009596 = 75953
ENSMUSG00000009596 = 76042
ENSMUSG00000009614 = 1430728
ENSMUSG00000009614 = 6798163
ENSMUSG00000009614 = 71291
ENSMUSG00000009621 = 109582
ENSMUSG00000009621 = 114604
ENSMUSG00000009621 = 1266738
ENSMUSG00000009621 = 162582
ENSMUSG00000009621 = 168249
ENSMUSG00000009621 = 168256
ENSMUSG00000009621 = 193648
ENSMUSG00000009621 = 193704
ENSMUSG00000009621 = 194138
ENSMUSG00000009621 = 194315
ENSMUSG00000009621 = 194840
ENSMUSG00000009621 = 2029480
ENSMUSG00000009621 = 2029482
ENSMUSG00000009621 = 204998
ENSMUSG00000009621 = 2172127
ENSMUSG00000009621 = 2424491
ENSMUSG00000009621 = 2454202
ENSMUSG00000009621 = 2682334
ENSMUSG00000009621 = 2871796
ENSMUSG00000009621 = 2871809
ENSMUSG00000009621 = 372790
ENSMUSG00000009621 = 373760
ENSMUSG00000009621 = 388396
ENSMUSG00000009621 = 3928665
ENSMUSG00000009621 = 416482
ENSMUSG00000009621 = 422475
ENSMUSG00000009621 = 4420097
ENSMUSG00000009621 = 445144
ENSMUSG00000009621 = 5218920
ENSMUSG00000009621 = 73887
ENSMUSG00000009621 = 76002
ENSMUSG00000009621 = 9006934
ENSMUSG00000009630 = 109582
ENSMUSG00000009630 = 111885
ENSMUSG00000009630 = 113501
ENSMUSG00000009630 = 113510
ENSMUSG00000009630 = 1257604
ENSMUSG00000009630 = 1280215
ENSMUSG00000009630 = 1280218
ENSMUSG00000009630 = 1295596
ENSMUSG00000009630 = 141424
ENSMUSG00000009630 = 141444
ENSMUSG00000009630 = 162582
ENSMUSG00000009630 = 1640170
ENSMUSG00000009630 = 166016
ENSMUSG00000009630 = 166058
ENSMUSG00000009630 = 166166
ENSMUSG00000009630 = 166520
ENSMUSG00000009630 = 168138
ENSMUSG00000009630 = 168142
ENSMUSG00000009630 = 168164
ENSMUSG00000009630 = 168176
ENSMUSG00000009630 = 168179
ENSMUSG00000009630 = 168181
ENSMUSG00000009630 = 168188
ENSMUSG00000009630 = 168249
ENSMUSG00000009630 = 168256
ENSMUSG00000009630 = 168898
ENSMUSG00000009630 = 180024
ENSMUSG00000009630 = 181438
ENSMUSG00000009630 = 187037
ENSMUSG00000009630 = 190236
ENSMUSG00000009630 = 194315
ENSMUSG00000009630 = 195253
ENSMUSG00000009630 = 195258
ENSMUSG00000009630 = 195721
ENSMUSG00000009630 = 196299
ENSMUSG00000009630 = 198725
ENSMUSG00000009630 = 198753
ENSMUSG00000009630 = 199418
ENSMUSG00000009630 = 201681
ENSMUSG00000009630 = 202670
ENSMUSG00000009630 = 212436
ENSMUSG00000009630 = 2467813
ENSMUSG00000009630 = 2500257
ENSMUSG00000009630 = 2555396
ENSMUSG00000009630 = 3700989
ENSMUSG00000009630 = 372790
ENSMUSG00000009630 = 388396
ENSMUSG00000009630 = 388841
ENSMUSG00000009630 = 389513
ENSMUSG00000009630 = 418346
ENSMUSG00000009630 = 418594
ENSMUSG00000009630 = 432142
ENSMUSG00000009630 = 448424
ENSMUSG00000009630 = 449147
ENSMUSG00000009630 = 450282
ENSMUSG00000009630 = 450294
ENSMUSG00000009630 = 453274
ENSMUSG00000009630 = 453279
ENSMUSG00000009630 = 4641262
ENSMUSG00000009630 = 5633007
ENSMUSG00000009630 = 5654726
ENSMUSG00000009630 = 5654727
ENSMUSG00000009630 = 5654732
ENSMUSG00000009630 = 5654733
ENSMUSG00000009630 = 5654736
ENSMUSG00000009630 = 5654738
ENSMUSG00000009630 = 5654741
ENSMUSG00000009630 = 5654743
ENSMUSG00000009630 = 5663220
ENSMUSG00000009630 = 5673000
ENSMUSG00000009630 = 5673001
ENSMUSG00000009630 = 5675221
ENSMUSG00000009630 = 5683057
ENSMUSG00000009630 = 5684996
ENSMUSG00000009630 = 6804757
ENSMUSG00000009630 = 6806003
ENSMUSG00000009630 = 6811558
ENSMUSG00000009630 = 68877
ENSMUSG00000009630 = 68882
ENSMUSG00000009630 = 68886
ENSMUSG00000009630 = 69206
ENSMUSG00000009630 = 69231
ENSMUSG00000009630 = 69236
ENSMUSG00000009630 = 69273
ENSMUSG00000009630 = 69275
ENSMUSG00000009630 = 69278
ENSMUSG00000009630 = 69618
ENSMUSG00000009630 = 69620
ENSMUSG00000009630 = 73857
ENSMUSG00000009630 = 74160
ENSMUSG00000009630 = 9006925
ENSMUSG00000009630 = 9006934
ENSMUSG00000009630 = 937061
ENSMUSG00000009630 = 9607240
ENSMUSG00000009630 = 9648025
ENSMUSG00000009630 = 975138
ENSMUSG00000009630 = 975155
ENSMUSG00000009630 = 975871
ENSMUSG00000009647 = 382551
ENSMUSG00000009647 = 8949215
ENSMUSG00000009647 = 8949664
ENSMUSG00000009681 = 162582
ENSMUSG00000009681 = 194315
ENSMUSG00000009681 = 194840
ENSMUSG00000009731 = 112316
ENSMUSG00000009731 = 1296071
ENSMUSG00000009731 = 1296072
ENSMUSG00000009731 = 397014
ENSMUSG00000009731 = 5576891
ENSMUSG00000009731 = 5576894
ENSMUSG00000009863 = 1428517
ENSMUSG00000009863 = 1430728
ENSMUSG00000009863 = 71403
ENSMUSG00000009863 = 71406
ENSMUSG00000009900 = 162582
ENSMUSG00000009900 = 195721
ENSMUSG00000009900 = 201681
ENSMUSG00000009900 = 3238698
ENSMUSG00000009900 = 4641262
ENSMUSG00000009900 = 4641263
ENSMUSG00000009905 = 1430728
ENSMUSG00000009905 = 1660661
ENSMUSG00000009905 = 428157
ENSMUSG00000009905 = 556833
ENSMUSG00000009907 = 199991
ENSMUSG00000009907 = 5653656
ENSMUSG00000009907 = 917729
ENSMUSG00000009927 = 156827
ENSMUSG00000009927 = 1799339
ENSMUSG00000009927 = 392499
ENSMUSG00000009927 = 6791226
ENSMUSG00000009927 = 72312
ENSMUSG00000009927 = 72613
ENSMUSG00000009927 = 72649
ENSMUSG00000009927 = 72662
ENSMUSG00000009927 = 72689
ENSMUSG00000009927 = 72695
ENSMUSG00000009927 = 72702
ENSMUSG00000009927 = 72706
ENSMUSG00000009927 = 72737
ENSMUSG00000009927 = 72766
ENSMUSG00000009927 = 8868773
ENSMUSG00000009927 = 8953854
ENSMUSG00000009927 = 927802
ENSMUSG00000009927 = 975956
ENSMUSG00000009927 = 975957
ENSMUSG00000009995 = 1430728
ENSMUSG00000009995 = 1482798
ENSMUSG00000009995 = 1483206
ENSMUSG00000009995 = 1483257
ENSMUSG00000009995 = 556833
ENSMUSG00000010021 = 109582
ENSMUSG00000010021 = 1280218
ENSMUSG00000010021 = 168256
ENSMUSG00000010021 = 199991
ENSMUSG00000010021 = 2132295
ENSMUSG00000010021 = 5653656
ENSMUSG00000010021 = 6811434
ENSMUSG00000010021 = 6811442
ENSMUSG00000010021 = 8856688
ENSMUSG00000010021 = 983189
ENSMUSG00000010021 = 983231
ENSMUSG00000010025 = 1430728
ENSMUSG00000010025 = 1660661
ENSMUSG00000010025 = 389599
ENSMUSG00000010025 = 390918
ENSMUSG00000010025 = 428157
ENSMUSG00000010025 = 556833
ENSMUSG00000010025 = 8978868
ENSMUSG00000010025 = 9603798
ENSMUSG00000010025 = 9609507
ENSMUSG00000010025 = 9609523
ENSMUSG00000010045 = 199977
ENSMUSG00000010045 = 199991
ENSMUSG00000010045 = 392499
ENSMUSG00000010045 = 446203
ENSMUSG00000010045 = 5653656
ENSMUSG00000010045 = 597592
ENSMUSG00000010045 = 6807878
ENSMUSG00000010045 = 948021
ENSMUSG00000010047 = 1430728
ENSMUSG00000010047 = 1630316
ENSMUSG00000010047 = 2142845
ENSMUSG00000010047 = 2160916
ENSMUSG00000010047 = 71387
ENSMUSG00000010051 = 1430728
ENSMUSG00000010051 = 1630316
ENSMUSG00000010051 = 1793185
ENSMUSG00000010051 = 2024101
ENSMUSG00000010051 = 2142845
ENSMUSG00000010051 = 2160916
ENSMUSG00000010051 = 71387
ENSMUSG00000010057 = 2262752
ENSMUSG00000010057 = 8953897
ENSMUSG00000010057 = 9639288
ENSMUSG00000010064 = 352230
ENSMUSG00000010064 = 382551
ENSMUSG00000010064 = 425393
ENSMUSG00000010064 = 425407
ENSMUSG00000010066 = 112308
ENSMUSG00000010066 = 112315
ENSMUSG00000010066 = 112316
ENSMUSG00000010066 = 1430728
ENSMUSG00000010066 = 163685
ENSMUSG00000010066 = 397014
ENSMUSG00000010066 = 422356
ENSMUSG00000010066 = 5576891
ENSMUSG00000010066 = 5576892
ENSMUSG00000010066 = 5576893
ENSMUSG00000010095 = 109582
ENSMUSG00000010095 = 1430728
ENSMUSG00000010095 = 202733
ENSMUSG00000010095 = 210991
ENSMUSG00000010095 = 352230
ENSMUSG00000010095 = 382551
ENSMUSG00000010095 = 425393
ENSMUSG00000010095 = 425407
ENSMUSG00000010095 = 71240
ENSMUSG00000010095 = 71291
ENSMUSG00000010097 = 159227
ENSMUSG00000010097 = 159230
ENSMUSG00000010097 = 159231
ENSMUSG00000010097 = 159234
ENSMUSG00000010097 = 159236
ENSMUSG00000010097 = 72202
ENSMUSG00000010097 = 72203
ENSMUSG00000010097 = 8953854
ENSMUSG00000010110 = 199977
ENSMUSG00000010110 = 199991
ENSMUSG00000010110 = 204005
ENSMUSG00000010110 = 392499
ENSMUSG00000010110 = 446203
ENSMUSG00000010110 = 5653656
ENSMUSG00000010110 = 5694530
ENSMUSG00000010110 = 597592
ENSMUSG00000010110 = 6807878
ENSMUSG00000010110 = 6811438
ENSMUSG00000010110 = 6811442
ENSMUSG00000010110 = 948021
ENSMUSG00000010110 = 9609507
ENSMUSG00000010110 = 9609523
ENSMUSG00000010122 = 382551
ENSMUSG00000010122 = 425366
ENSMUSG00000010122 = 425407
ENSMUSG00000010142 = 1280215
ENSMUSG00000010142 = 168256
ENSMUSG00000010142 = 5668541
ENSMUSG00000010142 = 5669034
ENSMUSG00000010311 = 1474228
ENSMUSG00000010311 = 1474244
ENSMUSG00000010376 = 162582
ENSMUSG00000010376 = 170834
ENSMUSG00000010376 = 199991
ENSMUSG00000010376 = 2173789
ENSMUSG00000010376 = 382551
ENSMUSG00000010376 = 392499
ENSMUSG00000010376 = 5653656
ENSMUSG00000010376 = 5688426
ENSMUSG00000010376 = 5689603
ENSMUSG00000010376 = 597592
ENSMUSG00000010376 = 8856825
ENSMUSG00000010376 = 8856828
ENSMUSG00000010376 = 8951664
ENSMUSG00000010376 = 9006936
ENSMUSG00000010376 = 917937
ENSMUSG00000010392 = 199977
ENSMUSG00000010392 = 199991
ENSMUSG00000010392 = 392499
ENSMUSG00000010392 = 446203
ENSMUSG00000010392 = 5653656
ENSMUSG00000010392 = 597592
ENSMUSG00000010392 = 6807878
ENSMUSG00000010392 = 6811438
ENSMUSG00000010392 = 6811442
ENSMUSG00000010392 = 948021
ENSMUSG00000010406 = 392499
ENSMUSG00000010406 = 5368287
ENSMUSG00000010406 = 5389840
ENSMUSG00000010406 = 5419276
ENSMUSG00000010406 = 72766
ENSMUSG00000010453 = 3214847
ENSMUSG00000010453 = 3247509
ENSMUSG00000010453 = 4839726
ENSMUSG00000010461 = 5693532
ENSMUSG00000010461 = 5693565
ENSMUSG00000010461 = 5693606
ENSMUSG00000010461 = 73894
ENSMUSG00000010601 = 2168880
ENSMUSG00000010601 = 2173782
ENSMUSG00000010601 = 381426
ENSMUSG00000010601 = 392499
ENSMUSG00000010601 = 5653656
ENSMUSG00000010601 = 597592
ENSMUSG00000010601 = 8957275
ENSMUSG00000010607 = 162710
ENSMUSG00000010607 = 163125
ENSMUSG00000010607 = 392499
ENSMUSG00000010607 = 597592
ENSMUSG00000010660 = 1430728
ENSMUSG00000010660 = 1483249
ENSMUSG00000010660 = 1855204
ENSMUSG00000010663 = 1430728
ENSMUSG00000010663 = 2046104
ENSMUSG00000010663 = 2046105
ENSMUSG00000010663 = 2046106
ENSMUSG00000010663 = 556833
ENSMUSG00000010663 = 8978868
ENSMUSG00000010797 = 162582
ENSMUSG00000010797 = 195721
ENSMUSG00000010797 = 3238698
ENSMUSG00000010803 = 112314
ENSMUSG00000010803 = 112315
ENSMUSG00000010803 = 112316
ENSMUSG00000010803 = 977443
ENSMUSG00000010830 = 199977
ENSMUSG00000010830 = 199991
ENSMUSG00000010830 = 392499
ENSMUSG00000010830 = 446203
ENSMUSG00000010830 = 5653656
ENSMUSG00000010830 = 597592
ENSMUSG00000010830 = 6807878
ENSMUSG00000010830 = 6811434
ENSMUSG00000010830 = 6811442
ENSMUSG00000010830 = 8856688
ENSMUSG00000010830 = 948021
ENSMUSG00000010914 = 1428517
ENSMUSG00000010914 = 1430728
ENSMUSG00000010914 = 162582
ENSMUSG00000010914 = 204174
ENSMUSG00000010914 = 389661
ENSMUSG00000010914 = 5362517
ENSMUSG00000010914 = 70268
ENSMUSG00000010914 = 71291
ENSMUSG00000010914 = 71406
ENSMUSG00000010914 = 9006931
ENSMUSG00000010936 = 1430728
ENSMUSG00000010936 = 1483255
ENSMUSG00000010936 = 1483257
ENSMUSG00000010936 = 1660514
ENSMUSG00000010936 = 1660516
ENSMUSG00000010936 = 1660517
ENSMUSG00000010936 = 556833
ENSMUSG00000011008 = 2672351
ENSMUSG00000011008 = 3295583
ENSMUSG00000011008 = 382551
ENSMUSG00000011008 = 983712
ENSMUSG00000011034 = 189200
ENSMUSG00000011034 = 382551
ENSMUSG00000011034 = 425407
ENSMUSG00000011034 = 8963676
ENSMUSG00000011034 = 8963743
ENSMUSG00000011034 = 8981373
ENSMUSG00000011096 = 1257604
ENSMUSG00000011096 = 162582
ENSMUSG00000011096 = 165159
ENSMUSG00000011096 = 166208
ENSMUSG00000011096 = 198323
ENSMUSG00000011096 = 2262752
ENSMUSG00000011096 = 3371556
ENSMUSG00000011096 = 3371571
ENSMUSG00000011096 = 8953897
ENSMUSG00000011096 = 9006925
ENSMUSG00000011148 = 1430728
ENSMUSG00000011148 = 15869
ENSMUSG00000011148 = 73817
ENSMUSG00000011148 = 8956320
ENSMUSG00000011158 = 74158
ENSMUSG00000011158 = 74160
ENSMUSG00000011158 = 76046
ENSMUSG00000011158 = 76061
ENSMUSG00000011158 = 76066
ENSMUSG00000011171 = 162582
ENSMUSG00000011171 = 372790
ENSMUSG00000011171 = 373080
ENSMUSG00000011171 = 388396
ENSMUSG00000011171 = 418555
ENSMUSG00000011171 = 420092
ENSMUSG00000011171 = 500792
ENSMUSG00000011179 = 1430728
ENSMUSG00000011179 = 350562
ENSMUSG00000011179 = 351202
ENSMUSG00000011179 = 71291
ENSMUSG00000011256 = 1474244
ENSMUSG00000011256 = 8941237
ENSMUSG00000011306 = 72163
ENSMUSG00000011306 = 72172
ENSMUSG00000011306 = 72203
ENSMUSG00000011306 = 8953854
ENSMUSG00000011463 = 2022377
ENSMUSG00000011463 = 2980736
ENSMUSG00000011463 = 392499
ENSMUSG00000011658 = 162582
ENSMUSG00000011658 = 5358351
ENSMUSG00000011658 = 5610787
ENSMUSG00000011751 = 1266738
ENSMUSG00000011751 = 1280215
ENSMUSG00000011751 = 162582
ENSMUSG00000011751 = 168256
ENSMUSG00000011751 = 199977
ENSMUSG00000011751 = 199991
ENSMUSG00000011751 = 373760
ENSMUSG00000011751 = 375165
ENSMUSG00000011751 = 392499
ENSMUSG00000011751 = 422475
ENSMUSG00000011751 = 445095
ENSMUSG00000011751 = 446203
ENSMUSG00000011751 = 5653656
ENSMUSG00000011751 = 5673001
ENSMUSG00000011751 = 5683057
ENSMUSG00000011751 = 5684996
ENSMUSG00000011751 = 597592
ENSMUSG00000011751 = 6807878
ENSMUSG00000011751 = 948021
ENSMUSG00000011751 = 9607240
ENSMUSG00000011752 = 1430728
ENSMUSG00000011752 = 168249
ENSMUSG00000011752 = 168256
ENSMUSG00000011752 = 6798695
ENSMUSG00000011752 = 70171
ENSMUSG00000011752 = 70263
ENSMUSG00000011752 = 70326
ENSMUSG00000011752 = 71387
ENSMUSG00000011837 = 6807505
ENSMUSG00000011837 = 73857
ENSMUSG00000011837 = 74158
ENSMUSG00000011837 = 74160
ENSMUSG00000011837 = 76046
ENSMUSG00000011837 = 76071
ENSMUSG00000011877 = 1266738
ENSMUSG00000011877 = 2682334
ENSMUSG00000011877 = 3928664
ENSMUSG00000011877 = 422475
ENSMUSG00000011884 = 1430728
ENSMUSG00000011884 = 1660662
ENSMUSG00000011884 = 428157
ENSMUSG00000011884 = 556833
ENSMUSG00000011958 = 1266738
ENSMUSG00000011958 = 525793
ENSMUSG00000011960 = 112382
ENSMUSG00000011960 = 162582
ENSMUSG00000011960 = 170834
ENSMUSG00000011960 = 212436
ENSMUSG00000011960 = 2173793
ENSMUSG00000011960 = 2173796
ENSMUSG00000011960 = 3700989
ENSMUSG00000011960 = 674695
ENSMUSG00000011960 = 6796648
ENSMUSG00000011960 = 6807505
ENSMUSG00000011960 = 73857
ENSMUSG00000011960 = 74160
ENSMUSG00000011960 = 75955
ENSMUSG00000011960 = 8939211
ENSMUSG00000011960 = 9006931
ENSMUSG00000011960 = 9006936
ENSMUSG00000011960 = 9018519
ENSMUSG00000012114 = 212436
ENSMUSG00000012114 = 73857
ENSMUSG00000012114 = 74160
ENSMUSG00000012117 = 392499
ENSMUSG00000012117 = 446193
ENSMUSG00000012117 = 446199
ENSMUSG00000012117 = 446203
ENSMUSG00000012117 = 446219
ENSMUSG00000012117 = 597592
ENSMUSG00000012187 = 1430728
ENSMUSG00000012187 = 556833
ENSMUSG00000012187 = 75109
ENSMUSG00000012187 = 8979227
ENSMUSG00000012282 = 162582
ENSMUSG00000012282 = 195721
ENSMUSG00000012282 = 201681
ENSMUSG00000012282 = 3238698
ENSMUSG00000012282 = 4641262
ENSMUSG00000012405 = 156827
ENSMUSG00000012405 = 1799339
ENSMUSG00000012405 = 392499
ENSMUSG00000012405 = 6791226
ENSMUSG00000012405 = 72312
ENSMUSG00000012405 = 72613
ENSMUSG00000012405 = 72689
ENSMUSG00000012405 = 72706
ENSMUSG00000012405 = 72737
ENSMUSG00000012405 = 72766
ENSMUSG00000012405 = 8868773
ENSMUSG00000012405 = 8953854
ENSMUSG00000012405 = 927802
ENSMUSG00000012405 = 975956
ENSMUSG00000012405 = 975957
ENSMUSG00000012443 = 109582
ENSMUSG00000012443 = 1280218
ENSMUSG00000012443 = 168256
ENSMUSG00000012443 = 199991
ENSMUSG00000012443 = 2132295
ENSMUSG00000012443 = 5653656
ENSMUSG00000012443 = 6811434
ENSMUSG00000012443 = 6811442
ENSMUSG00000012443 = 8856688
ENSMUSG00000012443 = 983189
ENSMUSG00000012443 = 983231
ENSMUSG00000012483 = 110312
ENSMUSG00000012483 = 110313
ENSMUSG00000012483 = 110314
ENSMUSG00000012483 = 110320
ENSMUSG00000012483 = 110373
ENSMUSG00000012483 = 157579
ENSMUSG00000012483 = 1640170
ENSMUSG00000012483 = 174414
ENSMUSG00000012483 = 174417
ENSMUSG00000012483 = 174437
ENSMUSG00000012483 = 176187
ENSMUSG00000012483 = 180786
ENSMUSG00000012483 = 212436
ENSMUSG00000012483 = 2262752
ENSMUSG00000012483 = 3371453
ENSMUSG00000012483 = 3371556
ENSMUSG00000012483 = 3700989
ENSMUSG00000012483 = 453279
ENSMUSG00000012483 = 5358508
ENSMUSG00000012483 = 5358565
ENSMUSG00000012483 = 5358606
ENSMUSG00000012483 = 5633007
ENSMUSG00000012483 = 5651801
ENSMUSG00000012483 = 5655862
ENSMUSG00000012483 = 5656121
ENSMUSG00000012483 = 5656169
ENSMUSG00000012483 = 5685938
ENSMUSG00000012483 = 5685942
ENSMUSG00000012483 = 5693532
ENSMUSG00000012483 = 5693538
ENSMUSG00000012483 = 5693567
ENSMUSG00000012483 = 5693579
ENSMUSG00000012483 = 5693607
ENSMUSG00000012483 = 5693616
ENSMUSG00000012483 = 5696395
ENSMUSG00000012483 = 5696397
ENSMUSG00000012483 = 5696398
ENSMUSG00000012483 = 5696399
ENSMUSG00000012483 = 5696400
ENSMUSG00000012483 = 6781827
ENSMUSG00000012483 = 6782135
ENSMUSG00000012483 = 6782210
ENSMUSG00000012483 = 6783310
ENSMUSG00000012483 = 6804756
ENSMUSG00000012483 = 68962
ENSMUSG00000012483 = 69002
ENSMUSG00000012483 = 69166
ENSMUSG00000012483 = 69183
ENSMUSG00000012483 = 69186
ENSMUSG00000012483 = 69190
ENSMUSG00000012483 = 69206
ENSMUSG00000012483 = 69239
ENSMUSG00000012483 = 69242
ENSMUSG00000012483 = 69278
ENSMUSG00000012483 = 69306
ENSMUSG00000012483 = 69473
ENSMUSG00000012483 = 69481
ENSMUSG00000012483 = 69620
ENSMUSG00000012483 = 73857
ENSMUSG00000012483 = 73884
ENSMUSG00000012483 = 73886
ENSMUSG00000012483 = 73893
ENSMUSG00000012483 = 73894
ENSMUSG00000012483 = 73933
ENSMUSG00000012483 = 74160
ENSMUSG00000012483 = 8953897
ENSMUSG00000012519 = 2672351
ENSMUSG00000012519 = 3295583
ENSMUSG00000012519 = 382551
ENSMUSG00000012519 = 5213460
ENSMUSG00000012519 = 5218859
ENSMUSG00000012519 = 5357801
ENSMUSG00000012519 = 983712
ENSMUSG00000012609 = 392499
ENSMUSG00000012609 = 597592
ENSMUSG00000012609 = 8955332
ENSMUSG00000012705 = 168249
ENSMUSG00000012705 = 168256
ENSMUSG00000012705 = 6798695
ENSMUSG00000013076 = 162582
ENSMUSG00000013076 = 2028269
ENSMUSG00000013160 = 1222556
ENSMUSG00000013160 = 162582
ENSMUSG00000013160 = 168249
ENSMUSG00000013160 = 168256
ENSMUSG00000013160 = 2262752
ENSMUSG00000013160 = 382551
ENSMUSG00000013160 = 74752
ENSMUSG00000013160 = 77387
ENSMUSG00000013160 = 8953897
ENSMUSG00000013160 = 9006934
ENSMUSG00000013160 = 917937
ENSMUSG00000013160 = 917977
ENSMUSG00000013160 = 9639288
ENSMUSG00000013160 = 983712
ENSMUSG00000013236 = 112316
ENSMUSG00000013236 = 388844
ENSMUSG00000013236 = 6794362
ENSMUSG00000013236 = 8849932
ENSMUSG00000013275 = 382551
ENSMUSG00000013275 = 425366
ENSMUSG00000013275 = 425407
ENSMUSG00000013275 = 425410
ENSMUSG00000013418 = 1430728
ENSMUSG00000013418 = 392499
ENSMUSG00000013418 = 446203
ENSMUSG00000013418 = 597592
ENSMUSG00000013418 = 71387
ENSMUSG00000013418 = 9033658
ENSMUSG00000013418 = 9037629
ENSMUSG00000013584 = 162582
ENSMUSG00000013584 = 5362517
ENSMUSG00000013584 = 5365859
ENSMUSG00000013584 = 9006931
ENSMUSG00000013593 = 1428517
ENSMUSG00000013593 = 1430728
ENSMUSG00000013593 = 163200
ENSMUSG00000013593 = 611105
ENSMUSG00000013593 = 6799198
ENSMUSG00000013629 = 1430728
ENSMUSG00000013629 = 15869
ENSMUSG00000013629 = 500753
ENSMUSG00000013629 = 8956320
ENSMUSG00000013643 = 163125
ENSMUSG00000013643 = 392499
ENSMUSG00000013643 = 597592
ENSMUSG00000013662 = 9603798
ENSMUSG00000013662 = 9609507
ENSMUSG00000013663 = 1257604
ENSMUSG00000013663 = 1280218
ENSMUSG00000013663 = 1430728
ENSMUSG00000013663 = 1483249
ENSMUSG00000013663 = 1483255
ENSMUSG00000013663 = 1483257
ENSMUSG00000013663 = 162582
ENSMUSG00000013663 = 1660499
ENSMUSG00000013663 = 168256
ENSMUSG00000013663 = 1855204
ENSMUSG00000013663 = 199418
ENSMUSG00000013663 = 202403
ENSMUSG00000013663 = 202424
ENSMUSG00000013663 = 392499
ENSMUSG00000013663 = 556833
ENSMUSG00000013663 = 5688426
ENSMUSG00000013663 = 5689880
ENSMUSG00000013663 = 5689896
ENSMUSG00000013663 = 597592
ENSMUSG00000013663 = 6807070
ENSMUSG00000013663 = 8948747
ENSMUSG00000013663 = 8948751
ENSMUSG00000013663 = 9006925
ENSMUSG00000013707 = 1430728
ENSMUSG00000013707 = 1483255
ENSMUSG00000013707 = 1483257
ENSMUSG00000013707 = 556833
ENSMUSG00000013787 = 212436
ENSMUSG00000013787 = 2262752
ENSMUSG00000013787 = 2559582
ENSMUSG00000013787 = 2559583
ENSMUSG00000013787 = 3214841
ENSMUSG00000013787 = 3247509
ENSMUSG00000013787 = 3700989
ENSMUSG00000013787 = 4839726
ENSMUSG00000013787 = 5633007
ENSMUSG00000013787 = 6804760
ENSMUSG00000013787 = 73762
ENSMUSG00000013787 = 73854
ENSMUSG00000013787 = 73857
ENSMUSG00000013787 = 73864
ENSMUSG00000013787 = 74160
ENSMUSG00000013787 = 8953750
ENSMUSG00000013787 = 8953897
ENSMUSG00000013846 = 1430728
ENSMUSG00000013846 = 1630316
ENSMUSG00000013846 = 1638074
ENSMUSG00000013846 = 2022854
ENSMUSG00000013846 = 392499
ENSMUSG00000013846 = 4085001
ENSMUSG00000013846 = 446193
ENSMUSG00000013846 = 446203
ENSMUSG00000013846 = 446219
ENSMUSG00000013846 = 5173105
ENSMUSG00000013846 = 597592
ENSMUSG00000013846 = 71387
ENSMUSG00000013846 = 913709
ENSMUSG00000013846 = 977068
ENSMUSG00000013921 = 162582
ENSMUSG00000013921 = 5357905
ENSMUSG00000013921 = 73887
ENSMUSG00000013921 = 75893
ENSMUSG00000013936 = 390522
ENSMUSG00000013936 = 397014
ENSMUSG00000013974 = 168249
ENSMUSG00000013974 = 168256
ENSMUSG00000013974 = 6798695
ENSMUSG00000014030 = 212436
ENSMUSG00000014030 = 73857
ENSMUSG00000014030 = 74160
ENSMUSG00000014030 = 8878171
ENSMUSG00000014030 = 8939245
ENSMUSG00000014074 = 1640170
ENSMUSG00000014074 = 2990846
ENSMUSG00000014074 = 3108214
ENSMUSG00000014074 = 3108232
ENSMUSG00000014074 = 392499
ENSMUSG00000014074 = 5693532
ENSMUSG00000014074 = 5693538
ENSMUSG00000014074 = 5693565
ENSMUSG00000014074 = 5693567
ENSMUSG00000014074 = 5693571
ENSMUSG00000014074 = 5693606
ENSMUSG00000014074 = 5693607
ENSMUSG00000014074 = 597592
ENSMUSG00000014074 = 69473
ENSMUSG00000014074 = 69481
ENSMUSG00000014074 = 69620
ENSMUSG00000014074 = 73894
ENSMUSG00000014075 = 1852241
ENSMUSG00000014075 = 5617833
ENSMUSG00000014075 = 5620924
ENSMUSG00000014077 = 1430728
ENSMUSG00000014077 = 1630316
ENSMUSG00000014077 = 2142845
ENSMUSG00000014077 = 2160916
ENSMUSG00000014077 = 71387
ENSMUSG00000014158 = 2672351
ENSMUSG00000014158 = 3295583
ENSMUSG00000014158 = 382551
ENSMUSG00000014158 = 983712
ENSMUSG00000014164 = 1280218
ENSMUSG00000014164 = 168256
ENSMUSG00000014164 = 392499
ENSMUSG00000014164 = 597592
ENSMUSG00000014164 = 8951664
ENSMUSG00000014164 = 983168
ENSMUSG00000014164 = 983169
ENSMUSG00000014195 = 2262752
ENSMUSG00000014195 = 3371453
ENSMUSG00000014195 = 3371556
ENSMUSG00000014195 = 8953897
ENSMUSG00000014232 = 1852241
ENSMUSG00000014232 = 5617833
ENSMUSG00000014232 = 5620924
ENSMUSG00000014245 = 162710
ENSMUSG00000014245 = 163125
ENSMUSG00000014245 = 392499
ENSMUSG00000014245 = 597592
ENSMUSG00000014294 = 1428517
ENSMUSG00000014294 = 1430728
ENSMUSG00000014294 = 163200
ENSMUSG00000014294 = 611105
ENSMUSG00000014294 = 6799198
ENSMUSG00000014351 = 162582
ENSMUSG00000014351 = 2980736
ENSMUSG00000014351 = 372790
ENSMUSG00000014351 = 373080
ENSMUSG00000014351 = 388396
ENSMUSG00000014351 = 392499
ENSMUSG00000014351 = 400508
ENSMUSG00000014351 = 400511
ENSMUSG00000014351 = 418555
ENSMUSG00000014351 = 420092
ENSMUSG00000014351 = 500792
ENSMUSG00000014355 = 1280218
ENSMUSG00000014355 = 141405
ENSMUSG00000014355 = 141430
ENSMUSG00000014355 = 1640170
ENSMUSG00000014355 = 168256
ENSMUSG00000014355 = 174048
ENSMUSG00000014355 = 174084
ENSMUSG00000014355 = 174143
ENSMUSG00000014355 = 174154
ENSMUSG00000014355 = 174178
ENSMUSG00000014355 = 174184
ENSMUSG00000014355 = 176407
ENSMUSG00000014355 = 176408
ENSMUSG00000014355 = 176409
ENSMUSG00000014355 = 176412
ENSMUSG00000014355 = 176814
ENSMUSG00000014355 = 179409
ENSMUSG00000014355 = 179419
ENSMUSG00000014355 = 2262752
ENSMUSG00000014355 = 2467813
ENSMUSG00000014355 = 2555396
ENSMUSG00000014355 = 2559582
ENSMUSG00000014355 = 2559583
ENSMUSG00000014355 = 453276
ENSMUSG00000014355 = 68882
ENSMUSG00000014355 = 68886
ENSMUSG00000014355 = 69017
ENSMUSG00000014355 = 69052
ENSMUSG00000014355 = 69239
ENSMUSG00000014355 = 69242
ENSMUSG00000014355 = 69278
ENSMUSG00000014355 = 69306
ENSMUSG00000014355 = 69618
ENSMUSG00000014355 = 69620
ENSMUSG00000014355 = 8953897
ENSMUSG00000014355 = 983168
ENSMUSG00000014355 = 983169
ENSMUSG00000014361 = 109582
ENSMUSG00000014361 = 202733
ENSMUSG00000014402 = 199991
ENSMUSG00000014402 = 5653656
ENSMUSG00000014402 = 917729
ENSMUSG00000014496 = 199977
ENSMUSG00000014496 = 199991
ENSMUSG00000014496 = 204005
ENSMUSG00000014496 = 392499
ENSMUSG00000014496 = 446203
ENSMUSG00000014496 = 5653656
ENSMUSG00000014496 = 597592
ENSMUSG00000014496 = 948021
ENSMUSG00000014504 = 1799339
ENSMUSG00000014504 = 392499
ENSMUSG00000014504 = 72766
ENSMUSG00000014550 = 109582
ENSMUSG00000014550 = 168138
ENSMUSG00000014550 = 168249
ENSMUSG00000014550 = 168256
ENSMUSG00000014550 = 168898
ENSMUSG00000014550 = 983231
ENSMUSG00000014551 = 392499
ENSMUSG00000014551 = 5368287
ENSMUSG00000014551 = 5389840
ENSMUSG00000014551 = 5419276
ENSMUSG00000014551 = 72766
ENSMUSG00000014554 = 1430728
ENSMUSG00000014554 = 15869
ENSMUSG00000014554 = 74217
ENSMUSG00000014554 = 8956321
ENSMUSG00000014599 = 1280215
ENSMUSG00000014599 = 168256
ENSMUSG00000014599 = 381426
ENSMUSG00000014599 = 392499
ENSMUSG00000014599 = 449147
ENSMUSG00000014599 = 449836
ENSMUSG00000014599 = 597592
ENSMUSG00000014599 = 8957275
ENSMUSG00000014602 = 109582
ENSMUSG00000014602 = 1280218
ENSMUSG00000014602 = 168256
ENSMUSG00000014602 = 199991
ENSMUSG00000014602 = 2132295
ENSMUSG00000014602 = 5653656
ENSMUSG00000014602 = 6811434
ENSMUSG00000014602 = 6811442
ENSMUSG00000014602 = 8856688
ENSMUSG00000014602 = 983189
ENSMUSG00000014602 = 983231
ENSMUSG00000014606 = 1430728
ENSMUSG00000014606 = 70263
ENSMUSG00000014606 = 70326
ENSMUSG00000014606 = 71387
ENSMUSG00000014609 = 112314
ENSMUSG00000014609 = 112315
ENSMUSG00000014609 = 112316
ENSMUSG00000014609 = 181431
ENSMUSG00000014609 = 622323
ENSMUSG00000014609 = 622327
ENSMUSG00000014609 = 629587
ENSMUSG00000014767 = 162582
ENSMUSG00000014767 = 212165
ENSMUSG00000014767 = 212436
ENSMUSG00000014767 = 3700989
ENSMUSG00000014767 = 5250913
ENSMUSG00000014767 = 5250924
ENSMUSG00000014767 = 5633007
ENSMUSG00000014767 = 674695
ENSMUSG00000014767 = 6804756
ENSMUSG00000014767 = 6807505
ENSMUSG00000014767 = 73762
ENSMUSG00000014767 = 73772
ENSMUSG00000014767 = 73776
ENSMUSG00000014767 = 73779
ENSMUSG00000014767 = 73854
ENSMUSG00000014767 = 73857
ENSMUSG00000014767 = 73863
ENSMUSG00000014767 = 73864
ENSMUSG00000014767 = 74158
ENSMUSG00000014767 = 74160
ENSMUSG00000014767 = 75953
ENSMUSG00000014767 = 76042
ENSMUSG00000014767 = 76046
ENSMUSG00000014767 = 76061
ENSMUSG00000014767 = 76066
ENSMUSG00000014767 = 76071
ENSMUSG00000014767 = 8939211
ENSMUSG00000014767 = 9006931
ENSMUSG00000014767 = 9018519
ENSMUSG00000014769 = 1168372
ENSMUSG00000014769 = 1169091
ENSMUSG00000014769 = 1234174
ENSMUSG00000014769 = 1234176
ENSMUSG00000014769 = 1236975
ENSMUSG00000014769 = 1236978
ENSMUSG00000014769 = 1257604
ENSMUSG00000014769 = 1280215
ENSMUSG00000014769 = 1280218
ENSMUSG00000014769 = 1430728
ENSMUSG00000014769 = 162582
ENSMUSG00000014769 = 1640170
ENSMUSG00000014769 = 168249
ENSMUSG00000014769 = 168256
ENSMUSG00000014769 = 174084
ENSMUSG00000014769 = 174143
ENSMUSG00000014769 = 174154
ENSMUSG00000014769 = 174178
ENSMUSG00000014769 = 174184
ENSMUSG00000014769 = 176409
ENSMUSG00000014769 = 176814
ENSMUSG00000014769 = 179419
ENSMUSG00000014769 = 187577
ENSMUSG00000014769 = 195253
ENSMUSG00000014769 = 195721
ENSMUSG00000014769 = 201681
ENSMUSG00000014769 = 202403
ENSMUSG00000014769 = 202424
ENSMUSG00000014769 = 212436
ENSMUSG00000014769 = 2262752
ENSMUSG00000014769 = 2454202
ENSMUSG00000014769 = 2467813
ENSMUSG00000014769 = 2555396
ENSMUSG00000014769 = 2871837
ENSMUSG00000014769 = 349425
ENSMUSG00000014769 = 350562
ENSMUSG00000014769 = 351202
ENSMUSG00000014769 = 382551
ENSMUSG00000014769 = 382556
ENSMUSG00000014769 = 3858494
ENSMUSG00000014769 = 392499
ENSMUSG00000014769 = 4086400
ENSMUSG00000014769 = 446652
ENSMUSG00000014769 = 449147
ENSMUSG00000014769 = 450408
ENSMUSG00000014769 = 450531
ENSMUSG00000014769 = 453274
ENSMUSG00000014769 = 453276
ENSMUSG00000014769 = 453279
ENSMUSG00000014769 = 4608870
ENSMUSG00000014769 = 4641257
ENSMUSG00000014769 = 4641258
ENSMUSG00000014769 = 5358346
ENSMUSG00000014769 = 5358351
ENSMUSG00000014769 = 5607761
ENSMUSG00000014769 = 5607764
ENSMUSG00000014769 = 5610780
ENSMUSG00000014769 = 5610785
ENSMUSG00000014769 = 5610787
ENSMUSG00000014769 = 5621481
ENSMUSG00000014769 = 5632684
ENSMUSG00000014769 = 5658442
ENSMUSG00000014769 = 5668541
ENSMUSG00000014769 = 5673001
ENSMUSG00000014769 = 5676590
ENSMUSG00000014769 = 5683057
ENSMUSG00000014769 = 5684996
ENSMUSG00000014769 = 5687128
ENSMUSG00000014769 = 5688426
ENSMUSG00000014769 = 5689603
ENSMUSG00000014769 = 5689880
ENSMUSG00000014769 = 597592
ENSMUSG00000014769 = 6798695
ENSMUSG00000014769 = 6807070
ENSMUSG00000014769 = 68827
ENSMUSG00000014769 = 68867
ENSMUSG00000014769 = 68882
ENSMUSG00000014769 = 68886
ENSMUSG00000014769 = 68949
ENSMUSG00000014769 = 69002
ENSMUSG00000014769 = 69017
ENSMUSG00000014769 = 69052
ENSMUSG00000014769 = 69202
ENSMUSG00000014769 = 69206
ENSMUSG00000014769 = 69239
ENSMUSG00000014769 = 69242
ENSMUSG00000014769 = 69275
ENSMUSG00000014769 = 69278
ENSMUSG00000014769 = 69306
ENSMUSG00000014769 = 69481
ENSMUSG00000014769 = 69541
ENSMUSG00000014769 = 69563
ENSMUSG00000014769 = 69580
ENSMUSG00000014769 = 69601
ENSMUSG00000014769 = 69610
ENSMUSG00000014769 = 69613
ENSMUSG00000014769 = 69615
ENSMUSG00000014769 = 69620
ENSMUSG00000014769 = 69656
ENSMUSG00000014769 = 71291
ENSMUSG00000014769 = 73857
ENSMUSG00000014769 = 74160
ENSMUSG00000014769 = 75815
ENSMUSG00000014769 = 8852276
ENSMUSG00000014769 = 8854050
ENSMUSG00000014769 = 8878159
ENSMUSG00000014769 = 8878166
ENSMUSG00000014769 = 8878171
ENSMUSG00000014769 = 8939236
ENSMUSG00000014769 = 8939902
ENSMUSG00000014769 = 8941858
ENSMUSG00000014769 = 8948751
ENSMUSG00000014769 = 8951664
ENSMUSG00000014769 = 8953854
ENSMUSG00000014769 = 8953897
ENSMUSG00000014769 = 9006925
ENSMUSG00000014769 = 9020702
ENSMUSG00000014769 = 9607240
ENSMUSG00000014769 = 983168
ENSMUSG00000014769 = 983169
ENSMUSG00000014769 = 983705
ENSMUSG00000014773 = 157118
ENSMUSG00000014773 = 162582
ENSMUSG00000014773 = 9012852
ENSMUSG00000014773 = 9013507
ENSMUSG00000014786 = 382551
ENSMUSG00000014786 = 425393
ENSMUSG00000014786 = 425407
ENSMUSG00000014786 = 425986
ENSMUSG00000014850 = 5358508
ENSMUSG00000014850 = 5358606
ENSMUSG00000014850 = 73894
ENSMUSG00000014852 = 392499
ENSMUSG00000014852 = 5173105
ENSMUSG00000014852 = 5173214
ENSMUSG00000014852 = 597592
ENSMUSG00000014859 = 1538133
ENSMUSG00000014859 = 162582
ENSMUSG00000014859 = 1640170
ENSMUSG00000014859 = 170834
ENSMUSG00000014859 = 212436
ENSMUSG00000014859 = 2173793
ENSMUSG00000014859 = 2173796
ENSMUSG00000014859 = 453279
ENSMUSG00000014859 = 69231
ENSMUSG00000014859 = 69236
ENSMUSG00000014859 = 69278
ENSMUSG00000014859 = 73857
ENSMUSG00000014859 = 74160
ENSMUSG00000014859 = 9006936
ENSMUSG00000014867 = 168249
ENSMUSG00000014867 = 168256
ENSMUSG00000014867 = 199991
ENSMUSG00000014867 = 5653656
ENSMUSG00000014867 = 6798695
ENSMUSG00000014867 = 6811434
ENSMUSG00000014867 = 6811442
ENSMUSG00000014867 = 8856688
ENSMUSG00000014932 = 109582
ENSMUSG00000014932 = 1227986
ENSMUSG00000014932 = 1266738
ENSMUSG00000014932 = 1280215
ENSMUSG00000014932 = 1280218
ENSMUSG00000014932 = 1433557
ENSMUSG00000014932 = 1433559
ENSMUSG00000014932 = 162582
ENSMUSG00000014932 = 168249
ENSMUSG00000014932 = 168256
ENSMUSG00000014932 = 202733
ENSMUSG00000014932 = 2029480
ENSMUSG00000014932 = 2029481
ENSMUSG00000014932 = 210990
ENSMUSG00000014932 = 2682334
ENSMUSG00000014932 = 388841
ENSMUSG00000014932 = 389356
ENSMUSG00000014932 = 389513
ENSMUSG00000014932 = 3928662
ENSMUSG00000014932 = 3928663
ENSMUSG00000014932 = 3928665
ENSMUSG00000014932 = 422475
ENSMUSG00000014932 = 449147
ENSMUSG00000014932 = 512988
ENSMUSG00000014932 = 9006934
ENSMUSG00000014932 = 912631
ENSMUSG00000014956 = 162582
ENSMUSG00000014956 = 1640170
ENSMUSG00000014956 = 194315
ENSMUSG00000014956 = 195258
ENSMUSG00000014956 = 2565942
ENSMUSG00000014956 = 453274
ENSMUSG00000014956 = 5625740
ENSMUSG00000014956 = 5627123
ENSMUSG00000014956 = 69275
ENSMUSG00000014956 = 69278
ENSMUSG00000014959 = 162658
ENSMUSG00000014959 = 1640170
ENSMUSG00000014959 = 68875
ENSMUSG00000014959 = 68886
ENSMUSG00000014959 = 69278
ENSMUSG00000015013 = 199977
ENSMUSG00000015013 = 199991
ENSMUSG00000015013 = 204005
ENSMUSG00000015013 = 392499
ENSMUSG00000015013 = 446203
ENSMUSG00000015013 = 5653656
ENSMUSG00000015013 = 597592
ENSMUSG00000015013 = 8876198
ENSMUSG00000015013 = 9007101
ENSMUSG00000015013 = 948021
ENSMUSG00000015016 = 1430728
ENSMUSG00000015016 = 556833
ENSMUSG00000015016 = 75105
ENSMUSG00000015016 = 75876
ENSMUSG00000015016 = 8978868
ENSMUSG00000015027 = 1430728
ENSMUSG00000015027 = 1630316
ENSMUSG00000015027 = 1638074
ENSMUSG00000015027 = 168249
ENSMUSG00000015027 = 168256
ENSMUSG00000015027 = 2022857
ENSMUSG00000015027 = 6798695
ENSMUSG00000015027 = 71387
ENSMUSG00000015053 = 109582
ENSMUSG00000015053 = 212436
ENSMUSG00000015053 = 73857
ENSMUSG00000015053 = 74160
ENSMUSG00000015053 = 8878171
ENSMUSG00000015053 = 8939236
ENSMUSG00000015053 = 983231
ENSMUSG00000015083 = 166658
ENSMUSG00000015083 = 166665
ENSMUSG00000015083 = 168249
ENSMUSG00000015083 = 168256
ENSMUSG00000015083 = 977606
ENSMUSG00000015085 = 1430728
ENSMUSG00000015085 = 15869
ENSMUSG00000015085 = 8850843
ENSMUSG00000015085 = 8956319
ENSMUSG00000015090 = 1430728
ENSMUSG00000015090 = 2142753
ENSMUSG00000015090 = 2162123
ENSMUSG00000015090 = 556833
ENSMUSG00000015090 = 8978868
ENSMUSG00000015094 = 1280218
ENSMUSG00000015094 = 168256
ENSMUSG00000015094 = 198933
ENSMUSG00000015095 = 1280218
ENSMUSG00000015095 = 168256
ENSMUSG00000015095 = 392499
ENSMUSG00000015095 = 597592
ENSMUSG00000015095 = 8951664
ENSMUSG00000015095 = 983168
ENSMUSG00000015095 = 983169
ENSMUSG00000015112 = 1430728
ENSMUSG00000015112 = 70263
ENSMUSG00000015112 = 70326
ENSMUSG00000015112 = 71291
ENSMUSG00000015112 = 71387
ENSMUSG00000015112 = 8963693
ENSMUSG00000015120 = 1430728
ENSMUSG00000015120 = 196791
ENSMUSG00000015120 = 212436
ENSMUSG00000015120 = 2990846
ENSMUSG00000015120 = 3065678
ENSMUSG00000015120 = 3108214
ENSMUSG00000015120 = 3108232
ENSMUSG00000015120 = 3215018
ENSMUSG00000015120 = 3232118
ENSMUSG00000015120 = 3232142
ENSMUSG00000015120 = 3899300
ENSMUSG00000015120 = 392499
ENSMUSG00000015120 = 4085377
ENSMUSG00000015120 = 4090294
ENSMUSG00000015120 = 4551638
ENSMUSG00000015120 = 4570464
ENSMUSG00000015120 = 4615885
ENSMUSG00000015120 = 4655427
ENSMUSG00000015120 = 4755510
ENSMUSG00000015120 = 556833
ENSMUSG00000015120 = 5693532
ENSMUSG00000015120 = 5693538
ENSMUSG00000015120 = 5693565
ENSMUSG00000015120 = 5693567
ENSMUSG00000015120 = 5693606
ENSMUSG00000015120 = 5693607
ENSMUSG00000015120 = 5696395
ENSMUSG00000015120 = 5696398
ENSMUSG00000015120 = 5696399
ENSMUSG00000015120 = 597592
ENSMUSG00000015120 = 73857
ENSMUSG00000015120 = 73894
ENSMUSG00000015120 = 74160
ENSMUSG00000015120 = 8864260
ENSMUSG00000015120 = 8866904
ENSMUSG00000015120 = 8957322
ENSMUSG00000015127 = 1280218
ENSMUSG00000015127 = 168256
ENSMUSG00000015127 = 983168
ENSMUSG00000015127 = 983169
ENSMUSG00000015134 = 162582
ENSMUSG00000015134 = 5362517
ENSMUSG00000015134 = 5365859
ENSMUSG00000015134 = 9006931
ENSMUSG00000015143 = 109582
ENSMUSG00000015143 = 114608
ENSMUSG00000015143 = 1500931
ENSMUSG00000015143 = 446353
ENSMUSG00000015143 = 446388
ENSMUSG00000015143 = 446728
ENSMUSG00000015143 = 76002
ENSMUSG00000015143 = 76005
ENSMUSG00000015165 = 72163
ENSMUSG00000015165 = 72172
ENSMUSG00000015165 = 72203
ENSMUSG00000015165 = 8953854
ENSMUSG00000015214 = 1430728
ENSMUSG00000015214 = 1483255
ENSMUSG00000015214 = 1483257
ENSMUSG00000015214 = 1660499
ENSMUSG00000015214 = 556833
ENSMUSG00000015243 = 162582
ENSMUSG00000015243 = 174824
ENSMUSG00000015243 = 382551
ENSMUSG00000015243 = 8963896
ENSMUSG00000015243 = 8963898
ENSMUSG00000015243 = 9006931
ENSMUSG00000015243 = 9024446
ENSMUSG00000015243 = 9029569
ENSMUSG00000015291 = 162582
ENSMUSG00000015291 = 194315
ENSMUSG00000015291 = 194840
ENSMUSG00000015291 = 199991
ENSMUSG00000015291 = 5653656
ENSMUSG00000015291 = 8876198
ENSMUSG00000015291 = 9007101
ENSMUSG00000015314 = 1280218
ENSMUSG00000015314 = 168256
ENSMUSG00000015314 = 198933
ENSMUSG00000015340 = 1222556
ENSMUSG00000015340 = 1236973
ENSMUSG00000015340 = 1236975
ENSMUSG00000015340 = 1280218
ENSMUSG00000015340 = 162582
ENSMUSG00000015340 = 168249
ENSMUSG00000015340 = 168256
ENSMUSG00000015340 = 194138
ENSMUSG00000015340 = 194315
ENSMUSG00000015340 = 195258
ENSMUSG00000015340 = 2262752
ENSMUSG00000015340 = 3299685
ENSMUSG00000015340 = 4420097
ENSMUSG00000015340 = 5668599
ENSMUSG00000015340 = 6798695
ENSMUSG00000015340 = 8953897
ENSMUSG00000015340 = 9006934
ENSMUSG00000015340 = 983169
ENSMUSG00000015341 = 168249
ENSMUSG00000015341 = 168256
ENSMUSG00000015341 = 6798695
ENSMUSG00000015342 = 162582
ENSMUSG00000015342 = 372790
ENSMUSG00000015342 = 373076
ENSMUSG00000015342 = 375276
ENSMUSG00000015342 = 500792
ENSMUSG00000015354 = 1474244
ENSMUSG00000015354 = 1474290
ENSMUSG00000015354 = 1650814
ENSMUSG00000015355 = 109582
ENSMUSG00000015355 = 202733
ENSMUSG00000015377 = 199991
ENSMUSG00000015377 = 5653656
ENSMUSG00000015377 = 8876198
ENSMUSG00000015377 = 9007101
ENSMUSG00000015405 = 2022377
ENSMUSG00000015405 = 2980736
ENSMUSG00000015405 = 392499
ENSMUSG00000015437 = 109581
ENSMUSG00000015437 = 109606
ENSMUSG00000015437 = 2022377
ENSMUSG00000015437 = 2980736
ENSMUSG00000015437 = 392499
ENSMUSG00000015437 = 5357801
ENSMUSG00000015437 = 75108
ENSMUSG00000015441 = 109581
ENSMUSG00000015441 = 109606
ENSMUSG00000015441 = 5357801
ENSMUSG00000015441 = 75108
ENSMUSG00000015443 = 109581
ENSMUSG00000015443 = 109606
ENSMUSG00000015443 = 5357801
ENSMUSG00000015443 = 75108
ENSMUSG00000015452 = 1280215
ENSMUSG00000015452 = 166016
ENSMUSG00000015452 = 166058
ENSMUSG00000015452 = 166166
ENSMUSG00000015452 = 168138
ENSMUSG00000015452 = 168142
ENSMUSG00000015452 = 168164
ENSMUSG00000015452 = 168176
ENSMUSG00000015452 = 168179
ENSMUSG00000015452 = 168181
ENSMUSG00000015452 = 168188
ENSMUSG00000015452 = 168249
ENSMUSG00000015452 = 168256
ENSMUSG00000015452 = 168898
ENSMUSG00000015452 = 168928
ENSMUSG00000015452 = 181438
ENSMUSG00000015452 = 445989
ENSMUSG00000015452 = 446652
ENSMUSG00000015452 = 449147
ENSMUSG00000015452 = 879415
ENSMUSG00000015452 = 9020702
ENSMUSG00000015452 = 933542
ENSMUSG00000015452 = 937061
ENSMUSG00000015452 = 975138
ENSMUSG00000015452 = 975155
ENSMUSG00000015452 = 975871
ENSMUSG00000015468 = 157118
ENSMUSG00000015468 = 162582
ENSMUSG00000015468 = 1912420
ENSMUSG00000015468 = 1912422
ENSMUSG00000015468 = 212436
ENSMUSG00000015468 = 350054
ENSMUSG00000015468 = 73857
ENSMUSG00000015468 = 74160
ENSMUSG00000015468 = 9013694
ENSMUSG00000015468 = 9013700
ENSMUSG00000015468 = 9604323
ENSMUSG00000015474 = 1430728
ENSMUSG00000015474 = 556833
ENSMUSG00000015474 = 75105
ENSMUSG00000015474 = 8978868
ENSMUSG00000015478 = 382551
ENSMUSG00000015478 = 382556
ENSMUSG00000015522 = 1234158
ENSMUSG00000015522 = 1234174
ENSMUSG00000015522 = 1430728
ENSMUSG00000015522 = 211859
ENSMUSG00000015522 = 211897
ENSMUSG00000015522 = 211945
ENSMUSG00000015522 = 211976
ENSMUSG00000015522 = 211981
ENSMUSG00000015522 = 2262752
ENSMUSG00000015522 = 8937144
ENSMUSG00000015522 = 8953897
ENSMUSG00000015533 = 1474244
ENSMUSG00000015533 = 162582
ENSMUSG00000015533 = 216083
ENSMUSG00000015533 = 3000157
ENSMUSG00000015533 = 3000170
ENSMUSG00000015533 = 3000171
ENSMUSG00000015533 = 3000178
ENSMUSG00000015533 = 6806834
ENSMUSG00000015533 = 8874081
ENSMUSG00000015533 = 8875878
ENSMUSG00000015533 = 9006934
ENSMUSG00000015568 = 1430728
ENSMUSG00000015568 = 162582
ENSMUSG00000015568 = 174824
ENSMUSG00000015568 = 196854
ENSMUSG00000015568 = 2187338
ENSMUSG00000015568 = 372790
ENSMUSG00000015568 = 382551
ENSMUSG00000015568 = 388396
ENSMUSG00000015568 = 418594
ENSMUSG00000015568 = 6806667
ENSMUSG00000015568 = 8963889
ENSMUSG00000015568 = 8963899
ENSMUSG00000015568 = 8963901
ENSMUSG00000015568 = 975634
ENSMUSG00000015575 = 1222556
ENSMUSG00000015575 = 162582
ENSMUSG00000015575 = 168249
ENSMUSG00000015575 = 168256
ENSMUSG00000015575 = 2262752
ENSMUSG00000015575 = 382551
ENSMUSG00000015575 = 74752
ENSMUSG00000015575 = 77387
ENSMUSG00000015575 = 8953897
ENSMUSG00000015575 = 9006934
ENSMUSG00000015575 = 917937
ENSMUSG00000015575 = 917977
ENSMUSG00000015575 = 9639288
ENSMUSG00000015575 = 983712
ENSMUSG00000015605 = 162582
ENSMUSG00000015605 = 194315
ENSMUSG00000015605 = 195258
ENSMUSG00000015605 = 5663220
ENSMUSG00000015619 = 109582
ENSMUSG00000015619 = 162582
ENSMUSG00000015619 = 212436
ENSMUSG00000015619 = 392499
ENSMUSG00000015619 = 5688426
ENSMUSG00000015619 = 5689880
ENSMUSG00000015619 = 597592
ENSMUSG00000015619 = 73857
ENSMUSG00000015619 = 74160
ENSMUSG00000015619 = 8878171
ENSMUSG00000015619 = 8939211
ENSMUSG00000015619 = 8939236
ENSMUSG00000015619 = 9006931
ENSMUSG00000015619 = 9018519
ENSMUSG00000015619 = 983231
ENSMUSG00000015627 = 109582
ENSMUSG00000015627 = 983231
ENSMUSG00000015647 = 1474244
ENSMUSG00000015647 = 162582
ENSMUSG00000015647 = 3000157
ENSMUSG00000015647 = 6806834
ENSMUSG00000015647 = 8874081
ENSMUSG00000015647 = 8875878
ENSMUSG00000015647 = 9006934
ENSMUSG00000015653 = 382551
ENSMUSG00000015653 = 917937
ENSMUSG00000015653 = 917977
ENSMUSG00000015656 = 112310
ENSMUSG00000015656 = 112315
ENSMUSG00000015656 = 112316
ENSMUSG00000015656 = 168249
ENSMUSG00000015656 = 168256
ENSMUSG00000015656 = 199991
ENSMUSG00000015656 = 199992
ENSMUSG00000015656 = 2262752
ENSMUSG00000015656 = 3371453
ENSMUSG00000015656 = 3371497
ENSMUSG00000015656 = 3371556
ENSMUSG00000015656 = 3371568
ENSMUSG00000015656 = 3371571
ENSMUSG00000015656 = 392499
ENSMUSG00000015656 = 432720
ENSMUSG00000015656 = 432722
ENSMUSG00000015656 = 450408
ENSMUSG00000015656 = 450531
ENSMUSG00000015656 = 5653656
ENSMUSG00000015656 = 597592
ENSMUSG00000015656 = 6798695
ENSMUSG00000015656 = 72163
ENSMUSG00000015656 = 72172
ENSMUSG00000015656 = 72203
ENSMUSG00000015656 = 8856828
ENSMUSG00000015656 = 8876725
ENSMUSG00000015656 = 888590
ENSMUSG00000015656 = 8953854
ENSMUSG00000015656 = 8953897
ENSMUSG00000015665 = 1430728
ENSMUSG00000015665 = 2142753
ENSMUSG00000015665 = 556833
ENSMUSG00000015665 = 8848584
ENSMUSG00000015665 = 8978868
ENSMUSG00000015665 = 9640463
ENSMUSG00000015668 = 1430728
ENSMUSG00000015668 = 168249
ENSMUSG00000015668 = 168256
ENSMUSG00000015668 = 196780
ENSMUSG00000015668 = 196849
ENSMUSG00000015668 = 196854
ENSMUSG00000015668 = 199220
ENSMUSG00000015668 = 382551
ENSMUSG00000015668 = 425397
ENSMUSG00000015668 = 425407
ENSMUSG00000015668 = 6803157
ENSMUSG00000015668 = 6803544
ENSMUSG00000015668 = 936837
ENSMUSG00000015668 = 983712
ENSMUSG00000015671 = 1168372
ENSMUSG00000015671 = 1169091
ENSMUSG00000015671 = 1234174
ENSMUSG00000015671 = 1234176
ENSMUSG00000015671 = 1236975
ENSMUSG00000015671 = 1236978
ENSMUSG00000015671 = 1257604
ENSMUSG00000015671 = 1280215
ENSMUSG00000015671 = 1280218
ENSMUSG00000015671 = 1430728
ENSMUSG00000015671 = 162582
ENSMUSG00000015671 = 1640170
ENSMUSG00000015671 = 168249
ENSMUSG00000015671 = 168256
ENSMUSG00000015671 = 174084
ENSMUSG00000015671 = 174143
ENSMUSG00000015671 = 174154
ENSMUSG00000015671 = 174178
ENSMUSG00000015671 = 174184
ENSMUSG00000015671 = 176409
ENSMUSG00000015671 = 176814
ENSMUSG00000015671 = 179419
ENSMUSG00000015671 = 187577
ENSMUSG00000015671 = 195253
ENSMUSG00000015671 = 195721
ENSMUSG00000015671 = 201681
ENSMUSG00000015671 = 202403
ENSMUSG00000015671 = 202424
ENSMUSG00000015671 = 212436
ENSMUSG00000015671 = 2262752
ENSMUSG00000015671 = 2454202
ENSMUSG00000015671 = 2467813
ENSMUSG00000015671 = 2555396
ENSMUSG00000015671 = 2871837
ENSMUSG00000015671 = 349425
ENSMUSG00000015671 = 350562
ENSMUSG00000015671 = 351202
ENSMUSG00000015671 = 382551
ENSMUSG00000015671 = 382556
ENSMUSG00000015671 = 3858494
ENSMUSG00000015671 = 392499
ENSMUSG00000015671 = 4086400
ENSMUSG00000015671 = 446652
ENSMUSG00000015671 = 449147
ENSMUSG00000015671 = 450408
ENSMUSG00000015671 = 450531
ENSMUSG00000015671 = 453274
ENSMUSG00000015671 = 453276
ENSMUSG00000015671 = 453279
ENSMUSG00000015671 = 4608870
ENSMUSG00000015671 = 4641257
ENSMUSG00000015671 = 4641258
ENSMUSG00000015671 = 5358346
ENSMUSG00000015671 = 5358351
ENSMUSG00000015671 = 5607761
ENSMUSG00000015671 = 5607764
ENSMUSG00000015671 = 5610780
ENSMUSG00000015671 = 5610785
ENSMUSG00000015671 = 5610787
ENSMUSG00000015671 = 5621481
ENSMUSG00000015671 = 5632684
ENSMUSG00000015671 = 5658442
ENSMUSG00000015671 = 5668541
ENSMUSG00000015671 = 5673001
ENSMUSG00000015671 = 5676590
ENSMUSG00000015671 = 5683057
ENSMUSG00000015671 = 5684996
ENSMUSG00000015671 = 5687128
ENSMUSG00000015671 = 5688426
ENSMUSG00000015671 = 5689603
ENSMUSG00000015671 = 5689880
ENSMUSG00000015671 = 597592
ENSMUSG00000015671 = 6798695
ENSMUSG00000015671 = 6807070
ENSMUSG00000015671 = 68827
ENSMUSG00000015671 = 68867
ENSMUSG00000015671 = 68882
ENSMUSG00000015671 = 68886
ENSMUSG00000015671 = 68949
ENSMUSG00000015671 = 69002
ENSMUSG00000015671 = 69017
ENSMUSG00000015671 = 69052
ENSMUSG00000015671 = 69202
ENSMUSG00000015671 = 69206
ENSMUSG00000015671 = 69239
ENSMUSG00000015671 = 69242
ENSMUSG00000015671 = 69275
ENSMUSG00000015671 = 69278
ENSMUSG00000015671 = 69306
ENSMUSG00000015671 = 69481
ENSMUSG00000015671 = 69541
ENSMUSG00000015671 = 69563
ENSMUSG00000015671 = 69580
ENSMUSG00000015671 = 69601
ENSMUSG00000015671 = 69610
ENSMUSG00000015671 = 69613
ENSMUSG00000015671 = 69615
ENSMUSG00000015671 = 69620
ENSMUSG00000015671 = 69656
ENSMUSG00000015671 = 71291
ENSMUSG00000015671 = 73857
ENSMUSG00000015671 = 74160
ENSMUSG00000015671 = 75815
ENSMUSG00000015671 = 8852276
ENSMUSG00000015671 = 8854050
ENSMUSG00000015671 = 8878159
ENSMUSG00000015671 = 8878166
ENSMUSG00000015671 = 8878171
ENSMUSG00000015671 = 8939236
ENSMUSG00000015671 = 8939902
ENSMUSG00000015671 = 8941858
ENSMUSG00000015671 = 8948751
ENSMUSG00000015671 = 8951664
ENSMUSG00000015671 = 8953854
ENSMUSG00000015671 = 8953897
ENSMUSG00000015671 = 9006925
ENSMUSG00000015671 = 9020702
ENSMUSG00000015671 = 9607240
ENSMUSG00000015671 = 983168
ENSMUSG00000015671 = 983169
ENSMUSG00000015671 = 983705
ENSMUSG00000015672 = 392499
ENSMUSG00000015672 = 5368287
ENSMUSG00000015672 = 5389840
ENSMUSG00000015672 = 5419276
ENSMUSG00000015672 = 72766
ENSMUSG00000015697 = 3214841
ENSMUSG00000015697 = 3247509
ENSMUSG00000015697 = 4839726
ENSMUSG00000015709 = 1430728
ENSMUSG00000015709 = 211859
ENSMUSG00000015709 = 211897
ENSMUSG00000015709 = 211945
ENSMUSG00000015709 = 211976
ENSMUSG00000015709 = 211981
ENSMUSG00000015709 = 8937144
ENSMUSG00000015714 = 1430728
ENSMUSG00000015714 = 1660661
ENSMUSG00000015714 = 428157
ENSMUSG00000015714 = 556833
ENSMUSG00000015733 = 109582
ENSMUSG00000015733 = 1280218
ENSMUSG00000015733 = 168249
ENSMUSG00000015733 = 168256
ENSMUSG00000015733 = 199977
ENSMUSG00000015733 = 199991
ENSMUSG00000015733 = 2132295
ENSMUSG00000015733 = 2262752
ENSMUSG00000015733 = 3371497
ENSMUSG00000015733 = 392499
ENSMUSG00000015733 = 446203
ENSMUSG00000015733 = 5653656
ENSMUSG00000015733 = 597592
ENSMUSG00000015733 = 6807878
ENSMUSG00000015733 = 6811436
ENSMUSG00000015733 = 6811442
ENSMUSG00000015733 = 879415
ENSMUSG00000015733 = 8856688
ENSMUSG00000015733 = 8953897
ENSMUSG00000015733 = 948021
ENSMUSG00000015733 = 983231
ENSMUSG00000015747 = 109582
ENSMUSG00000015747 = 199991
ENSMUSG00000015747 = 5653656
ENSMUSG00000015747 = 6811438
ENSMUSG00000015747 = 6811442
ENSMUSG00000015747 = 983231
ENSMUSG00000015748 = 72163
ENSMUSG00000015748 = 72172
ENSMUSG00000015748 = 72203
ENSMUSG00000015748 = 8953854
ENSMUSG00000015750 = 1236394
ENSMUSG00000015750 = 1251985
ENSMUSG00000015750 = 1266738
ENSMUSG00000015750 = 157118
ENSMUSG00000015750 = 162582
ENSMUSG00000015750 = 193692
ENSMUSG00000015750 = 193704
ENSMUSG00000015750 = 204998
ENSMUSG00000015750 = 205043
ENSMUSG00000015750 = 2682334
ENSMUSG00000015750 = 3928665
ENSMUSG00000015750 = 422475
ENSMUSG00000015750 = 73887
ENSMUSG00000015750 = 9006934
ENSMUSG00000015750 = 9012852
ENSMUSG00000015750 = 9013507
ENSMUSG00000015750 = 9017802
ENSMUSG00000015755 = 1280215
ENSMUSG00000015755 = 1280218
ENSMUSG00000015755 = 162582
ENSMUSG00000015755 = 166016
ENSMUSG00000015755 = 166058
ENSMUSG00000015755 = 166166
ENSMUSG00000015755 = 168138
ENSMUSG00000015755 = 168142
ENSMUSG00000015755 = 168164
ENSMUSG00000015755 = 168176
ENSMUSG00000015755 = 168179
ENSMUSG00000015755 = 168181
ENSMUSG00000015755 = 168188
ENSMUSG00000015755 = 168249
ENSMUSG00000015755 = 168256
ENSMUSG00000015755 = 168638
ENSMUSG00000015755 = 168643
ENSMUSG00000015755 = 168898
ENSMUSG00000015755 = 181438
ENSMUSG00000015755 = 202403
ENSMUSG00000015755 = 202424
ENSMUSG00000015755 = 2454202
ENSMUSG00000015755 = 2871837
ENSMUSG00000015755 = 445989
ENSMUSG00000015755 = 446652
ENSMUSG00000015755 = 448424
ENSMUSG00000015755 = 449147
ENSMUSG00000015755 = 450294
ENSMUSG00000015755 = 450302
ENSMUSG00000015755 = 450321
ENSMUSG00000015755 = 5357956
ENSMUSG00000015755 = 5607764
ENSMUSG00000015755 = 5621481
ENSMUSG00000015755 = 73887
ENSMUSG00000015755 = 75893
ENSMUSG00000015755 = 9020702
ENSMUSG00000015755 = 937042
ENSMUSG00000015755 = 937061
ENSMUSG00000015755 = 937072
ENSMUSG00000015755 = 9645460
ENSMUSG00000015755 = 975138
ENSMUSG00000015755 = 975155
ENSMUSG00000015755 = 975163
ENSMUSG00000015755 = 975871
ENSMUSG00000015757 = 72163
ENSMUSG00000015757 = 72172
ENSMUSG00000015757 = 72203
ENSMUSG00000015757 = 8953854
ENSMUSG00000015759 = 199977
ENSMUSG00000015759 = 199991
ENSMUSG00000015759 = 204005
ENSMUSG00000015759 = 392499
ENSMUSG00000015759 = 446203
ENSMUSG00000015759 = 5653656
ENSMUSG00000015759 = 5694530
ENSMUSG00000015759 = 597592
ENSMUSG00000015759 = 948021
ENSMUSG00000015787 = 1430728
ENSMUSG00000015787 = 71387
ENSMUSG00000015787 = 9033658
ENSMUSG00000015787 = 9033807
ENSMUSG00000015806 = 1430728
ENSMUSG00000015806 = 71291
ENSMUSG00000015806 = 8963691
ENSMUSG00000015806 = 8964208
ENSMUSG00000015812 = 162582
ENSMUSG00000015812 = 372790
ENSMUSG00000015812 = 373076
ENSMUSG00000015812 = 375281
ENSMUSG00000015812 = 388396
ENSMUSG00000015812 = 416476
ENSMUSG00000015812 = 500792
ENSMUSG00000015829 = 1474244
ENSMUSG00000015829 = 3000178
ENSMUSG00000015837 = 1280215
ENSMUSG00000015837 = 162582
ENSMUSG00000015837 = 1632852
ENSMUSG00000015837 = 168256
ENSMUSG00000015837 = 193639
ENSMUSG00000015837 = 193704
ENSMUSG00000015837 = 204998
ENSMUSG00000015837 = 205043
ENSMUSG00000015837 = 209543
ENSMUSG00000015837 = 209560
ENSMUSG00000015837 = 446652
ENSMUSG00000015837 = 449147
ENSMUSG00000015837 = 5205647
ENSMUSG00000015837 = 5205685
ENSMUSG00000015837 = 73887
ENSMUSG00000015837 = 9020702
ENSMUSG00000015837 = 9612973
ENSMUSG00000015837 = 9663891
ENSMUSG00000015843 = 162582
ENSMUSG00000015843 = 212436
ENSMUSG00000015843 = 383280
ENSMUSG00000015843 = 5362517
ENSMUSG00000015843 = 73857
ENSMUSG00000015843 = 74160
ENSMUSG00000015843 = 9006931
ENSMUSG00000015846 = 1266738
ENSMUSG00000015846 = 1428517
ENSMUSG00000015846 = 1430728
ENSMUSG00000015846 = 159418
ENSMUSG00000015846 = 162582
ENSMUSG00000015846 = 192105
ENSMUSG00000015846 = 193368
ENSMUSG00000015846 = 193807
ENSMUSG00000015846 = 194068
ENSMUSG00000015846 = 200425
ENSMUSG00000015846 = 204174
ENSMUSG00000015846 = 211859
ENSMUSG00000015846 = 211897
ENSMUSG00000015846 = 211945
ENSMUSG00000015846 = 211976
ENSMUSG00000015846 = 212436
ENSMUSG00000015846 = 2990846
ENSMUSG00000015846 = 3108232
ENSMUSG00000015846 = 381340
ENSMUSG00000015846 = 383280
ENSMUSG00000015846 = 392499
ENSMUSG00000015846 = 400206
ENSMUSG00000015846 = 4090294
ENSMUSG00000015846 = 5362517
ENSMUSG00000015846 = 556833
ENSMUSG00000015846 = 597592
ENSMUSG00000015846 = 70268
ENSMUSG00000015846 = 71406
ENSMUSG00000015846 = 73857
ENSMUSG00000015846 = 74160
ENSMUSG00000015846 = 8957322
ENSMUSG00000015846 = 8978868
ENSMUSG00000015846 = 9006931
ENSMUSG00000015846 = 9024446
ENSMUSG00000015846 = 9029569
ENSMUSG00000015846 = 9616222
ENSMUSG00000015846 = 9623433
ENSMUSG00000015850 = 392499
ENSMUSG00000015850 = 5173105
ENSMUSG00000015850 = 5173214
ENSMUSG00000015850 = 597592
ENSMUSG00000015880 = 1640170
ENSMUSG00000015880 = 2514853
ENSMUSG00000015880 = 68877
ENSMUSG00000015880 = 68886
ENSMUSG00000015880 = 69278
ENSMUSG00000015889 = 1430728
ENSMUSG00000015889 = 168249
ENSMUSG00000015889 = 168256
ENSMUSG00000015889 = 2142691
ENSMUSG00000015889 = 2142753
ENSMUSG00000015889 = 556833
ENSMUSG00000015889 = 6798695
ENSMUSG00000015889 = 8978868
ENSMUSG00000015889 = 9018676
ENSMUSG00000015889 = 9018677
ENSMUSG00000015889 = 9018678
ENSMUSG00000015889 = 9018679
ENSMUSG00000015889 = 9018681
ENSMUSG00000015889 = 9018896
ENSMUSG00000015889 = 9020265
ENSMUSG00000015889 = 9023661
ENSMUSG00000015890 = 1430728
ENSMUSG00000015890 = 70921
ENSMUSG00000015890 = 71291
ENSMUSG00000015944 = 2262752
ENSMUSG00000015944 = 8953897
ENSMUSG00000015944 = 9639288
ENSMUSG00000015947 = 1236975
ENSMUSG00000015947 = 1236978
ENSMUSG00000015947 = 1280218
ENSMUSG00000015947 = 168249
ENSMUSG00000015947 = 168256
ENSMUSG00000015947 = 2029480
ENSMUSG00000015947 = 2029481
ENSMUSG00000015947 = 2029482
ENSMUSG00000015947 = 2029485
ENSMUSG00000015947 = 983169
ENSMUSG00000015950 = 1222556
ENSMUSG00000015950 = 1236973
ENSMUSG00000015950 = 1236975
ENSMUSG00000015950 = 1280218
ENSMUSG00000015950 = 162582
ENSMUSG00000015950 = 168249
ENSMUSG00000015950 = 168256
ENSMUSG00000015950 = 194138
ENSMUSG00000015950 = 194315
ENSMUSG00000015950 = 195258
ENSMUSG00000015950 = 2262752
ENSMUSG00000015950 = 3299685
ENSMUSG00000015950 = 4420097
ENSMUSG00000015950 = 5668599
ENSMUSG00000015950 = 8953897
ENSMUSG00000015950 = 9006934
ENSMUSG00000015950 = 983169
ENSMUSG00000015957 = 162582
ENSMUSG00000015957 = 195721
ENSMUSG00000015957 = 3238698
ENSMUSG00000015957 = 3858494
ENSMUSG00000015957 = 4086398
ENSMUSG00000015957 = 4086400
ENSMUSG00000015961 = 1430728
ENSMUSG00000015961 = 15869
ENSMUSG00000015961 = 73817
ENSMUSG00000015961 = 8956320
ENSMUSG00000015968 = 1430728
ENSMUSG00000015968 = 163685
ENSMUSG00000015968 = 397014
ENSMUSG00000015968 = 422356
ENSMUSG00000015968 = 5576891
ENSMUSG00000015968 = 5576892
ENSMUSG00000015968 = 5576893
ENSMUSG00000015970 = 1430728
ENSMUSG00000015970 = 6798163
ENSMUSG00000015970 = 71291
ENSMUSG00000015971 = 392499
ENSMUSG00000015971 = 5688426
ENSMUSG00000015971 = 5689603
ENSMUSG00000015971 = 5696394
ENSMUSG00000015971 = 5696398
ENSMUSG00000015971 = 5696399
ENSMUSG00000015971 = 597592
ENSMUSG00000015971 = 73894
ENSMUSG00000015994 = 109581
ENSMUSG00000015994 = 111465
ENSMUSG00000015994 = 162582
ENSMUSG00000015994 = 2187338
ENSMUSG00000015994 = 2514856
ENSMUSG00000015994 = 2514859
ENSMUSG00000015994 = 372790
ENSMUSG00000015994 = 388396
ENSMUSG00000015994 = 418594
ENSMUSG00000015994 = 5357801
ENSMUSG00000015994 = 75153
ENSMUSG00000016018 = 6791226
ENSMUSG00000016018 = 72163
ENSMUSG00000016018 = 72172
ENSMUSG00000016018 = 72203
ENSMUSG00000016018 = 72312
ENSMUSG00000016018 = 8868773
ENSMUSG00000016018 = 8953854
ENSMUSG00000016024 = 166016
ENSMUSG00000016024 = 166020
ENSMUSG00000016024 = 168249
ENSMUSG00000016024 = 168256
ENSMUSG00000016024 = 168898
ENSMUSG00000016024 = 5686938
ENSMUSG00000016128 = 162582
ENSMUSG00000016128 = 194315
ENSMUSG00000016128 = 194840
ENSMUSG00000016181 = 6791226
ENSMUSG00000016181 = 72312
ENSMUSG00000016181 = 8868773
ENSMUSG00000016181 = 8953854
ENSMUSG00000016194 = 1430728
ENSMUSG00000016194 = 194002
ENSMUSG00000016194 = 196071
ENSMUSG00000016194 = 556833
ENSMUSG00000016194 = 8957322
ENSMUSG00000016206 = 1236974
ENSMUSG00000016206 = 1236975
ENSMUSG00000016206 = 1236977
ENSMUSG00000016206 = 1280218
ENSMUSG00000016206 = 168249
ENSMUSG00000016206 = 168256
ENSMUSG00000016206 = 198933
ENSMUSG00000016206 = 2172127
ENSMUSG00000016206 = 2424491
ENSMUSG00000016206 = 6798695
ENSMUSG00000016206 = 983169
ENSMUSG00000016206 = 983170
ENSMUSG00000016252 = 1428517
ENSMUSG00000016252 = 1430728
ENSMUSG00000016252 = 1592230
ENSMUSG00000016252 = 163200
ENSMUSG00000016252 = 163210
ENSMUSG00000016252 = 1852241
ENSMUSG00000016252 = 8949613
ENSMUSG00000016253 = 112382
ENSMUSG00000016253 = 113418
ENSMUSG00000016253 = 212436
ENSMUSG00000016253 = 3700989
ENSMUSG00000016253 = 674695
ENSMUSG00000016253 = 6796648
ENSMUSG00000016253 = 73857
ENSMUSG00000016253 = 74160
ENSMUSG00000016253 = 75955
ENSMUSG00000016255 = 109582
ENSMUSG00000016255 = 1266738
ENSMUSG00000016255 = 1280218
ENSMUSG00000016255 = 157858
ENSMUSG00000016255 = 162582
ENSMUSG00000016255 = 1632852
ENSMUSG00000016255 = 1640170
ENSMUSG00000016255 = 168256
ENSMUSG00000016255 = 1852241
ENSMUSG00000016255 = 190828
ENSMUSG00000016255 = 190840
ENSMUSG00000016255 = 190861
ENSMUSG00000016255 = 190872
ENSMUSG00000016255 = 194315
ENSMUSG00000016255 = 195258
ENSMUSG00000016255 = 199977
ENSMUSG00000016255 = 199991
ENSMUSG00000016255 = 2132295
ENSMUSG00000016255 = 2262752
ENSMUSG00000016255 = 2467813
ENSMUSG00000016255 = 2500257
ENSMUSG00000016255 = 2555396
ENSMUSG00000016255 = 3371497
ENSMUSG00000016255 = 373760
ENSMUSG00000016255 = 380320
ENSMUSG00000016255 = 392499
ENSMUSG00000016255 = 422475
ENSMUSG00000016255 = 437239
ENSMUSG00000016255 = 446203
ENSMUSG00000016255 = 453274
ENSMUSG00000016255 = 5358351
ENSMUSG00000016255 = 5610787
ENSMUSG00000016255 = 5617833
ENSMUSG00000016255 = 5620924
ENSMUSG00000016255 = 5626467
ENSMUSG00000016255 = 5653656
ENSMUSG00000016255 = 5663220
ENSMUSG00000016255 = 597592
ENSMUSG00000016255 = 6807878
ENSMUSG00000016255 = 6811434
ENSMUSG00000016255 = 6811436
ENSMUSG00000016255 = 6811442
ENSMUSG00000016255 = 68877
ENSMUSG00000016255 = 68882
ENSMUSG00000016255 = 68886
ENSMUSG00000016255 = 69275
ENSMUSG00000016255 = 69278
ENSMUSG00000016255 = 8852276
ENSMUSG00000016255 = 8856688
ENSMUSG00000016255 = 8953897
ENSMUSG00000016255 = 8955332
ENSMUSG00000016255 = 948021
ENSMUSG00000016255 = 9612973
ENSMUSG00000016255 = 9646399
ENSMUSG00000016255 = 9648025
ENSMUSG00000016255 = 9663891
ENSMUSG00000016255 = 983189
ENSMUSG00000016255 = 983231
ENSMUSG00000016256 = 168249
ENSMUSG00000016256 = 168256
ENSMUSG00000016256 = 199977
ENSMUSG00000016256 = 199991
ENSMUSG00000016256 = 199992
ENSMUSG00000016256 = 2022377
ENSMUSG00000016256 = 204005
ENSMUSG00000016256 = 2980736
ENSMUSG00000016256 = 392499
ENSMUSG00000016256 = 432720
ENSMUSG00000016256 = 446203
ENSMUSG00000016256 = 5653656
ENSMUSG00000016256 = 5694530
ENSMUSG00000016256 = 597592
ENSMUSG00000016256 = 6798695
ENSMUSG00000016256 = 948021
ENSMUSG00000016283 = 1236974
ENSMUSG00000016283 = 1236975
ENSMUSG00000016283 = 1236977
ENSMUSG00000016283 = 1280218
ENSMUSG00000016283 = 168249
ENSMUSG00000016283 = 168256
ENSMUSG00000016283 = 198933
ENSMUSG00000016283 = 2172127
ENSMUSG00000016283 = 2424491
ENSMUSG00000016283 = 6798695
ENSMUSG00000016283 = 983169
ENSMUSG00000016283 = 983170
ENSMUSG00000016308 = 1280218
ENSMUSG00000016308 = 168256
ENSMUSG00000016308 = 392499
ENSMUSG00000016308 = 597592
ENSMUSG00000016308 = 8852135
ENSMUSG00000016308 = 8866652
ENSMUSG00000016308 = 8866654
ENSMUSG00000016308 = 983168
ENSMUSG00000016308 = 983169
ENSMUSG00000016319 = 382551
ENSMUSG00000016319 = 425397
ENSMUSG00000016319 = 425407
ENSMUSG00000016319 = 83936
ENSMUSG00000016327 = 162582
ENSMUSG00000016327 = 170834
ENSMUSG00000016327 = 212436
ENSMUSG00000016327 = 2173793
ENSMUSG00000016327 = 2173796
ENSMUSG00000016327 = 73857
ENSMUSG00000016327 = 74160
ENSMUSG00000016327 = 9006936
ENSMUSG00000016346 = 112316
ENSMUSG00000016346 = 1296071
ENSMUSG00000016346 = 1296072
ENSMUSG00000016356 = 1474244
ENSMUSG00000016356 = 1474290
ENSMUSG00000016356 = 1650814
ENSMUSG00000016356 = 8948216
ENSMUSG00000016427 = 1428517
ENSMUSG00000016427 = 1430728
ENSMUSG00000016427 = 163200
ENSMUSG00000016427 = 611105
ENSMUSG00000016427 = 6799198
ENSMUSG00000016477 = 1640170
ENSMUSG00000016477 = 453274
ENSMUSG00000016477 = 453279
ENSMUSG00000016477 = 68689
ENSMUSG00000016477 = 68867
ENSMUSG00000016477 = 68911
ENSMUSG00000016477 = 69002
ENSMUSG00000016477 = 69231
ENSMUSG00000016477 = 69236
ENSMUSG00000016477 = 69278
ENSMUSG00000016477 = 69306
ENSMUSG00000016487 = 112316
ENSMUSG00000016487 = 388844
ENSMUSG00000016487 = 6794362
ENSMUSG00000016493 = 166658
ENSMUSG00000016493 = 168249
ENSMUSG00000016493 = 168256
ENSMUSG00000016493 = 977606
ENSMUSG00000016494 = 1280218
ENSMUSG00000016494 = 168256
ENSMUSG00000016494 = 198933
ENSMUSG00000016496 = 1280218
ENSMUSG00000016496 = 168256
ENSMUSG00000016496 = 388841
ENSMUSG00000016496 = 389948
ENSMUSG00000016498 = 1280218
ENSMUSG00000016498 = 168256
ENSMUSG00000016498 = 388841
ENSMUSG00000016498 = 389948
ENSMUSG00000016503 = 74158
ENSMUSG00000016503 = 74160
ENSMUSG00000016503 = 76046
ENSMUSG00000016503 = 76061
ENSMUSG00000016528 = 1280215
ENSMUSG00000016528 = 1430728
ENSMUSG00000016528 = 162582
ENSMUSG00000016528 = 166016
ENSMUSG00000016528 = 166058
ENSMUSG00000016528 = 166166
ENSMUSG00000016528 = 166520
ENSMUSG00000016528 = 167044
ENSMUSG00000016528 = 168138
ENSMUSG00000016528 = 168142
ENSMUSG00000016528 = 168164
ENSMUSG00000016528 = 168176
ENSMUSG00000016528 = 168179
ENSMUSG00000016528 = 168181
ENSMUSG00000016528 = 168188
ENSMUSG00000016528 = 168249
ENSMUSG00000016528 = 168256
ENSMUSG00000016528 = 168898
ENSMUSG00000016528 = 171007
ENSMUSG00000016528 = 181438
ENSMUSG00000016528 = 187037
ENSMUSG00000016528 = 187687
ENSMUSG00000016528 = 194138
ENSMUSG00000016528 = 198725
ENSMUSG00000016528 = 199920
ENSMUSG00000016528 = 2142691
ENSMUSG00000016528 = 2142753
ENSMUSG00000016528 = 2262752
ENSMUSG00000016528 = 2559580
ENSMUSG00000016528 = 2559583
ENSMUSG00000016528 = 3371453
ENSMUSG00000016528 = 3371556
ENSMUSG00000016528 = 4420097
ENSMUSG00000016528 = 448424
ENSMUSG00000016528 = 449147
ENSMUSG00000016528 = 450282
ENSMUSG00000016528 = 450294
ENSMUSG00000016528 = 450302
ENSMUSG00000016528 = 450385
ENSMUSG00000016528 = 450513
ENSMUSG00000016528 = 450531
ENSMUSG00000016528 = 556833
ENSMUSG00000016528 = 8953854
ENSMUSG00000016528 = 8953897
ENSMUSG00000016528 = 8978868
ENSMUSG00000016528 = 9006934
ENSMUSG00000016528 = 937061
ENSMUSG00000016528 = 975138
ENSMUSG00000016528 = 975155
ENSMUSG00000016528 = 975871
ENSMUSG00000016534 = 109582
ENSMUSG00000016534 = 114608
ENSMUSG00000016534 = 168249
ENSMUSG00000016534 = 168256
ENSMUSG00000016534 = 6798695
ENSMUSG00000016534 = 76002
ENSMUSG00000016534 = 76005
ENSMUSG00000016554 = 156827
ENSMUSG00000016554 = 392499
ENSMUSG00000016554 = 72613
ENSMUSG00000016554 = 72649
ENSMUSG00000016554 = 72662
ENSMUSG00000016554 = 72689
ENSMUSG00000016554 = 72695
ENSMUSG00000016554 = 72702
ENSMUSG00000016554 = 72706
ENSMUSG00000016554 = 72737
ENSMUSG00000016554 = 72766
ENSMUSG00000016559 = 109582
ENSMUSG00000016559 = 162582
ENSMUSG00000016559 = 1640170
ENSMUSG00000016559 = 194315
ENSMUSG00000016559 = 195258
ENSMUSG00000016559 = 195721
ENSMUSG00000016559 = 201681
ENSMUSG00000016559 = 201722
ENSMUSG00000016559 = 211000
ENSMUSG00000016559 = 212165
ENSMUSG00000016559 = 212300
ENSMUSG00000016559 = 212436
ENSMUSG00000016559 = 2262752
ENSMUSG00000016559 = 2299718
ENSMUSG00000016559 = 2559580
ENSMUSG00000016559 = 2559582
ENSMUSG00000016559 = 2559583
ENSMUSG00000016559 = 427359
ENSMUSG00000016559 = 427413
ENSMUSG00000016559 = 5250913
ENSMUSG00000016559 = 5250924
ENSMUSG00000016559 = 5250941
ENSMUSG00000016559 = 5578749
ENSMUSG00000016559 = 5625740
ENSMUSG00000016559 = 5625886
ENSMUSG00000016559 = 68875
ENSMUSG00000016559 = 68886
ENSMUSG00000016559 = 69278
ENSMUSG00000016559 = 73728
ENSMUSG00000016559 = 73772
ENSMUSG00000016559 = 73854
ENSMUSG00000016559 = 73857
ENSMUSG00000016559 = 73864
ENSMUSG00000016559 = 74160
ENSMUSG00000016559 = 8878171
ENSMUSG00000016559 = 8936459
ENSMUSG00000016559 = 8939211
ENSMUSG00000016559 = 8953897
ENSMUSG00000016559 = 9006931
ENSMUSG00000016559 = 9018519
ENSMUSG00000016559 = 983231
ENSMUSG00000016619 = 1430728
ENSMUSG00000016619 = 159227
ENSMUSG00000016619 = 159230
ENSMUSG00000016619 = 159231
ENSMUSG00000016619 = 159234
ENSMUSG00000016619 = 159236
ENSMUSG00000016619 = 1640170
ENSMUSG00000016619 = 170822
ENSMUSG00000016619 = 191859
ENSMUSG00000016619 = 194441
ENSMUSG00000016619 = 211000
ENSMUSG00000016619 = 2262752
ENSMUSG00000016619 = 2980766
ENSMUSG00000016619 = 2990846
ENSMUSG00000016619 = 3108214
ENSMUSG00000016619 = 3108232
ENSMUSG00000016619 = 3232142
ENSMUSG00000016619 = 3301854
ENSMUSG00000016619 = 3371453
ENSMUSG00000016619 = 3371556
ENSMUSG00000016619 = 392499
ENSMUSG00000016619 = 4085377
ENSMUSG00000016619 = 4551638
ENSMUSG00000016619 = 4570464
ENSMUSG00000016619 = 4615885
ENSMUSG00000016619 = 5578749
ENSMUSG00000016619 = 597592
ENSMUSG00000016619 = 68875
ENSMUSG00000016619 = 68886
ENSMUSG00000016619 = 69278
ENSMUSG00000016619 = 70171
ENSMUSG00000016619 = 70326
ENSMUSG00000016619 = 71387
ENSMUSG00000016619 = 72202
ENSMUSG00000016619 = 72203
ENSMUSG00000016619 = 74160
ENSMUSG00000016619 = 8953854
ENSMUSG00000016619 = 8953897
ENSMUSG00000016637 = 1852241
ENSMUSG00000016637 = 5617833
ENSMUSG00000016637 = 5620924
ENSMUSG00000016664 = 199991
ENSMUSG00000016664 = 5653656
ENSMUSG00000016664 = 8856828
ENSMUSG00000016757 = 392499
ENSMUSG00000016757 = 597592
ENSMUSG00000016757 = 8955332
ENSMUSG00000016763 = 1474228
ENSMUSG00000016763 = 1474244
ENSMUSG00000016833 = 392499
ENSMUSG00000016833 = 5368287
ENSMUSG00000016833 = 5389840
ENSMUSG00000016833 = 5419276
ENSMUSG00000016833 = 72766
ENSMUSG00000016921 = 159236
ENSMUSG00000016921 = 72163
ENSMUSG00000016921 = 72165
ENSMUSG00000016921 = 72172
ENSMUSG00000016921 = 72187
ENSMUSG00000016921 = 72202
ENSMUSG00000016921 = 72203
ENSMUSG00000016921 = 73856
ENSMUSG00000016921 = 73857
ENSMUSG00000016921 = 74160
ENSMUSG00000016921 = 8953854
ENSMUSG00000016933 = 109582
ENSMUSG00000016933 = 1169408
ENSMUSG00000016933 = 1169410
ENSMUSG00000016933 = 1266738
ENSMUSG00000016933 = 1280215
ENSMUSG00000016933 = 1280218
ENSMUSG00000016933 = 1430728
ENSMUSG00000016933 = 1483249
ENSMUSG00000016933 = 162582
ENSMUSG00000016933 = 166520
ENSMUSG00000016933 = 168249
ENSMUSG00000016933 = 168256
ENSMUSG00000016933 = 177929
ENSMUSG00000016933 = 1855204
ENSMUSG00000016933 = 186763
ENSMUSG00000016933 = 186797
ENSMUSG00000016933 = 190236
ENSMUSG00000016933 = 194138
ENSMUSG00000016933 = 202403
ENSMUSG00000016933 = 202433
ENSMUSG00000016933 = 202733
ENSMUSG00000016933 = 2029480
ENSMUSG00000016933 = 2029485
ENSMUSG00000016933 = 210990
ENSMUSG00000016933 = 212718
ENSMUSG00000016933 = 2172127
ENSMUSG00000016933 = 2424491
ENSMUSG00000016933 = 2454202
ENSMUSG00000016933 = 2871796
ENSMUSG00000016933 = 2871809
ENSMUSG00000016933 = 422475
ENSMUSG00000016933 = 4420097
ENSMUSG00000016933 = 5218921
ENSMUSG00000016933 = 5654219
ENSMUSG00000016933 = 5654221
ENSMUSG00000016933 = 5654227
ENSMUSG00000016933 = 5654228
ENSMUSG00000016933 = 5654687
ENSMUSG00000016933 = 5654696
ENSMUSG00000016933 = 5654708
ENSMUSG00000016933 = 5654716
ENSMUSG00000016933 = 5654736
ENSMUSG00000016933 = 5654738
ENSMUSG00000016933 = 5654741
ENSMUSG00000016933 = 5654743
ENSMUSG00000016933 = 8853659
ENSMUSG00000016933 = 9006115
ENSMUSG00000016933 = 9006934
ENSMUSG00000016933 = 9026527
ENSMUSG00000016933 = 9034015
ENSMUSG00000016933 = 9034793
ENSMUSG00000016933 = 913531
ENSMUSG00000016942 = 1442490
ENSMUSG00000016942 = 1474228
ENSMUSG00000016942 = 1474244
ENSMUSG00000016995 = 1474244
ENSMUSG00000016995 = 3000178
ENSMUSG00000017002 = 168249
ENSMUSG00000017002 = 168256
ENSMUSG00000017002 = 6798695
ENSMUSG00000017009 = 109582
ENSMUSG00000017009 = 1430728
ENSMUSG00000017009 = 1474244
ENSMUSG00000017009 = 162582
ENSMUSG00000017009 = 1630316
ENSMUSG00000017009 = 1638091
ENSMUSG00000017009 = 1793185
ENSMUSG00000017009 = 196854
ENSMUSG00000017009 = 1971475
ENSMUSG00000017009 = 2022928
ENSMUSG00000017009 = 2024096
ENSMUSG00000017009 = 202733
ENSMUSG00000017009 = 2187338
ENSMUSG00000017009 = 3000170
ENSMUSG00000017009 = 3000171
ENSMUSG00000017009 = 372790
ENSMUSG00000017009 = 388396
ENSMUSG00000017009 = 418594
ENSMUSG00000017009 = 6806667
ENSMUSG00000017009 = 71387
ENSMUSG00000017009 = 975634
ENSMUSG00000017057 = 1280215
ENSMUSG00000017057 = 168256
ENSMUSG00000017057 = 449147
ENSMUSG00000017057 = 6785807
ENSMUSG00000017132 = 199991
ENSMUSG00000017132 = 5653656
ENSMUSG00000017132 = 6811438
ENSMUSG00000017132 = 6811442
ENSMUSG00000017146 = 1640170
ENSMUSG00000017146 = 212436
ENSMUSG00000017146 = 2990846
ENSMUSG00000017146 = 3108214
ENSMUSG00000017146 = 3108232
ENSMUSG00000017146 = 3700989
ENSMUSG00000017146 = 392499
ENSMUSG00000017146 = 5633007
ENSMUSG00000017146 = 5685938
ENSMUSG00000017146 = 5685942
ENSMUSG00000017146 = 5688426
ENSMUSG00000017146 = 5689901
ENSMUSG00000017146 = 5693532
ENSMUSG00000017146 = 5693537
ENSMUSG00000017146 = 5693538
ENSMUSG00000017146 = 5693554
ENSMUSG00000017146 = 5693565
ENSMUSG00000017146 = 5693567
ENSMUSG00000017146 = 5693568
ENSMUSG00000017146 = 5693571
ENSMUSG00000017146 = 5693579
ENSMUSG00000017146 = 5693606
ENSMUSG00000017146 = 5693607
ENSMUSG00000017146 = 5693616
ENSMUSG00000017146 = 597592
ENSMUSG00000017146 = 6804756
ENSMUSG00000017146 = 69473
ENSMUSG00000017146 = 69481
ENSMUSG00000017146 = 69620
ENSMUSG00000017146 = 73857
ENSMUSG00000017146 = 73894
ENSMUSG00000017146 = 74160
ENSMUSG00000017165 = 162582
ENSMUSG00000017165 = 372790
ENSMUSG00000017165 = 388396
ENSMUSG00000017165 = 416476
ENSMUSG00000017165 = 881907
ENSMUSG00000017176 = 429914
ENSMUSG00000017176 = 429958
ENSMUSG00000017176 = 8953854
ENSMUSG00000017210 = 212436
ENSMUSG00000017210 = 73857
ENSMUSG00000017210 = 74160
ENSMUSG00000017221 = 1168372
ENSMUSG00000017221 = 1169091
ENSMUSG00000017221 = 1234174
ENSMUSG00000017221 = 1234176
ENSMUSG00000017221 = 1236975
ENSMUSG00000017221 = 1236978
ENSMUSG00000017221 = 1257604
ENSMUSG00000017221 = 1280215
ENSMUSG00000017221 = 1280218
ENSMUSG00000017221 = 1430728
ENSMUSG00000017221 = 162582
ENSMUSG00000017221 = 1640170
ENSMUSG00000017221 = 168249
ENSMUSG00000017221 = 168256
ENSMUSG00000017221 = 174084
ENSMUSG00000017221 = 174143
ENSMUSG00000017221 = 174154
ENSMUSG00000017221 = 174178
ENSMUSG00000017221 = 174184
ENSMUSG00000017221 = 176409
ENSMUSG00000017221 = 176814
ENSMUSG00000017221 = 179419
ENSMUSG00000017221 = 187577
ENSMUSG00000017221 = 195253
ENSMUSG00000017221 = 195721
ENSMUSG00000017221 = 201681
ENSMUSG00000017221 = 202403
ENSMUSG00000017221 = 202424
ENSMUSG00000017221 = 212436
ENSMUSG00000017221 = 2262752
ENSMUSG00000017221 = 2454202
ENSMUSG00000017221 = 2467813
ENSMUSG00000017221 = 2555396
ENSMUSG00000017221 = 2871837
ENSMUSG00000017221 = 349425
ENSMUSG00000017221 = 350562
ENSMUSG00000017221 = 351202
ENSMUSG00000017221 = 382551
ENSMUSG00000017221 = 382556
ENSMUSG00000017221 = 3858494
ENSMUSG00000017221 = 392499
ENSMUSG00000017221 = 4086400
ENSMUSG00000017221 = 446652
ENSMUSG00000017221 = 449147
ENSMUSG00000017221 = 450408
ENSMUSG00000017221 = 450531
ENSMUSG00000017221 = 453274
ENSMUSG00000017221 = 453276
ENSMUSG00000017221 = 453279
ENSMUSG00000017221 = 4608870
ENSMUSG00000017221 = 4641257
ENSMUSG00000017221 = 4641258
ENSMUSG00000017221 = 5358346
ENSMUSG00000017221 = 5358351
ENSMUSG00000017221 = 5607761
ENSMUSG00000017221 = 5607764
ENSMUSG00000017221 = 5610780
ENSMUSG00000017221 = 5610785
ENSMUSG00000017221 = 5610787
ENSMUSG00000017221 = 5621481
ENSMUSG00000017221 = 5632684
ENSMUSG00000017221 = 5658442
ENSMUSG00000017221 = 5668541
ENSMUSG00000017221 = 5673001
ENSMUSG00000017221 = 5676590
ENSMUSG00000017221 = 5683057
ENSMUSG00000017221 = 5684996
ENSMUSG00000017221 = 5687128
ENSMUSG00000017221 = 5688426
ENSMUSG00000017221 = 5689603
ENSMUSG00000017221 = 5689880
ENSMUSG00000017221 = 597592
ENSMUSG00000017221 = 6798695
ENSMUSG00000017221 = 6807070
ENSMUSG00000017221 = 68827
ENSMUSG00000017221 = 68867
ENSMUSG00000017221 = 68882
ENSMUSG00000017221 = 68886
ENSMUSG00000017221 = 68949
ENSMUSG00000017221 = 69002
ENSMUSG00000017221 = 69017
ENSMUSG00000017221 = 69052
ENSMUSG00000017221 = 69202
ENSMUSG00000017221 = 69206
ENSMUSG00000017221 = 69239
ENSMUSG00000017221 = 69242
ENSMUSG00000017221 = 69275
ENSMUSG00000017221 = 69278
ENSMUSG00000017221 = 69306
ENSMUSG00000017221 = 69481
ENSMUSG00000017221 = 69541
ENSMUSG00000017221 = 69563
ENSMUSG00000017221 = 69580
ENSMUSG00000017221 = 69601
ENSMUSG00000017221 = 69610
ENSMUSG00000017221 = 69613
ENSMUSG00000017221 = 69615
ENSMUSG00000017221 = 69620
ENSMUSG00000017221 = 69656
ENSMUSG00000017221 = 71291
ENSMUSG00000017221 = 73857
ENSMUSG00000017221 = 74160
ENSMUSG00000017221 = 75815
ENSMUSG00000017221 = 8852276
ENSMUSG00000017221 = 8854050
ENSMUSG00000017221 = 8878159
ENSMUSG00000017221 = 8878166
ENSMUSG00000017221 = 8878171
ENSMUSG00000017221 = 8939236
ENSMUSG00000017221 = 8939902
ENSMUSG00000017221 = 8941858
ENSMUSG00000017221 = 8948751
ENSMUSG00000017221 = 8951664
ENSMUSG00000017221 = 8953854
ENSMUSG00000017221 = 8953897
ENSMUSG00000017221 = 9006925
ENSMUSG00000017221 = 9020702
ENSMUSG00000017221 = 9607240
ENSMUSG00000017221 = 983168
ENSMUSG00000017221 = 983169
ENSMUSG00000017221 = 983705
ENSMUSG00000017264 = 6791226
ENSMUSG00000017264 = 72312
ENSMUSG00000017264 = 8868773
ENSMUSG00000017264 = 8953854
ENSMUSG00000017288 = 199991
ENSMUSG00000017288 = 5653656
ENSMUSG00000017288 = 6811440
ENSMUSG00000017288 = 6811442
ENSMUSG00000017291 = 141424
ENSMUSG00000017291 = 141444
ENSMUSG00000017291 = 162582
ENSMUSG00000017291 = 1640170
ENSMUSG00000017291 = 194315
ENSMUSG00000017291 = 195258
ENSMUSG00000017291 = 2467813
ENSMUSG00000017291 = 2500257
ENSMUSG00000017291 = 2555396
ENSMUSG00000017291 = 5663220
ENSMUSG00000017291 = 68877
ENSMUSG00000017291 = 68882
ENSMUSG00000017291 = 68886
ENSMUSG00000017291 = 69278
ENSMUSG00000017291 = 69618
ENSMUSG00000017291 = 69620
ENSMUSG00000017291 = 9648025
ENSMUSG00000017300 = 390522
ENSMUSG00000017300 = 397014
ENSMUSG00000017307 = 1430728
ENSMUSG00000017307 = 192105
ENSMUSG00000017307 = 193368
ENSMUSG00000017307 = 194068
ENSMUSG00000017307 = 2046104
ENSMUSG00000017307 = 2046106
ENSMUSG00000017307 = 389887
ENSMUSG00000017307 = 390247
ENSMUSG00000017307 = 390918
ENSMUSG00000017307 = 556833
ENSMUSG00000017307 = 8957322
ENSMUSG00000017307 = 8978868
ENSMUSG00000017307 = 9033241
ENSMUSG00000017307 = 9609507
ENSMUSG00000017309 = 1280218
ENSMUSG00000017309 = 168256
ENSMUSG00000017309 = 198933
ENSMUSG00000017311 = 162582
ENSMUSG00000017311 = 372790
ENSMUSG00000017311 = 373076
ENSMUSG00000017311 = 375276
ENSMUSG00000017311 = 388396
ENSMUSG00000017311 = 418594
ENSMUSG00000017311 = 500792
ENSMUSG00000017316 = 162582
ENSMUSG00000017316 = 372790
ENSMUSG00000017316 = 373076
ENSMUSG00000017316 = 375276
ENSMUSG00000017316 = 388396
ENSMUSG00000017316 = 418594
ENSMUSG00000017316 = 500792
ENSMUSG00000017344 = 1474244
ENSMUSG00000017344 = 1566948
ENSMUSG00000017344 = 166658
ENSMUSG00000017344 = 168249
ENSMUSG00000017344 = 168256
ENSMUSG00000017344 = 2129379
ENSMUSG00000017344 = 216083
ENSMUSG00000017344 = 3000170
ENSMUSG00000017344 = 3000171
ENSMUSG00000017344 = 3000178
ENSMUSG00000017344 = 977606
ENSMUSG00000017376 = 162582
ENSMUSG00000017376 = 195721
ENSMUSG00000017376 = 3858494
ENSMUSG00000017376 = 4086398
ENSMUSG00000017390 = 1430728
ENSMUSG00000017390 = 168249
ENSMUSG00000017390 = 168256
ENSMUSG00000017390 = 6798695
ENSMUSG00000017390 = 70171
ENSMUSG00000017390 = 70263
ENSMUSG00000017390 = 70326
ENSMUSG00000017390 = 71387
ENSMUSG00000017404 = 156827
ENSMUSG00000017404 = 1799339
ENSMUSG00000017404 = 392499
ENSMUSG00000017404 = 6791226
ENSMUSG00000017404 = 72312
ENSMUSG00000017404 = 72613
ENSMUSG00000017404 = 72689
ENSMUSG00000017404 = 72706
ENSMUSG00000017404 = 72737
ENSMUSG00000017404 = 72766
ENSMUSG00000017404 = 8868773
ENSMUSG00000017404 = 8953854
ENSMUSG00000017404 = 927802
ENSMUSG00000017404 = 975956
ENSMUSG00000017404 = 975957
ENSMUSG00000017412 = 112308
ENSMUSG00000017412 = 112315
ENSMUSG00000017412 = 112316
ENSMUSG00000017412 = 397014
ENSMUSG00000017412 = 5576891
ENSMUSG00000017412 = 5576892
ENSMUSG00000017412 = 5576893
ENSMUSG00000017428 = 1168372
ENSMUSG00000017428 = 1169091
ENSMUSG00000017428 = 1234174
ENSMUSG00000017428 = 1234176
ENSMUSG00000017428 = 1236975
ENSMUSG00000017428 = 1236978
ENSMUSG00000017428 = 1257604
ENSMUSG00000017428 = 1280215
ENSMUSG00000017428 = 1280218
ENSMUSG00000017428 = 1430728
ENSMUSG00000017428 = 162582
ENSMUSG00000017428 = 1640170
ENSMUSG00000017428 = 168249
ENSMUSG00000017428 = 168256
ENSMUSG00000017428 = 174084
ENSMUSG00000017428 = 174143
ENSMUSG00000017428 = 174154
ENSMUSG00000017428 = 174178
ENSMUSG00000017428 = 174184
ENSMUSG00000017428 = 176409
ENSMUSG00000017428 = 176814
ENSMUSG00000017428 = 179419
ENSMUSG00000017428 = 187577
ENSMUSG00000017428 = 195253
ENSMUSG00000017428 = 195721
ENSMUSG00000017428 = 201681
ENSMUSG00000017428 = 202403
ENSMUSG00000017428 = 202424
ENSMUSG00000017428 = 212436
ENSMUSG00000017428 = 2262752
ENSMUSG00000017428 = 2454202
ENSMUSG00000017428 = 2467813
ENSMUSG00000017428 = 2555396
ENSMUSG00000017428 = 2871837
ENSMUSG00000017428 = 349425
ENSMUSG00000017428 = 350562
ENSMUSG00000017428 = 351202
ENSMUSG00000017428 = 382551
ENSMUSG00000017428 = 382556
ENSMUSG00000017428 = 3858494
ENSMUSG00000017428 = 392499
ENSMUSG00000017428 = 4086400
ENSMUSG00000017428 = 446652
ENSMUSG00000017428 = 449147
ENSMUSG00000017428 = 450408
ENSMUSG00000017428 = 450531
ENSMUSG00000017428 = 453274
ENSMUSG00000017428 = 453276
ENSMUSG00000017428 = 453279
ENSMUSG00000017428 = 4608870
ENSMUSG00000017428 = 4641257
ENSMUSG00000017428 = 4641258
ENSMUSG00000017428 = 5358346
ENSMUSG00000017428 = 5358351
ENSMUSG00000017428 = 5607761
ENSMUSG00000017428 = 5607764
ENSMUSG00000017428 = 5610780
ENSMUSG00000017428 = 5610785
ENSMUSG00000017428 = 5610787
ENSMUSG00000017428 = 5621481
ENSMUSG00000017428 = 5632684
ENSMUSG00000017428 = 5658442
ENSMUSG00000017428 = 5668541
ENSMUSG00000017428 = 5673001
ENSMUSG00000017428 = 5676590
ENSMUSG00000017428 = 5683057
ENSMUSG00000017428 = 5684996
ENSMUSG00000017428 = 5687128
ENSMUSG00000017428 = 5688426
ENSMUSG00000017428 = 5689603
ENSMUSG00000017428 = 5689880
ENSMUSG00000017428 = 597592
ENSMUSG00000017428 = 6798695
ENSMUSG00000017428 = 6807070
ENSMUSG00000017428 = 68827
ENSMUSG00000017428 = 68867
ENSMUSG00000017428 = 68882
ENSMUSG00000017428 = 68886
ENSMUSG00000017428 = 68949
ENSMUSG00000017428 = 69002
ENSMUSG00000017428 = 69017
ENSMUSG00000017428 = 69052
ENSMUSG00000017428 = 69202
ENSMUSG00000017428 = 69206
ENSMUSG00000017428 = 69239
ENSMUSG00000017428 = 69242
ENSMUSG00000017428 = 69275
ENSMUSG00000017428 = 69278
ENSMUSG00000017428 = 69306
ENSMUSG00000017428 = 69481
ENSMUSG00000017428 = 69541
ENSMUSG00000017428 = 69563
ENSMUSG00000017428 = 69580
ENSMUSG00000017428 = 69601
ENSMUSG00000017428 = 69610
ENSMUSG00000017428 = 69613
ENSMUSG00000017428 = 69615
ENSMUSG00000017428 = 69620
ENSMUSG00000017428 = 69656
ENSMUSG00000017428 = 71291
ENSMUSG00000017428 = 73857
ENSMUSG00000017428 = 74160
ENSMUSG00000017428 = 75815
ENSMUSG00000017428 = 8852276
ENSMUSG00000017428 = 8854050
ENSMUSG00000017428 = 8878159
ENSMUSG00000017428 = 8878166
ENSMUSG00000017428 = 8878171
ENSMUSG00000017428 = 8939236
ENSMUSG00000017428 = 8939902
ENSMUSG00000017428 = 8941858
ENSMUSG00000017428 = 8948751
ENSMUSG00000017428 = 8951664
ENSMUSG00000017428 = 8953854
ENSMUSG00000017428 = 8953897
ENSMUSG00000017428 = 9006925
ENSMUSG00000017428 = 9020702
ENSMUSG00000017428 = 9607240
ENSMUSG00000017428 = 983168
ENSMUSG00000017428 = 983169
ENSMUSG00000017428 = 983705
ENSMUSG00000017453 = 1430728
ENSMUSG00000017453 = 71064
ENSMUSG00000017453 = 71291
ENSMUSG00000017453 = 9033241
ENSMUSG00000017453 = 9609507
ENSMUSG00000017466 = 1474228
ENSMUSG00000017466 = 1474244
ENSMUSG00000017466 = 1592389
ENSMUSG00000017466 = 168249
ENSMUSG00000017466 = 168256
ENSMUSG00000017466 = 6798695
ENSMUSG00000017485 = 2990846
ENSMUSG00000017485 = 3108232
ENSMUSG00000017485 = 392499
ENSMUSG00000017485 = 4615885
ENSMUSG00000017485 = 597592
ENSMUSG00000017491 = 162582
ENSMUSG00000017491 = 212436
ENSMUSG00000017491 = 383280
ENSMUSG00000017491 = 5362517
ENSMUSG00000017491 = 73857
ENSMUSG00000017491 = 74160
ENSMUSG00000017491 = 9006931
ENSMUSG00000017493 = 381426
ENSMUSG00000017493 = 392499
ENSMUSG00000017493 = 597592
ENSMUSG00000017493 = 8957275
ENSMUSG00000017499 = 1640170
ENSMUSG00000017499 = 176187
ENSMUSG00000017499 = 453279
ENSMUSG00000017499 = 68689
ENSMUSG00000017499 = 68827
ENSMUSG00000017499 = 68867
ENSMUSG00000017499 = 68949
ENSMUSG00000017499 = 68962
ENSMUSG00000017499 = 69002
ENSMUSG00000017499 = 69017
ENSMUSG00000017499 = 69052
ENSMUSG00000017499 = 69206
ENSMUSG00000017499 = 69239
ENSMUSG00000017499 = 69242
ENSMUSG00000017499 = 69278
ENSMUSG00000017499 = 69306
ENSMUSG00000017499 = 69481
ENSMUSG00000017499 = 69620
ENSMUSG00000017548 = 1257604
ENSMUSG00000017548 = 162582
ENSMUSG00000017548 = 212165
ENSMUSG00000017548 = 212300
ENSMUSG00000017548 = 212436
ENSMUSG00000017548 = 2262752
ENSMUSG00000017548 = 2559580
ENSMUSG00000017548 = 2559583
ENSMUSG00000017548 = 2990846
ENSMUSG00000017548 = 3108232
ENSMUSG00000017548 = 3214841
ENSMUSG00000017548 = 3247509
ENSMUSG00000017548 = 392499
ENSMUSG00000017548 = 4551638
ENSMUSG00000017548 = 4839726
ENSMUSG00000017548 = 597592
ENSMUSG00000017548 = 6807070
ENSMUSG00000017548 = 73857
ENSMUSG00000017548 = 74160
ENSMUSG00000017548 = 8943724
ENSMUSG00000017548 = 8953750
ENSMUSG00000017548 = 8953897
ENSMUSG00000017548 = 9006925
ENSMUSG00000017588 = 1266738
ENSMUSG00000017588 = 6805567
ENSMUSG00000017588 = 6809371
ENSMUSG00000017607 = 162582
ENSMUSG00000017607 = 6806834
ENSMUSG00000017607 = 8875513
ENSMUSG00000017607 = 8875878
ENSMUSG00000017607 = 9006934
ENSMUSG00000017631 = 162582
ENSMUSG00000017631 = 193648
ENSMUSG00000017631 = 193704
ENSMUSG00000017631 = 194315
ENSMUSG00000017631 = 194840
ENSMUSG00000017631 = 204998
ENSMUSG00000017631 = 372790
ENSMUSG00000017631 = 388396
ENSMUSG00000017631 = 416482
ENSMUSG00000017631 = 73887
ENSMUSG00000017652 = 1280215
ENSMUSG00000017652 = 1280218
ENSMUSG00000017652 = 168256
ENSMUSG00000017652 = 198933
ENSMUSG00000017652 = 5668541
ENSMUSG00000017652 = 5676594
ENSMUSG00000017667 = 212436
ENSMUSG00000017667 = 73857
ENSMUSG00000017667 = 74160
ENSMUSG00000017670 = 162582
ENSMUSG00000017670 = 168249
ENSMUSG00000017670 = 168256
ENSMUSG00000017670 = 194138
ENSMUSG00000017670 = 2029480
ENSMUSG00000017670 = 2029482
ENSMUSG00000017670 = 4420097
ENSMUSG00000017670 = 8848021
ENSMUSG00000017670 = 8849471
ENSMUSG00000017670 = 9006927
ENSMUSG00000017670 = 9006934
ENSMUSG00000017677 = 1280218
ENSMUSG00000017677 = 168256
ENSMUSG00000017677 = 392499
ENSMUSG00000017677 = 597592
ENSMUSG00000017677 = 8951664
ENSMUSG00000017677 = 983168
ENSMUSG00000017677 = 983169
ENSMUSG00000017686 = 162582
ENSMUSG00000017686 = 194315
ENSMUSG00000017686 = 194840
ENSMUSG00000017686 = 392499
ENSMUSG00000017686 = 5688426
ENSMUSG00000017686 = 5689880
ENSMUSG00000017686 = 597592
ENSMUSG00000017697 = 1430728
ENSMUSG00000017697 = 15869
ENSMUSG00000017697 = 74217
ENSMUSG00000017697 = 8956321
ENSMUSG00000017707 = 1430728
ENSMUSG00000017707 = 71291
ENSMUSG00000017707 = 977347
ENSMUSG00000017716 = 141424
ENSMUSG00000017716 = 141444
ENSMUSG00000017716 = 162582
ENSMUSG00000017716 = 1640170
ENSMUSG00000017716 = 194315
ENSMUSG00000017716 = 195258
ENSMUSG00000017716 = 2467813
ENSMUSG00000017716 = 2500257
ENSMUSG00000017716 = 2555396
ENSMUSG00000017716 = 2990846
ENSMUSG00000017716 = 3108232
ENSMUSG00000017716 = 392499
ENSMUSG00000017716 = 4615885
ENSMUSG00000017716 = 5663220
ENSMUSG00000017716 = 597592
ENSMUSG00000017716 = 68877
ENSMUSG00000017716 = 68882
ENSMUSG00000017716 = 68886
ENSMUSG00000017716 = 69278
ENSMUSG00000017716 = 69618
ENSMUSG00000017716 = 69620
ENSMUSG00000017716 = 8951664
ENSMUSG00000017716 = 9648025
ENSMUSG00000017721 = 162791
ENSMUSG00000017721 = 163125
ENSMUSG00000017721 = 392499
ENSMUSG00000017721 = 597592
ENSMUSG00000017724 = 162582
ENSMUSG00000017724 = 5683057
ENSMUSG00000017724 = 5687128
ENSMUSG00000017733 = 168249
ENSMUSG00000017733 = 168256
ENSMUSG00000017733 = 6803157
ENSMUSG00000017737 = 1266738
ENSMUSG00000017737 = 1433557
ENSMUSG00000017737 = 1442490
ENSMUSG00000017737 = 1474228
ENSMUSG00000017737 = 1474244
ENSMUSG00000017737 = 1474290
ENSMUSG00000017737 = 1592389
ENSMUSG00000017737 = 162582
ENSMUSG00000017737 = 168249
ENSMUSG00000017737 = 168256
ENSMUSG00000017737 = 2022090
ENSMUSG00000017737 = 2682334
ENSMUSG00000017737 = 3928665
ENSMUSG00000017737 = 422475
ENSMUSG00000017737 = 6798695
ENSMUSG00000017737 = 8939211
ENSMUSG00000017737 = 9006931
ENSMUSG00000017737 = 9006934
ENSMUSG00000017737 = 9009391
ENSMUSG00000017740 = 382551
ENSMUSG00000017740 = 425393
ENSMUSG00000017740 = 425407
ENSMUSG00000017740 = 426117
ENSMUSG00000017747 = 168249
ENSMUSG00000017747 = 168256
ENSMUSG00000017747 = 6798695
ENSMUSG00000017754 = 174824
ENSMUSG00000017754 = 382551
ENSMUSG00000017754 = 8963899
ENSMUSG00000017754 = 8964058
ENSMUSG00000017756 = 382551
ENSMUSG00000017756 = 425393
ENSMUSG00000017756 = 425407
ENSMUSG00000017756 = 426117
ENSMUSG00000017760 = 1280218
ENSMUSG00000017760 = 1430728
ENSMUSG00000017760 = 1660662
ENSMUSG00000017760 = 168249
ENSMUSG00000017760 = 168256
ENSMUSG00000017760 = 2132295
ENSMUSG00000017760 = 392499
ENSMUSG00000017760 = 4085001
ENSMUSG00000017760 = 428157
ENSMUSG00000017760 = 446193
ENSMUSG00000017760 = 446203
ENSMUSG00000017760 = 446219
ENSMUSG00000017760 = 556833
ENSMUSG00000017760 = 597592
ENSMUSG00000017760 = 6798695
ENSMUSG00000017765 = 382551
ENSMUSG00000017765 = 425393
ENSMUSG00000017765 = 425407
ENSMUSG00000017765 = 426117
ENSMUSG00000017774 = 168249
ENSMUSG00000017774 = 168256
ENSMUSG00000017774 = 2029480
ENSMUSG00000017774 = 2029482
ENSMUSG00000017774 = 212165
ENSMUSG00000017774 = 5250913
ENSMUSG00000017774 = 5250924
ENSMUSG00000017774 = 74160
ENSMUSG00000017776 = 109582
ENSMUSG00000017776 = 1280215
ENSMUSG00000017776 = 162582
ENSMUSG00000017776 = 166520
ENSMUSG00000017776 = 168249
ENSMUSG00000017776 = 168256
ENSMUSG00000017776 = 169893
ENSMUSG00000017776 = 170984
ENSMUSG00000017776 = 186763
ENSMUSG00000017776 = 186797
ENSMUSG00000017776 = 187037
ENSMUSG00000017776 = 187687
ENSMUSG00000017776 = 194138
ENSMUSG00000017776 = 2029480
ENSMUSG00000017776 = 2029482
ENSMUSG00000017776 = 354192
ENSMUSG00000017776 = 372708
ENSMUSG00000017776 = 4420097
ENSMUSG00000017776 = 449147
ENSMUSG00000017776 = 512988
ENSMUSG00000017776 = 6806834
ENSMUSG00000017776 = 76002
ENSMUSG00000017776 = 76009
ENSMUSG00000017776 = 8848021
ENSMUSG00000017776 = 8849471
ENSMUSG00000017776 = 8875555
ENSMUSG00000017776 = 8875656
ENSMUSG00000017776 = 8875878
ENSMUSG00000017776 = 9006927
ENSMUSG00000017776 = 9006934
ENSMUSG00000017776 = 912631
ENSMUSG00000017831 = 109582
ENSMUSG00000017831 = 1430728
ENSMUSG00000017831 = 1483255
ENSMUSG00000017831 = 1483257
ENSMUSG00000017831 = 1660499
ENSMUSG00000017831 = 199991
ENSMUSG00000017831 = 392499
ENSMUSG00000017831 = 556833
ENSMUSG00000017831 = 5653656
ENSMUSG00000017831 = 597592
ENSMUSG00000017831 = 8856828
ENSMUSG00000017831 = 8873719
ENSMUSG00000017831 = 8876198
ENSMUSG00000017831 = 9007101
ENSMUSG00000017831 = 983231
ENSMUSG00000017837 = 1280215
ENSMUSG00000017837 = 1606322
ENSMUSG00000017837 = 166016
ENSMUSG00000017837 = 166058
ENSMUSG00000017837 = 166166
ENSMUSG00000017837 = 168138
ENSMUSG00000017837 = 168142
ENSMUSG00000017837 = 168164
ENSMUSG00000017837 = 168176
ENSMUSG00000017837 = 168179
ENSMUSG00000017837 = 168181
ENSMUSG00000017837 = 168188
ENSMUSG00000017837 = 168249
ENSMUSG00000017837 = 168256
ENSMUSG00000017837 = 168898
ENSMUSG00000017837 = 168928
ENSMUSG00000017837 = 1810476
ENSMUSG00000017837 = 181438
ENSMUSG00000017837 = 1834949
ENSMUSG00000017837 = 445989
ENSMUSG00000017837 = 446652
ENSMUSG00000017837 = 449147
ENSMUSG00000017837 = 9020702
ENSMUSG00000017837 = 933542
ENSMUSG00000017837 = 937061
ENSMUSG00000017837 = 975138
ENSMUSG00000017837 = 975155
ENSMUSG00000017837 = 975871
ENSMUSG00000017843 = 109582
ENSMUSG00000017843 = 1257604
ENSMUSG00000017843 = 1280215
ENSMUSG00000017843 = 1280218
ENSMUSG00000017843 = 141424
ENSMUSG00000017843 = 141444
ENSMUSG00000017843 = 162582
ENSMUSG00000017843 = 1640170
ENSMUSG00000017843 = 168256
ENSMUSG00000017843 = 194315
ENSMUSG00000017843 = 195253
ENSMUSG00000017843 = 195258
ENSMUSG00000017843 = 195721
ENSMUSG00000017843 = 196299
ENSMUSG00000017843 = 199418
ENSMUSG00000017843 = 201681
ENSMUSG00000017843 = 212436
ENSMUSG00000017843 = 2467813
ENSMUSG00000017843 = 2500257
ENSMUSG00000017843 = 2555396
ENSMUSG00000017843 = 3700989
ENSMUSG00000017843 = 388841
ENSMUSG00000017843 = 389513
ENSMUSG00000017843 = 418346
ENSMUSG00000017843 = 432142
ENSMUSG00000017843 = 4641262
ENSMUSG00000017843 = 5633007
ENSMUSG00000017843 = 5663220
ENSMUSG00000017843 = 5673000
ENSMUSG00000017843 = 5673001
ENSMUSG00000017843 = 5675221
ENSMUSG00000017843 = 5683057
ENSMUSG00000017843 = 5684996
ENSMUSG00000017843 = 6804757
ENSMUSG00000017843 = 6806003
ENSMUSG00000017843 = 6811558
ENSMUSG00000017843 = 68877
ENSMUSG00000017843 = 68882
ENSMUSG00000017843 = 68886
ENSMUSG00000017843 = 69278
ENSMUSG00000017843 = 69618
ENSMUSG00000017843 = 69620
ENSMUSG00000017843 = 73857
ENSMUSG00000017843 = 74160
ENSMUSG00000017843 = 9006925
ENSMUSG00000017843 = 9607240
ENSMUSG00000017843 = 9648025
ENSMUSG00000017858 = 162582
ENSMUSG00000017858 = 1852241
ENSMUSG00000017858 = 5358351
ENSMUSG00000017858 = 5610787
ENSMUSG00000017858 = 5617833
ENSMUSG00000017858 = 5620924
ENSMUSG00000017868 = 2672351
ENSMUSG00000017868 = 382551
ENSMUSG00000017868 = 983712
ENSMUSG00000017897 = 5693532
ENSMUSG00000017897 = 5693565
ENSMUSG00000017897 = 5693606
ENSMUSG00000017897 = 73894
ENSMUSG00000017929 = 1430728
ENSMUSG00000017929 = 1630316
ENSMUSG00000017929 = 1638074
ENSMUSG00000017929 = 2022854
ENSMUSG00000017929 = 392499
ENSMUSG00000017929 = 446203
ENSMUSG00000017929 = 5173105
ENSMUSG00000017929 = 597592
ENSMUSG00000017929 = 71387
ENSMUSG00000017929 = 913709
ENSMUSG00000017929 = 948021
ENSMUSG00000017929 = 975576
ENSMUSG00000017929 = 975577
ENSMUSG00000017950 = 212436
ENSMUSG00000017950 = 383280
ENSMUSG00000017950 = 73857
ENSMUSG00000017950 = 74160
ENSMUSG00000017969 = 1430728
ENSMUSG00000017969 = 192105
ENSMUSG00000017969 = 193368
ENSMUSG00000017969 = 193775
ENSMUSG00000017969 = 193807
ENSMUSG00000017969 = 194068
ENSMUSG00000017969 = 196807
ENSMUSG00000017969 = 196849
ENSMUSG00000017969 = 196854
ENSMUSG00000017969 = 197264
ENSMUSG00000017969 = 211859
ENSMUSG00000017969 = 211897
ENSMUSG00000017969 = 211945
ENSMUSG00000017969 = 211976
ENSMUSG00000017969 = 211979
ENSMUSG00000017969 = 211994
ENSMUSG00000017969 = 2142753
ENSMUSG00000017969 = 2162123
ENSMUSG00000017969 = 556833
ENSMUSG00000017969 = 8957322
ENSMUSG00000017969 = 8978868
ENSMUSG00000018001 = 199991
ENSMUSG00000018001 = 5653656
ENSMUSG00000018001 = 6811438
ENSMUSG00000018001 = 6811442
ENSMUSG00000018008 = 199991
ENSMUSG00000018008 = 5653656
ENSMUSG00000018008 = 6811438
ENSMUSG00000018008 = 6811442
ENSMUSG00000018012 = 162582
ENSMUSG00000018012 = 194315
ENSMUSG00000018012 = 194840
ENSMUSG00000018012 = 195721
ENSMUSG00000018012 = 3858494
ENSMUSG00000018012 = 4086400
ENSMUSG00000018040 = 6791226
ENSMUSG00000018040 = 72312
ENSMUSG00000018040 = 8868773
ENSMUSG00000018040 = 8953854
ENSMUSG00000018042 = 1430728
ENSMUSG00000018042 = 168249
ENSMUSG00000018042 = 168256
ENSMUSG00000018042 = 196836
ENSMUSG00000018042 = 196849
ENSMUSG00000018042 = 196854
ENSMUSG00000018042 = 211859
ENSMUSG00000018042 = 211945
ENSMUSG00000018042 = 6798695
ENSMUSG00000018068 = 6807505
ENSMUSG00000018068 = 73857
ENSMUSG00000018068 = 74160
ENSMUSG00000018102 = 110330
ENSMUSG00000018102 = 110331
ENSMUSG00000018102 = 157579
ENSMUSG00000018102 = 162582
ENSMUSG00000018102 = 1640170
ENSMUSG00000018102 = 171306
ENSMUSG00000018102 = 194315
ENSMUSG00000018102 = 195258
ENSMUSG00000018102 = 195721
ENSMUSG00000018102 = 201681
ENSMUSG00000018102 = 201722
ENSMUSG00000018102 = 211000
ENSMUSG00000018102 = 212165
ENSMUSG00000018102 = 212300
ENSMUSG00000018102 = 212436
ENSMUSG00000018102 = 2262752
ENSMUSG00000018102 = 2299718
ENSMUSG00000018102 = 2559580
ENSMUSG00000018102 = 2559582
ENSMUSG00000018102 = 2559583
ENSMUSG00000018102 = 2559586
ENSMUSG00000018102 = 3214847
ENSMUSG00000018102 = 3247509
ENSMUSG00000018102 = 392499
ENSMUSG00000018102 = 427359
ENSMUSG00000018102 = 427413
ENSMUSG00000018102 = 4839726
ENSMUSG00000018102 = 5250913
ENSMUSG00000018102 = 5250924
ENSMUSG00000018102 = 5250941
ENSMUSG00000018102 = 5578749
ENSMUSG00000018102 = 5625740
ENSMUSG00000018102 = 5625886
ENSMUSG00000018102 = 5693532
ENSMUSG00000018102 = 5693538
ENSMUSG00000018102 = 5693565
ENSMUSG00000018102 = 5693567
ENSMUSG00000018102 = 5693571
ENSMUSG00000018102 = 5693606
ENSMUSG00000018102 = 5693607
ENSMUSG00000018102 = 597592
ENSMUSG00000018102 = 606279
ENSMUSG00000018102 = 68875
ENSMUSG00000018102 = 68886
ENSMUSG00000018102 = 69278
ENSMUSG00000018102 = 69473
ENSMUSG00000018102 = 69481
ENSMUSG00000018102 = 69620
ENSMUSG00000018102 = 73728
ENSMUSG00000018102 = 73772
ENSMUSG00000018102 = 73854
ENSMUSG00000018102 = 73857
ENSMUSG00000018102 = 73864
ENSMUSG00000018102 = 73884
ENSMUSG00000018102 = 73886
ENSMUSG00000018102 = 73894
ENSMUSG00000018102 = 73927
ENSMUSG00000018102 = 73929
ENSMUSG00000018102 = 74160
ENSMUSG00000018102 = 774815
ENSMUSG00000018102 = 8852135
ENSMUSG00000018102 = 8866654
ENSMUSG00000018102 = 8878171
ENSMUSG00000018102 = 8936459
ENSMUSG00000018102 = 8939211
ENSMUSG00000018102 = 8953897
ENSMUSG00000018102 = 9006931
ENSMUSG00000018102 = 9018519
ENSMUSG00000018143 = 109582
ENSMUSG00000018143 = 983231
ENSMUSG00000018160 = 1430728
ENSMUSG00000018160 = 162582
ENSMUSG00000018160 = 212436
ENSMUSG00000018160 = 383280
ENSMUSG00000018160 = 400206
ENSMUSG00000018160 = 556833
ENSMUSG00000018160 = 73857
ENSMUSG00000018160 = 74160
ENSMUSG00000018160 = 8939211
ENSMUSG00000018160 = 9006931
ENSMUSG00000018160 = 9018519
ENSMUSG00000018166 = 1227986
ENSMUSG00000018166 = 1236394
ENSMUSG00000018166 = 1250196
ENSMUSG00000018166 = 1257604
ENSMUSG00000018166 = 1280215
ENSMUSG00000018166 = 1306955
ENSMUSG00000018166 = 1358803
ENSMUSG00000018166 = 162582
ENSMUSG00000018166 = 168256
ENSMUSG00000018166 = 1963642
ENSMUSG00000018166 = 199418
ENSMUSG00000018166 = 5673001
ENSMUSG00000018166 = 5683057
ENSMUSG00000018166 = 5684996
ENSMUSG00000018166 = 6785631
ENSMUSG00000018166 = 6811558
ENSMUSG00000018166 = 8847993
ENSMUSG00000018166 = 8848021
ENSMUSG00000018166 = 8863795
ENSMUSG00000018166 = 9006925
ENSMUSG00000018166 = 9006927
ENSMUSG00000018166 = 9006934
ENSMUSG00000018166 = 9607240
ENSMUSG00000018167 = 1430728
ENSMUSG00000018167 = 196071
ENSMUSG00000018167 = 196108
ENSMUSG00000018167 = 556833
ENSMUSG00000018167 = 8957322
ENSMUSG00000018189 = 392499
ENSMUSG00000018189 = 5688426
ENSMUSG00000018189 = 5689603
ENSMUSG00000018189 = 597592
ENSMUSG00000018209 = 162582
ENSMUSG00000018209 = 2028269
ENSMUSG00000018263 = 2032785
ENSMUSG00000018263 = 212436
ENSMUSG00000018263 = 73857
ENSMUSG00000018263 = 74160
ENSMUSG00000018286 = 1168372
ENSMUSG00000018286 = 1169091
ENSMUSG00000018286 = 1234174
ENSMUSG00000018286 = 1234176
ENSMUSG00000018286 = 1236975
ENSMUSG00000018286 = 1236978
ENSMUSG00000018286 = 1257604
ENSMUSG00000018286 = 1280215
ENSMUSG00000018286 = 1280218
ENSMUSG00000018286 = 1430728
ENSMUSG00000018286 = 162582
ENSMUSG00000018286 = 1640170
ENSMUSG00000018286 = 168249
ENSMUSG00000018286 = 168256
ENSMUSG00000018286 = 174084
ENSMUSG00000018286 = 174143
ENSMUSG00000018286 = 174154
ENSMUSG00000018286 = 174178
ENSMUSG00000018286 = 174184
ENSMUSG00000018286 = 176409
ENSMUSG00000018286 = 176814
ENSMUSG00000018286 = 179419
ENSMUSG00000018286 = 187577
ENSMUSG00000018286 = 195253
ENSMUSG00000018286 = 195721
ENSMUSG00000018286 = 201681
ENSMUSG00000018286 = 202403
ENSMUSG00000018286 = 202424
ENSMUSG00000018286 = 212436
ENSMUSG00000018286 = 2262752
ENSMUSG00000018286 = 2454202
ENSMUSG00000018286 = 2467813
ENSMUSG00000018286 = 2555396
ENSMUSG00000018286 = 2871837
ENSMUSG00000018286 = 349425
ENSMUSG00000018286 = 350562
ENSMUSG00000018286 = 351202
ENSMUSG00000018286 = 382551
ENSMUSG00000018286 = 382556
ENSMUSG00000018286 = 3858494
ENSMUSG00000018286 = 392499
ENSMUSG00000018286 = 4086400
ENSMUSG00000018286 = 446652
ENSMUSG00000018286 = 449147
ENSMUSG00000018286 = 450408
ENSMUSG00000018286 = 450531
ENSMUSG00000018286 = 453274
ENSMUSG00000018286 = 453276
ENSMUSG00000018286 = 453279
ENSMUSG00000018286 = 4608870
ENSMUSG00000018286 = 4641257
ENSMUSG00000018286 = 4641258
ENSMUSG00000018286 = 5358346
ENSMUSG00000018286 = 5358351
ENSMUSG00000018286 = 5607761
ENSMUSG00000018286 = 5607764
ENSMUSG00000018286 = 5610780
ENSMUSG00000018286 = 5610785
ENSMUSG00000018286 = 5610787
ENSMUSG00000018286 = 5621481
ENSMUSG00000018286 = 5632684
ENSMUSG00000018286 = 5658442
ENSMUSG00000018286 = 5668541
ENSMUSG00000018286 = 5673001
ENSMUSG00000018286 = 5676590
ENSMUSG00000018286 = 5683057
ENSMUSG00000018286 = 5684996
ENSMUSG00000018286 = 5687128
ENSMUSG00000018286 = 5688426
ENSMUSG00000018286 = 5689603
ENSMUSG00000018286 = 5689880
ENSMUSG00000018286 = 597592
ENSMUSG00000018286 = 6807070
ENSMUSG00000018286 = 68827
ENSMUSG00000018286 = 68867
ENSMUSG00000018286 = 68882
ENSMUSG00000018286 = 68886
ENSMUSG00000018286 = 68949
ENSMUSG00000018286 = 69002
ENSMUSG00000018286 = 69017
ENSMUSG00000018286 = 69052
ENSMUSG00000018286 = 69202
ENSMUSG00000018286 = 69206
ENSMUSG00000018286 = 69239
ENSMUSG00000018286 = 69242
ENSMUSG00000018286 = 69275
ENSMUSG00000018286 = 69278
ENSMUSG00000018286 = 69306
ENSMUSG00000018286 = 69481
ENSMUSG00000018286 = 69541
ENSMUSG00000018286 = 69563
ENSMUSG00000018286 = 69580
ENSMUSG00000018286 = 69601
ENSMUSG00000018286 = 69610
ENSMUSG00000018286 = 69613
ENSMUSG00000018286 = 69615
ENSMUSG00000018286 = 69620
ENSMUSG00000018286 = 69656
ENSMUSG00000018286 = 71291
ENSMUSG00000018286 = 73857
ENSMUSG00000018286 = 74160
ENSMUSG00000018286 = 75815
ENSMUSG00000018286 = 8852276
ENSMUSG00000018286 = 8854050
ENSMUSG00000018286 = 8878159
ENSMUSG00000018286 = 8878166
ENSMUSG00000018286 = 8878171
ENSMUSG00000018286 = 8939236
ENSMUSG00000018286 = 8939902
ENSMUSG00000018286 = 8941858
ENSMUSG00000018286 = 8948751
ENSMUSG00000018286 = 8951664
ENSMUSG00000018286 = 8953854
ENSMUSG00000018286 = 8953897
ENSMUSG00000018286 = 9006925
ENSMUSG00000018286 = 9020702
ENSMUSG00000018286 = 9607240
ENSMUSG00000018286 = 983168
ENSMUSG00000018286 = 983169
ENSMUSG00000018286 = 983705
ENSMUSG00000018293 = 1266738
ENSMUSG00000018293 = 162582
ENSMUSG00000018293 = 194315
ENSMUSG00000018293 = 195258
ENSMUSG00000018293 = 195721
ENSMUSG00000018293 = 376176
ENSMUSG00000018293 = 3858494
ENSMUSG00000018293 = 4086400
ENSMUSG00000018293 = 422475
ENSMUSG00000018293 = 5663220
ENSMUSG00000018326 = 109581
ENSMUSG00000018326 = 109606
ENSMUSG00000018326 = 111447
ENSMUSG00000018326 = 114452
ENSMUSG00000018326 = 1280215
ENSMUSG00000018326 = 1280218
ENSMUSG00000018326 = 162582
ENSMUSG00000018326 = 1640170
ENSMUSG00000018326 = 165159
ENSMUSG00000018326 = 166208
ENSMUSG00000018326 = 166520
ENSMUSG00000018326 = 168256
ENSMUSG00000018326 = 169893
ENSMUSG00000018326 = 170968
ENSMUSG00000018326 = 187037
ENSMUSG00000018326 = 187687
ENSMUSG00000018326 = 194315
ENSMUSG00000018326 = 195258
ENSMUSG00000018326 = 2028269
ENSMUSG00000018326 = 212436
ENSMUSG00000018326 = 3700989
ENSMUSG00000018326 = 392517
ENSMUSG00000018326 = 450385
ENSMUSG00000018326 = 450513
ENSMUSG00000018326 = 450531
ENSMUSG00000018326 = 5357801
ENSMUSG00000018326 = 5625740
ENSMUSG00000018326 = 5628897
ENSMUSG00000018326 = 5673000
ENSMUSG00000018326 = 5673001
ENSMUSG00000018326 = 5674135
ENSMUSG00000018326 = 5675221
ENSMUSG00000018326 = 5683057
ENSMUSG00000018326 = 5684996
ENSMUSG00000018326 = 69473
ENSMUSG00000018326 = 69481
ENSMUSG00000018326 = 69620
ENSMUSG00000018326 = 73857
ENSMUSG00000018326 = 74160
ENSMUSG00000018326 = 75035
ENSMUSG00000018326 = 8953854
ENSMUSG00000018326 = 9006934
ENSMUSG00000018326 = 9607240
ENSMUSG00000018326 = 9614085
ENSMUSG00000018326 = 9614399
ENSMUSG00000018334 = 1280215
ENSMUSG00000018334 = 162582
ENSMUSG00000018334 = 168256
ENSMUSG00000018334 = 5673000
ENSMUSG00000018334 = 5673001
ENSMUSG00000018334 = 5674135
ENSMUSG00000018334 = 5675221
ENSMUSG00000018334 = 5683057
ENSMUSG00000018334 = 5684996
ENSMUSG00000018334 = 9607240
ENSMUSG00000018339 = 2262752
ENSMUSG00000018339 = 3299685
ENSMUSG00000018339 = 8953897
ENSMUSG00000018341 = 1280215
ENSMUSG00000018341 = 168256
ENSMUSG00000018341 = 447115
ENSMUSG00000018341 = 449147
ENSMUSG00000018341 = 8984722
ENSMUSG00000018341 = 9020591
ENSMUSG00000018347 = 212436
ENSMUSG00000018347 = 73857
ENSMUSG00000018347 = 74160
ENSMUSG00000018362 = 5693532
ENSMUSG00000018362 = 5693548
ENSMUSG00000018362 = 5693606
ENSMUSG00000018362 = 73894
ENSMUSG00000018363 = 1280218
ENSMUSG00000018363 = 162582
ENSMUSG00000018363 = 168256
ENSMUSG00000018363 = 170834
ENSMUSG00000018363 = 195721
ENSMUSG00000018363 = 201451
ENSMUSG00000018363 = 201681
ENSMUSG00000018363 = 212436
ENSMUSG00000018363 = 2173788
ENSMUSG00000018363 = 2173789
ENSMUSG00000018363 = 2173793
ENSMUSG00000018363 = 2173795
ENSMUSG00000018363 = 3858494
ENSMUSG00000018363 = 392499
ENSMUSG00000018363 = 4086400
ENSMUSG00000018363 = 4608870
ENSMUSG00000018363 = 4641257
ENSMUSG00000018363 = 5358351
ENSMUSG00000018363 = 5632684
ENSMUSG00000018363 = 5688426
ENSMUSG00000018363 = 5689880
ENSMUSG00000018363 = 597592
ENSMUSG00000018363 = 73857
ENSMUSG00000018363 = 74160
ENSMUSG00000018363 = 8878159
ENSMUSG00000018363 = 8941858
ENSMUSG00000018363 = 9006936
ENSMUSG00000018363 = 983168
ENSMUSG00000018363 = 983169
ENSMUSG00000018379 = 159236
ENSMUSG00000018379 = 72163
ENSMUSG00000018379 = 72165
ENSMUSG00000018379 = 72172
ENSMUSG00000018379 = 72187
ENSMUSG00000018379 = 72202
ENSMUSG00000018379 = 72203
ENSMUSG00000018379 = 73856
ENSMUSG00000018379 = 73857
ENSMUSG00000018379 = 74160
ENSMUSG00000018379 = 8953854
ENSMUSG00000018395 = 109582
ENSMUSG00000018395 = 1280218
ENSMUSG00000018395 = 162582
ENSMUSG00000018395 = 168256
ENSMUSG00000018395 = 1852241
ENSMUSG00000018395 = 199991
ENSMUSG00000018395 = 2132295
ENSMUSG00000018395 = 5358351
ENSMUSG00000018395 = 5610787
ENSMUSG00000018395 = 5617833
ENSMUSG00000018395 = 5620924
ENSMUSG00000018395 = 5632684
ENSMUSG00000018395 = 5635838
ENSMUSG00000018395 = 5653656
ENSMUSG00000018395 = 6811434
ENSMUSG00000018395 = 6811442
ENSMUSG00000018395 = 8856688
ENSMUSG00000018395 = 983189
ENSMUSG00000018395 = 983231
ENSMUSG00000018401 = 1430728
ENSMUSG00000018401 = 1483255
ENSMUSG00000018401 = 1483257
ENSMUSG00000018401 = 162582
ENSMUSG00000018401 = 1660516
ENSMUSG00000018401 = 1660517
ENSMUSG00000018401 = 170834
ENSMUSG00000018401 = 2173788
ENSMUSG00000018401 = 2173789
ENSMUSG00000018401 = 556833
ENSMUSG00000018401 = 9006936
ENSMUSG00000018411 = 109581
ENSMUSG00000018411 = 111465
ENSMUSG00000018411 = 264870
ENSMUSG00000018411 = 5357801
ENSMUSG00000018411 = 75153
ENSMUSG00000018412 = 3214847
ENSMUSG00000018412 = 3247509
ENSMUSG00000018412 = 4839726
ENSMUSG00000018428 = 109582
ENSMUSG00000018428 = 983231
ENSMUSG00000018433 = 6791226
ENSMUSG00000018433 = 72312
ENSMUSG00000018433 = 8868773
ENSMUSG00000018433 = 8953854
ENSMUSG00000018442 = 162582
ENSMUSG00000018442 = 382551
ENSMUSG00000018442 = 382556
ENSMUSG00000018442 = 5358346
ENSMUSG00000018442 = 5358351
ENSMUSG00000018446 = 109582
ENSMUSG00000018446 = 140837
ENSMUSG00000018446 = 140877
ENSMUSG00000018459 = 382551
ENSMUSG00000018459 = 425366
ENSMUSG00000018459 = 425407
ENSMUSG00000018459 = 433137
ENSMUSG00000018470 = 112316
ENSMUSG00000018470 = 1296071
ENSMUSG00000018470 = 1296072
ENSMUSG00000018474 = 1257604
ENSMUSG00000018474 = 162582
ENSMUSG00000018474 = 212436
ENSMUSG00000018474 = 3700989
ENSMUSG00000018474 = 5633007
ENSMUSG00000018474 = 6804758
ENSMUSG00000018474 = 6807070
ENSMUSG00000018474 = 73762
ENSMUSG00000018474 = 73854
ENSMUSG00000018474 = 73857
ENSMUSG00000018474 = 73864
ENSMUSG00000018474 = 74160
ENSMUSG00000018474 = 8943724
ENSMUSG00000018474 = 9006925
ENSMUSG00000018476 = 2262752
ENSMUSG00000018476 = 2559580
ENSMUSG00000018476 = 2559583
ENSMUSG00000018476 = 3214842
ENSMUSG00000018476 = 3247509
ENSMUSG00000018476 = 4839726
ENSMUSG00000018476 = 8953897
ENSMUSG00000018486 = 162582
ENSMUSG00000018486 = 195721
ENSMUSG00000018486 = 3238698
ENSMUSG00000018500 = 162582
ENSMUSG00000018500 = 372790
ENSMUSG00000018500 = 373076
ENSMUSG00000018500 = 388396
ENSMUSG00000018500 = 392499
ENSMUSG00000018500 = 417973
ENSMUSG00000018500 = 418038
ENSMUSG00000018500 = 418555
ENSMUSG00000018500 = 500792
ENSMUSG00000018500 = 5683826
ENSMUSG00000018507 = 2672351
ENSMUSG00000018507 = 3295583
ENSMUSG00000018507 = 382551
ENSMUSG00000018507 = 983712
ENSMUSG00000018537 = 212436
ENSMUSG00000018537 = 2990846
ENSMUSG00000018537 = 3108214
ENSMUSG00000018537 = 3108232
ENSMUSG00000018537 = 3899300
ENSMUSG00000018537 = 392499
ENSMUSG00000018537 = 4551638
ENSMUSG00000018537 = 4570464
ENSMUSG00000018537 = 597592
ENSMUSG00000018537 = 73857
ENSMUSG00000018537 = 74160
ENSMUSG00000018537 = 8953750
ENSMUSG00000018541 = 72163
ENSMUSG00000018541 = 72172
ENSMUSG00000018541 = 72203
ENSMUSG00000018541 = 8953854
ENSMUSG00000018547 = 1257604
ENSMUSG00000018547 = 1430728
ENSMUSG00000018547 = 1483255
ENSMUSG00000018547 = 1483257
ENSMUSG00000018547 = 162582
ENSMUSG00000018547 = 1660499
ENSMUSG00000018547 = 199418
ENSMUSG00000018547 = 212436
ENSMUSG00000018547 = 3700989
ENSMUSG00000018547 = 556833
ENSMUSG00000018547 = 5633007
ENSMUSG00000018547 = 6804758
ENSMUSG00000018547 = 6811555
ENSMUSG00000018547 = 6811558
ENSMUSG00000018547 = 73857
ENSMUSG00000018547 = 74160
ENSMUSG00000018547 = 8847453
ENSMUSG00000018547 = 9006925
ENSMUSG00000018548 = 1280218
ENSMUSG00000018548 = 168256
ENSMUSG00000018548 = 983168
ENSMUSG00000018548 = 983169
ENSMUSG00000018559 = 1640170
ENSMUSG00000018559 = 2980766
ENSMUSG00000018559 = 4419969
ENSMUSG00000018559 = 68875
ENSMUSG00000018559 = 68886
ENSMUSG00000018559 = 69278
ENSMUSG00000018566 = 189200
ENSMUSG00000018566 = 382551
ENSMUSG00000018566 = 425407
ENSMUSG00000018567 = 1632852
ENSMUSG00000018567 = 199991
ENSMUSG00000018567 = 5653656
ENSMUSG00000018567 = 8854214
ENSMUSG00000018567 = 9007101
ENSMUSG00000018567 = 9612973
ENSMUSG00000018574 = 1430728
ENSMUSG00000018574 = 556833
ENSMUSG00000018574 = 77286
ENSMUSG00000018574 = 77289
ENSMUSG00000018574 = 77305
ENSMUSG00000018574 = 8978868
ENSMUSG00000018585 = 168249
ENSMUSG00000018585 = 168256
ENSMUSG00000018585 = 6803157
ENSMUSG00000018585 = 6803544
ENSMUSG00000018589 = 112314
ENSMUSG00000018589 = 112315
ENSMUSG00000018589 = 112316
ENSMUSG00000018593 = 109582
ENSMUSG00000018593 = 114608
ENSMUSG00000018593 = 1474244
ENSMUSG00000018593 = 2173782
ENSMUSG00000018593 = 3000178
ENSMUSG00000018593 = 3000497
ENSMUSG00000018593 = 5653656
ENSMUSG00000018593 = 76002
ENSMUSG00000018593 = 76005
ENSMUSG00000018595 = 112314
ENSMUSG00000018595 = 112315
ENSMUSG00000018595 = 112316
ENSMUSG00000018620 = 1442490
ENSMUSG00000018620 = 1474228
ENSMUSG00000018620 = 1474244
ENSMUSG00000018620 = 1474290
ENSMUSG00000018620 = 2022090
ENSMUSG00000018634 = 162582
ENSMUSG00000018634 = 372790
ENSMUSG00000018634 = 373080
ENSMUSG00000018634 = 388396
ENSMUSG00000018634 = 418555
ENSMUSG00000018634 = 500792
ENSMUSG00000018659 = 1430728
ENSMUSG00000018659 = 196849
ENSMUSG00000018659 = 196854
ENSMUSG00000018659 = 964975
ENSMUSG00000018661 = 199977
ENSMUSG00000018661 = 199991
ENSMUSG00000018661 = 392499
ENSMUSG00000018661 = 446203
ENSMUSG00000018661 = 5653656
ENSMUSG00000018661 = 597592
ENSMUSG00000018661 = 6807878
ENSMUSG00000018661 = 6811438
ENSMUSG00000018661 = 6811440
ENSMUSG00000018661 = 6811442
ENSMUSG00000018661 = 948021
ENSMUSG00000018672 = 199977
ENSMUSG00000018672 = 199991
ENSMUSG00000018672 = 392499
ENSMUSG00000018672 = 446203
ENSMUSG00000018672 = 5653656
ENSMUSG00000018672 = 597592
ENSMUSG00000018672 = 6807878
ENSMUSG00000018672 = 6811434
ENSMUSG00000018672 = 6811442
ENSMUSG00000018672 = 8856688
ENSMUSG00000018672 = 948021
ENSMUSG00000018707 = 1280218
ENSMUSG00000018707 = 141424
ENSMUSG00000018707 = 141444
ENSMUSG00000018707 = 162582
ENSMUSG00000018707 = 1632852
ENSMUSG00000018707 = 1640170
ENSMUSG00000018707 = 168249
ENSMUSG00000018707 = 168256
ENSMUSG00000018707 = 1852241
ENSMUSG00000018707 = 194315
ENSMUSG00000018707 = 195258
ENSMUSG00000018707 = 199977
ENSMUSG00000018707 = 199991
ENSMUSG00000018707 = 2132295
ENSMUSG00000018707 = 2262752
ENSMUSG00000018707 = 2467813
ENSMUSG00000018707 = 2500257
ENSMUSG00000018707 = 2555396
ENSMUSG00000018707 = 2565942
ENSMUSG00000018707 = 3371497
ENSMUSG00000018707 = 380259
ENSMUSG00000018707 = 380270
ENSMUSG00000018707 = 380284
ENSMUSG00000018707 = 380287
ENSMUSG00000018707 = 380320
ENSMUSG00000018707 = 392499
ENSMUSG00000018707 = 446203
ENSMUSG00000018707 = 453274
ENSMUSG00000018707 = 5617833
ENSMUSG00000018707 = 5620912
ENSMUSG00000018707 = 5653656
ENSMUSG00000018707 = 5663220
ENSMUSG00000018707 = 597592
ENSMUSG00000018707 = 6798695
ENSMUSG00000018707 = 6807878
ENSMUSG00000018707 = 6811436
ENSMUSG00000018707 = 6811442
ENSMUSG00000018707 = 68877
ENSMUSG00000018707 = 68882
ENSMUSG00000018707 = 68886
ENSMUSG00000018707 = 69275
ENSMUSG00000018707 = 69278
ENSMUSG00000018707 = 69618
ENSMUSG00000018707 = 69620
ENSMUSG00000018707 = 8854518
ENSMUSG00000018707 = 8856688
ENSMUSG00000018707 = 8953897
ENSMUSG00000018707 = 948021
ENSMUSG00000018707 = 9612973
ENSMUSG00000018707 = 9646399
ENSMUSG00000018707 = 9648025
ENSMUSG00000018707 = 9663891
ENSMUSG00000018733 = 392499
ENSMUSG00000018733 = 597592
ENSMUSG00000018733 = 8852135
ENSMUSG00000018733 = 8866654
ENSMUSG00000018733 = 9033241
ENSMUSG00000018733 = 9603798
ENSMUSG00000018733 = 9609507
ENSMUSG00000018736 = 141424
ENSMUSG00000018736 = 141444
ENSMUSG00000018736 = 162582
ENSMUSG00000018736 = 1640170
ENSMUSG00000018736 = 194315
ENSMUSG00000018736 = 195258
ENSMUSG00000018736 = 2467813
ENSMUSG00000018736 = 2500257
ENSMUSG00000018736 = 2555396
ENSMUSG00000018736 = 5663220
ENSMUSG00000018736 = 68877
ENSMUSG00000018736 = 68882
ENSMUSG00000018736 = 68886
ENSMUSG00000018736 = 69278
ENSMUSG00000018736 = 69618
ENSMUSG00000018736 = 69620
ENSMUSG00000018736 = 9648025
ENSMUSG00000018752 = 1280215
ENSMUSG00000018752 = 168256
ENSMUSG00000018752 = 450520
ENSMUSG00000018752 = 450531
ENSMUSG00000018752 = 5668541
ENSMUSG00000018752 = 5669034
ENSMUSG00000018752 = 8953854
ENSMUSG00000018761 = 392499
ENSMUSG00000018761 = 446193
ENSMUSG00000018761 = 446203
ENSMUSG00000018761 = 597592
ENSMUSG00000018770 = 1428517
ENSMUSG00000018770 = 1430728
ENSMUSG00000018770 = 1592230
ENSMUSG00000018770 = 163200
ENSMUSG00000018770 = 163210
ENSMUSG00000018770 = 1852241
ENSMUSG00000018770 = 8949613
ENSMUSG00000018774 = 168249
ENSMUSG00000018774 = 168256
ENSMUSG00000018774 = 6798695
ENSMUSG00000018796 = 1430728
ENSMUSG00000018796 = 2046104
ENSMUSG00000018796 = 2046105
ENSMUSG00000018796 = 2046106
ENSMUSG00000018796 = 556833
ENSMUSG00000018796 = 75105
ENSMUSG00000018796 = 75876
ENSMUSG00000018796 = 8978868
ENSMUSG00000018800 = 1369062
ENSMUSG00000018800 = 382551
ENSMUSG00000018800 = 382556
ENSMUSG00000018830 = 162582
ENSMUSG00000018830 = 194315
ENSMUSG00000018830 = 195258
ENSMUSG00000018830 = 397014
ENSMUSG00000018830 = 445355
ENSMUSG00000018830 = 5627123
ENSMUSG00000018841 = 5685942
ENSMUSG00000018841 = 5693532
ENSMUSG00000018841 = 5693537
ENSMUSG00000018841 = 5693538
ENSMUSG00000018841 = 5693554
ENSMUSG00000018841 = 5693567
ENSMUSG00000018841 = 5693568
ENSMUSG00000018841 = 5693579
ENSMUSG00000018841 = 5693616
ENSMUSG00000018841 = 73894
ENSMUSG00000018846 = 1430728
ENSMUSG00000018846 = 196783
ENSMUSG00000018846 = 196849
ENSMUSG00000018846 = 196854
ENSMUSG00000018846 = 199220
ENSMUSG00000018849 = 162582
ENSMUSG00000018849 = 2028269
ENSMUSG00000018858 = 392499
ENSMUSG00000018858 = 5368287
ENSMUSG00000018858 = 5389840
ENSMUSG00000018858 = 5419276
ENSMUSG00000018858 = 72766
ENSMUSG00000018861 = 1362409
ENSMUSG00000018861 = 1430728
ENSMUSG00000018861 = 196071
ENSMUSG00000018861 = 196108
ENSMUSG00000018861 = 211859
ENSMUSG00000018861 = 211897
ENSMUSG00000018861 = 211945
ENSMUSG00000018861 = 211976
ENSMUSG00000018861 = 2395516
ENSMUSG00000018861 = 556833
ENSMUSG00000018861 = 8957322
ENSMUSG00000018865 = 1430728
ENSMUSG00000018865 = 156580
ENSMUSG00000018865 = 156584
ENSMUSG00000018865 = 211859
ENSMUSG00000018868 = 1430728
ENSMUSG00000018868 = 163560
ENSMUSG00000018868 = 556833
ENSMUSG00000018868 = 8979227
ENSMUSG00000018882 = 392499
ENSMUSG00000018882 = 5368287
ENSMUSG00000018882 = 5389840
ENSMUSG00000018882 = 5419276
ENSMUSG00000018882 = 72766
ENSMUSG00000018893 = 382551
ENSMUSG00000018893 = 8981607
ENSMUSG00000018900 = 1430728
ENSMUSG00000018900 = 200425
ENSMUSG00000018900 = 382551
ENSMUSG00000018900 = 425366
ENSMUSG00000018900 = 425407
ENSMUSG00000018900 = 549127
ENSMUSG00000018900 = 549132
ENSMUSG00000018900 = 556833
ENSMUSG00000018900 = 8978868
ENSMUSG00000018906 = 1474244
ENSMUSG00000018906 = 1474290
ENSMUSG00000018906 = 1650814
ENSMUSG00000018909 = 109582
ENSMUSG00000018909 = 1280215
ENSMUSG00000018909 = 162582
ENSMUSG00000018909 = 168256
ENSMUSG00000018909 = 199991
ENSMUSG00000018909 = 199992
ENSMUSG00000018909 = 372790
ENSMUSG00000018909 = 388396
ENSMUSG00000018909 = 392499
ENSMUSG00000018909 = 418555
ENSMUSG00000018909 = 432720
ENSMUSG00000018909 = 432722
ENSMUSG00000018909 = 456926
ENSMUSG00000018909 = 5358351
ENSMUSG00000018909 = 5632684
ENSMUSG00000018909 = 5635838
ENSMUSG00000018909 = 5653656
ENSMUSG00000018909 = 5673001
ENSMUSG00000018909 = 5674135
ENSMUSG00000018909 = 5683057
ENSMUSG00000018909 = 5684996
ENSMUSG00000018909 = 5688426
ENSMUSG00000018909 = 5689880
ENSMUSG00000018909 = 597592
ENSMUSG00000018909 = 76002
ENSMUSG00000018909 = 8856825
ENSMUSG00000018909 = 8856828
ENSMUSG00000018909 = 9607240
ENSMUSG00000018916 = 1280215
ENSMUSG00000018916 = 162582
ENSMUSG00000018916 = 168256
ENSMUSG00000018916 = 449147
ENSMUSG00000018916 = 451927
ENSMUSG00000018916 = 512988
ENSMUSG00000018916 = 5673001
ENSMUSG00000018916 = 5683057
ENSMUSG00000018916 = 5684996
ENSMUSG00000018916 = 912526
ENSMUSG00000018916 = 9607240
ENSMUSG00000018920 = 162582
ENSMUSG00000018920 = 372790
ENSMUSG00000018920 = 373076
ENSMUSG00000018920 = 375276
ENSMUSG00000018920 = 380108
ENSMUSG00000018920 = 388396
ENSMUSG00000018920 = 418594
ENSMUSG00000018920 = 500792
ENSMUSG00000018921 = 6791226
ENSMUSG00000018921 = 72312
ENSMUSG00000018921 = 8868773
ENSMUSG00000018921 = 8953854
ENSMUSG00000018924 = 1430728
ENSMUSG00000018924 = 2142691
ENSMUSG00000018924 = 2142712
ENSMUSG00000018924 = 2142753
ENSMUSG00000018924 = 2142770
ENSMUSG00000018924 = 556833
ENSMUSG00000018924 = 8978868
ENSMUSG00000018924 = 9018677
ENSMUSG00000018924 = 9018678
ENSMUSG00000018924 = 9018679
ENSMUSG00000018924 = 9018681
ENSMUSG00000018924 = 9018683
ENSMUSG00000018924 = 9018896
ENSMUSG00000018924 = 9023661
ENSMUSG00000018924 = 9025094
ENSMUSG00000018924 = 9025106
ENSMUSG00000018924 = 9026286
ENSMUSG00000018927 = 162582
ENSMUSG00000018927 = 372790
ENSMUSG00000018927 = 373076
ENSMUSG00000018927 = 375276
ENSMUSG00000018927 = 388396
ENSMUSG00000018927 = 416476
ENSMUSG00000018927 = 418594
ENSMUSG00000018927 = 444473
ENSMUSG00000018927 = 500792
ENSMUSG00000018930 = 162582
ENSMUSG00000018930 = 372790
ENSMUSG00000018930 = 373076
ENSMUSG00000018930 = 375276
ENSMUSG00000018930 = 380108
ENSMUSG00000018930 = 388396
ENSMUSG00000018930 = 418594
ENSMUSG00000018930 = 500792
ENSMUSG00000018932 = 1280215
ENSMUSG00000018932 = 166016
ENSMUSG00000018932 = 166058
ENSMUSG00000018932 = 166166
ENSMUSG00000018932 = 168138
ENSMUSG00000018932 = 168142
ENSMUSG00000018932 = 168164
ENSMUSG00000018932 = 168176
ENSMUSG00000018932 = 168179
ENSMUSG00000018932 = 168181
ENSMUSG00000018932 = 168188
ENSMUSG00000018932 = 168249
ENSMUSG00000018932 = 168256
ENSMUSG00000018932 = 168898
ENSMUSG00000018932 = 181438
ENSMUSG00000018932 = 2262752
ENSMUSG00000018932 = 2559580
ENSMUSG00000018932 = 2559583
ENSMUSG00000018932 = 448424
ENSMUSG00000018932 = 449147
ENSMUSG00000018932 = 450294
ENSMUSG00000018932 = 450302
ENSMUSG00000018932 = 8953897
ENSMUSG00000018932 = 937061
ENSMUSG00000018932 = 975138
ENSMUSG00000018932 = 975155
ENSMUSG00000018932 = 975871
ENSMUSG00000018965 = 109581
ENSMUSG00000018965 = 109606
ENSMUSG00000018965 = 111447
ENSMUSG00000018965 = 114452
ENSMUSG00000018965 = 162582
ENSMUSG00000018965 = 1640170
ENSMUSG00000018965 = 194315
ENSMUSG00000018965 = 195258
ENSMUSG00000018965 = 212436
ENSMUSG00000018965 = 3700989
ENSMUSG00000018965 = 5357801
ENSMUSG00000018965 = 5625740
ENSMUSG00000018965 = 5628897
ENSMUSG00000018965 = 69473
ENSMUSG00000018965 = 69481
ENSMUSG00000018965 = 69620
ENSMUSG00000018965 = 73857
ENSMUSG00000018965 = 74160
ENSMUSG00000018965 = 75035
ENSMUSG00000018983 = 1640170
ENSMUSG00000018983 = 453279
ENSMUSG00000018983 = 68689
ENSMUSG00000018983 = 68867
ENSMUSG00000018983 = 69002
ENSMUSG00000018983 = 69231
ENSMUSG00000018983 = 69236
ENSMUSG00000018983 = 69278
ENSMUSG00000018983 = 69306
ENSMUSG00000018999 = 382551
ENSMUSG00000018999 = 425397
ENSMUSG00000018999 = 425407
ENSMUSG00000018999 = 727802
ENSMUSG00000019054 = 9603798
ENSMUSG00000019054 = 9609507
ENSMUSG00000019055 = 1474244
ENSMUSG00000019055 = 1474290
ENSMUSG00000019055 = 1650814
ENSMUSG00000019066 = 168249
ENSMUSG00000019066 = 168256
ENSMUSG00000019066 = 392499
ENSMUSG00000019066 = 597592
ENSMUSG00000019066 = 6798695
ENSMUSG00000019066 = 8873719
ENSMUSG00000019082 = 382551
ENSMUSG00000019082 = 425393
ENSMUSG00000019082 = 425407
ENSMUSG00000019082 = 428643
ENSMUSG00000019087 = 162582
ENSMUSG00000019087 = 382551
ENSMUSG00000019087 = 74752
ENSMUSG00000019087 = 77387
ENSMUSG00000019087 = 9006934
ENSMUSG00000019087 = 917937
ENSMUSG00000019087 = 917977
ENSMUSG00000019087 = 983712
ENSMUSG00000019088 = 168249
ENSMUSG00000019088 = 168256
ENSMUSG00000019088 = 6798695
ENSMUSG00000019102 = 1430728
ENSMUSG00000019102 = 211859
ENSMUSG00000019102 = 211945
ENSMUSG00000019122 = 162582
ENSMUSG00000019122 = 372790
ENSMUSG00000019122 = 373076
ENSMUSG00000019122 = 375276
ENSMUSG00000019122 = 388396
ENSMUSG00000019122 = 416476
ENSMUSG00000019122 = 418594
ENSMUSG00000019122 = 444473
ENSMUSG00000019122 = 500792
ENSMUSG00000019139 = 1430728
ENSMUSG00000019139 = 1483249
ENSMUSG00000019139 = 1855183
ENSMUSG00000019146 = 112308
ENSMUSG00000019146 = 112314
ENSMUSG00000019146 = 112315
ENSMUSG00000019146 = 112316
ENSMUSG00000019146 = 1266738
ENSMUSG00000019146 = 397014
ENSMUSG00000019146 = 399719
ENSMUSG00000019146 = 399721
ENSMUSG00000019146 = 5576891
ENSMUSG00000019146 = 5576892
ENSMUSG00000019146 = 5576893
ENSMUSG00000019146 = 5682910
ENSMUSG00000019173 = 168249
ENSMUSG00000019173 = 168256
ENSMUSG00000019173 = 199991
ENSMUSG00000019173 = 199992
ENSMUSG00000019173 = 392499
ENSMUSG00000019173 = 432722
ENSMUSG00000019173 = 5653656
ENSMUSG00000019173 = 597592
ENSMUSG00000019173 = 6798695
ENSMUSG00000019173 = 8856828
ENSMUSG00000019173 = 8873719
ENSMUSG00000019173 = 8876198
ENSMUSG00000019173 = 9007101
ENSMUSG00000019179 = 1428517
ENSMUSG00000019179 = 1430728
ENSMUSG00000019179 = 70263
ENSMUSG00000019179 = 70326
ENSMUSG00000019179 = 71387
ENSMUSG00000019179 = 71403
ENSMUSG00000019179 = 71406
ENSMUSG00000019194 = 397014
ENSMUSG00000019194 = 5576891
ENSMUSG00000019194 = 5576892
ENSMUSG00000019210 = 1222556
ENSMUSG00000019210 = 162582
ENSMUSG00000019210 = 168249
ENSMUSG00000019210 = 168256
ENSMUSG00000019210 = 2262752
ENSMUSG00000019210 = 382551
ENSMUSG00000019210 = 74752
ENSMUSG00000019210 = 77387
ENSMUSG00000019210 = 8953897
ENSMUSG00000019210 = 9006934
ENSMUSG00000019210 = 917937
ENSMUSG00000019210 = 917977
ENSMUSG00000019210 = 9639288
ENSMUSG00000019210 = 983712
ENSMUSG00000019232 = 1430728
ENSMUSG00000019232 = 1483206
ENSMUSG00000019232 = 1483213
ENSMUSG00000019232 = 1483257
ENSMUSG00000019232 = 556833
ENSMUSG00000019256 = 1430728
ENSMUSG00000019256 = 211859
ENSMUSG00000019256 = 211897
ENSMUSG00000019256 = 211945
ENSMUSG00000019256 = 211976
ENSMUSG00000019256 = 211981
ENSMUSG00000019256 = 8937144
ENSMUSG00000019278 = 1430728
ENSMUSG00000019278 = 211859
ENSMUSG00000019278 = 2142691
ENSMUSG00000019278 = 2142753
ENSMUSG00000019278 = 5423646
ENSMUSG00000019278 = 556833
ENSMUSG00000019278 = 8978868
ENSMUSG00000019301 = 1430728
ENSMUSG00000019301 = 193144
ENSMUSG00000019301 = 196071
ENSMUSG00000019301 = 556833
ENSMUSG00000019301 = 8957322
ENSMUSG00000019302 = 1222556
ENSMUSG00000019302 = 162582
ENSMUSG00000019302 = 168249
ENSMUSG00000019302 = 168256
ENSMUSG00000019302 = 382551
ENSMUSG00000019302 = 6798695
ENSMUSG00000019302 = 74752
ENSMUSG00000019302 = 77387
ENSMUSG00000019302 = 9006934
ENSMUSG00000019302 = 917937
ENSMUSG00000019302 = 917977
ENSMUSG00000019302 = 983712
ENSMUSG00000019312 = 109582
ENSMUSG00000019312 = 1227986
ENSMUSG00000019312 = 1266738
ENSMUSG00000019312 = 1306955
ENSMUSG00000019312 = 1433557
ENSMUSG00000019312 = 162582
ENSMUSG00000019312 = 186763
ENSMUSG00000019312 = 186797
ENSMUSG00000019312 = 202733
ENSMUSG00000019312 = 210993
ENSMUSG00000019312 = 422475
ENSMUSG00000019312 = 8853659
ENSMUSG00000019312 = 9006934
ENSMUSG00000019320 = 162582
ENSMUSG00000019320 = 194315
ENSMUSG00000019320 = 195258
ENSMUSG00000019320 = 5668599
ENSMUSG00000019326 = 1430728
ENSMUSG00000019326 = 211859
ENSMUSG00000019326 = 211945
ENSMUSG00000019370 = 109582
ENSMUSG00000019370 = 111885
ENSMUSG00000019370 = 111931
ENSMUSG00000019370 = 111932
ENSMUSG00000019370 = 111933
ENSMUSG00000019370 = 111957
ENSMUSG00000019370 = 111996
ENSMUSG00000019370 = 111997
ENSMUSG00000019370 = 112040
ENSMUSG00000019370 = 112043
ENSMUSG00000019370 = 112314
ENSMUSG00000019370 = 112315
ENSMUSG00000019370 = 112316
ENSMUSG00000019370 = 114608
ENSMUSG00000019370 = 1168372
ENSMUSG00000019370 = 1280215
ENSMUSG00000019370 = 1280218
ENSMUSG00000019370 = 1430728
ENSMUSG00000019370 = 1474151
ENSMUSG00000019370 = 1483249
ENSMUSG00000019370 = 1489509
ENSMUSG00000019370 = 162582
ENSMUSG00000019370 = 163615
ENSMUSG00000019370 = 168249
ENSMUSG00000019370 = 168256
ENSMUSG00000019370 = 1855204
ENSMUSG00000019370 = 194138
ENSMUSG00000019370 = 194315
ENSMUSG00000019370 = 195258
ENSMUSG00000019370 = 195721
ENSMUSG00000019370 = 196854
ENSMUSG00000019370 = 202131
ENSMUSG00000019370 = 2025928
ENSMUSG00000019370 = 203615
ENSMUSG00000019370 = 2187338
ENSMUSG00000019370 = 2454202
ENSMUSG00000019370 = 2514856
ENSMUSG00000019370 = 2514859
ENSMUSG00000019370 = 2672351
ENSMUSG00000019370 = 2871809
ENSMUSG00000019370 = 372790
ENSMUSG00000019370 = 382551
ENSMUSG00000019370 = 3858494
ENSMUSG00000019370 = 388396
ENSMUSG00000019370 = 392499
ENSMUSG00000019370 = 397014
ENSMUSG00000019370 = 4086398
ENSMUSG00000019370 = 418346
ENSMUSG00000019370 = 418359
ENSMUSG00000019370 = 418360
ENSMUSG00000019370 = 418594
ENSMUSG00000019370 = 425393
ENSMUSG00000019370 = 425407
ENSMUSG00000019370 = 425561
ENSMUSG00000019370 = 438064
ENSMUSG00000019370 = 438066
ENSMUSG00000019370 = 4420097
ENSMUSG00000019370 = 442729
ENSMUSG00000019370 = 442755
ENSMUSG00000019370 = 445355
ENSMUSG00000019370 = 451306
ENSMUSG00000019370 = 451308
ENSMUSG00000019370 = 451326
ENSMUSG00000019370 = 5218920
ENSMUSG00000019370 = 5576891
ENSMUSG00000019370 = 5576892
ENSMUSG00000019370 = 5578775
ENSMUSG00000019370 = 5607763
ENSMUSG00000019370 = 5607764
ENSMUSG00000019370 = 5621481
ENSMUSG00000019370 = 5626467
ENSMUSG00000019370 = 5627123
ENSMUSG00000019370 = 5673000
ENSMUSG00000019370 = 5673001
ENSMUSG00000019370 = 5683057
ENSMUSG00000019370 = 5684996
ENSMUSG00000019370 = 597592
ENSMUSG00000019370 = 70221
ENSMUSG00000019370 = 71387
ENSMUSG00000019370 = 76002
ENSMUSG00000019370 = 76005
ENSMUSG00000019370 = 8876725
ENSMUSG00000019370 = 8939211
ENSMUSG00000019370 = 8978934
ENSMUSG00000019370 = 8982491
ENSMUSG00000019370 = 9006925
ENSMUSG00000019370 = 9006931
ENSMUSG00000019370 = 9006934
ENSMUSG00000019370 = 9009391
ENSMUSG00000019370 = 936837
ENSMUSG00000019370 = 9607240
ENSMUSG00000019370 = 9619229
ENSMUSG00000019370 = 9620244
ENSMUSG00000019370 = 983705
ENSMUSG00000019370 = 983712
ENSMUSG00000019373 = 199991
ENSMUSG00000019373 = 392499
ENSMUSG00000019373 = 5653656
ENSMUSG00000019373 = 5696394
ENSMUSG00000019373 = 5696398
ENSMUSG00000019373 = 5696399
ENSMUSG00000019373 = 597592
ENSMUSG00000019373 = 6781823
ENSMUSG00000019373 = 6781827
ENSMUSG00000019373 = 73894
ENSMUSG00000019373 = 8856825
ENSMUSG00000019373 = 8856828
ENSMUSG00000019373 = 8951664
ENSMUSG00000019428 = 392499
ENSMUSG00000019428 = 5688426
ENSMUSG00000019428 = 5689880
ENSMUSG00000019428 = 597592
ENSMUSG00000019429 = 162582
ENSMUSG00000019429 = 372790
ENSMUSG00000019429 = 373076
ENSMUSG00000019429 = 388396
ENSMUSG00000019429 = 416476
ENSMUSG00000019429 = 444209
ENSMUSG00000019429 = 500792
ENSMUSG00000019432 = 159236
ENSMUSG00000019432 = 72187
ENSMUSG00000019432 = 72202
ENSMUSG00000019432 = 72203
ENSMUSG00000019432 = 73856
ENSMUSG00000019432 = 73857
ENSMUSG00000019432 = 74160
ENSMUSG00000019432 = 8953854
ENSMUSG00000019464 = 162582
ENSMUSG00000019464 = 372790
ENSMUSG00000019464 = 373076
ENSMUSG00000019464 = 388396
ENSMUSG00000019464 = 391903
ENSMUSG00000019464 = 391908
ENSMUSG00000019464 = 416476
ENSMUSG00000019464 = 500792
ENSMUSG00000019467 = 162582
ENSMUSG00000019467 = 372790
ENSMUSG00000019467 = 388396
ENSMUSG00000019467 = 416476
ENSMUSG00000019470 = 5696398
ENSMUSG00000019470 = 6781823
ENSMUSG00000019470 = 6781827
ENSMUSG00000019470 = 6782135
ENSMUSG00000019470 = 6782210
ENSMUSG00000019470 = 72163
ENSMUSG00000019470 = 72172
ENSMUSG00000019470 = 72203
ENSMUSG00000019470 = 73894
ENSMUSG00000019470 = 8953854
ENSMUSG00000019471 = 1227986
ENSMUSG00000019471 = 162582
ENSMUSG00000019471 = 8863795
ENSMUSG00000019471 = 9006934
ENSMUSG00000019478 = 1430728
ENSMUSG00000019478 = 1483255
ENSMUSG00000019478 = 1483257
ENSMUSG00000019478 = 162582
ENSMUSG00000019478 = 1660499
ENSMUSG00000019478 = 199991
ENSMUSG00000019478 = 392499
ENSMUSG00000019478 = 556833
ENSMUSG00000019478 = 5653656
ENSMUSG00000019478 = 597592
ENSMUSG00000019478 = 6806834
ENSMUSG00000019478 = 8854214
ENSMUSG00000019478 = 8873719
ENSMUSG00000019478 = 8875656
ENSMUSG00000019478 = 9006934
ENSMUSG00000019478 = 9007101
ENSMUSG00000019487 = 162582
ENSMUSG00000019487 = 194315
ENSMUSG00000019487 = 194840
ENSMUSG00000019487 = 199991
ENSMUSG00000019487 = 5653656
ENSMUSG00000019487 = 8856828
ENSMUSG00000019489 = 1280215
ENSMUSG00000019489 = 168256
ENSMUSG00000019489 = 5668541
ENSMUSG00000019489 = 5669034
ENSMUSG00000019494 = 199991
ENSMUSG00000019494 = 392499
ENSMUSG00000019494 = 5653656
ENSMUSG00000019494 = 5696394
ENSMUSG00000019494 = 5696398
ENSMUSG00000019494 = 5696399
ENSMUSG00000019494 = 597592
ENSMUSG00000019494 = 6781823
ENSMUSG00000019494 = 6781827
ENSMUSG00000019494 = 73894
ENSMUSG00000019494 = 8856825
ENSMUSG00000019494 = 8856828
ENSMUSG00000019494 = 8951664
ENSMUSG00000019505 = 110312
ENSMUSG00000019505 = 110313
ENSMUSG00000019505 = 110314
ENSMUSG00000019505 = 110320
ENSMUSG00000019505 = 1168372
ENSMUSG00000019505 = 1169091
ENSMUSG00000019505 = 1227986
ENSMUSG00000019505 = 1234174
ENSMUSG00000019505 = 1234176
ENSMUSG00000019505 = 1236394
ENSMUSG00000019505 = 1253288
ENSMUSG00000019505 = 1257604
ENSMUSG00000019505 = 1266738
ENSMUSG00000019505 = 1280215
ENSMUSG00000019505 = 1280218
ENSMUSG00000019505 = 1295596
ENSMUSG00000019505 = 1358803
ENSMUSG00000019505 = 157118
ENSMUSG00000019505 = 162582
ENSMUSG00000019505 = 1632852
ENSMUSG00000019505 = 1640170
ENSMUSG00000019505 = 166016
ENSMUSG00000019505 = 166058
ENSMUSG00000019505 = 166166
ENSMUSG00000019505 = 168138
ENSMUSG00000019505 = 168142
ENSMUSG00000019505 = 168164
ENSMUSG00000019505 = 168176
ENSMUSG00000019505 = 168179
ENSMUSG00000019505 = 168181
ENSMUSG00000019505 = 168188
ENSMUSG00000019505 = 168249
ENSMUSG00000019505 = 168256
ENSMUSG00000019505 = 168638
ENSMUSG00000019505 = 168643
ENSMUSG00000019505 = 168898
ENSMUSG00000019505 = 168928
ENSMUSG00000019505 = 170834
ENSMUSG00000019505 = 174048
ENSMUSG00000019505 = 174084
ENSMUSG00000019505 = 174143
ENSMUSG00000019505 = 174154
ENSMUSG00000019505 = 174178
ENSMUSG00000019505 = 174184
ENSMUSG00000019505 = 176409
ENSMUSG00000019505 = 176814
ENSMUSG00000019505 = 177929
ENSMUSG00000019505 = 179409
ENSMUSG00000019505 = 179419
ENSMUSG00000019505 = 181438
ENSMUSG00000019505 = 182971
ENSMUSG00000019505 = 1834949
ENSMUSG00000019505 = 187577
ENSMUSG00000019505 = 190236
ENSMUSG00000019505 = 193639
ENSMUSG00000019505 = 193704
ENSMUSG00000019505 = 195253
ENSMUSG00000019505 = 195721
ENSMUSG00000019505 = 1980143
ENSMUSG00000019505 = 199991
ENSMUSG00000019505 = 201681
ENSMUSG00000019505 = 202403
ENSMUSG00000019505 = 202424
ENSMUSG00000019505 = 204998
ENSMUSG00000019505 = 205043
ENSMUSG00000019505 = 209543
ENSMUSG00000019505 = 209560
ENSMUSG00000019505 = 2122948
ENSMUSG00000019505 = 212436
ENSMUSG00000019505 = 2173788
ENSMUSG00000019505 = 2173789
ENSMUSG00000019505 = 2173791
ENSMUSG00000019505 = 2173793
ENSMUSG00000019505 = 2173795
ENSMUSG00000019505 = 2173796
ENSMUSG00000019505 = 2262752
ENSMUSG00000019505 = 2454202
ENSMUSG00000019505 = 2467813
ENSMUSG00000019505 = 2555396
ENSMUSG00000019505 = 2559580
ENSMUSG00000019505 = 2559582
ENSMUSG00000019505 = 2559583
ENSMUSG00000019505 = 2559585
ENSMUSG00000019505 = 2565942
ENSMUSG00000019505 = 2672351
ENSMUSG00000019505 = 2871837
ENSMUSG00000019505 = 3134975
ENSMUSG00000019505 = 349425
ENSMUSG00000019505 = 3700989
ENSMUSG00000019505 = 376176
ENSMUSG00000019505 = 3769402
ENSMUSG00000019505 = 382551
ENSMUSG00000019505 = 382556
ENSMUSG00000019505 = 3858494
ENSMUSG00000019505 = 392499
ENSMUSG00000019505 = 4086400
ENSMUSG00000019505 = 422475
ENSMUSG00000019505 = 445989
ENSMUSG00000019505 = 446203
ENSMUSG00000019505 = 446652
ENSMUSG00000019505 = 448424
ENSMUSG00000019505 = 449147
ENSMUSG00000019505 = 450294
ENSMUSG00000019505 = 450302
ENSMUSG00000019505 = 450321
ENSMUSG00000019505 = 450408
ENSMUSG00000019505 = 450531
ENSMUSG00000019505 = 453274
ENSMUSG00000019505 = 453276
ENSMUSG00000019505 = 453279
ENSMUSG00000019505 = 4608870
ENSMUSG00000019505 = 4641257
ENSMUSG00000019505 = 4641258
ENSMUSG00000019505 = 4641263
ENSMUSG00000019505 = 512988
ENSMUSG00000019505 = 5205647
ENSMUSG00000019505 = 5205685
ENSMUSG00000019505 = 5213460
ENSMUSG00000019505 = 5218859
ENSMUSG00000019505 = 532668
ENSMUSG00000019505 = 5357801
ENSMUSG00000019505 = 5357905
ENSMUSG00000019505 = 5357956
ENSMUSG00000019505 = 5358346
ENSMUSG00000019505 = 5358351
ENSMUSG00000019505 = 5607761
ENSMUSG00000019505 = 5607764
ENSMUSG00000019505 = 5610780
ENSMUSG00000019505 = 5610785
ENSMUSG00000019505 = 5610787
ENSMUSG00000019505 = 5621481
ENSMUSG00000019505 = 5632684
ENSMUSG00000019505 = 5633007
ENSMUSG00000019505 = 5653656
ENSMUSG00000019505 = 5654726
ENSMUSG00000019505 = 5654727
ENSMUSG00000019505 = 5654732
ENSMUSG00000019505 = 5654733
ENSMUSG00000019505 = 5654736
ENSMUSG00000019505 = 5654738
ENSMUSG00000019505 = 5654741
ENSMUSG00000019505 = 5654743
ENSMUSG00000019505 = 5655862
ENSMUSG00000019505 = 5656121
ENSMUSG00000019505 = 5656169
ENSMUSG00000019505 = 5658442
ENSMUSG00000019505 = 5668541
ENSMUSG00000019505 = 5673001
ENSMUSG00000019505 = 5675221
ENSMUSG00000019505 = 5675482
ENSMUSG00000019505 = 5676590
ENSMUSG00000019505 = 5683057
ENSMUSG00000019505 = 5684264
ENSMUSG00000019505 = 5684996
ENSMUSG00000019505 = 5685942
ENSMUSG00000019505 = 5687128
ENSMUSG00000019505 = 5688426
ENSMUSG00000019505 = 5689603
ENSMUSG00000019505 = 5689877
ENSMUSG00000019505 = 5689880
ENSMUSG00000019505 = 5689896
ENSMUSG00000019505 = 5689901
ENSMUSG00000019505 = 5693532
ENSMUSG00000019505 = 5693538
ENSMUSG00000019505 = 5693565
ENSMUSG00000019505 = 5693567
ENSMUSG00000019505 = 5693606
ENSMUSG00000019505 = 5693607
ENSMUSG00000019505 = 5696394
ENSMUSG00000019505 = 5696395
ENSMUSG00000019505 = 5696397
ENSMUSG00000019505 = 5696398
ENSMUSG00000019505 = 5696399
ENSMUSG00000019505 = 5696400
ENSMUSG00000019505 = 597592
ENSMUSG00000019505 = 6781823
ENSMUSG00000019505 = 6781827
ENSMUSG00000019505 = 6782135
ENSMUSG00000019505 = 6782210
ENSMUSG00000019505 = 6783310
ENSMUSG00000019505 = 6804756
ENSMUSG00000019505 = 6804757
ENSMUSG00000019505 = 6804760
ENSMUSG00000019505 = 6806003
ENSMUSG00000019505 = 6806834
ENSMUSG00000019505 = 6807004
ENSMUSG00000019505 = 6807070
ENSMUSG00000019505 = 68827
ENSMUSG00000019505 = 68867
ENSMUSG00000019505 = 68882
ENSMUSG00000019505 = 68886
ENSMUSG00000019505 = 68949
ENSMUSG00000019505 = 69002
ENSMUSG00000019505 = 69017
ENSMUSG00000019505 = 69052
ENSMUSG00000019505 = 69202
ENSMUSG00000019505 = 69206
ENSMUSG00000019505 = 69231
ENSMUSG00000019505 = 69236
ENSMUSG00000019505 = 69239
ENSMUSG00000019505 = 69242
ENSMUSG00000019505 = 69275
ENSMUSG00000019505 = 69278
ENSMUSG00000019505 = 69306
ENSMUSG00000019505 = 69481
ENSMUSG00000019505 = 69541
ENSMUSG00000019505 = 69563
ENSMUSG00000019505 = 69580
ENSMUSG00000019505 = 69601
ENSMUSG00000019505 = 69610
ENSMUSG00000019505 = 69613
ENSMUSG00000019505 = 69615
ENSMUSG00000019505 = 69620
ENSMUSG00000019505 = 69656
ENSMUSG00000019505 = 73857
ENSMUSG00000019505 = 73887
ENSMUSG00000019505 = 73893
ENSMUSG00000019505 = 73894
ENSMUSG00000019505 = 74160
ENSMUSG00000019505 = 75815
ENSMUSG00000019505 = 75893
ENSMUSG00000019505 = 8848021
ENSMUSG00000019505 = 8849469
ENSMUSG00000019505 = 8852135
ENSMUSG00000019505 = 8852276
ENSMUSG00000019505 = 8854050
ENSMUSG00000019505 = 8856825
ENSMUSG00000019505 = 8856828
ENSMUSG00000019505 = 8863795
ENSMUSG00000019505 = 8866652
ENSMUSG00000019505 = 8866654
ENSMUSG00000019505 = 8878159
ENSMUSG00000019505 = 8878166
ENSMUSG00000019505 = 8878171
ENSMUSG00000019505 = 8939236
ENSMUSG00000019505 = 8939902
ENSMUSG00000019505 = 8941858
ENSMUSG00000019505 = 8948747
ENSMUSG00000019505 = 8948751
ENSMUSG00000019505 = 8951664
ENSMUSG00000019505 = 8953854
ENSMUSG00000019505 = 8953897
ENSMUSG00000019505 = 9006925
ENSMUSG00000019505 = 9006927
ENSMUSG00000019505 = 9006934
ENSMUSG00000019505 = 9006936
ENSMUSG00000019505 = 901032
ENSMUSG00000019505 = 901042
ENSMUSG00000019505 = 9010553
ENSMUSG00000019505 = 9012852
ENSMUSG00000019505 = 9013507
ENSMUSG00000019505 = 9020702
ENSMUSG00000019505 = 9033241
ENSMUSG00000019505 = 912631
ENSMUSG00000019505 = 917729
ENSMUSG00000019505 = 917937
ENSMUSG00000019505 = 936440
ENSMUSG00000019505 = 936964
ENSMUSG00000019505 = 937041
ENSMUSG00000019505 = 937042
ENSMUSG00000019505 = 937061
ENSMUSG00000019505 = 937072
ENSMUSG00000019505 = 9607240
ENSMUSG00000019505 = 9609507
ENSMUSG00000019505 = 9612973
ENSMUSG00000019505 = 9645460
ENSMUSG00000019505 = 9646399
ENSMUSG00000019505 = 9663891
ENSMUSG00000019505 = 975138
ENSMUSG00000019505 = 975155
ENSMUSG00000019505 = 975163
ENSMUSG00000019505 = 975871
ENSMUSG00000019505 = 983168
ENSMUSG00000019505 = 983169
ENSMUSG00000019505 = 983705
ENSMUSG00000019505 = 983712
ENSMUSG00000019518 = 199991
ENSMUSG00000019518 = 199992
ENSMUSG00000019518 = 432720
ENSMUSG00000019518 = 5653656
ENSMUSG00000019528 = 1430728
ENSMUSG00000019528 = 168249
ENSMUSG00000019528 = 168256
ENSMUSG00000019528 = 3322077
ENSMUSG00000019528 = 6798695
ENSMUSG00000019528 = 70221
ENSMUSG00000019528 = 71387
ENSMUSG00000019528 = 8982491
ENSMUSG00000019558 = 1430728
ENSMUSG00000019558 = 71288
ENSMUSG00000019558 = 71291
ENSMUSG00000019577 = 1428517
ENSMUSG00000019577 = 1430728
ENSMUSG00000019577 = 162582
ENSMUSG00000019577 = 204174
ENSMUSG00000019577 = 5362517
ENSMUSG00000019577 = 70268
ENSMUSG00000019577 = 71406
ENSMUSG00000019577 = 9006931
ENSMUSG00000019699 = 1227986
ENSMUSG00000019699 = 1257604
ENSMUSG00000019699 = 1266738
ENSMUSG00000019699 = 1280218
ENSMUSG00000019699 = 1358803
ENSMUSG00000019699 = 162582
ENSMUSG00000019699 = 1640170
ENSMUSG00000019699 = 168256
ENSMUSG00000019699 = 186712
ENSMUSG00000019699 = 194138
ENSMUSG00000019699 = 198323
ENSMUSG00000019699 = 198693
ENSMUSG00000019699 = 199418
ENSMUSG00000019699 = 199991
ENSMUSG00000019699 = 210745
ENSMUSG00000019699 = 211163
ENSMUSG00000019699 = 212436
ENSMUSG00000019699 = 3700989
ENSMUSG00000019699 = 372790
ENSMUSG00000019699 = 388396
ENSMUSG00000019699 = 388841
ENSMUSG00000019699 = 389356
ENSMUSG00000019699 = 389357
ENSMUSG00000019699 = 389513
ENSMUSG00000019699 = 392451
ENSMUSG00000019699 = 397795
ENSMUSG00000019699 = 4420097
ENSMUSG00000019699 = 453279
ENSMUSG00000019699 = 5218920
ENSMUSG00000019699 = 5628897
ENSMUSG00000019699 = 5633007
ENSMUSG00000019699 = 5653656
ENSMUSG00000019699 = 6804757
ENSMUSG00000019699 = 6804758
ENSMUSG00000019699 = 6804759
ENSMUSG00000019699 = 6806003
ENSMUSG00000019699 = 6807070
ENSMUSG00000019699 = 69202
ENSMUSG00000019699 = 69206
ENSMUSG00000019699 = 69242
ENSMUSG00000019699 = 69278
ENSMUSG00000019699 = 69656
ENSMUSG00000019699 = 73857
ENSMUSG00000019699 = 74160
ENSMUSG00000019699 = 8863795
ENSMUSG00000019699 = 8876198
ENSMUSG00000019699 = 8939211
ENSMUSG00000019699 = 8948751
ENSMUSG00000019699 = 9006925
ENSMUSG00000019699 = 9006931
ENSMUSG00000019699 = 9006934
ENSMUSG00000019699 = 9007101
ENSMUSG00000019699 = 9009391
ENSMUSG00000019699 = 9614085
ENSMUSG00000019699 = 9614399
ENSMUSG00000019699 = 9634638
ENSMUSG00000019710 = 392499
ENSMUSG00000019710 = 5368287
ENSMUSG00000019710 = 5389840
ENSMUSG00000019710 = 5419276
ENSMUSG00000019710 = 72766
ENSMUSG00000019715 = 159236
ENSMUSG00000019715 = 72202
ENSMUSG00000019715 = 72203
ENSMUSG00000019715 = 8953854
ENSMUSG00000019738 = 112382
ENSMUSG00000019738 = 113418
ENSMUSG00000019738 = 162582
ENSMUSG00000019738 = 190236
ENSMUSG00000019738 = 211000
ENSMUSG00000019738 = 212436
ENSMUSG00000019738 = 3700989
ENSMUSG00000019738 = 5578749
ENSMUSG00000019738 = 5654738
ENSMUSG00000019738 = 5696398
ENSMUSG00000019738 = 674695
ENSMUSG00000019738 = 6781823
ENSMUSG00000019738 = 6781827
ENSMUSG00000019738 = 6782135
ENSMUSG00000019738 = 6782210
ENSMUSG00000019738 = 6796648
ENSMUSG00000019738 = 6803529
ENSMUSG00000019738 = 6807505
ENSMUSG00000019738 = 72086
ENSMUSG00000019738 = 72163
ENSMUSG00000019738 = 72165
ENSMUSG00000019738 = 72172
ENSMUSG00000019738 = 72203
ENSMUSG00000019738 = 73776
ENSMUSG00000019738 = 73779
ENSMUSG00000019738 = 73857
ENSMUSG00000019738 = 73894
ENSMUSG00000019738 = 74160
ENSMUSG00000019738 = 75953
ENSMUSG00000019738 = 75955
ENSMUSG00000019738 = 76042
ENSMUSG00000019738 = 77075
ENSMUSG00000019738 = 8939211
ENSMUSG00000019738 = 8953854
ENSMUSG00000019738 = 9006931
ENSMUSG00000019738 = 9006934
ENSMUSG00000019738 = 9018519
ENSMUSG00000019761 = 1266738
ENSMUSG00000019761 = 6805567
ENSMUSG00000019761 = 6809371
ENSMUSG00000019762 = 1430728
ENSMUSG00000019762 = 209776
ENSMUSG00000019762 = 209968
ENSMUSG00000019762 = 71291
ENSMUSG00000019768 = 1236394
ENSMUSG00000019768 = 1251985
ENSMUSG00000019768 = 1257604
ENSMUSG00000019768 = 162582
ENSMUSG00000019768 = 199418
ENSMUSG00000019768 = 212436
ENSMUSG00000019768 = 2990846
ENSMUSG00000019768 = 3108232
ENSMUSG00000019768 = 383280
ENSMUSG00000019768 = 392499
ENSMUSG00000019768 = 4090294
ENSMUSG00000019768 = 5688426
ENSMUSG00000019768 = 5689896
ENSMUSG00000019768 = 597592
ENSMUSG00000019768 = 6811558
ENSMUSG00000019768 = 73857
ENSMUSG00000019768 = 74160
ENSMUSG00000019768 = 8864260
ENSMUSG00000019768 = 8866910
ENSMUSG00000019768 = 8878171
ENSMUSG00000019768 = 8931987
ENSMUSG00000019768 = 8939211
ENSMUSG00000019768 = 9006925
ENSMUSG00000019768 = 9006931
ENSMUSG00000019768 = 9006934
ENSMUSG00000019768 = 9009391
ENSMUSG00000019768 = 9018519
ENSMUSG00000019772 = 162582
ENSMUSG00000019772 = 372790
ENSMUSG00000019772 = 373080
ENSMUSG00000019772 = 388396
ENSMUSG00000019772 = 418555
ENSMUSG00000019772 = 420092
ENSMUSG00000019772 = 500792
ENSMUSG00000019773 = 1640170
ENSMUSG00000019773 = 174143
ENSMUSG00000019773 = 176408
ENSMUSG00000019773 = 176417
ENSMUSG00000019773 = 2555396
ENSMUSG00000019773 = 453276
ENSMUSG00000019773 = 68881
ENSMUSG00000019773 = 68886
ENSMUSG00000019773 = 69278
ENSMUSG00000019774 = 392499
ENSMUSG00000019774 = 5368287
ENSMUSG00000019774 = 5419276
ENSMUSG00000019774 = 72766
ENSMUSG00000019775 = 162582
ENSMUSG00000019775 = 372790
ENSMUSG00000019775 = 388396
ENSMUSG00000019775 = 416476
ENSMUSG00000019775 = 418594
ENSMUSG00000019775 = 418597
ENSMUSG00000019779 = 1257604
ENSMUSG00000019779 = 162582
ENSMUSG00000019779 = 168249
ENSMUSG00000019779 = 168256
ENSMUSG00000019779 = 6798695
ENSMUSG00000019779 = 6807070
ENSMUSG00000019779 = 8948751
ENSMUSG00000019779 = 9006925
ENSMUSG00000019785 = 199991
ENSMUSG00000019785 = 199992
ENSMUSG00000019785 = 432720
ENSMUSG00000019785 = 5653656
ENSMUSG00000019787 = 2672351
ENSMUSG00000019787 = 382551
ENSMUSG00000019787 = 397014
ENSMUSG00000019787 = 5576891
ENSMUSG00000019787 = 5578775
ENSMUSG00000019787 = 983712
ENSMUSG00000019795 = 392499
ENSMUSG00000019795 = 5676934
ENSMUSG00000019803 = 212436
ENSMUSG00000019803 = 383280
ENSMUSG00000019803 = 73857
ENSMUSG00000019803 = 74160
ENSMUSG00000019804 = 162582
ENSMUSG00000019804 = 195721
ENSMUSG00000019804 = 3238698
ENSMUSG00000019804 = 392499
ENSMUSG00000019804 = 5688426
ENSMUSG00000019804 = 5689880
ENSMUSG00000019804 = 597592
ENSMUSG00000019809 = 1369062
ENSMUSG00000019809 = 382551
ENSMUSG00000019809 = 382556
ENSMUSG00000019809 = 9603798
ENSMUSG00000019809 = 9609507
ENSMUSG00000019810 = 168249
ENSMUSG00000019810 = 168256
ENSMUSG00000019810 = 381426
ENSMUSG00000019810 = 392499
ENSMUSG00000019810 = 597592
ENSMUSG00000019810 = 6798695
ENSMUSG00000019810 = 8957275
ENSMUSG00000019814 = 6791226
ENSMUSG00000019814 = 72312
ENSMUSG00000019814 = 8868773
ENSMUSG00000019814 = 8953854
ENSMUSG00000019822 = 1430728
ENSMUSG00000019822 = 162582
ENSMUSG00000019822 = 1660662
ENSMUSG00000019822 = 428157
ENSMUSG00000019822 = 556833
ENSMUSG00000019822 = 5626978
ENSMUSG00000019822 = 73887
ENSMUSG00000019822 = 75893
ENSMUSG00000019828 = 112316
ENSMUSG00000019828 = 162582
ENSMUSG00000019828 = 372790
ENSMUSG00000019828 = 388396
ENSMUSG00000019828 = 416476
ENSMUSG00000019828 = 420499
ENSMUSG00000019828 = 500792
ENSMUSG00000019828 = 6794361
ENSMUSG00000019828 = 6794362
ENSMUSG00000019831 = 162582
ENSMUSG00000019831 = 168249
ENSMUSG00000019831 = 168256
ENSMUSG00000019831 = 194138
ENSMUSG00000019831 = 194315
ENSMUSG00000019831 = 195258
ENSMUSG00000019831 = 2029480
ENSMUSG00000019831 = 2029482
ENSMUSG00000019831 = 4420097
ENSMUSG00000019831 = 5663213
ENSMUSG00000019831 = 9006934
ENSMUSG00000019832 = 199991
ENSMUSG00000019832 = 392499
ENSMUSG00000019832 = 5653656
ENSMUSG00000019832 = 597592
ENSMUSG00000019832 = 8873719
ENSMUSG00000019832 = 8876198
ENSMUSG00000019832 = 9007101
ENSMUSG00000019834 = 382551
ENSMUSG00000019834 = 425366
ENSMUSG00000019834 = 425407
ENSMUSG00000019834 = 549127
ENSMUSG00000019834 = 549132
ENSMUSG00000019837 = 74158
ENSMUSG00000019837 = 74160
ENSMUSG00000019837 = 76046
ENSMUSG00000019837 = 76061
ENSMUSG00000019837 = 76066
ENSMUSG00000019838 = 352230
ENSMUSG00000019838 = 382551
ENSMUSG00000019838 = 425393
ENSMUSG00000019838 = 425407
ENSMUSG00000019841 = 110312
ENSMUSG00000019841 = 110313
ENSMUSG00000019841 = 5655862
ENSMUSG00000019841 = 5656121
ENSMUSG00000019841 = 73893
ENSMUSG00000019841 = 73894
ENSMUSG00000019843 = 109582
ENSMUSG00000019843 = 114604
ENSMUSG00000019843 = 1227986
ENSMUSG00000019843 = 1257604
ENSMUSG00000019843 = 1266738
ENSMUSG00000019843 = 1280215
ENSMUSG00000019843 = 1280218
ENSMUSG00000019843 = 1433557
ENSMUSG00000019843 = 1433559
ENSMUSG00000019843 = 1500931
ENSMUSG00000019843 = 162582
ENSMUSG00000019843 = 166520
ENSMUSG00000019843 = 168249
ENSMUSG00000019843 = 168256
ENSMUSG00000019843 = 194138
ENSMUSG00000019843 = 199418
ENSMUSG00000019843 = 202733
ENSMUSG00000019843 = 2029480
ENSMUSG00000019843 = 2029481
ENSMUSG00000019843 = 210990
ENSMUSG00000019843 = 2172127
ENSMUSG00000019843 = 2424491
ENSMUSG00000019843 = 2682334
ENSMUSG00000019843 = 373752
ENSMUSG00000019843 = 373753
ENSMUSG00000019843 = 373755
ENSMUSG00000019843 = 375165
ENSMUSG00000019843 = 388841
ENSMUSG00000019843 = 389356
ENSMUSG00000019843 = 389357
ENSMUSG00000019843 = 389359
ENSMUSG00000019843 = 389513
ENSMUSG00000019843 = 3928662
ENSMUSG00000019843 = 3928663
ENSMUSG00000019843 = 3928664
ENSMUSG00000019843 = 3928665
ENSMUSG00000019843 = 399954
ENSMUSG00000019843 = 399955
ENSMUSG00000019843 = 399956
ENSMUSG00000019843 = 418885
ENSMUSG00000019843 = 422475
ENSMUSG00000019843 = 4420097
ENSMUSG00000019843 = 449147
ENSMUSG00000019843 = 512988
ENSMUSG00000019843 = 5621480
ENSMUSG00000019843 = 5621481
ENSMUSG00000019843 = 5621575
ENSMUSG00000019843 = 5673001
ENSMUSG00000019843 = 5683057
ENSMUSG00000019843 = 5684996
ENSMUSG00000019843 = 6811558
ENSMUSG00000019843 = 75892
ENSMUSG00000019843 = 76002
ENSMUSG00000019843 = 8866376
ENSMUSG00000019843 = 9006115
ENSMUSG00000019843 = 9006925
ENSMUSG00000019843 = 9006934
ENSMUSG00000019843 = 9032500
ENSMUSG00000019843 = 9032759
ENSMUSG00000019843 = 912631
ENSMUSG00000019843 = 9607240
ENSMUSG00000019846 = 1474244
ENSMUSG00000019846 = 162582
ENSMUSG00000019846 = 3000157
ENSMUSG00000019846 = 6806834
ENSMUSG00000019846 = 8874081
ENSMUSG00000019846 = 8875878
ENSMUSG00000019846 = 9006934
ENSMUSG00000019850 = 162582
ENSMUSG00000019850 = 168249
ENSMUSG00000019850 = 168256
ENSMUSG00000019850 = 168638
ENSMUSG00000019850 = 168643
ENSMUSG00000019850 = 168928
ENSMUSG00000019850 = 392499
ENSMUSG00000019850 = 5357786
ENSMUSG00000019850 = 5357905
ENSMUSG00000019850 = 5357956
ENSMUSG00000019850 = 5688426
ENSMUSG00000019850 = 5689896
ENSMUSG00000019850 = 597592
ENSMUSG00000019850 = 73887
ENSMUSG00000019850 = 75893
ENSMUSG00000019850 = 936440
ENSMUSG00000019851 = 1266738
ENSMUSG00000019851 = 6805567
ENSMUSG00000019851 = 6809371
ENSMUSG00000019853 = 168249
ENSMUSG00000019853 = 168256
ENSMUSG00000019853 = 6798695
ENSMUSG00000019854 = 199991
ENSMUSG00000019854 = 5653656
ENSMUSG00000019854 = 8856825
ENSMUSG00000019854 = 8856828
ENSMUSG00000019857 = 2262752
ENSMUSG00000019857 = 2559583
ENSMUSG00000019857 = 2559584
ENSMUSG00000019857 = 2559586
ENSMUSG00000019857 = 8953897
ENSMUSG00000019861 = 162582
ENSMUSG00000019861 = 194315
ENSMUSG00000019861 = 195258
ENSMUSG00000019861 = 5627083
ENSMUSG00000019865 = 162582
ENSMUSG00000019865 = 372790
ENSMUSG00000019865 = 373076
ENSMUSG00000019865 = 375276
ENSMUSG00000019865 = 388396
ENSMUSG00000019865 = 416476
ENSMUSG00000019865 = 500792
ENSMUSG00000019868 = 199991
ENSMUSG00000019868 = 5653656
ENSMUSG00000019868 = 917729
ENSMUSG00000019873 = 162582
ENSMUSG00000019873 = 372790
ENSMUSG00000019873 = 381753
ENSMUSG00000019873 = 388396
ENSMUSG00000019873 = 418555
ENSMUSG00000019874 = 1430728
ENSMUSG00000019874 = 163560
ENSMUSG00000019874 = 556833
ENSMUSG00000019874 = 8979227
ENSMUSG00000019877 = 1430728
ENSMUSG00000019877 = 71291
ENSMUSG00000019877 = 977347
ENSMUSG00000019880 = 162582
ENSMUSG00000019880 = 195721
ENSMUSG00000019880 = 201681
ENSMUSG00000019880 = 4641263
ENSMUSG00000019888 = 392499
ENSMUSG00000019888 = 446203
ENSMUSG00000019888 = 597592
ENSMUSG00000019888 = 948021
ENSMUSG00000019888 = 975576
ENSMUSG00000019888 = 975577
ENSMUSG00000019889 = 162582
ENSMUSG00000019889 = 177929
ENSMUSG00000019889 = 182971
ENSMUSG00000019889 = 9006934
ENSMUSG00000019890 = 162582
ENSMUSG00000019890 = 372790
ENSMUSG00000019890 = 373076
ENSMUSG00000019890 = 375276
ENSMUSG00000019890 = 388396
ENSMUSG00000019890 = 416476
ENSMUSG00000019890 = 500792
ENSMUSG00000019894 = 352230
ENSMUSG00000019894 = 382551
ENSMUSG00000019894 = 425366
ENSMUSG00000019894 = 425393
ENSMUSG00000019894 = 425407
ENSMUSG00000019894 = 442660
ENSMUSG00000019897 = 392499
ENSMUSG00000019897 = 5683826
ENSMUSG00000019899 = 1474244
ENSMUSG00000019899 = 162582
ENSMUSG00000019899 = 3000157
ENSMUSG00000019899 = 6806834
ENSMUSG00000019899 = 8874081
ENSMUSG00000019899 = 8875878
ENSMUSG00000019899 = 9006934
ENSMUSG00000019905 = 162582
ENSMUSG00000019905 = 372790
ENSMUSG00000019905 = 388396
ENSMUSG00000019905 = 416476
ENSMUSG00000019905 = 420499
ENSMUSG00000019905 = 500792
ENSMUSG00000019906 = 112310
ENSMUSG00000019906 = 112315
ENSMUSG00000019906 = 112316
ENSMUSG00000019906 = 212676
ENSMUSG00000019907 = 162582
ENSMUSG00000019907 = 1640170
ENSMUSG00000019907 = 194315
ENSMUSG00000019907 = 195258
ENSMUSG00000019907 = 2565942
ENSMUSG00000019907 = 453274
ENSMUSG00000019907 = 5625740
ENSMUSG00000019907 = 5627123
ENSMUSG00000019907 = 69275
ENSMUSG00000019907 = 69278
ENSMUSG00000019916 = 1474244
ENSMUSG00000019916 = 1474290
ENSMUSG00000019916 = 1650814
ENSMUSG00000019920 = 1500931
ENSMUSG00000019920 = 446353
ENSMUSG00000019920 = 446388
ENSMUSG00000019920 = 446728
ENSMUSG00000019923 = 141424
ENSMUSG00000019923 = 141444
ENSMUSG00000019923 = 162582
ENSMUSG00000019923 = 1640170
ENSMUSG00000019923 = 194315
ENSMUSG00000019923 = 195258
ENSMUSG00000019923 = 2467813
ENSMUSG00000019923 = 2500257
ENSMUSG00000019923 = 2555396
ENSMUSG00000019923 = 5663220
ENSMUSG00000019923 = 68877
ENSMUSG00000019923 = 68882
ENSMUSG00000019923 = 68886
ENSMUSG00000019923 = 69278
ENSMUSG00000019923 = 69618
ENSMUSG00000019923 = 69620
ENSMUSG00000019923 = 9648025
ENSMUSG00000019927 = 1234174
ENSMUSG00000019927 = 1234176
ENSMUSG00000019927 = 1280218
ENSMUSG00000019927 = 141405
ENSMUSG00000019927 = 141430
ENSMUSG00000019927 = 162582
ENSMUSG00000019927 = 1640170
ENSMUSG00000019927 = 166016
ENSMUSG00000019927 = 166166
ENSMUSG00000019927 = 168249
ENSMUSG00000019927 = 168256
ENSMUSG00000019927 = 168898
ENSMUSG00000019927 = 170834
ENSMUSG00000019927 = 174048
ENSMUSG00000019927 = 174084
ENSMUSG00000019927 = 174143
ENSMUSG00000019927 = 174154
ENSMUSG00000019927 = 174178
ENSMUSG00000019927 = 174184
ENSMUSG00000019927 = 176407
ENSMUSG00000019927 = 176408
ENSMUSG00000019927 = 176409
ENSMUSG00000019927 = 176412
ENSMUSG00000019927 = 176814
ENSMUSG00000019927 = 179409
ENSMUSG00000019927 = 179419
ENSMUSG00000019927 = 201451
ENSMUSG00000019927 = 202403
ENSMUSG00000019927 = 202424
ENSMUSG00000019927 = 212436
ENSMUSG00000019927 = 2173793
ENSMUSG00000019927 = 2173795
ENSMUSG00000019927 = 2262752
ENSMUSG00000019927 = 2454202
ENSMUSG00000019927 = 2467813
ENSMUSG00000019927 = 2555396
ENSMUSG00000019927 = 2559582
ENSMUSG00000019927 = 2559583
ENSMUSG00000019927 = 2871837
ENSMUSG00000019927 = 392499
ENSMUSG00000019927 = 453276
ENSMUSG00000019927 = 5607764
ENSMUSG00000019927 = 5621481
ENSMUSG00000019927 = 5688426
ENSMUSG00000019927 = 5689896
ENSMUSG00000019927 = 597592
ENSMUSG00000019927 = 68882
ENSMUSG00000019927 = 68886
ENSMUSG00000019927 = 69017
ENSMUSG00000019927 = 69052
ENSMUSG00000019927 = 69239
ENSMUSG00000019927 = 69242
ENSMUSG00000019927 = 69278
ENSMUSG00000019927 = 69306
ENSMUSG00000019927 = 69618
ENSMUSG00000019927 = 69620
ENSMUSG00000019927 = 73857
ENSMUSG00000019927 = 74160
ENSMUSG00000019927 = 8852135
ENSMUSG00000019927 = 8866652
ENSMUSG00000019927 = 8866654
ENSMUSG00000019927 = 8951664
ENSMUSG00000019927 = 8953897
ENSMUSG00000019927 = 9006936
ENSMUSG00000019927 = 9033241
ENSMUSG00000019927 = 937041
ENSMUSG00000019927 = 937061
ENSMUSG00000019927 = 9609507
ENSMUSG00000019927 = 983168
ENSMUSG00000019927 = 983169
ENSMUSG00000019929 = 1430728
ENSMUSG00000019929 = 1474228
ENSMUSG00000019929 = 1474244
ENSMUSG00000019929 = 1630316
ENSMUSG00000019929 = 1638091
ENSMUSG00000019929 = 1793185
ENSMUSG00000019929 = 1971475
ENSMUSG00000019929 = 2022870
ENSMUSG00000019929 = 2022923
ENSMUSG00000019929 = 2024101
ENSMUSG00000019929 = 3000178
ENSMUSG00000019929 = 71387
ENSMUSG00000019932 = 1430728
ENSMUSG00000019932 = 1630316
ENSMUSG00000019932 = 1638074
ENSMUSG00000019932 = 2022854
ENSMUSG00000019932 = 2022857
ENSMUSG00000019932 = 71387
ENSMUSG00000019935 = 382551
ENSMUSG00000019935 = 425393
ENSMUSG00000019935 = 425407
ENSMUSG00000019935 = 428643
ENSMUSG00000019942 = 110056
ENSMUSG00000019942 = 112409
ENSMUSG00000019942 = 162582
ENSMUSG00000019942 = 1640170
ENSMUSG00000019942 = 174048
ENSMUSG00000019942 = 174143
ENSMUSG00000019942 = 174184
ENSMUSG00000019942 = 176408
ENSMUSG00000019942 = 176409
ENSMUSG00000019942 = 176412
ENSMUSG00000019942 = 176417
ENSMUSG00000019942 = 176814
ENSMUSG00000019942 = 179419
ENSMUSG00000019942 = 1852241
ENSMUSG00000019942 = 212436
ENSMUSG00000019942 = 2299718
ENSMUSG00000019942 = 2500257
ENSMUSG00000019942 = 2565942
ENSMUSG00000019942 = 2980766
ENSMUSG00000019942 = 2980767
ENSMUSG00000019942 = 3301854
ENSMUSG00000019942 = 3700989
ENSMUSG00000019942 = 380259
ENSMUSG00000019942 = 380270
ENSMUSG00000019942 = 380284
ENSMUSG00000019942 = 380287
ENSMUSG00000019942 = 380320
ENSMUSG00000019942 = 392499
ENSMUSG00000019942 = 4419969
ENSMUSG00000019942 = 453274
ENSMUSG00000019942 = 453276
ENSMUSG00000019942 = 5617833
ENSMUSG00000019942 = 5620912
ENSMUSG00000019942 = 5633007
ENSMUSG00000019942 = 5683057
ENSMUSG00000019942 = 5684996
ENSMUSG00000019942 = 5687128
ENSMUSG00000019942 = 5688426
ENSMUSG00000019942 = 5689896
ENSMUSG00000019942 = 597592
ENSMUSG00000019942 = 6791312
ENSMUSG00000019942 = 6804114
ENSMUSG00000019942 = 6804757
ENSMUSG00000019942 = 6806003
ENSMUSG00000019942 = 68875
ENSMUSG00000019942 = 68877
ENSMUSG00000019942 = 68886
ENSMUSG00000019942 = 69273
ENSMUSG00000019942 = 69275
ENSMUSG00000019942 = 69278
ENSMUSG00000019942 = 69473
ENSMUSG00000019942 = 69478
ENSMUSG00000019942 = 69481
ENSMUSG00000019942 = 69620
ENSMUSG00000019942 = 73857
ENSMUSG00000019942 = 74160
ENSMUSG00000019942 = 75035
ENSMUSG00000019942 = 8852276
ENSMUSG00000019942 = 8854518
ENSMUSG00000019942 = 8878166
ENSMUSG00000019943 = 109582
ENSMUSG00000019943 = 382551
ENSMUSG00000019943 = 397014
ENSMUSG00000019943 = 418346
ENSMUSG00000019943 = 418359
ENSMUSG00000019943 = 418360
ENSMUSG00000019943 = 5576891
ENSMUSG00000019943 = 5578775
ENSMUSG00000019943 = 936837
ENSMUSG00000019943 = 983712
ENSMUSG00000019944 = 162582
ENSMUSG00000019944 = 194315
ENSMUSG00000019944 = 194840
ENSMUSG00000019947 = 3214842
ENSMUSG00000019947 = 3247509
ENSMUSG00000019947 = 4839726
ENSMUSG00000019960 = 112409
ENSMUSG00000019960 = 1280215
ENSMUSG00000019960 = 162582
ENSMUSG00000019960 = 166016
ENSMUSG00000019960 = 166058
ENSMUSG00000019960 = 166166
ENSMUSG00000019960 = 166520
ENSMUSG00000019960 = 168138
ENSMUSG00000019960 = 168142
ENSMUSG00000019960 = 168164
ENSMUSG00000019960 = 168176
ENSMUSG00000019960 = 168179
ENSMUSG00000019960 = 168181
ENSMUSG00000019960 = 168188
ENSMUSG00000019960 = 168249
ENSMUSG00000019960 = 168256
ENSMUSG00000019960 = 168898
ENSMUSG00000019960 = 181438
ENSMUSG00000019960 = 187037
ENSMUSG00000019960 = 198725
ENSMUSG00000019960 = 198753
ENSMUSG00000019960 = 202670
ENSMUSG00000019960 = 448424
ENSMUSG00000019960 = 449147
ENSMUSG00000019960 = 450282
ENSMUSG00000019960 = 450294
ENSMUSG00000019960 = 5673001
ENSMUSG00000019960 = 5675221
ENSMUSG00000019960 = 5683057
ENSMUSG00000019960 = 5684996
ENSMUSG00000019960 = 9006934
ENSMUSG00000019960 = 937061
ENSMUSG00000019960 = 9607240
ENSMUSG00000019960 = 975138
ENSMUSG00000019960 = 975155
ENSMUSG00000019960 = 975871
ENSMUSG00000019966 = 1257604
ENSMUSG00000019966 = 1280215
ENSMUSG00000019966 = 1433557
ENSMUSG00000019966 = 1433559
ENSMUSG00000019966 = 162582
ENSMUSG00000019966 = 168256
ENSMUSG00000019966 = 199418
ENSMUSG00000019966 = 5673001
ENSMUSG00000019966 = 5683057
ENSMUSG00000019966 = 5684996
ENSMUSG00000019966 = 6811558
ENSMUSG00000019966 = 9006925
ENSMUSG00000019966 = 9006934
ENSMUSG00000019966 = 9607240
ENSMUSG00000019969 = 1236394
ENSMUSG00000019969 = 1251985
ENSMUSG00000019969 = 1266738
ENSMUSG00000019969 = 157118
ENSMUSG00000019969 = 162582
ENSMUSG00000019969 = 168249
ENSMUSG00000019969 = 168256
ENSMUSG00000019969 = 193692
ENSMUSG00000019969 = 193704
ENSMUSG00000019969 = 204998
ENSMUSG00000019969 = 205043
ENSMUSG00000019969 = 2682334
ENSMUSG00000019969 = 3928665
ENSMUSG00000019969 = 422475
ENSMUSG00000019969 = 6798695
ENSMUSG00000019969 = 73887
ENSMUSG00000019969 = 9006934
ENSMUSG00000019969 = 9012852
ENSMUSG00000019969 = 9013507
ENSMUSG00000019969 = 9017802
ENSMUSG00000019970 = 212436
ENSMUSG00000019970 = 2672351
ENSMUSG00000019970 = 3700989
ENSMUSG00000019970 = 382551
ENSMUSG00000019970 = 5633007
ENSMUSG00000019970 = 6804757
ENSMUSG00000019970 = 6806003
ENSMUSG00000019970 = 73857
ENSMUSG00000019970 = 74160
ENSMUSG00000019970 = 983712
ENSMUSG00000019971 = 1640170
ENSMUSG00000019971 = 168249
ENSMUSG00000019971 = 168256
ENSMUSG00000019971 = 1852241
ENSMUSG00000019971 = 2565942
ENSMUSG00000019971 = 380259
ENSMUSG00000019971 = 380270
ENSMUSG00000019971 = 380284
ENSMUSG00000019971 = 380287
ENSMUSG00000019971 = 380320
ENSMUSG00000019971 = 453274
ENSMUSG00000019971 = 5617833
ENSMUSG00000019971 = 5620912
ENSMUSG00000019971 = 6798695
ENSMUSG00000019971 = 68877
ENSMUSG00000019971 = 68886
ENSMUSG00000019971 = 69275
ENSMUSG00000019971 = 69278
ENSMUSG00000019971 = 8854518
ENSMUSG00000019977 = 429914
ENSMUSG00000019977 = 429958
ENSMUSG00000019977 = 8953854
ENSMUSG00000019978 = 112316
ENSMUSG00000019978 = 6794361
ENSMUSG00000019978 = 6794362
ENSMUSG00000019979 = 109581
ENSMUSG00000019979 = 109606
ENSMUSG00000019979 = 111458
ENSMUSG00000019979 = 111461
ENSMUSG00000019979 = 111471
ENSMUSG00000019979 = 168249
ENSMUSG00000019979 = 168256
ENSMUSG00000019979 = 5357801
ENSMUSG00000019979 = 6798695
ENSMUSG00000019979 = 9627069
ENSMUSG00000019986 = 1852241
ENSMUSG00000019986 = 5617833
ENSMUSG00000019986 = 5620912
ENSMUSG00000019987 = 1430728
ENSMUSG00000019987 = 168249
ENSMUSG00000019987 = 168256
ENSMUSG00000019987 = 6798695
ENSMUSG00000019987 = 70635
ENSMUSG00000019987 = 71291
ENSMUSG00000019988 = 1640170
ENSMUSG00000019988 = 1852241
ENSMUSG00000019988 = 2565942
ENSMUSG00000019988 = 380259
ENSMUSG00000019988 = 380270
ENSMUSG00000019988 = 380284
ENSMUSG00000019988 = 380287
ENSMUSG00000019988 = 380320
ENSMUSG00000019988 = 453274
ENSMUSG00000019988 = 5617833
ENSMUSG00000019988 = 5620912
ENSMUSG00000019988 = 68877
ENSMUSG00000019988 = 68886
ENSMUSG00000019988 = 69275
ENSMUSG00000019988 = 69278
ENSMUSG00000019988 = 8854518
ENSMUSG00000019990 = 162582
ENSMUSG00000019990 = 372790
ENSMUSG00000019990 = 388396
ENSMUSG00000019990 = 418555
ENSMUSG00000020003 = 9033241
ENSMUSG00000020003 = 9609507
ENSMUSG00000020007 = 1280215
ENSMUSG00000020007 = 168256
ENSMUSG00000020007 = 449147
ENSMUSG00000020007 = 8854691
ENSMUSG00000020009 = 1280215
ENSMUSG00000020009 = 168256
ENSMUSG00000020009 = 877300
ENSMUSG00000020009 = 877312
ENSMUSG00000020009 = 913531
ENSMUSG00000020010 = 163125
ENSMUSG00000020010 = 392499
ENSMUSG00000020010 = 597592
ENSMUSG00000020017 = 1430728
ENSMUSG00000020017 = 70921
ENSMUSG00000020017 = 71291
ENSMUSG00000020018 = 111367
ENSMUSG00000020018 = 191859
ENSMUSG00000020018 = 194441
ENSMUSG00000020018 = 72163
ENSMUSG00000020018 = 72165
ENSMUSG00000020018 = 72172
ENSMUSG00000020018 = 72203
ENSMUSG00000020018 = 73856
ENSMUSG00000020018 = 73857
ENSMUSG00000020018 = 74160
ENSMUSG00000020018 = 75067
ENSMUSG00000020018 = 77588
ENSMUSG00000020018 = 8953854
ENSMUSG00000020019 = 1266738
ENSMUSG00000020019 = 373752
ENSMUSG00000020019 = 422475
ENSMUSG00000020020 = 392499
ENSMUSG00000020020 = 5688426
ENSMUSG00000020020 = 5689880
ENSMUSG00000020020 = 597592
ENSMUSG00000020022 = 1428517
ENSMUSG00000020022 = 1430728
ENSMUSG00000020022 = 163200
ENSMUSG00000020022 = 611105
ENSMUSG00000020022 = 6799198
ENSMUSG00000020024 = 1852241
ENSMUSG00000020024 = 5617833
ENSMUSG00000020024 = 5620912
ENSMUSG00000020027 = 392499
ENSMUSG00000020027 = 597592
ENSMUSG00000020027 = 8951664
ENSMUSG00000020029 = 1430728
ENSMUSG00000020029 = 1483249
ENSMUSG00000020029 = 1855167
ENSMUSG00000020032 = 212436
ENSMUSG00000020032 = 3700989
ENSMUSG00000020032 = 5633007
ENSMUSG00000020032 = 6804756
ENSMUSG00000020032 = 73857
ENSMUSG00000020032 = 74160
ENSMUSG00000020044 = 109582
ENSMUSG00000020044 = 114608
ENSMUSG00000020044 = 76002
ENSMUSG00000020044 = 76005
ENSMUSG00000020048 = 1280215
ENSMUSG00000020048 = 1679131
ENSMUSG00000020048 = 168249
ENSMUSG00000020048 = 168256
ENSMUSG00000020048 = 168898
ENSMUSG00000020048 = 2173782
ENSMUSG00000020048 = 3000480
ENSMUSG00000020048 = 381426
ENSMUSG00000020048 = 392499
ENSMUSG00000020048 = 449147
ENSMUSG00000020048 = 5653656
ENSMUSG00000020048 = 597592
ENSMUSG00000020048 = 6785807
ENSMUSG00000020048 = 8957275
ENSMUSG00000020051 = 1430728
ENSMUSG00000020051 = 71291
ENSMUSG00000020051 = 8963691
ENSMUSG00000020051 = 8964208
ENSMUSG00000020053 = 109582
ENSMUSG00000020053 = 114608
ENSMUSG00000020053 = 162582
ENSMUSG00000020053 = 2404192
ENSMUSG00000020053 = 2428924
ENSMUSG00000020053 = 2428928
ENSMUSG00000020053 = 2428933
ENSMUSG00000020053 = 2980736
ENSMUSG00000020053 = 381426
ENSMUSG00000020053 = 392499
ENSMUSG00000020053 = 422085
ENSMUSG00000020053 = 76002
ENSMUSG00000020053 = 76005
ENSMUSG00000020053 = 9006934
ENSMUSG00000020061 = 390522
ENSMUSG00000020061 = 397014
ENSMUSG00000020062 = 1430728
ENSMUSG00000020062 = 196807
ENSMUSG00000020062 = 196849
ENSMUSG00000020062 = 196854
ENSMUSG00000020062 = 197264
ENSMUSG00000020062 = 382551
ENSMUSG00000020062 = 425393
ENSMUSG00000020062 = 425407
ENSMUSG00000020062 = 428643
ENSMUSG00000020063 = 212165
ENSMUSG00000020063 = 212436
ENSMUSG00000020063 = 2262752
ENSMUSG00000020063 = 3371453
ENSMUSG00000020063 = 3371556
ENSMUSG00000020063 = 427359
ENSMUSG00000020063 = 5250941
ENSMUSG00000020063 = 73857
ENSMUSG00000020063 = 74160
ENSMUSG00000020063 = 8953897
ENSMUSG00000020063 = 9614085
ENSMUSG00000020063 = 9617629
ENSMUSG00000020064 = 1280218
ENSMUSG00000020064 = 168256
ENSMUSG00000020064 = 983168
ENSMUSG00000020064 = 983169
ENSMUSG00000020074 = 72163
ENSMUSG00000020074 = 72172
ENSMUSG00000020074 = 72203
ENSMUSG00000020074 = 8953854
ENSMUSG00000020075 = 212165
ENSMUSG00000020075 = 5250913
ENSMUSG00000020075 = 5250924
ENSMUSG00000020075 = 6791226
ENSMUSG00000020075 = 72312
ENSMUSG00000020075 = 74160
ENSMUSG00000020075 = 8868773
ENSMUSG00000020075 = 8953854
ENSMUSG00000020077 = 109582
ENSMUSG00000020077 = 114608
ENSMUSG00000020077 = 76002
ENSMUSG00000020077 = 76005
ENSMUSG00000020078 = 162582
ENSMUSG00000020078 = 195721
ENSMUSG00000020078 = 3238698
ENSMUSG00000020081 = 162582
ENSMUSG00000020081 = 372790
ENSMUSG00000020081 = 373076
ENSMUSG00000020081 = 375276
ENSMUSG00000020081 = 380095
ENSMUSG00000020081 = 388396
ENSMUSG00000020081 = 416476
ENSMUSG00000020081 = 500792
ENSMUSG00000020087 = 9033241
ENSMUSG00000020087 = 9033500
ENSMUSG00000020087 = 9609507
ENSMUSG00000020089 = 1430728
ENSMUSG00000020089 = 379716
ENSMUSG00000020089 = 379724
ENSMUSG00000020089 = 392499
ENSMUSG00000020089 = 71737
ENSMUSG00000020089 = 72766
ENSMUSG00000020090 = 162582
ENSMUSG00000020090 = 372790
ENSMUSG00000020090 = 373076
ENSMUSG00000020090 = 375276
ENSMUSG00000020090 = 388396
ENSMUSG00000020090 = 389397
ENSMUSG00000020090 = 416476
ENSMUSG00000020090 = 500792
ENSMUSG00000020097 = 1430728
ENSMUSG00000020097 = 1660661
ENSMUSG00000020097 = 428157
ENSMUSG00000020097 = 556833
ENSMUSG00000020098 = 1430728
ENSMUSG00000020098 = 71291
ENSMUSG00000020098 = 8963691
ENSMUSG00000020098 = 8964208
ENSMUSG00000020100 = 382551
ENSMUSG00000020100 = 425397
ENSMUSG00000020100 = 425407
ENSMUSG00000020100 = 83936
ENSMUSG00000020102 = 382551
ENSMUSG00000020102 = 425366
ENSMUSG00000020102 = 425407
ENSMUSG00000020102 = 433692
ENSMUSG00000020107 = 141405
ENSMUSG00000020107 = 141430
ENSMUSG00000020107 = 1640170
ENSMUSG00000020107 = 174048
ENSMUSG00000020107 = 174084
ENSMUSG00000020107 = 174143
ENSMUSG00000020107 = 174154
ENSMUSG00000020107 = 174178
ENSMUSG00000020107 = 174184
ENSMUSG00000020107 = 176407
ENSMUSG00000020107 = 176408
ENSMUSG00000020107 = 176409
ENSMUSG00000020107 = 176412
ENSMUSG00000020107 = 176814
ENSMUSG00000020107 = 179409
ENSMUSG00000020107 = 179419
ENSMUSG00000020107 = 2262752
ENSMUSG00000020107 = 2467813
ENSMUSG00000020107 = 2555396
ENSMUSG00000020107 = 2559582
ENSMUSG00000020107 = 2559583
ENSMUSG00000020107 = 453276
ENSMUSG00000020107 = 68882
ENSMUSG00000020107 = 68886
ENSMUSG00000020107 = 69017
ENSMUSG00000020107 = 69052
ENSMUSG00000020107 = 69239
ENSMUSG00000020107 = 69242
ENSMUSG00000020107 = 69278
ENSMUSG00000020107 = 69306
ENSMUSG00000020107 = 69618
ENSMUSG00000020107 = 69620
ENSMUSG00000020107 = 8953897
ENSMUSG00000020108 = 212436
ENSMUSG00000020108 = 3700989
ENSMUSG00000020108 = 5628897
ENSMUSG00000020108 = 73857
ENSMUSG00000020108 = 74160
ENSMUSG00000020111 = 382551
ENSMUSG00000020111 = 8949215
ENSMUSG00000020111 = 8949664
ENSMUSG00000020114 = 168249
ENSMUSG00000020114 = 168256
ENSMUSG00000020114 = 382551
ENSMUSG00000020114 = 392499
ENSMUSG00000020114 = 597592
ENSMUSG00000020114 = 6798695
ENSMUSG00000020114 = 8951664
ENSMUSG00000020114 = 917937
ENSMUSG00000020115 = 1280215
ENSMUSG00000020115 = 166016
ENSMUSG00000020115 = 166166
ENSMUSG00000020115 = 168249
ENSMUSG00000020115 = 168256
ENSMUSG00000020115 = 168898
ENSMUSG00000020115 = 168928
ENSMUSG00000020115 = 1834941
ENSMUSG00000020115 = 1834949
ENSMUSG00000020115 = 3134975
ENSMUSG00000020115 = 3249367
ENSMUSG00000020115 = 3270619
ENSMUSG00000020115 = 446652
ENSMUSG00000020115 = 449147
ENSMUSG00000020115 = 9008059
ENSMUSG00000020115 = 936440
ENSMUSG00000020115 = 936964
ENSMUSG00000020115 = 937061
ENSMUSG00000020116 = 6791226
ENSMUSG00000020116 = 72312
ENSMUSG00000020116 = 8868773
ENSMUSG00000020116 = 8953854
ENSMUSG00000020120 = 109582
ENSMUSG00000020120 = 114608
ENSMUSG00000020120 = 76002
ENSMUSG00000020120 = 76005
ENSMUSG00000020121 = 162582
ENSMUSG00000020121 = 194315
ENSMUSG00000020121 = 194840
ENSMUSG00000020122 = 1227986
ENSMUSG00000020122 = 1236394
ENSMUSG00000020122 = 1250196
ENSMUSG00000020122 = 1257604
ENSMUSG00000020122 = 1266738
ENSMUSG00000020122 = 1280215
ENSMUSG00000020122 = 157118
ENSMUSG00000020122 = 162582
ENSMUSG00000020122 = 168256
ENSMUSG00000020122 = 177929
ENSMUSG00000020122 = 179812
ENSMUSG00000020122 = 180292
ENSMUSG00000020122 = 180336
ENSMUSG00000020122 = 182971
ENSMUSG00000020122 = 1963642
ENSMUSG00000020122 = 199418
ENSMUSG00000020122 = 199991
ENSMUSG00000020122 = 212718
ENSMUSG00000020122 = 2179392
ENSMUSG00000020122 = 372790
ENSMUSG00000020122 = 373760
ENSMUSG00000020122 = 388396
ENSMUSG00000020122 = 416476
ENSMUSG00000020122 = 422475
ENSMUSG00000020122 = 445144
ENSMUSG00000020122 = 5653656
ENSMUSG00000020122 = 5673001
ENSMUSG00000020122 = 5683057
ENSMUSG00000020122 = 5684996
ENSMUSG00000020122 = 6785631
ENSMUSG00000020122 = 6811558
ENSMUSG00000020122 = 881907
ENSMUSG00000020122 = 8847993
ENSMUSG00000020122 = 8848021
ENSMUSG00000020122 = 8856825
ENSMUSG00000020122 = 8856828
ENSMUSG00000020122 = 8857538
ENSMUSG00000020122 = 8863795
ENSMUSG00000020122 = 8939211
ENSMUSG00000020122 = 9006925
ENSMUSG00000020122 = 9006927
ENSMUSG00000020122 = 9006931
ENSMUSG00000020122 = 9006934
ENSMUSG00000020122 = 9009391
ENSMUSG00000020122 = 9012852
ENSMUSG00000020122 = 9013507
ENSMUSG00000020122 = 9607240
ENSMUSG00000020123 = 162582
ENSMUSG00000020123 = 372790
ENSMUSG00000020123 = 373076
ENSMUSG00000020123 = 375276
ENSMUSG00000020123 = 388396
ENSMUSG00000020123 = 388479
ENSMUSG00000020123 = 416476
ENSMUSG00000020123 = 500792
ENSMUSG00000020124 = 392499
ENSMUSG00000020124 = 5688426
ENSMUSG00000020124 = 5689880
ENSMUSG00000020124 = 597592
ENSMUSG00000020125 = 1474228
ENSMUSG00000020125 = 1474244
ENSMUSG00000020125 = 1592389
ENSMUSG00000020125 = 166658
ENSMUSG00000020125 = 168249
ENSMUSG00000020125 = 168256
ENSMUSG00000020125 = 6798695
ENSMUSG00000020125 = 6803157
ENSMUSG00000020125 = 977606
ENSMUSG00000020128 = 199991
ENSMUSG00000020128 = 5653656
ENSMUSG00000020128 = 6811440
ENSMUSG00000020128 = 6811442
ENSMUSG00000020130 = 199991
ENSMUSG00000020130 = 5653656
ENSMUSG00000020130 = 8854214
ENSMUSG00000020130 = 9007101
ENSMUSG00000020132 = 199991
ENSMUSG00000020132 = 392499
ENSMUSG00000020132 = 5653656
ENSMUSG00000020132 = 597592
ENSMUSG00000020132 = 8873719
ENSMUSG00000020132 = 8876198
ENSMUSG00000020132 = 9007101
ENSMUSG00000020134 = 1280215
ENSMUSG00000020134 = 166016
ENSMUSG00000020134 = 166058
ENSMUSG00000020134 = 168138
ENSMUSG00000020134 = 168142
ENSMUSG00000020134 = 168176
ENSMUSG00000020134 = 168179
ENSMUSG00000020134 = 168181
ENSMUSG00000020134 = 168188
ENSMUSG00000020134 = 168249
ENSMUSG00000020134 = 168256
ENSMUSG00000020134 = 168898
ENSMUSG00000020134 = 181438
ENSMUSG00000020134 = 446652
ENSMUSG00000020134 = 449147
ENSMUSG00000020134 = 9020702
ENSMUSG00000020134 = 937039
ENSMUSG00000020134 = 975138
ENSMUSG00000020134 = 975144
ENSMUSG00000020134 = 975155
ENSMUSG00000020134 = 975871
ENSMUSG00000020140 = 162582
ENSMUSG00000020140 = 195721
ENSMUSG00000020140 = 201681
ENSMUSG00000020140 = 4641263
ENSMUSG00000020142 = 352230
ENSMUSG00000020142 = 382551
ENSMUSG00000020142 = 425393
ENSMUSG00000020142 = 425407
ENSMUSG00000020143 = 109582
ENSMUSG00000020143 = 168249
ENSMUSG00000020143 = 168256
ENSMUSG00000020143 = 6798695
ENSMUSG00000020143 = 983231
ENSMUSG00000020149 = 162658
ENSMUSG00000020149 = 1640170
ENSMUSG00000020149 = 199977
ENSMUSG00000020149 = 199991
ENSMUSG00000020149 = 204005
ENSMUSG00000020149 = 392499
ENSMUSG00000020149 = 446203
ENSMUSG00000020149 = 5653656
ENSMUSG00000020149 = 597592
ENSMUSG00000020149 = 6807878
ENSMUSG00000020149 = 6811434
ENSMUSG00000020149 = 6811442
ENSMUSG00000020149 = 68875
ENSMUSG00000020149 = 68886
ENSMUSG00000020149 = 69278
ENSMUSG00000020149 = 8856688
ENSMUSG00000020149 = 8873719
ENSMUSG00000020149 = 8876198
ENSMUSG00000020149 = 9007101
ENSMUSG00000020149 = 948021
ENSMUSG00000020150 = 1430728
ENSMUSG00000020150 = 71288
ENSMUSG00000020150 = 71291
ENSMUSG00000020152 = 1266738
ENSMUSG00000020152 = 162582
ENSMUSG00000020152 = 168249
ENSMUSG00000020152 = 168256
ENSMUSG00000020152 = 194315
ENSMUSG00000020152 = 195258
ENSMUSG00000020152 = 199991
ENSMUSG00000020152 = 2029480
ENSMUSG00000020152 = 2029482
ENSMUSG00000020152 = 2682334
ENSMUSG00000020152 = 3928662
ENSMUSG00000020152 = 422475
ENSMUSG00000020152 = 5653656
ENSMUSG00000020152 = 5663213
ENSMUSG00000020152 = 6798695
ENSMUSG00000020152 = 8856828
ENSMUSG00000020153 = 1428517
ENSMUSG00000020153 = 1430728
ENSMUSG00000020153 = 163200
ENSMUSG00000020153 = 611105
ENSMUSG00000020153 = 6799198
ENSMUSG00000020154 = 168249
ENSMUSG00000020154 = 168256
ENSMUSG00000020154 = 6798695
ENSMUSG00000020155 = 112316
ENSMUSG00000020155 = 1296052
ENSMUSG00000020155 = 1296071
ENSMUSG00000020166 = 212436
ENSMUSG00000020166 = 3700989
ENSMUSG00000020166 = 429914
ENSMUSG00000020166 = 429947
ENSMUSG00000020166 = 6791312
ENSMUSG00000020166 = 6804115
ENSMUSG00000020166 = 73857
ENSMUSG00000020166 = 74160
ENSMUSG00000020166 = 8953854
ENSMUSG00000020167 = 1266738
ENSMUSG00000020167 = 212436
ENSMUSG00000020167 = 525793
ENSMUSG00000020167 = 73857
ENSMUSG00000020167 = 74160
ENSMUSG00000020167 = 8878171
ENSMUSG00000020167 = 8939236
ENSMUSG00000020169 = 2672351
ENSMUSG00000020169 = 382551
ENSMUSG00000020169 = 983712
ENSMUSG00000020170 = 109704
ENSMUSG00000020170 = 112399
ENSMUSG00000020170 = 1257604
ENSMUSG00000020170 = 1266738
ENSMUSG00000020170 = 1280215
ENSMUSG00000020170 = 162582
ENSMUSG00000020170 = 166520
ENSMUSG00000020170 = 168256
ENSMUSG00000020170 = 169893
ENSMUSG00000020170 = 170968
ENSMUSG00000020170 = 187037
ENSMUSG00000020170 = 187687
ENSMUSG00000020170 = 190236
ENSMUSG00000020170 = 199418
ENSMUSG00000020170 = 2404192
ENSMUSG00000020170 = 2428924
ENSMUSG00000020170 = 2428928
ENSMUSG00000020170 = 422475
ENSMUSG00000020170 = 5654687
ENSMUSG00000020170 = 5654689
ENSMUSG00000020170 = 5654693
ENSMUSG00000020170 = 5654695
ENSMUSG00000020170 = 5654696
ENSMUSG00000020170 = 5654700
ENSMUSG00000020170 = 5654706
ENSMUSG00000020170 = 5654708
ENSMUSG00000020170 = 5654710
ENSMUSG00000020170 = 5654712
ENSMUSG00000020170 = 5654716
ENSMUSG00000020170 = 5654720
ENSMUSG00000020170 = 5654726
ENSMUSG00000020170 = 5654727
ENSMUSG00000020170 = 5654732
ENSMUSG00000020170 = 5654733
ENSMUSG00000020170 = 5654736
ENSMUSG00000020170 = 5654738
ENSMUSG00000020170 = 5654741
ENSMUSG00000020170 = 5654743
ENSMUSG00000020170 = 5673001
ENSMUSG00000020170 = 5683057
ENSMUSG00000020170 = 5684996
ENSMUSG00000020170 = 6811558
ENSMUSG00000020170 = 74751
ENSMUSG00000020170 = 74752
ENSMUSG00000020170 = 8853659
ENSMUSG00000020170 = 9006115
ENSMUSG00000020170 = 9006925
ENSMUSG00000020170 = 9006934
ENSMUSG00000020170 = 9028731
ENSMUSG00000020170 = 9607240
ENSMUSG00000020171 = 212436
ENSMUSG00000020171 = 73857
ENSMUSG00000020171 = 74160
ENSMUSG00000020171 = 8864260
ENSMUSG00000020171 = 8866907
ENSMUSG00000020175 = 199991
ENSMUSG00000020175 = 392499
ENSMUSG00000020175 = 5653656
ENSMUSG00000020175 = 597592
ENSMUSG00000020175 = 6811438
ENSMUSG00000020175 = 6811442
ENSMUSG00000020175 = 8873719
ENSMUSG00000020176 = 1266738
ENSMUSG00000020176 = 1433557
ENSMUSG00000020176 = 162582
ENSMUSG00000020176 = 422475
ENSMUSG00000020176 = 74713
ENSMUSG00000020176 = 74749
ENSMUSG00000020176 = 74751
ENSMUSG00000020176 = 74752
ENSMUSG00000020176 = 8853659
ENSMUSG00000020176 = 9006934
ENSMUSG00000020178 = 162582
ENSMUSG00000020178 = 372790
ENSMUSG00000020178 = 373076
ENSMUSG00000020178 = 388396
ENSMUSG00000020178 = 392499
ENSMUSG00000020178 = 417973
ENSMUSG00000020178 = 418038
ENSMUSG00000020178 = 418555
ENSMUSG00000020178 = 500792
ENSMUSG00000020178 = 5683826
ENSMUSG00000020180 = 111367
ENSMUSG00000020180 = 191859
ENSMUSG00000020180 = 194441
ENSMUSG00000020180 = 72163
ENSMUSG00000020180 = 72165
ENSMUSG00000020180 = 72172
ENSMUSG00000020180 = 72203
ENSMUSG00000020180 = 73856
ENSMUSG00000020180 = 73857
ENSMUSG00000020180 = 74160
ENSMUSG00000020180 = 75067
ENSMUSG00000020180 = 77588
ENSMUSG00000020180 = 8953854
ENSMUSG00000020182 = 1430728
ENSMUSG00000020182 = 209776
ENSMUSG00000020182 = 209905
ENSMUSG00000020182 = 209931
ENSMUSG00000020182 = 71291
ENSMUSG00000020183 = 163125
ENSMUSG00000020183 = 392499
ENSMUSG00000020183 = 597592
ENSMUSG00000020184 = 112314
ENSMUSG00000020184 = 112315
ENSMUSG00000020184 = 112316
ENSMUSG00000020184 = 1257604
ENSMUSG00000020184 = 162582
ENSMUSG00000020184 = 1640170
ENSMUSG00000020184 = 198323
ENSMUSG00000020184 = 212436
ENSMUSG00000020184 = 2262752
ENSMUSG00000020184 = 2559580
ENSMUSG00000020184 = 2559583
ENSMUSG00000020184 = 2559585
ENSMUSG00000020184 = 2990846
ENSMUSG00000020184 = 3108232
ENSMUSG00000020184 = 3232142
ENSMUSG00000020184 = 3700989
ENSMUSG00000020184 = 392499
ENSMUSG00000020184 = 399719
ENSMUSG00000020184 = 399721
ENSMUSG00000020184 = 5633007
ENSMUSG00000020184 = 5688426
ENSMUSG00000020184 = 5689880
ENSMUSG00000020184 = 597592
ENSMUSG00000020184 = 6804756
ENSMUSG00000020184 = 6804757
ENSMUSG00000020184 = 6804760
ENSMUSG00000020184 = 6806003
ENSMUSG00000020184 = 69541
ENSMUSG00000020184 = 69563
ENSMUSG00000020184 = 69580
ENSMUSG00000020184 = 69615
ENSMUSG00000020184 = 69620
ENSMUSG00000020184 = 73857
ENSMUSG00000020184 = 74160
ENSMUSG00000020184 = 8878159
ENSMUSG00000020184 = 8941858
ENSMUSG00000020184 = 8953897
ENSMUSG00000020184 = 9006925
ENSMUSG00000020185 = 212436
ENSMUSG00000020185 = 3700989
ENSMUSG00000020185 = 6791312
ENSMUSG00000020185 = 6804116
ENSMUSG00000020185 = 73857
ENSMUSG00000020185 = 74160
ENSMUSG00000020189 = 1430728
ENSMUSG00000020189 = 1482801
ENSMUSG00000020189 = 1483206
ENSMUSG00000020189 = 1483257
ENSMUSG00000020189 = 556833
ENSMUSG00000020196 = 2262752
ENSMUSG00000020196 = 2559583
ENSMUSG00000020196 = 2559584
ENSMUSG00000020196 = 2559586
ENSMUSG00000020196 = 8953897
ENSMUSG00000020205 = 1640170
ENSMUSG00000020205 = 453274
ENSMUSG00000020205 = 69275
ENSMUSG00000020205 = 69278
ENSMUSG00000020205 = 8854521
ENSMUSG00000020211 = 72163
ENSMUSG00000020211 = 72172
ENSMUSG00000020211 = 72203
ENSMUSG00000020211 = 8953854
ENSMUSG00000020227 = 1280215
ENSMUSG00000020227 = 168256
ENSMUSG00000020227 = 446652
ENSMUSG00000020227 = 449147
ENSMUSG00000020227 = 9020702
ENSMUSG00000020229 = 189200
ENSMUSG00000020229 = 382551
ENSMUSG00000020229 = 425407
ENSMUSG00000020232 = 109582
ENSMUSG00000020232 = 983231
ENSMUSG00000020235 = 1280218
ENSMUSG00000020235 = 1640170
ENSMUSG00000020235 = 168256
ENSMUSG00000020235 = 174084
ENSMUSG00000020235 = 174143
ENSMUSG00000020235 = 174178
ENSMUSG00000020235 = 176407
ENSMUSG00000020235 = 176408
ENSMUSG00000020235 = 176417
ENSMUSG00000020235 = 2262752
ENSMUSG00000020235 = 2559582
ENSMUSG00000020235 = 2559583
ENSMUSG00000020235 = 453276
ENSMUSG00000020235 = 69017
ENSMUSG00000020235 = 69052
ENSMUSG00000020235 = 69239
ENSMUSG00000020235 = 69242
ENSMUSG00000020235 = 69278
ENSMUSG00000020235 = 69306
ENSMUSG00000020235 = 69656
ENSMUSG00000020235 = 8953897
ENSMUSG00000020235 = 983168
ENSMUSG00000020235 = 983169
ENSMUSG00000020241 = 1266738
ENSMUSG00000020241 = 1442490
ENSMUSG00000020241 = 1474228
ENSMUSG00000020241 = 1474244
ENSMUSG00000020241 = 1474290
ENSMUSG00000020241 = 162582
ENSMUSG00000020241 = 1650814
ENSMUSG00000020241 = 186797
ENSMUSG00000020241 = 2022090
ENSMUSG00000020241 = 216083
ENSMUSG00000020241 = 3000178
ENSMUSG00000020241 = 375165
ENSMUSG00000020241 = 419037
ENSMUSG00000020241 = 422475
ENSMUSG00000020241 = 8948216
ENSMUSG00000020241 = 9006934
ENSMUSG00000020250 = 1430728
ENSMUSG00000020250 = 15869
ENSMUSG00000020250 = 212436
ENSMUSG00000020250 = 2262752
ENSMUSG00000020250 = 2408522
ENSMUSG00000020250 = 3299685
ENSMUSG00000020250 = 3700989
ENSMUSG00000020250 = 499943
ENSMUSG00000020250 = 5263617
ENSMUSG00000020250 = 5628897
ENSMUSG00000020250 = 71291
ENSMUSG00000020250 = 73857
ENSMUSG00000020250 = 74160
ENSMUSG00000020250 = 8953897
ENSMUSG00000020256 = 1430728
ENSMUSG00000020256 = 196757
ENSMUSG00000020256 = 196849
ENSMUSG00000020256 = 196854
ENSMUSG00000020258 = 1430728
ENSMUSG00000020258 = 5652084
ENSMUSG00000020258 = 70350
ENSMUSG00000020258 = 71387
ENSMUSG00000020260 = 392499
ENSMUSG00000020260 = 5173105
ENSMUSG00000020260 = 5173214
ENSMUSG00000020260 = 597592
ENSMUSG00000020261 = 352230
ENSMUSG00000020261 = 382551
ENSMUSG00000020261 = 425393
ENSMUSG00000020261 = 425407
ENSMUSG00000020261 = 428559
ENSMUSG00000020262 = 75064
ENSMUSG00000020262 = 75072
ENSMUSG00000020262 = 75102
ENSMUSG00000020262 = 77042
ENSMUSG00000020262 = 8953854
ENSMUSG00000020264 = 352230
ENSMUSG00000020264 = 382551
ENSMUSG00000020264 = 425393
ENSMUSG00000020264 = 425407
ENSMUSG00000020264 = 428559
ENSMUSG00000020265 = 2990846
ENSMUSG00000020265 = 3065679
ENSMUSG00000020265 = 3108214
ENSMUSG00000020265 = 3108232
ENSMUSG00000020265 = 3215018
ENSMUSG00000020265 = 3232118
ENSMUSG00000020265 = 3899300
ENSMUSG00000020265 = 392499
ENSMUSG00000020265 = 4090294
ENSMUSG00000020265 = 4551638
ENSMUSG00000020265 = 4615885
ENSMUSG00000020265 = 4755510
ENSMUSG00000020265 = 5696395
ENSMUSG00000020265 = 5696398
ENSMUSG00000020265 = 5696399
ENSMUSG00000020265 = 597592
ENSMUSG00000020265 = 73894
ENSMUSG00000020271 = 1168372
ENSMUSG00000020271 = 1169091
ENSMUSG00000020271 = 1280215
ENSMUSG00000020271 = 1280218
ENSMUSG00000020271 = 1640170
ENSMUSG00000020271 = 166016
ENSMUSG00000020271 = 166058
ENSMUSG00000020271 = 166166
ENSMUSG00000020271 = 168138
ENSMUSG00000020271 = 168142
ENSMUSG00000020271 = 168164
ENSMUSG00000020271 = 168176
ENSMUSG00000020271 = 168179
ENSMUSG00000020271 = 168181
ENSMUSG00000020271 = 168188
ENSMUSG00000020271 = 168249
ENSMUSG00000020271 = 168256
ENSMUSG00000020271 = 168898
ENSMUSG00000020271 = 181438
ENSMUSG00000020271 = 202403
ENSMUSG00000020271 = 202424
ENSMUSG00000020271 = 2454202
ENSMUSG00000020271 = 2565942
ENSMUSG00000020271 = 2871837
ENSMUSG00000020271 = 392499
ENSMUSG00000020271 = 446652
ENSMUSG00000020271 = 448424
ENSMUSG00000020271 = 449147
ENSMUSG00000020271 = 450294
ENSMUSG00000020271 = 453274
ENSMUSG00000020271 = 5607761
ENSMUSG00000020271 = 5607764
ENSMUSG00000020271 = 5621481
ENSMUSG00000020271 = 5668541
ENSMUSG00000020271 = 5676590
ENSMUSG00000020271 = 5684264
ENSMUSG00000020271 = 597592
ENSMUSG00000020271 = 69275
ENSMUSG00000020271 = 69278
ENSMUSG00000020271 = 8951664
ENSMUSG00000020271 = 9020702
ENSMUSG00000020271 = 937061
ENSMUSG00000020271 = 975138
ENSMUSG00000020271 = 975155
ENSMUSG00000020271 = 975871
ENSMUSG00000020271 = 983168
ENSMUSG00000020271 = 983169
ENSMUSG00000020271 = 983705
ENSMUSG00000020272 = 168249
ENSMUSG00000020272 = 168256
ENSMUSG00000020272 = 6798695
ENSMUSG00000020275 = 1168372
ENSMUSG00000020275 = 1169091
ENSMUSG00000020275 = 1280218
ENSMUSG00000020275 = 168256
ENSMUSG00000020275 = 983705
ENSMUSG00000020277 = 1430728
ENSMUSG00000020277 = 168249
ENSMUSG00000020277 = 168256
ENSMUSG00000020277 = 6798695
ENSMUSG00000020277 = 70171
ENSMUSG00000020277 = 70326
ENSMUSG00000020277 = 71387
ENSMUSG00000020279 = 1280215
ENSMUSG00000020279 = 168256
ENSMUSG00000020279 = 449147
ENSMUSG00000020279 = 451927
ENSMUSG00000020279 = 8985947
ENSMUSG00000020283 = 392499
ENSMUSG00000020283 = 597592
ENSMUSG00000020283 = 8852135
ENSMUSG00000020283 = 8866654
ENSMUSG00000020283 = 9033241
ENSMUSG00000020283 = 9603798
ENSMUSG00000020283 = 9609507
ENSMUSG00000020287 = 110331
ENSMUSG00000020287 = 110357
ENSMUSG00000020287 = 73884
ENSMUSG00000020287 = 73894
ENSMUSG00000020287 = 73927
ENSMUSG00000020287 = 73929
ENSMUSG00000020287 = 73933
ENSMUSG00000020289 = 2262752
ENSMUSG00000020289 = 8953897
ENSMUSG00000020289 = 9639288
ENSMUSG00000020290 = 141424
ENSMUSG00000020290 = 141444
ENSMUSG00000020290 = 162582
ENSMUSG00000020290 = 1640170
ENSMUSG00000020290 = 194315
ENSMUSG00000020290 = 195258
ENSMUSG00000020290 = 195721
ENSMUSG00000020290 = 201681
ENSMUSG00000020290 = 2467813
ENSMUSG00000020290 = 2500257
ENSMUSG00000020290 = 2555396
ENSMUSG00000020290 = 3769402
ENSMUSG00000020290 = 450520
ENSMUSG00000020290 = 450531
ENSMUSG00000020290 = 453274
ENSMUSG00000020290 = 5663220
ENSMUSG00000020290 = 5683057
ENSMUSG00000020290 = 5687128
ENSMUSG00000020290 = 68877
ENSMUSG00000020290 = 68882
ENSMUSG00000020290 = 68886
ENSMUSG00000020290 = 69273
ENSMUSG00000020290 = 69275
ENSMUSG00000020290 = 69278
ENSMUSG00000020290 = 69618
ENSMUSG00000020290 = 69620
ENSMUSG00000020290 = 8939211
ENSMUSG00000020290 = 8953854
ENSMUSG00000020290 = 9006931
ENSMUSG00000020290 = 9009391
ENSMUSG00000020290 = 9634638
ENSMUSG00000020290 = 9648025
ENSMUSG00000020303 = 381426
ENSMUSG00000020303 = 392499
ENSMUSG00000020303 = 597592
ENSMUSG00000020303 = 8957275
ENSMUSG00000020307 = 1280218
ENSMUSG00000020307 = 168249
ENSMUSG00000020307 = 168256
ENSMUSG00000020307 = 202403
ENSMUSG00000020307 = 202424
ENSMUSG00000020307 = 2454202
ENSMUSG00000020307 = 2871837
ENSMUSG00000020307 = 392499
ENSMUSG00000020307 = 5607764
ENSMUSG00000020307 = 5621481
ENSMUSG00000020307 = 597592
ENSMUSG00000020307 = 8852135
ENSMUSG00000020307 = 8866652
ENSMUSG00000020307 = 983168
ENSMUSG00000020307 = 983169
ENSMUSG00000020309 = 1430728
ENSMUSG00000020309 = 156580
ENSMUSG00000020309 = 156590
ENSMUSG00000020309 = 174403
ENSMUSG00000020309 = 211859
ENSMUSG00000020310 = 1280218
ENSMUSG00000020310 = 1474244
ENSMUSG00000020310 = 168256
ENSMUSG00000020310 = 198933
ENSMUSG00000020310 = 216083
ENSMUSG00000020311 = 162582
ENSMUSG00000020311 = 382551
ENSMUSG00000020311 = 382556
ENSMUSG00000020311 = 5358346
ENSMUSG00000020311 = 5358351
ENSMUSG00000020312 = 1280215
ENSMUSG00000020312 = 162582
ENSMUSG00000020312 = 166520
ENSMUSG00000020312 = 167044
ENSMUSG00000020312 = 168256
ENSMUSG00000020312 = 187037
ENSMUSG00000020312 = 187687
ENSMUSG00000020312 = 194138
ENSMUSG00000020312 = 4420097
ENSMUSG00000020312 = 5673001
ENSMUSG00000020312 = 5683057
ENSMUSG00000020312 = 5684996
ENSMUSG00000020312 = 9006934
ENSMUSG00000020312 = 9607240
ENSMUSG00000020315 = 1266738
ENSMUSG00000020315 = 1280215
ENSMUSG00000020315 = 162582
ENSMUSG00000020315 = 168256
ENSMUSG00000020315 = 199977
ENSMUSG00000020315 = 199991
ENSMUSG00000020315 = 373760
ENSMUSG00000020315 = 375165
ENSMUSG00000020315 = 392499
ENSMUSG00000020315 = 422475
ENSMUSG00000020315 = 445095
ENSMUSG00000020315 = 446203
ENSMUSG00000020315 = 5653656
ENSMUSG00000020315 = 5673001
ENSMUSG00000020315 = 5683057
ENSMUSG00000020315 = 5684996
ENSMUSG00000020315 = 597592
ENSMUSG00000020315 = 6807878
ENSMUSG00000020315 = 948021
ENSMUSG00000020315 = 9607240
ENSMUSG00000020321 = 1430728
ENSMUSG00000020321 = 70263
ENSMUSG00000020321 = 70326
ENSMUSG00000020321 = 71387
ENSMUSG00000020325 = 1502540
ENSMUSG00000020325 = 162582
ENSMUSG00000020325 = 2473224
ENSMUSG00000020325 = 381426
ENSMUSG00000020325 = 392499
ENSMUSG00000020325 = 597592
ENSMUSG00000020325 = 8957275
ENSMUSG00000020325 = 9006936
ENSMUSG00000020326 = 212436
ENSMUSG00000020326 = 3700989
ENSMUSG00000020326 = 5633007
ENSMUSG00000020326 = 6804757
ENSMUSG00000020326 = 6806003
ENSMUSG00000020326 = 73857
ENSMUSG00000020326 = 74160
ENSMUSG00000020327 = 109704
ENSMUSG00000020327 = 112399
ENSMUSG00000020327 = 1257604
ENSMUSG00000020327 = 1280215
ENSMUSG00000020327 = 162582
ENSMUSG00000020327 = 168256
ENSMUSG00000020327 = 190236
ENSMUSG00000020327 = 190241
ENSMUSG00000020327 = 190242
ENSMUSG00000020327 = 190370
ENSMUSG00000020327 = 190377
ENSMUSG00000020327 = 199418
ENSMUSG00000020327 = 2404192
ENSMUSG00000020327 = 2428924
ENSMUSG00000020327 = 2428928
ENSMUSG00000020327 = 5654219
ENSMUSG00000020327 = 5654221
ENSMUSG00000020327 = 5654687
ENSMUSG00000020327 = 5654688
ENSMUSG00000020327 = 5654689
ENSMUSG00000020327 = 5654693
ENSMUSG00000020327 = 5654695
ENSMUSG00000020327 = 5654696
ENSMUSG00000020327 = 5654699
ENSMUSG00000020327 = 5654700
ENSMUSG00000020327 = 5654726
ENSMUSG00000020327 = 5654727
ENSMUSG00000020327 = 5654736
ENSMUSG00000020327 = 5654738
ENSMUSG00000020327 = 5658623
ENSMUSG00000020327 = 5673001
ENSMUSG00000020327 = 5683057
ENSMUSG00000020327 = 5684996
ENSMUSG00000020327 = 6811558
ENSMUSG00000020327 = 74751
ENSMUSG00000020327 = 74752
ENSMUSG00000020327 = 9006925
ENSMUSG00000020327 = 9006934
ENSMUSG00000020327 = 9607240
ENSMUSG00000020329 = 163282
ENSMUSG00000020329 = 74160
ENSMUSG00000020329 = 75944
ENSMUSG00000020330 = 1430728
ENSMUSG00000020330 = 1630316
ENSMUSG00000020330 = 1640170
ENSMUSG00000020330 = 2142845
ENSMUSG00000020330 = 2160916
ENSMUSG00000020330 = 453274
ENSMUSG00000020330 = 69275
ENSMUSG00000020330 = 69278
ENSMUSG00000020330 = 71387
ENSMUSG00000020330 = 8854518
ENSMUSG00000020331 = 112316
ENSMUSG00000020331 = 1296061
ENSMUSG00000020331 = 1296071
ENSMUSG00000020333 = 1430728
ENSMUSG00000020333 = 556833
ENSMUSG00000020333 = 75105
ENSMUSG00000020333 = 75876
ENSMUSG00000020333 = 8978868
ENSMUSG00000020334 = 382551
ENSMUSG00000020334 = 425366
ENSMUSG00000020334 = 425407
ENSMUSG00000020334 = 549127
ENSMUSG00000020334 = 549132
ENSMUSG00000020335 = 212436
ENSMUSG00000020335 = 73857
ENSMUSG00000020335 = 74160
ENSMUSG00000020340 = 162582
ENSMUSG00000020340 = 168249
ENSMUSG00000020340 = 168256
ENSMUSG00000020340 = 194138
ENSMUSG00000020340 = 194315
ENSMUSG00000020340 = 195258
ENSMUSG00000020340 = 2029480
ENSMUSG00000020340 = 2029482
ENSMUSG00000020340 = 4420097
ENSMUSG00000020340 = 5663213
ENSMUSG00000020340 = 9006934
ENSMUSG00000020346 = 392499
ENSMUSG00000020346 = 446203
ENSMUSG00000020346 = 597592
ENSMUSG00000020346 = 948021
ENSMUSG00000020346 = 964739
ENSMUSG00000020349 = 109582
ENSMUSG00000020349 = 111885
ENSMUSG00000020349 = 113501
ENSMUSG00000020349 = 113510
ENSMUSG00000020349 = 1257604
ENSMUSG00000020349 = 1280215
ENSMUSG00000020349 = 1280218
ENSMUSG00000020349 = 1295596
ENSMUSG00000020349 = 141424
ENSMUSG00000020349 = 141444
ENSMUSG00000020349 = 162582
ENSMUSG00000020349 = 1640170
ENSMUSG00000020349 = 166016
ENSMUSG00000020349 = 166058
ENSMUSG00000020349 = 166166
ENSMUSG00000020349 = 166520
ENSMUSG00000020349 = 168138
ENSMUSG00000020349 = 168142
ENSMUSG00000020349 = 168164
ENSMUSG00000020349 = 168176
ENSMUSG00000020349 = 168179
ENSMUSG00000020349 = 168181
ENSMUSG00000020349 = 168188
ENSMUSG00000020349 = 168249
ENSMUSG00000020349 = 168256
ENSMUSG00000020349 = 168898
ENSMUSG00000020349 = 180024
ENSMUSG00000020349 = 181438
ENSMUSG00000020349 = 187037
ENSMUSG00000020349 = 190236
ENSMUSG00000020349 = 194315
ENSMUSG00000020349 = 195253
ENSMUSG00000020349 = 195258
ENSMUSG00000020349 = 195721
ENSMUSG00000020349 = 196299
ENSMUSG00000020349 = 198725
ENSMUSG00000020349 = 198753
ENSMUSG00000020349 = 199418
ENSMUSG00000020349 = 201681
ENSMUSG00000020349 = 202670
ENSMUSG00000020349 = 212436
ENSMUSG00000020349 = 2467813
ENSMUSG00000020349 = 2500257
ENSMUSG00000020349 = 2555396
ENSMUSG00000020349 = 2995383
ENSMUSG00000020349 = 2995410
ENSMUSG00000020349 = 3700989
ENSMUSG00000020349 = 372790
ENSMUSG00000020349 = 388396
ENSMUSG00000020349 = 388841
ENSMUSG00000020349 = 389513
ENSMUSG00000020349 = 418346
ENSMUSG00000020349 = 418594
ENSMUSG00000020349 = 432142
ENSMUSG00000020349 = 448424
ENSMUSG00000020349 = 449147
ENSMUSG00000020349 = 450282
ENSMUSG00000020349 = 450294
ENSMUSG00000020349 = 453274
ENSMUSG00000020349 = 453279
ENSMUSG00000020349 = 4641262
ENSMUSG00000020349 = 5633007
ENSMUSG00000020349 = 5654726
ENSMUSG00000020349 = 5654727
ENSMUSG00000020349 = 5654732
ENSMUSG00000020349 = 5654733
ENSMUSG00000020349 = 5654736
ENSMUSG00000020349 = 5654738
ENSMUSG00000020349 = 5654741
ENSMUSG00000020349 = 5654743
ENSMUSG00000020349 = 5663220
ENSMUSG00000020349 = 5673000
ENSMUSG00000020349 = 5673001
ENSMUSG00000020349 = 5675221
ENSMUSG00000020349 = 5683057
ENSMUSG00000020349 = 5684996
ENSMUSG00000020349 = 6804757
ENSMUSG00000020349 = 6806003
ENSMUSG00000020349 = 6811558
ENSMUSG00000020349 = 68877
ENSMUSG00000020349 = 68882
ENSMUSG00000020349 = 68886
ENSMUSG00000020349 = 69206
ENSMUSG00000020349 = 69231
ENSMUSG00000020349 = 69236
ENSMUSG00000020349 = 69273
ENSMUSG00000020349 = 69275
ENSMUSG00000020349 = 69278
ENSMUSG00000020349 = 69618
ENSMUSG00000020349 = 69620
ENSMUSG00000020349 = 73857
ENSMUSG00000020349 = 74160
ENSMUSG00000020349 = 8953854
ENSMUSG00000020349 = 9006925
ENSMUSG00000020349 = 9006934
ENSMUSG00000020349 = 927802
ENSMUSG00000020349 = 937061
ENSMUSG00000020349 = 9607240
ENSMUSG00000020349 = 9648025
ENSMUSG00000020349 = 975138
ENSMUSG00000020349 = 975155
ENSMUSG00000020349 = 975871
ENSMUSG00000020349 = 975957
ENSMUSG00000020357 = 162582
ENSMUSG00000020357 = 194138
ENSMUSG00000020357 = 194313
ENSMUSG00000020357 = 195399
ENSMUSG00000020357 = 9006934
ENSMUSG00000020359 = 1430728
ENSMUSG00000020359 = 1442490
ENSMUSG00000020359 = 1474228
ENSMUSG00000020359 = 1474244
ENSMUSG00000020359 = 71064
ENSMUSG00000020359 = 71291
ENSMUSG00000020361 = 2262752
ENSMUSG00000020361 = 3371453
ENSMUSG00000020361 = 3371556
ENSMUSG00000020361 = 8953897
ENSMUSG00000020362 = 212436
ENSMUSG00000020362 = 3700989
ENSMUSG00000020362 = 429914
ENSMUSG00000020362 = 429947
ENSMUSG00000020362 = 6791312
ENSMUSG00000020362 = 6804115
ENSMUSG00000020362 = 73857
ENSMUSG00000020362 = 74160
ENSMUSG00000020362 = 8953854
ENSMUSG00000020363 = 392499
ENSMUSG00000020363 = 446193
ENSMUSG00000020363 = 446203
ENSMUSG00000020363 = 446210
ENSMUSG00000020363 = 446219
ENSMUSG00000020363 = 597592
ENSMUSG00000020364 = 212436
ENSMUSG00000020364 = 73857
ENSMUSG00000020364 = 74160
ENSMUSG00000020366 = 1280215
ENSMUSG00000020366 = 166016
ENSMUSG00000020366 = 166058
ENSMUSG00000020366 = 166166
ENSMUSG00000020366 = 168138
ENSMUSG00000020366 = 168142
ENSMUSG00000020366 = 168164
ENSMUSG00000020366 = 168176
ENSMUSG00000020366 = 168179
ENSMUSG00000020366 = 168181
ENSMUSG00000020366 = 168188
ENSMUSG00000020366 = 168249
ENSMUSG00000020366 = 168256
ENSMUSG00000020366 = 168898
ENSMUSG00000020366 = 181438
ENSMUSG00000020366 = 2262752
ENSMUSG00000020366 = 2454202
ENSMUSG00000020366 = 2559580
ENSMUSG00000020366 = 2559583
ENSMUSG00000020366 = 2871796
ENSMUSG00000020366 = 448424
ENSMUSG00000020366 = 449147
ENSMUSG00000020366 = 450282
ENSMUSG00000020366 = 450294
ENSMUSG00000020366 = 450321
ENSMUSG00000020366 = 450341
ENSMUSG00000020366 = 8953897
ENSMUSG00000020366 = 937061
ENSMUSG00000020366 = 975138
ENSMUSG00000020366 = 975155
ENSMUSG00000020366 = 975871
ENSMUSG00000020368 = 1280215
ENSMUSG00000020368 = 1280218
ENSMUSG00000020368 = 168256
ENSMUSG00000020368 = 2132295
ENSMUSG00000020368 = 392499
ENSMUSG00000020368 = 446203
ENSMUSG00000020368 = 447115
ENSMUSG00000020368 = 449147
ENSMUSG00000020368 = 532668
ENSMUSG00000020368 = 597592
ENSMUSG00000020368 = 901042
ENSMUSG00000020368 = 9020956
ENSMUSG00000020368 = 983169
ENSMUSG00000020368 = 983170
ENSMUSG00000020372 = 162582
ENSMUSG00000020372 = 5357905
ENSMUSG00000020372 = 5357956
ENSMUSG00000020372 = 5626978
ENSMUSG00000020372 = 73887
ENSMUSG00000020372 = 75893
ENSMUSG00000020375 = 1430728
ENSMUSG00000020375 = 1483255
ENSMUSG00000020375 = 1483257
ENSMUSG00000020375 = 1660499
ENSMUSG00000020375 = 556833
ENSMUSG00000020376 = 1280218
ENSMUSG00000020376 = 168256
ENSMUSG00000020376 = 983168
[truncated: 2,077,173 more chars]
